# Supplementary material for: Observation of angular momentum transfer among crystal lattice modes
Source: Nat Phys. 2026 May 12;22(7):1100–6. doi: 10.1038/s41567-026-03274-8 (PMC13423836; doi:10.1038/s41567-026-03274-8)
Supplement: Supplementary file 6 — Source data for Fig. 1c–f. [file 41567_2026_3274_MOESM6_ESM.zip]

Archive with 11 entries (11 files):
- Fig1c_EOS_E_field.txt
- Fig1c_TKE_Bi2Se3_probe0.txt
- Fig1c_TKE_Bi2Se3_probe45.txt
- Fig1d_EOS_E_field_spectrum.txt
- Fig1d_Eu_absorption_feature.txt
- Fig1d_TKE_Bi2Se3_probe0_fourier_transform.txt
- Fig1d_TKE_Bi2Se3_probe0_fourier_transform_filtered.txt
- Fig1d_TKE_Bi2Se3_probe45_fourier_transform.txt
- Fig1d_TKE_Bi2Se3_probe45_fourier_transform_filtered.txt
- Fig1e_EOS_THz_E_field_trajectory.txt
- Fig1f_isolated_phonon_trajectory.txt
