# Supplementary material for: Observation of angular momentum transfer among crystal lattice modes
Source: Nat Phys. 2026 May 12;22(7):1100–6. doi: 10.1038/s41567-026-03274-8 (PMC13423836; doi:10.1038/s41567-026-03274-8)
Supplement: Supplementary file 6 — Source data for Fig. 1c–f. [file 41567_2026_3274_MOESM6_ESM.zip › Fig1c_EOS_E_field.txt]

EOS of THz pulse in time domain
Time t (ps)	EOS signal (MV/cm)
-6.54000000e+00	5.53315063e-03
-6.53000000e+00	5.62490201e-03
-6.52000000e+00	5.71640115e-03
-6.51000000e+00	5.80289938e-03
-6.50000000e+00	5.87941484e-03
-6.49000000e+00	5.94092744e-03
-6.48000000e+00	5.98258593e-03
-6.47000000e+00	5.99991793e-03
-6.46000000e+00	5.98903316e-03
-6.45000000e+00	5.94680996e-03
-6.44000000e+00	5.87105544e-03
-6.43000000e+00	5.76063058e-03
-6.42000000e+00	5.61553306e-03
-6.41000000e+00	5.43693227e-03
-6.40000000e+00	5.22715339e-03
-6.39000000e+00	4.98961009e-03
-6.38000000e+00	4.72868775e-03
-6.37000000e+00	4.44958213e-03
-6.36000000e+00	4.15810073e-03
-6.35000000e+00	3.86043619e-03
-6.34000000e+00	3.56292287e-03
-6.33000000e+00	3.27178867e-03
-6.32000000e+00	2.99291452e-03
-6.31000000e+00	2.73161343e-03
-6.30000000e+00	2.49244021e-03
-6.29000000e+00	2.27904069e-03
-6.28000000e+00	2.09404736e-03
-6.27000000e+00	1.93902541e-03
-6.26000000e+00	1.81447026e-03
-6.25000000e+00	1.71985469e-03
-6.24000000e+00	1.65372110e-03
-6.23000000e+00	1.61381179e-03
-6.22000000e+00	1.59722835e-03
-6.21000000e+00	1.60061021e-03
-6.20000000e+00	1.62032143e-03
-6.19000000e+00	1.65263527e-03
-6.18000000e+00	1.69390666e-03
-6.17000000e+00	1.74072411e-03
-6.16000000e+00	1.79003442e-03
-6.15000000e+00	1.83923541e-03
-6.14000000e+00	1.88623456e-03
-6.13000000e+00	1.92947319e-03
-6.12000000e+00	1.96791831e-03
-6.11000000e+00	2.00102577e-03
-6.10000000e+00	2.02867986e-03
-6.09000000e+00	2.05111567e-03
-6.08000000e+00	2.06883066e-03
-6.07000000e+00	2.08249230e-03
-6.06000000e+00	2.09284801e-03
-6.05000000e+00	2.10064304e-03
-6.04000000e+00	2.10655073e-03
-6.03000000e+00	2.11111852e-03
-6.02000000e+00	2.11473143e-03
-6.01000000e+00	2.11759390e-03
-6.00000000e+00	2.11972894e-03
-5.99000000e+00	2.12099311e-03
-5.98000000e+00	2.12110441e-03
-5.97000000e+00	2.11967999e-03
-5.96000000e+00	2.11627992e-03
-5.95000000e+00	2.11045331e-03
-5.94000000e+00	2.10178339e-03
-5.93000000e+00	2.08992821e-03
-5.92000000e+00	2.07465469e-03
-5.91000000e+00	2.05586388e-03
-5.90000000e+00	2.03360653e-03
-5.89000000e+00	2.00808847e-03
-5.88000000e+00	1.97966622e-03
-5.87000000e+00	1.94883375e-03
-5.86000000e+00	1.91620182e-03
-5.85000000e+00	1.88247177e-03
-5.84000000e+00	1.84840557e-03
-5.83000000e+00	1.81479433e-03
-5.82000000e+00	1.78242704e-03
-5.81000000e+00	1.75206125e-03
-5.80000000e+00	1.72439712e-03
-5.79000000e+00	1.70005559e-03
-5.78000000e+00	1.67956152e-03
-5.77000000e+00	1.66333173e-03
-5.76000000e+00	1.65166785e-03
-5.75000000e+00	1.64475353e-03
-5.74000000e+00	1.64265530e-03
-5.73000000e+00	1.64532626e-03
-5.72000000e+00	1.65261192e-03
-5.71000000e+00	1.66425737e-03
-5.70000000e+00	1.67991524e-03
-5.69000000e+00	1.69915414e-03
-5.68000000e+00	1.72146727e-03
-5.67000000e+00	1.74628132e-03
-5.66000000e+00	1.77296599e-03
-5.65000000e+00	1.80084412e-03
-5.64000000e+00	1.82920330e-03
-5.63000000e+00	1.85730891e-03
-5.62000000e+00	1.88441913e-03
-5.61000000e+00	1.90980190e-03
-5.60000000e+00	1.93275386e-03
-5.59000000e+00	1.95262071e-03
-5.58000000e+00	1.96881846e-03
-5.57000000e+00	1.98085469e-03
-5.56000000e+00	1.98834857e-03
-5.55000000e+00	1.99104848e-03
-5.54000000e+00	1.98884594e-03
-5.53000000e+00	1.98178443e-03
-5.52000000e+00	1.97006216e-03
-5.51000000e+00	1.95402795e-03
-5.50000000e+00	1.93416967e-03
-5.49000000e+00	1.91109538e-03
-5.48000000e+00	1.88550762e-03
-5.47000000e+00	1.85817193e-03
-5.46000000e+00	1.82988095e-03
-5.45000000e+00	1.80141618e-03
-5.44000000e+00	1.77350945e-03
-5.43000000e+00	1.74680664e-03
-5.42000000e+00	1.72183574e-03
-5.41000000e+00	1.69898174e-03
-5.40000000e+00	1.67847003e-03
-5.39000000e+00	1.66035974e-03
-5.38000000e+00	1.64454779e-03
-5.37000000e+00	1.63078378e-03
-5.36000000e+00	1.61869482e-03
-5.35000000e+00	1.60781926e-03
-5.34000000e+00	1.59764685e-03
-5.33000000e+00	1.58766297e-03
-5.32000000e+00	1.57739367e-03
-5.31000000e+00	1.56644841e-03
-5.30000000e+00	1.55455716e-03
-5.29000000e+00	1.54159882e-03
-5.28000000e+00	1.52761849e-03
-5.27000000e+00	1.51283160e-03
-5.26000000e+00	1.49761391e-03
-5.25000000e+00	1.48247730e-03
-5.24000000e+00	1.46803221e-03
-5.23000000e+00	1.45493869e-03
-5.22000000e+00	1.44384894e-03
-5.21000000e+00	1.43534494e-03
-5.20000000e+00	1.42987546e-03
-5.19000000e+00	1.42769686e-03
-5.18000000e+00	1.42882242e-03
-5.17000000e+00	1.43298426e-03
-5.16000000e+00	1.43961173e-03
-5.15000000e+00	1.44782892e-03
-5.14000000e+00	1.45647305e-03
-5.13000000e+00	1.46413409e-03
-5.12000000e+00	1.46921461e-03
-5.11000000e+00	1.47000744e-03
-5.10000000e+00	1.46478745e-03
-5.09000000e+00	1.45191255e-03
-5.08000000e+00	1.42992825e-03
-5.07000000e+00	1.39766941e-03
-5.06000000e+00	1.35435280e-03
-5.05000000e+00	1.29965434e-03
-5.04000000e+00	1.23376534e-03
-5.03000000e+00	1.15742336e-03
-5.02000000e+00	1.07191434e-03
-5.01000000e+00	9.79044638e-04
-5.00000000e+00	8.81082839e-04
-4.99000000e+00	7.80673432e-04
-4.98000000e+00	6.80725886e-04
-4.97000000e+00	5.84284304e-04
-4.96000000e+00	4.94384096e-04
-4.95000000e+00	4.13903026e-04
-4.94000000e+00	3.45414558e-04
-4.93000000e+00	2.91051475e-04
-4.92000000e+00	2.52387399e-04
-4.91000000e+00	2.30343039e-04
-4.90000000e+00	2.25122781e-04
-4.89000000e+00	2.36185710e-04
-4.88000000e+00	2.62253333e-04
-4.87000000e+00	3.01354373e-04
-4.86000000e+00	3.50904956e-04
-4.85000000e+00	4.07820634e-04
-4.84000000e+00	4.68654910e-04
-4.83000000e+00	5.29757484e-04
-4.82000000e+00	5.87444306e-04
-4.81000000e+00	6.38170875e-04
-4.80000000e+00	6.78699968e-04
-4.79000000e+00	7.06255287e-04
-4.78000000e+00	7.18653178e-04
-4.77000000e+00	7.14405761e-04
-4.76000000e+00	6.92790238e-04
-4.75000000e+00	6.53880955e-04
-4.74000000e+00	5.98542635e-04
-4.73000000e+00	5.28385256e-04
-4.72000000e+00	4.45682952e-04
-4.71000000e+00	3.53261117e-04
-4.70000000e+00	2.54357516e-04
-4.69000000e+00	1.52464429e-04
-4.68000000e+00	5.11598024e-05
-4.67000000e+00	-4.60641405e-05
-4.66000000e+00	-1.35966322e-04
-4.65000000e+00	-2.15708113e-04
-4.64000000e+00	-2.82983177e-04
-4.63000000e+00	-3.36119655e-04
-4.62000000e+00	-3.74149985e-04
-4.61000000e+00	-3.96845347e-04
-4.60000000e+00	-4.04713547e-04
-4.59000000e+00	-3.98961075e-04
-4.58000000e+00	-3.81421832e-04
-4.57000000e+00	-3.54456704e-04
-4.56000000e+00	-3.20829555e-04
-4.55000000e+00	-2.83566241e-04
-4.54000000e+00	-2.45804008e-04
-4.53000000e+00	-2.10638872e-04
-4.52000000e+00	-1.80978501e-04
-4.51000000e+00	-1.59407628e-04
-4.50000000e+00	-1.48072178e-04
-4.49000000e+00	-1.48587191e-04
-4.48000000e+00	-1.61972282e-04
-4.47000000e+00	-1.88616944e-04
-4.46000000e+00	-2.28276464e-04
-4.45000000e+00	-2.80097755e-04
-4.44000000e+00	-3.42673005e-04
-4.43000000e+00	-4.14117831e-04
-4.42000000e+00	-4.92169579e-04
-4.41000000e+00	-5.74300666e-04
-4.40000000e+00	-6.57841334e-04
-4.39000000e+00	-7.40105953e-04
-4.38000000e+00	-8.18517084e-04
-4.37000000e+00	-8.90721771e-04
-4.36000000e+00	-9.54695095e-04
-4.35000000e+00	-1.00882673e-03
-4.34000000e+00	-1.05198712e-03
-4.33000000e+00	-1.08357084e-03
-4.32000000e+00	-1.10351583e-03
-4.31000000e+00	-1.11229816e-03
-4.30000000e+00	-1.11090299e-03
-4.29000000e+00	-1.10077361e-03
-4.28000000e+00	-1.08374081e-03
-4.27000000e+00	-1.06193627e-03
-4.26000000e+00	-1.03769352e-03
-4.25000000e+00	-1.01344117e-03
-4.24000000e+00	-9.91592858e-04
-4.23000000e+00	-9.74438774e-04
-4.22000000e+00	-9.64043320e-04
-4.21000000e+00	-9.62153403e-04
-4.20000000e+00	-9.70121215e-04
-4.19000000e+00	-9.88844862e-04
-4.18000000e+00	-1.01872941e-03
-4.17000000e+00	-1.05967000e-03
-4.16000000e+00	-1.11105790e-03
-4.15000000e+00	-1.17180906e-03
-4.14000000e+00	-1.24041410e-03
-4.13000000e+00	-1.31500740e-03
-4.12000000e+00	-1.39345235e-03
-4.11000000e+00	-1.47343886e-03
-4.10000000e+00	-1.55258889e-03
-4.09000000e+00	-1.62856516e-03
-4.08000000e+00	-1.69917836e-03
-4.07000000e+00	-1.76248790e-03
-4.06000000e+00	-1.81689186e-03
-4.05000000e+00	-1.86120198e-03
-4.04000000e+00	-1.89470059e-03
-4.03000000e+00	-1.91717672e-03
-4.02000000e+00	-1.92894002e-03
-4.01000000e+00	-1.93081175e-03
-4.00000000e+00	-1.92409328e-03
-3.99000000e+00	-1.91051334e-03
-3.98000000e+00	-1.89215649e-03
-3.97000000e+00	-1.87137558e-03
-3.96000000e+00	-1.85069209e-03
-3.95000000e+00	-1.83268854e-03
-3.94000000e+00	-1.81989741e-03
-3.93000000e+00	-1.81469147e-03
-3.92000000e+00	-1.81918011e-03
-3.91000000e+00	-1.83511607e-03
-3.90000000e+00	-1.86381693e-03
-3.89000000e+00	-1.90610454e-03
-3.88000000e+00	-1.96226551e-03
-3.87000000e+00	-2.03203455e-03
-3.86000000e+00	-2.11460180e-03
-3.85000000e+00	-2.20864408e-03
-3.84000000e+00	-2.31237903e-03
-3.83000000e+00	-2.42364022e-03
-3.82000000e+00	-2.53996987e-03
-3.81000000e+00	-2.65872552e-03
-3.80000000e+00	-2.77719575e-03
-3.79000000e+00	-2.89271985e-03
-3.78000000e+00	-3.00280573e-03
-3.77000000e+00	-3.10524051e-03
-3.76000000e+00	-3.19818829e-03
-3.75000000e+00	-3.28027023e-03
-3.74000000e+00	-3.35062257e-03
-3.73000000e+00	-3.40892957e-03
-3.72000000e+00	-3.45542923e-03
-3.71000000e+00	-3.49089127e-03
-3.70000000e+00	-3.51656808e-03
-3.69000000e+00	-3.53412100e-03
-3.68000000e+00	-3.54552539e-03
-3.67000000e+00	-3.55295940e-03
-3.66000000e+00	-3.55868209e-03
-3.65000000e+00	-3.56490729e-03
-3.64000000e+00	-3.57367988e-03
-3.63000000e+00	-3.58676100e-03
-3.62000000e+00	-3.60552848e-03
-3.61000000e+00	-3.63089766e-03
-3.60000000e+00	-3.66326707e-03
-3.59000000e+00	-3.70249203e-03
-3.58000000e+00	-3.74788754e-03
-3.57000000e+00	-3.79826089e-03
-3.56000000e+00	-3.85197225e-03
-3.55000000e+00	-3.90702074e-03
-3.54000000e+00	-3.96115170e-03
-3.53000000e+00	-4.01198003e-03
-3.52000000e+00	-4.05712374e-03
-3.51000000e+00	-4.09434088e-03
-3.50000000e+00	-4.12166325e-03
-3.49000000e+00	-4.13751986e-03
-3.48000000e+00	-4.14084365e-03
-3.47000000e+00	-4.13115563e-03
-3.46000000e+00	-4.10862138e-03
-3.45000000e+00	-4.07407625e-03
-3.44000000e+00	-4.02901677e-03
-3.43000000e+00	-3.97555776e-03
-3.42000000e+00	-3.91635601e-03
-3.41000000e+00	-3.85450334e-03
-3.40000000e+00	-3.79339362e-03
-3.39000000e+00	-3.73656967e-03
-3.38000000e+00	-3.68755735e-03
-3.37000000e+00	-3.64969511e-03
-3.36000000e+00	-3.62596760e-03
-3.35000000e+00	-3.61885218e-03
-3.34000000e+00	-3.63018649e-03
-3.33000000e+00	-3.66106437e-03
-3.32000000e+00	-3.71176620e-03
-3.31000000e+00	-3.78172759e-03
-3.30000000e+00	-3.86954884e-03
-3.29000000e+00	-3.97304495e-03
-3.28000000e+00	-4.08933423e-03
-3.27000000e+00	-4.21496107e-03
-3.26000000e+00	-4.34604704e-03
-3.25000000e+00	-4.47846248e-03
-3.24000000e+00	-4.60801006e-03
-3.23000000e+00	-4.73061110e-03
-3.22000000e+00	-4.84248502e-03
-3.21000000e+00	-4.94031328e-03
-3.20000000e+00	-5.02137950e-03
-3.19000000e+00	-5.08367929e-03
-3.18000000e+00	-5.12599464e-03
-3.17000000e+00	-5.14792990e-03
-3.16000000e+00	-5.14990851e-03
-3.15000000e+00	-5.13313138e-03
-3.14000000e+00	-5.09950047e-03
-3.13000000e+00	-5.05151210e-03
-3.12000000e+00	-4.99212674e-03
-3.11000000e+00	-4.92462244e-03
-3.10000000e+00	-4.85244004e-03
-3.09000000e+00	-4.77902824e-03
-3.08000000e+00	-4.70769629e-03
-3.07000000e+00	-4.64148120e-03
-3.06000000e+00	-4.58303525e-03
-3.05000000e+00	-4.53453818e-03
-3.04000000e+00	-4.49763669e-03
-3.03000000e+00	-4.47341226e-03
-3.02000000e+00	-4.46237672e-03
-3.01000000e+00	-4.46449333e-03
-3.00000000e+00	-4.47922001e-03
-2.99000000e+00	-4.50557030e-03
-2.98000000e+00	-4.54218708e-03
-2.97000000e+00	-4.58742368e-03
-2.96000000e+00	-4.63942740e-03
-2.95000000e+00	-4.69622049e-03
-2.94000000e+00	-4.75577466e-03
-2.93000000e+00	-4.81607606e-03
-2.92000000e+00	-4.87517854e-03
-2.91000000e+00	-4.93124435e-03
-2.90000000e+00	-4.98257222e-03
-2.89000000e+00	-5.02761403e-03
-2.88000000e+00	-5.06498163e-03
-2.87000000e+00	-5.09344637e-03
-2.86000000e+00	-5.11193375e-03
-2.85000000e+00	-5.11951594e-03
-2.84000000e+00	-5.11540447e-03
-2.83000000e+00	-5.09894493e-03
-2.82000000e+00	-5.06961522e-03
-2.81000000e+00	-5.02702766e-03
-2.80000000e+00	-4.97093490e-03
-2.79000000e+00	-4.90123882e-03
-2.78000000e+00	-4.81800089e-03
-2.77000000e+00	-4.72145216e-03
-2.76000000e+00	-4.61200091e-03
-2.75000000e+00	-4.49023596e-03
-2.74000000e+00	-4.35692399e-03
-2.73000000e+00	-4.21299970e-03
-2.72000000e+00	-4.05954843e-03
-2.71000000e+00	-3.89778131e-03
-2.70000000e+00	-3.72900425e-03
-2.69000000e+00	-3.55458227e-03
-2.68000000e+00	-3.37590173e-03
-2.67000000e+00	-3.19433300e-03
-2.66000000e+00	-3.01119642e-03
-2.65000000e+00	-2.82773420e-03
-2.64000000e+00	-2.64509051e-03
-2.63000000e+00	-2.46430131e-03
-2.62000000e+00	-2.28629460e-03
-2.61000000e+00	-2.11190103e-03
-2.60000000e+00	-1.94187359e-03
-2.59000000e+00	-1.77691428e-03
-2.58000000e+00	-1.61770513e-03
-2.57000000e+00	-1.46493991e-03
-2.56000000e+00	-1.31935320e-03
-2.55000000e+00	-1.18174300e-03
-2.54000000e+00	-1.05298378e-03
-2.53000000e+00	-9.34027264e-04
-2.52000000e+00	-8.25889402e-04
-2.51000000e+00	-7.29622796e-04
-2.50000000e+00	-6.46275298e-04
-2.49000000e+00	-5.76836578e-04
-2.48000000e+00	-5.22175664e-04
-2.47000000e+00	-4.82973439e-04
-2.46000000e+00	-4.59654790e-04
-2.45000000e+00	-4.52325518e-04
-2.44000000e+00	-4.60719169e-04
-2.43000000e+00	-4.84158577e-04
-2.42000000e+00	-5.21536231e-04
-2.41000000e+00	-5.71316478e-04
-2.40000000e+00	-6.31561300e-04
-2.39000000e+00	-6.99979863e-04
-2.38000000e+00	-7.74000445e-04
-2.37000000e+00	-8.50861811e-04
-2.36000000e+00	-9.27719659e-04
-2.35000000e+00	-1.00176257e-03
-2.34000000e+00	-1.07033111e-03
-2.33000000e+00	-1.13103309e-03
-2.32000000e+00	-1.18184835e-03
-2.31000000e+00	-1.22121631e-03
-2.30000000e+00	-1.24810099e-03
-2.29000000e+00	-1.26202900e-03
-2.28000000e+00	-1.26309779e-03
-2.27000000e+00	-1.25195311e-03
-2.26000000e+00	-1.22973660e-03
-2.25000000e+00	-1.19800617e-03
-2.24000000e+00	-1.15863356e-03
-2.23000000e+00	-1.11368500e-03
-2.22000000e+00	-1.06529187e-03
-2.21000000e+00	-1.01551897e-03
-2.20000000e+00	-9.66238171e-04
-2.19000000e+00	-9.19015068e-04
-2.18000000e+00	-8.75015194e-04
-2.17000000e+00	-8.34935513e-04
-2.16000000e+00	-7.98965189e-04
-2.15000000e+00	-7.66777946e-04
-2.14000000e+00	-7.37556488e-04
-2.13000000e+00	-7.10047542e-04
-2.12000000e+00	-6.82644336e-04
-2.11000000e+00	-6.53491759e-04
-2.10000000e+00	-6.20608184e-04
-2.09000000e+00	-5.82017012e-04
-2.08000000e+00	-5.35880462e-04
-2.07000000e+00	-4.80628055e-04
-2.06000000e+00	-4.15072480e-04
-2.05000000e+00	-3.38506280e-04
-2.04000000e+00	-2.50773747e-04
-2.03000000e+00	-1.52313786e-04
-2.02000000e+00	-4.41710188e-05
-2.01000000e+00	7.20259278e-05
-2.00000000e+00	1.94118230e-04
-1.99000000e+00	3.19500338e-04
-1.98000000e+00	4.45229044e-04
-1.97000000e+00	5.68152647e-04
-1.96000000e+00	6.85053530e-04
-1.95000000e+00	7.92796634e-04
-1.94000000e+00	8.88475849e-04
-1.93000000e+00	9.69550295e-04
-1.92000000e+00	1.03396288e-03
-1.91000000e+00	1.08023432e-03
-1.90000000e+00	1.10752702e-03
-1.89000000e+00	1.11567475e-03
-1.88000000e+00	1.10517598e-03
-1.87000000e+00	1.07715039e-03
-1.86000000e+00	1.03326070e-03
-1.85000000e+00	9.75603155e-04
-1.84000000e+00	9.06572691e-04
-1.83000000e+00	8.28709629e-04
-1.82000000e+00	7.44536365e-04
-1.81000000e+00	6.56393055e-04
-1.80000000e+00	5.66281555e-04
-1.79000000e+00	4.75726563e-04
-1.78000000e+00	3.85662069e-04
-1.77000000e+00	2.96349905e-04
-1.76000000e+00	2.07335483e-04
-1.75000000e+00	1.17443764e-04
-1.74000000e+00	2.48163155e-05
-1.73000000e+00	-7.30119770e-05
-1.72000000e+00	-1.79000114e-04
-1.71000000e+00	-2.96457677e-04
-1.70000000e+00	-4.28878220e-04
-1.69000000e+00	-5.79757770e-04
-1.68000000e+00	-7.52407653e-04
-1.67000000e+00	-9.49771076e-04
-1.66000000e+00	-1.17425268e-03
-1.65000000e+00	-1.42756959e-03
-1.64000000e+00	-1.71063128e-03
-1.63000000e+00	-2.02345437e-03
-1.62000000e+00	-2.36511643e-03
-1.61000000e+00	-2.73375133e-03
-1.60000000e+00	-3.12658673e-03
-1.59000000e+00	-3.54002219e-03
-1.58000000e+00	-3.96974493e-03
-1.57000000e+00	-4.41087846e-03
-1.56000000e+00	-4.85815800e-03
-1.55000000e+00	-5.30612537e-03
-1.54000000e+00	-5.74933537e-03
-1.53000000e+00	-6.18256498e-03
-1.52000000e+00	-6.60101664e-03
-1.51000000e+00	-7.00050695e-03
-1.50000000e+00	-7.37763259e-03
-1.49000000e+00	-7.72990614e-03
-1.48000000e+00	-8.05585552e-03
-1.47000000e+00	-8.35508217e-03
-1.46000000e+00	-8.62827471e-03
-1.45000000e+00	-8.87717679e-03
-1.44000000e+00	-9.10450956e-03
-1.43000000e+00	-9.31385157e-03
-1.42000000e+00	-9.50948055e-03
-1.41000000e+00	-9.69618389e-03
-1.40000000e+00	-9.87904591e-03
-1.39000000e+00	-1.00632218e-02
-1.38000000e+00	-1.02537087e-02
-1.37000000e+00	-1.04551259e-02
-1.36000000e+00	-1.06715142e-02
-1.35000000e+00	-1.09061662e-02
-1.34000000e+00	-1.11614966e-02
-1.33000000e+00	-1.14389604e-02
-1.32000000e+00	-1.17390234e-02
-1.31000000e+00	-1.20611903e-02
-1.30000000e+00	-1.24040874e-02
-1.29000000e+00	-1.27655983e-02
-1.28000000e+00	-1.31430468e-02
-1.27000000e+00	-1.35334159e-02
-1.26000000e+00	-1.39335939e-02
-1.25000000e+00	-1.43406319e-02
-1.24000000e+00	-1.47519993e-02
-1.23000000e+00	-1.51658224e-02
-1.22000000e+00	-1.55810899e-02
-1.21000000e+00	-1.59978142e-02
-1.20000000e+00	-1.64171353e-02
-1.19000000e+00	-1.68413601e-02
-1.18000000e+00	-1.72739320e-02
-1.17000000e+00	-1.77193301e-02
-1.16000000e+00	-1.81829016e-02
-1.15000000e+00	-1.86706337e-02
-1.14000000e+00	-1.91888777e-02
-1.13000000e+00	-1.97440394e-02
-1.12000000e+00	-2.03422526e-02
-1.11000000e+00	-2.09890544e-02
-1.10000000e+00	-2.16890831e-02
-1.09000000e+00	-2.24458145e-02
-1.08000000e+00	-2.32613575e-02
-1.07000000e+00	-2.41363191e-02
-1.06000000e+00	-2.50697535e-02
-1.05000000e+00	-2.60591981e-02
-1.04000000e+00	-2.71008003e-02
-1.03000000e+00	-2.81895295e-02
-1.02000000e+00	-2.93194678e-02
-1.01000000e+00	-3.04841639e-02
-1.00000000e+00	-3.16770347e-02
-9.90000000e-01	-3.28917943e-02
-9.80000000e-01	-3.41228866e-02
-9.70000000e-01	-3.53659011e-02
-9.60000000e-01	-3.66179464e-02
-9.50000000e-01	-3.78779630e-02
-9.40000000e-01	-3.91469554e-02
-9.30000000e-01	-4.04281301e-02
-9.20000000e-01	-4.17269298e-02
-9.10000000e-01	-4.30509596e-02
-9.00000000e-01	-4.44098066e-02
-8.90000000e-01	-4.58147606e-02
-8.80000000e-01	-4.72784475e-02
-8.70000000e-01	-4.88143945e-02
-8.60000000e-01	-5.04365481e-02
-8.50000000e-01	-5.21587696e-02
-8.40000000e-01	-5.39943365e-02
-8.30000000e-01	-5.59554741e-02
-8.20000000e-01	-5.80529472e-02
-8.10000000e-01	-6.02957324e-02
-8.00000000e-01	-6.26907936e-02
-7.90000000e-01	-6.52429746e-02
-7.80000000e-01	-6.79550171e-02
-7.70000000e-01	-7.08277088e-02
-7.60000000e-01	-7.38601547e-02
-7.50000000e-01	-7.70501614e-02
-7.40000000e-01	-8.03947147e-02
-7.30000000e-01	-8.38905282e-02
-7.20000000e-01	-8.75346318e-02
-7.10000000e-01	-9.13249691e-02
-7.00000000e-01	-9.52609683e-02
-6.90000000e-01	-9.93440531e-02
-6.80000000e-01	-1.03578060e-01
-6.70000000e-01	-1.07969530e-01
-6.60000000e-01	-1.12527861e-01
-6.50000000e-01	-1.17265278e-01
-6.40000000e-01	-1.22196644e-01
-6.30000000e-01	-1.27339073e-01
-6.20000000e-01	-1.32711372e-01
-6.10000000e-01	-1.38333320e-01
-6.00000000e-01	-1.44224786e-01
-5.90000000e-01	-1.50404738e-01
-5.80000000e-01	-1.56890147e-01
-5.70000000e-01	-1.63694836e-01
-5.60000000e-01	-1.70828293e-01
-5.50000000e-01	-1.78294498e-01
-5.40000000e-01	-1.86090779e-01
-5.30000000e-01	-1.94206748e-01
-5.20000000e-01	-2.02623313e-01
-5.10000000e-01	-2.11311811e-01
-5.00000000e-01	-2.20233269e-01
-4.90000000e-01	-2.29337789e-01
-4.80000000e-01	-2.38564079e-01
-4.70000000e-01	-2.47839117e-01
-4.60000000e-01	-2.57077947e-01
-4.50000000e-01	-2.66183597e-01
-4.40000000e-01	-2.75047118e-01
-4.30000000e-01	-2.83547731e-01
-4.20000000e-01	-2.91553081e-01
-4.10000000e-01	-2.98919596e-01
-4.00000000e-01	-3.05492963e-01
-3.90000000e-01	-3.11108716e-01
-3.80000000e-01	-3.15592972e-01
-3.70000000e-01	-3.18763323e-01
-3.60000000e-01	-3.20429922e-01
-3.50000000e-01	-3.20396794e-01
-3.40000000e-01	-3.18463402e-01
-3.30000000e-01	-3.14426524e-01
-3.20000000e-01	-3.08082453e-01
-3.10000000e-01	-2.99229583e-01
-3.00000000e-01	-2.87671375e-01
-2.90000000e-01	-2.73219760e-01
-2.80000000e-01	-2.55698947e-01
-2.70000000e-01	-2.34949659e-01
-2.60000000e-01	-2.10833751e-01
-2.50000000e-01	-1.83239177e-01
-2.40000000e-01	-1.52085239e-01
-2.30000000e-01	-1.17328030e-01
-2.20000000e-01	-7.89659627e-02
-2.10000000e-01	-3.70452526e-02
-2.00000000e-01	8.33478561e-03
-1.90000000e-01	5.70168122e-02
-1.80000000e-01	1.08781081e-01
-1.70000000e-01	1.63341803e-01
-1.60000000e-01	2.20344467e-01
-1.50000000e-01	2.79364310e-01
-1.40000000e-01	3.39906159e-01
-1.30000000e-01	4.01405824e-01
-1.20000000e-01	4.63233225e-01
-1.10000000e-01	5.24697384e-01
-1.00000000e-01	5.85053414e-01
-9.00000000e-02	6.43511539e-01
-8.00000000e-02	6.99248168e-01
-7.00000000e-02	7.51418958e-01
-6.00000000e-02	7.99173728e-01
-5.00000000e-02	8.41673027e-01
-4.00000000e-02	8.78106049e-01
-3.00000000e-02	9.07709536e-01
-2.00000000e-02	9.29787219e-01
-1.00000000e-02	9.43729272e-01
-7.10542736e-15	9.49031211e-01
1.00000000e-02	9.45311627e-01
2.00000000e-02	9.32328100e-01
3.00000000e-02	9.09990678e-01
4.00000000e-02	8.78372308e-01
5.00000000e-02	8.37715668e-01
6.00000000e-02	7.88435940e-01
7.00000000e-02	7.31119175e-01
8.00000000e-02	6.66516013e-01
9.00000000e-02	5.95530708e-01
1.00000000e-01	5.19205552e-01
1.10000000e-01	4.38700953e-01
1.20000000e-01	3.55271631e-01
1.30000000e-01	2.70239510e-01
1.40000000e-01	1.84964059e-01
1.50000000e-01	1.00810949e-01
1.60000000e-01	1.91199596e-02
1.70000000e-01	-5.88268561e-02
1.80000000e-01	-1.31835737e-01
1.90000000e-01	-1.98829534e-01
2.00000000e-01	-2.58872873e-01
2.10000000e-01	-3.11193345e-01
2.20000000e-01	-3.55198062e-01
2.30000000e-01	-3.90485070e-01
2.40000000e-01	-4.16849299e-01
2.50000000e-01	-4.34282927e-01
2.60000000e-01	-4.42970212e-01
2.70000000e-01	-4.43277075e-01
2.80000000e-01	-4.35735857e-01
2.90000000e-01	-4.21025849e-01
3.00000000e-01	-3.99950330e-01
3.10000000e-01	-3.73410927e-01
3.20000000e-01	-3.42380209e-01
3.30000000e-01	-3.07873412e-01
3.40000000e-01	-2.70920247e-01
3.50000000e-01	-2.32537644e-01
3.60000000e-01	-1.93704262e-01
3.70000000e-01	-1.55337472e-01
3.80000000e-01	-1.18273415e-01
3.90000000e-01	-8.32505989e-02
4.00000000e-01	-5.08973569e-02
4.10000000e-01	-2.17233316e-02
4.20000000e-01	3.88498207e-03
4.30000000e-01	2.56647551e-02
4.40000000e-01	4.34736463e-02
4.50000000e-01	5.72832827e-02
4.60000000e-01	6.71698471e-02
4.70000000e-01	7.33022910e-02
4.80000000e-01	7.59287401e-02
4.90000000e-01	7.53616840e-02
5.00000000e-01	7.19625421e-02
5.10000000e-01	6.61261784e-02
5.20000000e-01	5.82658969e-02
5.30000000e-01	4.87993919e-02
5.40000000e-01	3.81360559e-02
5.50000000e-01	2.66659663e-02
5.60000000e-01	1.47507820e-02
5.70000000e-01	2.71668972e-03
5.80000000e-01	-9.15055146e-03
5.90000000e-01	-2.06085058e-02
6.00000000e-01	-3.14590152e-02
6.10000000e-01	-4.15473994e-02
6.20000000e-01	-5.07601448e-02
6.30000000e-01	-5.90213700e-02
6.40000000e-01	-6.62883781e-02
6.50000000e-01	-7.25466225e-02
6.60000000e-01	-7.78044052e-02
6.70000000e-01	-8.20876085e-02
6.80000000e-01	-8.54347318e-02
6.90000000e-01	-8.78924602e-02
7.00000000e-01	-8.95119434e-02
7.10000000e-01	-9.03459047e-02
7.20000000e-01	-9.04466440e-02
7.30000000e-01	-8.98649371e-02
7.40000000e-01	-8.86497810e-02
7.50000000e-01	-8.68488824e-02
7.60000000e-01	-8.45097486e-02
7.70000000e-01	-8.16812050e-02
7.80000000e-01	-7.84151464e-02
7.90000000e-01	-7.47683180e-02
8.00000000e-01	-7.08039302e-02
8.10000000e-01	-6.65929213e-02
8.20000000e-01	-6.22147128e-02
8.30000000e-01	-5.77573338e-02
8.40000000e-01	-5.33168334e-02
8.50000000e-01	-4.89959455e-02
8.60000000e-01	-4.49020170e-02
8.70000000e-01	-4.11442588e-02
8.80000000e-01	-3.78304214e-02
8.90000000e-01	-3.50630349e-02
9.00000000e-01	-3.29353843e-02
9.10000000e-01	-3.15274135e-02
9.20000000e-01	-3.09017618e-02
9.30000000e-01	-3.11001393e-02
9.40000000e-01	-3.21402397e-02
9.50000000e-01	-3.40133671e-02
9.60000000e-01	-3.66829305e-02
9.70000000e-01	-4.00839202e-02
9.80000000e-01	-4.41234418e-02
9.90000000e-01	-4.86823380e-02
1.00000000e+00	-5.36178810e-02
1.01000000e+00	-5.87674727e-02
1.02000000e+00	-6.39532423e-02
1.03000000e+00	-6.89873935e-02
1.04000000e+00	-7.36781173e-02
1.05000000e+00	-7.78358556e-02
1.06000000e+00	-8.12796876e-02
1.07000000e+00	-8.38435941e-02
1.08000000e+00	-8.53823595e-02
1.09000000e+00	-8.57768795e-02
1.10000000e+00	-8.49386599e-02
1.11000000e+00	-8.28133246e-02
1.12000000e+00	-7.93829838e-02
1.13000000e+00	-7.46673585e-02
1.14000000e+00	-6.87236048e-02
1.15000000e+00	-6.16448339e-02
1.16000000e+00	-5.35573741e-02
1.17000000e+00	-4.46168727e-02
1.18000000e+00	-3.50033830e-02
1.19000000e+00	-2.49156226e-02
1.20000000e+00	-1.45646235e-02
1.21000000e+00	-4.16701774e-03
1.22000000e+00	6.06178053e-03
1.23000000e+00	1.59142362e-02
1.24000000e+00	2.51969427e-02
1.25000000e+00	3.37362262e-02
1.26000000e+00	4.13828993e-02
1.27000000e+00	4.80160008e-02
1.28000000e+00	5.35453989e-02
1.29000000e+00	5.79131933e-02
1.30000000e+00	6.10938977e-02
1.31000000e+00	6.30934439e-02
1.32000000e+00	6.39470952e-02
1.33000000e+00	6.37164032e-02
1.34000000e+00	6.24853808e-02
1.35000000e+00	6.03560916e-02
1.36000000e+00	5.74438724e-02
1.37000000e+00	5.38724168e-02
1.38000000e+00	4.97689358e-02
1.39000000e+00	4.52596045e-02
1.40000000e+00	4.04654714e-02
1.41000000e+00	3.54989790e-02
1.42000000e+00	3.04612045e-02
1.43000000e+00	2.54398858e-02
1.44000000e+00	2.05082564e-02
1.45000000e+00	1.57246709e-02
1.46000000e+00	1.11329608e-02
1.47000000e+00	6.76343256e-03
1.48000000e+00	2.63438717e-03
1.49000000e+00	-1.24597380e-03
1.50000000e+00	-4.87740199e-03
1.51000000e+00	-8.26536394e-03
1.52000000e+00	-1.14188508e-02
1.53000000e+00	-1.43483623e-02
1.54000000e+00	-1.70641698e-02
1.55000000e+00	-1.95749386e-02
1.56000000e+00	-2.18867600e-02
1.57000000e+00	-2.40026160e-02
1.58000000e+00	-2.59222683e-02
1.59000000e+00	-2.76425394e-02
1.60000000e+00	-2.91579279e-02
1.61000000e+00	-3.04614858e-02
1.62000000e+00	-3.15458700e-02
1.63000000e+00	-3.24044766e-02
1.64000000e+00	-3.30325659e-02
1.65000000e+00	-3.34282906e-02
1.66000000e+00	-3.35935530e-02
1.67000000e+00	-3.35346282e-02
1.68000000e+00	-3.32625127e-02
1.69000000e+00	-3.27929731e-02
1.70000000e+00	-3.21462924e-02
1.71000000e+00	-3.13467310e-02
1.72000000e+00	-3.04217352e-02
1.73000000e+00	-2.94009436e-02
1.74000000e+00	-2.83150512e-02
1.75000000e+00	-2.71945989e-02
1.76000000e+00	-2.60687602e-02
1.77000000e+00	-2.49641944e-02
1.78000000e+00	-2.39040298e-02
1.79000000e+00	-2.29070335e-02
1.80000000e+00	-2.19870106e-02
1.81000000e+00	-2.11524612e-02
1.82000000e+00	-2.04065107e-02
1.83000000e+00	-1.97471089e-02
1.84000000e+00	-1.91674842e-02
1.85000000e+00	-1.86568191e-02
1.86000000e+00	-1.82011081e-02
1.87000000e+00	-1.77841444e-02
1.88000000e+00	-1.73885831e-02
1.89000000e+00	-1.69970193e-02
1.90000000e+00	-1.65930279e-02
1.91000000e+00	-1.61621100e-02
1.92000000e+00	-1.56925036e-02
1.93000000e+00	-1.51758203e-02
1.94000000e+00	-1.46074858e-02
1.95000000e+00	-1.39869689e-02
1.96000000e+00	-1.33178000e-02
1.97000000e+00	-1.26073873e-02
1.98000000e+00	-1.18666524e-02
1.99000000e+00	-1.11095127e-02
2.00000000e+00	-1.03522450e-02
2.01000000e+00	-9.61276871e-03
2.02000000e+00	-8.90988811e-03
2.03000000e+00	-8.26253064e-03
2.04000000e+00	-7.68901697e-03
2.05000000e+00	-7.20639199e-03
2.06000000e+00	-6.82984022e-03
2.07000000e+00	-6.57220188e-03
2.08000000e+00	-6.44359884e-03
2.09000000e+00	-6.45117251e-03
2.10000000e+00	-6.59892980e-03
2.11000000e+00	-6.88768825e-03
2.12000000e+00	-7.31510783e-03
2.13000000e+00	-7.87579487e-03
2.14000000e+00	-8.56146305e-03
2.15000000e+00	-9.36113742e-03
2.16000000e+00	-1.02613890e-02
2.17000000e+00	-1.12465913e-02
2.18000000e+00	-1.22991918e-02
2.19000000e+00	-1.33999980e-02
2.20000000e+00	-1.45284758e-02
2.21000000e+00	-1.56630670e-02
2.22000000e+00	-1.67815267e-02
2.23000000e+00	-1.78612895e-02
2.24000000e+00	-1.88798656e-02
2.25000000e+00	-1.98152709e-02
2.26000000e+00	-2.06464894e-02
2.27000000e+00	-2.13539636e-02
2.28000000e+00	-2.19201039e-02
2.29000000e+00	-2.23298030e-02
2.30000000e+00	-2.25709384e-02
2.31000000e+00	-2.26348426e-02
2.32000000e+00	-2.25167160e-02
2.33000000e+00	-2.22159599e-02
2.34000000e+00	-2.17364044e-02
2.35000000e+00	-2.10864097e-02
2.36000000e+00	-2.02788239e-02
2.37000000e+00	-1.93307814e-02
2.38000000e+00	-1.82633397e-02
2.39000000e+00	-1.71009528e-02
2.40000000e+00	-1.58707926e-02
2.41000000e+00	-1.46019360e-02
2.42000000e+00	-1.33244454e-02
2.43000000e+00	-1.20683739e-02
2.44000000e+00	-1.08627373e-02
2.45000000e+00	-9.73449627e-03
2.46000000e+00	-8.70759267e-03
2.47000000e+00	-7.80208826e-03
2.48000000e+00	-7.03344580e-03
2.49000000e+00	-6.41199051e-03
2.50000000e+00	-5.94258080e-03
2.51000000e+00	-5.62450770e-03
2.52000000e+00	-5.45163164e-03
2.53000000e+00	-5.41275320e-03
2.54000000e+00	-5.49220258e-03
2.55000000e+00	-5.67062147e-03
2.56000000e+00	-5.92590032e-03
2.57000000e+00	-6.23422630e-03
2.58000000e+00	-6.57119083e-03
2.59000000e+00	-6.91290262e-03
2.60000000e+00	-7.23705151e-03
2.61000000e+00	-7.52387129e-03
2.62000000e+00	-7.75695503e-03
2.63000000e+00	-7.92388437e-03
2.64000000e+00	-8.01664464e-03
2.65000000e+00	-8.03180909e-03
2.66000000e+00	-7.97048831e-03
2.67000000e+00	-7.83805337e-03
2.68000000e+00	-7.64365375e-03
2.69000000e+00	-7.39956135e-03
2.70000000e+00	-7.12038140e-03
2.71000000e+00	-6.82217681e-03
2.72000000e+00	-6.52155660e-03
2.73000000e+00	-6.23477920e-03
2.74000000e+00	-5.97691922e-03
2.75000000e+00	-5.76114076e-03
2.76000000e+00	-5.59811278e-03
2.77000000e+00	-5.49559246e-03
2.78000000e+00	-5.45819146e-03
2.79000000e+00	-5.48732851e-03
2.80000000e+00	-5.58136078e-03
2.81000000e+00	-5.73587557e-03
2.82000000e+00	-5.94411531e-03
2.83000000e+00	-6.19750160e-03
2.84000000e+00	-6.48621967e-03
2.85000000e+00	-6.79982255e-03
2.86000000e+00	-7.12781506e-03
2.87000000e+00	-7.46018075e-03
2.88000000e+00	-7.78782080e-03
2.89000000e+00	-8.10288112e-03
2.90000000e+00	-8.39895266e-03
2.91000000e+00	-8.67113949e-03
2.92000000e+00	-8.91599906e-03
2.93000000e+00	-9.13136780e-03
2.94000000e+00	-9.31609368e-03
2.95000000e+00	-9.46970335e-03
2.96000000e+00	-9.59203604e-03
2.97000000e+00	-9.68287838e-03
2.98000000e+00	-9.74163373e-03
2.99000000e+00	-9.76705713e-03
3.00000000e+00	-9.75708166e-03
3.01000000e+00	-9.70875528e-03
3.02000000e+00	-9.61829908e-03
3.03000000e+00	-9.48128853e-03
3.04000000e+00	-9.29295016e-03
3.05000000e+00	-9.04855692e-03
3.06000000e+00	-8.74389763e-03
3.07000000e+00	-8.37578908e-03
3.08000000e+00	-7.94259490e-03
3.09000000e+00	-7.44471313e-03
3.10000000e+00	-6.88499409e-03
3.11000000e+00	-6.26905348e-03
3.12000000e+00	-5.60545015e-03
3.13000000e+00	-4.90570551e-03
3.14000000e+00	-4.18415061e-03
3.15000000e+00	-3.45759693e-03
3.16000000e+00	-2.74483785e-03
3.17000000e+00	-2.06599867e-03
3.18000000e+00	-1.44176292e-03
3.19000000e+00	-8.92511501e-04
3.20000000e+00	-4.37418162e-04
3.21000000e+00	-9.35487974e-05
3.22000000e+00	1.24985869e-04
3.23000000e+00	2.07776133e-04
3.24000000e+00	1.48713597e-04
3.25000000e+00	-5.35913772e-05
3.26000000e+00	-3.95603198e-04
3.27000000e+00	-8.68882726e-04
3.28000000e+00	-1.46034208e-03
3.29000000e+00	-2.15272479e-03
3.30000000e+00	-2.92529115e-03
3.31000000e+00	-3.75467681e-03
3.32000000e+00	-4.61588312e-03
3.33000000e+00	-5.48334979e-03
3.34000000e+00	-6.33205581e-03
3.35000000e+00	-7.13859230e-03
3.36000000e+00	-7.88215259e-03
3.37000000e+00	-8.54538893e-03
3.38000000e+00	-9.11509229e-03
3.39000000e+00	-9.58266150e-03
3.40000000e+00	-9.94433904e-03
3.41000000e+00	-1.02012035e-02
3.42000000e+00	-1.03589220e-02
3.43000000e+00	-1.04272772e-02
3.44000000e+00	-1.04194983e-02
3.45000000e+00	-1.03514310e-02
3.46000000e+00	-1.02405936e-02
3.47000000e+00	-1.01051687e-02
3.48000000e+00	-9.96298521e-03
3.49000000e+00	-9.83054037e-03
3.50000000e+00	-9.72211477e-03
3.51000000e+00	-9.64902125e-03
3.52000000e+00	-9.61902464e-03
3.53000000e+00	-9.63595781e-03
3.54000000e+00	-9.69954921e-03
3.55000000e+00	-9.80546558e-03
3.56000000e+00	-9.94556255e-03
3.57000000e+00	-1.01083251e-02
3.58000000e+00	-1.02794713e-02
3.59000000e+00	-1.04426840e-02
3.60000000e+00	-1.05804330e-02
3.61000000e+00	-1.06748416e-02
3.62000000e+00	-1.07085583e-02
3.63000000e+00	-1.06655882e-02
3.64000000e+00	-1.05320484e-02
3.65000000e+00	-1.02968140e-02
3.66000000e+00	-9.95202862e-03
3.67000000e+00	-9.49346146e-03
3.68000000e+00	-8.92070172e-03
3.69000000e+00	-8.23718777e-03
3.70000000e+00	-7.45007831e-03
3.71000000e+00	-6.56997823e-03
3.72000000e+00	-5.61053890e-03
3.73000000e+00	-4.58795649e-03
3.74000000e+00	-3.52039532e-03
3.75000000e+00	-2.42736469e-03
3.76000000e+00	-1.32907739e-03
3.77000000e+00	-2.45816851e-04
3.78000000e+00	8.02662819e-04
3.79000000e+00	1.79768356e-03
3.80000000e+00	2.72212043e-03
3.81000000e+00	3.56079747e-03
3.82000000e+00	4.30079556e-03
3.83000000e+00	4.93166975e-03
3.84000000e+00	5.44557757e-03
3.85000000e+00	5.83732358e-03
3.86000000e+00	6.10432737e-03
3.87000000e+00	6.24652478e-03
3.88000000e+00	6.26621286e-03
3.89000000e+00	6.16784946e-03
3.90000000e+00	5.95781867e-03
3.91000000e+00	5.64417213e-03
3.92000000e+00	5.23635588e-03
3.93000000e+00	4.74493101e-03
3.94000000e+00	4.18129553e-03
3.95000000e+00	3.55741335e-03
3.96000000e+00	2.88555573e-03
3.97000000e+00	2.17805916e-03
3.98000000e+00	1.44710329e-03
3.99000000e+00	7.04511453e-04
4.00000000e+00	-3.84237838e-05
4.01000000e+00	-7.71088441e-04
4.02000000e+00	-1.48366692e-03
4.03000000e+00	-2.16723297e-03
4.04000000e+00	-2.81381145e-03
4.05000000e+00	-3.41641123e-03
4.06000000e+00	-3.96903026e-03
4.07000000e+00	-4.46663475e-03
4.08000000e+00	-4.90511517e-03
4.09000000e+00	-5.28122311e-03
4.10000000e+00	-5.59249362e-03
4.11000000e+00	-5.83715884e-03
4.12000000e+00	-6.01405899e-03
4.13000000e+00	-6.12255754e-03
4.14000000e+00	-6.16246690e-03
4.15000000e+00	-6.13399079e-03
4.16000000e+00	-6.03768827e-03
4.17000000e+00	-5.87446296e-03
4.18000000e+00	-5.64557945e-03
4.19000000e+00	-5.35270634e-03
4.20000000e+00	-4.99798349e-03
4.21000000e+00	-4.58410846e-03
4.22000000e+00	-4.11443532e-03
4.23000000e+00	-3.59307695e-03
4.24000000e+00	-3.02500085e-03
4.25000000e+00	-2.41610781e-03
4.26000000e+00	-1.77328267e-03
4.27000000e+00	-1.10440743e-03
4.28000000e+00	-4.18328282e-04
4.29000000e+00	2.75229594e-04
4.30000000e+00	9.65802693e-04
4.31000000e+00	1.64238547e-03
4.32000000e+00	2.29367881e-03
4.33000000e+00	2.90838367e-03
4.34000000e+00	3.47552966e-03
4.35000000e+00	3.98482506e-03
4.36000000e+00	4.42701270e-03
4.37000000e+00	4.79421446e-03
4.38000000e+00	5.08024636e-03
4.39000000e+00	5.28088685e-03
4.40000000e+00	5.39408218e-03
4.41000000e+00	5.42007540e-03
4.42000000e+00	5.36144877e-03
4.43000000e+00	5.22307367e-03
4.44000000e+00	5.01196670e-03
4.45000000e+00	4.73705570e-03
4.46000000e+00	4.40886426e-03
4.47000000e+00	4.03912784e-03
4.48000000e+00	3.64035865e-03
4.49000000e+00	3.22537946e-03
4.50000000e+00	2.80684825e-03
4.51000000e+00	2.39679690e-03
4.52000000e+00	2.00620573e-03
4.53000000e+00	1.64463470e-03
4.54000000e+00	1.31992857e-03
4.55000000e+00	1.03800933e-03
4.56000000e+00	8.02764875e-04
4.57000000e+00	6.16037035e-04
4.58000000e+00	4.77707265e-04
4.59000000e+00	3.85872542e-04
4.60000000e+00	3.37099493e-04
4.61000000e+00	3.26740510e-04
4.62000000e+00	3.49292486e-04
4.63000000e+00	3.98776782e-04
4.64000000e+00	4.69118203e-04
4.65000000e+00	5.54501258e-04
4.66000000e+00	6.49683697e-04
4.67000000e+00	7.50250185e-04
4.68000000e+00	8.52792855e-04
4.69000000e+00	9.55010086e-04
4.70000000e+00	1.05572001e-03
4.71000000e+00	1.15479055e-03
4.72000000e+00	1.25299311e-03
4.73000000e+00	1.35179162e-03
4.74000000e+00	1.45308305e-03
4.75000000e+00	1.55890833e-03
4.76000000e+00	1.67115456e-03
4.77000000e+00	1.79127025e-03
4.78000000e+00	1.92001427e-03
4.79000000e+00	2.05725730e-03
4.80000000e+00	2.20185117e-03
4.81000000e+00	2.35157726e-03
4.82000000e+00	2.50317988e-03
4.83000000e+00	2.65248525e-03
4.84000000e+00	2.79460076e-03
4.85000000e+00	2.92418411e-03
4.86000000e+00	3.03576685e-03
4.87000000e+00	3.12411290e-03
4.88000000e+00	3.18459005e-03
4.89000000e+00	3.21353056e-03
4.90000000e+00	3.20855714e-03
4.91000000e+00	3.16885187e-03
4.92000000e+00	3.09534833e-03
4.93000000e+00	2.99083120e-03
4.94000000e+00	2.85993277e-03
4.95000000e+00	2.70902133e-03
4.96000000e+00	2.54598300e-03
4.97000000e+00	2.37990451e-03
4.98000000e+00	2.22067079e-03
4.99000000e+00	2.07849639e-03
5.00000000e+00	1.96341416e-03
5.01000000e+00	1.88474783e-03
5.02000000e+00	1.85059660e-03
5.03000000e+00	1.86736011e-03
5.04000000e+00	1.93933052e-03
5.05000000e+00	2.06837528e-03
5.06000000e+00	2.25372992e-03
5.07000000e+00	2.49191441e-03
5.08000000e+00	2.77678058e-03
5.09000000e+00	3.09969098e-03
5.10000000e+00	3.44982291e-03
5.11000000e+00	3.81458476e-03
5.12000000e+00	4.18012596e-03
5.13000000e+00	4.53191684e-03
5.14000000e+00	4.85537123e-03
5.15000000e+00	5.13648232e-03
5.16000000e+00	5.36244161e-03
5.17000000e+00	5.52221181e-03
5.18000000e+00	5.60702656e-03
5.19000000e+00	5.61079402e-03
5.20000000e+00	5.53038585e-03
5.21000000e+00	5.36579902e-03
5.22000000e+00	5.12018398e-03
5.23000000e+00	4.79973942e-03
5.24000000e+00	4.41348006e-03
5.25000000e+00	3.97288964e-03
5.26000000e+00	3.49147673e-03
5.27000000e+00	2.98425476e-03
5.28000000e+00	2.46717061e-03
5.29000000e+00	1.95650790e-03
5.30000000e+00	1.46829097e-03
5.31000000e+00	1.01771491e-03
5.32000000e+00	6.18624355e-04
5.33000000e+00	2.83060910e-04
5.34000000e+00	2.08946757e-05
5.35000000e+00	-1.60448891e-04
5.36000000e+00	-2.56160552e-04
5.37000000e+00	-2.64115834e-04
5.38000000e+00	-1.84843669e-04
5.39000000e+00	-2.14024015e-05
5.40000000e+00	2.20826051e-04
5.41000000e+00	5.34410346e-04
5.42000000e+00	9.10196707e-04
5.43000000e+00	1.33767226e-03
5.44000000e+00	1.80534806e-03
5.45000000e+00	2.30114571e-03
5.46000000e+00	2.81277295e-03
5.47000000e+00	3.32807549e-03
5.48000000e+00	3.83535463e-03
5.49000000e+00	4.32364307e-03
5.50000000e+00	4.78293405e-03
5.51000000e+00	5.20436148e-03
5.52000000e+00	5.58033155e-03
5.53000000e+00	5.90460827e-03
5.54000000e+00	6.17235711e-03
5.55000000e+00	6.38015233e-03
5.56000000e+00	6.52595405e-03
5.57000000e+00	6.60906126e-03
5.58000000e+00	6.63004693e-03
5.59000000e+00	6.59068004e-03
5.60000000e+00	6.49383896e-03
5.61000000e+00	6.34341858e-03
5.62000000e+00	6.14423302e-03
5.63000000e+00	5.90191388e-03
5.64000000e+00	5.62280319e-03
5.65000000e+00	5.31383959e-03
5.66000000e+00	4.98243562e-03
5.67000000e+00	4.63634426e-03
5.68000000e+00	4.28351321e-03
5.69000000e+00	3.93192648e-03
5.70000000e+00	3.58943394e-03
5.71000000e+00	3.26357089e-03
5.72000000e+00	2.96137155e-03
5.73000000e+00	2.68918165e-03
5.74000000e+00	2.45247680e-03
5.75000000e+00	2.25569438e-03
5.76000000e+00	2.10208731e-03
5.77000000e+00	1.99360804e-03
5.78000000e+00	1.93083084e-03
5.79000000e+00	1.91291907e-03
5.80000000e+00	1.93764264e-03
5.81000000e+00	2.00144865e-03
5.82000000e+00	2.09958552e-03
5.83000000e+00	2.22627817e-03
5.84000000e+00	2.37494900e-03
5.85000000e+00	2.53847656e-03
5.86000000e+00	2.70948146e-03
5.87000000e+00	2.88062697e-03
5.88000000e+00	3.04492071e-03
5.89000000e+00	3.19600302e-03
5.90000000e+00	3.32840794e-03
5.91000000e+00	3.43778382e-03
5.92000000e+00	3.52106228e-03
5.93000000e+00	3.57656700e-03
5.94000000e+00	3.60405639e-03
5.95000000e+00	3.60469821e-03
5.96000000e+00	3.58097710e-03
5.97000000e+00	3.53653997e-03
5.98000000e+00	3.47598728e-03
5.99000000e+00	3.40462092e-03
6.00000000e+00	3.32816185e-03
6.01000000e+00	3.25245199e-03
6.02000000e+00	3.18315553e-03
6.03000000e+00	3.12547473e-03
6.04000000e+00	3.08389443e-03
6.05000000e+00	3.06196733e-03
6.06000000e+00	3.06215040e-03
6.07000000e+00	3.08569918e-03
6.08000000e+00	3.13262417e-03
6.09000000e+00	3.20170964e-03
6.10000000e+00	3.29059219e-03
6.11000000e+00	3.39589333e-03
6.12000000e+00	3.51339741e-03
6.13000000e+00	3.63826466e-03
6.14000000e+00	3.76526705e-03
6.15000000e+00	3.88903460e-03
6.16000000e+00	4.00429924e-03
6.17000000e+00	4.10612445e-03
6.18000000e+00	4.19011010e-03
6.19000000e+00	4.25256368e-03
6.20000000e+00	4.29063162e-03
6.21000000e+00	4.30238647e-03
6.22000000e+00	4.28686871e-03
6.23000000e+00	4.24408391e-03
6.24000000e+00	4.17495862e-03
6.25000000e+00	4.08125996e-03
6.26000000e+00	3.96548560e-03
6.27000000e+00	3.83073166e-03
6.28000000e+00	3.68054668e-03
6.29000000e+00	3.51877988e-03
6.30000000e+00	3.34943151e-03
6.31000000e+00	3.17651200e-03
6.32000000e+00	3.00391605e-03
6.33000000e+00	2.83531565e-03
6.34000000e+00	2.67407514e-03
6.35000000e+00	2.52318941e-03
6.36000000e+00	2.38524491e-03
6.37000000e+00	2.26240196e-03
6.38000000e+00	2.15639544e-03
6.39000000e+00	2.06855024e-03
6.40000000e+00	1.99980740e-03
6.41000000e+00	1.95075663e-03
6.42000000e+00	1.92167113e-03
6.43000000e+00	1.91254109e-03
6.44000000e+00	1.92310305e-03
6.45000000e+00	1.95286315e-03
6.46000000e+00	2.00111319e-03
6.47000000e+00	2.06693976e-03
6.48000000e+00	2.14922711e-03
6.49000000e+00	2.24665577e-03
6.50000000e+00	2.35769909e-03
6.51000000e+00	2.48062049e-03
6.52000000e+00	2.61347424e-03
6.53000000e+00	2.75411246e-03
6.54000000e+00	2.90020059e-03
6.55000000e+00	3.04924323e-03
6.56000000e+00	3.19862104e-03
6.57000000e+00	3.34563915e-03
6.58000000e+00	3.48758595e-03
6.59000000e+00	3.62180082e-03
6.60000000e+00	3.74574803e-03
6.61000000e+00	3.85709383e-03
6.62000000e+00	3.95378268e-03
6.63000000e+00	4.03410889e-03
6.64000000e+00	4.09677948e-03
6.65000000e+00	4.14096448e-03
6.66000000e+00	4.16633148e-03
6.67000000e+00	4.17306181e-03
6.68000000e+00	4.16184673e-03
6.69000000e+00	4.13386327e-03
6.70000000e+00	4.09073006e-03
6.71000000e+00	4.03444514e-03
6.72000000e+00	3.96730830e-03
6.73000000e+00	3.89183179e-03
6.74000000e+00	3.81064361e-03
6.75000000e+00	3.72638827e-03
6.76000000e+00	3.64162983e-03
6.77000000e+00	3.55876205e-03
6.78000000e+00	3.47993000e-03
6.79000000e+00	3.40696664e-03
6.80000000e+00	3.34134725e-03
6.81000000e+00	3.28416334e-03
6.82000000e+00	3.23611642e-03
6.83000000e+00	3.19753128e-03
6.84000000e+00	3.16838668e-03
6.85000000e+00	3.14836098e-03
6.86000000e+00	3.13688899e-03
6.87000000e+00	3.13322594e-03
6.88000000e+00	3.13651414e-03
6.89000000e+00	3.14584782e-03
6.90000000e+00	3.16033193e-03
6.91000000e+00	3.17913127e-03
6.92000000e+00	3.20150693e-03
6.93000000e+00	3.22683825e-03
6.94000000e+00	3.25462937e-03
6.95000000e+00	3.28450072e-03
6.96000000e+00	3.31616697e-03
6.97000000e+00	3.34940389e-03
6.98000000e+00	3.38400761e-03
6.99000000e+00	3.41975026e-03
7.00000000e+00	3.45633637e-03
7.01000000e+00	3.49336447e-03
7.02000000e+00	3.53029799e-03
7.03000000e+00	3.56644892e-03
7.04000000e+00	3.60097686e-03
7.05000000e+00	3.63290493e-03
7.06000000e+00	3.66115272e-03
7.07000000e+00	3.68458527e-03
7.08000000e+00	3.70207565e-03
7.09000000e+00	3.71257762e-03
7.10000000e+00	3.71520407e-03
7.11000000e+00	3.70930592e-03
7.12000000e+00	3.69454625e-03
7.13000000e+00	3.67096415e-03
7.14000000e+00	3.63902335e-03
7.15000000e+00	3.59964128e-03
7.16000000e+00	3.55419531e-03
7.17000000e+00	3.50450426e-03
7.18000000e+00	3.45278445e-03
7.19000000e+00	3.40158138e-03
7.20000000e+00	3.35367938e-03
7.21000000e+00	3.31199296e-03
7.22000000e+00	3.27944506e-03
7.23000000e+00	3.25883780e-03
7.24000000e+00	3.25272247e-03
7.25000000e+00	3.26327522e-03
7.26000000e+00	3.29218517e-03
7.27000000e+00	3.34056063e-03
7.28000000e+00	3.40885871e-03
7.29000000e+00	3.49684204e-03
7.30000000e+00	3.60356508e-03
7.31000000e+00	3.72739091e-03
7.32000000e+00	3.86603787e-03
7.33000000e+00	4.01665394e-03
7.34000000e+00	4.17591516e-03
7.35000000e+00	4.34014358e-03
7.36000000e+00	4.50543920e-03
7.37000000e+00	4.66781963e-03
7.38000000e+00	4.82336146e-03
7.39000000e+00	4.96833689e-03
7.40000000e+00	5.09934009e-03
7.41000000e+00	5.21339819e-03
7.42000000e+00	5.30806280e-03
7.43000000e+00	5.38147916e-03
7.44000000e+00	5.43243108e-03
7.45000000e+00	5.46036122e-03
7.46000000e+00	5.46536718e-03
7.47000000e+00	5.44817536e-03
7.48000000e+00	5.41009496e-03
7.49000000e+00	5.35295558e-03
7.50000000e+00	5.27903220e-03
7.51000000e+00	5.19096132e-03
7.52000000e+00	5.09165242e-03
7.53000000e+00	4.98419815e-03
7.54000000e+00	4.87178653e-03
7.55000000e+00	4.75761768e-03
7.56000000e+00	4.64482706e-03
7.57000000e+00	4.53641623e-03
7.58000000e+00	4.43519195e-03
7.59000000e+00	4.34371348e-03
7.60000000e+00	4.26424773e-03
7.61000000e+00	4.19873171e-03
7.62000000e+00	4.14874151e-03
7.63000000e+00	4.11546718e-03
7.64000000e+00	4.09969312e-03
7.65000000e+00	4.10178375e-03
7.66000000e+00	4.12167478e-03
7.67000000e+00	4.15887045e-03
7.68000000e+00	4.21244769e-03
7.69000000e+00	4.28106816e-03
7.70000000e+00	4.36299925e-03
7.71000000e+00	4.45614521e-03
7.72000000e+00	4.55808915e-03
7.73000000e+00	4.66614638e-03
7.74000000e+00	4.77742921e-03
7.75000000e+00	4.88892238e-03
7.76000000e+00	4.99756804e-03
7.77000000e+00	5.10035798e-03
7.78000000e+00	5.19443057e-03
7.79000000e+00	5.27716904e-03
7.80000000e+00	5.34629706e-03
7.81000000e+00	5.39996764e-03
7.82000000e+00	5.43684092e-03
7.83000000e+00	5.45614675e-03
7.84000000e+00	5.45772817e-03
7.85000000e+00	5.44206272e-03
7.86000000e+00	5.41025930e-03
7.87000000e+00	5.36402916e-03
7.88000000e+00	5.30563119e-03
7.89000000e+00	5.23779256e-03
7.90000000e+00	5.16360729e-03
7.91000000e+00	5.08641643e-03
7.92000000e+00	5.00967452e-03
7.93000000e+00	4.93680816e-03
7.94000000e+00	4.87107269e-03
7.95000000e+00	4.81541356e-03
7.96000000e+00	4.77233899e-03
7.97000000e+00	4.74380972e-03
7.98000000e+00	4.73115152e-03
7.99000000e+00	4.73499470e-03
8.00000000e+00	4.75524374e-03
8.01000000e+00	4.79107887e-03
8.02000000e+00	4.84098966e-03
8.03000000e+00	4.90283936e-03
8.04000000e+00	4.97395699e-03
8.05000000e+00	5.05125291e-03
8.06000000e+00	5.13135254e-03
8.07000000e+00	5.21074179e-03
8.08000000e+00	5.28591734e-03
8.09000000e+00	5.35353473e-03
8.10000000e+00	5.41054731e-03
8.11000000e+00	5.45432971e-03
8.12000000e+00	5.48278025e-03
8.13000000e+00	5.49439803e-03
8.14000000e+00	5.48833166e-03
8.15000000e+00	5.46439810e-03
8.16000000e+00	5.42307178e-03
8.17000000e+00	5.36544543e-03
8.18000000e+00	5.29316568e-03
8.19000000e+00	5.20834750e-03
8.20000000e+00	5.11347247e-03
8.21000000e+00	5.01127662e-03
8.22000000e+00	4.90463362e-03
8.23000000e+00	4.79643921e-03
8.24000000e+00	4.68950231e-03
8.25000000e+00	4.58644754e-03
8.26000000e+00	4.48963301e-03
8.27000000e+00	4.40108631e-03
8.28000000e+00	4.32246010e-03
8.29000000e+00	4.25500806e-03
8.30000000e+00	4.19958022e-03
8.31000000e+00	4.15663614e-03
8.32000000e+00	4.12627336e-03
8.33000000e+00	4.10826778e-03
8.34000000e+00	4.10212237e-03
8.35000000e+00	4.10712047e-03
8.36000000e+00	4.12237985e-03
8.37000000e+00	4.14690409e-03
8.38000000e+00	4.17962861e-03
8.39000000e+00	4.21945883e-03
8.40000000e+00	4.26529938e-03
8.41000000e+00	4.31607366e-03
8.42000000e+00	4.37073399e-03
8.43000000e+00	4.42826361e-03
8.44000000e+00	4.48767207e-03
8.45000000e+00	4.54798627e-03
8.46000000e+00	4.60823967e-03
8.47000000e+00	4.66746211e-03
8.48000000e+00	4.72467278e-03
8.49000000e+00	4.77887823e-03
8.50000000e+00	4.82907707e-03
8.51000000e+00	4.87427222e-03
8.52000000e+00	4.91349087e-03
8.53000000e+00	4.94581167e-03
8.54000000e+00	4.97039775e-03
8.55000000e+00	4.98653381e-03
8.56000000e+00	4.99366486e-03
8.57000000e+00	4.99143384e-03
8.58000000e+00	4.97971535e-03
8.59000000e+00	4.95864261e-03
8.60000000e+00	4.92862518e-03
8.61000000e+00	4.89035525e-03
8.62000000e+00	4.84480112e-03
8.63000000e+00	4.79318703e-03
8.64000000e+00	4.73695946e-03
8.65000000e+00	4.67774076e-03
8.66000000e+00	4.61727185e-03
8.67000000e+00	4.55734657e-03
8.68000000e+00	4.49974061e-03
8.69000000e+00	4.44613862e-03
8.70000000e+00	4.39806335e-03
8.71000000e+00	4.35681039e-03
8.72000000e+00	4.32339225e-03
8.73000000e+00	4.29849477e-03
8.74000000e+00	4.28244828e-03
8.75000000e+00	4.27521529e-03
8.76000000e+00	4.27639543e-03
8.77000000e+00	4.28524742e-03
8.78000000e+00	4.30072715e-03
8.79000000e+00	4.32153966e-03
8.80000000e+00	4.34620265e-03
8.81000000e+00	4.37311794e-03
8.82000000e+00	4.40064751e-03
8.83000000e+00	4.42719007e-03
8.84000000e+00	4.45125450e-03
8.85000000e+00	4.47152661e-03
8.86000000e+00	4.48692608e-03
8.87000000e+00	4.49665112e-03
8.88000000e+00	4.50020906e-03
8.89000000e+00	4.49743186e-03
8.90000000e+00	4.48847641e-03
8.91000000e+00	4.47381022e-03
8.92000000e+00	4.45418392e-03
8.93000000e+00	4.43059243e-03
8.94000000e+00	4.40422748e-03
8.95000000e+00	4.37642409e-03
8.96000000e+00	4.34860405e-03
8.97000000e+00	4.32221925e-03
8.98000000e+00	4.29869754e-03
8.99000000e+00	4.27939355e-03
9.00000000e+00	4.26554621e-03
9.01000000e+00	4.25824437e-03
9.02000000e+00	4.25840129e-03
9.03000000e+00	4.26673807e-03
9.04000000e+00	4.28377572e-03
9.05000000e+00	4.30983496e-03
9.06000000e+00	4.34504266e-03
9.07000000e+00	4.38934326e-03
9.08000000e+00	4.44251386e-03
9.09000000e+00	4.50418121e-03
9.10000000e+00	4.57383931e-03
9.11000000e+00	4.65086632e-03
9.12000000e+00	4.73453991e-03
9.13000000e+00	4.82405048e-03
9.14000000e+00	4.91851195e-03
9.15000000e+00	5.01697041e-03
9.16000000e+00	5.11841082e-03
9.17000000e+00	5.22176263e-03
9.18000000e+00	5.32590504e-03
9.19000000e+00	5.42967275e-03
9.20000000e+00	5.53186318e-03
9.21000000e+00	5.63124581e-03
9.22000000e+00	5.72657422e-03
9.23000000e+00	5.81660115e-03
9.24000000e+00	5.90009645e-03
9.25000000e+00	5.97586780e-03
9.26000000e+00	6.04278335e-03
9.27000000e+00	6.09979552e-03
9.28000000e+00	6.14596476e-03
9.29000000e+00	6.18048212e-03
9.30000000e+00	6.20268929e-03
9.31000000e+00	6.21209497e-03
9.32000000e+00	6.20838650e-03
9.33000000e+00	6.19143610e-03
9.34000000e+00	6.16130113e-03
9.35000000e+00	6.11821853e-03
9.36000000e+00	6.06259359e-03
9.37000000e+00	5.99498395e-03
9.38000000e+00	5.91607976e-03
9.39000000e+00	5.82668146e-03
9.40000000e+00	5.72767651e-03
9.41000000e+00	5.62001678e-03
9.42000000e+00	5.50469789e-03
9.43000000e+00	5.38274202e-03
9.44000000e+00	5.25518492e-03
9.45000000e+00	5.12306805e-03
9.46000000e+00	4.98743583e-03
9.47000000e+00	4.84933793e-03
9.48000000e+00	4.70983583e-03
9.49000000e+00	4.57001262e-03
9.50000000e+00	4.43098460e-03
9.51000000e+00	4.29391302e-03
9.52000000e+00	4.16001423e-03
9.53000000e+00	4.03056631e-03
9.54000000e+00	3.90691084e-03
9.55000000e+00	3.79044813e-03
9.56000000e+00	3.68262519e-03
9.57000000e+00	3.58491591e-03
9.58000000e+00	3.49879344e-03
9.59000000e+00	3.42569560e-03
9.60000000e+00	3.36698447e-03
9.61000000e+00	3.32390197e-03
9.62000000e+00	3.29752363e-03
9.63000000e+00	3.28871310e-03
9.64000000e+00	3.29808009e-03
9.65000000e+00	3.32594431e-03
9.66000000e+00	3.37230802e-03
9.67000000e+00	3.43683924e-03
9.68000000e+00	3.51886720e-03
9.69000000e+00	3.61739108e-03
9.70000000e+00	3.73110219e-03
9.71000000e+00	3.85841918e-03
9.72000000e+00	3.99753494e-03
9.73000000e+00	4.14647320e-03
9.74000000e+00	4.30315227e-03
9.75000000e+00	4.46545289e-03
9.76000000e+00	4.63128668e-03
9.77000000e+00	4.79866179e-03
9.78000000e+00	4.96574225e-03
9.79000000e+00	5.13089792e-03
9.80000000e+00	5.29274222e-03
9.81000000e+00	5.45015573e-03
9.82000000e+00	5.60229420e-03
9.83000000e+00	5.74858060e-03
9.84000000e+00	5.88868173e-03
9.85000000e+00	6.02247056e-03
9.86000000e+00	6.14997672e-03
9.87000000e+00	6.27132805e-03
9.88000000e+00	6.38668659e-03
9.89000000e+00	6.49618326e-03
9.90000000e+00	6.59985504e-03
9.91000000e+00	6.69758905e-03
9.92000000e+00	6.78907707e-03
9.93000000e+00	6.87378405e-03
9.94000000e+00	6.95093307e-03
9.95000000e+00	7.01950861e-03
9.96000000e+00	7.07827890e-03
9.97000000e+00	7.12583713e-03
9.98000000e+00	7.16066027e-03
9.99000000e+00	7.18118310e-03
1.00000000e+01	7.18588453e-03
1.00100000e+01	7.17338185e-03
1.00200000e+01	7.14252886e-03
1.00300000e+01	7.09251252e-03
1.00400000e+01	7.02294347e-03
1.00500000e+01	6.93393516e-03
1.00600000e+01	6.82616732e-03
1.00700000e+01	6.70092947e-03
1.00800000e+01	6.56014149e-03
1.00900000e+01	6.40634884e-03
1.01000000e+01	6.24269120e-03
1.01100000e+01	6.07284463e-03
1.01200000e+01	5.90093811e-03
1.01300000e+01	5.73144694e-03
1.01400000e+01	5.56906610e-03
1.01500000e+01	5.41856795e-03
1.01600000e+01	5.28464902e-03
1.01700000e+01	5.17177171e-03
1.01800000e+01	5.08400630e-03
1.01900000e+01	5.02487962e-03
1.02000000e+01	4.99723580e-03
1.02100000e+01	5.00311465e-03
1.02200000e+01	5.04365244e-03
1.02300000e+01	5.11900899e-03
1.02400000e+01	5.22832444e-03
1.02500000e+01	5.36970752e-03
1.02600000e+01	5.54025656e-03
1.02700000e+01	5.73611309e-03
1.02800000e+01	5.95254681e-03
1.02900000e+01	6.18406971e-03
1.03000000e+01	6.42457623e-03
1.03100000e+01	6.66750529e-03
1.03200000e+01	6.90601951e-03
1.03300000e+01	7.13319620e-03
1.03400000e+01	7.34222453e-03
1.03500000e+01	7.52660283e-03
1.03600000e+01	7.68033008e-03
1.03700000e+01	7.79808584e-03
1.03800000e+01	7.87539298e-03
1.03900000e+01	7.90875835e-03
1.04000000e+01	7.89578679e-03
1.04100000e+01	7.83526501e-03
1.04200000e+01	7.72721237e-03
1.04300000e+01	7.57289684e-03
1.04400000e+01	7.37481516e-03
1.04500000e+01	7.13663740e-03
1.04600000e+01	6.86311724e-03
1.04700000e+01	6.55996999e-03
1.04800000e+01	6.23372181e-03
1.04900000e+01	5.89153407e-03
1.05000000e+01	5.54100794e-03
1.05100000e+01	5.18997469e-03
1.05200000e+01	4.84627799e-03
1.05300000e+01	4.51755456e-03
1.05400000e+01	4.21102009e-03
1.05500000e+01	3.93326669e-03
1.05600000e+01	3.69007864e-03
1.05700000e+01	3.48627200e-03
1.05800000e+01	3.32556348e-03
1.05900000e+01	3.21047278e-03
1.06000000e+01	3.14226172e-03
1.06100000e+01	3.12091220e-03
1.06200000e+01	3.14514374e-03
1.06300000e+01	3.21247018e-03
1.06400000e+01	3.31929347e-03
1.06500000e+01	3.46103138e-03
1.06600000e+01	3.63227492e-03
1.06700000e+01	3.82696969e-03
1.06800000e+01	4.03861513e-03
1.06900000e+01	4.26047461e-03
1.07000000e+01	4.48578901e-03
1.07100000e+01	4.70798637e-03
1.07200000e+01	4.92088043e-03
1.07300000e+01	5.11885117e-03
1.07400000e+01	5.29700137e-03
1.07500000e+01	5.45128404e-03
1.07600000e+01	5.57859683e-03
1.07700000e+01	5.67684081e-03
1.07800000e+01	5.74494241e-03
1.07900000e+01	5.78283875e-03
1.08000000e+01	5.79142814e-03
1.08100000e+01	5.77248866e-03
1.08200000e+01	5.72856909e-03
1.08300000e+01	5.66285730e-03
1.08400000e+01	5.57903213e-03
1.08500000e+01	5.48110505e-03
1.08600000e+01	5.37325830e-03
1.08700000e+01	5.25968588e-03
1.08800000e+01	5.14444356e-03
1.08900000e+01	5.03131351e-03
1.09000000e+01	4.92368800e-03
1.09100000e+01	4.82447598e-03
1.09200000e+01	4.73603505e-03
1.09300000e+01	4.66013011e-03
1.09400000e+01	4.59791880e-03
1.09500000e+01	4.54996280e-03
1.09600000e+01	4.51626280e-03
1.09700000e+01	4.49631413e-03
1.09800000e+01	4.48917930e-03
1.09900000e+01	4.49357301e-03
1.10000000e+01	4.50795513e-03
1.10100000e+01	4.53062667e-03
1.10200000e+01	4.55982424e-03
1.10300000e+01	4.59380869e-03
1.10400000e+01	4.63094400e-03
1.10500000e+01	4.66976355e-03
1.10600000e+01	4.70902120e-03
1.10700000e+01	4.74772600e-03
1.10800000e+01	4.78515983e-03
1.10900000e+01	4.82087838e-03
1.11000000e+01	4.85469657e-03
1.11100000e+01	4.88666040e-03
1.11200000e+01	4.91700757e-03
1.11300000e+01	4.94611984e-03
1.11400000e+01	4.97447036e-03
1.11500000e+01	5.00256915e-03
1.11600000e+01	5.03090997e-03
1.11700000e+01	5.05992161e-03
1.11800000e+01	5.08992616e-03
1.11900000e+01	5.12110641e-03
1.12000000e+01	5.15348386e-03
1.12100000e+01	5.18690831e-03
1.12200000e+01	5.22105928e-03
1.12300000e+01	5.25545873e-03
1.12400000e+01	5.28949423e-03
1.12500000e+01	5.32245084e-03
1.12600000e+01	5.35354984e-03
1.12700000e+01	5.38199199e-03
1.12800000e+01	5.40700263e-03
1.12900000e+01	5.42787635e-03
1.13000000e+01	5.44401854e-03
1.13100000e+01	5.45498165e-03
1.13200000e+01	5.46049425e-03
1.13300000e+01	5.46048140e-03
1.13400000e+01	5.45507528e-03
1.13500000e+01	5.44461558e-03
1.13600000e+01	5.42963985e-03
1.13700000e+01	5.41086417e-03
1.13800000e+01	5.38915540e-03
1.13900000e+01	5.36549630e-03
1.14000000e+01	5.34094544e-03
1.14100000e+01	5.31659378e-03
1.14200000e+01	5.29352010e-03
1.14300000e+01	5.27274739e-03
1.14400000e+01	5.25520210e-03
1.14500000e+01	5.24167825e-03
1.14600000e+01	5.23280766e-03
1.14700000e+01	5.22903764e-03
1.14800000e+01	5.23061693e-03
1.14900000e+01	5.23758998e-03
1.15000000e+01	5.24979992e-03
1.15100000e+01	5.26689930e-03
1.15200000e+01	5.28836821e-03
1.15300000e+01	5.31353836e-03
1.15400000e+01	5.34162199e-03
1.15500000e+01	5.37174402e-03
1.15600000e+01	5.40297605e-03
1.15700000e+01	5.43437050e-03
1.15800000e+01	5.46499370e-03
1.15900000e+01	5.49395652e-03
1.16000000e+01	5.52044151e-03
1.16100000e+01	5.54372579e-03
1.16200000e+01	5.56319910e-03
1.16300000e+01	5.57837679e-03
1.16400000e+01	5.58890759e-03
1.16500000e+01	5.59457654e-03
1.16600000e+01	5.59530331e-03
1.16700000e+01	5.59113655e-03
1.16800000e+01	5.58224490e-03
1.16900000e+01	5.56890528e-03
1.17000000e+01	5.55148930e-03
1.17100000e+01	5.53044838e-03
1.17200000e+01	5.50629820e-03
1.17300000e+01	5.47960304e-03
1.17400000e+01	5.45096046e-03
1.17500000e+01	5.42098662e-03
1.17600000e+01	5.39030246e-03
1.17700000e+01	5.35952088e-03
1.17800000e+01	5.32923498e-03
1.17900000e+01	5.30000737e-03
1.18000000e+01	5.27236048e-03
1.18100000e+01	5.24676793e-03
1.18200000e+01	5.22364671e-03
1.18300000e+01	5.20335051e-03
1.18400000e+01	5.18616387e-03
1.18500000e+01	5.17229752e-03
1.18600000e+01	5.16188488e-03
1.18700000e+01	5.15497990e-03
1.18800000e+01	5.15155647e-03
1.18900000e+01	5.15150947e-03
1.19000000e+01	5.15465769e-03
1.19100000e+01	5.16074862e-03
1.19200000e+01	5.16946530e-03
1.19300000e+01	5.18043493e-03
1.19400000e+01	5.19323934e-03
1.19500000e+01	5.20742696e-03
1.19600000e+01	5.22252596e-03
1.19700000e+01	5.23805825e-03
1.19800000e+01	5.25355380e-03
1.19900000e+01	5.26856483e-03
1.20000000e+01	5.28267936e-03
1.20100000e+01	5.29553361e-03
1.20200000e+01	5.30682281e-03
1.20300000e+01	5.31631001e-03
1.20400000e+01	5.32383252e-03
1.20500000e+01	5.32930587e-03
1.20600000e+01	5.33272493e-03
1.20700000e+01	5.33416241e-03
1.20800000e+01	5.33376464e-03
1.20900000e+01	5.33174487e-03
1.21000000e+01	5.32837437e-03
1.21100000e+01	5.32397169e-03
1.21200000e+01	5.31889039e-03
1.21300000e+01	5.31350583e-03
1.21400000e+01	5.30820147e-03
1.21500000e+01	5.30335498e-03
1.21600000e+01	5.29932490e-03
1.21700000e+01	5.29643806e-03
1.21800000e+01	5.29497820e-03
1.21900000e+01	5.29517614e-03
1.22000000e+01	5.29720181e-03
1.22100000e+01	5.30115824e-03
1.22200000e+01	5.30707770e-03
1.22300000e+01	5.31492023e-03
1.22400000e+01	5.32457434e-03
1.22500000e+01	5.33586009e-03
1.22600000e+01	5.34853438e-03
1.22700000e+01	5.36229833e-03
1.22800000e+01	5.37680666e-03
1.22900000e+01	5.39167870e-03
1.23000000e+01	5.40651092e-03
1.23100000e+01	5.42089047e-03
1.23200000e+01	5.43440945e-03
1.23300000e+01	5.44667947e-03
1.23400000e+01	5.45734591e-03
1.23500000e+01	5.46610155e-03
1.23600000e+01	5.47269885e-03
1.23700000e+01	5.47696056e-03
1.23800000e+01	5.47878805e-03
1.23900000e+01	5.47816700e-03
1.24000000e+01	5.47517002e-03
1.24100000e+01	5.46995602e-03
1.24200000e+01	5.46276614e-03
1.24300000e+01	5.45391624e-03
1.24400000e+01	5.44378604e-03
1.24500000e+01	5.43280529e-03
1.24600000e+01	5.42143734e-03
1.24700000e+01	5.41016069e-03
1.24800000e+01	5.39944927e-03
1.24900000e+01	5.38975230e-03
1.25000000e+01	5.38147450e-03
1.25100000e+01	5.37495773e-03
1.25200000e+01	5.37046478e-03
1.25300000e+01	5.36816639e-03
1.25400000e+01	5.36813199e-03
1.25500000e+01	5.37032493e-03
1.25600000e+01	5.37460260e-03
1.25700000e+01	5.38072148e-03
1.25800000e+01	5.38834720e-03
1.25900000e+01	5.39706929e-03
1.26000000e+01	5.40641999e-03
1.26100000e+01	5.41589644e-03
1.26200000e+01	5.42498522e-03
1.26300000e+01	5.43318808e-03
1.26400000e+01	5.44004772e-03
1.26500000e+01	5.44517218e-03
1.26600000e+01	5.44825668e-03
1.26700000e+01	5.44910175e-03
1.26800000e+01	5.44762638e-03
1.26900000e+01	5.44387566e-03
1.27000000e+01	5.43802202e-03
1.27100000e+01	5.43036002e-03
1.27200000e+01	5.42129456e-03
1.27300000e+01	5.41132293e-03
1.27400000e+01	5.40101146e-03
1.27500000e+01	5.39096766e-03
1.27600000e+01	5.38180921e-03
1.27700000e+01	5.37413133e-03
1.27800000e+01	5.36847398e-03
1.27900000e+01	5.36529086e-03
1.28000000e+01	5.36492169e-03
1.28100000e+01	5.36756941e-03
1.28200000e+01	5.37328372e-03
1.28300000e+01	5.38195205e-03
1.28400000e+01	5.39329866e-03
1.28500000e+01	5.40689235e-03
1.28600000e+01	5.42216268e-03
1.28700000e+01	5.43842411e-03
1.28800000e+01	5.45490727e-03
1.28900000e+01	5.47079590e-03
1.29000000e+01	5.48526786e-03
1.29100000e+01	5.49753817e-03
1.29200000e+01	5.50690198e-03
1.29300000e+01	5.51277528e-03
1.29400000e+01	5.51473105e-03
1.29500000e+01	5.51252893e-03
1.29600000e+01	5.50613649e-03
1.29700000e+01	5.49574077e-03
1.29800000e+01	5.48174892e-03
1.29900000e+01	5.46477764e-03
1.30000000e+01	5.44563123e-03
1.30100000e+01	5.42526907e-03
1.30200000e+01	5.40476358e-03
1.30300000e+01	5.38525039e-03
1.30400000e+01	5.36787289e-03
1.30500000e+01	5.35372368e-03
1.30600000e+01	5.34378571e-03
1.30700000e+01	5.33887612e-03
1.30800000e+01	5.33959555e-03
1.30900000e+01	5.34628584e-03
1.31000000e+01	5.35899858e-03
1.31100000e+01	5.37747657e-03
1.31200000e+01	5.40114975e-03
1.31300000e+01	5.42914646e-03
1.31400000e+01	5.46032036e-03
1.31500000e+01	5.49329239e-03
1.31600000e+01	5.52650651e-03
1.31700000e+01	5.55829734e-03
1.31800000e+01	5.58696692e-03
1.31900000e+01	5.61086752e-03
1.32000000e+01	5.62848683e-03
1.32100000e+01	5.63853145e-03
1.32200000e+01	5.64000490e-03
1.32300000e+01	5.63227576e-03
1.32400000e+01	5.61513241e-03
1.32500000e+01	5.58882086e-03
1.32600000e+01	5.55406275e-03
1.32700000e+01	5.51205171e-03
1.32800000e+01	5.46442660e-03
1.32900000e+01	5.41322162e-03
1.33000000e+01	5.36079404e-03
1.33100000e+01	5.30973153e-03
1.33200000e+01	5.26274208e-03
1.33300000e+01	5.22253038e-03
1.33400000e+01	5.19166571e-03
1.33500000e+01	5.17244669e-03
1.33600000e+01	5.16676910e-03
1.33700000e+01	5.17600300e-03
1.33800000e+01	5.20088555e-03
1.33900000e+01	5.24143533e-03
1.34000000e+01	5.29689374e-03
1.34100000e+01	5.36569780e-03
1.34200000e+01	5.44548766e-03
