# Supplementary material for: Observation of angular momentum transfer among crystal lattice modes
Source: Nat Phys. 2026 May 12;22(7):1100–6. doi: 10.1038/s41567-026-03274-8 (PMC13423836; doi:10.1038/s41567-026-03274-8)
Supplement: Supplementary file 6 — Source data for Fig. 1c–f. [file 41567_2026_3274_MOESM6_ESM.zip › Fig1c_TKE_Bi2Se3_probe0.txt]

TKE Bi2Se3 in time domain
Time t (ps)	TKE signal (a.u.)
-3.72000000e+00	7.69680579e-05
-3.71000000e+00	-5.47754942e-04
-3.70000000e+00	1.00892316e-03
-3.69000000e+00	9.72835858e-04
-3.68000000e+00	5.74540058e-04
-3.67000000e+00	-1.37138942e-04
-3.66000000e+00	-8.50049421e-05
-3.65000000e+00	5.39276058e-04
-3.64000000e+00	-4.24394211e-06
-3.63000000e+00	2.33898058e-04
-3.62000000e+00	-2.30139421e-05
-3.61000000e+00	4.64881058e-04
-3.60000000e+00	6.02707058e-04
-3.59000000e+00	-2.83462942e-04
-3.58000000e+00	1.88885058e-04
-3.57000000e+00	-7.14579942e-04
-3.56000000e+00	-9.42454942e-04
-3.55000000e+00	-9.82677942e-04
-3.54000000e+00	-8.99109421e-05
-3.53000000e+00	-7.75702942e-04
-3.52000000e+00	2.08299058e-04
-3.51000000e+00	8.68640579e-05
-3.50000000e+00	-9.62231942e-04
-3.49000000e+00	-1.48484694e-03
-3.48000000e+00	-5.98848942e-04
-3.47000000e+00	3.92470058e-04
-3.46000000e+00	4.32880058e-04
-3.45000000e+00	-1.13674942e-04
-3.44000000e+00	1.34103096e-03
-3.43000000e+00	8.85821058e-04
-3.42000000e+00	8.31905789e-06
-3.41000000e+00	-1.63726942e-04
-3.40000000e+00	5.40508058e-04
-3.39000000e+00	-7.92267942e-04
-3.38000000e+00	1.75299058e-04
-3.37000000e+00	-4.25537942e-04
-3.36000000e+00	-3.95704942e-04
-3.35000000e+00	-4.87176942e-04
-3.34000000e+00	-4.10781942e-04
-3.33000000e+00	-8.90214942e-04
-3.32000000e+00	-4.91416942e-04
-3.31000000e+00	-7.56679421e-05
-3.30000000e+00	6.69072058e-04
-3.29000000e+00	5.51654058e-04
-3.28000000e+00	-1.33480894e-03
-3.27000000e+00	2.70805789e-06
-3.26000000e+00	-1.65673942e-04
-3.25000000e+00	-8.06360942e-04
-3.24000000e+00	7.38602058e-04
-3.23000000e+00	2.76935058e-04
-3.22000000e+00	7.24263058e-04
-3.21000000e+00	4.34335058e-04
-3.20000000e+00	-8.65735942e-04
-3.19000000e+00	-1.08157494e-03
-3.18000000e+00	-7.12741942e-04
-3.17000000e+00	5.48702058e-04
-3.16000000e+00	9.15411058e-04
-3.15000000e+00	9.63982358e-04
-3.14000000e+00	2.87053058e-04
-3.13000000e+00	-8.83283942e-04
-3.12000000e+00	2.48237058e-04
-3.11000000e+00	2.02528058e-04
-3.10000000e+00	-8.92307942e-04
-3.09000000e+00	-6.41221942e-04
-3.08000000e+00	-2.23800942e-04
-3.07000000e+00	3.74239058e-04
-3.06000000e+00	5.12123058e-04
-3.05000000e+00	4.73155058e-04
-3.04000000e+00	-1.16329294e-03
-3.03000000e+00	8.29532058e-04
-3.02000000e+00	9.74246558e-04
-3.01000000e+00	4.00630579e-05
-3.00000000e+00	4.52712058e-04
-2.99000000e+00	5.61532058e-04
-2.98000000e+00	-7.43582942e-04
-2.97000000e+00	1.04736216e-03
-2.96000000e+00	1.74624058e-04
-2.95000000e+00	-5.89398942e-04
-2.94000000e+00	3.15900579e-05
-2.93000000e+00	-3.28707942e-04
-2.92000000e+00	6.22300579e-05
-2.91000000e+00	6.82010058e-04
-2.90000000e+00	-7.45985942e-04
-2.89000000e+00	-5.30834942e-04
-2.88000000e+00	4.99014058e-04
-2.87000000e+00	6.01012058e-04
-2.86000000e+00	4.18880058e-04
-2.85000000e+00	5.64605058e-04
-2.84000000e+00	-1.30671942e-04
-2.83000000e+00	5.96152058e-04
-2.82000000e+00	8.10630058e-04
-2.81000000e+00	3.57178058e-04
-2.80000000e+00	-9.08453942e-04
-2.79000000e+00	7.37508058e-04
-2.78000000e+00	7.19677058e-04
-2.77000000e+00	3.72521058e-04
-2.76000000e+00	-8.12500942e-04
-2.75000000e+00	3.56122058e-04
-2.74000000e+00	9.55046158e-04
-2.73000000e+00	3.22570058e-04
-2.72000000e+00	-1.69069421e-05
-2.71000000e+00	-6.22771942e-04
-2.70000000e+00	2.13649058e-04
-2.69000000e+00	-7.76289942e-04
-2.68000000e+00	1.57705789e-06
-2.67000000e+00	1.51907058e-04
-2.66000000e+00	8.92887058e-04
-2.65000000e+00	4.19873058e-04
-2.64000000e+00	-2.03192942e-04
-2.63000000e+00	-4.39302942e-04
-2.62000000e+00	3.82185058e-04
-2.61000000e+00	3.90324058e-04
-2.60000000e+00	-5.58905942e-04
-2.59000000e+00	8.67360579e-05
-2.58000000e+00	1.17918058e-04
-2.57000000e+00	1.03634066e-03
-2.56000000e+00	1.25564536e-03
-2.55000000e+00	-3.16287942e-04
-2.54000000e+00	-7.70554942e-04
-2.53000000e+00	-2.77733942e-04
-2.52000000e+00	7.45613058e-04
-2.51000000e+00	-2.09534942e-04
-2.50000000e+00	9.44879958e-04
-2.49000000e+00	6.72320058e-04
-2.48000000e+00	1.30189058e-04
-2.47000000e+00	-1.02120942e-04
-2.46000000e+00	4.70640058e-04
-2.45000000e+00	-5.80139421e-05
-2.44000000e+00	3.19928058e-04
-2.43000000e+00	7.58980579e-05
-2.42000000e+00	3.56676058e-04
-2.41000000e+00	-8.08789421e-05
-2.40000000e+00	3.72941058e-04
-2.39000000e+00	9.69850579e-05
-2.38000000e+00	1.03385526e-03
-2.37000000e+00	-1.15058794e-03
-2.36000000e+00	-8.26115942e-04
-2.35000000e+00	-8.66272942e-04
-2.34000000e+00	-1.34219194e-03
-2.33000000e+00	1.97911058e-04
-2.32000000e+00	-3.31996942e-04
-2.31000000e+00	3.61675058e-04
-2.30000000e+00	-1.50171294e-03
-2.29000000e+00	-2.18656294e-03
-2.28000000e+00	-6.49314942e-04
-2.27000000e+00	-2.44824942e-04
-2.26000000e+00	5.74477058e-04
-2.25000000e+00	-2.82701942e-04
-2.24000000e+00	-6.09404942e-04
-2.23000000e+00	-9.53739942e-04
-2.22000000e+00	-1.95765394e-03
-2.21000000e+00	-1.03773942e-04
-2.20000000e+00	8.78300058e-04
-2.19000000e+00	-2.23237942e-04
-2.18000000e+00	4.60976058e-04
-2.17000000e+00	5.80430058e-04
-2.16000000e+00	3.70709058e-04
-2.15000000e+00	2.09155058e-04
-2.14000000e+00	1.57944896e-03
-2.13000000e+00	4.47053058e-04
-2.12000000e+00	1.11990058e-04
-2.11000000e+00	2.10654058e-04
-2.10000000e+00	-1.36386942e-04
-2.09000000e+00	-8.46102942e-04
-2.08000000e+00	2.78275058e-04
-2.07000000e+00	1.39242016e-03
-2.06000000e+00	-6.99953942e-04
-2.05000000e+00	2.42432058e-04
-2.04000000e+00	-2.30035942e-04
-2.03000000e+00	-1.02619594e-03
-2.02000000e+00	4.38057058e-04
-2.01000000e+00	1.48304906e-03
-2.00000000e+00	-2.85189421e-05
-1.99000000e+00	-2.18983942e-04
-1.98000000e+00	1.65382058e-04
-1.97000000e+00	-9.13991942e-04
-1.96000000e+00	3.35125058e-04
-1.95000000e+00	5.65680058e-04
-1.94000000e+00	-8.57465942e-04
-1.93000000e+00	-5.67749421e-05
-1.92000000e+00	1.52093436e-03
-1.91000000e+00	1.33433476e-03
-1.90000000e+00	1.11294076e-03
-1.89000000e+00	1.69499236e-03
-1.88000000e+00	1.35274696e-03
-1.87000000e+00	2.52465058e-04
-1.86000000e+00	1.50103156e-03
-1.85000000e+00	5.71168058e-04
-1.84000000e+00	-7.01765942e-04
-1.83000000e+00	-6.10510942e-04
-1.82000000e+00	7.09398058e-04
-1.81000000e+00	2.41961058e-04
-1.80000000e+00	-1.10519894e-03
-1.79000000e+00	-1.24767942e-04
-1.78000000e+00	-1.80908942e-04
-1.77000000e+00	-2.55647942e-04
-1.76000000e+00	2.75626058e-04
-1.75000000e+00	-3.23655942e-04
-1.74000000e+00	9.00970058e-04
-1.73000000e+00	-2.68136942e-04
-1.72000000e+00	-2.31567942e-04
-1.71000000e+00	-4.18119421e-05
-1.70000000e+00	-6.15579421e-05
-1.69000000e+00	1.96944861e-03
-1.68000000e+00	1.36208266e-03
-1.67000000e+00	3.08924058e-04
-1.66000000e+00	1.42818058e-04
-1.65000000e+00	-9.85954942e-04
-1.64000000e+00	-2.82456942e-04
-1.63000000e+00	7.44874058e-04
-1.62000000e+00	9.22848058e-04
-1.61000000e+00	1.04843846e-03
-1.60000000e+00	-4.93304942e-04
-1.59000000e+00	-6.74897942e-04
-1.58000000e+00	1.85588141e-03
-1.57000000e+00	1.76265966e-03
-1.56000000e+00	3.10908058e-04
-1.55000000e+00	-5.14360942e-04
-1.54000000e+00	2.82902058e-04
-1.53000000e+00	9.30500058e-04
-1.52000000e+00	9.69950579e-05
-1.51000000e+00	2.14865058e-04
-1.50000000e+00	-3.31718942e-04
-1.49000000e+00	-7.33463942e-04
-1.48000000e+00	1.57950579e-05
-1.47000000e+00	1.12267058e-04
-1.46000000e+00	-2.63582942e-04
-1.45000000e+00	5.47635058e-04
-1.44000000e+00	3.85633058e-04
-1.43000000e+00	2.16593058e-04
-1.42000000e+00	-1.11281942e-04
-1.41000000e+00	-2.51470942e-04
-1.40000000e+00	-1.37891494e-03
-1.39000000e+00	3.94270579e-05
-1.38000000e+00	7.15340579e-05
-1.37000000e+00	-8.51386942e-04
-1.36000000e+00	-2.57433942e-04
-1.35000000e+00	-7.03682942e-04
-1.34000000e+00	1.77217058e-04
-1.33000000e+00	7.09710579e-05
-1.32000000e+00	-8.62068942e-04
-1.31000000e+00	-4.71887942e-04
-1.30000000e+00	5.66689058e-04
-1.29000000e+00	-1.16841094e-03
-1.28000000e+00	-1.54929794e-03
-1.27000000e+00	-2.08133294e-03
-1.26000000e+00	-1.35242994e-03
-1.25000000e+00	-1.74143594e-03
-1.24000000e+00	-6.97853942e-04
-1.23000000e+00	-6.40692942e-04
-1.22000000e+00	-1.36344594e-03
-1.21000000e+00	-2.01041094e-03
-1.20000000e+00	-6.34846942e-04
-1.19000000e+00	-5.44724942e-04
-1.18000000e+00	-2.32516494e-03
-1.17000000e+00	-1.25733994e-03
-1.16000000e+00	-8.67479421e-05
-1.15000000e+00	-1.65634794e-03
-1.14000000e+00	-5.39460942e-04
-1.13000000e+00	-1.52215194e-03
-1.12000000e+00	-2.89235942e-04
-1.11000000e+00	-9.82076942e-04
-1.10000000e+00	2.01447058e-04
-1.09000000e+00	1.54145506e-03
-1.08000000e+00	-5.10262942e-04
-1.07000000e+00	-2.51309942e-04
-1.06000000e+00	-1.94211294e-03
-1.05000000e+00	-1.88312194e-03
-1.04000000e+00	-1.41383294e-03
-1.03000000e+00	-6.59664942e-04
-1.02000000e+00	-1.00071994e-03
-1.01000000e+00	-2.06389594e-03
-1.00000000e+00	-1.74476894e-03
-9.90000000e-01	-3.33553294e-03
-9.80000000e-01	-1.83376994e-03
-9.70000000e-01	-2.83406594e-03
-9.60000000e-01	-2.98177594e-03
-9.50000000e-01	-1.85606494e-03
-9.40000000e-01	-6.50348942e-04
-9.30000000e-01	-1.31166694e-03
-9.20000000e-01	-3.04843794e-03
-9.10000000e-01	-1.22976394e-03
-9.00000000e-01	-1.87038794e-03
-8.90000000e-01	-1.73788394e-03
-8.80000000e-01	-1.12060994e-03
-8.70000000e-01	-8.43475942e-04
-8.60000000e-01	9.34226358e-04
-8.50000000e-01	7.57387058e-04
-8.40000000e-01	-1.12799421e-05
-8.30000000e-01	5.43524058e-04
-8.20000000e-01	1.91840058e-04
-8.10000000e-01	-1.22658394e-03
-8.00000000e-01	-1.37742394e-03
-7.90000000e-01	-1.28365942e-04
-7.80000000e-01	-1.54933594e-03
-7.70000000e-01	-2.32992194e-03
-7.60000000e-01	-3.05487894e-03
-7.50000000e-01	-1.79078194e-03
-7.40000000e-01	-3.93663094e-03
-7.30000000e-01	-3.67733894e-03
-7.20000000e-01	-2.88646494e-03
-7.10000000e-01	-3.95332994e-03
-7.00000000e-01	-3.21001294e-03
-6.90000000e-01	-1.16477994e-03
-6.80000000e-01	-2.41490794e-03
-6.70000000e-01	-2.59787494e-03
-6.60000000e-01	-2.99267394e-03
-6.50000000e-01	-1.44659994e-03
-6.40000000e-01	-8.63229421e-05
-6.30000000e-01	-6.84230942e-04
-6.20000000e-01	-8.09959421e-05
-6.10000000e-01	2.34146058e-04
-6.00000000e-01	-4.18928942e-04
-5.90000000e-01	-6.04748942e-04
-5.80000000e-01	-8.15254942e-04
-5.70000000e-01	-2.00632094e-03
-5.60000000e-01	-1.51200394e-03
-5.50000000e-01	-2.06284394e-03
-5.40000000e-01	-3.14260394e-03
-5.30000000e-01	-3.15544694e-03
-5.20000000e-01	-4.71308694e-03
-5.10000000e-01	-4.50306094e-03
-5.00000000e-01	-3.84321494e-03
-4.90000000e-01	-4.25203394e-03
-4.80000000e-01	-3.39411894e-03
-4.70000000e-01	-3.59541794e-03
-4.60000000e-01	-3.61156494e-03
-4.50000000e-01	-3.52678494e-03
-4.40000000e-01	-4.78528594e-03
-4.30000000e-01	-3.93361394e-03
-4.20000000e-01	-3.33929694e-03
-4.10000000e-01	-3.05969094e-03
-4.00000000e-01	-2.42971794e-03
-3.90000000e-01	-3.13304094e-03
-3.80000000e-01	-1.19322994e-03
-3.70000000e-01	-1.91079994e-03
-3.60000000e-01	-2.24661994e-03
-3.50000000e-01	-2.78048594e-03
-3.40000000e-01	-3.09837694e-03
-3.30000000e-01	-2.11682094e-03
-3.20000000e-01	-2.11665694e-03
-3.10000000e-01	-3.56164694e-03
-3.00000000e-01	-4.15145894e-03
-2.90000000e-01	-4.14315294e-03
-2.80000000e-01	-3.19288494e-03
-2.70000000e-01	-2.66064294e-03
-2.60000000e-01	-2.15322394e-03
-2.50000000e-01	-1.13675894e-03
-2.40000000e-01	-2.18585942e-04
-2.30000000e-01	9.47045258e-04
-2.20000000e-01	3.07190606e-03
-2.10000000e-01	4.60574606e-03
-2.00000000e-01	5.23167706e-03
-1.90000000e-01	5.65008106e-03
-1.80000000e-01	6.91615706e-03
-1.70000000e-01	5.92279206e-03
-1.60000000e-01	5.22265306e-03
-1.50000000e-01	3.53125706e-03
-1.40000000e-01	1.24272306e-03
-1.30000000e-01	-4.65512594e-03
-1.20000000e-01	-8.51741894e-03
-1.10000000e-01	-1.22458089e-02
-1.00000000e-01	-1.87038389e-02
-9.00000000e-02	-2.40379789e-02
-8.00000000e-02	-3.23868089e-02
-7.00000000e-02	-3.95637089e-02
-6.00000000e-02	-4.65579789e-02
-5.00000000e-02	-5.31026789e-02
-4.00000000e-02	-5.98844589e-02
-3.00000000e-02	-6.26631889e-02
-2.00000000e-02	-6.53835389e-02
-1.00000000e-02	-6.61030889e-02
-1.33226763e-15	-6.48907889e-02
1.00000000e-02	-6.32303689e-02
2.00000000e-02	-5.85068189e-02
3.00000000e-02	-4.98555089e-02
4.00000000e-02	-4.12335789e-02
5.00000000e-02	-2.91317089e-02
6.00000000e-02	-1.58038689e-02
7.00000000e-02	-4.69236194e-03
8.00000000e-02	8.14345506e-03
9.00000000e-02	2.23645711e-02
1.00000000e-01	3.46230111e-02
1.10000000e-01	4.62423911e-02
1.20000000e-01	5.48811211e-02
1.30000000e-01	5.89996111e-02
1.40000000e-01	5.90814711e-02
1.50000000e-01	5.51084411e-02
1.60000000e-01	4.56710011e-02
1.70000000e-01	3.27014611e-02
1.80000000e-01	1.28372811e-02
1.90000000e-01	-3.84998194e-03
2.00000000e-01	-2.66039589e-02
2.10000000e-01	-5.20818089e-02
2.20000000e-01	-7.91217589e-02
2.30000000e-01	-9.65427489e-02
2.40000000e-01	-1.11887819e-01
2.50000000e-01	-1.21888019e-01
2.60000000e-01	-1.27293319e-01
2.70000000e-01	-1.25635219e-01
2.80000000e-01	-1.19396019e-01
2.90000000e-01	-1.03768119e-01
3.00000000e-01	-8.16619289e-02
3.10000000e-01	-5.37145289e-02
3.20000000e-01	-2.37084189e-02
3.30000000e-01	3.97202706e-03
3.40000000e-01	3.27707511e-02
3.50000000e-01	5.63385411e-02
3.60000000e-01	7.48341511e-02
3.70000000e-01	8.81369911e-02
3.80000000e-01	9.17756511e-02
3.90000000e-01	8.81947611e-02
4.00000000e-01	7.74989611e-02
4.10000000e-01	6.16713511e-02
4.20000000e-01	3.49700211e-02
4.30000000e-01	1.44084711e-02
4.40000000e-01	-1.82118389e-02
4.50000000e-01	-4.60672489e-02
4.60000000e-01	-6.99466989e-02
4.70000000e-01	-9.58834589e-02
4.80000000e-01	-1.11400019e-01
4.90000000e-01	-1.24686719e-01
5.00000000e-01	-1.27076719e-01
5.10000000e-01	-1.15759619e-01
5.20000000e-01	-1.02179819e-01
5.30000000e-01	-8.05270489e-02
5.40000000e-01	-5.70073389e-02
5.50000000e-01	-3.32948089e-02
5.60000000e-01	-6.03619421e-05
5.70000000e-01	3.17350111e-02
5.80000000e-01	6.33176611e-02
5.90000000e-01	8.57792511e-02
6.00000000e-01	9.69872311e-02
6.10000000e-01	1.01573321e-01
6.20000000e-01	1.00661631e-01
6.30000000e-01	8.98622311e-02
6.40000000e-01	7.98060811e-02
6.50000000e-01	5.28689611e-02
6.60000000e-01	2.74341211e-02
6.70000000e-01	-7.23739894e-03
6.80000000e-01	-3.66943789e-02
6.90000000e-01	-7.32326689e-02
7.00000000e-01	-9.68817189e-02
7.10000000e-01	-1.14630419e-01
7.20000000e-01	-1.30600519e-01
7.30000000e-01	-1.40079819e-01
7.40000000e-01	-1.39167919e-01
7.50000000e-01	-1.27973719e-01
7.60000000e-01	-1.09889319e-01
7.70000000e-01	-8.57335989e-02
7.80000000e-01	-5.47067289e-02
7.90000000e-01	-2.59148889e-02
8.00000000e-01	3.27257906e-03
8.10000000e-01	3.09615411e-02
8.20000000e-01	6.15905911e-02
8.30000000e-01	8.13631211e-02
8.40000000e-01	9.83614511e-02
8.50000000e-01	1.10989681e-01
8.60000000e-01	1.10290981e-01
8.70000000e-01	1.04608481e-01
8.80000000e-01	9.08853011e-02
8.90000000e-01	7.18597811e-02
9.00000000e-01	4.30255711e-02
9.10000000e-01	1.05617571e-02
9.20000000e-01	-2.14715289e-02
9.30000000e-01	-5.36653789e-02
9.40000000e-01	-7.80024889e-02
9.50000000e-01	-1.01925819e-01
9.60000000e-01	-1.18699219e-01
9.70000000e-01	-1.26450019e-01
9.80000000e-01	-1.29617619e-01
9.90000000e-01	-1.24559719e-01
1.00000000e+00	-1.11534619e-01
1.01000000e+00	-9.20521989e-02
1.02000000e+00	-6.42193089e-02
1.03000000e+00	-3.63084589e-02
1.04000000e+00	-8.02760794e-03
1.05000000e+00	2.49619311e-02
1.06000000e+00	4.77125811e-02
1.07000000e+00	7.01091511e-02
1.08000000e+00	8.85507611e-02
1.09000000e+00	1.02800781e-01
1.10000000e+00	1.09136081e-01
1.11000000e+00	1.03516381e-01
1.12000000e+00	9.22033911e-02
1.13000000e+00	7.14193611e-02
1.14000000e+00	5.46817811e-02
1.15000000e+00	2.77978711e-02
1.16000000e+00	3.65213406e-03
1.17000000e+00	-2.77012289e-02
1.18000000e+00	-5.81808589e-02
1.19000000e+00	-8.61551389e-02
1.20000000e+00	-1.03956919e-01
1.21000000e+00	-1.20141619e-01
1.22000000e+00	-1.25451419e-01
1.23000000e+00	-1.23209219e-01
1.24000000e+00	-1.15587319e-01
1.25000000e+00	-1.07222919e-01
1.26000000e+00	-8.82838289e-02
1.27000000e+00	-6.48651289e-02
1.28000000e+00	-3.92194789e-02
1.29000000e+00	-2.75386594e-03
1.30000000e+00	2.74148311e-02
1.31000000e+00	5.33332611e-02
1.32000000e+00	7.66009411e-02
1.33000000e+00	9.06277611e-02
1.34000000e+00	9.73953111e-02
1.35000000e+00	9.91124211e-02
1.36000000e+00	9.55742911e-02
1.37000000e+00	7.96290111e-02
1.38000000e+00	6.22342511e-02
1.39000000e+00	3.94423411e-02
1.40000000e+00	5.56673706e-03
1.41000000e+00	-1.77974989e-02
1.42000000e+00	-5.04190589e-02
1.43000000e+00	-6.29086089e-02
1.44000000e+00	-8.48793589e-02
1.45000000e+00	-9.83431189e-02
1.46000000e+00	-1.08672919e-01
1.47000000e+00	-1.13630419e-01
1.48000000e+00	-1.11796219e-01
1.49000000e+00	-9.76736789e-02
1.50000000e+00	-7.99530489e-02
1.51000000e+00	-5.78736589e-02
1.52000000e+00	-2.77597189e-02
1.53000000e+00	-4.70924694e-03
1.54000000e+00	1.44651011e-02
1.55000000e+00	4.01640911e-02
1.56000000e+00	6.07840311e-02
1.57000000e+00	7.74043811e-02
1.58000000e+00	8.95096011e-02
1.59000000e+00	9.27760211e-02
1.60000000e+00	8.73106511e-02
1.61000000e+00	8.14932411e-02
1.62000000e+00	6.81656511e-02
1.63000000e+00	5.21281011e-02
1.64000000e+00	3.40054111e-02
1.65000000e+00	5.44059806e-03
1.66000000e+00	-1.88084289e-02
1.67000000e+00	-4.42166589e-02
1.68000000e+00	-6.48208289e-02
1.69000000e+00	-7.83756989e-02
1.70000000e+00	-8.93892389e-02
1.71000000e+00	-1.00417819e-01
1.72000000e+00	-1.03707319e-01
1.73000000e+00	-1.00267819e-01
1.74000000e+00	-8.93616889e-02
1.75000000e+00	-7.62721189e-02
1.76000000e+00	-5.36646989e-02
1.77000000e+00	-3.33062089e-02
1.78000000e+00	-1.41011489e-02
1.79000000e+00	8.74456306e-03
1.80000000e+00	2.84213911e-02
1.81000000e+00	4.85810111e-02
1.82000000e+00	6.21216211e-02
1.83000000e+00	7.58258211e-02
1.84000000e+00	8.00741311e-02
1.85000000e+00	7.86742211e-02
1.86000000e+00	7.49774011e-02
1.87000000e+00	6.60580711e-02
1.88000000e+00	5.61844911e-02
1.89000000e+00	3.95096211e-02
1.90000000e+00	1.93346911e-02
1.91000000e+00	-1.23774694e-03
1.92000000e+00	-2.56084089e-02
1.93000000e+00	-4.69458189e-02
1.94000000e+00	-6.26600689e-02
1.95000000e+00	-7.34153489e-02
1.96000000e+00	-8.08843189e-02
1.97000000e+00	-8.45833789e-02
1.98000000e+00	-8.23323889e-02
1.99000000e+00	-7.35899589e-02
2.00000000e+00	-6.16605089e-02
2.01000000e+00	-4.99183489e-02
2.02000000e+00	-3.02208889e-02
2.03000000e+00	-1.52701289e-02
2.04000000e+00	2.52471666e-03
2.05000000e+00	1.78064311e-02
2.06000000e+00	3.44240211e-02
2.07000000e+00	4.74302211e-02
2.08000000e+00	5.72012011e-02
2.09000000e+00	6.58734511e-02
2.10000000e+00	6.80461411e-02
2.11000000e+00	6.33375511e-02
2.12000000e+00	5.54936511e-02
2.13000000e+00	4.34157511e-02
2.14000000e+00	2.69969111e-02
2.15000000e+00	1.38040911e-02
2.16000000e+00	-3.39316294e-03
2.17000000e+00	-1.63819289e-02
2.18000000e+00	-3.22271789e-02
2.19000000e+00	-4.70754189e-02
2.20000000e+00	-5.70017789e-02
2.21000000e+00	-6.56376689e-02
2.22000000e+00	-6.70452889e-02
2.23000000e+00	-6.55864889e-02
2.24000000e+00	-6.29764489e-02
2.25000000e+00	-5.49886289e-02
2.26000000e+00	-4.62352189e-02
2.27000000e+00	-3.45767089e-02
2.28000000e+00	-2.07618089e-02
2.29000000e+00	-2.31645294e-03
2.30000000e+00	1.34898411e-02
2.31000000e+00	2.48589011e-02
2.32000000e+00	3.59036111e-02
2.33000000e+00	4.33847011e-02
2.34000000e+00	4.89544711e-02
2.35000000e+00	5.04160811e-02
2.36000000e+00	4.76000411e-02
2.37000000e+00	4.13746411e-02
2.38000000e+00	3.07325011e-02
2.39000000e+00	1.90968311e-02
2.40000000e+00	6.88675406e-03
2.41000000e+00	-4.36608494e-03
2.42000000e+00	-1.38376589e-02
2.43000000e+00	-2.31254689e-02
2.44000000e+00	-3.31665489e-02
2.45000000e+00	-4.23550189e-02
2.46000000e+00	-4.95952589e-02
2.47000000e+00	-5.45185089e-02
2.48000000e+00	-5.47678589e-02
2.49000000e+00	-5.02192889e-02
2.50000000e+00	-4.52473089e-02
2.51000000e+00	-3.57740689e-02
2.52000000e+00	-2.73223389e-02
2.53000000e+00	-1.83105289e-02
2.54000000e+00	-4.22844894e-03
2.55000000e+00	8.11893606e-03
2.56000000e+00	2.07373411e-02
2.57000000e+00	3.13155811e-02
2.58000000e+00	3.86223111e-02
2.59000000e+00	4.21962311e-02
2.60000000e+00	4.39810911e-02
2.61000000e+00	4.47827311e-02
2.62000000e+00	4.18004811e-02
2.63000000e+00	3.66677011e-02
2.64000000e+00	2.88794911e-02
2.65000000e+00	1.74036311e-02
2.66000000e+00	7.66095106e-03
2.67000000e+00	-1.78732194e-03
2.68000000e+00	-1.22291089e-02
2.69000000e+00	-2.27655389e-02
2.70000000e+00	-3.21464189e-02
2.71000000e+00	-3.95800289e-02
2.72000000e+00	-4.45752489e-02
2.73000000e+00	-4.95079889e-02
2.74000000e+00	-4.70899989e-02
2.75000000e+00	-4.14748689e-02
2.76000000e+00	-3.56841989e-02
2.77000000e+00	-2.71704589e-02
2.78000000e+00	-1.90441289e-02
2.79000000e+00	-9.43500894e-03
2.80000000e+00	2.48155946e-03
2.81000000e+00	1.36078211e-02
2.82000000e+00	2.40467011e-02
2.83000000e+00	3.05777811e-02
2.84000000e+00	3.41855311e-02
2.85000000e+00	3.58758211e-02
2.86000000e+00	3.54028311e-02
2.87000000e+00	3.48267611e-02
2.88000000e+00	3.25957011e-02
2.89000000e+00	2.72934511e-02
2.90000000e+00	1.71897411e-02
2.91000000e+00	7.65151106e-03
2.92000000e+00	-4.34972694e-03
2.93000000e+00	-1.37859589e-02
2.94000000e+00	-2.22710089e-02
2.95000000e+00	-2.85508489e-02
2.96000000e+00	-3.47220189e-02
2.97000000e+00	-3.76320389e-02
2.98000000e+00	-4.04316289e-02
2.99000000e+00	-4.19746789e-02
3.00000000e+00	-3.93660789e-02
3.01000000e+00	-3.40382389e-02
3.02000000e+00	-2.72837289e-02
3.03000000e+00	-1.97787389e-02
3.04000000e+00	-1.37116689e-02
3.05000000e+00	-5.69360094e-03
3.06000000e+00	2.25333556e-03
3.07000000e+00	1.11332981e-02
3.08000000e+00	1.92187211e-02
3.09000000e+00	2.56635611e-02
3.10000000e+00	2.99896811e-02
3.11000000e+00	3.29594311e-02
3.12000000e+00	3.08724711e-02
3.13000000e+00	2.96025811e-02
3.14000000e+00	2.51508511e-02
3.15000000e+00	1.75394411e-02
3.16000000e+00	1.07039471e-02
3.17000000e+00	2.97392006e-03
3.18000000e+00	-4.64598594e-03
3.19000000e+00	-1.40473489e-02
3.20000000e+00	-2.25702589e-02
3.21000000e+00	-2.79566589e-02
3.22000000e+00	-3.21239289e-02
3.23000000e+00	-3.49003289e-02
3.24000000e+00	-3.59064289e-02
3.25000000e+00	-3.44740889e-02
3.26000000e+00	-3.21783489e-02
3.27000000e+00	-2.74706389e-02
3.28000000e+00	-1.97051789e-02
3.29000000e+00	-1.14160589e-02
3.30000000e+00	-2.33059594e-03
3.31000000e+00	3.48059806e-03
3.32000000e+00	9.46228006e-03
3.33000000e+00	1.47456611e-02
3.34000000e+00	2.22895711e-02
3.35000000e+00	2.58912711e-02
3.36000000e+00	2.89748111e-02
3.37000000e+00	2.96316211e-02
3.38000000e+00	2.63002011e-02
3.39000000e+00	2.24397611e-02
3.40000000e+00	1.93828011e-02
3.41000000e+00	1.24909111e-02
3.42000000e+00	6.05733206e-03
3.43000000e+00	-8.36990942e-04
3.44000000e+00	-8.76123894e-03
3.45000000e+00	-1.55810889e-02
3.46000000e+00	-2.27611989e-02
3.47000000e+00	-2.66516289e-02
3.48000000e+00	-2.88523889e-02
3.49000000e+00	-2.93595489e-02
3.50000000e+00	-2.90764489e-02
3.51000000e+00	-2.59262489e-02
3.52000000e+00	-2.30175689e-02
3.53000000e+00	-1.68553589e-02
3.54000000e+00	-1.05113789e-02
3.55000000e+00	-4.90929594e-03
3.56000000e+00	2.20275396e-03
3.57000000e+00	7.66576706e-03
3.58000000e+00	1.22070811e-02
3.59000000e+00	1.78733711e-02
3.60000000e+00	2.18707911e-02
3.61000000e+00	2.35690411e-02
3.62000000e+00	2.39108611e-02
3.63000000e+00	2.29759211e-02
3.64000000e+00	2.11644811e-02
3.65000000e+00	1.56340011e-02
3.66000000e+00	1.28257611e-02
3.67000000e+00	8.63036006e-03
3.68000000e+00	1.15787406e-03
3.69000000e+00	-3.48823494e-03
3.70000000e+00	-1.07185789e-02
3.71000000e+00	-1.55699789e-02
3.72000000e+00	-2.13256789e-02
3.73000000e+00	-2.33348389e-02
3.74000000e+00	-2.68050089e-02
3.75000000e+00	-2.62221089e-02
3.76000000e+00	-2.50119789e-02
3.77000000e+00	-2.16695889e-02
3.78000000e+00	-2.04181689e-02
3.79000000e+00	-1.37767889e-02
3.80000000e+00	-9.63545894e-03
3.81000000e+00	-3.51819994e-03
3.82000000e+00	4.30824406e-03
3.83000000e+00	6.38689106e-03
3.84000000e+00	1.09600781e-02
3.85000000e+00	1.56514611e-02
3.86000000e+00	1.92557411e-02
3.87000000e+00	2.03547811e-02
3.88000000e+00	2.04903211e-02
3.89000000e+00	1.90037411e-02
3.90000000e+00	1.54382411e-02
3.91000000e+00	1.15424041e-02
3.92000000e+00	5.97415606e-03
3.93000000e+00	1.03113026e-03
3.94000000e+00	-2.11395894e-03
3.95000000e+00	-7.59491594e-03
3.96000000e+00	-1.31865289e-02
3.97000000e+00	-1.81504689e-02
3.98000000e+00	-2.01036089e-02
3.99000000e+00	-2.06163489e-02
4.00000000e+00	-2.16409489e-02
4.01000000e+00	-2.25458689e-02
4.02000000e+00	-2.02914489e-02
4.03000000e+00	-1.81699389e-02
4.04000000e+00	-1.43884389e-02
4.05000000e+00	-1.06903589e-02
4.06000000e+00	-5.36583694e-03
4.07000000e+00	-1.32127294e-03
4.08000000e+00	4.11762306e-03
4.09000000e+00	8.70336906e-03
4.10000000e+00	1.33464211e-02
4.11000000e+00	1.58774711e-02
4.12000000e+00	1.73247711e-02
4.13000000e+00	1.75293511e-02
4.14000000e+00	1.62698111e-02
4.15000000e+00	1.61994611e-02
4.16000000e+00	1.24734811e-02
4.17000000e+00	6.68793406e-03
4.18000000e+00	2.23279236e-03
4.19000000e+00	-2.12570694e-03
4.20000000e+00	-6.03770894e-03
4.21000000e+00	-9.05819894e-03
4.22000000e+00	-1.24248289e-02
4.23000000e+00	-1.63920689e-02
4.24000000e+00	-1.54197989e-02
4.25000000e+00	-1.72110889e-02
4.26000000e+00	-1.74059489e-02
4.27000000e+00	-1.75858289e-02
4.28000000e+00	-1.39295289e-02
4.29000000e+00	-1.07647689e-02
4.30000000e+00	-6.77698594e-03
4.31000000e+00	-4.23145394e-03
4.32000000e+00	-2.71278942e-04
4.33000000e+00	3.16294506e-03
4.34000000e+00	7.64530406e-03
4.35000000e+00	1.04535411e-02
4.36000000e+00	1.36565511e-02
4.37000000e+00	1.54893611e-02
4.38000000e+00	1.50571111e-02
4.39000000e+00	1.54406911e-02
4.40000000e+00	1.31167111e-02
4.41000000e+00	1.26192511e-02
4.42000000e+00	1.07493881e-02
4.43000000e+00	5.58268306e-03
4.44000000e+00	3.97836006e-03
4.45000000e+00	-2.48050894e-03
4.46000000e+00	-5.45848794e-03
4.47000000e+00	-8.02649894e-03
4.48000000e+00	-1.08909889e-02
4.49000000e+00	-1.23625789e-02
4.50000000e+00	-1.48182189e-02
4.51000000e+00	-1.38742089e-02
4.52000000e+00	-1.37066089e-02
4.53000000e+00	-1.25575389e-02
4.54000000e+00	-1.09963489e-02
4.55000000e+00	-6.96876394e-03
4.56000000e+00	-4.09577494e-03
4.57000000e+00	-2.44795094e-03
4.58000000e+00	2.69928056e-03
4.59000000e+00	5.65344106e-03
4.60000000e+00	8.19663606e-03
4.61000000e+00	9.24895306e-03
4.62000000e+00	1.10260231e-02
4.63000000e+00	1.18859451e-02
4.64000000e+00	1.16684881e-02
4.65000000e+00	1.17825121e-02
4.66000000e+00	1.01879701e-02
4.67000000e+00	7.97633506e-03
4.68000000e+00	5.93720306e-03
4.69000000e+00	3.94791906e-03
4.70000000e+00	-4.09337942e-04
4.71000000e+00	-4.88400994e-03
4.72000000e+00	-6.82788194e-03
4.73000000e+00	-9.31586894e-03
4.74000000e+00	-1.09164889e-02
4.75000000e+00	-1.19296189e-02
4.76000000e+00	-1.22255289e-02
4.77000000e+00	-1.23048989e-02
4.78000000e+00	-1.25674089e-02
4.79000000e+00	-1.06414189e-02
4.80000000e+00	-8.06430394e-03
4.81000000e+00	-5.91369894e-03
4.82000000e+00	-1.95840294e-03
4.83000000e+00	4.58862058e-04
4.84000000e+00	2.60608956e-03
4.85000000e+00	4.32725706e-03
4.86000000e+00	7.58698006e-03
4.87000000e+00	9.61928806e-03
4.88000000e+00	9.63763406e-03
4.89000000e+00	9.50392006e-03
4.90000000e+00	8.35877106e-03
4.91000000e+00	9.27830406e-03
4.92000000e+00	5.92678206e-03
4.93000000e+00	4.72815006e-03
4.94000000e+00	3.45006306e-03
4.95000000e+00	2.80409058e-04
4.96000000e+00	-2.47932694e-03
4.97000000e+00	-4.51105594e-03
4.98000000e+00	-7.52728894e-03
4.99000000e+00	-7.60692394e-03
5.00000000e+00	-9.96750894e-03
5.01000000e+00	-1.12163589e-02
5.02000000e+00	-1.12442389e-02
5.03000000e+00	-9.93220894e-03
5.04000000e+00	-9.42551894e-03
5.05000000e+00	-7.91504494e-03
5.06000000e+00	-5.27939994e-03
5.07000000e+00	-4.06285494e-03
5.08000000e+00	-1.03960694e-03
5.09000000e+00	2.27628916e-03
5.10000000e+00	4.40710406e-03
5.11000000e+00	6.65173006e-03
5.12000000e+00	7.95111106e-03
5.13000000e+00	8.22965106e-03
5.14000000e+00	8.88000606e-03
5.15000000e+00	8.33106906e-03
5.16000000e+00	7.04071406e-03
5.17000000e+00	7.60584306e-03
5.18000000e+00	6.25147606e-03
5.19000000e+00	3.70621706e-03
5.20000000e+00	2.70922596e-03
5.21000000e+00	-7.78254942e-04
5.22000000e+00	-2.27281194e-03
5.23000000e+00	-3.31400394e-03
5.24000000e+00	-4.51345694e-03
5.25000000e+00	-6.15714594e-03
5.26000000e+00	-8.24072894e-03
5.27000000e+00	-8.18717894e-03
5.28000000e+00	-8.14177894e-03
5.29000000e+00	-8.18064894e-03
5.30000000e+00	-6.25932394e-03
5.31000000e+00	-5.62914894e-03
5.32000000e+00	-2.52870694e-03
5.33000000e+00	9.18230579e-05
5.34000000e+00	2.36237196e-03
5.35000000e+00	3.87111206e-03
5.36000000e+00	5.08476006e-03
5.37000000e+00	6.19272906e-03
5.38000000e+00	7.16302906e-03
5.39000000e+00	8.14103906e-03
5.40000000e+00	8.65430406e-03
5.41000000e+00	9.29457506e-03
5.42000000e+00	7.88330206e-03
5.43000000e+00	6.03231906e-03
5.44000000e+00	5.22905506e-03
5.45000000e+00	1.65099796e-03
5.46000000e+00	1.01037526e-03
5.47000000e+00	-4.77978942e-04
5.48000000e+00	-1.68912894e-03
5.49000000e+00	-3.12420594e-03
5.50000000e+00	-4.84490194e-03
5.51000000e+00	-5.50486994e-03
5.52000000e+00	-6.94188394e-03
5.53000000e+00	-6.61864994e-03
5.54000000e+00	-5.50092694e-03
5.55000000e+00	-5.86864894e-03
5.56000000e+00	-4.94759094e-03
5.57000000e+00	-4.15529094e-03
5.58000000e+00	-9.82484942e-04
5.59000000e+00	3.59771058e-04
5.60000000e+00	1.74901506e-03
5.61000000e+00	3.89629506e-03
5.62000000e+00	5.77782806e-03
5.63000000e+00	5.38300306e-03
5.64000000e+00	6.51731206e-03
5.65000000e+00	6.17990606e-03
5.66000000e+00	6.60700106e-03
5.67000000e+00	6.28283006e-03
5.68000000e+00	4.94039106e-03
5.69000000e+00	3.60091606e-03
5.70000000e+00	2.42042766e-03
5.71000000e+00	1.05676936e-03
5.72000000e+00	-1.99482394e-03
5.73000000e+00	-4.35875094e-03
5.74000000e+00	-3.60676594e-03
5.75000000e+00	-5.10132794e-03
5.76000000e+00	-5.43255594e-03
5.77000000e+00	-5.66299794e-03
5.78000000e+00	-5.98477794e-03
5.79000000e+00	-6.14965694e-03
5.80000000e+00	-4.97781994e-03
5.81000000e+00	-5.36438294e-03
5.82000000e+00	-4.39154394e-03
5.83000000e+00	-3.08356294e-03
5.84000000e+00	-1.01291894e-03
5.85000000e+00	2.79865058e-04
5.86000000e+00	1.90660379e-03
5.87000000e+00	3.31812206e-03
5.88000000e+00	3.84370106e-03
5.89000000e+00	4.65092706e-03
5.90000000e+00	6.12659106e-03
5.91000000e+00	4.77474706e-03
5.92000000e+00	4.02339506e-03
5.93000000e+00	4.90132506e-03
5.94000000e+00	3.95357206e-03
5.95000000e+00	2.99574206e-03
5.96000000e+00	2.06617966e-03
5.97000000e+00	2.00163058e-04
5.98000000e+00	-2.19442994e-03
5.99000000e+00	-1.97786494e-03
6.00000000e+00	-3.22291394e-03
6.01000000e+00	-3.72386794e-03
6.02000000e+00	-4.26528494e-03
6.03000000e+00	-4.84221094e-03
6.04000000e+00	-4.59187094e-03
6.05000000e+00	-3.83702594e-03
6.06000000e+00	-2.29358494e-03
6.07000000e+00	-2.50753694e-03
6.08000000e+00	-1.40472194e-03
6.09000000e+00	1.78585058e-04
6.10000000e+00	-6.73597942e-04
6.11000000e+00	6.46709058e-04
6.12000000e+00	2.12529796e-03
6.13000000e+00	3.59767406e-03
6.14000000e+00	5.09464406e-03
6.15000000e+00	5.64999006e-03
6.16000000e+00	4.64810406e-03
6.17000000e+00	5.60019206e-03
6.18000000e+00	5.22100006e-03
6.19000000e+00	3.74724806e-03
6.20000000e+00	3.15557606e-03
6.21000000e+00	3.27342706e-03
6.22000000e+00	2.42733956e-03
6.23000000e+00	1.23364716e-03
6.24000000e+00	-1.30936894e-03
6.25000000e+00	-2.48362694e-03
6.26000000e+00	-3.66781794e-03
6.27000000e+00	-3.58082294e-03
6.28000000e+00	-4.33488494e-03
6.29000000e+00	-4.69327994e-03
6.30000000e+00	-3.59454294e-03
6.31000000e+00	-3.21875694e-03
6.32000000e+00	-2.66386794e-03
6.33000000e+00	-1.62547594e-03
6.34000000e+00	-4.66320942e-04
6.35000000e+00	1.09816566e-03
6.36000000e+00	1.68879436e-03
6.37000000e+00	2.19257156e-03
6.38000000e+00	3.54256106e-03
6.39000000e+00	4.12572806e-03
6.40000000e+00	6.00399606e-03
6.41000000e+00	4.92090906e-03
6.42000000e+00	4.25732906e-03
6.43000000e+00	2.87580526e-03
6.44000000e+00	3.70964806e-03
6.45000000e+00	3.10010306e-03
6.46000000e+00	2.13538616e-03
6.47000000e+00	1.59604276e-03
6.48000000e+00	4.25799058e-04
6.49000000e+00	-9.37333942e-04
6.50000000e+00	-2.79704894e-03
6.51000000e+00	-2.13705394e-03
6.52000000e+00	-2.54260594e-03
6.53000000e+00	-3.10437994e-03
6.54000000e+00	-3.50942694e-03
6.55000000e+00	-3.56003294e-03
6.56000000e+00	-4.10000394e-03
6.57000000e+00	-2.92901894e-03
6.58000000e+00	-2.45629494e-03
6.59000000e+00	-1.72357594e-03
6.60000000e+00	-3.02224942e-04
6.61000000e+00	1.10268846e-03
6.62000000e+00	1.84714941e-03
6.63000000e+00	2.20280426e-03
6.64000000e+00	3.52053106e-03
6.65000000e+00	3.50439506e-03
6.66000000e+00	3.14075206e-03
6.67000000e+00	3.19606806e-03
6.68000000e+00	3.86422406e-03
6.69000000e+00	3.48683806e-03
6.70000000e+00	2.83774346e-03
6.71000000e+00	2.11287856e-03
6.72000000e+00	1.93466356e-03
6.73000000e+00	-9.78159421e-05
6.74000000e+00	-8.14726942e-04
6.75000000e+00	6.69192058e-04
6.76000000e+00	-2.01016094e-03
6.77000000e+00	-2.17575294e-03
6.78000000e+00	-2.47098494e-03
6.79000000e+00	-3.33518994e-03
6.80000000e+00	-2.53873294e-03
6.81000000e+00	-2.68507894e-03
6.82000000e+00	-2.34159694e-03
6.83000000e+00	-2.09871094e-03
6.84000000e+00	-1.49346594e-03
6.85000000e+00	-1.34699994e-03
6.86000000e+00	8.42829058e-04
6.87000000e+00	2.19076316e-03
6.88000000e+00	2.89153966e-03
6.89000000e+00	2.71314696e-03
6.90000000e+00	3.04529706e-03
6.91000000e+00	3.61237706e-03
6.92000000e+00	4.21543606e-03
6.93000000e+00	3.18206706e-03
6.94000000e+00	2.37944026e-03
6.95000000e+00	2.91246696e-03
6.96000000e+00	2.50493816e-03
6.97000000e+00	1.17845426e-03
6.98000000e+00	6.07286058e-04
6.99000000e+00	1.20017058e-04
7.00000000e+00	-1.15903942e-04
7.01000000e+00	1.70627058e-04
7.02000000e+00	-1.13351794e-03
7.03000000e+00	-1.86858594e-03
7.04000000e+00	-2.15479194e-03
7.05000000e+00	-1.50923694e-03
7.06000000e+00	-1.83816994e-03
7.07000000e+00	-2.04818394e-03
7.08000000e+00	-2.88931694e-03
7.09000000e+00	-1.33057094e-03
7.10000000e+00	-1.47008094e-03
7.11000000e+00	-4.66781942e-04
7.12000000e+00	1.98759333e-03
7.13000000e+00	1.11408976e-03
7.14000000e+00	7.76866058e-04
7.15000000e+00	1.93092403e-03
7.16000000e+00	3.80357906e-03
7.17000000e+00	4.32549906e-03
7.18000000e+00	3.00128006e-03
7.19000000e+00	3.47560306e-03
7.20000000e+00	2.15049096e-03
7.21000000e+00	2.64091456e-03
7.22000000e+00	1.39403876e-03
7.23000000e+00	8.16097058e-04
7.24000000e+00	1.19888796e-03
7.25000000e+00	1.12975756e-03
7.26000000e+00	3.35660058e-04
7.27000000e+00	5.10090579e-05
7.28000000e+00	-1.47407294e-03
7.29000000e+00	-2.18366894e-03
7.30000000e+00	-2.11502794e-03
7.31000000e+00	-2.16273794e-03
7.32000000e+00	-1.39691194e-03
7.33000000e+00	-1.39567894e-03
7.34000000e+00	-1.74514594e-03
7.35000000e+00	-3.73309942e-04
7.36000000e+00	-3.30941942e-04
7.37000000e+00	4.72531058e-04
7.38000000e+00	9.68118558e-04
7.39000000e+00	7.83802058e-04
7.40000000e+00	3.04734306e-03
7.41000000e+00	2.79536566e-03
7.42000000e+00	3.33038506e-03
7.43000000e+00	2.00879786e-03
7.44000000e+00	1.58324966e-03
7.45000000e+00	2.06458116e-03
7.46000000e+00	1.84461221e-03
7.47000000e+00	1.86277215e-03
7.48000000e+00	1.86333117e-03
7.49000000e+00	9.56660458e-04
7.50000000e+00	3.84540579e-05
7.51000000e+00	-1.06075094e-03
7.52000000e+00	-1.13779394e-03
7.53000000e+00	-9.95840942e-04
7.54000000e+00	-1.21616594e-03
7.55000000e+00	-1.37519994e-03
7.56000000e+00	-2.91439894e-03
7.57000000e+00	-1.90999894e-03
7.58000000e+00	-9.64584942e-04
7.59000000e+00	-1.47851994e-03
7.60000000e+00	-4.02941942e-04
7.61000000e+00	-2.98388942e-04
7.62000000e+00	-1.41209421e-05
7.63000000e+00	1.10890056e-03
7.64000000e+00	9.60815958e-04
7.65000000e+00	1.35457766e-03
7.66000000e+00	1.27867376e-03
7.67000000e+00	2.84270366e-03
7.68000000e+00	1.47245116e-03
7.69000000e+00	1.22942936e-03
7.70000000e+00	1.99063903e-03
7.71000000e+00	1.67632766e-03
7.72000000e+00	1.65941816e-03
7.73000000e+00	1.68878066e-03
7.74000000e+00	6.23189058e-04
7.75000000e+00	-1.54245194e-03
7.76000000e+00	-1.36781894e-03
7.77000000e+00	-1.11929094e-03
7.78000000e+00	-1.38206794e-03
7.79000000e+00	-1.51988794e-03
7.80000000e+00	-1.03104894e-03
7.81000000e+00	-7.73697942e-04
7.82000000e+00	-2.00426294e-03
7.83000000e+00	-1.59301894e-03
7.84000000e+00	-7.62260942e-04
7.85000000e+00	-2.42218942e-04
7.86000000e+00	-1.10414994e-03
7.87000000e+00	7.50240579e-05
7.88000000e+00	2.15277946e-03
7.89000000e+00	1.45106916e-03
7.90000000e+00	1.90268804e-03
7.91000000e+00	1.76188376e-03
7.92000000e+00	1.11555986e-03
7.93000000e+00	2.07647956e-03
7.94000000e+00	1.46172786e-03
7.95000000e+00	1.35053756e-03
7.96000000e+00	1.02704496e-03
7.97000000e+00	1.73639756e-03
7.98000000e+00	1.30626546e-03
7.99000000e+00	1.37893946e-03
8.00000000e+00	1.07645666e-03
8.01000000e+00	7.34630579e-05
8.02000000e+00	-2.86073942e-04
8.03000000e+00	-1.33935794e-03
8.04000000e+00	-8.51849942e-04
8.05000000e+00	-5.68252942e-04
8.06000000e+00	-1.51008794e-03
8.07000000e+00	-9.06386942e-04
8.08000000e+00	1.15897058e-04
8.09000000e+00	-1.37781794e-03
8.10000000e+00	3.36370579e-05
8.11000000e+00	-2.20668942e-04
8.12000000e+00	-8.30077942e-04
8.13000000e+00	-9.84921942e-04
8.14000000e+00	1.24066326e-03
8.15000000e+00	7.35279058e-04
8.16000000e+00	1.62568336e-03
8.17000000e+00	2.09311476e-03
8.18000000e+00	1.66642386e-03
8.19000000e+00	1.63288006e-03
8.20000000e+00	1.52285196e-03
8.21000000e+00	1.40878376e-03
8.22000000e+00	7.07974058e-04
8.23000000e+00	1.26706926e-03
8.24000000e+00	1.26676286e-03
8.25000000e+00	-1.02211942e-04
8.26000000e+00	8.70614058e-04
8.27000000e+00	6.48841058e-04
8.28000000e+00	-2.63287942e-04
8.29000000e+00	-1.14858894e-03
8.30000000e+00	-1.48573094e-03
8.31000000e+00	-3.39138942e-04
8.32000000e+00	-9.19494211e-06
8.33000000e+00	-1.24173094e-03
8.34000000e+00	-2.08748194e-03
8.35000000e+00	-1.05984994e-03
8.36000000e+00	6.88115058e-04
8.37000000e+00	7.05341058e-04
8.38000000e+00	1.21099956e-03
8.39000000e+00	8.52244058e-04
8.40000000e+00	1.47843106e-03
8.41000000e+00	1.60407956e-03
8.42000000e+00	1.67346976e-03
8.43000000e+00	3.70373058e-04
8.44000000e+00	1.62183076e-03
8.45000000e+00	9.38625358e-04
8.46000000e+00	1.17299356e-03
8.47000000e+00	1.86628442e-03
8.48000000e+00	1.68616166e-03
8.49000000e+00	8.54180579e-05
8.50000000e+00	-4.73511942e-04
8.51000000e+00	-1.06182894e-03
8.52000000e+00	-1.65829421e-05
8.53000000e+00	-1.76025942e-04
8.54000000e+00	9.82335458e-04
8.55000000e+00	1.18785476e-03
8.56000000e+00	-3.10866942e-04
8.57000000e+00	-1.33987894e-03
8.58000000e+00	-1.12904494e-03
8.59000000e+00	-2.22329942e-04
8.60000000e+00	-3.76775942e-04
8.61000000e+00	3.51028058e-04
8.62000000e+00	1.02938226e-03
8.63000000e+00	1.58978058e-04
8.64000000e+00	1.37419966e-03
8.65000000e+00	-1.01216942e-04
8.66000000e+00	-4.21885942e-04
8.67000000e+00	1.10713796e-03
8.68000000e+00	8.13162058e-04
8.69000000e+00	1.71403136e-03
8.70000000e+00	1.41663676e-03
8.71000000e+00	2.54174606e-03
8.72000000e+00	1.93169761e-03
8.73000000e+00	1.59582206e-03
8.74000000e+00	1.89577251e-03
8.75000000e+00	3.43304058e-04
8.76000000e+00	9.53125258e-04
8.77000000e+00	1.16335596e-03
8.78000000e+00	1.54234836e-03
8.79000000e+00	4.13340579e-05
8.80000000e+00	7.03310058e-04
8.81000000e+00	2.57929058e-04
8.82000000e+00	-7.03010942e-04
8.83000000e+00	7.06017058e-04
8.84000000e+00	-9.14323942e-04
8.85000000e+00	-7.33740942e-04
8.86000000e+00	1.08008058e-04
8.87000000e+00	-3.08534942e-04
8.88000000e+00	-2.71179942e-04
8.89000000e+00	1.10566776e-03
8.90000000e+00	9.47280058e-04
8.91000000e+00	1.91483058e-04
8.92000000e+00	9.40125358e-04
8.93000000e+00	1.54099056e-03
8.94000000e+00	3.56547058e-04
8.95000000e+00	3.81166058e-04
8.96000000e+00	1.47523716e-03
8.97000000e+00	2.07249596e-03
8.98000000e+00	8.85128058e-04
8.99000000e+00	1.39111406e-03
9.00000000e+00	2.15819526e-03
9.01000000e+00	2.35123236e-03
9.02000000e+00	1.13642016e-03
9.03000000e+00	1.76709058e-04
9.04000000e+00	-5.08362942e-04
9.05000000e+00	-1.33549994e-03
9.06000000e+00	2.35665058e-04
9.07000000e+00	-2.32529421e-05
9.08000000e+00	-8.05631942e-04
9.09000000e+00	-4.56386942e-04
9.10000000e+00	-9.01291942e-04
9.11000000e+00	-5.13003942e-04
9.12000000e+00	-1.86479421e-05
9.13000000e+00	4.57321058e-04
9.14000000e+00	4.78457058e-04
9.15000000e+00	4.68661058e-04
9.16000000e+00	4.51942058e-04
9.17000000e+00	9.29323058e-04
9.18000000e+00	2.76249058e-04
9.19000000e+00	-6.11521942e-04
9.20000000e+00	1.19266516e-03
9.21000000e+00	1.15775706e-03
9.22000000e+00	2.00697150e-03
9.23000000e+00	2.33911226e-03
9.24000000e+00	3.71804058e-04
9.25000000e+00	7.73157058e-04
9.26000000e+00	4.35366058e-04
9.27000000e+00	1.04509456e-03
9.28000000e+00	1.63315706e-03
9.29000000e+00	9.26824058e-04
9.30000000e+00	1.20828896e-03
9.31000000e+00	7.17855058e-04
9.32000000e+00	-7.56681942e-04
9.33000000e+00	-6.15632942e-04
9.34000000e+00	-6.45796942e-04
9.35000000e+00	-4.84203942e-04
9.36000000e+00	7.14482058e-04
9.37000000e+00	1.38778058e-04
9.38000000e+00	-1.16384942e-04
9.39000000e+00	1.19654036e-03
9.40000000e+00	1.27212616e-03
9.41000000e+00	1.14979916e-03
9.42000000e+00	1.04262806e-03
9.43000000e+00	5.45733058e-04
9.44000000e+00	9.94766158e-04
9.45000000e+00	1.25353176e-03
9.46000000e+00	6.52662058e-04
9.47000000e+00	1.15390196e-03
9.48000000e+00	3.53287058e-04
9.49000000e+00	-9.11509421e-05
9.50000000e+00	-1.90506942e-04
9.51000000e+00	2.09995058e-04
9.52000000e+00	-2.37903942e-04
9.53000000e+00	-5.49401942e-04
9.54000000e+00	-6.11234942e-04
9.55000000e+00	-7.59623942e-04
9.56000000e+00	-1.27454794e-03
9.57000000e+00	-4.68942942e-04
9.58000000e+00	-1.11820694e-03
9.59000000e+00	2.93639058e-04
9.60000000e+00	-8.19417942e-04
9.61000000e+00	-2.22303994e-03
9.62000000e+00	-9.59043942e-04
9.63000000e+00	-7.26654942e-04
9.64000000e+00	-1.52293294e-03
9.65000000e+00	-8.06843942e-04
9.66000000e+00	-4.61343942e-04
9.67000000e+00	-1.09089194e-03
9.68000000e+00	-9.30580942e-04
9.69000000e+00	-2.29743942e-04
9.70000000e+00	-2.71086942e-04
9.71000000e+00	-7.80959421e-05
9.72000000e+00	-1.38514294e-03
9.73000000e+00	7.99266058e-04
9.74000000e+00	1.74009046e-03
9.75000000e+00	1.68536286e-03
9.76000000e+00	6.44376058e-04
9.77000000e+00	1.77692058e-04
9.78000000e+00	1.53713516e-03
9.79000000e+00	4.03450058e-04
9.80000000e+00	9.29421058e-04
9.81000000e+00	1.59770496e-03
9.82000000e+00	7.86128058e-04
9.83000000e+00	1.46303786e-03
9.84000000e+00	1.90478077e-03
9.85000000e+00	1.68182436e-03
9.86000000e+00	3.50050306e-03
9.87000000e+00	2.95500906e-03
9.88000000e+00	2.45484866e-03
9.89000000e+00	1.84248793e-03
9.90000000e+00	1.80263676e-03
9.91000000e+00	2.35871686e-03
9.92000000e+00	1.60275746e-03
9.93000000e+00	1.43226386e-03
9.94000000e+00	2.12038896e-03
9.95000000e+00	2.25069796e-03
9.96000000e+00	3.48402606e-03
9.97000000e+00	3.12905406e-03
9.98000000e+00	2.63156256e-03
9.99000000e+00	3.71236906e-03
1.00000000e+01	4.14812106e-03
1.00100000e+01	3.07778806e-03
1.00200000e+01	1.58925856e-03
1.00300000e+01	2.26534696e-03
1.00400000e+01	2.02695296e-03
1.00500000e+01	1.09669436e-03
1.00600000e+01	1.28802566e-03
1.00700000e+01	9.30455058e-04
1.00800000e+01	1.44286376e-03
1.00900000e+01	1.39553976e-03
1.01000000e+01	4.83178058e-04
1.01100000e+01	1.12791126e-03
1.01200000e+01	1.93868058e-04
1.01300000e+01	1.47895496e-03
1.01400000e+01	1.13088046e-03
1.01500000e+01	7.64564058e-04
1.01600000e+01	1.07179056e-03
1.01700000e+01	1.42896526e-03
1.01800000e+01	-4.68850942e-04
1.01900000e+01	6.52299058e-04
1.02000000e+01	4.71620058e-04
1.02100000e+01	6.06291058e-04
1.02200000e+01	-9.54879942e-04
1.02300000e+01	-1.22027694e-03
1.02400000e+01	1.10820579e-05
1.02500000e+01	-3.56204942e-04
1.02600000e+01	7.62600579e-05
1.02700000e+01	-5.95032942e-04
1.02800000e+01	-9.05670942e-04
1.02900000e+01	-1.91284694e-03
1.03000000e+01	-2.24764394e-03
1.03100000e+01	-1.23673594e-03
1.03200000e+01	-1.61762394e-03
1.03300000e+01	-7.90508942e-04
1.03400000e+01	-5.42001942e-04
1.03500000e+01	-6.03947942e-04
1.03600000e+01	-2.58045942e-04
1.03700000e+01	7.94848058e-04
1.03800000e+01	2.11779326e-03
1.03900000e+01	2.75287206e-03
1.04000000e+01	1.90411555e-03
1.04100000e+01	2.35988496e-03
1.04200000e+01	1.45427116e-03
1.04300000e+01	2.37469466e-03
1.04400000e+01	2.24877076e-03
1.04500000e+01	2.74221726e-03
1.04600000e+01	2.73188896e-03
1.04700000e+01	2.04974946e-03
1.04800000e+01	2.34063046e-03
1.04900000e+01	1.46458196e-03
1.05000000e+01	-1.09738942e-04
1.05100000e+01	2.90380579e-05
1.05200000e+01	8.22146058e-04
1.05300000e+01	-5.39898942e-04
1.05400000e+01	-1.54638594e-03
1.05500000e+01	-2.83920942e-04
1.05600000e+01	-2.57847942e-04
1.05700000e+01	-7.50053942e-04
1.05800000e+01	5.15515058e-04
1.05900000e+01	-3.63561942e-04
1.06000000e+01	3.18364058e-04
1.06100000e+01	5.13962058e-04
1.06200000e+01	1.24276286e-03
1.06300000e+01	9.42778158e-04
1.06400000e+01	1.65232516e-03
1.06500000e+01	2.01068858e-03
1.06600000e+01	1.91092119e-03
1.06700000e+01	2.32552826e-03
1.06800000e+01	2.48108356e-03
1.06900000e+01	1.57453986e-03
1.07000000e+01	6.24338058e-04
1.07100000e+01	1.34060986e-03
1.07200000e+01	4.49279058e-04
1.07300000e+01	4.69396058e-04
1.07400000e+01	-2.55289421e-05
1.07500000e+01	-1.48159394e-03
1.07600000e+01	-1.29449094e-03
1.07700000e+01	-3.26554942e-04
1.07800000e+01	-1.33082794e-03
1.07900000e+01	-9.70331942e-04
1.08000000e+01	-2.63536594e-03
1.08100000e+01	3.23033058e-04
1.08200000e+01	5.06024058e-04
1.08300000e+01	1.50147566e-03
1.08400000e+01	4.23580058e-04
1.08500000e+01	1.11453486e-03
1.08600000e+01	3.59064306e-03
1.08700000e+01	2.38280946e-03
1.08800000e+01	1.99773813e-03
1.08900000e+01	2.36905106e-03
1.09000000e+01	4.05709106e-03
1.09100000e+01	3.78989706e-03
1.09200000e+01	2.91633596e-03
1.09300000e+01	2.74411556e-03
1.09400000e+01	2.42319176e-03
1.09500000e+01	1.85009046e-03
1.09600000e+01	1.67836366e-03
1.09700000e+01	1.56957756e-03
1.09800000e+01	3.63584058e-04
1.09900000e+01	3.00993058e-04
1.10000000e+01	1.30779058e-04
1.10100000e+01	5.64190579e-05
1.10200000e+01	6.41997058e-04
1.10300000e+01	-4.95316942e-04
1.10400000e+01	1.01081246e-03
1.10500000e+01	8.58339058e-04
1.10600000e+01	1.62567058e-04
1.10700000e+01	8.47480058e-04
1.10800000e+01	2.48585816e-03
1.10900000e+01	1.96880284e-03
1.11000000e+01	2.35084806e-03
1.11100000e+01	2.37663786e-03
1.11200000e+01	1.13436446e-03
1.11300000e+01	1.43006416e-03
1.11400000e+01	1.98097056e-03
1.11500000e+01	2.71270886e-03
1.11600000e+01	3.21453506e-03
1.11700000e+01	2.11594826e-03
1.11800000e+01	8.62926058e-04
1.11900000e+01	-1.51869942e-04
1.12000000e+01	-9.17821942e-04
1.12100000e+01	4.26080579e-05
1.12200000e+01	6.88213058e-04
1.12300000e+01	-3.75272942e-04
1.12400000e+01	-2.02136894e-03
1.12500000e+01	-1.23333694e-03
1.12600000e+01	-1.67744294e-03
1.12700000e+01	-1.61711994e-03
1.12800000e+01	-7.87079942e-04
1.12900000e+01	-6.64183942e-04
1.13000000e+01	1.70221058e-04
1.13100000e+01	1.97309058e-04
1.13200000e+01	-3.02055942e-04
1.13300000e+01	1.13163126e-03
1.13400000e+01	8.88044058e-04
1.13500000e+01	1.71186366e-03
1.13600000e+01	2.20821816e-03
1.13700000e+01	6.15154058e-04
1.13800000e+01	1.73967186e-03
1.13900000e+01	1.45605726e-03
1.14000000e+01	2.06321056e-03
1.14100000e+01	2.62199256e-03
1.14200000e+01	1.16918696e-03
1.14300000e+01	1.28163846e-03
1.14400000e+01	1.82215406e-03
1.14500000e+01	1.20485566e-03
1.14600000e+01	7.64700579e-05
1.14700000e+01	1.70260579e-05
1.14800000e+01	-2.35649942e-04
1.14900000e+01	-6.98068942e-04
1.15000000e+01	-7.30387942e-04
1.15100000e+01	9.45675858e-04
1.15200000e+01	3.91878058e-04
1.15300000e+01	5.86250058e-04
1.15400000e+01	3.95839058e-04
1.15500000e+01	7.75167058e-04
1.15600000e+01	1.06956566e-03
1.15700000e+01	1.48378606e-03
1.15800000e+01	1.30702316e-03
1.15900000e+01	1.36957616e-03
1.16000000e+01	2.29886796e-03
1.16100000e+01	2.31874956e-03
1.16200000e+01	1.80520796e-03
1.16300000e+01	1.15345646e-03
1.16400000e+01	1.26951496e-03
1.16500000e+01	1.40440746e-03
1.16600000e+01	1.42638766e-03
1.16700000e+01	9.74983658e-04
1.16800000e+01	6.21498058e-04
1.16900000e+01	3.55283058e-04
1.17000000e+01	-5.78036942e-04
1.17100000e+01	-2.18637094e-03
1.17200000e+01	-9.66681942e-04
1.17300000e+01	-1.22454794e-03
1.17400000e+01	-3.56192942e-04
1.17500000e+01	-4.89465942e-04
1.17600000e+01	-5.21499421e-05
1.17700000e+01	-8.02408942e-04
1.17800000e+01	-9.24997942e-04
1.17900000e+01	-2.73826942e-04
1.18000000e+01	8.52810579e-05
1.18100000e+01	-1.43465094e-03
1.18200000e+01	-1.37031394e-03
1.18300000e+01	6.06005058e-04
1.18400000e+01	5.56593058e-04
1.18500000e+01	1.32407926e-03
1.18600000e+01	7.07276058e-04
1.18700000e+01	2.41991058e-04
1.18800000e+01	1.29326856e-03
1.18900000e+01	1.95974282e-03
1.19000000e+01	2.65028966e-03
1.19100000e+01	1.76315256e-03
1.19200000e+01	5.90868058e-04
1.19300000e+01	-6.77049421e-05
1.19400000e+01	-2.84725942e-04
1.19500000e+01	1.01279058e-04
1.19600000e+01	-4.61543942e-04
1.19700000e+01	3.22883058e-04
1.19800000e+01	-7.83449421e-05
1.19900000e+01	-1.78473942e-04
1.20000000e+01	-6.48480942e-04
1.20100000e+01	-1.11573894e-03
1.20200000e+01	-3.33002942e-04
1.20300000e+01	-1.34347942e-04
1.20400000e+01	2.09709058e-04
1.20500000e+01	-4.37699421e-05
1.20600000e+01	3.98676058e-04
1.20700000e+01	1.91325058e-04
1.20800000e+01	1.76300056e-03
1.20900000e+01	1.19599906e-03
1.21000000e+01	1.86422350e-03
1.21100000e+01	1.52762396e-03
1.21200000e+01	7.26896058e-04
1.21300000e+01	2.03235182e-03
1.21400000e+01	1.39584566e-03
1.21500000e+01	2.82430579e-05
1.21600000e+01	8.36052058e-04
1.21700000e+01	-1.27311942e-04
1.21800000e+01	6.09170058e-04
1.21900000e+01	4.92059058e-04
1.22000000e+01	-1.63329421e-05
1.22100000e+01	-1.68387894e-03
1.22200000e+01	-1.72287942e-04
1.22300000e+01	-6.10996942e-04
1.22400000e+01	-8.85204942e-04
