# Supplementary material for: Observation of angular momentum transfer among crystal lattice modes
Source: Nat Phys. 2026 May 12;22(7):1100–6. doi: 10.1038/s41567-026-03274-8 (PMC13423836; doi:10.1038/s41567-026-03274-8)
Supplement: Supplementary file 6 — Source data for Fig. 1c–f. [file 41567_2026_3274_MOESM6_ESM.zip › Fig1c_TKE_Bi2Se3_probe45.txt]

TKE Bi2Se3 in time domain
Time t (ps)	TKE signal (a.u.)
-3.72000000e+00	5.41852632e-04
-3.71000000e+00	-1.34449368e-04
-3.70000000e+00	2.17602632e-04
-3.69000000e+00	-2.15114368e-04
-3.68000000e+00	4.20834632e-04
-3.67000000e+00	-2.41864368e-04
-3.66000000e+00	-4.41803368e-04
-3.65000000e+00	-8.91046368e-04
-3.64000000e+00	-8.05709368e-04
-3.63000000e+00	-1.27946637e-03
-3.62000000e+00	-8.35363684e-05
-3.61000000e+00	9.98416632e-04
-3.60000000e+00	6.34613632e-04
-3.59000000e+00	2.72610632e-04
-3.58000000e+00	-1.19630368e-04
-3.57000000e+00	-2.54255368e-04
-3.56000000e+00	5.79712632e-04
-3.55000000e+00	2.37018632e-04
-3.54000000e+00	1.74604632e-04
-3.53000000e+00	9.31461632e-04
-3.52000000e+00	7.96220632e-04
-3.51000000e+00	-1.23816337e-03
-3.50000000e+00	-6.86934368e-04
-3.49000000e+00	-7.69844368e-04
-3.48000000e+00	-8.30736842e-06
-3.47000000e+00	-7.34813368e-04
-3.46000000e+00	-1.43750368e-04
-3.45000000e+00	-5.92047368e-04
-3.44000000e+00	-5.72865368e-04
-3.43000000e+00	-2.90466368e-04
-3.42000000e+00	1.49162632e-04
-3.41000000e+00	-1.67027937e-03
-3.40000000e+00	-1.06456437e-03
-3.39000000e+00	1.63073632e-04
-3.38000000e+00	3.60474632e-04
-3.37000000e+00	-1.21204037e-03
-3.36000000e+00	-1.21611737e-03
-3.35000000e+00	-4.38446368e-04
-3.34000000e+00	-5.40334368e-04
-3.33000000e+00	-5.46432368e-04
-3.32000000e+00	-1.61453368e-04
-3.31000000e+00	1.12874963e-03
-3.30000000e+00	3.67557632e-04
-3.29000000e+00	5.55976632e-04
-3.28000000e+00	9.78419632e-04
-3.27000000e+00	-4.75833684e-05
-3.26000000e+00	-7.58662368e-04
-3.25000000e+00	-1.15858937e-03
-3.24000000e+00	-8.52363684e-05
-3.23000000e+00	6.48949632e-04
-3.22000000e+00	2.68769632e-04
-3.21000000e+00	-8.06946368e-04
-3.20000000e+00	-7.36724368e-04
-3.19000000e+00	-6.12039368e-04
-3.18000000e+00	7.15788632e-04
-3.17000000e+00	-1.13179237e-03
-3.16000000e+00	-1.08638037e-03
-3.15000000e+00	4.01694632e-04
-3.14000000e+00	4.87210632e-04
-3.13000000e+00	-1.88025368e-04
-3.12000000e+00	2.30375632e-04
-3.11000000e+00	9.41486316e-05
-3.10000000e+00	-2.08812368e-04
-3.09000000e+00	-3.42863684e-05
-3.08000000e+00	-1.41402637e-03
-3.07000000e+00	-5.74605368e-04
-3.06000000e+00	7.53124632e-04
-3.05000000e+00	5.68839632e-04
-3.04000000e+00	-9.48985368e-04
-3.03000000e+00	2.45798632e-04
-3.02000000e+00	1.61616163e-03
-3.01000000e+00	-1.12314368e-04
-3.00000000e+00	-2.65131368e-04
-2.99000000e+00	8.13933632e-04
-2.98000000e+00	-2.97268368e-04
-2.97000000e+00	-7.02092368e-04
-2.96000000e+00	-3.81886368e-04
-2.95000000e+00	-1.19684037e-03
-2.94000000e+00	-6.26439368e-04
-2.93000000e+00	1.68699632e-04
-2.92000000e+00	-7.92194368e-04
-2.91000000e+00	-7.14352368e-04
-2.90000000e+00	-6.43043368e-04
-2.89000000e+00	1.87263632e-04
-2.88000000e+00	9.49946632e-04
-2.87000000e+00	6.81393632e-04
-2.86000000e+00	-6.09813684e-05
-2.85000000e+00	-3.12440368e-04
-2.84000000e+00	-1.39145368e-04
-2.83000000e+00	-1.80453368e-04
-2.82000000e+00	1.30598632e-04
-2.81000000e+00	-1.31182368e-04
-2.80000000e+00	2.11679632e-04
-2.79000000e+00	-1.43285368e-04
-2.78000000e+00	-1.52028937e-03
-2.77000000e+00	-9.32056368e-04
-2.76000000e+00	6.57914632e-04
-2.75000000e+00	-4.62062368e-04
-2.74000000e+00	-1.00440437e-03
-2.73000000e+00	1.11540632e-04
-2.72000000e+00	1.19522632e-04
-2.71000000e+00	3.55834632e-04
-2.70000000e+00	1.78335963e-03
-2.69000000e+00	5.65705632e-04
-2.68000000e+00	-1.22723368e-04
-2.67000000e+00	-1.48340937e-03
-2.66000000e+00	-1.28202437e-03
-2.65000000e+00	-2.69870368e-04
-2.64000000e+00	6.83697632e-04
-2.63000000e+00	9.25161632e-04
-2.62000000e+00	-7.35115368e-04
-2.61000000e+00	-2.91954368e-04
-2.60000000e+00	4.41006632e-04
-2.59000000e+00	-1.19873684e-05
-2.58000000e+00	4.00786632e-04
-2.57000000e+00	2.08605632e-04
-2.56000000e+00	1.74012632e-04
-2.55000000e+00	-2.32835368e-04
-2.54000000e+00	-5.69509368e-04
-2.53000000e+00	-7.25221368e-04
-2.52000000e+00	-1.88435368e-04
-2.51000000e+00	-2.11061368e-04
-2.50000000e+00	4.43396316e-05
-2.49000000e+00	-3.47395368e-04
-2.48000000e+00	-2.84773684e-05
-2.47000000e+00	2.76445632e-04
-2.46000000e+00	2.47276316e-05
-2.45000000e+00	8.58918632e-04
-2.44000000e+00	4.07522632e-04
-2.43000000e+00	-8.19259368e-04
-2.42000000e+00	-6.37338368e-04
-2.41000000e+00	-6.83448368e-04
-2.40000000e+00	5.70818632e-04
-2.39000000e+00	1.50089632e-04
-2.38000000e+00	-7.76453368e-04
-2.37000000e+00	3.14736316e-05
-2.36000000e+00	-6.54846368e-04
-2.35000000e+00	1.12722763e-03
-2.34000000e+00	6.66977632e-04
-2.33000000e+00	-3.54050368e-04
-2.32000000e+00	3.60956632e-04
-2.31000000e+00	6.19157632e-04
-2.30000000e+00	4.41566632e-04
-2.29000000e+00	-2.59030368e-04
-2.28000000e+00	4.31562632e-04
-2.27000000e+00	-7.52179368e-04
-2.26000000e+00	9.18333632e-04
-2.25000000e+00	4.44639632e-04
-2.24000000e+00	8.15836316e-05
-2.23000000e+00	1.73103632e-04
-2.22000000e+00	-9.52518368e-04
-2.21000000e+00	-5.56133684e-05
-2.20000000e+00	-2.00917368e-04
-2.19000000e+00	1.10178963e-03
-2.18000000e+00	-9.27173368e-04
-2.17000000e+00	2.25766632e-04
-2.16000000e+00	-1.22030537e-03
-2.15000000e+00	-5.02341368e-04
-2.14000000e+00	-1.06848737e-03
-2.13000000e+00	-9.87653684e-05
-2.12000000e+00	-2.88078368e-04
-2.11000000e+00	-7.52252368e-04
-2.10000000e+00	-1.14576368e-04
-2.09000000e+00	-1.91696368e-04
-2.08000000e+00	1.70874463e-03
-2.07000000e+00	2.56010632e-04
-2.06000000e+00	6.70026632e-04
-2.05000000e+00	6.95669632e-04
-2.04000000e+00	-3.52772368e-04
-2.03000000e+00	-3.79318368e-04
-2.02000000e+00	-4.89006368e-04
-2.01000000e+00	-1.63656637e-03
-2.00000000e+00	-5.49647368e-04
-1.99000000e+00	2.29414632e-04
-1.98000000e+00	8.10421632e-04
-1.97000000e+00	-4.73701368e-04
-1.96000000e+00	9.67445632e-04
-1.95000000e+00	-1.17345137e-03
-1.94000000e+00	-2.21974337e-03
-1.93000000e+00	-3.57069368e-04
-1.92000000e+00	-3.76097368e-04
-1.91000000e+00	-3.19195368e-04
-1.90000000e+00	8.84676632e-04
-1.89000000e+00	7.02200632e-04
-1.88000000e+00	-6.26764368e-04
-1.87000000e+00	1.05152063e-03
-1.86000000e+00	1.19299463e-03
-1.85000000e+00	-1.40893237e-03
-1.84000000e+00	-1.22827937e-03
-1.83000000e+00	5.10228632e-04
-1.82000000e+00	1.12855763e-03
-1.81000000e+00	-4.40204368e-04
-1.80000000e+00	-7.85467368e-04
-1.79000000e+00	-9.11252368e-04
-1.78000000e+00	-5.66555368e-04
-1.77000000e+00	1.28763763e-03
-1.76000000e+00	1.43085963e-03
-1.75000000e+00	8.16536316e-05
-1.74000000e+00	-2.83026368e-04
-1.73000000e+00	4.46744632e-04
-1.72000000e+00	5.44770632e-04
-1.71000000e+00	1.23800263e-03
-1.70000000e+00	-3.86342368e-04
-1.69000000e+00	-4.15202368e-04
-1.68000000e+00	8.97132632e-04
-1.67000000e+00	2.71477632e-04
-1.66000000e+00	-2.33787368e-04
-1.65000000e+00	-2.95651368e-04
-1.64000000e+00	2.57280632e-04
-1.63000000e+00	-5.46928368e-04
-1.62000000e+00	-7.99133684e-05
-1.61000000e+00	-3.79154368e-04
-1.60000000e+00	-8.44344368e-04
-1.59000000e+00	9.59719632e-04
-1.58000000e+00	1.73048563e-03
-1.57000000e+00	-1.73997368e-04
-1.56000000e+00	4.77938632e-04
-1.55000000e+00	5.58528632e-04
-1.54000000e+00	-1.69387368e-04
-1.53000000e+00	-6.48593684e-05
-1.52000000e+00	7.56423632e-04
-1.51000000e+00	-2.43367368e-04
-1.50000000e+00	-6.14731368e-04
-1.49000000e+00	-3.03930368e-04
-1.48000000e+00	2.41992632e-04
-1.47000000e+00	2.80206632e-04
-1.46000000e+00	-6.14381368e-04
-1.45000000e+00	2.58701632e-04
-1.44000000e+00	5.47859632e-04
-1.43000000e+00	1.37077463e-03
-1.42000000e+00	-5.44124368e-04
-1.41000000e+00	-2.96849368e-04
-1.40000000e+00	-3.30470368e-04
-1.39000000e+00	-9.07705368e-04
-1.38000000e+00	-1.51153368e-04
-1.37000000e+00	-3.43955368e-04
-1.36000000e+00	-7.31595368e-04
-1.35000000e+00	-1.88853437e-03
-1.34000000e+00	-3.11680368e-04
-1.33000000e+00	2.42527632e-04
-1.32000000e+00	7.10161632e-04
-1.31000000e+00	3.11436632e-04
-1.30000000e+00	-1.50118368e-04
-1.29000000e+00	-4.45990368e-04
-1.28000000e+00	-6.62568368e-04
-1.27000000e+00	9.18086316e-05
-1.26000000e+00	-6.44596368e-04
-1.25000000e+00	-1.89504368e-04
-1.24000000e+00	-1.70046368e-04
-1.23000000e+00	2.31924763e-03
-1.22000000e+00	1.26254963e-03
-1.21000000e+00	1.67805363e-03
-1.20000000e+00	8.89758632e-04
-1.19000000e+00	1.14944363e-03
-1.18000000e+00	1.86939632e-04
-1.17000000e+00	1.69246632e-04
-1.16000000e+00	1.76410163e-03
-1.15000000e+00	1.79452363e-03
-1.14000000e+00	7.77362632e-04
-1.13000000e+00	2.69934632e-04
-1.12000000e+00	1.16503363e-03
-1.11000000e+00	6.18176316e-05
-1.10000000e+00	4.59626316e-05
-1.09000000e+00	-4.88510368e-04
-1.08000000e+00	5.23148632e-04
-1.07000000e+00	3.22952632e-04
-1.06000000e+00	-2.96689368e-04
-1.05000000e+00	1.86640632e-04
-1.04000000e+00	-2.45478368e-04
-1.03000000e+00	-1.27934368e-04
-1.02000000e+00	-1.00330837e-03
-1.01000000e+00	2.99219632e-04
-1.00000000e+00	1.81950632e-04
-9.90000000e-01	-1.26063737e-03
-9.80000000e-01	-1.26067037e-03
-9.70000000e-01	1.72286632e-04
-9.60000000e-01	-2.63975368e-04
-9.50000000e-01	7.11093632e-04
-9.40000000e-01	4.39060632e-04
-9.30000000e-01	1.40279663e-03
-9.20000000e-01	5.30715632e-04
-9.10000000e-01	6.96021632e-04
-9.00000000e-01	2.89219063e-03
-8.90000000e-01	2.49659563e-03
-8.80000000e-01	1.49102863e-03
-8.70000000e-01	1.90632363e-03
-8.60000000e-01	7.14787632e-04
-8.50000000e-01	1.27952632e-04
-8.40000000e-01	-3.02727368e-04
-8.30000000e-01	-9.71294368e-04
-8.20000000e-01	-1.39061437e-03
-8.10000000e-01	-1.35967337e-03
-8.00000000e-01	-2.10906637e-03
-7.90000000e-01	-2.08184837e-03
-7.80000000e-01	-1.84505137e-03
-7.70000000e-01	-2.07920537e-03
-7.60000000e-01	-1.60293237e-03
-7.50000000e-01	-1.04635537e-03
-7.40000000e-01	-1.28632937e-03
-7.30000000e-01	-7.81105368e-04
-7.20000000e-01	-1.11974237e-03
-7.10000000e-01	-4.22910368e-04
-7.00000000e-01	-7.88580368e-04
-6.90000000e-01	-7.46881368e-04
-6.80000000e-01	8.08438632e-04
-6.70000000e-01	6.85171632e-04
-6.60000000e-01	7.64069632e-04
-6.50000000e-01	6.34597632e-04
-6.40000000e-01	-1.75261368e-04
-6.30000000e-01	1.07795663e-03
-6.20000000e-01	1.31085863e-03
-6.10000000e-01	-1.24197437e-03
-6.00000000e-01	-1.12525537e-03
-5.90000000e-01	-9.62188368e-04
-5.80000000e-01	1.61007632e-04
-5.70000000e-01	-5.26504368e-04
-5.60000000e-01	-1.29132737e-03
-5.50000000e-01	-1.74064237e-03
-5.40000000e-01	-2.33427637e-03
-5.30000000e-01	-1.66628737e-03
-5.20000000e-01	-1.82640037e-03
-5.10000000e-01	-4.58249368e-04
-5.00000000e-01	6.77476632e-04
-4.90000000e-01	1.34871163e-03
-4.80000000e-01	1.40637363e-03
-4.70000000e-01	1.64790163e-03
-4.60000000e-01	2.11094363e-03
-4.50000000e-01	3.31031563e-03
-4.40000000e-01	4.26294563e-03
-4.30000000e-01	3.61610663e-03
-4.20000000e-01	4.03715663e-03
-4.10000000e-01	4.44733863e-03
-4.00000000e-01	3.62820163e-03
-3.90000000e-01	3.24515763e-03
-3.80000000e-01	3.76406863e-03
-3.70000000e-01	3.95772463e-03
-3.60000000e-01	3.44044463e-03
-3.50000000e-01	4.27686463e-03
-3.40000000e-01	4.02851963e-03
-3.30000000e-01	3.20719163e-03
-3.20000000e-01	2.83825863e-03
-3.10000000e-01	3.08218063e-03
-3.00000000e-01	3.01099963e-03
-2.90000000e-01	4.59461863e-03
-2.80000000e-01	3.55635363e-03
-2.70000000e-01	4.18012763e-03
-2.60000000e-01	4.32129663e-03
-2.50000000e-01	4.27194363e-03
-2.40000000e-01	4.56395963e-03
-2.30000000e-01	3.94740463e-03
-2.20000000e-01	3.35816363e-03
-2.10000000e-01	2.06640863e-03
-2.00000000e-01	1.84546563e-03
-1.90000000e-01	8.48728632e-04
-1.80000000e-01	-4.57696368e-04
-1.70000000e-01	-2.46187437e-03
-1.60000000e-01	-5.06570937e-03
-1.50000000e-01	-5.58299937e-03
-1.40000000e-01	-7.26469937e-03
-1.30000000e-01	-7.15052937e-03
-1.20000000e-01	-7.35941937e-03
-1.10000000e-01	-7.22359937e-03
-1.00000000e-01	-6.30440937e-03
-9.00000000e-02	-4.34758937e-03
-8.00000000e-02	-1.52449837e-03
-7.00000000e-02	4.18635563e-03
-6.00000000e-02	1.00237796e-02
-5.00000000e-02	1.78596806e-02
-4.00000000e-02	2.72060706e-02
-3.00000000e-02	3.51537706e-02
-2.00000000e-02	4.44344306e-02
-1.00000000e-02	5.50249506e-02
-1.33226763e-15	6.18136806e-02
1.00000000e-02	7.00129806e-02
2.00000000e-02	8.28080306e-02
3.00000000e-02	9.32033806e-02
4.00000000e-02	1.01923581e-01
5.00000000e-02	1.05509831e-01
6.00000000e-02	1.07764441e-01
7.00000000e-02	1.06551041e-01
8.00000000e-02	1.04533261e-01
9.00000000e-02	9.89462406e-02
1.00000000e-01	8.83303706e-02
1.10000000e-01	7.18148306e-02
1.20000000e-01	5.54207506e-02
1.30000000e-01	3.32741806e-02
1.40000000e-01	1.20425836e-02
1.50000000e-01	-7.24870937e-03
1.60000000e-01	-1.97181994e-02
1.70000000e-01	-3.52913094e-02
1.80000000e-01	-5.02709594e-02
1.90000000e-01	-5.94095194e-02
2.00000000e-01	-6.32301094e-02
2.10000000e-01	-6.25995294e-02
2.20000000e-01	-5.07228894e-02
2.30000000e-01	-3.66035294e-02
2.40000000e-01	-1.91070494e-02
2.50000000e-01	7.32337632e-04
2.60000000e-01	1.77639206e-02
2.70000000e-01	4.39573106e-02
2.80000000e-01	6.86301906e-02
2.90000000e-01	9.48529406e-02
3.00000000e-01	1.16040441e-01
3.10000000e-01	1.27755341e-01
3.20000000e-01	1.31855041e-01
3.30000000e-01	1.29890141e-01
3.40000000e-01	1.21362041e-01
3.50000000e-01	1.06085841e-01
3.60000000e-01	8.34371206e-02
3.70000000e-01	5.61711606e-02
3.80000000e-01	2.20603506e-02
3.90000000e-01	-1.65738794e-02
4.00000000e-01	-4.43733094e-02
4.10000000e-01	-6.72221694e-02
4.20000000e-01	-8.39776894e-02
4.30000000e-01	-9.38371394e-02
4.40000000e-01	-1.01386059e-01
4.50000000e-01	-9.92613594e-02
4.60000000e-01	-8.60378994e-02
4.70000000e-01	-6.66446894e-02
4.80000000e-01	-4.12480894e-02
4.90000000e-01	-8.16852937e-03
5.00000000e-01	1.96070806e-02
5.10000000e-01	4.43063106e-02
5.20000000e-01	6.67935806e-02
5.30000000e-01	8.56837906e-02
5.40000000e-01	1.08405041e-01
5.50000000e-01	1.18495941e-01
5.60000000e-01	1.20444741e-01
5.70000000e-01	1.07815641e-01
5.80000000e-01	9.10035206e-02
5.90000000e-01	6.95012906e-02
6.00000000e-01	4.70407806e-02
6.10000000e-01	2.28855706e-02
6.20000000e-01	-2.46038337e-03
6.30000000e-01	-3.18304294e-02
6.40000000e-01	-5.98067294e-02
6.50000000e-01	-8.56496494e-02
6.60000000e-01	-1.02668659e-01
6.70000000e-01	-1.08624959e-01
6.80000000e-01	-1.07669159e-01
6.90000000e-01	-1.01533059e-01
7.00000000e-01	-9.05844494e-02
7.10000000e-01	-7.13995894e-02
7.20000000e-01	-4.46093294e-02
7.30000000e-01	-8.73276937e-03
7.40000000e-01	2.93538306e-02
7.50000000e-01	6.53211506e-02
7.60000000e-01	9.70522206e-02
7.70000000e-01	1.14248041e-01
7.80000000e-01	1.27747841e-01
7.90000000e-01	1.36278541e-01
8.00000000e-01	1.37925441e-01
8.10000000e-01	1.34707741e-01
8.20000000e-01	1.24191541e-01
8.30000000e-01	9.64573606e-02
8.40000000e-01	6.83424606e-02
8.50000000e-01	3.28307806e-02
8.60000000e-01	-3.59459637e-03
8.70000000e-01	-2.98109394e-02
8.80000000e-01	-5.37665194e-02
8.90000000e-01	-7.68811594e-02
9.00000000e-01	-9.48628594e-02
9.10000000e-01	-1.11173959e-01
9.20000000e-01	-1.15698059e-01
9.30000000e-01	-1.08639059e-01
9.40000000e-01	-9.50432594e-02
9.50000000e-01	-7.26429894e-02
9.60000000e-01	-5.05914994e-02
9.70000000e-01	-2.64758094e-02
9.80000000e-01	-2.86820037e-03
9.90000000e-01	3.12813206e-02
1.00000000e+00	5.96173906e-02
1.01000000e+00	8.41621706e-02
1.02000000e+00	1.02864601e-01
1.03000000e+00	1.18658241e-01
1.04000000e+00	1.23662141e-01
1.05000000e+00	1.15406041e-01
1.06000000e+00	1.06132041e-01
1.07000000e+00	8.72695506e-02
1.08000000e+00	6.85829906e-02
1.09000000e+00	4.46726606e-02
1.10000000e+00	1.21528676e-02
1.11000000e+00	-2.22681494e-02
1.12000000e+00	-5.56815894e-02
1.13000000e+00	-7.87972594e-02
1.14000000e+00	-9.63523594e-02
1.15000000e+00	-1.08674559e-01
1.16000000e+00	-1.14334259e-01
1.17000000e+00	-1.11919359e-01
1.18000000e+00	-9.99822594e-02
1.19000000e+00	-8.02308194e-02
1.20000000e+00	-5.45794194e-02
1.21000000e+00	-2.85342594e-02
1.22000000e+00	-4.88221937e-03
1.23000000e+00	2.08397206e-02
1.24000000e+00	4.50846606e-02
1.25000000e+00	7.64999706e-02
1.26000000e+00	9.11715406e-02
1.27000000e+00	1.05874221e-01
1.28000000e+00	1.12212141e-01
1.29000000e+00	1.13250541e-01
1.30000000e+00	1.01104761e-01
1.31000000e+00	8.64868906e-02
1.32000000e+00	6.01122306e-02
1.33000000e+00	4.11509506e-02
1.34000000e+00	1.59609826e-02
1.35000000e+00	-1.32560894e-02
1.36000000e+00	-4.13751194e-02
1.37000000e+00	-6.76612994e-02
1.38000000e+00	-8.93012394e-02
1.39000000e+00	-1.02683159e-01
1.40000000e+00	-1.05818759e-01
1.41000000e+00	-1.08497359e-01
1.42000000e+00	-1.05080359e-01
1.43000000e+00	-9.73452594e-02
1.44000000e+00	-8.01070094e-02
1.45000000e+00	-5.73285194e-02
1.46000000e+00	-2.85255594e-02
1.47000000e+00	-2.72479237e-03
1.48000000e+00	2.39441806e-02
1.49000000e+00	4.58913206e-02
1.50000000e+00	6.71219306e-02
1.51000000e+00	8.58936406e-02
1.52000000e+00	9.94060406e-02
1.53000000e+00	1.05592551e-01
1.54000000e+00	1.03250431e-01
1.55000000e+00	9.07526906e-02
1.56000000e+00	7.34158906e-02
1.57000000e+00	5.35824606e-02
1.58000000e+00	3.45782406e-02
1.59000000e+00	1.05182236e-02
1.60000000e+00	-1.05146394e-02
1.61000000e+00	-2.78079094e-02
1.62000000e+00	-4.87281894e-02
1.63000000e+00	-6.71549094e-02
1.64000000e+00	-8.60672794e-02
1.65000000e+00	-9.19185294e-02
1.66000000e+00	-9.33077494e-02
1.67000000e+00	-8.74180894e-02
1.68000000e+00	-7.53163694e-02
1.69000000e+00	-6.50663194e-02
1.70000000e+00	-5.10104494e-02
1.71000000e+00	-2.98507394e-02
1.72000000e+00	-3.89350937e-03
1.73000000e+00	2.37312006e-02
1.74000000e+00	4.84357706e-02
1.75000000e+00	6.95575806e-02
1.76000000e+00	8.18759506e-02
1.77000000e+00	9.24905706e-02
1.78000000e+00	9.59452206e-02
1.79000000e+00	9.60153206e-02
1.80000000e+00	9.00208106e-02
1.81000000e+00	7.64844606e-02
1.82000000e+00	5.66484206e-02
1.83000000e+00	3.78698606e-02
1.84000000e+00	1.29841566e-02
1.85000000e+00	-7.87948937e-03
1.86000000e+00	-3.23962194e-02
1.87000000e+00	-4.58726694e-02
1.88000000e+00	-6.02648094e-02
1.89000000e+00	-7.46467394e-02
1.90000000e+00	-7.88786094e-02
1.91000000e+00	-8.29878394e-02
1.92000000e+00	-7.91721594e-02
1.93000000e+00	-7.08233694e-02
1.94000000e+00	-5.53316794e-02
1.95000000e+00	-3.70434594e-02
1.96000000e+00	-1.81466894e-02
1.97000000e+00	-1.93668237e-03
1.98000000e+00	1.49966426e-02
1.99000000e+00	3.43755606e-02
2.00000000e+00	5.13253806e-02
2.01000000e+00	6.63756206e-02
2.02000000e+00	7.81088306e-02
2.03000000e+00	7.98411706e-02
2.04000000e+00	7.86263106e-02
2.05000000e+00	7.33691406e-02
2.06000000e+00	6.58626106e-02
2.07000000e+00	5.15740706e-02
2.08000000e+00	3.32972106e-02
2.09000000e+00	1.95568006e-02
2.10000000e+00	-1.63873368e-04
2.11000000e+00	-1.72028494e-02
2.12000000e+00	-3.63833994e-02
2.13000000e+00	-4.57777094e-02
2.14000000e+00	-5.56078994e-02
2.15000000e+00	-6.22475094e-02
2.16000000e+00	-6.48872094e-02
2.17000000e+00	-6.24028694e-02
2.18000000e+00	-5.80768094e-02
2.19000000e+00	-4.76380094e-02
2.20000000e+00	-3.63149494e-02
2.21000000e+00	-2.37761594e-02
2.22000000e+00	-8.38614937e-03
2.23000000e+00	4.87103763e-03
2.24000000e+00	2.21481806e-02
2.25000000e+00	3.32993306e-02
2.26000000e+00	4.64848706e-02
2.27000000e+00	5.56422006e-02
2.28000000e+00	6.13774106e-02
2.29000000e+00	6.28749506e-02
2.30000000e+00	5.95020106e-02
2.31000000e+00	5.34889506e-02
2.32000000e+00	4.57032306e-02
2.33000000e+00	3.43020706e-02
2.34000000e+00	2.20781206e-02
2.35000000e+00	3.43922663e-03
2.36000000e+00	-1.22243894e-02
2.37000000e+00	-2.48943394e-02
2.38000000e+00	-3.65981494e-02
2.39000000e+00	-4.38122394e-02
2.40000000e+00	-5.00371894e-02
2.41000000e+00	-5.26191194e-02
2.42000000e+00	-5.36296094e-02
2.43000000e+00	-5.04360594e-02
2.44000000e+00	-4.46145494e-02
2.45000000e+00	-3.36760194e-02
2.46000000e+00	-2.12323394e-02
2.47000000e+00	-6.73139937e-03
2.48000000e+00	4.37930663e-03
2.49000000e+00	1.61823406e-02
2.50000000e+00	2.67338806e-02
2.51000000e+00	3.37721106e-02
2.52000000e+00	4.41381106e-02
2.53000000e+00	4.94471206e-02
2.54000000e+00	5.06139106e-02
2.55000000e+00	4.94718606e-02
2.56000000e+00	4.32911606e-02
2.57000000e+00	3.60726006e-02
2.58000000e+00	2.81224106e-02
2.59000000e+00	2.14636706e-02
2.60000000e+00	9.06846463e-03
2.61000000e+00	-1.59229437e-03
2.62000000e+00	-1.25525094e-02
2.63000000e+00	-2.54861294e-02
2.64000000e+00	-3.47948894e-02
2.65000000e+00	-4.13384594e-02
2.66000000e+00	-4.38629994e-02
2.67000000e+00	-4.54183294e-02
2.68000000e+00	-4.38761694e-02
2.69000000e+00	-3.84021694e-02
2.70000000e+00	-3.17001994e-02
2.71000000e+00	-1.93437694e-02
2.72000000e+00	-6.28511937e-03
2.73000000e+00	7.43672163e-03
2.74000000e+00	1.65485906e-02
2.75000000e+00	2.64818906e-02
2.76000000e+00	3.20643306e-02
2.77000000e+00	3.85135006e-02
2.78000000e+00	4.27917506e-02
2.79000000e+00	4.64179606e-02
2.80000000e+00	4.60159206e-02
2.81000000e+00	4.29213506e-02
2.82000000e+00	3.75467106e-02
2.83000000e+00	3.03594806e-02
2.84000000e+00	2.02787806e-02
2.85000000e+00	1.23690556e-02
2.86000000e+00	7.48777632e-04
2.87000000e+00	-6.54447937e-03
2.88000000e+00	-1.83992394e-02
2.89000000e+00	-2.70187494e-02
2.90000000e+00	-3.45878494e-02
2.91000000e+00	-3.75329694e-02
2.92000000e+00	-4.07925994e-02
2.93000000e+00	-4.03949694e-02
2.94000000e+00	-3.63255494e-02
2.95000000e+00	-3.17999894e-02
2.96000000e+00	-2.38076794e-02
2.97000000e+00	-1.49483194e-02
2.98000000e+00	-6.25543937e-03
2.99000000e+00	4.64210063e-03
3.00000000e+00	1.33024966e-02
3.01000000e+00	2.26489706e-02
3.02000000e+00	2.80506106e-02
3.03000000e+00	3.45554006e-02
3.04000000e+00	3.79918006e-02
3.05000000e+00	3.70337206e-02
3.06000000e+00	3.58559606e-02
3.07000000e+00	3.39557806e-02
3.08000000e+00	2.81309706e-02
3.09000000e+00	2.03148306e-02
3.10000000e+00	1.32354986e-02
3.11000000e+00	2.77568063e-03
3.12000000e+00	-8.21462937e-03
3.13000000e+00	-1.55516294e-02
3.14000000e+00	-2.21309594e-02
3.15000000e+00	-2.92124594e-02
3.16000000e+00	-3.26749994e-02
3.17000000e+00	-3.49608794e-02
3.18000000e+00	-3.39343394e-02
3.19000000e+00	-3.23482894e-02
3.20000000e+00	-2.75670694e-02
3.21000000e+00	-2.51029594e-02
3.22000000e+00	-1.87391294e-02
3.23000000e+00	-1.16987994e-02
3.24000000e+00	-4.53769368e-04
3.25000000e+00	9.46564063e-03
3.26000000e+00	1.66974406e-02
3.27000000e+00	2.47333206e-02
3.28000000e+00	2.95746606e-02
3.29000000e+00	3.25733106e-02
3.30000000e+00	3.37370206e-02
3.31000000e+00	3.30939606e-02
3.32000000e+00	3.15835106e-02
3.33000000e+00	2.79744206e-02
3.34000000e+00	2.04905406e-02
3.35000000e+00	1.31460136e-02
3.36000000e+00	4.13622763e-03
3.37000000e+00	-3.98772937e-03
3.38000000e+00	-9.96851937e-03
3.39000000e+00	-1.45444094e-02
3.40000000e+00	-1.88749294e-02
3.41000000e+00	-2.30446594e-02
3.42000000e+00	-2.76473994e-02
3.43000000e+00	-2.82028094e-02
3.44000000e+00	-2.73796494e-02
3.45000000e+00	-2.50663694e-02
3.46000000e+00	-1.91700394e-02
3.47000000e+00	-1.49148794e-02
3.48000000e+00	-8.21943937e-03
3.49000000e+00	-2.41662437e-03
3.50000000e+00	4.61024163e-03
3.51000000e+00	1.11872656e-02
3.52000000e+00	1.83538906e-02
3.53000000e+00	2.51231406e-02
3.54000000e+00	2.75203306e-02
3.55000000e+00	3.00788506e-02
3.56000000e+00	2.96162306e-02
3.57000000e+00	2.74136906e-02
3.58000000e+00	2.36107206e-02
3.59000000e+00	2.00726406e-02
3.60000000e+00	1.50851646e-02
3.61000000e+00	8.16311663e-03
3.62000000e+00	1.00923963e-03
3.63000000e+00	-5.26446937e-03
3.64000000e+00	-1.24282494e-02
3.65000000e+00	-1.62077494e-02
3.66000000e+00	-1.98454494e-02
3.67000000e+00	-2.33985994e-02
3.68000000e+00	-2.55867594e-02
3.69000000e+00	-2.45616594e-02
3.70000000e+00	-2.35403294e-02
3.71000000e+00	-2.16795894e-02
3.72000000e+00	-1.70092994e-02
3.73000000e+00	-1.23976994e-02
3.74000000e+00	-5.75693937e-03
3.75000000e+00	3.75025632e-04
3.76000000e+00	6.48776103e-03
3.77000000e+00	1.08609796e-02
3.78000000e+00	1.54161826e-02
3.79000000e+00	1.94281606e-02
3.80000000e+00	2.27484306e-02
3.81000000e+00	2.37784206e-02
3.82000000e+00	2.41899706e-02
3.83000000e+00	2.23147806e-02
3.84000000e+00	1.88142806e-02
3.85000000e+00	1.55077776e-02
3.86000000e+00	9.97722163e-03
3.87000000e+00	5.12831973e-03
3.88000000e+00	-6.84017368e-04
3.89000000e+00	-7.46587937e-03
3.90000000e+00	-1.21439494e-02
3.91000000e+00	-1.62051294e-02
3.92000000e+00	-1.83780294e-02
3.93000000e+00	-2.22292894e-02
3.94000000e+00	-2.19040494e-02
3.95000000e+00	-2.11829994e-02
3.96000000e+00	-1.93553394e-02
3.97000000e+00	-1.53883894e-02
3.98000000e+00	-1.16315094e-02
3.99000000e+00	-6.01768937e-03
4.00000000e+00	-7.04493368e-04
4.01000000e+00	3.24181163e-03
4.02000000e+00	8.11364763e-03
4.03000000e+00	1.20893146e-02
4.04000000e+00	1.53247326e-02
4.05000000e+00	1.90342306e-02
4.06000000e+00	1.96169406e-02
4.07000000e+00	1.95459106e-02
4.08000000e+00	1.88581706e-02
4.09000000e+00	1.69694706e-02
4.10000000e+00	1.28221596e-02
4.11000000e+00	8.33789563e-03
4.12000000e+00	3.16356763e-03
4.13000000e+00	2.16958632e-04
4.14000000e+00	-4.46529937e-03
4.15000000e+00	-8.45559937e-03
4.16000000e+00	-1.37516794e-02
4.17000000e+00	-1.65621894e-02
4.18000000e+00	-1.73141194e-02
4.19000000e+00	-1.78538894e-02
4.20000000e+00	-1.71359394e-02
4.21000000e+00	-1.60335594e-02
4.22000000e+00	-1.50871294e-02
4.23000000e+00	-1.15401194e-02
4.24000000e+00	-7.71604937e-03
4.25000000e+00	-3.88797237e-03
4.26000000e+00	2.07181263e-03
4.27000000e+00	5.76924073e-03
4.28000000e+00	1.00618096e-02
4.29000000e+00	1.46361126e-02
4.30000000e+00	1.57980606e-02
4.31000000e+00	1.80149406e-02
4.32000000e+00	1.82056606e-02
4.33000000e+00	1.71489406e-02
4.34000000e+00	1.63163906e-02
4.35000000e+00	1.37850296e-02
4.36000000e+00	1.04526896e-02
4.37000000e+00	6.75550503e-03
4.38000000e+00	1.78202663e-03
4.39000000e+00	-1.29972937e-03
4.40000000e+00	-3.86673037e-03
4.41000000e+00	-7.63558937e-03
4.42000000e+00	-9.64618937e-03
4.43000000e+00	-1.23965994e-02
4.44000000e+00	-1.47385194e-02
4.45000000e+00	-1.39991494e-02
4.46000000e+00	-1.26110194e-02
4.47000000e+00	-1.20041094e-02
4.48000000e+00	-1.09709294e-02
4.49000000e+00	-8.09927937e-03
4.50000000e+00	-3.39660337e-03
4.51000000e+00	-7.42964368e-04
4.52000000e+00	3.84328263e-03
4.53000000e+00	9.19474063e-03
4.54000000e+00	1.08684526e-02
4.55000000e+00	1.19601366e-02
4.56000000e+00	1.33399396e-02
4.57000000e+00	1.36123916e-02
4.58000000e+00	1.39749586e-02
4.59000000e+00	1.36800706e-02
4.60000000e+00	1.15518476e-02
4.61000000e+00	8.08815763e-03
4.62000000e+00	4.99760363e-03
4.63000000e+00	3.09330963e-03
4.64000000e+00	-6.01709368e-04
4.65000000e+00	-3.72334537e-03
4.66000000e+00	-6.72369937e-03
4.67000000e+00	-8.64758937e-03
4.68000000e+00	-1.19263894e-02
4.69000000e+00	-1.44625894e-02
4.70000000e+00	-1.43756694e-02
4.71000000e+00	-1.33562494e-02
4.72000000e+00	-1.21684394e-02
4.73000000e+00	-1.00419794e-02
4.74000000e+00	-7.17944937e-03
4.75000000e+00	-4.21309937e-03
4.76000000e+00	-1.84073137e-03
4.77000000e+00	1.17832563e-03
4.78000000e+00	5.33349763e-03
4.79000000e+00	7.01480923e-03
4.80000000e+00	7.93298363e-03
4.81000000e+00	9.08378263e-03
4.82000000e+00	1.08534246e-02
4.83000000e+00	1.08286936e-02
4.84000000e+00	1.10040136e-02
4.85000000e+00	9.92223863e-03
4.86000000e+00	8.42276363e-03
4.87000000e+00	7.23993963e-03
4.88000000e+00	4.59703863e-03
4.89000000e+00	1.32046063e-03
4.90000000e+00	-1.87811937e-03
4.91000000e+00	-4.21452937e-03
4.92000000e+00	-8.29648937e-03
4.93000000e+00	-8.56864937e-03
4.94000000e+00	-9.27654937e-03
4.95000000e+00	-1.05985394e-02
4.96000000e+00	-1.20768494e-02
4.97000000e+00	-1.08663294e-02
4.98000000e+00	-9.03909937e-03
4.99000000e+00	-5.83352937e-03
5.00000000e+00	-4.24345937e-03
5.01000000e+00	-2.46977637e-03
5.02000000e+00	1.09471463e-03
5.03000000e+00	3.61183163e-03
5.04000000e+00	4.71914363e-03
5.05000000e+00	7.01233433e-03
5.06000000e+00	7.69738863e-03
5.07000000e+00	9.52205663e-03
5.08000000e+00	1.03885916e-02
5.09000000e+00	1.12467336e-02
5.10000000e+00	9.83677163e-03
5.11000000e+00	9.30935563e-03
5.12000000e+00	7.27522263e-03
5.13000000e+00	6.08678493e-03
5.14000000e+00	2.66666563e-03
5.15000000e+00	-1.10479237e-03
5.16000000e+00	-3.89291937e-03
5.17000000e+00	-6.62969937e-03
5.18000000e+00	-7.59001937e-03
5.19000000e+00	-8.35306937e-03
5.20000000e+00	-8.74389937e-03
5.21000000e+00	-8.44988937e-03
5.22000000e+00	-9.51590937e-03
5.23000000e+00	-8.93736937e-03
5.24000000e+00	-8.03070937e-03
5.25000000e+00	-3.97571937e-03
5.26000000e+00	-1.72579237e-03
5.27000000e+00	-1.28847368e-04
5.28000000e+00	1.90144263e-03
5.29000000e+00	3.65104063e-03
5.30000000e+00	5.56635023e-03
5.31000000e+00	7.56327463e-03
5.32000000e+00	8.34186863e-03
5.33000000e+00	8.38163363e-03
5.34000000e+00	9.33724363e-03
5.35000000e+00	8.91443163e-03
5.36000000e+00	6.76216003e-03
5.37000000e+00	5.46186023e-03
5.38000000e+00	4.07825263e-03
5.39000000e+00	2.30505063e-03
5.40000000e+00	1.29090763e-03
5.41000000e+00	-5.20850368e-04
5.42000000e+00	-2.67950437e-03
5.43000000e+00	-4.88790937e-03
5.44000000e+00	-7.39966937e-03
5.45000000e+00	-8.25648937e-03
5.46000000e+00	-8.02499937e-03
5.47000000e+00	-7.31930937e-03
5.48000000e+00	-7.53779937e-03
5.49000000e+00	-6.81985937e-03
5.50000000e+00	-5.14937937e-03
5.51000000e+00	-2.33830437e-03
5.52000000e+00	-1.32456137e-03
5.53000000e+00	7.23545632e-04
5.54000000e+00	2.31743663e-03
5.55000000e+00	2.52824663e-03
5.56000000e+00	4.23126663e-03
5.57000000e+00	6.66738903e-03
5.58000000e+00	6.26279173e-03
5.59000000e+00	6.24210113e-03
5.60000000e+00	4.82572163e-03
5.61000000e+00	5.24084413e-03
5.62000000e+00	3.40990263e-03
5.63000000e+00	1.97719963e-03
5.64000000e+00	8.57962632e-04
5.65000000e+00	-5.07474368e-04
5.66000000e+00	-4.43124368e-04
5.67000000e+00	-2.70858937e-03
5.68000000e+00	-5.32264937e-03
5.69000000e+00	-5.33129937e-03
5.70000000e+00	-6.42025937e-03
5.71000000e+00	-7.54448937e-03
5.72000000e+00	-7.26644937e-03
5.73000000e+00	-8.11454937e-03
5.74000000e+00	-7.64807937e-03
5.75000000e+00	-5.21521937e-03
5.76000000e+00	-3.37587137e-03
5.77000000e+00	-2.47844637e-03
5.78000000e+00	-4.77443684e-05
5.79000000e+00	2.48763563e-03
5.80000000e+00	3.73138163e-03
5.81000000e+00	4.34359463e-03
5.82000000e+00	3.86399063e-03
5.83000000e+00	4.65873463e-03
5.84000000e+00	5.71344813e-03
5.85000000e+00	5.70967283e-03
5.86000000e+00	5.88576063e-03
5.87000000e+00	4.16533563e-03
5.88000000e+00	3.33535963e-03
5.89000000e+00	2.31376363e-03
5.90000000e+00	7.85821632e-04
5.91000000e+00	-7.80583368e-04
5.92000000e+00	-1.51295337e-03
5.93000000e+00	-3.47779637e-03
5.94000000e+00	-4.07815937e-03
5.95000000e+00	-5.13089937e-03
5.96000000e+00	-5.24853937e-03
5.97000000e+00	-5.52601937e-03
5.98000000e+00	-6.59195937e-03
5.99000000e+00	-5.56236937e-03
6.00000000e+00	-3.48896937e-03
6.01000000e+00	-2.18436637e-03
6.02000000e+00	-1.64127637e-03
6.03000000e+00	-1.22061237e-03
6.04000000e+00	-8.76823684e-05
6.05000000e+00	1.49454063e-03
6.06000000e+00	3.13646663e-03
6.07000000e+00	5.12099693e-03
6.08000000e+00	4.30200563e-03
6.09000000e+00	5.03561363e-03
6.10000000e+00	4.45890963e-03
6.11000000e+00	5.06407163e-03
6.12000000e+00	4.11390563e-03
6.13000000e+00	3.03684763e-03
6.14000000e+00	1.72955663e-03
6.15000000e+00	8.99364632e-04
6.16000000e+00	3.05414632e-04
6.17000000e+00	-3.60401368e-04
6.18000000e+00	-1.79168437e-03
6.19000000e+00	-2.51433337e-03
6.20000000e+00	-4.35375937e-03
6.21000000e+00	-5.06278937e-03
6.22000000e+00	-4.26997937e-03
6.23000000e+00	-4.49667937e-03
6.24000000e+00	-4.02805937e-03
6.25000000e+00	-4.12775937e-03
6.26000000e+00	-2.38094837e-03
6.27000000e+00	-1.87575937e-03
6.28000000e+00	-1.91184637e-03
6.29000000e+00	-3.86486368e-04
6.30000000e+00	-3.18186368e-04
6.31000000e+00	1.85013163e-03
6.32000000e+00	2.91933863e-03
6.33000000e+00	4.11191863e-03
6.34000000e+00	5.10575553e-03
6.35000000e+00	4.31313963e-03
6.36000000e+00	3.63064263e-03
6.37000000e+00	4.09506263e-03
6.38000000e+00	3.06550463e-03
6.39000000e+00	2.70637463e-03
6.40000000e+00	7.24696632e-04
6.41000000e+00	2.55921632e-04
6.42000000e+00	-1.02512537e-03
6.43000000e+00	-1.02662037e-03
6.44000000e+00	-2.60737137e-03
6.45000000e+00	-3.27400037e-03
6.46000000e+00	-5.02448937e-03
6.47000000e+00	-4.75828937e-03
6.48000000e+00	-4.81304937e-03
6.49000000e+00	-5.89344937e-03
6.50000000e+00	-4.06054937e-03
6.51000000e+00	-3.99600937e-03
6.52000000e+00	-2.84052637e-03
6.53000000e+00	-1.27424337e-03
6.54000000e+00	-7.47024368e-04
6.55000000e+00	-4.81273684e-05
6.56000000e+00	2.54281632e-04
6.57000000e+00	1.34239863e-03
6.58000000e+00	3.01687263e-03
6.59000000e+00	2.92116263e-03
6.60000000e+00	2.75795363e-03
6.61000000e+00	2.86595863e-03
6.62000000e+00	3.86255763e-03
6.63000000e+00	3.21205563e-03
6.64000000e+00	1.60163963e-03
6.65000000e+00	1.16387863e-03
6.66000000e+00	1.32068563e-03
6.67000000e+00	-7.26643368e-04
6.68000000e+00	-2.39867368e-04
6.69000000e+00	-1.22248037e-03
6.70000000e+00	-1.41854737e-03
6.71000000e+00	-1.79543937e-03
6.72000000e+00	-3.62397837e-03
6.73000000e+00	-3.91538737e-03
6.74000000e+00	-4.22588937e-03
6.75000000e+00	-4.42286937e-03
6.76000000e+00	-3.10959137e-03
6.77000000e+00	-2.88383937e-03
6.78000000e+00	-1.27223237e-03
6.79000000e+00	-1.95221368e-04
6.80000000e+00	1.87025632e-04
6.81000000e+00	1.71788963e-03
6.82000000e+00	2.36448063e-03
6.83000000e+00	3.09414063e-03
6.84000000e+00	2.91809563e-03
6.85000000e+00	2.83805063e-03
6.86000000e+00	2.45880863e-03
6.87000000e+00	2.71659463e-03
6.88000000e+00	3.55142163e-03
6.89000000e+00	2.22107363e-03
6.90000000e+00	1.99098063e-03
6.91000000e+00	9.95222632e-04
6.92000000e+00	3.07846316e-05
6.93000000e+00	1.25626632e-04
6.94000000e+00	-4.19082368e-04
6.95000000e+00	-1.77130137e-03
6.96000000e+00	-1.64731937e-03
6.97000000e+00	-1.33882937e-03
6.98000000e+00	-1.69189437e-03
6.99000000e+00	-1.89553837e-03
7.00000000e+00	-2.07811437e-03
7.01000000e+00	-2.29783137e-03
7.02000000e+00	-1.08155837e-03
7.03000000e+00	-9.99601368e-04
7.04000000e+00	1.07062263e-03
7.05000000e+00	5.52367632e-04
7.06000000e+00	1.16306663e-03
7.07000000e+00	1.28842963e-03
7.08000000e+00	1.86159063e-03
7.09000000e+00	2.23049263e-03
7.10000000e+00	2.18317563e-03
7.11000000e+00	2.09431463e-03
7.12000000e+00	2.50197563e-03
7.13000000e+00	2.59028663e-03
7.14000000e+00	1.96836063e-03
7.15000000e+00	1.41207763e-03
7.16000000e+00	1.19650632e-04
7.17000000e+00	-8.95125368e-04
7.18000000e+00	-8.49682368e-04
7.19000000e+00	-1.63838537e-03
7.20000000e+00	-4.79237368e-04
7.21000000e+00	-2.15424737e-03
7.22000000e+00	-3.71903537e-03
7.23000000e+00	-3.11987737e-03
7.24000000e+00	-4.16303937e-03
7.25000000e+00	-3.27273237e-03
7.26000000e+00	-3.11574337e-03
7.27000000e+00	-2.18667237e-03
7.28000000e+00	-1.68295037e-03
7.29000000e+00	-1.46794237e-03
7.30000000e+00	-1.67968137e-03
7.31000000e+00	3.72360632e-04
7.32000000e+00	5.66786316e-05
7.33000000e+00	1.60949463e-03
7.34000000e+00	2.36871163e-03
7.35000000e+00	2.43539863e-03
7.36000000e+00	1.79083963e-03
7.37000000e+00	-3.90013684e-05
7.38000000e+00	-1.67729368e-04
7.39000000e+00	4.20808632e-04
7.40000000e+00	1.86332063e-03
7.41000000e+00	1.29985463e-03
7.42000000e+00	-4.65558368e-04
7.43000000e+00	-6.12635368e-04
7.44000000e+00	-1.91628237e-03
7.45000000e+00	-2.04309237e-03
7.46000000e+00	-1.51596137e-03
7.47000000e+00	-1.68913537e-03
7.48000000e+00	-1.73055737e-03
7.49000000e+00	-1.47876837e-03
7.50000000e+00	-1.64994737e-03
7.51000000e+00	-2.37026337e-03
7.52000000e+00	-1.10163537e-03
7.53000000e+00	-4.87863368e-04
7.54000000e+00	-3.43361368e-04
7.55000000e+00	1.11378632e-04
7.56000000e+00	-1.77321368e-04
7.57000000e+00	3.90328632e-04
7.58000000e+00	1.53632163e-03
7.59000000e+00	2.45564163e-03
7.60000000e+00	1.07187963e-03
7.61000000e+00	1.72752963e-03
7.62000000e+00	1.03132263e-03
7.63000000e+00	1.90155863e-03
7.64000000e+00	5.91333632e-04
7.65000000e+00	2.15401663e-03
7.66000000e+00	1.80833863e-03
7.67000000e+00	1.70081163e-03
7.68000000e+00	-1.16005137e-03
7.69000000e+00	-4.27272368e-04
7.70000000e+00	-4.08120368e-04
7.71000000e+00	-9.26191368e-04
7.72000000e+00	-1.50480837e-03
7.73000000e+00	-1.00438737e-03
7.74000000e+00	-9.40861368e-04
7.75000000e+00	-2.03844537e-03
7.76000000e+00	-1.26222637e-03
7.77000000e+00	-2.28444337e-03
7.78000000e+00	-1.29399337e-03
7.79000000e+00	-2.04546837e-03
7.80000000e+00	-2.71810368e-04
7.81000000e+00	7.92420632e-04
7.82000000e+00	4.27317632e-04
7.83000000e+00	1.11400063e-03
7.84000000e+00	1.71172632e-04
7.85000000e+00	4.53206632e-04
7.86000000e+00	1.65101663e-03
7.87000000e+00	1.75226563e-03
7.88000000e+00	1.55973363e-03
7.89000000e+00	1.86632563e-03
7.90000000e+00	2.23146163e-03
7.91000000e+00	1.90696163e-03
7.92000000e+00	1.24282463e-03
7.93000000e+00	1.67288863e-03
7.94000000e+00	4.44369632e-04
7.95000000e+00	-1.45658637e-03
7.96000000e+00	-7.67086368e-04
7.97000000e+00	-8.41195368e-04
7.98000000e+00	-2.00709637e-03
7.99000000e+00	-5.65328368e-04
8.00000000e+00	-5.52091368e-04
8.01000000e+00	-1.38778837e-03
8.02000000e+00	-1.80411037e-03
8.03000000e+00	-1.83834437e-03
8.04000000e+00	-1.78169737e-03
8.05000000e+00	-6.89600368e-04
8.06000000e+00	2.19896316e-05
8.07000000e+00	-6.32034368e-04
8.08000000e+00	-1.17626368e-04
8.09000000e+00	1.90785632e-04
8.10000000e+00	1.06209663e-03
8.11000000e+00	1.87511663e-03
8.12000000e+00	2.54991063e-03
8.13000000e+00	1.55364163e-03
8.14000000e+00	1.75804563e-03
8.15000000e+00	6.68239632e-04
8.16000000e+00	3.25817632e-04
8.17000000e+00	9.70135632e-04
8.18000000e+00	3.53128632e-04
8.19000000e+00	-1.70107368e-04
8.20000000e+00	1.48740632e-04
8.21000000e+00	-9.95723684e-05
8.22000000e+00	-7.97343368e-04
8.23000000e+00	-1.60427537e-03
8.24000000e+00	-1.08993637e-03
8.25000000e+00	-1.52457537e-03
8.26000000e+00	-9.51473368e-04
8.27000000e+00	1.45448632e-04
8.28000000e+00	-1.72288837e-03
8.29000000e+00	-1.77168337e-03
8.30000000e+00	-7.97953368e-04
8.31000000e+00	1.36143632e-04
8.32000000e+00	1.60248063e-03
8.33000000e+00	2.91291632e-04
8.34000000e+00	-2.92264368e-04
8.35000000e+00	7.35589632e-04
8.36000000e+00	1.21216163e-03
8.37000000e+00	6.47584632e-04
8.38000000e+00	1.26920263e-03
8.39000000e+00	1.52263163e-03
8.40000000e+00	-1.32993368e-04
8.41000000e+00	-1.77180368e-04
8.42000000e+00	4.68325632e-04
8.43000000e+00	1.79556632e-04
8.44000000e+00	9.45565632e-04
8.45000000e+00	3.10889632e-04
8.46000000e+00	-2.21835368e-04
8.47000000e+00	-6.23637368e-04
8.48000000e+00	-9.13509368e-04
8.49000000e+00	-7.67012368e-04
8.50000000e+00	-1.04448837e-03
8.51000000e+00	-2.25495737e-03
8.52000000e+00	-3.12073237e-03
8.53000000e+00	-1.72092137e-03
8.54000000e+00	-2.02117368e-04
8.55000000e+00	-1.15103368e-04
8.56000000e+00	-4.61364368e-04
8.57000000e+00	-1.00333637e-03
8.58000000e+00	-8.62465368e-04
8.59000000e+00	2.95266632e-04
8.60000000e+00	-1.96572368e-04
8.61000000e+00	7.40829632e-04
8.62000000e+00	1.56106863e-03
8.63000000e+00	6.46256632e-04
8.64000000e+00	1.94592463e-03
8.65000000e+00	2.79622963e-03
8.66000000e+00	9.25946632e-04
8.67000000e+00	1.33066963e-03
8.68000000e+00	1.43195563e-03
8.69000000e+00	1.01996763e-03
8.70000000e+00	1.14014863e-03
8.71000000e+00	-3.66054368e-04
8.72000000e+00	6.22643632e-04
8.73000000e+00	-2.86125368e-04
8.74000000e+00	-1.10605537e-03
8.75000000e+00	-8.64882368e-04
8.76000000e+00	-6.84030368e-04
8.77000000e+00	-1.52567437e-03
8.78000000e+00	-3.61595368e-04
8.79000000e+00	3.36811632e-04
8.80000000e+00	-4.70639368e-04
8.81000000e+00	-3.76286368e-04
8.82000000e+00	3.80907632e-04
8.83000000e+00	-2.49376368e-04
8.84000000e+00	5.03276316e-05
8.85000000e+00	5.26608632e-04
8.86000000e+00	5.51426632e-04
8.87000000e+00	-6.80451368e-04
8.88000000e+00	1.50899763e-03
8.89000000e+00	2.97191563e-03
8.90000000e+00	2.07503163e-03
8.91000000e+00	1.32878963e-03
8.92000000e+00	5.86273632e-04
8.93000000e+00	8.72379632e-04
8.94000000e+00	1.42610963e-03
8.95000000e+00	8.83958632e-04
8.96000000e+00	-2.60931368e-04
8.97000000e+00	-5.32771368e-04
8.98000000e+00	-4.04610368e-04
8.99000000e+00	-1.57002437e-03
9.00000000e+00	-8.21173684e-05
9.01000000e+00	-3.98349368e-04
9.02000000e+00	-2.33801437e-03
9.03000000e+00	-5.64563368e-04
9.04000000e+00	-9.87233684e-05
9.05000000e+00	-7.11154368e-04
9.06000000e+00	1.28940632e-04
9.07000000e+00	-7.14103368e-04
9.08000000e+00	-6.76081368e-04
9.09000000e+00	-2.02974368e-04
9.10000000e+00	-4.19916368e-04
9.11000000e+00	3.90720632e-04
9.12000000e+00	8.26893632e-04
9.13000000e+00	1.57234163e-03
9.14000000e+00	1.67097263e-03
9.15000000e+00	1.27767663e-03
9.16000000e+00	8.27026632e-04
9.17000000e+00	1.91441063e-03
9.18000000e+00	-5.41476368e-04
9.19000000e+00	-9.20136842e-06
9.20000000e+00	5.70621632e-04
9.21000000e+00	-2.29405368e-04
9.22000000e+00	-5.15419368e-04
9.23000000e+00	-3.07042368e-04
9.24000000e+00	-2.11444368e-04
9.25000000e+00	-4.44023368e-04
9.26000000e+00	-1.65225337e-03
9.27000000e+00	7.34363158e-06
9.28000000e+00	-8.94138368e-04
9.29000000e+00	-4.70525368e-04
9.30000000e+00	-7.61262368e-04
9.31000000e+00	-8.77996368e-04
9.32000000e+00	5.75361632e-04
9.33000000e+00	-3.39934368e-04
9.34000000e+00	-7.29114368e-04
9.35000000e+00	-7.15422368e-04
9.36000000e+00	-5.91423684e-05
9.37000000e+00	6.82736632e-04
9.38000000e+00	1.17951863e-03
9.39000000e+00	2.46965632e-04
9.40000000e+00	1.31874563e-03
9.41000000e+00	1.24390563e-03
9.42000000e+00	1.87213463e-03
9.43000000e+00	2.43870363e-03
9.44000000e+00	6.54882632e-04
9.45000000e+00	9.16796316e-05
9.46000000e+00	1.98189632e-04
9.47000000e+00	6.18990632e-04
9.48000000e+00	9.93229632e-04
9.49000000e+00	1.38021363e-03
9.50000000e+00	-4.14143684e-05
9.51000000e+00	-3.34408368e-04
9.52000000e+00	5.76669632e-04
9.53000000e+00	2.11121632e-04
9.54000000e+00	-8.94045368e-04
9.55000000e+00	3.94421632e-04
9.56000000e+00	8.34805632e-04
9.57000000e+00	-1.28062368e-04
9.58000000e+00	-2.16798368e-04
9.59000000e+00	3.31807632e-04
9.60000000e+00	1.36972763e-03
9.61000000e+00	8.19573632e-04
9.62000000e+00	-8.43123684e-05
9.63000000e+00	-2.97014368e-04
9.64000000e+00	5.20267632e-04
9.65000000e+00	1.92304863e-03
9.66000000e+00	1.08142063e-03
9.67000000e+00	-4.27580368e-04
9.68000000e+00	2.48564632e-04
9.69000000e+00	-8.74033684e-05
9.70000000e+00	7.65996316e-05
9.71000000e+00	-1.72240137e-03
9.72000000e+00	1.28661632e-04
9.73000000e+00	2.74159632e-04
9.74000000e+00	-1.77490837e-03
9.75000000e+00	2.35093632e-04
9.76000000e+00	-7.19947368e-04
9.77000000e+00	-1.01756437e-03
9.78000000e+00	3.38472632e-04
9.79000000e+00	-1.56601537e-03
9.80000000e+00	-1.13094137e-03
9.81000000e+00	-5.18662368e-04
9.82000000e+00	-9.24991368e-04
9.83000000e+00	-1.32683337e-03
9.84000000e+00	-1.08205037e-03
9.85000000e+00	-8.53739368e-04
9.86000000e+00	-4.80862368e-04
9.87000000e+00	-1.45353837e-03
9.88000000e+00	-4.01104368e-04
9.89000000e+00	6.54211632e-04
9.90000000e+00	-3.76164368e-04
9.91000000e+00	-7.48833368e-04
9.92000000e+00	-2.16696368e-04
9.93000000e+00	-6.11597368e-04
9.94000000e+00	-9.97111368e-04
9.95000000e+00	-4.88944368e-04
9.96000000e+00	-9.67059368e-04
9.97000000e+00	-1.41529237e-03
9.98000000e+00	-4.72313368e-04
9.99000000e+00	-8.48706368e-04
1.00000000e+01	-2.36521437e-03
1.00100000e+01	-1.15787237e-03
1.00200000e+01	-1.21029037e-03
1.00300000e+01	-6.95612368e-04
1.00400000e+01	-1.87911137e-03
1.00500000e+01	-2.10609837e-03
1.00600000e+01	-8.92830368e-04
1.00700000e+01	-2.45769137e-03
1.00800000e+01	-9.89855368e-04
1.00900000e+01	-5.21761368e-04
1.01000000e+01	-3.19163368e-04
1.01100000e+01	-9.39876368e-04
1.01200000e+01	6.47616316e-05
1.01300000e+01	1.07033363e-03
1.01400000e+01	-1.12964368e-04
1.01500000e+01	2.02646316e-05
1.01600000e+01	7.14195632e-04
1.01700000e+01	2.12423463e-03
1.01800000e+01	2.98877763e-03
1.01900000e+01	3.14638063e-03
1.02000000e+01	3.84784763e-03
1.02100000e+01	1.74304663e-03
1.02200000e+01	2.03809163e-03
1.02300000e+01	2.98144863e-03
1.02400000e+01	2.53631463e-03
1.02500000e+01	2.99572963e-03
1.02600000e+01	1.23732163e-03
1.02700000e+01	1.99098063e-03
1.02800000e+01	2.86838363e-03
1.02900000e+01	1.56801063e-03
1.03000000e+01	2.36513063e-03
1.03100000e+01	2.37528963e-03
1.03200000e+01	1.38489963e-03
1.03300000e+01	2.89613632e-04
1.03400000e+01	1.51091963e-03
1.03500000e+01	1.41449463e-03
1.03600000e+01	8.89522632e-04
1.03700000e+01	1.35977163e-03
1.03800000e+01	6.16958632e-04
1.03900000e+01	1.73588263e-03
1.04000000e+01	1.05457463e-03
1.04100000e+01	1.19279863e-03
1.04200000e+01	2.59658963e-03
1.04300000e+01	3.30847563e-03
1.04400000e+01	3.68608363e-03
1.04500000e+01	2.41407763e-03
1.04600000e+01	1.40599763e-03
1.04700000e+01	1.95353963e-03
1.04800000e+01	1.03595463e-03
1.04900000e+01	4.22392632e-04
1.05000000e+01	-9.05053684e-05
1.05100000e+01	8.25970632e-04
1.05200000e+01	-1.12414337e-03
1.05300000e+01	-4.97414368e-04
1.05400000e+01	-1.43579737e-03
1.05500000e+01	-2.26875537e-03
1.05600000e+01	-2.31101537e-03
1.05700000e+01	-2.78410737e-03
1.05800000e+01	-4.10202937e-03
1.05900000e+01	-4.99692937e-03
1.06000000e+01	-4.16535937e-03
1.06100000e+01	-3.48532237e-03
1.06200000e+01	-4.11192937e-03
1.06300000e+01	-2.59127237e-03
1.06400000e+01	-6.25250368e-04
1.06500000e+01	-2.66255437e-03
1.06600000e+01	-1.74798537e-03
1.06700000e+01	-1.76370437e-03
1.06800000e+01	-2.61578437e-03
1.06900000e+01	-1.15902437e-03
1.07000000e+01	-2.89192368e-04
1.07100000e+01	7.44126632e-04
1.07200000e+01	8.13341632e-04
1.07300000e+01	1.48942763e-03
1.07400000e+01	1.89547632e-04
1.07500000e+01	2.01944632e-04
1.07600000e+01	7.98191632e-04
1.07700000e+01	6.58248632e-04
1.07800000e+01	1.43245263e-03
1.07900000e+01	9.70687632e-04
1.08000000e+01	8.13719632e-04
1.08100000e+01	4.35992632e-04
1.08200000e+01	-4.27973368e-04
1.08300000e+01	-7.56140368e-04
1.08400000e+01	1.13238363e-03
1.08500000e+01	5.42162632e-04
1.08600000e+01	1.02377863e-03
1.08700000e+01	8.99093632e-04
1.08800000e+01	1.20200663e-03
1.08900000e+01	2.05430563e-03
1.09000000e+01	2.74544563e-03
1.09100000e+01	2.17404063e-03
1.09200000e+01	3.36429663e-03
1.09300000e+01	2.89044063e-03
1.09400000e+01	3.15534463e-03
1.09500000e+01	1.35497963e-03
1.09600000e+01	8.09441632e-04
1.09700000e+01	8.83789632e-04
1.09800000e+01	1.54892463e-03
1.09900000e+01	8.04240632e-04
1.10000000e+01	1.12447063e-03
1.10100000e+01	-5.84918368e-04
1.10200000e+01	-9.76396368e-04
1.10300000e+01	-1.69851637e-03
1.10400000e+01	-1.61357437e-03
1.10500000e+01	-1.97762037e-03
1.10600000e+01	-2.21055737e-03
1.10700000e+01	-2.01426637e-03
1.10800000e+01	-2.23205937e-03
1.10900000e+01	-1.67099037e-03
1.11000000e+01	-1.70318437e-03
1.11100000e+01	-2.55755537e-03
1.11200000e+01	-2.68462637e-03
1.11300000e+01	-1.59816537e-03
1.11400000e+01	-1.14691237e-03
1.11500000e+01	-2.78031368e-04
1.11600000e+01	-1.10191637e-03
1.11700000e+01	-3.03270368e-04
1.11800000e+01	-1.60085368e-04
1.11900000e+01	2.37604632e-04
1.12000000e+01	6.02570632e-04
1.12100000e+01	1.63554763e-03
1.12200000e+01	2.62411632e-04
1.12300000e+01	4.32288632e-04
1.12400000e+01	1.02166263e-03
1.12500000e+01	6.11821632e-04
1.12600000e+01	-3.91768368e-04
1.12700000e+01	1.17162763e-03
1.12800000e+01	2.70126632e-04
1.12900000e+01	-1.01321637e-03
1.13000000e+01	-1.37549037e-03
1.13100000e+01	-2.16152937e-03
1.13200000e+01	-1.12899137e-03
1.13300000e+01	-1.28678037e-03
1.13400000e+01	-1.53632237e-03
1.13500000e+01	-5.23469368e-04
1.13600000e+01	-7.00843684e-05
1.13700000e+01	1.21271563e-03
1.13800000e+01	1.05791863e-03
1.13900000e+01	1.20303363e-03
1.14000000e+01	2.47422463e-03
1.14100000e+01	1.82386463e-03
1.14200000e+01	1.05553663e-03
1.14300000e+01	2.28760763e-03
1.14400000e+01	2.90121463e-03
1.14500000e+01	2.42299463e-03
1.14600000e+01	2.38732563e-03
1.14700000e+01	2.35560763e-03
1.14800000e+01	2.01717063e-03
1.14900000e+01	3.21953632e-04
1.15000000e+01	-6.14956368e-04
1.15100000e+01	-6.90813368e-04
1.15200000e+01	-1.62480237e-03
1.15300000e+01	1.00386063e-03
1.15400000e+01	4.37066316e-05
1.15500000e+01	-9.55033368e-04
1.15600000e+01	-2.11874437e-03
1.15700000e+01	-1.74759837e-03
1.15800000e+01	-1.58843737e-03
1.15900000e+01	-1.68882437e-03
1.16000000e+01	-1.45539737e-03
1.16100000e+01	-1.04950037e-03
1.16200000e+01	-3.36299368e-04
1.16300000e+01	-8.52481368e-04
1.16400000e+01	4.06763632e-04
1.16500000e+01	4.71020632e-04
1.16600000e+01	8.72353632e-04
1.16700000e+01	1.29030663e-03
1.16800000e+01	1.13824763e-03
1.16900000e+01	1.69850163e-03
1.17000000e+01	7.77249632e-04
1.17100000e+01	8.85996632e-04
1.17200000e+01	1.44700163e-03
1.17300000e+01	1.81205663e-03
1.17400000e+01	1.57832632e-04
1.17500000e+01	-7.20039368e-04
1.17600000e+01	4.22224632e-04
1.17700000e+01	-1.85549368e-04
1.17800000e+01	2.13408632e-04
1.17900000e+01	-1.05240237e-03
1.18000000e+01	-7.02222368e-04
1.18100000e+01	-1.00514437e-03
1.18200000e+01	2.04207632e-04
1.18300000e+01	2.09077632e-04
1.18400000e+01	-1.74530337e-03
1.18500000e+01	-2.25128537e-03
1.18600000e+01	-1.08840437e-03
1.18700000e+01	-6.98173684e-05
1.18800000e+01	-1.39955368e-04
1.18900000e+01	1.49630263e-03
1.19000000e+01	2.83526063e-03
1.19100000e+01	9.24818632e-04
1.19200000e+01	9.08202632e-04
1.19300000e+01	8.71514632e-04
1.19400000e+01	5.91864632e-04
1.19500000e+01	1.64126763e-03
1.19600000e+01	1.38005063e-03
1.19700000e+01	1.47501563e-03
1.19800000e+01	4.02699632e-04
1.19900000e+01	3.12023632e-04
1.20000000e+01	-8.23339368e-04
1.20100000e+01	-1.09566237e-03
1.20200000e+01	-4.73527368e-04
1.20300000e+01	-8.35798368e-04
1.20400000e+01	-1.16556337e-03
1.20500000e+01	-1.99649137e-03
1.20600000e+01	-1.80301837e-03
1.20700000e+01	-3.03064337e-03
1.20800000e+01	-1.29058137e-03
1.20900000e+01	-8.96459368e-04
1.21000000e+01	-7.29835368e-04
1.21100000e+01	-9.17743368e-04
1.21200000e+01	-1.05633437e-03
1.21300000e+01	-5.54135368e-04
1.21400000e+01	-8.71207368e-04
1.21500000e+01	-6.42573684e-05
1.21600000e+01	-6.91362368e-04
1.21700000e+01	8.68539632e-04
1.21800000e+01	-3.60253684e-05
1.21900000e+01	2.07986663e-03
1.22000000e+01	-2.56370368e-04
1.22100000e+01	3.57376316e-05
1.22200000e+01	-3.70373368e-04
1.22300000e+01	-6.09891368e-04
1.22400000e+01	-8.62393684e-05
