# Supplementary material for: Observation of angular momentum transfer among crystal lattice modes
Source: Nat Phys. 2026 May 12;22(7):1100–6. doi: 10.1038/s41567-026-03274-8 (PMC13423836; doi:10.1038/s41567-026-03274-8)
Supplement: Supplementary file 6 — Source data for Fig. 1c–f. [file 41567_2026_3274_MOESM6_ESM.zip › Fig1d_EOS_E_field_spectrum.txt]

EOS of THz pulse in frequency domain
Frequency (THz)	THz spectrum (norm.)
-4.99749624e+01	2.77354443e-65
-4.99248873e+01	3.01131469e-65
-4.98748122e+01	4.45145756e-65
-4.98247371e+01	6.83370133e-65
-4.97746620e+01	1.02896246e-64
-4.97245869e+01	1.25046864e-64
-4.96745118e+01	1.20801187e-64
-4.96244367e+01	1.24139102e-64
-4.95743615e+01	1.62433977e-64
-4.95242864e+01	2.08028881e-64
-4.94742113e+01	2.56837524e-64
-4.94241362e+01	2.47667998e-64
-4.93740611e+01	2.48309107e-64
-4.93239860e+01	1.93786588e-64
-4.92739109e+01	2.59721482e-64
-4.92238358e+01	3.58110175e-64
-4.91737606e+01	3.02108079e-64
-4.91236855e+01	2.49559686e-64
-4.90736104e+01	2.83649698e-64
-4.90235353e+01	3.22645055e-64
-4.89734602e+01	3.49355683e-64
-4.89233851e+01	4.18307220e-64
-4.88733100e+01	3.70730423e-64
-4.88232349e+01	4.42280553e-64
-4.87731597e+01	6.58901260e-64
-4.87230846e+01	6.42533108e-64
-4.86730095e+01	3.28092731e-64
-4.86229344e+01	4.73836947e-64
-4.85728593e+01	9.05574252e-64
-4.85227842e+01	9.71635125e-64
-4.84727091e+01	8.75363173e-64
-4.84226340e+01	4.16462619e-64
-4.83725588e+01	1.62507174e-63
-4.83224837e+01	2.79332931e-63
-4.82724086e+01	3.29433818e-63
-4.82223335e+01	3.45187658e-63
-4.81722584e+01	4.24225793e-63
-4.81221833e+01	5.23907838e-63
-4.80721082e+01	4.76442871e-63
-4.80220330e+01	3.31996739e-63
-4.79719579e+01	2.73913038e-63
-4.79218828e+01	4.71174451e-63
-4.78718077e+01	6.73559037e-63
-4.78217326e+01	7.47496634e-63
-4.77716575e+01	9.28028493e-63
-4.77215824e+01	1.17759118e-62
-4.76715073e+01	1.09959053e-62
-4.76214321e+01	1.30854904e-62
-4.75713570e+01	2.30451281e-62
-4.75212819e+01	3.51586628e-62
-4.74712068e+01	3.47021353e-62
-4.74211317e+01	4.30518604e-62
-4.73710566e+01	6.07566019e-62
-4.73209815e+01	7.84740810e-62
-4.72709064e+01	7.89635055e-62
-4.72208312e+01	8.39018084e-62
-4.71707561e+01	8.82850819e-62
-4.71206810e+01	1.34109311e-61
-4.70706059e+01	1.93519068e-61
-4.70205308e+01	2.42055023e-61
-4.69704557e+01	3.00109792e-61
-4.69203806e+01	4.55738589e-61
-4.68703055e+01	5.67281432e-61
-4.68202303e+01	5.90577957e-61
-4.67701552e+01	7.82096413e-61
-4.67200801e+01	9.27810386e-61
-4.66700050e+01	1.28435297e-60
-4.66199299e+01	1.27600607e-60
-4.65698548e+01	1.17172472e-60
-4.65197797e+01	1.79401025e-60
-4.64697046e+01	2.42058511e-60
-4.64196294e+01	1.62089988e-60
-4.63695543e+01	1.68330643e-60
-4.63194792e+01	2.50888441e-60
-4.62694041e+01	3.72820180e-60
-4.62193290e+01	4.52314367e-60
-4.61692539e+01	5.73014812e-60
-4.61191788e+01	6.24413379e-60
-4.60691037e+01	5.02372300e-60
-4.60190285e+01	4.56565913e-60
-4.59689534e+01	7.00444920e-60
-4.59188783e+01	7.50611614e-60
-4.58688032e+01	9.76306862e-60
-4.58187281e+01	1.29448321e-59
-4.57686530e+01	1.17105317e-59
-4.57185779e+01	5.56521687e-60
-4.56685028e+01	5.70392076e-60
-4.56184276e+01	4.72170476e-60
-4.55683525e+01	1.43718964e-59
-4.55182774e+01	2.04515184e-59
-4.54682023e+01	2.63372937e-59
-4.54181272e+01	2.93823983e-59
-4.53680521e+01	2.64363900e-59
-4.53179770e+01	5.97898721e-60
-4.52679019e+01	5.86141481e-60
-4.52178267e+01	1.65382063e-59
-4.51677516e+01	2.15470140e-59
-4.51176765e+01	6.58732390e-59
-4.50676014e+01	7.78894411e-59
-4.50175263e+01	1.02770695e-58
-4.49674512e+01	1.34478769e-58
-4.49173761e+01	1.01951759e-58
-4.48673010e+01	9.83159633e-59
-4.48172258e+01	1.31052522e-58
-4.47671507e+01	1.16145973e-58
-4.47170756e+01	1.00958683e-58
-4.46670005e+01	1.98814000e-58
-4.46169254e+01	2.96863573e-58
-4.45668503e+01	3.49614438e-58
-4.45167752e+01	4.94272420e-58
-4.44667001e+01	7.55256271e-58
-4.44166249e+01	9.47920544e-58
-4.43665498e+01	1.07439267e-57
-4.43164747e+01	1.29269583e-57
-4.42663996e+01	1.60910233e-57
-4.42163245e+01	1.41451233e-57
-4.41662494e+01	1.27595556e-57
-4.41161743e+01	1.56955557e-57
-4.40660991e+01	2.89247981e-57
-4.40160240e+01	4.35031370e-57
-4.39659489e+01	4.90144813e-57
-4.39158738e+01	5.22932751e-57
-4.38657987e+01	5.85361501e-57
-4.38157236e+01	6.85755594e-57
-4.37656485e+01	9.35287346e-57
-4.37155734e+01	1.06433945e-56
-4.36654982e+01	6.50765981e-57
-4.36154231e+01	6.74021754e-57
-4.35653480e+01	1.05209782e-56
-4.35152729e+01	1.30871431e-56
-4.34651978e+01	2.17004406e-56
-4.34151227e+01	3.73543350e-56
-4.33650476e+01	4.16357732e-56
-4.33149725e+01	3.72535312e-56
-4.32648973e+01	3.46728843e-56
-4.32148222e+01	3.56275284e-56
-4.31647471e+01	5.40711405e-56
-4.31146720e+01	8.12471421e-56
-4.30645969e+01	7.74502431e-56
-4.30145218e+01	3.51195264e-56
-4.29644467e+01	4.23616635e-56
-4.29143716e+01	1.40340493e-55
-4.28642964e+01	2.08826028e-55
-4.28142213e+01	2.22980617e-55
-4.27641462e+01	1.68904390e-55
-4.27140711e+01	3.91705549e-56
-4.26639960e+01	9.98383295e-56
-4.26139209e+01	2.59620280e-55
-4.25638458e+01	2.40611134e-55
-4.25137707e+01	5.36710986e-56
-4.24636955e+01	2.99975681e-55
-4.24136204e+01	3.02802404e-55
-4.23635453e+01	4.45300963e-55
-4.23134702e+01	7.86950854e-55
-4.22633951e+01	8.70714055e-55
-4.22133200e+01	7.54069323e-55
-4.21632449e+01	6.89274638e-55
-4.21131698e+01	9.76450234e-55
-4.20630946e+01	1.74925564e-54
-4.20130195e+01	2.21708342e-54
-4.19629444e+01	1.85159835e-54
-4.19128693e+01	2.33062310e-54
-4.18627942e+01	4.16805912e-54
-4.18127191e+01	4.33663337e-54
-4.17626440e+01	2.81255568e-54
-4.17125689e+01	6.36521418e-54
-4.16624937e+01	8.72735290e-54
-4.16124186e+01	4.85669845e-54
-4.15623435e+01	4.99276035e-54
-4.15122684e+01	9.36397300e-54
-4.14621933e+01	1.08489986e-53
-4.14121182e+01	1.28427024e-53
-4.13620431e+01	1.01998211e-53
-4.13119680e+01	8.74463215e-54
-4.12618928e+01	1.85884512e-53
-4.12118177e+01	2.83176180e-53
-4.11617426e+01	2.75457314e-53
-4.11116675e+01	3.82267369e-53
-4.10615924e+01	2.67994857e-53
-4.10115173e+01	2.54335524e-53
-4.09614422e+01	8.69804694e-53
-4.09113671e+01	1.26178095e-52
-4.08612919e+01	1.29603613e-52
-4.08112168e+01	1.54212149e-52
-4.07611417e+01	1.96101286e-52
-4.07110666e+01	1.97992168e-52
-4.06609915e+01	1.53883417e-52
-4.06109164e+01	1.13285436e-52
-4.05608413e+01	1.31526923e-52
-4.05107661e+01	1.28897085e-52
-4.04606910e+01	1.10914510e-52
-4.04106159e+01	7.81438842e-53
-4.03605408e+01	3.55330728e-52
-4.03104657e+01	7.55522154e-52
-4.02603906e+01	6.77343393e-52
-4.02103155e+01	6.88678530e-52
-4.01602404e+01	6.83872883e-52
-4.01101652e+01	6.79198856e-52
-4.00600901e+01	4.62675416e-52
-4.00100150e+01	7.98531430e-52
-3.99599399e+01	1.30543912e-51
-3.99098648e+01	1.06612702e-51
-3.98597897e+01	9.70817768e-52
-3.98097146e+01	1.69395637e-52
-3.97596395e+01	1.59423028e-51
-3.97095643e+01	2.88140264e-51
-3.96594892e+01	3.09263710e-51
-3.96094141e+01	3.16136799e-51
-3.95593390e+01	7.08597371e-51
-3.95092639e+01	1.40733458e-50
-3.94591888e+01	1.33707999e-50
-3.94091137e+01	1.14994838e-50
-3.93590386e+01	1.71729050e-50
-3.93089634e+01	1.08708665e-50
-3.92588883e+01	1.39411224e-51
-3.92088132e+01	1.56248763e-50
-3.91587381e+01	4.01111714e-50
-3.91086630e+01	6.12328607e-50
-3.90585879e+01	7.29313628e-50
-3.90085128e+01	6.10092044e-50
-3.89584377e+01	6.84566496e-50
-3.89083625e+01	4.54532753e-50
-3.88582874e+01	4.02900406e-50
-3.88082123e+01	5.90623718e-50
-3.87581372e+01	5.84401010e-50
-3.87080621e+01	1.07689354e-49
-3.86579870e+01	2.44248975e-49
-3.86079119e+01	2.83082363e-49
-3.85578368e+01	9.08361970e-50
-3.85077616e+01	3.95651550e-49
-3.84576865e+01	4.14797984e-49
-3.84076114e+01	1.37037668e-49
-3.83575363e+01	2.00612008e-49
-3.83074612e+01	5.64059750e-49
-3.82573861e+01	6.93920008e-49
-3.82073110e+01	1.18969055e-48
-3.81572359e+01	1.30598779e-48
-3.81071607e+01	7.78426755e-49
-3.80570856e+01	7.93896809e-49
-3.80070105e+01	3.25955610e-48
-3.79569354e+01	3.40965194e-48
-3.79068603e+01	1.17154903e-48
-3.78567852e+01	4.96672925e-48
-3.78067101e+01	9.88155547e-48
-3.77566350e+01	1.07339117e-47
-3.77065598e+01	8.06106772e-48
-3.76564847e+01	6.56497430e-48
-3.76064096e+01	7.98538899e-48
-3.75563345e+01	2.05338191e-47
-3.75062594e+01	3.52546091e-47
-3.74561843e+01	4.59483768e-47
-3.74061092e+01	4.49987322e-47
-3.73560341e+01	4.64711328e-47
-3.73059589e+01	4.82502209e-47
-3.72558838e+01	9.06734855e-48
-3.72058087e+01	3.96482753e-47
-3.71557336e+01	2.26286519e-47
-3.71056585e+01	5.26220802e-47
-3.70555834e+01	3.94703775e-47
-3.70055083e+01	8.18995838e-47
-3.69554331e+01	1.61756305e-46
-3.69053580e+01	1.59828202e-46
-3.68552829e+01	1.34094563e-46
-3.68052078e+01	1.73124159e-46
-3.67551327e+01	2.44045999e-46
-3.67050576e+01	2.86089556e-46
-3.66549825e+01	3.80020064e-46
-3.66049074e+01	3.16806833e-46
-3.65548322e+01	1.36611841e-46
-3.65047571e+01	3.68751626e-46
-3.64546820e+01	3.33348463e-46
-3.64046069e+01	2.81218406e-46
-3.63545318e+01	2.46990955e-46
-3.63044567e+01	4.64617289e-46
-3.62543816e+01	4.59512803e-46
-3.62043065e+01	2.52630245e-46
-3.61542313e+01	2.96438942e-46
-3.61041562e+01	3.82696829e-46
-3.60540811e+01	5.66734860e-46
-3.60040060e+01	6.28574718e-46
-3.59539309e+01	5.29147791e-46
-3.59038558e+01	1.00563626e-45
-3.58537807e+01	1.66074283e-45
-3.58037056e+01	1.41594744e-45
-3.57536304e+01	5.66101892e-46
-3.57035553e+01	2.34146410e-45
-3.56534802e+01	2.95406791e-45
-3.56034051e+01	2.42197151e-45
-3.55533300e+01	1.03008299e-45
-3.55032549e+01	1.27964142e-45
-3.54531798e+01	2.99845271e-45
-3.54031047e+01	3.26070331e-45
-3.53530295e+01	2.36631452e-45
-3.53029544e+01	7.02115876e-46
-3.52528793e+01	3.94514483e-45
-3.52028042e+01	6.52581371e-45
-3.51527291e+01	7.20264474e-45
-3.51026540e+01	3.87702044e-45
-3.50525789e+01	1.44862961e-46
-3.50025038e+01	4.21114034e-45
-3.49524286e+01	6.54343055e-45
-3.49023535e+01	4.87752456e-45
-3.48522784e+01	7.29861568e-45
-3.48022033e+01	8.48737756e-45
-3.47521282e+01	6.62886757e-45
-3.47020531e+01	1.53103888e-44
-3.46519780e+01	2.60583017e-44
-3.46019029e+01	2.38245692e-44
-3.45518277e+01	3.23477818e-44
-3.45017526e+01	4.30444017e-44
-3.44516775e+01	2.95791628e-44
-3.44016024e+01	2.29103072e-44
-3.43515273e+01	5.07896063e-44
-3.43014522e+01	5.46748240e-44
-3.42513771e+01	3.79844083e-44
-3.42013020e+01	2.45539647e-44
-3.41512268e+01	3.89302579e-44
-3.41011517e+01	2.50701503e-44
-3.40510766e+01	6.58537827e-44
-3.40010015e+01	1.11205977e-43
-3.39509264e+01	9.47065611e-44
-3.39008513e+01	1.01499853e-43
-3.38507762e+01	1.48684083e-43
-3.38007011e+01	1.67176581e-43
-3.37506259e+01	1.07231842e-43
-3.37005508e+01	6.39299171e-44
-3.36504757e+01	1.28566424e-43
-3.36004006e+01	2.83561448e-43
-3.35503255e+01	5.09069947e-43
-3.35002504e+01	6.89878217e-43
-3.34501753e+01	7.16955601e-43
-3.34001002e+01	1.09677126e-42
-3.33500250e+01	1.28196313e-42
-3.32999499e+01	8.15418459e-43
-3.32498748e+01	1.09508965e-42
-3.31997997e+01	1.68975037e-42
-3.31497246e+01	2.50437677e-42
-3.30996495e+01	3.67317670e-42
-3.30495744e+01	5.23304267e-42
-3.29994992e+01	6.42343479e-42
-3.29494241e+01	5.18958229e-42
-3.28993490e+01	3.27008098e-42
-3.28492739e+01	2.29377344e-42
-3.27991988e+01	3.13011396e-42
-3.27491237e+01	7.54955971e-42
-3.26990486e+01	1.06986510e-41
-3.26489735e+01	8.99130815e-42
-3.25988983e+01	7.92787851e-42
-3.25488232e+01	1.03462676e-41
-3.24987481e+01	1.05230552e-41
-3.24486730e+01	1.61191012e-41
-3.23985979e+01	1.91391731e-41
-3.23485228e+01	1.81003848e-41
-3.22984477e+01	2.84999829e-41
-3.22483726e+01	4.21054975e-41
-3.21982974e+01	5.00233789e-41
-3.21482223e+01	3.80939855e-41
-3.20981472e+01	2.56987259e-41
-3.20480721e+01	5.69843831e-41
-3.19979970e+01	6.70892874e-41
-3.19479219e+01	9.14664996e-41
-3.18978468e+01	9.02167537e-41
-3.18477717e+01	1.04102181e-40
-3.17976965e+01	1.51223068e-40
-3.17476214e+01	1.63557601e-40
-3.16975463e+01	1.66200356e-40
-3.16474712e+01	2.27017499e-40
-3.15973961e+01	2.92998409e-40
-3.15473210e+01	2.68089702e-40
-3.14972459e+01	2.60026732e-40
-3.14471708e+01	3.01615585e-40
-3.13970956e+01	4.11601839e-40
-3.13470205e+01	4.54499377e-40
-3.12969454e+01	3.45676250e-40
-3.12468703e+01	3.01378511e-40
-3.11967952e+01	3.79785437e-40
-3.11467201e+01	7.69942288e-40
-3.10966450e+01	8.71540769e-40
-3.10465699e+01	5.08824365e-40
-3.09964947e+01	2.06921715e-40
-3.09464196e+01	6.79682336e-40
-3.08963445e+01	1.09492955e-39
-3.08462694e+01	1.54726056e-39
-3.07961943e+01	1.97279918e-39
-3.07461192e+01	1.34140514e-39
-3.06960441e+01	1.06505533e-39
-3.06459690e+01	1.66384938e-39
-3.05958938e+01	8.29222560e-40
-3.05458187e+01	8.00978757e-40
-3.04957436e+01	1.42532286e-39
-3.04456685e+01	2.84172093e-39
-3.03955934e+01	1.04219240e-39
-3.03455183e+01	2.62075255e-39
-3.02954432e+01	3.27617149e-39
-3.02453681e+01	1.15983384e-38
-3.01952929e+01	2.37474867e-38
-3.01452178e+01	4.39058246e-38
-3.00951427e+01	4.28260414e-38
-3.00450676e+01	3.29372429e-38
-2.99949925e+01	2.75778734e-38
-2.99449174e+01	3.20183649e-38
-2.98948423e+01	2.37533959e-38
-2.98447672e+01	8.82061411e-39
-2.97946920e+01	1.54902032e-38
-2.97446169e+01	4.12578937e-38
-2.96945418e+01	6.37948080e-38
-2.96444667e+01	6.71121733e-38
-2.95943916e+01	8.69483105e-38
-2.95443165e+01	5.50138178e-38
-2.94942414e+01	4.72916256e-38
-2.94441662e+01	4.46164038e-38
-2.93940911e+01	2.39890986e-38
-2.93440160e+01	3.10993979e-38
-2.92939409e+01	7.27776107e-38
-2.92438658e+01	9.26211642e-38
-2.91937907e+01	3.49392268e-38
-2.91437156e+01	1.30823784e-37
-2.90936405e+01	1.16294270e-37
-2.90435653e+01	8.02089563e-38
-2.89934902e+01	1.66517764e-37
-2.89434151e+01	2.48273656e-37
-2.88933400e+01	1.68433374e-37
-2.88432649e+01	1.83989486e-37
-2.87931898e+01	4.35046848e-37
-2.87431147e+01	7.94220145e-37
-2.86930396e+01	8.11879025e-37
-2.86429644e+01	5.53146397e-37
-2.85928893e+01	2.25054964e-37
-2.85428142e+01	4.87959710e-37
-2.84927391e+01	7.16910041e-37
-2.84426640e+01	9.90254660e-37
-2.83925889e+01	1.31976792e-36
-2.83425138e+01	1.16468337e-36
-2.82924387e+01	1.66729817e-36
-2.82423635e+01	3.13969515e-36
-2.81922884e+01	4.08295156e-36
-2.81422133e+01	4.73032345e-36
-2.80921382e+01	4.13809418e-36
-2.80420631e+01	4.37248336e-36
-2.79919880e+01	9.32566109e-36
-2.79419129e+01	1.59370287e-35
-2.78918378e+01	2.22028121e-35
-2.78417626e+01	2.75210355e-35
-2.77916875e+01	1.66670278e-35
-2.77416124e+01	1.09177740e-35
-2.76915373e+01	1.84412954e-35
-2.76414622e+01	2.44039605e-35
-2.75913871e+01	2.91876395e-35
-2.75413120e+01	2.44389955e-35
-2.74912369e+01	5.71811965e-35
-2.74411617e+01	8.25218947e-35
-2.73910866e+01	6.93519777e-35
-2.73410115e+01	5.01265892e-35
-2.72909364e+01	5.43973847e-35
-2.72408613e+01	7.87377837e-35
-2.71907862e+01	9.58628422e-35
-2.71407111e+01	8.52777064e-35
-2.70906360e+01	6.06486635e-35
-2.70405608e+01	5.68313125e-35
-2.69904857e+01	6.15840360e-35
-2.69404106e+01	4.48128918e-35
-2.68903355e+01	2.89843452e-35
-2.68402604e+01	5.36170433e-35
-2.67901853e+01	6.25996523e-35
-2.67401102e+01	6.17945046e-35
-2.66900351e+01	1.19712050e-34
-2.66399599e+01	1.77142421e-34
-2.65898848e+01	2.07373485e-34
-2.65398097e+01	1.64663364e-34
-2.64897346e+01	1.14402525e-34
-2.64396595e+01	7.86314558e-35
-2.63895844e+01	2.20756814e-34
-2.63395093e+01	4.60022871e-34
-2.62894342e+01	5.91970231e-34
-2.62393590e+01	5.32076246e-34
-2.61892839e+01	3.11454967e-34
-2.61392088e+01	1.29409965e-34
-2.60891337e+01	9.66118583e-35
-2.60390586e+01	5.44964813e-34
-2.59889835e+01	9.80420897e-34
-2.59389084e+01	1.09103325e-33
-2.58888332e+01	7.25249475e-34
-2.58387581e+01	5.46558113e-34
-2.57886830e+01	1.16142940e-33
-2.57386079e+01	2.33634361e-33
-2.56885328e+01	3.01735525e-33
-2.56384577e+01	3.36914341e-33
-2.55883826e+01	3.08944228e-33
-2.55383075e+01	2.63965099e-33
-2.54882323e+01	5.37164371e-33
-2.54381572e+01	7.83678151e-33
-2.53880821e+01	7.26221139e-33
-2.53380070e+01	7.40563552e-33
-2.52879319e+01	7.27222462e-33
-2.52378568e+01	3.20816465e-33
-2.51877817e+01	9.54089149e-33
-2.51377066e+01	1.29790945e-32
-2.50876314e+01	2.15872396e-32
-2.50375563e+01	3.56465515e-32
-2.49874812e+01	5.04449358e-32
-2.49374061e+01	5.16718127e-32
-2.48873310e+01	6.29902201e-32
-2.48372559e+01	6.83541472e-32
-2.47871808e+01	1.21073432e-31
-2.47371057e+01	1.40829799e-31
-2.46870305e+01	1.36998223e-31
-2.46369554e+01	3.14454331e-31
-2.45868803e+01	5.15478906e-31
-2.45368052e+01	6.41571277e-31
-2.44867301e+01	4.66408474e-31
-2.44366550e+01	7.24146715e-31
-2.43865799e+01	1.40499613e-30
-2.43365048e+01	2.51940858e-30
-2.42864296e+01	2.15115501e-30
-2.42363545e+01	9.82099957e-31
-2.41862794e+01	1.69636773e-30
-2.41362043e+01	4.28368937e-30
-2.40861292e+01	8.52700741e-30
-2.40360541e+01	9.33492471e-30
-2.39859790e+01	6.38113145e-30
-2.39359039e+01	4.40231158e-30
-2.38858287e+01	8.01996739e-30
-2.38357536e+01	1.14694201e-29
-2.37856785e+01	9.88743570e-30
-2.37356034e+01	9.35504089e-30
-2.36855283e+01	1.46295255e-29
-2.36354532e+01	1.34401514e-29
-2.35853781e+01	7.48937892e-30
-2.35353030e+01	6.80928744e-30
-2.34852278e+01	8.73724545e-30
-2.34351527e+01	2.34715495e-29
-2.33850776e+01	4.33371309e-29
-2.33350025e+01	5.11425931e-29
-2.32849274e+01	4.97135449e-29
-2.32348523e+01	4.10580992e-29
-2.31847772e+01	3.69482614e-29
-2.31347021e+01	1.01635873e-29
-2.30846269e+01	2.72070096e-29
-2.30345518e+01	4.78953490e-29
-2.29844767e+01	8.49690927e-29
-2.29344016e+01	1.32462416e-28
-2.28843265e+01	9.27149998e-29
-2.28342514e+01	2.62737752e-29
-2.27841763e+01	8.66059030e-30
-2.27341012e+01	1.41385192e-28
-2.26840260e+01	2.63152651e-28
-2.26339509e+01	2.68885901e-28
-2.25838758e+01	2.33735494e-28
-2.25338007e+01	2.59027801e-28
-2.24837256e+01	2.64455384e-28
-2.24336505e+01	2.24137928e-28
-2.23835754e+01	2.41949027e-28
-2.23335003e+01	1.79434678e-28
-2.22834251e+01	2.07301212e-28
-2.22333500e+01	4.66098726e-28
-2.21832749e+01	9.44035160e-28
-2.21331998e+01	1.02523975e-27
-2.20831247e+01	9.24006699e-28
-2.20330496e+01	8.03313018e-28
-2.19829745e+01	8.61943013e-28
-2.19328993e+01	1.11459059e-27
-2.18828242e+01	9.31997880e-28
-2.18327491e+01	6.62154036e-28
-2.17826740e+01	4.14672055e-28
-2.17325989e+01	1.92850734e-27
-2.16825238e+01	5.01495046e-27
-2.16324487e+01	4.97973550e-27
-2.15823736e+01	3.93150273e-27
-2.15322984e+01	1.55841761e-27
-2.14822233e+01	4.24462421e-27
-2.14321482e+01	6.49376774e-27
-2.13820731e+01	1.11629288e-26
-2.13319980e+01	1.00669672e-26
-2.12819229e+01	1.13883753e-26
-2.12318478e+01	1.90255521e-26
-2.11817727e+01	2.14131870e-26
-2.11316975e+01	1.37083082e-26
-2.10816224e+01	7.22400215e-27
-2.10315473e+01	1.52214600e-26
-2.09814722e+01	3.56959758e-27
-2.09313971e+01	9.42939852e-27
-2.08813220e+01	3.74337140e-27
-2.08312469e+01	7.58725226e-27
-2.07811718e+01	2.08744446e-26
-2.07310966e+01	2.08193118e-26
-2.06810215e+01	1.96141793e-26
-2.06309464e+01	1.91229930e-26
-2.05808713e+01	9.38311233e-27
-2.05307962e+01	2.39297985e-26
-2.04807211e+01	4.32214035e-26
-2.04306460e+01	2.85310449e-26
-2.03805709e+01	4.79943165e-26
-2.03304957e+01	4.65997166e-26
-2.02804206e+01	2.93478784e-26
-2.02303455e+01	1.64902800e-26
-2.01802704e+01	5.69427348e-26
-2.01301953e+01	9.63036552e-26
-2.00801202e+01	9.16368550e-26
-2.00300451e+01	1.11580707e-25
-1.99799700e+01	1.26986463e-25
-1.99298948e+01	1.24119475e-25
-1.98798197e+01	8.37728835e-26
-1.98297446e+01	1.21655184e-25
-1.97796695e+01	1.28953858e-25
-1.97295944e+01	8.32455075e-27
-1.96795193e+01	1.63073335e-25
-1.96294442e+01	1.24145961e-25
-1.95793691e+01	1.77120074e-25
-1.95292939e+01	2.98422275e-25
-1.94792188e+01	2.47068920e-25
-1.94291437e+01	3.61420607e-25
-1.93790686e+01	2.77344793e-25
-1.93289935e+01	1.53296211e-25
-1.92789184e+01	2.83832708e-25
-1.92288433e+01	1.79041772e-25
-1.91787682e+01	3.85625293e-25
-1.91286930e+01	6.97735296e-25
-1.90786179e+01	9.17730028e-25
-1.90285428e+01	9.35992050e-25
-1.89784677e+01	6.56606893e-25
-1.89283926e+01	4.32752945e-25
-1.88783175e+01	1.25226767e-24
-1.88282424e+01	1.45296303e-24
-1.87781673e+01	1.75422656e-24
-1.87280921e+01	2.79825518e-24
-1.86780170e+01	2.99108521e-24
-1.86279419e+01	3.26245637e-24
-1.85778668e+01	1.84897627e-24
-1.85277917e+01	1.74245564e-24
-1.84777166e+01	2.19910788e-24
-1.84276415e+01	4.74554469e-24
-1.83775663e+01	1.10886838e-23
-1.83274912e+01	1.20007998e-23
-1.82774161e+01	7.81607201e-24
-1.82273410e+01	6.26051105e-24
-1.81772659e+01	3.92075801e-24
-1.81271908e+01	6.22910201e-24
-1.80771157e+01	1.18656256e-23
-1.80270406e+01	1.40066090e-23
-1.79769654e+01	2.26275896e-23
-1.79268903e+01	3.41741631e-23
-1.78768152e+01	5.04591295e-23
-1.78267401e+01	7.20902873e-23
-1.77766650e+01	5.41842221e-23
-1.77265899e+01	5.16066886e-23
-1.76765148e+01	5.64587798e-23
-1.76264397e+01	1.23243941e-22
-1.75763645e+01	2.17403449e-22
-1.75262894e+01	2.76576008e-22
-1.74762143e+01	2.71781862e-22
-1.74261392e+01	4.34626879e-22
-1.73760641e+01	6.44633697e-22
-1.73259890e+01	7.39527922e-22
-1.72759139e+01	8.71560191e-22
-1.72258388e+01	9.88196845e-22
-1.71757636e+01	1.06853608e-21
-1.71256885e+01	1.21454215e-21
-1.70756134e+01	1.65997064e-21
-1.70255383e+01	2.61795323e-21
-1.69754632e+01	3.85026715e-21
-1.69253881e+01	6.27907051e-21
-1.68753130e+01	7.17208098e-21
-1.68252379e+01	6.24758198e-21
-1.67751627e+01	7.68238512e-21
-1.67250876e+01	1.18821867e-20
-1.66750125e+01	1.47446185e-20
-1.66249374e+01	1.77156067e-20
-1.65748623e+01	2.49243902e-20
-1.65247872e+01	4.23992428e-20
-1.64747121e+01	6.69494089e-20
-1.64246370e+01	8.38279077e-20
-1.63745618e+01	7.72838167e-20
-1.63244867e+01	5.35085353e-20
-1.62744116e+01	3.60095119e-20
-1.62243365e+01	5.37076726e-20
-1.61742614e+01	7.86368167e-20
-1.61241863e+01	6.39359700e-20
-1.60741112e+01	3.30379834e-20
-1.60240361e+01	3.42850900e-20
-1.59739609e+01	3.86315758e-20
-1.59238858e+01	6.00485951e-20
-1.58738107e+01	1.05968205e-19
-1.58237356e+01	1.91647552e-19
-1.57736605e+01	1.72683900e-19
-1.57235854e+01	4.10080712e-19
-1.56735103e+01	6.47075581e-19
-1.56234352e+01	6.33092599e-19
-1.55733600e+01	8.91889059e-19
-1.55232849e+01	1.10730780e-18
-1.54732098e+01	1.09133782e-18
-1.54231347e+01	8.27948527e-19
-1.53730596e+01	9.16238217e-19
-1.53229845e+01	1.93353473e-18
-1.52729094e+01	2.31123622e-18
-1.52228343e+01	1.52621089e-18
-1.51727591e+01	7.97779185e-19
-1.51226840e+01	4.26033581e-19
-1.50726089e+01	4.01515160e-19
-1.50225338e+01	2.68643946e-18
-1.49724587e+01	5.35069787e-18
-1.49223836e+01	4.05476372e-18
-1.48723085e+01	5.20345417e-18
-1.48222334e+01	1.12973625e-17
-1.47721582e+01	1.62440771e-17
-1.47220831e+01	1.99586281e-17
-1.46720080e+01	2.41859851e-17
-1.46219329e+01	3.38786435e-17
-1.45718578e+01	5.41501284e-17
-1.45217827e+01	7.94850481e-17
-1.44717076e+01	1.01562279e-16
-1.44216324e+01	1.06454792e-16
-1.43715573e+01	1.05032617e-16
-1.43214822e+01	1.11453808e-16
-1.42714071e+01	1.68990498e-16
-1.42213320e+01	2.87418243e-16
-1.41712569e+01	3.44479998e-16
-1.41211818e+01	3.89622938e-16
-1.40711067e+01	6.75408533e-16
-1.40210315e+01	9.58033521e-16
-1.39709564e+01	8.26105574e-16
-1.39208813e+01	4.77568520e-16
-1.38708062e+01	5.63606968e-16
-1.38207311e+01	8.28027493e-16
-1.37706560e+01	1.75844833e-15
-1.37205809e+01	2.04540086e-15
-1.36705058e+01	1.05965565e-15
-1.36204306e+01	3.48418143e-15
-1.35703555e+01	1.06313083e-14
-1.35202804e+01	2.04443641e-14
-1.34702053e+01	6.89617944e-15
-1.34201302e+01	6.13190526e-15
-1.33700551e+01	2.66264539e-15
-1.33199800e+01	1.32711857e-14
-1.32699049e+01	1.65320508e-14
-1.32198297e+01	1.85360418e-14
-1.31697546e+01	1.87573275e-14
-1.31196795e+01	2.15781101e-14
-1.30696044e+01	2.60983628e-14
-1.30195293e+01	3.27058127e-14
-1.29694542e+01	3.13498232e-14
-1.29193791e+01	2.53579657e-14
-1.28693040e+01	2.61061596e-14
-1.28192288e+01	3.55288490e-14
-1.27691537e+01	4.91957458e-14
-1.27190786e+01	5.81013438e-14
-1.26690035e+01	5.80619019e-14
-1.26189284e+01	5.95627714e-14
-1.25688533e+01	6.83678997e-14
-1.25187782e+01	7.72661069e-14
-1.24687031e+01	6.49645473e-14
-1.24186279e+01	5.58564076e-14
-1.23685528e+01	5.69124703e-14
-1.23184777e+01	6.38414309e-14
-1.22684026e+01	5.00341834e-14
-1.22183275e+01	3.47224391e-14
-1.21682524e+01	2.94945772e-14
-1.21181773e+01	4.99573512e-14
-1.20681022e+01	9.92663699e-14
-1.20180270e+01	1.47191716e-13
-1.19679519e+01	2.32832102e-13
-1.19178768e+01	3.97603046e-13
-1.18678017e+01	8.57158766e-13
-1.18177266e+01	1.76581393e-12
-1.17676515e+01	3.91305616e-12
-1.17175764e+01	2.45531966e-12
-1.16675013e+01	8.95715319e-13
-1.16174261e+01	5.69033710e-13
-1.15673510e+01	7.33802225e-13
-1.15172759e+01	1.15053907e-12
-1.14672008e+01	1.62516645e-12
-1.14171257e+01	1.09515733e-12
-1.13670506e+01	9.25048591e-13
-1.13169755e+01	1.07257865e-12
-1.12669004e+01	1.42595643e-12
-1.12168252e+01	2.77103035e-12
-1.11667501e+01	2.94252946e-12
-1.11166750e+01	2.35600087e-12
-1.10665999e+01	1.62529757e-12
-1.10165248e+01	1.74592856e-12
-1.09664497e+01	2.19404712e-12
-1.09163746e+01	1.16925801e-12
-1.08662994e+01	1.33794379e-12
-1.08162243e+01	1.75006548e-12
-1.07661492e+01	1.39199474e-12
-1.07160741e+01	1.31199497e-12
-1.06659990e+01	6.24621144e-12
-1.06159239e+01	1.16497693e-11
-1.05658488e+01	1.01562876e-11
-1.05157737e+01	1.28623911e-11
-1.04656985e+01	2.20875931e-11
-1.04156234e+01	8.21895110e-12
-1.03655483e+01	2.12986560e-12
-1.03154732e+01	1.18782854e-11
-1.02653981e+01	1.38120134e-11
-1.02153230e+01	1.16440912e-11
-1.01652479e+01	1.12379327e-11
-1.01151728e+01	1.61473524e-11
-1.00650976e+01	2.00835575e-11
-1.00150225e+01	1.58168371e-11
-9.96494742e+00	1.48929304e-11
-9.91487231e+00	5.48933140e-11
-9.86479720e+00	6.73687300e-11
-9.81472208e+00	5.54446855e-11
-9.76464697e+00	6.76995707e-11
-9.71457186e+00	9.97633295e-11
-9.66449675e+00	1.50672613e-10
-9.61442163e+00	2.25134881e-10
-9.56434652e+00	2.60759820e-10
-9.51427141e+00	2.73455385e-10
-9.46419629e+00	3.13071120e-10
-9.41412118e+00	4.08016817e-10
-9.36404607e+00	4.68497668e-10
-9.31397096e+00	5.73827657e-10
-9.26389584e+00	6.02628876e-10
-9.21382073e+00	6.97062348e-10
-9.16374562e+00	9.42514588e-10
-9.11367051e+00	1.17893839e-09
-9.06359539e+00	1.31627540e-09
-9.01352028e+00	1.53084332e-09
-8.96344517e+00	2.03537522e-09
-8.91337006e+00	2.77880781e-09
-8.86329494e+00	3.55908836e-09
-8.81321983e+00	4.55929348e-09
-8.76314472e+00	5.36490278e-09
-8.71306960e+00	7.51545704e-09
-8.66299449e+00	1.12512156e-08
-8.61291938e+00	1.58347417e-08
-8.56284427e+00	2.39303854e-08
-8.51276915e+00	3.69008440e-08
-8.46269404e+00	5.12442260e-08
-8.41261893e+00	6.90408499e-08
-8.36254382e+00	6.18015280e-08
-8.31246870e+00	4.33228980e-08
-8.26239359e+00	3.22549439e-08
-8.21231848e+00	2.85412476e-08
-8.16224337e+00	2.31904742e-08
-8.11216825e+00	1.67981216e-08
-8.06209314e+00	1.42372264e-08
-8.01201803e+00	1.65355699e-08
-7.96194291e+00	2.48352614e-08
-7.91186780e+00	4.57384023e-08
-7.86179269e+00	5.64044707e-08
-7.81171758e+00	6.26512445e-08
-7.76164246e+00	8.43768982e-08
-7.71156735e+00	1.17412321e-07
-7.66149224e+00	1.65752792e-07
-7.61141713e+00	2.93141141e-07
-7.56134201e+00	3.13351919e-07
-7.51126690e+00	1.66062720e-07
-7.46119179e+00	1.62985190e-07
-7.41111668e+00	1.71850770e-07
-7.36104156e+00	2.08122153e-07
-7.31096645e+00	2.24756321e-07
-7.26089134e+00	1.51343042e-07
-7.21081622e+00	1.35718308e-07
-7.16074111e+00	2.11191932e-07
-7.11066600e+00	2.91610716e-07
-7.06059089e+00	3.07490471e-07
-7.01051577e+00	3.78586153e-07
-6.96044066e+00	4.65622546e-07
-6.91036555e+00	4.26557546e-07
-6.86029044e+00	4.38194332e-07
-6.81021532e+00	6.21370576e-07
-6.76014021e+00	6.94814436e-07
-6.71006510e+00	8.90475919e-07
-6.65998998e+00	1.20973921e-06
-6.60991487e+00	1.13778561e-06
-6.55983976e+00	1.07351220e-06
-6.50976465e+00	1.37024128e-06
-6.45968953e+00	1.55059434e-06
-6.40961442e+00	1.72649821e-06
-6.35953931e+00	2.15663094e-06
-6.30946420e+00	2.64174363e-06
-6.25938908e+00	3.85233640e-06
-6.20931397e+00	5.48452813e-06
-6.15923886e+00	5.96359373e-06
-6.10916375e+00	6.68231604e-06
-6.05908863e+00	8.23313950e-06
-6.00901352e+00	9.25819916e-06
-5.95893841e+00	9.95638916e-06
-5.90886329e+00	1.27189022e-05
-5.85878818e+00	1.55286740e-05
-5.80871307e+00	1.56380396e-05
-5.75863796e+00	1.87783288e-05
-5.70856284e+00	2.50687739e-05
-5.65848773e+00	2.62855140e-05
-5.60841262e+00	2.67238988e-05
-5.55833751e+00	2.58274394e-05
-5.50826239e+00	2.21464726e-05
-5.45818728e+00	2.29003264e-05
-5.40811217e+00	4.10351195e-05
-5.35803706e+00	6.11550340e-05
-5.30796194e+00	7.41198534e-05
-5.25788683e+00	1.00490129e-04
-5.20781172e+00	1.32274532e-04
-5.15773660e+00	1.72215244e-04
-5.10766149e+00	2.28004561e-04
-5.05758638e+00	2.67224117e-04
-5.00751127e+00	3.05064174e-04
-4.95743615e+00	3.75416921e-04
-4.90736104e+00	4.00221161e-04
-4.85728593e+00	4.06772924e-04
-4.80721082e+00	4.83443198e-04
-4.75713570e+00	5.21974617e-04
-4.70706059e+00	5.20992341e-04
-4.65698548e+00	6.02709460e-04
-4.60691037e+00	6.35966172e-04
-4.55683525e+00	6.22087603e-04
-4.50676014e+00	8.89196432e-04
-4.45668503e+00	1.31301526e-03
-4.40660991e+00	1.55004669e-03
-4.35653480e+00	1.81268720e-03
-4.30645969e+00	2.13432480e-03
-4.25638458e+00	2.55143292e-03
-4.20630946e+00	3.25500525e-03
-4.15623435e+00	5.17657189e-03
-4.10615924e+00	6.70439069e-03
-4.05608413e+00	4.89886644e-03
-4.00600901e+00	2.87929784e-03
-3.95593390e+00	2.03009523e-03
-3.90585879e+00	2.34893775e-03
-3.85578368e+00	4.90203403e-03
-3.80570856e+00	9.49235921e-03
-3.75563345e+00	1.40867665e-02
-3.70555834e+00	1.74591669e-02
-3.65548322e+00	2.02560812e-02
-3.60540811e+00	2.61576108e-02
-3.55533300e+00	3.93844930e-02
-3.50525789e+00	5.33446957e-02
-3.45518277e+00	5.98076179e-02
-3.40510766e+00	6.59064130e-02
-3.35503255e+00	7.30223392e-02
-3.30495744e+00	8.16955234e-02
-3.25488232e+00	9.11015860e-02
-3.20480721e+00	9.54943570e-02
-3.15473210e+00	9.87776744e-02
-3.10465699e+00	1.08805074e-01
-3.05458187e+00	1.09175664e-01
-3.00450676e+00	1.12133427e-01
-2.95443165e+00	1.27407573e-01
-2.90435653e+00	1.47146857e-01
-2.85428142e+00	1.55543382e-01
-2.80420631e+00	1.66877154e-01
-2.75413120e+00	1.79900164e-01
-2.70405608e+00	2.07182101e-01
-2.65398097e+00	2.25658985e-01
-2.60390586e+00	2.74686397e-01
-2.55383075e+00	3.24380216e-01
-2.50375563e+00	3.74963074e-01
-2.45368052e+00	4.12155745e-01
-2.40360541e+00	4.62326972e-01
-2.35353030e+00	5.13022734e-01
-2.30345518e+00	5.62930879e-01
-2.25338007e+00	5.84427683e-01
-2.20330496e+00	6.13927646e-01
-2.15322984e+00	6.45857300e-01
-2.10315473e+00	6.79065149e-01
-2.05307962e+00	6.94359268e-01
-2.00300451e+00	7.08586752e-01
-1.95292939e+00	7.09413764e-01
-1.90285428e+00	7.20755093e-01
-1.85277917e+00	7.42159050e-01
-1.80270406e+00	7.70317423e-01
-1.75262894e+00	7.82304973e-01
-1.70255383e+00	7.98797198e-01
-1.65247872e+00	8.43490274e-01
-1.60240361e+00	9.19554268e-01
-1.55232849e+00	9.71455109e-01
-1.50225338e+00	1.00000000e+00
-1.45217827e+00	9.98455747e-01
-1.40210315e+00	9.97462376e-01
-1.35202804e+00	9.87281704e-01
-1.30195293e+00	9.72658528e-01
-1.25187782e+00	9.42516720e-01
-1.20180270e+00	9.05062719e-01
-1.15172759e+00	8.67014340e-01
-1.10165248e+00	8.53950410e-01
-1.05157737e+00	8.55034912e-01
-1.00150225e+00	8.57979362e-01
-9.51427141e-01	8.66207671e-01
-9.01352028e-01	8.80488094e-01
-8.51276915e-01	8.85392789e-01
-8.01201803e-01	8.95331691e-01
-7.51126690e-01	8.94453498e-01
-7.01051577e-01	8.69879052e-01
-6.50976465e-01	8.21735010e-01
-6.00901352e-01	7.73157274e-01
-5.50826239e-01	7.08119032e-01
-5.00751127e-01	6.48851323e-01
-4.50676014e-01	5.81541526e-01
-4.00600901e-01	5.18735557e-01
-3.50525789e-01	4.18118630e-01
-3.00450676e-01	3.43472228e-01
-2.50375563e-01	2.81249231e-01
-2.00300451e-01	2.07870989e-01
-1.50225338e-01	1.37983315e-01
-1.00150225e-01	2.30699580e-02
-5.00751127e-02	2.25394435e-01
0.00000000e+00	0.00000000e+00
5.00751127e-02	2.25394435e-01
1.00150225e-01	2.30699580e-02
1.50225338e-01	1.37983315e-01
2.00300451e-01	2.07870989e-01
2.50375563e-01	2.81249231e-01
3.00450676e-01	3.43472228e-01
3.50525789e-01	4.18118630e-01
4.00600901e-01	5.18735557e-01
4.50676014e-01	5.81541526e-01
5.00751127e-01	6.48851323e-01
5.50826239e-01	7.08119032e-01
6.00901352e-01	7.73157274e-01
6.50976465e-01	8.21735010e-01
7.01051577e-01	8.69879052e-01
7.51126690e-01	8.94453498e-01
8.01201803e-01	8.95331691e-01
8.51276915e-01	8.85392789e-01
9.01352028e-01	8.80488094e-01
9.51427141e-01	8.66207671e-01
1.00150225e+00	8.57979362e-01
1.05157737e+00	8.55034912e-01
1.10165248e+00	8.53950410e-01
1.15172759e+00	8.67014340e-01
1.20180270e+00	9.05062719e-01
1.25187782e+00	9.42516720e-01
1.30195293e+00	9.72658528e-01
1.35202804e+00	9.87281704e-01
1.40210315e+00	9.97462376e-01
1.45217827e+00	9.98455747e-01
1.50225338e+00	1.00000000e+00
1.55232849e+00	9.71455109e-01
1.60240361e+00	9.19554268e-01
1.65247872e+00	8.43490274e-01
1.70255383e+00	7.98797198e-01
1.75262894e+00	7.82304973e-01
1.80270406e+00	7.70317423e-01
1.85277917e+00	7.42159050e-01
1.90285428e+00	7.20755093e-01
1.95292939e+00	7.09413764e-01
2.00300451e+00	7.08586752e-01
2.05307962e+00	6.94359268e-01
2.10315473e+00	6.79065149e-01
2.15322984e+00	6.45857300e-01
2.20330496e+00	6.13927646e-01
2.25338007e+00	5.84427683e-01
2.30345518e+00	5.62930879e-01
2.35353030e+00	5.13022734e-01
2.40360541e+00	4.62326972e-01
2.45368052e+00	4.12155745e-01
2.50375563e+00	3.74963074e-01
2.55383075e+00	3.24380216e-01
2.60390586e+00	2.74686397e-01
2.65398097e+00	2.25658985e-01
2.70405608e+00	2.07182101e-01
2.75413120e+00	1.79900164e-01
2.80420631e+00	1.66877154e-01
2.85428142e+00	1.55543382e-01
2.90435653e+00	1.47146857e-01
2.95443165e+00	1.27407573e-01
3.00450676e+00	1.12133427e-01
3.05458187e+00	1.09175664e-01
3.10465699e+00	1.08805074e-01
3.15473210e+00	9.87776744e-02
3.20480721e+00	9.54943570e-02
3.25488232e+00	9.11015860e-02
3.30495744e+00	8.16955234e-02
3.35503255e+00	7.30223392e-02
3.40510766e+00	6.59064130e-02
3.45518277e+00	5.98076179e-02
3.50525789e+00	5.33446957e-02
3.55533300e+00	3.93844930e-02
3.60540811e+00	2.61576108e-02
3.65548322e+00	2.02560812e-02
3.70555834e+00	1.74591669e-02
3.75563345e+00	1.40867665e-02
3.80570856e+00	9.49235921e-03
3.85578368e+00	4.90203403e-03
3.90585879e+00	2.34893775e-03
3.95593390e+00	2.03009523e-03
4.00600901e+00	2.87929784e-03
4.05608413e+00	4.89886644e-03
4.10615924e+00	6.70439069e-03
4.15623435e+00	5.17657189e-03
4.20630946e+00	3.25500525e-03
4.25638458e+00	2.55143292e-03
4.30645969e+00	2.13432480e-03
4.35653480e+00	1.81268720e-03
4.40660991e+00	1.55004669e-03
4.45668503e+00	1.31301526e-03
4.50676014e+00	8.89196432e-04
4.55683525e+00	6.22087603e-04
4.60691037e+00	6.35966172e-04
4.65698548e+00	6.02709460e-04
4.70706059e+00	5.20992341e-04
4.75713570e+00	5.21974617e-04
4.80721082e+00	4.83443198e-04
4.85728593e+00	4.06772924e-04
4.90736104e+00	4.00221161e-04
4.95743615e+00	3.75416921e-04
5.00751127e+00	3.05064174e-04
5.05758638e+00	2.67224117e-04
5.10766149e+00	2.28004561e-04
5.15773660e+00	1.72215244e-04
5.20781172e+00	1.32274532e-04
5.25788683e+00	1.00490129e-04
5.30796194e+00	7.41198534e-05
5.35803706e+00	6.11550340e-05
5.40811217e+00	4.10351195e-05
5.45818728e+00	2.29003264e-05
5.50826239e+00	2.21464726e-05
5.55833751e+00	2.58274394e-05
5.60841262e+00	2.67238988e-05
5.65848773e+00	2.62855140e-05
5.70856284e+00	2.50687739e-05
5.75863796e+00	1.87783288e-05
5.80871307e+00	1.56380396e-05
5.85878818e+00	1.55286740e-05
5.90886329e+00	1.27189022e-05
5.95893841e+00	9.95638916e-06
6.00901352e+00	9.25819916e-06
6.05908863e+00	8.23313950e-06
6.10916375e+00	6.68231604e-06
6.15923886e+00	5.96359373e-06
6.20931397e+00	5.48452813e-06
6.25938908e+00	3.85233640e-06
6.30946420e+00	2.64174363e-06
6.35953931e+00	2.15663094e-06
6.40961442e+00	1.72649821e-06
6.45968953e+00	1.55059434e-06
6.50976465e+00	1.37024128e-06
6.55983976e+00	1.07351220e-06
6.60991487e+00	1.13778561e-06
6.65998998e+00	1.20973921e-06
6.71006510e+00	8.90475919e-07
6.76014021e+00	6.94814436e-07
6.81021532e+00	6.21370576e-07
6.86029044e+00	4.38194332e-07
6.91036555e+00	4.26557546e-07
6.96044066e+00	4.65622546e-07
7.01051577e+00	3.78586153e-07
7.06059089e+00	3.07490471e-07
7.11066600e+00	2.91610716e-07
7.16074111e+00	2.11191932e-07
7.21081622e+00	1.35718308e-07
7.26089134e+00	1.51343042e-07
7.31096645e+00	2.24756321e-07
7.36104156e+00	2.08122153e-07
7.41111668e+00	1.71850770e-07
7.46119179e+00	1.62985190e-07
7.51126690e+00	1.66062720e-07
7.56134201e+00	3.13351919e-07
7.61141713e+00	2.93141141e-07
7.66149224e+00	1.65752792e-07
7.71156735e+00	1.17412321e-07
7.76164246e+00	8.43768982e-08
7.81171758e+00	6.26512445e-08
7.86179269e+00	5.64044707e-08
7.91186780e+00	4.57384023e-08
7.96194291e+00	2.48352614e-08
8.01201803e+00	1.65355699e-08
8.06209314e+00	1.42372264e-08
8.11216825e+00	1.67981216e-08
8.16224337e+00	2.31904742e-08
8.21231848e+00	2.85412476e-08
8.26239359e+00	3.22549439e-08
8.31246870e+00	4.33228980e-08
8.36254382e+00	6.18015280e-08
8.41261893e+00	6.90408499e-08
8.46269404e+00	5.12442260e-08
8.51276915e+00	3.69008440e-08
8.56284427e+00	2.39303854e-08
8.61291938e+00	1.58347417e-08
8.66299449e+00	1.12512156e-08
8.71306960e+00	7.51545704e-09
8.76314472e+00	5.36490278e-09
8.81321983e+00	4.55929348e-09
8.86329494e+00	3.55908836e-09
8.91337006e+00	2.77880781e-09
8.96344517e+00	2.03537522e-09
9.01352028e+00	1.53084332e-09
9.06359539e+00	1.31627540e-09
9.11367051e+00	1.17893839e-09
9.16374562e+00	9.42514588e-10
9.21382073e+00	6.97062348e-10
9.26389584e+00	6.02628876e-10
9.31397096e+00	5.73827657e-10
9.36404607e+00	4.68497668e-10
9.41412118e+00	4.08016817e-10
9.46419629e+00	3.13071120e-10
9.51427141e+00	2.73455385e-10
9.56434652e+00	2.60759820e-10
9.61442163e+00	2.25134881e-10
9.66449675e+00	1.50672613e-10
9.71457186e+00	9.97633295e-11
9.76464697e+00	6.76995707e-11
9.81472208e+00	5.54446855e-11
9.86479720e+00	6.73687300e-11
9.91487231e+00	5.48933140e-11
9.96494742e+00	1.48929304e-11
1.00150225e+01	1.58168371e-11
1.00650976e+01	2.00835575e-11
1.01151728e+01	1.61473524e-11
1.01652479e+01	1.12379327e-11
1.02153230e+01	1.16440912e-11
1.02653981e+01	1.38120134e-11
1.03154732e+01	1.18782854e-11
1.03655483e+01	2.12986560e-12
1.04156234e+01	8.21895110e-12
1.04656985e+01	2.20875931e-11
1.05157737e+01	1.28623911e-11
1.05658488e+01	1.01562876e-11
1.06159239e+01	1.16497693e-11
1.06659990e+01	6.24621144e-12
1.07160741e+01	1.31199497e-12
1.07661492e+01	1.39199474e-12
1.08162243e+01	1.75006548e-12
1.08662994e+01	1.33794379e-12
1.09163746e+01	1.16925801e-12
1.09664497e+01	2.19404712e-12
1.10165248e+01	1.74592856e-12
1.10665999e+01	1.62529757e-12
1.11166750e+01	2.35600087e-12
1.11667501e+01	2.94252946e-12
1.12168252e+01	2.77103035e-12
1.12669004e+01	1.42595643e-12
1.13169755e+01	1.07257865e-12
1.13670506e+01	9.25048591e-13
1.14171257e+01	1.09515733e-12
1.14672008e+01	1.62516645e-12
1.15172759e+01	1.15053907e-12
1.15673510e+01	7.33802225e-13
1.16174261e+01	5.69033710e-13
1.16675013e+01	8.95715319e-13
1.17175764e+01	2.45531966e-12
1.17676515e+01	3.91305616e-12
1.18177266e+01	1.76581393e-12
1.18678017e+01	8.57158766e-13
1.19178768e+01	3.97603046e-13
1.19679519e+01	2.32832102e-13
1.20180270e+01	1.47191716e-13
1.20681022e+01	9.92663699e-14
1.21181773e+01	4.99573512e-14
1.21682524e+01	2.94945772e-14
1.22183275e+01	3.47224391e-14
1.22684026e+01	5.00341834e-14
1.23184777e+01	6.38414309e-14
1.23685528e+01	5.69124703e-14
1.24186279e+01	5.58564076e-14
1.24687031e+01	6.49645473e-14
1.25187782e+01	7.72661069e-14
1.25688533e+01	6.83678997e-14
1.26189284e+01	5.95627714e-14
1.26690035e+01	5.80619019e-14
1.27190786e+01	5.81013438e-14
1.27691537e+01	4.91957458e-14
1.28192288e+01	3.55288490e-14
1.28693040e+01	2.61061596e-14
1.29193791e+01	2.53579657e-14
1.29694542e+01	3.13498232e-14
1.30195293e+01	3.27058127e-14
1.30696044e+01	2.60983628e-14
1.31196795e+01	2.15781101e-14
1.31697546e+01	1.87573275e-14
1.32198297e+01	1.85360418e-14
1.32699049e+01	1.65320508e-14
1.33199800e+01	1.32711857e-14
1.33700551e+01	2.66264539e-15
1.34201302e+01	6.13190526e-15
1.34702053e+01	6.89617944e-15
1.35202804e+01	2.04443641e-14
1.35703555e+01	1.06313083e-14
1.36204306e+01	3.48418143e-15
1.36705058e+01	1.05965565e-15
1.37205809e+01	2.04540086e-15
1.37706560e+01	1.75844833e-15
1.38207311e+01	8.28027493e-16
1.38708062e+01	5.63606968e-16
1.39208813e+01	4.77568520e-16
1.39709564e+01	8.26105574e-16
1.40210315e+01	9.58033521e-16
1.40711067e+01	6.75408533e-16
1.41211818e+01	3.89622938e-16
1.41712569e+01	3.44479998e-16
1.42213320e+01	2.87418243e-16
1.42714071e+01	1.68990498e-16
1.43214822e+01	1.11453808e-16
1.43715573e+01	1.05032617e-16
1.44216324e+01	1.06454792e-16
1.44717076e+01	1.01562279e-16
1.45217827e+01	7.94850481e-17
1.45718578e+01	5.41501284e-17
1.46219329e+01	3.38786435e-17
1.46720080e+01	2.41859851e-17
1.47220831e+01	1.99586281e-17
1.47721582e+01	1.62440771e-17
1.48222334e+01	1.12973625e-17
1.48723085e+01	5.20345417e-18
1.49223836e+01	4.05476372e-18
1.49724587e+01	5.35069787e-18
1.50225338e+01	2.68643946e-18
1.50726089e+01	4.01515160e-19
1.51226840e+01	4.26033581e-19
1.51727591e+01	7.97779185e-19
1.52228343e+01	1.52621089e-18
1.52729094e+01	2.31123622e-18
1.53229845e+01	1.93353473e-18
1.53730596e+01	9.16238217e-19
1.54231347e+01	8.27948527e-19
1.54732098e+01	1.09133782e-18
1.55232849e+01	1.10730780e-18
1.55733600e+01	8.91889059e-19
1.56234352e+01	6.33092599e-19
1.56735103e+01	6.47075581e-19
1.57235854e+01	4.10080712e-19
1.57736605e+01	1.72683900e-19
1.58237356e+01	1.91647552e-19
1.58738107e+01	1.05968205e-19
1.59238858e+01	6.00485951e-20
1.59739609e+01	3.86315758e-20
1.60240361e+01	3.42850900e-20
1.60741112e+01	3.30379834e-20
1.61241863e+01	6.39359700e-20
1.61742614e+01	7.86368167e-20
1.62243365e+01	5.37076726e-20
1.62744116e+01	3.60095119e-20
1.63244867e+01	5.35085353e-20
1.63745618e+01	7.72838167e-20
1.64246370e+01	8.38279077e-20
1.64747121e+01	6.69494089e-20
1.65247872e+01	4.23992428e-20
1.65748623e+01	2.49243902e-20
1.66249374e+01	1.77156067e-20
1.66750125e+01	1.47446185e-20
1.67250876e+01	1.18821867e-20
1.67751627e+01	7.68238512e-21
1.68252379e+01	6.24758198e-21
1.68753130e+01	7.17208098e-21
1.69253881e+01	6.27907051e-21
1.69754632e+01	3.85026715e-21
1.70255383e+01	2.61795323e-21
1.70756134e+01	1.65997064e-21
1.71256885e+01	1.21454215e-21
1.71757636e+01	1.06853608e-21
1.72258388e+01	9.88196845e-22
1.72759139e+01	8.71560191e-22
1.73259890e+01	7.39527922e-22
1.73760641e+01	6.44633697e-22
1.74261392e+01	4.34626879e-22
1.74762143e+01	2.71781862e-22
1.75262894e+01	2.76576008e-22
1.75763645e+01	2.17403449e-22
1.76264397e+01	1.23243941e-22
1.76765148e+01	5.64587798e-23
1.77265899e+01	5.16066886e-23
1.77766650e+01	5.41842221e-23
1.78267401e+01	7.20902873e-23
1.78768152e+01	5.04591295e-23
1.79268903e+01	3.41741631e-23
1.79769654e+01	2.26275896e-23
1.80270406e+01	1.40066090e-23
1.80771157e+01	1.18656256e-23
1.81271908e+01	6.22910201e-24
1.81772659e+01	3.92075801e-24
1.82273410e+01	6.26051105e-24
1.82774161e+01	7.81607201e-24
1.83274912e+01	1.20007998e-23
1.83775663e+01	1.10886838e-23
1.84276415e+01	4.74554469e-24
1.84777166e+01	2.19910788e-24
1.85277917e+01	1.74245564e-24
1.85778668e+01	1.84897627e-24
1.86279419e+01	3.26245637e-24
1.86780170e+01	2.99108521e-24
1.87280921e+01	2.79825518e-24
1.87781673e+01	1.75422656e-24
1.88282424e+01	1.45296303e-24
1.88783175e+01	1.25226767e-24
1.89283926e+01	4.32752945e-25
1.89784677e+01	6.56606893e-25
1.90285428e+01	9.35992050e-25
1.90786179e+01	9.17730028e-25
1.91286930e+01	6.97735296e-25
1.91787682e+01	3.85625293e-25
1.92288433e+01	1.79041772e-25
1.92789184e+01	2.83832708e-25
1.93289935e+01	1.53296211e-25
1.93790686e+01	2.77344793e-25
1.94291437e+01	3.61420607e-25
1.94792188e+01	2.47068920e-25
1.95292939e+01	2.98422275e-25
1.95793691e+01	1.77120074e-25
1.96294442e+01	1.24145961e-25
1.96795193e+01	1.63073335e-25
1.97295944e+01	8.32455075e-27
1.97796695e+01	1.28953858e-25
1.98297446e+01	1.21655184e-25
1.98798197e+01	8.37728835e-26
1.99298948e+01	1.24119475e-25
1.99799700e+01	1.26986463e-25
2.00300451e+01	1.11580707e-25
2.00801202e+01	9.16368550e-26
2.01301953e+01	9.63036552e-26
2.01802704e+01	5.69427348e-26
2.02303455e+01	1.64902800e-26
2.02804206e+01	2.93478784e-26
2.03304957e+01	4.65997166e-26
2.03805709e+01	4.79943165e-26
2.04306460e+01	2.85310449e-26
2.04807211e+01	4.32214035e-26
2.05307962e+01	2.39297985e-26
2.05808713e+01	9.38311233e-27
2.06309464e+01	1.91229930e-26
2.06810215e+01	1.96141793e-26
2.07310966e+01	2.08193118e-26
2.07811718e+01	2.08744446e-26
2.08312469e+01	7.58725226e-27
2.08813220e+01	3.74337140e-27
2.09313971e+01	9.42939852e-27
2.09814722e+01	3.56959758e-27
2.10315473e+01	1.52214600e-26
2.10816224e+01	7.22400215e-27
2.11316975e+01	1.37083082e-26
2.11817727e+01	2.14131870e-26
2.12318478e+01	1.90255521e-26
2.12819229e+01	1.13883753e-26
2.13319980e+01	1.00669672e-26
2.13820731e+01	1.11629288e-26
2.14321482e+01	6.49376774e-27
2.14822233e+01	4.24462421e-27
2.15322984e+01	1.55841761e-27
2.15823736e+01	3.93150273e-27
2.16324487e+01	4.97973550e-27
2.16825238e+01	5.01495046e-27
2.17325989e+01	1.92850734e-27
2.17826740e+01	4.14672055e-28
2.18327491e+01	6.62154036e-28
2.18828242e+01	9.31997880e-28
2.19328993e+01	1.11459059e-27
2.19829745e+01	8.61943013e-28
2.20330496e+01	8.03313018e-28
2.20831247e+01	9.24006699e-28
2.21331998e+01	1.02523975e-27
2.21832749e+01	9.44035160e-28
2.22333500e+01	4.66098726e-28
2.22834251e+01	2.07301212e-28
2.23335003e+01	1.79434678e-28
2.23835754e+01	2.41949027e-28
2.24336505e+01	2.24137928e-28
2.24837256e+01	2.64455384e-28
2.25338007e+01	2.59027801e-28
2.25838758e+01	2.33735494e-28
2.26339509e+01	2.68885901e-28
2.26840260e+01	2.63152651e-28
2.27341012e+01	1.41385192e-28
2.27841763e+01	8.66059030e-30
2.28342514e+01	2.62737752e-29
2.28843265e+01	9.27149998e-29
2.29344016e+01	1.32462416e-28
2.29844767e+01	8.49690927e-29
2.30345518e+01	4.78953490e-29
2.30846269e+01	2.72070096e-29
2.31347021e+01	1.01635873e-29
2.31847772e+01	3.69482614e-29
2.32348523e+01	4.10580992e-29
2.32849274e+01	4.97135449e-29
2.33350025e+01	5.11425931e-29
2.33850776e+01	4.33371309e-29
2.34351527e+01	2.34715495e-29
2.34852278e+01	8.73724545e-30
2.35353030e+01	6.80928744e-30
2.35853781e+01	7.48937892e-30
2.36354532e+01	1.34401514e-29
2.36855283e+01	1.46295255e-29
2.37356034e+01	9.35504089e-30
2.37856785e+01	9.88743570e-30
2.38357536e+01	1.14694201e-29
2.38858287e+01	8.01996739e-30
2.39359039e+01	4.40231158e-30
2.39859790e+01	6.38113145e-30
2.40360541e+01	9.33492471e-30
2.40861292e+01	8.52700741e-30
2.41362043e+01	4.28368937e-30
2.41862794e+01	1.69636773e-30
2.42363545e+01	9.82099957e-31
2.42864296e+01	2.15115501e-30
2.43365048e+01	2.51940858e-30
2.43865799e+01	1.40499613e-30
2.44366550e+01	7.24146715e-31
2.44867301e+01	4.66408474e-31
2.45368052e+01	6.41571277e-31
2.45868803e+01	5.15478906e-31
2.46369554e+01	3.14454331e-31
2.46870305e+01	1.36998223e-31
2.47371057e+01	1.40829799e-31
2.47871808e+01	1.21073432e-31
2.48372559e+01	6.83541472e-32
2.48873310e+01	6.29902201e-32
2.49374061e+01	5.16718127e-32
2.49874812e+01	5.04449358e-32
2.50375563e+01	3.56465515e-32
2.50876314e+01	2.15872396e-32
2.51377066e+01	1.29790945e-32
2.51877817e+01	9.54089149e-33
2.52378568e+01	3.20816465e-33
2.52879319e+01	7.27222462e-33
2.53380070e+01	7.40563552e-33
2.53880821e+01	7.26221139e-33
2.54381572e+01	7.83678151e-33
2.54882323e+01	5.37164371e-33
2.55383075e+01	2.63965099e-33
2.55883826e+01	3.08944228e-33
2.56384577e+01	3.36914341e-33
2.56885328e+01	3.01735525e-33
2.57386079e+01	2.33634361e-33
2.57886830e+01	1.16142940e-33
2.58387581e+01	5.46558113e-34
2.58888332e+01	7.25249475e-34
2.59389084e+01	1.09103325e-33
2.59889835e+01	9.80420897e-34
2.60390586e+01	5.44964813e-34
2.60891337e+01	9.66118583e-35
2.61392088e+01	1.29409965e-34
2.61892839e+01	3.11454967e-34
2.62393590e+01	5.32076246e-34
2.62894342e+01	5.91970231e-34
2.63395093e+01	4.60022871e-34
2.63895844e+01	2.20756814e-34
2.64396595e+01	7.86314558e-35
2.64897346e+01	1.14402525e-34
2.65398097e+01	1.64663364e-34
2.65898848e+01	2.07373485e-34
2.66399599e+01	1.77142421e-34
2.66900351e+01	1.19712050e-34
2.67401102e+01	6.17945046e-35
2.67901853e+01	6.25996523e-35
2.68402604e+01	5.36170433e-35
2.68903355e+01	2.89843452e-35
2.69404106e+01	4.48128918e-35
2.69904857e+01	6.15840360e-35
2.70405608e+01	5.68313125e-35
2.70906360e+01	6.06486635e-35
2.71407111e+01	8.52777064e-35
2.71907862e+01	9.58628422e-35
2.72408613e+01	7.87377837e-35
2.72909364e+01	5.43973847e-35
2.73410115e+01	5.01265892e-35
2.73910866e+01	6.93519777e-35
2.74411617e+01	8.25218947e-35
2.74912369e+01	5.71811965e-35
2.75413120e+01	2.44389955e-35
2.75913871e+01	2.91876395e-35
2.76414622e+01	2.44039605e-35
2.76915373e+01	1.84412954e-35
2.77416124e+01	1.09177740e-35
2.77916875e+01	1.66670278e-35
2.78417626e+01	2.75210355e-35
2.78918378e+01	2.22028121e-35
2.79419129e+01	1.59370287e-35
2.79919880e+01	9.32566109e-36
2.80420631e+01	4.37248336e-36
2.80921382e+01	4.13809418e-36
2.81422133e+01	4.73032345e-36
2.81922884e+01	4.08295156e-36
2.82423635e+01	3.13969515e-36
2.82924387e+01	1.66729817e-36
2.83425138e+01	1.16468337e-36
2.83925889e+01	1.31976792e-36
2.84426640e+01	9.90254660e-37
2.84927391e+01	7.16910041e-37
2.85428142e+01	4.87959710e-37
2.85928893e+01	2.25054964e-37
2.86429644e+01	5.53146397e-37
2.86930396e+01	8.11879025e-37
2.87431147e+01	7.94220145e-37
2.87931898e+01	4.35046848e-37
2.88432649e+01	1.83989486e-37
2.88933400e+01	1.68433374e-37
2.89434151e+01	2.48273656e-37
2.89934902e+01	1.66517764e-37
2.90435653e+01	8.02089563e-38
2.90936405e+01	1.16294270e-37
2.91437156e+01	1.30823784e-37
2.91937907e+01	3.49392268e-38
2.92438658e+01	9.26211642e-38
2.92939409e+01	7.27776107e-38
2.93440160e+01	3.10993979e-38
2.93940911e+01	2.39890986e-38
2.94441662e+01	4.46164038e-38
2.94942414e+01	4.72916256e-38
2.95443165e+01	5.50138178e-38
2.95943916e+01	8.69483105e-38
2.96444667e+01	6.71121733e-38
2.96945418e+01	6.37948080e-38
2.97446169e+01	4.12578937e-38
2.97946920e+01	1.54902032e-38
2.98447672e+01	8.82061411e-39
2.98948423e+01	2.37533959e-38
2.99449174e+01	3.20183649e-38
2.99949925e+01	2.75778734e-38
3.00450676e+01	3.29372429e-38
3.00951427e+01	4.28260414e-38
3.01452178e+01	4.39058246e-38
3.01952929e+01	2.37474867e-38
3.02453681e+01	1.15983384e-38
3.02954432e+01	3.27617149e-39
3.03455183e+01	2.62075255e-39
3.03955934e+01	1.04219240e-39
3.04456685e+01	2.84172093e-39
3.04957436e+01	1.42532286e-39
3.05458187e+01	8.00978757e-40
3.05958938e+01	8.29222560e-40
3.06459690e+01	1.66384938e-39
3.06960441e+01	1.06505533e-39
3.07461192e+01	1.34140514e-39
3.07961943e+01	1.97279918e-39
3.08462694e+01	1.54726056e-39
3.08963445e+01	1.09492955e-39
3.09464196e+01	6.79682336e-40
3.09964947e+01	2.06921715e-40
3.10465699e+01	5.08824365e-40
3.10966450e+01	8.71540769e-40
3.11467201e+01	7.69942288e-40
3.11967952e+01	3.79785437e-40
3.12468703e+01	3.01378511e-40
3.12969454e+01	3.45676250e-40
3.13470205e+01	4.54499377e-40
3.13970956e+01	4.11601839e-40
3.14471708e+01	3.01615585e-40
3.14972459e+01	2.60026732e-40
3.15473210e+01	2.68089702e-40
3.15973961e+01	2.92998409e-40
3.16474712e+01	2.27017499e-40
3.16975463e+01	1.66200356e-40
3.17476214e+01	1.63557601e-40
3.17976965e+01	1.51223068e-40
3.18477717e+01	1.04102181e-40
3.18978468e+01	9.02167537e-41
3.19479219e+01	9.14664996e-41
3.19979970e+01	6.70892874e-41
3.20480721e+01	5.69843831e-41
3.20981472e+01	2.56987259e-41
3.21482223e+01	3.80939855e-41
3.21982974e+01	5.00233789e-41
3.22483726e+01	4.21054975e-41
3.22984477e+01	2.84999829e-41
3.23485228e+01	1.81003848e-41
3.23985979e+01	1.91391731e-41
3.24486730e+01	1.61191012e-41
3.24987481e+01	1.05230552e-41
3.25488232e+01	1.03462676e-41
3.25988983e+01	7.92787851e-42
3.26489735e+01	8.99130815e-42
3.26990486e+01	1.06986510e-41
3.27491237e+01	7.54955971e-42
3.27991988e+01	3.13011396e-42
3.28492739e+01	2.29377344e-42
3.28993490e+01	3.27008098e-42
3.29494241e+01	5.18958229e-42
3.29994992e+01	6.42343479e-42
3.30495744e+01	5.23304267e-42
3.30996495e+01	3.67317670e-42
3.31497246e+01	2.50437677e-42
3.31997997e+01	1.68975037e-42
3.32498748e+01	1.09508965e-42
3.32999499e+01	8.15418459e-43
3.33500250e+01	1.28196313e-42
3.34001002e+01	1.09677126e-42
3.34501753e+01	7.16955601e-43
3.35002504e+01	6.89878217e-43
3.35503255e+01	5.09069947e-43
3.36004006e+01	2.83561448e-43
3.36504757e+01	1.28566424e-43
3.37005508e+01	6.39299171e-44
3.37506259e+01	1.07231842e-43
3.38007011e+01	1.67176581e-43
3.38507762e+01	1.48684083e-43
3.39008513e+01	1.01499853e-43
3.39509264e+01	9.47065611e-44
3.40010015e+01	1.11205977e-43
3.40510766e+01	6.58537827e-44
3.41011517e+01	2.50701503e-44
3.41512268e+01	3.89302579e-44
3.42013020e+01	2.45539647e-44
3.42513771e+01	3.79844083e-44
3.43014522e+01	5.46748240e-44
3.43515273e+01	5.07896063e-44
3.44016024e+01	2.29103072e-44
3.44516775e+01	2.95791628e-44
3.45017526e+01	4.30444017e-44
3.45518277e+01	3.23477818e-44
3.46019029e+01	2.38245692e-44
3.46519780e+01	2.60583017e-44
3.47020531e+01	1.53103888e-44
3.47521282e+01	6.62886757e-45
3.48022033e+01	8.48737756e-45
3.48522784e+01	7.29861568e-45
3.49023535e+01	4.87752456e-45
3.49524286e+01	6.54343055e-45
3.50025038e+01	4.21114034e-45
3.50525789e+01	1.44862961e-46
3.51026540e+01	3.87702044e-45
3.51527291e+01	7.20264474e-45
3.52028042e+01	6.52581371e-45
3.52528793e+01	3.94514483e-45
3.53029544e+01	7.02115876e-46
3.53530295e+01	2.36631452e-45
3.54031047e+01	3.26070331e-45
3.54531798e+01	2.99845271e-45
3.55032549e+01	1.27964142e-45
3.55533300e+01	1.03008299e-45
3.56034051e+01	2.42197151e-45
3.56534802e+01	2.95406791e-45
3.57035553e+01	2.34146410e-45
3.57536304e+01	5.66101892e-46
3.58037056e+01	1.41594744e-45
3.58537807e+01	1.66074283e-45
3.59038558e+01	1.00563626e-45
3.59539309e+01	5.29147791e-46
3.60040060e+01	6.28574718e-46
3.60540811e+01	5.66734860e-46
3.61041562e+01	3.82696829e-46
3.61542313e+01	2.96438942e-46
3.62043065e+01	2.52630245e-46
3.62543816e+01	4.59512803e-46
3.63044567e+01	4.64617289e-46
3.63545318e+01	2.46990955e-46
3.64046069e+01	2.81218406e-46
3.64546820e+01	3.33348463e-46
3.65047571e+01	3.68751626e-46
3.65548322e+01	1.36611841e-46
3.66049074e+01	3.16806833e-46
3.66549825e+01	3.80020064e-46
3.67050576e+01	2.86089556e-46
3.67551327e+01	2.44045999e-46
3.68052078e+01	1.73124159e-46
3.68552829e+01	1.34094563e-46
3.69053580e+01	1.59828202e-46
3.69554331e+01	1.61756305e-46
3.70055083e+01	8.18995838e-47
3.70555834e+01	3.94703775e-47
3.71056585e+01	5.26220802e-47
3.71557336e+01	2.26286519e-47
3.72058087e+01	3.96482753e-47
3.72558838e+01	9.06734855e-48
3.73059589e+01	4.82502209e-47
3.73560341e+01	4.64711328e-47
3.74061092e+01	4.49987322e-47
3.74561843e+01	4.59483768e-47
3.75062594e+01	3.52546091e-47
3.75563345e+01	2.05338191e-47
3.76064096e+01	7.98538899e-48
3.76564847e+01	6.56497430e-48
3.77065598e+01	8.06106772e-48
3.77566350e+01	1.07339117e-47
3.78067101e+01	9.88155547e-48
3.78567852e+01	4.96672925e-48
3.79068603e+01	1.17154903e-48
3.79569354e+01	3.40965194e-48
3.80070105e+01	3.25955610e-48
3.80570856e+01	7.93896809e-49
3.81071607e+01	7.78426755e-49
3.81572359e+01	1.30598779e-48
3.82073110e+01	1.18969055e-48
3.82573861e+01	6.93920008e-49
3.83074612e+01	5.64059750e-49
3.83575363e+01	2.00612008e-49
3.84076114e+01	1.37037668e-49
3.84576865e+01	4.14797984e-49
3.85077616e+01	3.95651550e-49
3.85578368e+01	9.08361970e-50
3.86079119e+01	2.83082363e-49
3.86579870e+01	2.44248975e-49
3.87080621e+01	1.07689354e-49
3.87581372e+01	5.84401010e-50
3.88082123e+01	5.90623718e-50
3.88582874e+01	4.02900406e-50
3.89083625e+01	4.54532753e-50
3.89584377e+01	6.84566496e-50
3.90085128e+01	6.10092044e-50
3.90585879e+01	7.29313628e-50
3.91086630e+01	6.12328607e-50
3.91587381e+01	4.01111714e-50
3.92088132e+01	1.56248763e-50
3.92588883e+01	1.39411224e-51
3.93089634e+01	1.08708665e-50
3.93590386e+01	1.71729050e-50
3.94091137e+01	1.14994838e-50
3.94591888e+01	1.33707999e-50
3.95092639e+01	1.40733458e-50
3.95593390e+01	7.08597371e-51
3.96094141e+01	3.16136799e-51
3.96594892e+01	3.09263710e-51
3.97095643e+01	2.88140264e-51
3.97596395e+01	1.59423028e-51
3.98097146e+01	1.69395637e-52
3.98597897e+01	9.70817768e-52
3.99098648e+01	1.06612702e-51
3.99599399e+01	1.30543912e-51
4.00100150e+01	7.98531430e-52
4.00600901e+01	4.62675416e-52
4.01101652e+01	6.79198856e-52
4.01602404e+01	6.83872883e-52
4.02103155e+01	6.88678530e-52
4.02603906e+01	6.77343393e-52
4.03104657e+01	7.55522154e-52
4.03605408e+01	3.55330728e-52
4.04106159e+01	7.81438842e-53
4.04606910e+01	1.10914510e-52
4.05107661e+01	1.28897085e-52
4.05608413e+01	1.31526923e-52
4.06109164e+01	1.13285436e-52
4.06609915e+01	1.53883417e-52
4.07110666e+01	1.97992168e-52
4.07611417e+01	1.96101286e-52
4.08112168e+01	1.54212149e-52
4.08612919e+01	1.29603613e-52
4.09113671e+01	1.26178095e-52
4.09614422e+01	8.69804694e-53
4.10115173e+01	2.54335524e-53
4.10615924e+01	2.67994857e-53
4.11116675e+01	3.82267369e-53
4.11617426e+01	2.75457314e-53
4.12118177e+01	2.83176180e-53
4.12618928e+01	1.85884512e-53
4.13119680e+01	8.74463215e-54
4.13620431e+01	1.01998211e-53
4.14121182e+01	1.28427024e-53
4.14621933e+01	1.08489986e-53
4.15122684e+01	9.36397300e-54
4.15623435e+01	4.99276035e-54
4.16124186e+01	4.85669845e-54
4.16624937e+01	8.72735290e-54
4.17125689e+01	6.36521418e-54
4.17626440e+01	2.81255568e-54
4.18127191e+01	4.33663337e-54
4.18627942e+01	4.16805912e-54
4.19128693e+01	2.33062310e-54
4.19629444e+01	1.85159835e-54
4.20130195e+01	2.21708342e-54
4.20630946e+01	1.74925564e-54
4.21131698e+01	9.76450234e-55
4.21632449e+01	6.89274638e-55
4.22133200e+01	7.54069323e-55
4.22633951e+01	8.70714055e-55
4.23134702e+01	7.86950854e-55
4.23635453e+01	4.45300963e-55
4.24136204e+01	3.02802404e-55
4.24636955e+01	2.99975681e-55
4.25137707e+01	5.36710986e-56
4.25638458e+01	2.40611134e-55
4.26139209e+01	2.59620280e-55
4.26639960e+01	9.98383295e-56
4.27140711e+01	3.91705549e-56
4.27641462e+01	1.68904390e-55
4.28142213e+01	2.22980617e-55
4.28642964e+01	2.08826028e-55
4.29143716e+01	1.40340493e-55
4.29644467e+01	4.23616635e-56
4.30145218e+01	3.51195264e-56
4.30645969e+01	7.74502431e-56
4.31146720e+01	8.12471421e-56
4.31647471e+01	5.40711405e-56
4.32148222e+01	3.56275284e-56
4.32648973e+01	3.46728843e-56
4.33149725e+01	3.72535312e-56
4.33650476e+01	4.16357732e-56
4.34151227e+01	3.73543350e-56
4.34651978e+01	2.17004406e-56
4.35152729e+01	1.30871431e-56
4.35653480e+01	1.05209782e-56
4.36154231e+01	6.74021754e-57
4.36654982e+01	6.50765981e-57
4.37155734e+01	1.06433945e-56
4.37656485e+01	9.35287346e-57
4.38157236e+01	6.85755594e-57
4.38657987e+01	5.85361501e-57
4.39158738e+01	5.22932751e-57
4.39659489e+01	4.90144813e-57
4.40160240e+01	4.35031370e-57
4.40660991e+01	2.89247981e-57
4.41161743e+01	1.56955557e-57
4.41662494e+01	1.27595556e-57
4.42163245e+01	1.41451233e-57
4.42663996e+01	1.60910233e-57
4.43164747e+01	1.29269583e-57
4.43665498e+01	1.07439267e-57
4.44166249e+01	9.47920544e-58
4.44667001e+01	7.55256271e-58
4.45167752e+01	4.94272420e-58
4.45668503e+01	3.49614438e-58
4.46169254e+01	2.96863573e-58
4.46670005e+01	1.98814000e-58
4.47170756e+01	1.00958683e-58
4.47671507e+01	1.16145973e-58
4.48172258e+01	1.31052522e-58
4.48673010e+01	9.83159633e-59
4.49173761e+01	1.01951759e-58
4.49674512e+01	1.34478769e-58
4.50175263e+01	1.02770695e-58
4.50676014e+01	7.78894411e-59
4.51176765e+01	6.58732390e-59
4.51677516e+01	2.15470140e-59
4.52178267e+01	1.65382063e-59
4.52679019e+01	5.86141481e-60
4.53179770e+01	5.97898721e-60
4.53680521e+01	2.64363900e-59
4.54181272e+01	2.93823983e-59
4.54682023e+01	2.63372937e-59
4.55182774e+01	2.04515184e-59
4.55683525e+01	1.43718964e-59
4.56184276e+01	4.72170476e-60
4.56685028e+01	5.70392076e-60
4.57185779e+01	5.56521687e-60
4.57686530e+01	1.17105317e-59
4.58187281e+01	1.29448321e-59
4.58688032e+01	9.76306862e-60
4.59188783e+01	7.50611614e-60
4.59689534e+01	7.00444920e-60
4.60190285e+01	4.56565913e-60
4.60691037e+01	5.02372300e-60
4.61191788e+01	6.24413379e-60
4.61692539e+01	5.73014812e-60
4.62193290e+01	4.52314367e-60
4.62694041e+01	3.72820180e-60
4.63194792e+01	2.50888441e-60
4.63695543e+01	1.68330643e-60
4.64196294e+01	1.62089988e-60
4.64697046e+01	2.42058511e-60
4.65197797e+01	1.79401025e-60
4.65698548e+01	1.17172472e-60
4.66199299e+01	1.27600607e-60
4.66700050e+01	1.28435297e-60
4.67200801e+01	9.27810386e-61
4.67701552e+01	7.82096413e-61
4.68202303e+01	5.90577957e-61
4.68703055e+01	5.67281432e-61
4.69203806e+01	4.55738589e-61
4.69704557e+01	3.00109792e-61
4.70205308e+01	2.42055023e-61
4.70706059e+01	1.93519068e-61
4.71206810e+01	1.34109311e-61
4.71707561e+01	8.82850819e-62
4.72208312e+01	8.39018084e-62
4.72709064e+01	7.89635055e-62
4.73209815e+01	7.84740810e-62
4.73710566e+01	6.07566019e-62
4.74211317e+01	4.30518604e-62
4.74712068e+01	3.47021353e-62
4.75212819e+01	3.51586628e-62
4.75713570e+01	2.30451281e-62
4.76214321e+01	1.30854904e-62
4.76715073e+01	1.09959053e-62
4.77215824e+01	1.17759118e-62
4.77716575e+01	9.28028493e-63
4.78217326e+01	7.47496634e-63
4.78718077e+01	6.73559037e-63
4.79218828e+01	4.71174451e-63
4.79719579e+01	2.73913038e-63
4.80220330e+01	3.31996739e-63
4.80721082e+01	4.76442871e-63
4.81221833e+01	5.23907838e-63
4.81722584e+01	4.24225793e-63
4.82223335e+01	3.45187658e-63
4.82724086e+01	3.29433818e-63
4.83224837e+01	2.79332931e-63
4.83725588e+01	1.62507174e-63
4.84226340e+01	4.16462619e-64
4.84727091e+01	8.75363173e-64
4.85227842e+01	9.71635125e-64
4.85728593e+01	9.05574252e-64
4.86229344e+01	4.73836947e-64
4.86730095e+01	3.28092731e-64
4.87230846e+01	6.42533108e-64
4.87731597e+01	6.58901260e-64
4.88232349e+01	4.42280553e-64
4.88733100e+01	3.70730423e-64
4.89233851e+01	4.18307220e-64
4.89734602e+01	3.49355683e-64
4.90235353e+01	3.22645055e-64
4.90736104e+01	2.83649698e-64
4.91236855e+01	2.49559686e-64
4.91737606e+01	3.02108079e-64
4.92238358e+01	3.58110175e-64
4.92739109e+01	2.59721482e-64
4.93239860e+01	1.93786588e-64
4.93740611e+01	2.48309107e-64
4.94241362e+01	2.47667998e-64
4.94742113e+01	2.56837524e-64
4.95242864e+01	2.08028881e-64
4.95743615e+01	1.62433977e-64
4.96244367e+01	1.24139102e-64
4.96745118e+01	1.20801187e-64
4.97245869e+01	1.25046864e-64
4.97746620e+01	1.02896246e-64
4.98247371e+01	6.83370133e-65
4.98748122e+01	4.45145756e-65
4.99248873e+01	3.01131469e-65
4.99749624e+01	2.77354443e-65
