# Supplementary material for: Observation of angular momentum transfer among crystal lattice modes
Source: Nat Phys. 2026 May 12;22(7):1100–6. doi: 10.1038/s41567-026-03274-8 (PMC13423836; doi:10.1038/s41567-026-03274-8)
Supplement: Supplementary file 6 — Source data for Fig. 1c–f. [file 41567_2026_3274_MOESM6_ESM.zip › Fig1d_Eu_absorption_feature.txt]

Eu phonon absorption feature
Frequency (THz)	Eu absorption feature (norm.)
1.29826336e+00	-1.81729132e-02
1.30669364e+00	-1.71586595e-02
1.31512393e+00	-1.56921203e-02
1.32355421e+00	-1.39512208e-02
1.33198449e+00	-1.21014266e-02
1.34041477e+00	-1.02823003e-02
1.34884505e+00	-8.59879055e-03
1.35727533e+00	-7.11707404e-03
1.36570561e+00	-5.86443532e-03
1.37413590e+00	-4.83251573e-03
1.38256618e+00	-3.98322601e-03
1.39099646e+00	-3.25662934e-03
1.39942674e+00	-2.58011849e-03
1.40785702e+00	-1.87820898e-03
1.41628730e+00	-1.08224618e-03
1.42471759e+00	-1.39286875e-04
1.43314787e+00	9.80613534e-04
1.44157815e+00	2.27947661e-03
1.45000843e+00	3.72954985e-03
1.45843871e+00	5.27510356e-03
1.46686899e+00	6.83821656e-03
1.47529927e+00	8.32855202e-03
1.48372956e+00	9.65668182e-03
1.49215984e+00	1.07499928e-02
1.50059012e+00	1.15696467e-02
1.50902040e+00	1.21265469e-02
1.51745068e+00	1.24938987e-02
1.52588096e+00	1.28138741e-02
1.53431125e+00	1.32962442e-02
1.54274153e+00	1.42076889e-02
1.55117181e+00	1.58518090e-02
1.55960209e+00	1.85414447e-02
1.56803237e+00	2.25664093e-02
1.57646265e+00	2.81607948e-02
1.58489294e+00	3.54743114e-02
1.59332322e+00	4.45516122e-02
1.60175350e+00	5.53224082e-02
1.61018378e+00	6.76037391e-02
1.61861406e+00	8.11143476e-02
1.62704434e+00	9.54999247e-02
1.63547462e+00	1.10367054e-01
1.64390491e+00	1.25322879e-01
1.65233519e+00	1.40016752e-01
1.66076547e+00	1.54179361e-01
1.66919575e+00	1.67654373e-01
1.67762603e+00	1.80417755e-01
1.68605631e+00	1.92581106e-01
1.69448660e+00	2.04377577e-01
1.70291688e+00	2.16131986e-01
1.71134716e+00	2.28219578e-01
1.71977744e+00	2.41019852e-01
1.72820772e+00	2.54872168e-01
1.73663800e+00	2.70038854e-01
1.74506829e+00	2.86679574e-01
1.75349857e+00	3.04838735e-01
1.76192885e+00	3.24446023e-01
1.77035913e+00	3.45328867e-01
1.77878941e+00	3.67234637e-01
1.78721969e+00	3.89859490e-01
1.79564997e+00	4.12880023e-01
1.80408026e+00	4.35983472e-01
1.81251054e+00	4.58892478e-01
1.82094082e+00	4.81381546e-01
1.82937110e+00	5.03284071e-01
1.83780138e+00	5.24490729e-01
1.84623166e+00	5.44941242e-01
1.85466195e+00	5.64611748e-01
1.86309223e+00	5.83499298e-01
1.87152251e+00	6.01604160e-01
1.87995279e+00	6.18910393e-01
1.88838307e+00	6.35366141e-01
1.89681335e+00	6.50866739e-01
1.90524364e+00	6.65245381e-01
1.91367392e+00	6.78276443e-01
1.92210420e+00	6.89694893e-01
1.93053448e+00	6.99231215e-01
1.93896476e+00	7.06655794e-01
1.94739504e+00	7.11821619e-01
1.95582532e+00	7.14692436e-01
1.96425561e+00	7.15346920e-01
1.97268589e+00	7.13957523e-01
1.98111617e+00	7.10751373e-01
1.98954645e+00	7.05965711e-01
1.99797673e+00	6.99809798e-01
2.00640701e+00	6.92440611e-01
2.01483730e+00	6.83954107e-01
2.02326758e+00	6.74389766e-01
2.03169786e+00	6.63744419e-01
2.04012814e+00	6.51991405e-01
2.04855842e+00	6.39101989e-01
2.05698870e+00	6.25066847e-01
2.06541898e+00	6.09915876e-01
2.07384927e+00	5.93734620e-01
2.08227955e+00	5.76675527e-01
2.09070983e+00	5.58962298e-01
2.09914011e+00	5.40886025e-01
2.10757039e+00	5.22792551e-01
2.11600067e+00	5.05061377e-01
2.12443096e+00	4.88077354e-01
2.13286124e+00	4.72197143e-01
2.14129152e+00	4.57713047e-01
2.14972180e+00	4.44817379e-01
2.15815208e+00	4.33571089e-01
2.16658236e+00	4.23880953e-01
2.17501265e+00	4.15490104e-01
2.18344293e+00	4.07986688e-01
2.19187321e+00	4.00834463e-01
2.20030349e+00	3.93426609e-01
2.20873377e+00	3.85159650e-01
2.21716405e+00	3.75518765e-01
2.22559433e+00	3.64160635e-01
2.23402462e+00	3.50977750e-01
2.24245490e+00	3.36130567e-01
2.25088518e+00	3.20040691e-01
2.25931546e+00	3.03346653e-01
2.26774574e+00	2.86830627e-01
2.27617602e+00	2.71327619e-01
2.28460631e+00	2.57628637e-01
2.29303659e+00	2.46387666e-01
2.30146687e+00	2.38040583e-01
2.30989715e+00	2.32743122e-01
2.31832743e+00	2.30334602e-01
2.32675771e+00	2.30333654e-01
2.33518800e+00	2.31970699e-01
2.34361828e+00	2.34258580e-01
2.35204856e+00	2.36097126e-01
2.36047884e+00	2.36400162e-01
2.36890912e+00	2.34226792e-01
2.37733940e+00	2.28895813e-01
2.38576968e+00	2.20065408e-01
2.39419997e+00	2.07768884e-01
2.40263025e+00	1.92406988e-01
2.41106053e+00	1.74702883e-01
2.41949081e+00	1.55625743e-01
2.42792109e+00	1.36286119e-01
2.43635137e+00	1.17806321e-01
2.44478166e+00	1.01175243e-01
2.45321194e+00	8.71078867e-02
2.46164222e+00	7.59396730e-02
2.47007250e+00	6.75872957e-02
2.47850278e+00	6.15963675e-02
2.48693306e+00	5.72723513e-02
2.49536335e+00	5.38633512e-02
2.50379363e+00	5.07439155e-02
2.51222391e+00	4.75485192e-02
2.52065419e+00	4.42230186e-02
2.52908447e+00	4.09923587e-02
2.53751475e+00	3.82684577e-02
2.54594503e+00	3.65332716e-02
2.55437532e+00	3.62278768e-02
2.56280560e+00	3.76656102e-02
2.57123588e+00	4.09739471e-02
2.57966616e+00	4.60612252e-02
2.58809644e+00	5.26025063e-02
2.59652672e+00	6.00430985e-02
2.60495701e+00	6.76255793e-02
2.61338729e+00	7.44512353e-02
2.62181757e+00	7.95833978e-02
2.63024785e+00	8.21853754e-02
2.63867813e+00	8.16651735e-02
2.64710841e+00	7.77862907e-02
2.65553869e+00	7.07100925e-02
2.66396898e+00	6.09592415e-02
2.67239926e+00	4.93191349e-02
2.68082954e+00	3.67100766e-02
2.68925982e+00	2.40622576e-02
2.69769010e+00	1.22144759e-02
2.70612038e+00	1.84477024e-03
2.71455067e+00	-6.56778249e-03
2.72298095e+00	-1.27550168e-02
2.73141123e+00	-1.66511881e-02
2.73984151e+00	-1.83693727e-02
2.74827179e+00	-1.81674351e-02
2.75670207e+00	-1.64078971e-02
2.76513236e+00	-1.35159055e-02
2.77356264e+00	-9.93923233e-03
2.78199292e+00	-6.11347298e-03
2.79042320e+00	-2.43424407e-03
2.79885348e+00	7.63494834e-04
