# Supplementary material for: Observation of angular momentum transfer among crystal lattice modes
Source: Nat Phys. 2026 May 12;22(7):1100–6. doi: 10.1038/s41567-026-03274-8 (PMC13423836; doi:10.1038/s41567-026-03274-8)
Supplement: Supplementary file 6 — Source data for Fig. 1c–f. [file 41567_2026_3274_MOESM6_ESM.zip › Fig1d_TKE_Bi2Se3_probe0_fourier_transform_filtered.txt]

Fourier-filtered TKE Bi2Se3 (probe 0)
Frequency (THz)	Fourier-filtered TKE spectrum (a.u.)
-4.99686913e+01	6.24310385e-105+7.44269145e-104i
-4.99060739e+01	5.71669936e-104+1.18552493e-104i
-4.98434565e+01	-8.60349204e-104+2.19109250e-104i
-4.97808391e+01	2.13400621e-103-1.44343433e-103i
-4.97182217e+01	-5.25256612e-103+4.22074965e-103i
-4.96556043e+01	-1.83883731e-103-2.07843093e-103i
-4.95929869e+01	9.11919393e-103-8.22772154e-103i
-4.95303694e+01	6.48798962e-103+2.34294535e-103i
-4.94677520e+01	-1.88769659e-102+2.42561847e-102i
-4.94051346e+01	-1.86725483e-102-3.53709638e-102i
-4.93425172e+01	7.03947062e-102+3.79333750e-103i
-4.92798998e+01	-1.89496827e-102+2.83684789e-102i
-4.92172824e+01	-1.19968697e-101+2.25316144e-102i
-4.91546650e+01	1.25145273e-101-1.91333621e-101i
-4.90920476e+01	1.38375796e-101+2.45245077e-101i
-4.90294302e+01	-1.49820409e-101+7.95012309e-102i
-4.89668128e+01	-3.24855530e-101-2.03722921e-101i
-4.89041954e+01	2.99778636e-101-1.71020824e-101i
-4.88415780e+01	3.46933609e-101+3.25392840e-101i
-4.87789606e+01	-2.34376033e-101-2.43119424e-101i
-4.87163431e+01	-4.39497570e-103+8.66681471e-101i
-4.86537257e+01	-1.58682558e-100-6.91249027e-101i
-4.85911083e+01	2.33096395e-100-1.22435798e-100i
-4.85284909e+01	-9.76747241e-101+2.78211291e-100i
-4.84658735e+01	-1.99892435e-100-2.93990493e-100i
-4.84032561e+01	4.57175973e-100-2.31662798e-100i
-4.83406387e+01	3.33521708e-100+4.56940931e-100i
-4.82780213e+01	-1.26428203e-99+1.04692558e-99i
-4.82154039e+01	5.45738297e-101-2.08831081e-99i
-4.81527865e+01	2.05787435e-99-1.09025381e-100i
-4.80901691e+01	-1.73700695e-99+4.16946790e-99i
-4.80275517e+01	-2.64603293e-99-4.80683136e-99i
-4.79649343e+01	5.78766073e-99-2.52283212e-99i
-4.79023168e+01	1.55468511e-99+9.26655251e-99i
-4.78396994e+01	-1.21099460e-98-1.39094289e-99i
-4.77770820e+01	8.59740598e-99-1.40710222e-98i
-4.77144646e+01	8.01490921e-99+1.98212312e-98i
-4.76518472e+01	-1.91774492e-98-2.67846170e-99i
-4.75892298e+01	-4.28893554e-99-2.97472835e-98i
-4.75266124e+01	4.52941677e-98+2.67982972e-98i
-4.74639950e+01	-5.03840846e-98+1.29988523e-98i
-4.74013776e+01	4.66387829e-98-4.98054273e-98i
-4.73387602e+01	-3.64574506e-98+8.24249636e-98i
-4.72761428e+01	-6.54169016e-98-3.40037018e-98i
-4.72135254e+01	1.40993131e-97-7.98363389e-98i
-4.71509080e+01	5.34987447e-98+6.44402059e-98i
-4.70882905e+01	-3.96465767e-97-2.42629607e-99i
-4.70256731e+01	4.85756666e-97-4.62802613e-98i
-4.69630557e+01	4.31600324e-98+5.16703584e-97i
-4.69004383e+01	-1.00665844e-96-7.93167868e-97i
-4.68378209e+01	5.33749414e-97-2.56613981e-97i
-4.67752035e+01	7.61582560e-97+2.52491172e-98i
-4.67125861e+01	1.22352237e-96+1.95199561e-96i
-4.66499687e+01	-2.98688897e-96-1.28968991e-96i
-4.65873513e+01	6.71198916e-97-1.12413655e-96i
-4.65247339e+01	2.75257149e-96+2.13297223e-96i
-4.64621165e+01	-2.97409377e-96+3.18011404e-96i
-4.63994991e+01	-9.87671826e-96-6.23141979e-96i
-4.63368817e+01	1.92341654e-95-9.38285598e-96i
-4.62742642e+01	-4.02444387e-96+1.74276567e-95i
-4.62116468e+01	-1.81377963e-95+5.67326052e-97i
-4.61490294e+01	2.40934241e-95-2.10868277e-95i
-4.60864120e+01	-2.05101244e-95+6.47138862e-97i
-4.60237946e+01	6.47869572e-95+2.85239013e-95i
-4.59611772e+01	-6.32808513e-95+1.06055067e-95i
-4.58985598e+01	-3.21234457e-95-2.98264852e-95i
-4.58359424e+01	3.50309150e-95+1.13551568e-95i
-4.57733250e+01	1.42979139e-94+1.36871706e-97i
-4.57107076e+01	-2.68968627e-94+7.94681347e-95i
-4.56480902e+01	9.26567553e-95-1.00053807e-95i
-4.55854728e+01	-2.25375657e-94+3.05484307e-95i
-4.55228554e+01	1.21992579e-94-7.73054155e-94i
-4.54602379e+01	9.12808483e-94+7.66270773e-94i
-4.53976205e+01	-1.00717179e-93+1.68107947e-94i
-4.53350031e+01	-1.11484233e-93+2.92951296e-95i
-4.52723857e+01	2.21431377e-93-2.30541877e-93i
-4.52097683e+01	3.02290107e-93+4.17160145e-93i
-4.51471509e+01	-9.08993203e-93-2.96891661e-94i
-4.50845335e+01	5.51425102e-93-4.75884210e-93i
-4.50219161e+01	-1.50303684e-93-3.08180003e-94i
-4.49592987e+01	3.95330538e-93+8.92061842e-93i
-4.48966813e+01	-6.98842008e-93-1.89603553e-92i
-4.48340639e+01	2.60249652e-92+1.56630949e-92i
-4.47714465e+01	-2.58788063e-92+2.09173401e-92i
-4.47088291e+01	-1.89221742e-92-2.53473423e-92i
-4.46462116e+01	3.47384351e-92-6.50224100e-93i
-4.45835942e+01	-2.01004622e-92+5.88302148e-92i
-4.45209768e+01	-6.82228973e-92-1.89390783e-91i
-4.44583594e+01	2.72694770e-91+1.36186581e-91i
-4.43957420e+01	-2.72736964e-91+3.34611651e-91i
-4.43331246e+01	-2.20552532e-91-5.48732809e-91i
-4.42705072e+01	6.66569574e-91-2.57595221e-91i
-4.42078898e+01	-2.61413773e-91+1.18450009e-90i
-4.41452724e+01	-1.20467152e-90-8.68304386e-91i
-4.40826550e+01	2.40360506e-90-1.12154170e-90i
-4.40200376e+01	3.47609121e-91+2.41931532e-90i
-4.39574202e+01	-4.72435919e-90+7.36594921e-91i
-4.38948028e+01	2.19858769e-90-3.83106921e-90i
-4.38321853e+01	2.50411898e-90+3.57692207e-91i
-4.37695679e+01	2.46605125e-90+3.69439760e-91i
-4.37069505e+01	-6.14536323e-90+7.21557888e-90i
-4.36443331e+01	6.88969278e-91-7.02454402e-90i
-4.35817157e+01	3.39077755e-90+3.17271999e-90i
-4.35190983e+01	-8.71004254e-90+1.30710075e-90i
-4.34564809e+01	4.42484225e-90-9.02189494e-90i
-4.33938635e+01	-9.18616060e-91-3.17794785e-89i
-4.33312461e+01	1.93517977e-89+6.21481685e-89i
-4.32686287e+01	3.18488784e-89+3.38782094e-89i
-4.32060113e+01	-1.18199206e-88-4.30477334e-89i
-4.31433939e+01	1.34881499e-89-1.51384072e-88i
-4.30807765e+01	9.65477982e-89+1.25267131e-88i
-4.30181590e+01	5.66902477e-89+9.71178292e-89i
-4.29555416e+01	-1.45204457e-88-2.05730009e-88i
-4.28929242e+01	5.92477541e-88+2.33415312e-88i
-4.28303068e+01	-6.85460772e-88+5.38693837e-88i
-4.27676894e+01	-1.23856403e-87-9.39069644e-88i
-4.27050720e+01	2.05740554e-87-3.84810512e-88i
-4.26424546e+01	1.09601359e-88+1.76551684e-87i
-4.25798372e+01	-2.28851362e-87-1.66322589e-87i
-4.25172198e+01	2.45668775e-87-9.72792787e-88i
-4.24546024e+01	-3.10094786e-87+3.03725266e-87i
-4.23919850e+01	9.48847100e-88-1.37387076e-87i
-4.23293676e+01	8.91992086e-87-6.91900022e-87i
-4.22667502e+01	-1.41274936e-87+1.09515992e-86i
-4.22041327e+01	-1.74247988e-86-2.28498057e-87i
-4.21415153e+01	1.82494798e-86+1.69223627e-86i
-4.20788979e+01	-1.30315230e-86-1.21929616e-86i
-4.20162805e+01	-2.43168906e-86-1.75912571e-86i
-4.19536631e+01	8.80270820e-87-7.02946332e-86i
-4.18910457e+01	7.79014462e-86+1.33812784e-85i
-4.18284283e+01	-9.17409902e-87-6.43324989e-86i
-4.17658109e+01	-5.18160138e-86+2.18697581e-86i
-4.17031935e+01	1.28051601e-86+1.09479115e-85i
-4.16405761e+01	-2.47292717e-85-2.10489861e-85i
-4.15779587e+01	5.55905353e-85-1.38940709e-85i
-4.15153413e+01	-1.92270034e-85+6.52551148e-85i
-4.14527239e+01	-5.94498914e-85-4.72191139e-85i
-4.13901064e+01	5.39015648e-85-5.09507424e-85i
-4.13274890e+01	6.00149678e-85+1.15575068e-84i
-4.12648716e+01	-1.02383487e-84+4.21166911e-85i
-4.12022542e+01	-7.76402769e-85-2.47421956e-84i
-4.11396368e+01	2.02348652e-84+2.36097804e-85i
-4.10770194e+01	2.73027881e-85+3.13654804e-84i
-4.10144020e+01	-3.51887235e-84+1.19019357e-84i
-4.09517846e+01	9.78711729e-85-1.04420099e-83i
-4.08891672e+01	1.34057539e-83+8.73356442e-84i
-4.08265498e+01	-2.31775805e-83+1.01898260e-83i
-4.07639324e+01	-6.34657279e-84-2.96526409e-83i
-4.07013150e+01	5.73716109e-83+1.87391104e-83i
-4.06386976e+01	-2.98472142e-83+2.74671007e-83i
-4.05760802e+01	-4.59179710e-83-1.33310299e-83i
-4.05134627e+01	-5.04044975e-84-2.29175942e-83i
-4.04508453e+01	2.06671747e-83-3.37260370e-84i
-4.03882279e+01	3.59870996e-83-4.72865216e-83i
-4.03256105e+01	5.42886252e-83-8.07713790e-84i
-4.02629931e+01	-1.60423708e-82+9.73170485e-83i
-4.02003757e+01	2.90791823e-82+9.14471411e-84i
-4.01377583e+01	-7.29920010e-83+1.90382660e-83i
-4.00751409e+01	-7.11580381e-83+2.37204918e-82i
-4.00125235e+01	-1.08871664e-81-1.74835751e-82i
-3.99499061e+01	1.76163299e-81-1.03546232e-81i
-3.98872887e+01	-1.10324891e-81+1.21437810e-81i
-3.98246713e+01	-2.01066817e-82-3.71422170e-84i
-3.97620539e+01	1.79798385e-81-2.80090897e-81i
-3.96994364e+01	1.29310180e-81+3.76249596e-81i
-3.96368190e+01	-4.52155395e-81+3.32893070e-81i
-3.95742016e+01	2.43721397e-81-5.83104463e-81i
-3.95115842e+01	-3.68364760e-81-1.75344306e-81i
-3.94489668e+01	2.76904188e-81-3.39478146e-81i
-3.93863494e+01	8.58874990e-81+1.97247902e-80i
-3.93237320e+01	-1.54731733e-80-8.28551765e-81i
-3.92611146e+01	7.83244699e-81-4.37038690e-80i
-3.91984972e+01	3.06325112e-80+6.98862908e-80i
-3.91358798e+01	-3.62170557e-80+4.06339155e-80i
-3.90732624e+01	-8.90495624e-80-1.28678113e-79i
-3.90106450e+01	1.54762561e-79-1.56258961e-80i
-3.89480276e+01	-1.10470267e-79+2.33242474e-79i
-3.88854101e+01	-8.67559952e-80-3.55278165e-79i
-3.88227927e+01	4.06682983e-79-4.08929740e-80i
-3.87601753e+01	1.02071909e-80+4.81387958e-79i
-3.86975579e+01	-1.93459296e-79+3.00360993e-80i
-3.86349405e+01	-7.66422111e-79-9.32301648e-80i
-3.85723231e+01	8.60582885e-79-1.46945652e-79i
-3.85097057e+01	2.71880731e-79-2.77779923e-79i
-3.84470883e+01	-2.64163603e-78+1.77299035e-78i
-3.83844709e+01	4.04303380e-79-5.30632224e-78i
-3.83218535e+01	7.52988816e-78+3.77069453e-78i
-3.82592361e+01	-4.80443843e-78-7.67089730e-79i
-3.81966187e+01	-2.23439492e-78+7.12281286e-78i
-3.81340013e+01	-3.55582287e-78-6.56732126e-78i
-3.80713838e+01	2.21918986e-78-7.69909879e-78i
-3.80087664e+01	1.45847429e-77+1.56841110e-77i
-3.79461490e+01	-9.20491727e-78-1.24342150e-77i
-3.78835316e+01	-1.45842509e-77+2.29631483e-78i
-3.78209142e+01	2.31931518e-77+7.95550603e-78i
-3.77582968e+01	-3.93826932e-77+2.58957471e-77i
-3.76956794e+01	-4.08807082e-78-5.78735324e-77i
-3.76330620e+01	1.26378797e-76-3.26666156e-77i
-3.75704446e+01	-6.13072959e-77+1.05184233e-76i
-3.75078272e+01	-1.28780722e-76+3.71443076e-77i
-3.74452098e+01	-1.91644719e-76-6.24844011e-77i
-3.73825924e+01	3.31532884e-76-4.58824044e-76i
-3.73199750e+01	7.52773799e-76+3.02097892e-76i
-3.72573575e+01	-4.20408318e-76+5.40018446e-76i
-3.71947401e+01	-1.27906032e-75+5.83392008e-76i
-3.71321227e+01	6.20952164e-76-1.76215914e-75i
-3.70695053e+01	7.82275320e-76+1.71714689e-75i
-3.70068879e+01	-1.86457402e-75-1.22896414e-75i
-3.69442705e+01	-6.98856630e-78-1.67536816e-75i
-3.68816531e+01	3.99319625e-75-1.15727660e-76i
-3.68190357e+01	2.81002259e-75+2.72515469e-75i
-3.67564183e+01	-6.57025183e-75+8.22049792e-75i
-3.66938009e+01	-4.52456160e-75-1.25749125e-74i
-3.66311835e+01	1.36666245e-74+3.46673977e-75i
-3.65685661e+01	-1.56702776e-74+2.58722667e-74i
-3.65059487e+01	-2.68035480e-74-4.47105175e-74i
-3.64433312e+01	3.55767400e-74-2.06498580e-74i
-3.63807138e+01	4.71324139e-74+5.35615965e-74i
-3.63180964e+01	-4.86348800e-74-6.70434530e-75i
-3.62554790e+01	3.46394216e-74+5.73568819e-75i
-3.61928616e+01	-7.84102719e-74+5.42822851e-74i
-3.61302442e+01	-1.16725067e-73-7.26149779e-74i
-3.60676268e+01	1.29452876e-73-2.14445828e-73i
-3.60050094e+01	1.70794275e-73+3.89941628e-73i
-3.59423920e+01	-1.54902873e-74-4.55503287e-73i
-3.58797746e+01	3.13412664e-73+2.98610703e-73i
-3.58171572e+01	-9.87896039e-73+5.68702229e-73i
-3.57545398e+01	-1.03276155e-72-4.91690364e-73i
-3.56919224e+01	3.90344141e-72-2.07785173e-72i
-3.56293049e+01	-3.10649340e-74+3.36256187e-72i
-3.55666875e+01	-5.31056036e-72-2.83262158e-73i
-3.55040701e+01	-1.36257518e-72-2.23272180e-72i
-3.54414527e+01	1.47650518e-71-4.19845789e-74i
-3.53788353e+01	-1.46075095e-71+1.09117446e-71i
-3.53162179e+01	-5.81079661e-72-2.11275947e-71i
-3.52536005e+01	1.90815044e-71+1.02414061e-71i
-3.51909831e+01	-1.64785196e-71-1.60908572e-72i
-3.51283657e+01	2.75372915e-71+8.10082367e-72i
-3.50657483e+01	-2.79165269e-71+1.79169508e-71i
-3.50031309e+01	-2.56359593e-71-5.93852817e-71i
-3.49405135e+01	8.26912394e-71+2.24648173e-71i
-3.48778961e+01	7.01804666e-72+7.80420918e-71i
-3.48152786e+01	-2.40977794e-70-4.82077055e-71i
-3.47526612e+01	2.02216864e-70-1.21412516e-70i
-3.46900438e+01	2.45761331e-70+3.43933640e-71i
-3.46274264e+01	-4.50888090e-70+2.95397054e-70i
-3.45648090e+01	-5.17570376e-71-3.06252561e-70i
-3.45021916e+01	8.28802077e-70-1.83533668e-70i
-3.44395742e+01	-9.01153408e-70+2.25823762e-70i
-3.43769568e+01	-2.19318412e-71-2.03891360e-70i
-3.43143394e+01	2.88864019e-69+3.26385074e-70i
-3.42517220e+01	-4.49606946e-69+3.36186813e-69i
-3.41891046e+01	-1.00316322e-70-7.37138675e-69i
-3.41264872e+01	7.14738806e-69+2.85759184e-69i
-3.40638698e+01	-3.96287226e-69+1.11559321e-68i
-3.40012523e+01	-1.61085386e-68-1.49265580e-68i
-3.39386349e+01	2.32059713e-68-5.83099136e-69i
-3.38760175e+01	1.07180905e-69+2.16174265e-68i
-3.38134001e+01	-1.35368040e-68+1.95591089e-69i
-3.37507827e+01	8.89392865e-69-4.53198461e-68i
-3.36881653e+01	-2.11090467e-68+7.48338290e-68i
-3.36255479e+01	-4.43966342e-68-3.88132102e-69i
-3.35629305e+01	8.97639417e-68-1.34928369e-67i
-3.35003131e+01	-1.34609679e-68+4.11620086e-68i
-3.34376957e+01	-5.17095513e-68+1.52379945e-68i
-3.33750783e+01	1.64225945e-67+1.00700531e-67i
-3.33124609e+01	2.10317111e-68-5.10694233e-68i
-3.32498435e+01	-2.18869464e-67+1.34767881e-67i
-3.31872260e+01	-6.12512032e-68-2.78879181e-67i
-3.31246086e+01	-1.39274787e-67+7.41794309e-67i
-3.30619912e+01	4.67255464e-67-1.51356704e-66i
-3.29993738e+01	2.74797172e-67+1.09183164e-66i
-3.29367564e+01	-9.20540229e-67+5.25926137e-68i
-3.28741390e+01	-2.73664964e-68-5.55206851e-67i
-3.28115216e+01	-4.59438775e-67+3.91419487e-68i
-3.27489042e+01	5.19730209e-66-8.44754878e-67i
-3.26862868e+01	-2.51023583e-66+7.93460548e-67i
-3.26236694e+01	-2.24573934e-66+5.97540257e-66i
-3.25610520e+01	-4.60071716e-66-2.79863959e-66i
-3.24984346e+01	5.81917553e-66-5.92034731e-66i
-3.24358172e+01	4.19434409e-67+1.42784451e-65i
-3.23731997e+01	-1.31405573e-65-8.46290548e-66i
-3.23105823e+01	-7.72884732e-66-2.35247046e-65i
-3.22479649e+01	5.53231813e-65-1.07156118e-66i
-3.21853475e+01	-1.14075459e-64+6.18344914e-65i
-3.21227301e+01	1.60749634e-64-1.36679285e-64i
-3.20601127e+01	5.70550126e-65+4.23206431e-65i
-3.19974953e+01	-1.97453378e-64+2.52689452e-64i
-3.19348779e+01	2.84425636e-65-7.37650806e-65i
-3.18722605e+01	-2.83039195e-65+1.57886336e-64i
-3.18096431e+01	-3.17190962e-64-3.12227027e-64i
-3.17470257e+01	-4.11703540e-64-1.28916896e-63i
-3.16844083e+01	1.39677343e-63+9.30848488e-64i
-3.16217909e+01	1.05242583e-63+1.01971146e-63i
-3.15591735e+01	-6.36098802e-64-8.39492838e-64i
-3.14965560e+01	-3.83290169e-64+1.33436866e-63i
-3.14339386e+01	-2.51271858e-63+1.46045615e-63i
-3.13713212e+01	-2.63077480e-63-1.01633172e-63i
-3.13087038e+01	8.82228298e-63-6.94597944e-63i
-3.12460864e+01	-4.09159429e-63+1.20635311e-62i
-3.11834690e+01	-1.23731294e-62-1.06752652e-62i
-3.11208516e+01	1.01920179e-62-7.30210432e-63i
-3.10582342e+01	1.34204610e-62+1.72160919e-62i
-3.09956168e+01	2.55961084e-63-1.15961822e-62i
-3.09329994e+01	-1.86467770e-62-3.50401594e-62i
-3.08703820e+01	5.57521469e-62+9.09728367e-62i
-3.08077646e+01	-7.31029762e-62+1.05581418e-62i
-3.07451472e+01	-8.19830264e-63-9.02085168e-63i
-3.06825297e+01	-5.35283741e-62-1.06851014e-61i
-3.06199123e+01	1.44237732e-61-1.65458757e-62i
-3.05572949e+01	-2.70604332e-61+1.24301412e-61i
-3.04946775e+01	3.02311817e-61-4.37474738e-61i
-3.04320601e+01	2.60214017e-61+9.15697669e-61i
-3.03694427e+01	-3.06844975e-61-8.65080269e-61i
-3.03068253e+01	7.67075348e-62+2.72007653e-62i
-3.02442079e+01	-6.08998754e-61+1.48138018e-60i
-3.01815905e+01	-1.48020948e-61-2.16599353e-61i
-3.01189731e+01	1.79494615e-60-2.56371877e-60i
-3.00563557e+01	-2.64469773e-60+1.03445312e-60i
-2.99937383e+01	-1.26515192e-60+3.32906517e-61i
-2.99311209e+01	7.22026437e-60-1.69082534e-60i
-2.98685034e+01	-3.37258321e-60+5.35400489e-60i
-2.98058860e+01	-6.26644594e-60-4.88873921e-60i
-2.97432686e+01	1.51912353e-59-8.66121090e-60i
-2.96806512e+01	-4.81226012e-60+3.76981625e-59i
-2.96180338e+01	-1.70067824e-59-4.74401260e-59i
-2.95554164e+01	4.06844882e-60+1.75608772e-59i
-2.94927990e+01	9.43667203e-60+8.17128241e-59i
-2.94301816e+01	-8.23090850e-59-1.34529228e-58i
-2.93675642e+01	1.22845776e-58-1.58482336e-58i
-2.93049468e+01	1.00416088e-58+2.98195343e-58i
-2.92423294e+01	-4.07871676e-60+2.58062393e-58i
-2.91797120e+01	-5.39981783e-58-3.87788393e-58i
-2.91170946e+01	3.83620205e-58-2.25433691e-58i
-2.90544771e+01	1.46352951e-58+2.12107592e-58i
-2.89918597e+01	-6.40495792e-58+1.49633222e-58i
-2.89292423e+01	9.05328053e-58-7.77742077e-58i
-2.88666249e+01	8.04693983e-58+7.74707283e-58i
-2.88040075e+01	-3.77347986e-58+6.40779125e-58i
-2.87413901e+01	-2.01310234e-57+1.39146848e-57i
-2.86787727e+01	-2.11138661e-57-3.17822904e-57i
-2.86161553e+01	3.78694198e-57-7.11460721e-58i
-2.85535379e+01	2.14588932e-57+2.52123182e-57i
-2.84909205e+01	-8.04805838e-57-5.08849581e-57i
-2.84283031e+01	1.21656422e-56-5.42923527e-57i
-2.83656857e+01	8.20467855e-58+2.49420402e-56i
-2.83030683e+01	-4.80440471e-57-1.75902692e-56i
-2.82404508e+01	4.74109610e-57+6.76549503e-57i
-2.81778334e+01	-2.72344855e-57+2.24930805e-56i
-2.81152160e+01	-5.76564967e-56-1.63790940e-56i
-2.80525986e+01	6.18152420e-56-6.56933047e-56i
-2.79899812e+01	9.72111949e-58+6.08748305e-56i
-2.79273638e+01	4.33219454e-57+6.28805807e-56i
-2.78647464e+01	-4.53148376e-56-1.23612423e-55i
-2.78021290e+01	-8.35163474e-56+1.84577110e-56i
-2.77395116e+01	1.10879052e-55-1.60129088e-55i
-2.76768942e+01	5.83834352e-55+2.31214396e-55i
-2.76142768e+01	-6.71732250e-55+1.06972055e-55i
-2.75516594e+01	-1.02629907e-55+7.17838130e-56i
-2.74890420e+01	5.84936732e-55+3.30620004e-55i
-2.74264245e+01	-2.03596611e-54+1.94025989e-55i
-2.73638071e+01	1.04849561e-54-3.58185543e-54i
-2.73011897e+01	4.33015045e-54+2.32442305e-54i
-2.72385723e+01	-4.67501497e-55+2.85489336e-54i
-2.71759549e+01	-9.34919640e-54+4.07147374e-54i
-2.71133375e+01	8.56574839e-55-8.33788258e-54i
-2.70507201e+01	3.51568708e-54-2.78774020e-54i
-2.69881027e+01	1.34599491e-53-3.34768867e-54i
-2.69254853e+01	-1.24247818e-53+1.23484225e-53i
-2.68628679e+01	-8.11569072e-54-9.00040923e-54i
-2.68002505e+01	3.13862571e-53+2.52244551e-53i
-2.67376331e+01	-3.61884693e-53+2.68216330e-53i
-2.66750157e+01	-5.82509950e-53-1.37935091e-52i
-2.66123982e+01	1.12287397e-52+5.73146967e-53i
-2.65497808e+01	7.14652107e-53+1.12680647e-52i
-2.64871634e+01	-1.46993490e-52-8.28788827e-53i
-2.64245460e+01	5.82688205e-53+4.28996431e-53i
-2.63619286e+01	-1.99018511e-52+1.66075765e-52i
-2.62993112e+01	-2.41129422e-52-5.33080669e-52i
-2.62366938e+01	9.19974582e-52-5.60657358e-53i
-2.61740764e+01	-1.16093449e-52+8.65266009e-52i
-2.61114590e+01	6.19875376e-53-8.91107233e-52i
-2.60488416e+01	-2.02026510e-51+8.00035637e-52i
-2.59862242e+01	2.88570572e-51-1.33237911e-51i
-2.59236068e+01	7.78372155e-52+5.24936435e-51i
-2.58609894e+01	-5.61404243e-51-2.64747102e-51i
-2.57983719e+01	-1.25709987e-51-8.67150688e-51i
-2.57357545e+01	6.36209303e-51+4.04593626e-51i
-2.56731371e+01	1.91077680e-51+9.72857860e-51i
-2.56105197e+01	-3.61927628e-51-1.86362691e-50i
-2.55479023e+01	1.11960240e-50+8.22314900e-51i
-2.54852849e+01	2.49005736e-51+3.15783632e-50i
-2.54226675e+01	-4.27686108e-50-1.26412694e-50i
-2.53600501e+01	2.34187610e-50-1.63704087e-50i
-2.52974327e+01	-3.24277833e-50-5.16745950e-50i
-2.52348153e+01	4.54110525e-50+5.45029798e-50i
-2.51721979e+01	7.45940380e-50+1.19866113e-50i
-2.51095805e+01	-7.00046504e-50-8.24039578e-50i
-2.50469631e+01	4.61684093e-50+1.16514448e-49i
-2.49843456e+01	-1.34058999e-49+2.94296401e-49i
-2.49217282e+01	-2.08101625e-50-3.13707289e-49i
-2.48591108e+01	-4.09318980e-49-4.75377766e-49i
-2.47964934e+01	6.81379841e-49+1.44266038e-49i
-2.47338760e+01	3.67894489e-49+4.79088922e-49i
-2.46712586e+01	-7.90292763e-49-2.52255239e-49i
-2.46086412e+01	6.15170578e-49+3.40375927e-49i
-2.45460238e+01	3.13311435e-49-1.76470119e-48i
-2.44834064e+01	-2.32909833e-48+2.30003544e-48i
-2.44207890e+01	2.85401669e-48+2.98888942e-48i
-2.43581716e+01	-8.78359104e-49-2.70588182e-48i
-2.42955542e+01	-5.66723838e-48-1.21597690e-47i
-2.42329368e+01	1.33639726e-47+9.00753126e-48i
-2.41703193e+01	-7.25865682e-48+1.02423764e-47i
-2.41077019e+01	7.02610145e-48-1.32711726e-47i
-2.40450845e+01	1.12858153e-47+1.98977633e-47i
-2.39824671e+01	-2.63157512e-47+2.05850869e-47i
-2.39198497e+01	-5.93404405e-47-3.43364702e-47i
-2.38572323e+01	3.66469433e-47+5.61980599e-48i
-2.37946149e+01	6.24414270e-47-1.14101241e-46i
-2.37319975e+01	6.29375436e-48+1.24961227e-46i
-2.36693801e+01	-9.29739497e-47-1.53943311e-46i
-2.36067627e+01	3.16218156e-46+4.66331094e-46i
-2.35441453e+01	-6.45450585e-46-2.74194187e-46i
-2.34815279e+01	2.50044794e-46-8.13571645e-46i
-2.34189105e+01	9.92415109e-46+1.64898962e-45i
-2.33562930e+01	-9.39868286e-46-1.25640670e-45i
-2.32936756e+01	-1.37242054e-45-3.01812459e-46i
-2.32310582e+01	3.36106652e-45+5.18108330e-46i
-2.31684408e+01	-2.17479321e-45+2.75399002e-45i
-2.31058234e+01	1.13614842e-45-2.79362516e-45i
-2.30432060e+01	-1.61367702e-45-1.44268626e-45i
-2.29805886e+01	1.23933977e-45+1.11187391e-45i
-2.29179712e+01	1.22480524e-45+1.44898698e-44i
-2.28553538e+01	-6.15677264e-45-1.91101440e-44i
-2.27927364e+01	-2.45070565e-44-3.65215844e-45i
-2.27301190e+01	4.87061694e-44-1.39718813e-44i
-2.26675016e+01	2.58249421e-45+4.35553830e-44i
-2.26048842e+01	-1.30940031e-44-3.46365629e-44i
-2.25422668e+01	-2.11722338e-44+5.44381568e-44i
-2.24796493e+01	-1.67315683e-44-2.44292174e-44i
-2.24170319e+01	-4.66971838e-44-5.20265572e-44i
-2.23544145e+01	2.34663845e-43-7.39099770e-44i
-2.22917971e+01	-1.40036167e-43+2.20361435e-43i
-2.22291797e+01	-1.14995550e-43-1.06491283e-44i
-2.21665623e+01	8.05772404e-45-1.77147173e-43i
-2.21039449e+01	4.54154181e-43+2.10665473e-43i
-2.20413275e+01	-3.49939465e-43+1.32734837e-43i
-2.19787101e+01	-1.46427435e-42-7.98597809e-43i
-2.19160927e+01	2.15703782e-42+5.40703408e-43i
-2.18534753e+01	-1.72924039e-43+8.64923233e-43i
-2.17908579e+01	-5.86297006e-43-2.89205299e-42i
-2.17282405e+01	2.47129032e-44+3.56730035e-42i
-2.16656230e+01	-2.43403664e-42-2.96527526e-43i
-2.16030056e+01	1.13749328e-42+1.07733030e-42i
-2.15403882e+01	4.78394512e-43-1.39013143e-41i
-2.14777708e+01	-1.05766711e-42+2.91710984e-42i
-2.14151534e+01	1.77891184e-41+1.29306415e-41i
-2.13525360e+01	1.31768696e-41+8.67197116e-42i
-2.12899186e+01	-5.50665422e-41+2.73069778e-41i
-2.12273012e+01	-4.74687024e-42-7.29878010e-41i
-2.11646838e+01	8.42667170e-42-8.74217576e-42i
-2.11020664e+01	6.68780723e-41+1.09596605e-40i
-2.10394490e+01	-1.39520799e-40-6.87771825e-41i
-2.09768316e+01	2.24052284e-40-2.71019423e-40i
-2.09142142e+01	9.33990333e-41+3.38803985e-40i
-2.08515967e+01	-2.04490158e-40+3.85898389e-40i
-2.07889793e+01	-1.73345445e-40-2.77700921e-40i
-2.07263619e+01	-4.25547976e-41-1.85051082e-40i
-2.06637445e+01	-3.46459893e-40+4.23713514e-40i
-2.06011271e+01	9.12626219e-41-1.55109157e-39i
-2.05385097e+01	1.34374052e-40-4.46284031e-40i
-2.04758923e+01	2.35229894e-39+1.61873310e-39i
-2.04132749e+01	-2.13769462e-40+2.91828092e-39i
-2.03506575e+01	-6.59868246e-40-2.19341645e-39i
-2.02880401e+01	-5.76849099e-39+4.66374403e-39i
-2.02254227e+01	-3.47874342e-39-1.03968398e-38i
-2.01628053e+01	4.16026743e-39-8.26147156e-40i
-2.01001879e+01	1.36209238e-38+2.22813794e-39i
-2.00375704e+01	-4.44420274e-39+2.38908089e-39i
-1.99749530e+01	-5.25748448e-40-1.73317373e-38i
-1.99123356e+01	-1.13703604e-38+4.44003853e-38i
-1.98497182e+01	2.33723247e-38-1.64022035e-38i
-1.97871008e+01	-1.48081714e-38-5.86940722e-38i
-1.97244834e+01	2.19957362e-38+8.83625791e-38i
-1.96618660e+01	-1.56054817e-38+3.53070426e-38i
-1.95992486e+01	-9.66509091e-38-1.91067765e-37i
-1.95366312e+01	1.99810270e-37+3.29564179e-37i
-1.94740138e+01	-2.45218578e-37-2.35947702e-37i
-1.94113964e+01	1.65694170e-37-2.59233693e-37i
-1.93487790e+01	-1.36351132e-37+2.51825353e-37i
-1.92861616e+01	6.04475815e-37+5.86062494e-37i
-1.92235441e+01	-8.58201825e-37-1.48330218e-37i
-1.91609267e+01	-2.29962315e-36-1.81146684e-36i
-1.90983093e+01	5.77034947e-36-2.87947502e-37i
-1.90356919e+01	1.40016605e-36+4.39888135e-36i
-1.89730745e+01	-8.24584582e-36-2.60974547e-37i
-1.89104571e+01	-3.56153965e-36-3.14372547e-36i
-1.88478397e+01	1.18456591e-35-3.68842152e-36i
-1.87852223e+01	3.65882265e-36+1.64198037e-35i
-1.87226049e+01	-2.93456340e-35-2.30863080e-35i
-1.86599875e+01	2.55268011e-35-6.83813951e-36i
-1.85973701e+01	8.68450137e-36+2.46540071e-35i
-1.85347527e+01	2.19696933e-35+6.99411442e-36i
-1.84721353e+01	-4.08588464e-35+6.26402286e-36i
-1.84095178e+01	-3.81325574e-35+1.42356273e-35i
-1.83469004e+01	-5.54010500e-35-4.12166619e-35i
-1.82842830e+01	1.75607014e-34-3.24055597e-35i
-1.82216656e+01	-1.78543299e-34-8.34504140e-35i
-1.81590482e+01	2.14512779e-34-4.73403417e-35i
-1.80964308e+01	2.33912734e-34+2.36934217e-34i
-1.80338134e+01	-1.74978503e-34+4.59368838e-34i
-1.79711960e+01	-6.62741855e-34-3.28130588e-34i
-1.79085786e+01	-9.02556783e-35-3.19412545e-34i
-1.78459612e+01	6.35827095e-34-4.00949326e-34i
-1.77833438e+01	1.14773983e-33+1.03130122e-33i
-1.77207264e+01	-3.74306795e-33-1.76798931e-33i
-1.76581090e+01	3.51964673e-33-8.32947187e-34i
-1.75954915e+01	4.36894185e-33+4.57694559e-33i
-1.75328741e+01	-4.69551780e-33+4.92224961e-33i
-1.74702567e+01	-8.25540253e-33-6.77043737e-33i
-1.74076393e+01	4.01229191e-33-1.57888866e-32i
-1.73450219e+01	1.08149160e-32+2.82383314e-32i
-1.72824045e+01	-2.98466890e-32+3.94899319e-33i
-1.72197871e+01	1.22750270e-32-5.88034529e-32i
-1.71571697e+01	4.73964749e-32+1.24118162e-33i
-1.70945523e+01	2.75110370e-32+8.14212134e-32i
-1.70319349e+01	-1.69540186e-31-1.45366194e-32i
-1.69693175e+01	2.49378508e-31-1.73805179e-32i
-1.69067001e+01	-1.82853764e-31+8.32703744e-32i
-1.68440827e+01	-2.27011129e-31-1.66236244e-31i
-1.67814652e+01	3.76468424e-31+5.41670510e-32i
-1.67188478e+01	-3.07979457e-32+6.52813068e-32i
-1.66562304e+01	-1.05922866e-31-3.89690110e-31i
-1.65936130e+01	1.26128410e-31+9.51941827e-31i
-1.65309956e+01	-6.01240774e-31-4.54089568e-31i
-1.64683782e+01	-2.81444272e-31-1.63586409e-30i
-1.64057608e+01	2.89881892e-30+2.27542969e-30i
-1.63431434e+01	-3.64271025e-30-8.50148449e-32i
-1.62805260e+01	-9.19215793e-31-6.79312145e-30i
-1.62179086e+01	1.40278497e-29+7.42174402e-30i
-1.61552912e+01	-1.58703397e-29+1.26514217e-29i
-1.60926738e+01	7.13865828e-32-2.37570904e-29i
-1.60300564e+01	9.98579826e-30+1.34017935e-29i
-1.59674389e+01	-1.57918841e-29+1.04563653e-29i
-1.59048215e+01	-1.42746287e-29-1.81969523e-29i
-1.58422041e+01	2.60853020e-29-4.07092653e-29i
-1.57795867e+01	2.10459444e-29+3.05034171e-29i
-1.57169693e+01	2.66591429e-29+4.95177522e-29i
-1.56543519e+01	-9.74125566e-29-2.35250344e-29i
-1.55917345e+01	8.96296575e-29-9.85921651e-29i
-1.55291171e+01	1.40198145e-28+1.96777696e-28i
-1.54664997e+01	-2.77769161e-28+2.68027593e-28i
-1.54038823e+01	-4.50001845e-28-3.56408047e-28i
-1.53412649e+01	4.38529055e-28-1.23731311e-27i
-1.52786475e+01	1.71211881e-27+1.87515691e-27i
-1.52160301e+01	-3.73359301e-27+1.28226940e-27i
-1.51534126e+01	1.18704266e-27-6.82925895e-27i
-1.50907952e+01	7.05117967e-27+7.95629171e-27i
-1.50281778e+01	-1.04063129e-26+5.54026360e-29i
-1.49655604e+01	2.11000538e-27-7.64748056e-27i
-1.49029430e+01	3.39498090e-27+5.44249325e-27i
-1.48403256e+01	-6.88342849e-29-1.85161594e-27i
-1.47777082e+01	4.19283689e-27+1.06490123e-27i
-1.47150908e+01	-6.52939703e-27+5.15671871e-27i
-1.46524734e+01	-1.20458265e-26-2.09275221e-27i
-1.45898560e+01	1.29976142e-26-1.26166102e-26i
-1.45272386e+01	2.12470737e-26+2.02000544e-27i
-1.44646212e+01	-3.54445571e-26+4.41367351e-26i
-1.44020038e+01	-2.55093186e-26-9.52626290e-26i
-1.43393863e+01	1.22628645e-25+2.72203530e-26i
-1.42767689e+01	-6.61437554e-26+1.45758876e-25i
-1.42141515e+01	-1.52182575e-25-6.93042148e-26i
-1.41515341e+01	1.49466157e-25-3.63174237e-25i
-1.40889167e+01	3.43858963e-25+4.65946869e-25i
-1.40262993e+01	-7.07322631e-25+3.37242102e-25i
-1.39636819e+01	2.83646737e-25-1.25441902e-24i
-1.39010645e+01	6.66758905e-25+1.21171747e-24i
-1.38384471e+01	-1.49060895e-24+3.77042108e-25i
-1.37758297e+01	4.07791328e-25-2.18201520e-24i
-1.37132123e+01	2.78672257e-24+3.07745880e-25i
-1.36505949e+01	-2.93818407e-24+3.26720558e-24i
-1.35879775e+01	-7.72218642e-25-2.60115093e-24i
-1.35253601e+01	2.79210297e-24-7.27343141e-25i
-1.34627426e+01	5.13448435e-24+9.99550907e-24i
-1.34001252e+01	-1.83951432e-23-1.10999615e-23i
-1.33375078e+01	1.58202411e-24-1.04803188e-23i
-1.32748904e+01	2.05754157e-23+1.37594879e-23i
-1.32122730e+01	2.11110893e-24+5.09461941e-24i
-1.31496556e+01	1.13508011e-23-3.39433623e-24i
-1.30870382e+01	-6.90458661e-23+1.62834072e-23i
-1.30244208e+01	-1.36611619e-24-3.15870325e-23i
-1.29618034e+01	9.50056413e-23-4.99152438e-24i
-1.28991860e+01	-3.07534208e-23-1.10096298e-23i
-1.28365686e+01	-5.64745862e-24+6.67848234e-23i
-1.27739512e+01	-4.51468007e-23-7.24514593e-23i
-1.27113338e+01	8.83301001e-23+8.05479548e-23i
-1.26487163e+01	-2.05076170e-22+1.80397507e-22i
-1.25860989e+01	2.40537682e-22-7.65518212e-22i
-1.25234815e+01	1.08310154e-22+7.19814545e-22i
-1.24608641e+01	-7.30681773e-22+7.76205859e-22i
-1.23982467e+01	5.28309953e-22-1.70228602e-21i
-1.23356293e+01	-3.54073961e-22+9.21504568e-23i
-1.22730119e+01	-1.34866072e-22-4.57047673e-22i
-1.22103945e+01	1.38336571e-21+9.80547922e-22i
-1.21477771e+01	3.13416453e-21+1.97910452e-21i
-1.20851597e+01	-5.82782408e-21-2.69707546e-21i
-1.20225423e+01	2.39127377e-21+2.01403470e-22i
-1.19599249e+01	-4.47173342e-21+9.30904150e-21i
-1.18973075e+01	2.07555024e-21-1.09709313e-20i
-1.18346900e+01	7.29031473e-21-8.16770683e-21i
-1.17720726e+01	-3.11437931e-21+1.25302239e-20i
-1.17094552e+01	7.69325232e-21+6.60198892e-21i
-1.16468378e+01	-6.56366664e-20+2.30941029e-20i
-1.15842204e+01	7.15724772e-20-9.28366435e-20i
-1.15216030e+01	3.82728299e-20+5.77653085e-20i
-1.14589856e+01	-7.61840076e-20+4.40441868e-20i
-1.13963682e+01	-5.99541914e-20-1.27587912e-19i
-1.13337508e+01	1.72287236e-19+1.22833790e-19i
-1.12711334e+01	7.93372699e-20+1.05865034e-19i
-1.12085160e+01	-2.58886072e-19-1.61427830e-19i
-1.11458986e+01	-5.17400415e-19+2.81841394e-21i
-1.10832812e+01	1.09560287e-18-6.73730432e-19i
-1.10206637e+01	4.76921774e-19+2.34746276e-18i
-1.09580463e+01	-2.45436153e-18-2.11511261e-18i
-1.08954289e+01	-2.00634302e-19-2.70288603e-18i
-1.08328115e+01	5.71363839e-18+6.50743284e-18i
-1.07701941e+01	-6.09018565e-18-1.97930485e-18i
-1.07075767e+01	2.37573177e-18-7.69709400e-18i
-1.06449593e+01	4.64847624e-18+1.03840987e-17i
-1.05823419e+01	-1.65819373e-17+4.96598939e-18i
-1.05197245e+01	8.45129992e-18-2.00463348e-17i
-1.04571071e+01	1.76909388e-17-5.37820388e-19i
-1.03944897e+01	-1.59899421e-17+2.48347215e-17i
-1.03318723e+01	-6.28037259e-18-3.23732739e-17i
-1.02692549e+01	5.22199221e-17+1.75616921e-17i
-1.02066374e+01	-7.97220303e-17+5.66300817e-17i
-1.01440200e+01	2.13226939e-17-8.05364301e-17i
-1.00814026e+01	7.68798199e-17+7.03327041e-17i
-1.00187852e+01	-1.29141970e-16-1.13538789e-16i
-9.95616781e+00	7.63290296e-17+7.69067746e-17i
-9.89355041e+00	-1.53422550e-16+9.82060816e-17i
-9.83093300e+00	3.49776188e-16-3.43031713e-16i
-9.76831559e+00	3.45488656e-17+2.90493883e-16i
-9.70569818e+00	-6.10908973e-16+2.40063203e-16i
-9.64308078e+00	-1.12831309e-16-3.84252537e-16i
-9.58046337e+00	1.45942164e-15-4.85083953e-16i
-9.51784596e+00	-1.09187304e-18+1.73063736e-15i
-9.45522855e+00	-2.80138376e-15-3.55373822e-16i
-9.39261115e+00	-4.13910763e-16-1.42647702e-15i
-9.32999374e+00	1.34826628e-15-4.95802649e-15i
-9.26737633e+00	1.13381971e-14+8.42667002e-15i
-9.20475892e+00	-1.57867992e-14+9.47596342e-15i
-9.14214152e+00	-1.12208140e-14-3.41429282e-14i
-9.07952411e+00	6.27601690e-14+2.41767866e-14i
-9.01690670e+00	-8.49233700e-14+5.79119584e-14i
-8.95428929e+00	1.63480823e-15-1.41361161e-13i
-8.89167188e+00	1.10103170e-13+9.99999095e-14i
-8.82905448e+00	-1.34566158e-13+2.29350942e-14i
-8.76643707e+00	8.65510174e-14-1.62521282e-13i
-8.70381966e+00	7.30025073e-14+1.99660742e-13i
-8.64120225e+00	-1.82176201e-13-7.37390465e-15i
-8.57858485e+00	2.15444372e-13-9.40694911e-14i
-8.51596744e+00	-3.26322854e-13+2.65793379e-13i
-8.45335003e+00	-1.75875752e-13-5.35365950e-13i
-8.39073262e+00	6.62462341e-13+3.40093412e-13i
-8.32811522e+00	-6.61904051e-13-7.24642048e-13i
-8.26549781e+00	1.89059313e-12+6.09844600e-13i
-8.20288040e+00	-1.24571159e-12+1.17251041e-12i
-8.14026299e+00	-1.71552261e-12-8.36335458e-13i
-8.07764559e+00	-1.68353283e-13-2.80747412e-13i
-8.01502818e+00	3.67124829e-12+2.62527505e-13i
-7.95241077e+00	-1.44512875e-12-2.62464324e-12i
-7.88979336e+00	-3.00738420e-13+4.01695255e-12i
-7.82717595e+00	-7.06749185e-13+1.71504272e-12i
-7.76455855e+00	-4.75382408e-12-3.70760824e-12i
-7.70194114e+00	-3.52648003e-12-1.02382303e-12i
-7.63932373e+00	1.95203333e-11-1.82416575e-11i
-7.57670632e+00	6.40024357e-12+3.35797345e-11i
-7.51408892e+00	-3.75409463e-11-1.39217048e-11i
-7.45147151e+00	3.20866444e-11+1.85009616e-11i
-7.38885410e+00	-6.92251358e-12-6.26834142e-11i
-7.32623669e+00	5.77798401e-11+6.51831532e-11i
-7.26361929e+00	-4.54267767e-11+2.99744439e-10i
-7.20100188e+00	-7.41562399e-10-8.33794989e-10i
-7.13838447e+00	1.63410981e-09+2.28346200e-10i
-7.07576706e+00	-8.20364515e-10+1.28175150e-09i
-7.01314966e+00	-1.03719793e-09-1.33881478e-09i
-6.95053225e+00	1.45162585e-09-1.22844012e-09i
-6.88791484e+00	1.63498027e-09+2.42550044e-09i
-6.82529743e+00	-4.37080944e-09+2.25715167e-09i
-6.76268003e+00	1.15093539e-09-5.66457415e-09i
-6.70006262e+00	2.84348662e-09+2.27692932e-09i
-6.63744521e+00	-1.21471353e-09+1.26718918e-09i
-6.57482780e+00	-3.93903060e-09-1.02082076e-10i
-6.51221039e+00	2.01186344e-09-5.22778279e-09i
-6.44959299e+00	9.01123932e-09+2.17380366e-09i
-6.38697558e+00	-6.61397609e-09+4.93557874e-09i
-6.32435817e+00	9.31862470e-09+3.43120375e-10i
-6.26174076e+00	-8.39117115e-09+3.79514237e-08i
-6.19912336e+00	-1.01964211e-07-5.64503610e-08i
-6.13650595e+00	1.85809938e-07-1.33870598e-07i
-6.07388854e+00	7.01150573e-08+3.14239675e-07i
-6.01127113e+00	-4.47027084e-07+7.83978541e-09i
-5.94865373e+00	2.01689829e-07-5.06173665e-07i
-5.88603632e+00	4.60422371e-07+5.93662537e-08i
-5.82341891e+00	-3.06988284e-08+7.34637767e-07i
-5.76080150e+00	-8.52510077e-07+3.30768072e-07i
-5.69818410e+00	-4.15309597e-07-1.48922547e-06i
-5.63556669e+00	1.50357195e-06-4.61192036e-07i
-5.57294928e+00	1.12140991e-06+5.47405393e-07i
-5.51033187e+00	-1.58530458e-07+5.23461637e-06i
-5.44771446e+00	-1.11529241e-05-2.08741380e-06i
-5.38509706e+00	9.73232759e-06-2.16888981e-05i
-5.32247965e+00	2.85655748e-05+2.35417431e-05i
-5.25986224e+00	-3.88115396e-05+3.98293302e-05i
-5.19724483e+00	-5.47291280e-05-6.18105821e-05i
-5.13462743e+00	1.01015341e-04-7.73761229e-05i
-5.07201002e+00	9.18032289e-05+1.46481088e-04i
-5.00939261e+00	-2.04762591e-04+1.44297812e-04i
-4.94677520e+00	-2.14098790e-04-2.92341151e-04i
-4.88415780e+00	4.23872247e-04-3.78149530e-04i
-4.82154039e+00	6.25218506e-04+6.81111794e-04i
-4.75892298e+00	-1.06136827e-03+9.54097572e-04i
-4.69630557e+00	-1.58360267e-03-1.58481142e-03i
-4.63368817e+00	2.52551818e-03-2.60952702e-03i
-4.57107076e+00	4.52333335e-03+4.20500172e-03i
-4.50845335e+00	-7.66459373e-03+7.57517334e-03i
-4.44583594e+00	-9.44698239e-03-1.10671324e-02i
-4.38321853e+00	1.56852240e-02-1.02634539e-02i
-4.32060113e+00	9.64159045e-03+2.14339539e-02i
-4.25798372e+00	-2.79179418e-02+6.86936534e-03i
-4.19536631e+00	-1.71734346e-03-3.44085319e-02i
-4.13274890e+00	4.11234585e-02+7.03906348e-03i
-4.07013150e+00	-2.22164079e-02+4.48065848e-02i
-4.00751409e+00	-3.78920834e-02-4.47586714e-02i
-3.94489668e+00	5.71623677e-02-6.02644789e-03i
-3.88227927e+00	-1.87460049e-02+3.43787189e-02i
-3.81966187e+00	-1.38379418e-02-1.49202145e-02i
-3.75704446e+00	7.63292488e-03-6.57294342e-03i
-3.69442705e+00	4.72337492e-03+2.61829151e-03i
-3.63180964e+00	9.44864808e-05+3.88921320e-03i
-3.56919224e+00	-3.08261427e-03+1.70573771e-03i
-3.50657483e+00	-2.17810412e-03-2.16271613e-03i
-3.44395742e+00	1.66512211e-03-1.85763438e-03i
-3.38134001e+00	1.44976072e-03+1.18671917e-03i
-3.31872260e+00	-8.00245866e-04+9.65837277e-04i
-3.25610520e+00	-6.69716208e-04-4.35834369e-04i
-3.19348779e+00	2.02900309e-04-4.70688496e-04i
-3.13087038e+00	3.49364394e-04+4.08074098e-05i
-3.06825297e+00	4.57297467e-05+2.82629849e-04i
-3.00563557e+00	-2.35592504e-04+6.83923997e-05i
-2.94301816e+00	-6.18593797e-05-1.92688279e-04i
-2.88040075e+00	1.47154552e-04-3.89842541e-05i
-2.81778334e+00	2.38849813e-05+1.04708643e-04i
-2.75516594e+00	-6.79560341e-05+1.31839568e-05i
-2.69254853e+00	-1.12257003e-05-4.26013577e-05i
-2.62993112e+00	2.56720424e-05-9.93149846e-06i
-2.56731371e+00	9.68766743e-06+1.62533257e-05i
-2.50469631e+00	-9.79185156e-06+7.96536476e-06i
-2.44207890e+00	-7.25465596e-06-5.92809605e-06i
-2.37946149e+00	4.09100467e-06-5.85722518e-06i
-2.31684408e+00	4.22876670e-06+2.74543342e-06i
-2.25422668e+00	-1.71721196e-06+2.93765760e-06i
-2.19160927e+00	-1.97762807e-06-1.07143880e-06i
-2.12899186e+00	6.62123281e-07-1.28355244e-06i
-2.06637445e+00	8.41741855e-07+4.71161201e-07i
-2.00375704e+00	-3.22363488e-07+4.14076285e-07i
-1.94113964e+00	-1.93026649e-07-1.73712610e-07i
-1.87852223e+00	4.96778999e-08-3.12304406e-08i
-1.81590482e+00	-3.68142219e-08-2.81075226e-08i
-1.75328741e+00	8.84321372e-08-4.90016689e-08i
-1.69067001e+00	2.92537766e-08+9.12107415e-08i
-1.62805260e+00	-5.89998016e-08+9.70680270e-09i
-1.56543519e+00	-1.31289199e-08-3.78370488e-08i
-1.50281778e+00	1.56478347e-08-1.01286015e-08i
-1.44020038e+00	1.78224463e-08+7.54194692e-09i
-1.37758297e+00	-7.02715159e-09+1.86685592e-08i
-1.31496556e+00	-1.38268233e-08-6.85966389e-09i
-1.25234815e+00	6.20093460e-09-1.00407251e-08i
-1.18973075e+00	3.57851922e-09+4.37823277e-09i
-1.12711334e+00	1.62917469e-09+3.94740587e-10i
-1.06449593e+00	-3.65278478e-09+4.18795577e-09i
-1.00187852e+00	-1.99109291e-09-3.72172809e-09i
-9.39261115e-01	2.36519807e-09-1.65843216e-09i
-8.76643707e-01	1.71694702e-09+1.69297691e-09i
-8.14026299e-01	-1.29817979e-09+1.43659019e-09i
-7.51408892e-01	-1.12731718e-09-8.48610450e-10i
-6.88791484e-01	5.10389937e-10-9.36883017e-10i
-6.26174076e-01	7.47602757e-10+2.98694238e-10i
-5.63556669e-01	-1.30694741e-10+6.04227854e-10i
-5.00939261e-01	-4.95129530e-10-2.84574534e-11i
-4.38321853e-01	-4.46952314e-11-3.68588007e-10i
-3.75704446e-01	3.44520813e-10-9.97361854e-11i
-3.13087038e-01	1.04014835e-10+2.81709726e-10i
-2.50469631e-01	-2.94823236e-10+9.07399084e-11i
-1.87852223e-01	-1.08315035e-10-2.43799846e-10i
-1.25234815e-01	2.92526271e-10-1.10362903e-10i
-6.26174076e-02	1.37490969e-10+2.98979413e-10i
0.00000000e+00	-3.54372104e-10+4.33980663e-26i
6.26174076e-02	1.37490969e-10-2.98979413e-10i
1.25234815e-01	2.92526271e-10+1.10362903e-10i
1.87852223e-01	-1.08315035e-10+2.43799846e-10i
2.50469631e-01	-2.94823236e-10-9.07399084e-11i
3.13087038e-01	1.04014835e-10-2.81709726e-10i
3.75704446e-01	3.44520813e-10+9.97361854e-11i
4.38321853e-01	-4.46952314e-11+3.68588007e-10i
5.00939261e-01	-4.95129530e-10+2.84574534e-11i
5.63556669e-01	-1.30694741e-10-6.04227854e-10i
6.26174076e-01	7.47602757e-10-2.98694238e-10i
6.88791484e-01	5.10389937e-10+9.36883017e-10i
7.51408892e-01	-1.12731718e-09+8.48610450e-10i
8.14026299e-01	-1.29817979e-09-1.43659019e-09i
8.76643707e-01	1.71694702e-09-1.69297691e-09i
9.39261115e-01	2.36519807e-09+1.65843216e-09i
1.00187852e+00	-1.99109291e-09+3.72172809e-09i
1.06449593e+00	-3.65278478e-09-4.18795577e-09i
1.12711334e+00	1.62917469e-09-3.94740587e-10i
1.18973075e+00	3.57851922e-09-4.37823277e-09i
1.25234815e+00	6.20093460e-09+1.00407251e-08i
1.31496556e+00	-1.38268233e-08+6.85966389e-09i
1.37758297e+00	-7.02715159e-09-1.86685592e-08i
1.44020038e+00	1.78224463e-08-7.54194692e-09i
1.50281778e+00	1.56478347e-08+1.01286015e-08i
1.56543519e+00	-1.31289199e-08+3.78370488e-08i
1.62805260e+00	-5.89998016e-08-9.70680270e-09i
1.69067001e+00	2.92537766e-08-9.12107415e-08i
1.75328741e+00	8.84321372e-08+4.90016689e-08i
1.81590482e+00	-3.68142219e-08+2.81075226e-08i
1.87852223e+00	4.96778999e-08+3.12304406e-08i
1.94113964e+00	-1.93026649e-07+1.73712610e-07i
2.00375704e+00	-3.22363488e-07-4.14076285e-07i
2.06637445e+00	8.41741855e-07-4.71161201e-07i
2.12899186e+00	6.62123281e-07+1.28355244e-06i
2.19160927e+00	-1.97762807e-06+1.07143880e-06i
2.25422668e+00	-1.71721196e-06-2.93765760e-06i
2.31684408e+00	4.22876670e-06-2.74543342e-06i
2.37946149e+00	4.09100467e-06+5.85722518e-06i
2.44207890e+00	-7.25465596e-06+5.92809605e-06i
2.50469631e+00	-9.79185156e-06-7.96536476e-06i
2.56731371e+00	9.68766743e-06-1.62533257e-05i
2.62993112e+00	2.56720424e-05+9.93149846e-06i
2.69254853e+00	-1.12257003e-05+4.26013577e-05i
2.75516594e+00	-6.79560341e-05-1.31839568e-05i
2.81778334e+00	2.38849813e-05-1.04708643e-04i
2.88040075e+00	1.47154552e-04+3.89842541e-05i
2.94301816e+00	-6.18593797e-05+1.92688279e-04i
3.00563557e+00	-2.35592504e-04-6.83923997e-05i
3.06825297e+00	4.57297467e-05-2.82629849e-04i
3.13087038e+00	3.49364394e-04-4.08074098e-05i
3.19348779e+00	2.02900309e-04+4.70688496e-04i
3.25610520e+00	-6.69716208e-04+4.35834369e-04i
3.31872260e+00	-8.00245866e-04-9.65837277e-04i
3.38134001e+00	1.44976072e-03-1.18671917e-03i
3.44395742e+00	1.66512211e-03+1.85763438e-03i
3.50657483e+00	-2.17810412e-03+2.16271613e-03i
3.56919224e+00	-3.08261427e-03-1.70573771e-03i
3.63180964e+00	9.44864808e-05-3.88921320e-03i
3.69442705e+00	4.72337492e-03-2.61829151e-03i
3.75704446e+00	7.63292488e-03+6.57294342e-03i
3.81966187e+00	-1.38379418e-02+1.49202145e-02i
3.88227927e+00	-1.87460049e-02-3.43787189e-02i
3.94489668e+00	5.71623677e-02+6.02644789e-03i
4.00751409e+00	-3.78920834e-02+4.47586714e-02i
4.07013150e+00	-2.22164079e-02-4.48065848e-02i
4.13274890e+00	4.11234585e-02-7.03906348e-03i
4.19536631e+00	-1.71734346e-03+3.44085319e-02i
4.25798372e+00	-2.79179418e-02-6.86936534e-03i
4.32060113e+00	9.64159045e-03-2.14339539e-02i
4.38321853e+00	1.56852240e-02+1.02634539e-02i
4.44583594e+00	-9.44698239e-03+1.10671324e-02i
4.50845335e+00	-7.66459373e-03-7.57517334e-03i
4.57107076e+00	4.52333335e-03-4.20500172e-03i
4.63368817e+00	2.52551818e-03+2.60952702e-03i
4.69630557e+00	-1.58360267e-03+1.58481142e-03i
4.75892298e+00	-1.06136827e-03-9.54097572e-04i
4.82154039e+00	6.25218506e-04-6.81111794e-04i
4.88415780e+00	4.23872247e-04+3.78149530e-04i
4.94677520e+00	-2.14098790e-04+2.92341151e-04i
5.00939261e+00	-2.04762591e-04-1.44297812e-04i
5.07201002e+00	9.18032289e-05-1.46481088e-04i
5.13462743e+00	1.01015341e-04+7.73761229e-05i
5.19724483e+00	-5.47291280e-05+6.18105821e-05i
5.25986224e+00	-3.88115396e-05-3.98293302e-05i
5.32247965e+00	2.85655748e-05-2.35417431e-05i
5.38509706e+00	9.73232759e-06+2.16888981e-05i
5.44771446e+00	-1.11529241e-05+2.08741380e-06i
5.51033187e+00	-1.58530458e-07-5.23461637e-06i
5.57294928e+00	1.12140991e-06-5.47405393e-07i
5.63556669e+00	1.50357195e-06+4.61192036e-07i
5.69818410e+00	-4.15309597e-07+1.48922547e-06i
5.76080150e+00	-8.52510077e-07-3.30768072e-07i
5.82341891e+00	-3.06988284e-08-7.34637767e-07i
5.88603632e+00	4.60422371e-07-5.93662537e-08i
5.94865373e+00	2.01689829e-07+5.06173665e-07i
6.01127113e+00	-4.47027084e-07-7.83978541e-09i
6.07388854e+00	7.01150573e-08-3.14239675e-07i
6.13650595e+00	1.85809938e-07+1.33870598e-07i
6.19912336e+00	-1.01964211e-07+5.64503610e-08i
6.26174076e+00	-8.39117115e-09-3.79514237e-08i
6.32435817e+00	9.31862470e-09-3.43120375e-10i
6.38697558e+00	-6.61397609e-09-4.93557874e-09i
6.44959299e+00	9.01123932e-09-2.17380366e-09i
6.51221039e+00	2.01186344e-09+5.22778279e-09i
6.57482780e+00	-3.93903060e-09+1.02082076e-10i
6.63744521e+00	-1.21471353e-09-1.26718918e-09i
6.70006262e+00	2.84348662e-09-2.27692932e-09i
6.76268003e+00	1.15093539e-09+5.66457415e-09i
6.82529743e+00	-4.37080944e-09-2.25715167e-09i
6.88791484e+00	1.63498027e-09-2.42550044e-09i
6.95053225e+00	1.45162585e-09+1.22844012e-09i
7.01314966e+00	-1.03719793e-09+1.33881478e-09i
7.07576706e+00	-8.20364515e-10-1.28175150e-09i
7.13838447e+00	1.63410981e-09-2.28346200e-10i
7.20100188e+00	-7.41562399e-10+8.33794989e-10i
7.26361929e+00	-4.54267767e-11-2.99744439e-10i
7.32623669e+00	5.77798401e-11-6.51831532e-11i
7.38885410e+00	-6.92251358e-12+6.26834142e-11i
7.45147151e+00	3.20866444e-11-1.85009616e-11i
7.51408892e+00	-3.75409463e-11+1.39217048e-11i
7.57670632e+00	6.40024357e-12-3.35797345e-11i
7.63932373e+00	1.95203333e-11+1.82416575e-11i
7.70194114e+00	-3.52648003e-12+1.02382303e-12i
7.76455855e+00	-4.75382408e-12+3.70760824e-12i
7.82717595e+00	-7.06749185e-13-1.71504272e-12i
7.88979336e+00	-3.00738420e-13-4.01695255e-12i
7.95241077e+00	-1.44512875e-12+2.62464324e-12i
8.01502818e+00	3.67124829e-12-2.62527505e-13i
8.07764559e+00	-1.68353283e-13+2.80747412e-13i
8.14026299e+00	-1.71552261e-12+8.36335458e-13i
8.20288040e+00	-1.24571159e-12-1.17251041e-12i
8.26549781e+00	1.89059313e-12-6.09844600e-13i
8.32811522e+00	-6.61904051e-13+7.24642048e-13i
8.39073262e+00	6.62462341e-13-3.40093412e-13i
8.45335003e+00	-1.75875752e-13+5.35365950e-13i
8.51596744e+00	-3.26322854e-13-2.65793379e-13i
8.57858485e+00	2.15444372e-13+9.40694911e-14i
8.64120225e+00	-1.82176201e-13+7.37390465e-15i
8.70381966e+00	7.30025073e-14-1.99660742e-13i
8.76643707e+00	8.65510174e-14+1.62521282e-13i
8.82905448e+00	-1.34566158e-13-2.29350942e-14i
8.89167188e+00	1.10103170e-13-9.99999095e-14i
8.95428929e+00	1.63480823e-15+1.41361161e-13i
9.01690670e+00	-8.49233700e-14-5.79119584e-14i
9.07952411e+00	6.27601690e-14-2.41767866e-14i
9.14214152e+00	-1.12208140e-14+3.41429282e-14i
9.20475892e+00	-1.57867992e-14-9.47596342e-15i
9.26737633e+00	1.13381971e-14-8.42667002e-15i
9.32999374e+00	1.34826628e-15+4.95802649e-15i
9.39261115e+00	-4.13910763e-16+1.42647702e-15i
9.45522855e+00	-2.80138376e-15+3.55373822e-16i
9.51784596e+00	-1.09187304e-18-1.73063736e-15i
9.58046337e+00	1.45942164e-15+4.85083953e-16i
9.64308078e+00	-1.12831309e-16+3.84252537e-16i
9.70569818e+00	-6.10908973e-16-2.40063203e-16i
9.76831559e+00	3.45488656e-17-2.90493883e-16i
9.83093300e+00	3.49776188e-16+3.43031713e-16i
9.89355041e+00	-1.53422550e-16-9.82060816e-17i
9.95616781e+00	7.63290296e-17-7.69067746e-17i
1.00187852e+01	-1.29141970e-16+1.13538789e-16i
1.00814026e+01	7.68798199e-17-7.03327041e-17i
1.01440200e+01	2.13226939e-17+8.05364301e-17i
1.02066374e+01	-7.97220303e-17-5.66300817e-17i
1.02692549e+01	5.22199221e-17-1.75616921e-17i
1.03318723e+01	-6.28037259e-18+3.23732739e-17i
1.03944897e+01	-1.59899421e-17-2.48347215e-17i
1.04571071e+01	1.76909388e-17+5.37820388e-19i
1.05197245e+01	8.45129992e-18+2.00463348e-17i
1.05823419e+01	-1.65819373e-17-4.96598939e-18i
1.06449593e+01	4.64847624e-18-1.03840987e-17i
1.07075767e+01	2.37573177e-18+7.69709400e-18i
1.07701941e+01	-6.09018565e-18+1.97930485e-18i
1.08328115e+01	5.71363839e-18-6.50743284e-18i
1.08954289e+01	-2.00634302e-19+2.70288603e-18i
1.09580463e+01	-2.45436153e-18+2.11511261e-18i
1.10206637e+01	4.76921774e-19-2.34746276e-18i
1.10832812e+01	1.09560287e-18+6.73730432e-19i
1.11458986e+01	-5.17400415e-19-2.81841394e-21i
1.12085160e+01	-2.58886072e-19+1.61427830e-19i
1.12711334e+01	7.93372699e-20-1.05865034e-19i
1.13337508e+01	1.72287236e-19-1.22833790e-19i
1.13963682e+01	-5.99541914e-20+1.27587912e-19i
1.14589856e+01	-7.61840076e-20-4.40441868e-20i
1.15216030e+01	3.82728299e-20-5.77653085e-20i
1.15842204e+01	7.15724772e-20+9.28366435e-20i
1.16468378e+01	-6.56366664e-20-2.30941029e-20i
1.17094552e+01	7.69325232e-21-6.60198892e-21i
1.17720726e+01	-3.11437931e-21-1.25302239e-20i
1.18346900e+01	7.29031473e-21+8.16770683e-21i
1.18973075e+01	2.07555024e-21+1.09709313e-20i
1.19599249e+01	-4.47173342e-21-9.30904150e-21i
1.20225423e+01	2.39127377e-21-2.01403470e-22i
1.20851597e+01	-5.82782408e-21+2.69707546e-21i
1.21477771e+01	3.13416453e-21-1.97910452e-21i
1.22103945e+01	1.38336571e-21-9.80547922e-22i
1.22730119e+01	-1.34866072e-22+4.57047673e-22i
1.23356293e+01	-3.54073961e-22-9.21504568e-23i
1.23982467e+01	5.28309953e-22+1.70228602e-21i
1.24608641e+01	-7.30681773e-22-7.76205859e-22i
1.25234815e+01	1.08310154e-22-7.19814545e-22i
1.25860989e+01	2.40537682e-22+7.65518212e-22i
1.26487163e+01	-2.05076170e-22-1.80397507e-22i
1.27113338e+01	8.83301001e-23-8.05479548e-23i
1.27739512e+01	-4.51468007e-23+7.24514593e-23i
1.28365686e+01	-5.64745862e-24-6.67848234e-23i
1.28991860e+01	-3.07534208e-23+1.10096298e-23i
1.29618034e+01	9.50056413e-23+4.99152438e-24i
1.30244208e+01	-1.36611619e-24+3.15870325e-23i
1.30870382e+01	-6.90458661e-23-1.62834072e-23i
1.31496556e+01	1.13508011e-23+3.39433623e-24i
1.32122730e+01	2.11110893e-24-5.09461941e-24i
1.32748904e+01	2.05754157e-23-1.37594879e-23i
1.33375078e+01	1.58202411e-24+1.04803188e-23i
1.34001252e+01	-1.83951432e-23+1.10999615e-23i
1.34627426e+01	5.13448435e-24-9.99550907e-24i
1.35253601e+01	2.79210297e-24+7.27343141e-25i
1.35879775e+01	-7.72218642e-25+2.60115093e-24i
1.36505949e+01	-2.93818407e-24-3.26720558e-24i
1.37132123e+01	2.78672257e-24-3.07745880e-25i
1.37758297e+01	4.07791328e-25+2.18201520e-24i
1.38384471e+01	-1.49060895e-24-3.77042108e-25i
1.39010645e+01	6.66758905e-25-1.21171747e-24i
1.39636819e+01	2.83646737e-25+1.25441902e-24i
1.40262993e+01	-7.07322631e-25-3.37242102e-25i
1.40889167e+01	3.43858963e-25-4.65946869e-25i
1.41515341e+01	1.49466157e-25+3.63174237e-25i
1.42141515e+01	-1.52182575e-25+6.93042148e-26i
1.42767689e+01	-6.61437554e-26-1.45758876e-25i
1.43393863e+01	1.22628645e-25-2.72203530e-26i
1.44020038e+01	-2.55093186e-26+9.52626290e-26i
1.44646212e+01	-3.54445571e-26-4.41367351e-26i
1.45272386e+01	2.12470737e-26-2.02000544e-27i
1.45898560e+01	1.29976142e-26+1.26166102e-26i
1.46524734e+01	-1.20458265e-26+2.09275221e-27i
1.47150908e+01	-6.52939703e-27-5.15671871e-27i
1.47777082e+01	4.19283689e-27-1.06490123e-27i
1.48403256e+01	-6.88342849e-29+1.85161594e-27i
1.49029430e+01	3.39498090e-27-5.44249325e-27i
1.49655604e+01	2.11000538e-27+7.64748056e-27i
1.50281778e+01	-1.04063129e-26-5.54026360e-29i
1.50907952e+01	7.05117967e-27-7.95629171e-27i
1.51534126e+01	1.18704266e-27+6.82925895e-27i
1.52160301e+01	-3.73359301e-27-1.28226940e-27i
1.52786475e+01	1.71211881e-27-1.87515691e-27i
1.53412649e+01	4.38529055e-28+1.23731311e-27i
1.54038823e+01	-4.50001845e-28+3.56408047e-28i
1.54664997e+01	-2.77769161e-28-2.68027593e-28i
1.55291171e+01	1.40198145e-28-1.96777696e-28i
1.55917345e+01	8.96296575e-29+9.85921651e-29i
1.56543519e+01	-9.74125566e-29+2.35250344e-29i
1.57169693e+01	2.66591429e-29-4.95177522e-29i
1.57795867e+01	2.10459444e-29-3.05034171e-29i
1.58422041e+01	2.60853020e-29+4.07092653e-29i
1.59048215e+01	-1.42746287e-29+1.81969523e-29i
1.59674389e+01	-1.57918841e-29-1.04563653e-29i
1.60300564e+01	9.98579826e-30-1.34017935e-29i
1.60926738e+01	7.13865828e-32+2.37570904e-29i
1.61552912e+01	-1.58703397e-29-1.26514217e-29i
1.62179086e+01	1.40278497e-29-7.42174402e-30i
1.62805260e+01	-9.19215793e-31+6.79312145e-30i
1.63431434e+01	-3.64271025e-30+8.50148449e-32i
1.64057608e+01	2.89881892e-30-2.27542969e-30i
1.64683782e+01	-2.81444272e-31+1.63586409e-30i
1.65309956e+01	-6.01240774e-31+4.54089568e-31i
1.65936130e+01	1.26128410e-31-9.51941827e-31i
1.66562304e+01	-1.05922866e-31+3.89690110e-31i
1.67188478e+01	-3.07979457e-32-6.52813068e-32i
1.67814652e+01	3.76468424e-31-5.41670510e-32i
1.68440827e+01	-2.27011129e-31+1.66236244e-31i
1.69067001e+01	-1.82853764e-31-8.32703744e-32i
1.69693175e+01	2.49378508e-31+1.73805179e-32i
1.70319349e+01	-1.69540186e-31+1.45366194e-32i
1.70945523e+01	2.75110370e-32-8.14212134e-32i
1.71571697e+01	4.73964749e-32-1.24118162e-33i
1.72197871e+01	1.22750270e-32+5.88034529e-32i
1.72824045e+01	-2.98466890e-32-3.94899319e-33i
1.73450219e+01	1.08149160e-32-2.82383314e-32i
1.74076393e+01	4.01229191e-33+1.57888866e-32i
1.74702567e+01	-8.25540253e-33+6.77043737e-33i
1.75328741e+01	-4.69551780e-33-4.92224961e-33i
1.75954915e+01	4.36894185e-33-4.57694559e-33i
1.76581090e+01	3.51964673e-33+8.32947187e-34i
1.77207264e+01	-3.74306795e-33+1.76798931e-33i
1.77833438e+01	1.14773983e-33-1.03130122e-33i
1.78459612e+01	6.35827095e-34+4.00949326e-34i
1.79085786e+01	-9.02556783e-35+3.19412545e-34i
1.79711960e+01	-6.62741855e-34+3.28130588e-34i
1.80338134e+01	-1.74978503e-34-4.59368838e-34i
1.80964308e+01	2.33912734e-34-2.36934217e-34i
1.81590482e+01	2.14512779e-34+4.73403417e-35i
1.82216656e+01	-1.78543299e-34+8.34504140e-35i
1.82842830e+01	1.75607014e-34+3.24055597e-35i
1.83469004e+01	-5.54010500e-35+4.12166619e-35i
1.84095178e+01	-3.81325574e-35-1.42356273e-35i
1.84721353e+01	-4.08588464e-35-6.26402286e-36i
1.85347527e+01	2.19696933e-35-6.99411442e-36i
1.85973701e+01	8.68450137e-36-2.46540071e-35i
1.86599875e+01	2.55268011e-35+6.83813951e-36i
1.87226049e+01	-2.93456340e-35+2.30863080e-35i
1.87852223e+01	3.65882265e-36-1.64198037e-35i
1.88478397e+01	1.18456591e-35+3.68842152e-36i
1.89104571e+01	-3.56153965e-36+3.14372547e-36i
1.89730745e+01	-8.24584582e-36+2.60974547e-37i
1.90356919e+01	1.40016605e-36-4.39888135e-36i
1.90983093e+01	5.77034947e-36+2.87947502e-37i
1.91609267e+01	-2.29962315e-36+1.81146684e-36i
1.92235441e+01	-8.58201825e-37+1.48330218e-37i
1.92861616e+01	6.04475815e-37-5.86062494e-37i
1.93487790e+01	-1.36351132e-37-2.51825353e-37i
1.94113964e+01	1.65694170e-37+2.59233693e-37i
1.94740138e+01	-2.45218578e-37+2.35947702e-37i
1.95366312e+01	1.99810270e-37-3.29564179e-37i
1.95992486e+01	-9.66509091e-38+1.91067765e-37i
1.96618660e+01	-1.56054817e-38-3.53070426e-38i
1.97244834e+01	2.19957362e-38-8.83625791e-38i
1.97871008e+01	-1.48081714e-38+5.86940722e-38i
1.98497182e+01	2.33723247e-38+1.64022035e-38i
1.99123356e+01	-1.13703604e-38-4.44003853e-38i
1.99749530e+01	-5.25748448e-40+1.73317373e-38i
2.00375704e+01	-4.44420274e-39-2.38908089e-39i
2.01001879e+01	1.36209238e-38-2.22813794e-39i
2.01628053e+01	4.16026743e-39+8.26147156e-40i
2.02254227e+01	-3.47874342e-39+1.03968398e-38i
2.02880401e+01	-5.76849099e-39-4.66374403e-39i
2.03506575e+01	-6.59868246e-40+2.19341645e-39i
2.04132749e+01	-2.13769462e-40-2.91828092e-39i
2.04758923e+01	2.35229894e-39-1.61873310e-39i
2.05385097e+01	1.34374052e-40+4.46284031e-40i
2.06011271e+01	9.12626219e-41+1.55109157e-39i
2.06637445e+01	-3.46459893e-40-4.23713514e-40i
2.07263619e+01	-4.25547976e-41+1.85051082e-40i
2.07889793e+01	-1.73345445e-40+2.77700921e-40i
2.08515967e+01	-2.04490158e-40-3.85898389e-40i
2.09142142e+01	9.33990333e-41-3.38803985e-40i
2.09768316e+01	2.24052284e-40+2.71019423e-40i
2.10394490e+01	-1.39520799e-40+6.87771825e-41i
2.11020664e+01	6.68780723e-41-1.09596605e-40i
2.11646838e+01	8.42667170e-42+8.74217576e-42i
2.12273012e+01	-4.74687024e-42+7.29878010e-41i
2.12899186e+01	-5.50665422e-41-2.73069778e-41i
2.13525360e+01	1.31768696e-41-8.67197116e-42i
2.14151534e+01	1.77891184e-41-1.29306415e-41i
2.14777708e+01	-1.05766711e-42-2.91710984e-42i
2.15403882e+01	4.78394512e-43+1.39013143e-41i
2.16030056e+01	1.13749328e-42-1.07733030e-42i
2.16656230e+01	-2.43403664e-42+2.96527526e-43i
2.17282405e+01	2.47129032e-44-3.56730035e-42i
2.17908579e+01	-5.86297006e-43+2.89205299e-42i
2.18534753e+01	-1.72924039e-43-8.64923233e-43i
2.19160927e+01	2.15703782e-42-5.40703408e-43i
2.19787101e+01	-1.46427435e-42+7.98597809e-43i
2.20413275e+01	-3.49939465e-43-1.32734837e-43i
2.21039449e+01	4.54154181e-43-2.10665473e-43i
2.21665623e+01	8.05772404e-45+1.77147173e-43i
2.22291797e+01	-1.14995550e-43+1.06491283e-44i
2.22917971e+01	-1.40036167e-43-2.20361435e-43i
2.23544145e+01	2.34663845e-43+7.39099770e-44i
2.24170319e+01	-4.66971838e-44+5.20265572e-44i
2.24796493e+01	-1.67315683e-44+2.44292174e-44i
2.25422668e+01	-2.11722338e-44-5.44381568e-44i
2.26048842e+01	-1.30940031e-44+3.46365629e-44i
2.26675016e+01	2.58249421e-45-4.35553830e-44i
2.27301190e+01	4.87061694e-44+1.39718813e-44i
2.27927364e+01	-2.45070565e-44+3.65215844e-45i
2.28553538e+01	-6.15677264e-45+1.91101440e-44i
2.29179712e+01	1.22480524e-45-1.44898698e-44i
2.29805886e+01	1.23933977e-45-1.11187391e-45i
2.30432060e+01	-1.61367702e-45+1.44268626e-45i
2.31058234e+01	1.13614842e-45+2.79362516e-45i
2.31684408e+01	-2.17479321e-45-2.75399002e-45i
2.32310582e+01	3.36106652e-45-5.18108330e-46i
2.32936756e+01	-1.37242054e-45+3.01812459e-46i
2.33562930e+01	-9.39868286e-46+1.25640670e-45i
2.34189105e+01	9.92415109e-46-1.64898962e-45i
2.34815279e+01	2.50044794e-46+8.13571645e-46i
2.35441453e+01	-6.45450585e-46+2.74194187e-46i
2.36067627e+01	3.16218156e-46-4.66331094e-46i
2.36693801e+01	-9.29739497e-47+1.53943311e-46i
2.37319975e+01	6.29375436e-48-1.24961227e-46i
2.37946149e+01	6.24414270e-47+1.14101241e-46i
2.38572323e+01	3.66469433e-47-5.61980599e-48i
2.39198497e+01	-5.93404405e-47+3.43364702e-47i
2.39824671e+01	-2.63157512e-47-2.05850869e-47i
2.40450845e+01	1.12858153e-47-1.98977633e-47i
2.41077019e+01	7.02610145e-48+1.32711726e-47i
2.41703193e+01	-7.25865682e-48-1.02423764e-47i
2.42329368e+01	1.33639726e-47-9.00753126e-48i
2.42955542e+01	-5.66723838e-48+1.21597690e-47i
2.43581716e+01	-8.78359104e-49+2.70588182e-48i
2.44207890e+01	2.85401669e-48-2.98888942e-48i
2.44834064e+01	-2.32909833e-48-2.30003544e-48i
2.45460238e+01	3.13311435e-49+1.76470119e-48i
2.46086412e+01	6.15170578e-49-3.40375927e-49i
2.46712586e+01	-7.90292763e-49+2.52255239e-49i
2.47338760e+01	3.67894489e-49-4.79088922e-49i
2.47964934e+01	6.81379841e-49-1.44266038e-49i
2.48591108e+01	-4.09318980e-49+4.75377766e-49i
2.49217282e+01	-2.08101625e-50+3.13707289e-49i
2.49843456e+01	-1.34058999e-49-2.94296401e-49i
2.50469631e+01	4.61684093e-50-1.16514448e-49i
2.51095805e+01	-7.00046504e-50+8.24039578e-50i
2.51721979e+01	7.45940380e-50-1.19866113e-50i
2.52348153e+01	4.54110525e-50-5.45029798e-50i
2.52974327e+01	-3.24277833e-50+5.16745950e-50i
2.53600501e+01	2.34187610e-50+1.63704087e-50i
2.54226675e+01	-4.27686108e-50+1.26412694e-50i
2.54852849e+01	2.49005736e-51-3.15783632e-50i
2.55479023e+01	1.11960240e-50-8.22314900e-51i
2.56105197e+01	-3.61927628e-51+1.86362691e-50i
2.56731371e+01	1.91077680e-51-9.72857860e-51i
2.57357545e+01	6.36209303e-51-4.04593626e-51i
2.57983719e+01	-1.25709987e-51+8.67150688e-51i
2.58609894e+01	-5.61404243e-51+2.64747102e-51i
2.59236068e+01	7.78372155e-52-5.24936435e-51i
2.59862242e+01	2.88570572e-51+1.33237911e-51i
2.60488416e+01	-2.02026510e-51-8.00035637e-52i
2.61114590e+01	6.19875376e-53+8.91107233e-52i
2.61740764e+01	-1.16093449e-52-8.65266009e-52i
2.62366938e+01	9.19974582e-52+5.60657358e-53i
2.62993112e+01	-2.41129422e-52+5.33080669e-52i
2.63619286e+01	-1.99018511e-52-1.66075765e-52i
2.64245460e+01	5.82688205e-53-4.28996431e-53i
2.64871634e+01	-1.46993490e-52+8.28788827e-53i
2.65497808e+01	7.14652107e-53-1.12680647e-52i
2.66123982e+01	1.12287397e-52-5.73146967e-53i
2.66750157e+01	-5.82509950e-53+1.37935091e-52i
2.67376331e+01	-3.61884693e-53-2.68216330e-53i
2.68002505e+01	3.13862571e-53-2.52244551e-53i
2.68628679e+01	-8.11569072e-54+9.00040923e-54i
2.69254853e+01	-1.24247818e-53-1.23484225e-53i
2.69881027e+01	1.34599491e-53+3.34768867e-54i
2.70507201e+01	3.51568708e-54+2.78774020e-54i
2.71133375e+01	8.56574839e-55+8.33788258e-54i
2.71759549e+01	-9.34919640e-54-4.07147374e-54i
2.72385723e+01	-4.67501497e-55-2.85489336e-54i
2.73011897e+01	4.33015045e-54-2.32442305e-54i
2.73638071e+01	1.04849561e-54+3.58185543e-54i
2.74264245e+01	-2.03596611e-54-1.94025989e-55i
2.74890420e+01	5.84936732e-55-3.30620004e-55i
2.75516594e+01	-1.02629907e-55-7.17838130e-56i
2.76142768e+01	-6.71732250e-55-1.06972055e-55i
2.76768942e+01	5.83834352e-55-2.31214396e-55i
2.77395116e+01	1.10879052e-55+1.60129088e-55i
2.78021290e+01	-8.35163474e-56-1.84577110e-56i
2.78647464e+01	-4.53148376e-56+1.23612423e-55i
2.79273638e+01	4.33219454e-57-6.28805807e-56i
2.79899812e+01	9.72111949e-58-6.08748305e-56i
2.80525986e+01	6.18152420e-56+6.56933047e-56i
2.81152160e+01	-5.76564967e-56+1.63790940e-56i
2.81778334e+01	-2.72344855e-57-2.24930805e-56i
2.82404508e+01	4.74109610e-57-6.76549503e-57i
2.83030683e+01	-4.80440471e-57+1.75902692e-56i
2.83656857e+01	8.20467855e-58-2.49420402e-56i
2.84283031e+01	1.21656422e-56+5.42923527e-57i
2.84909205e+01	-8.04805838e-57+5.08849581e-57i
2.85535379e+01	2.14588932e-57-2.52123182e-57i
2.86161553e+01	3.78694198e-57+7.11460721e-58i
2.86787727e+01	-2.11138661e-57+3.17822904e-57i
2.87413901e+01	-2.01310234e-57-1.39146848e-57i
2.88040075e+01	-3.77347986e-58-6.40779125e-58i
2.88666249e+01	8.04693983e-58-7.74707283e-58i
2.89292423e+01	9.05328053e-58+7.77742077e-58i
2.89918597e+01	-6.40495792e-58-1.49633222e-58i
2.90544771e+01	1.46352951e-58-2.12107592e-58i
2.91170946e+01	3.83620205e-58+2.25433691e-58i
2.91797120e+01	-5.39981783e-58+3.87788393e-58i
2.92423294e+01	-4.07871676e-60-2.58062393e-58i
2.93049468e+01	1.00416088e-58-2.98195343e-58i
2.93675642e+01	1.22845776e-58+1.58482336e-58i
2.94301816e+01	-8.23090850e-59+1.34529228e-58i
2.94927990e+01	9.43667203e-60-8.17128241e-59i
2.95554164e+01	4.06844882e-60-1.75608772e-59i
2.96180338e+01	-1.70067824e-59+4.74401260e-59i
2.96806512e+01	-4.81226012e-60-3.76981625e-59i
2.97432686e+01	1.51912353e-59+8.66121090e-60i
2.98058860e+01	-6.26644594e-60+4.88873921e-60i
2.98685034e+01	-3.37258321e-60-5.35400489e-60i
2.99311209e+01	7.22026437e-60+1.69082534e-60i
2.99937383e+01	-1.26515192e-60-3.32906517e-61i
3.00563557e+01	-2.64469773e-60-1.03445312e-60i
3.01189731e+01	1.79494615e-60+2.56371877e-60i
3.01815905e+01	-1.48020948e-61+2.16599353e-61i
3.02442079e+01	-6.08998754e-61-1.48138018e-60i
3.03068253e+01	7.67075348e-62-2.72007653e-62i
3.03694427e+01	-3.06844975e-61+8.65080269e-61i
3.04320601e+01	2.60214017e-61-9.15697669e-61i
3.04946775e+01	3.02311817e-61+4.37474738e-61i
3.05572949e+01	-2.70604332e-61-1.24301412e-61i
3.06199123e+01	1.44237732e-61+1.65458757e-62i
3.06825297e+01	-5.35283741e-62+1.06851014e-61i
3.07451472e+01	-8.19830264e-63+9.02085168e-63i
3.08077646e+01	-7.31029762e-62-1.05581418e-62i
3.08703820e+01	5.57521469e-62-9.09728367e-62i
3.09329994e+01	-1.86467770e-62+3.50401594e-62i
3.09956168e+01	2.55961084e-63+1.15961822e-62i
3.10582342e+01	1.34204610e-62-1.72160919e-62i
3.11208516e+01	1.01920179e-62+7.30210432e-63i
3.11834690e+01	-1.23731294e-62+1.06752652e-62i
3.12460864e+01	-4.09159429e-63-1.20635311e-62i
3.13087038e+01	8.82228298e-63+6.94597944e-63i
3.13713212e+01	-2.63077480e-63+1.01633172e-63i
3.14339386e+01	-2.51271858e-63-1.46045615e-63i
3.14965560e+01	-3.83290169e-64-1.33436866e-63i
3.15591735e+01	-6.36098802e-64+8.39492838e-64i
3.16217909e+01	1.05242583e-63-1.01971146e-63i
3.16844083e+01	1.39677343e-63-9.30848488e-64i
3.17470257e+01	-4.11703540e-64+1.28916896e-63i
3.18096431e+01	-3.17190962e-64+3.12227027e-64i
3.18722605e+01	-2.83039195e-65-1.57886336e-64i
3.19348779e+01	2.84425636e-65+7.37650806e-65i
3.19974953e+01	-1.97453378e-64-2.52689452e-64i
3.20601127e+01	5.70550126e-65-4.23206431e-65i
3.21227301e+01	1.60749634e-64+1.36679285e-64i
3.21853475e+01	-1.14075459e-64-6.18344914e-65i
3.22479649e+01	5.53231813e-65+1.07156118e-66i
3.23105823e+01	-7.72884732e-66+2.35247046e-65i
3.23731997e+01	-1.31405573e-65+8.46290548e-66i
3.24358172e+01	4.19434409e-67-1.42784451e-65i
3.24984346e+01	5.81917553e-66+5.92034731e-66i
3.25610520e+01	-4.60071716e-66+2.79863959e-66i
3.26236694e+01	-2.24573934e-66-5.97540257e-66i
3.26862868e+01	-2.51023583e-66-7.93460548e-67i
3.27489042e+01	5.19730209e-66+8.44754878e-67i
3.28115216e+01	-4.59438775e-67-3.91419487e-68i
3.28741390e+01	-2.73664964e-68+5.55206851e-67i
3.29367564e+01	-9.20540229e-67-5.25926137e-68i
3.29993738e+01	2.74797172e-67-1.09183164e-66i
3.30619912e+01	4.67255464e-67+1.51356704e-66i
3.31246086e+01	-1.39274787e-67-7.41794309e-67i
3.31872260e+01	-6.12512032e-68+2.78879181e-67i
3.32498435e+01	-2.18869464e-67-1.34767881e-67i
3.33124609e+01	2.10317111e-68+5.10694233e-68i
3.33750783e+01	1.64225945e-67-1.00700531e-67i
3.34376957e+01	-5.17095513e-68-1.52379945e-68i
3.35003131e+01	-1.34609679e-68-4.11620086e-68i
3.35629305e+01	8.97639417e-68+1.34928369e-67i
3.36255479e+01	-4.43966342e-68+3.88132102e-69i
3.36881653e+01	-2.11090467e-68-7.48338290e-68i
3.37507827e+01	8.89392865e-69+4.53198461e-68i
3.38134001e+01	-1.35368040e-68-1.95591089e-69i
3.38760175e+01	1.07180905e-69-2.16174265e-68i
3.39386349e+01	2.32059713e-68+5.83099136e-69i
3.40012523e+01	-1.61085386e-68+1.49265580e-68i
3.40638698e+01	-3.96287226e-69-1.11559321e-68i
3.41264872e+01	7.14738806e-69-2.85759184e-69i
3.41891046e+01	-1.00316322e-70+7.37138675e-69i
3.42517220e+01	-4.49606946e-69-3.36186813e-69i
3.43143394e+01	2.88864019e-69-3.26385074e-70i
3.43769568e+01	-2.19318412e-71+2.03891360e-70i
3.44395742e+01	-9.01153408e-70-2.25823762e-70i
3.45021916e+01	8.28802077e-70+1.83533668e-70i
3.45648090e+01	-5.17570376e-71+3.06252561e-70i
3.46274264e+01	-4.50888090e-70-2.95397054e-70i
3.46900438e+01	2.45761331e-70-3.43933640e-71i
3.47526612e+01	2.02216864e-70+1.21412516e-70i
3.48152786e+01	-2.40977794e-70+4.82077055e-71i
3.48778961e+01	7.01804666e-72-7.80420918e-71i
3.49405135e+01	8.26912394e-71-2.24648173e-71i
3.50031309e+01	-2.56359593e-71+5.93852817e-71i
3.50657483e+01	-2.79165269e-71-1.79169508e-71i
3.51283657e+01	2.75372915e-71-8.10082367e-72i
3.51909831e+01	-1.64785196e-71+1.60908572e-72i
3.52536005e+01	1.90815044e-71-1.02414061e-71i
3.53162179e+01	-5.81079661e-72+2.11275947e-71i
3.53788353e+01	-1.46075095e-71-1.09117446e-71i
3.54414527e+01	1.47650518e-71+4.19845789e-74i
3.55040701e+01	-1.36257518e-72+2.23272180e-72i
3.55666875e+01	-5.31056036e-72+2.83262158e-73i
3.56293049e+01	-3.10649340e-74-3.36256187e-72i
3.56919224e+01	3.90344141e-72+2.07785173e-72i
3.57545398e+01	-1.03276155e-72+4.91690364e-73i
3.58171572e+01	-9.87896039e-73-5.68702229e-73i
3.58797746e+01	3.13412664e-73-2.98610703e-73i
3.59423920e+01	-1.54902873e-74+4.55503287e-73i
3.60050094e+01	1.70794275e-73-3.89941628e-73i
3.60676268e+01	1.29452876e-73+2.14445828e-73i
3.61302442e+01	-1.16725067e-73+7.26149779e-74i
3.61928616e+01	-7.84102719e-74-5.42822851e-74i
3.62554790e+01	3.46394216e-74-5.73568819e-75i
3.63180964e+01	-4.86348800e-74+6.70434530e-75i
3.63807138e+01	4.71324139e-74-5.35615965e-74i
3.64433312e+01	3.55767400e-74+2.06498580e-74i
3.65059487e+01	-2.68035480e-74+4.47105175e-74i
3.65685661e+01	-1.56702776e-74-2.58722667e-74i
3.66311835e+01	1.36666245e-74-3.46673977e-75i
3.66938009e+01	-4.52456160e-75+1.25749125e-74i
3.67564183e+01	-6.57025183e-75-8.22049792e-75i
3.68190357e+01	2.81002259e-75-2.72515469e-75i
3.68816531e+01	3.99319625e-75+1.15727660e-76i
3.69442705e+01	-6.98856630e-78+1.67536816e-75i
3.70068879e+01	-1.86457402e-75+1.22896414e-75i
3.70695053e+01	7.82275320e-76-1.71714689e-75i
3.71321227e+01	6.20952164e-76+1.76215914e-75i
3.71947401e+01	-1.27906032e-75-5.83392008e-76i
3.72573575e+01	-4.20408318e-76-5.40018446e-76i
3.73199750e+01	7.52773799e-76-3.02097892e-76i
3.73825924e+01	3.31532884e-76+4.58824044e-76i
3.74452098e+01	-1.91644719e-76+6.24844011e-77i
3.75078272e+01	-1.28780722e-76-3.71443076e-77i
3.75704446e+01	-6.13072959e-77-1.05184233e-76i
3.76330620e+01	1.26378797e-76+3.26666156e-77i
3.76956794e+01	-4.08807082e-78+5.78735324e-77i
3.77582968e+01	-3.93826932e-77-2.58957471e-77i
3.78209142e+01	2.31931518e-77-7.95550603e-78i
3.78835316e+01	-1.45842509e-77-2.29631483e-78i
3.79461490e+01	-9.20491727e-78+1.24342150e-77i
3.80087664e+01	1.45847429e-77-1.56841110e-77i
3.80713838e+01	2.21918986e-78+7.69909879e-78i
3.81340013e+01	-3.55582287e-78+6.56732126e-78i
3.81966187e+01	-2.23439492e-78-7.12281286e-78i
3.82592361e+01	-4.80443843e-78+7.67089730e-79i
3.83218535e+01	7.52988816e-78-3.77069453e-78i
3.83844709e+01	4.04303380e-79+5.30632224e-78i
3.84470883e+01	-2.64163603e-78-1.77299035e-78i
3.85097057e+01	2.71880731e-79+2.77779923e-79i
3.85723231e+01	8.60582885e-79+1.46945652e-79i
3.86349405e+01	-7.66422111e-79+9.32301648e-80i
3.86975579e+01	-1.93459296e-79-3.00360993e-80i
3.87601753e+01	1.02071909e-80-4.81387958e-79i
3.88227927e+01	4.06682983e-79+4.08929740e-80i
3.88854101e+01	-8.67559952e-80+3.55278165e-79i
3.89480276e+01	-1.10470267e-79-2.33242474e-79i
3.90106450e+01	1.54762561e-79+1.56258961e-80i
3.90732624e+01	-8.90495624e-80+1.28678113e-79i
3.91358798e+01	-3.62170557e-80-4.06339155e-80i
3.91984972e+01	3.06325112e-80-6.98862908e-80i
3.92611146e+01	7.83244699e-81+4.37038690e-80i
3.93237320e+01	-1.54731733e-80+8.28551765e-81i
3.93863494e+01	8.58874990e-81-1.97247902e-80i
3.94489668e+01	2.76904188e-81+3.39478146e-81i
3.95115842e+01	-3.68364760e-81+1.75344306e-81i
3.95742016e+01	2.43721397e-81+5.83104463e-81i
3.96368190e+01	-4.52155395e-81-3.32893070e-81i
3.96994364e+01	1.29310180e-81-3.76249596e-81i
3.97620539e+01	1.79798385e-81+2.80090897e-81i
3.98246713e+01	-2.01066817e-82+3.71422170e-84i
3.98872887e+01	-1.10324891e-81-1.21437810e-81i
3.99499061e+01	1.76163299e-81+1.03546232e-81i
4.00125235e+01	-1.08871664e-81+1.74835751e-82i
4.00751409e+01	-7.11580381e-83-2.37204918e-82i
4.01377583e+01	-7.29920010e-83-1.90382660e-83i
4.02003757e+01	2.90791823e-82-9.14471411e-84i
4.02629931e+01	-1.60423708e-82-9.73170485e-83i
4.03256105e+01	5.42886252e-83+8.07713790e-84i
4.03882279e+01	3.59870996e-83+4.72865216e-83i
4.04508453e+01	2.06671747e-83+3.37260370e-84i
4.05134627e+01	-5.04044975e-84+2.29175942e-83i
4.05760802e+01	-4.59179710e-83+1.33310299e-83i
4.06386976e+01	-2.98472142e-83-2.74671007e-83i
4.07013150e+01	5.73716109e-83-1.87391104e-83i
4.07639324e+01	-6.34657279e-84+2.96526409e-83i
4.08265498e+01	-2.31775805e-83-1.01898260e-83i
4.08891672e+01	1.34057539e-83-8.73356442e-84i
4.09517846e+01	9.78711729e-85+1.04420099e-83i
4.10144020e+01	-3.51887235e-84-1.19019357e-84i
4.10770194e+01	2.73027881e-85-3.13654804e-84i
4.11396368e+01	2.02348652e-84-2.36097804e-85i
4.12022542e+01	-7.76402769e-85+2.47421956e-84i
4.12648716e+01	-1.02383487e-84-4.21166911e-85i
4.13274890e+01	6.00149678e-85-1.15575068e-84i
4.13901064e+01	5.39015648e-85+5.09507424e-85i
4.14527239e+01	-5.94498914e-85+4.72191139e-85i
4.15153413e+01	-1.92270034e-85-6.52551148e-85i
4.15779587e+01	5.55905353e-85+1.38940709e-85i
4.16405761e+01	-2.47292717e-85+2.10489861e-85i
4.17031935e+01	1.28051601e-86-1.09479115e-85i
4.17658109e+01	-5.18160138e-86-2.18697581e-86i
4.18284283e+01	-9.17409902e-87+6.43324989e-86i
4.18910457e+01	7.79014462e-86-1.33812784e-85i
4.19536631e+01	8.80270820e-87+7.02946332e-86i
4.20162805e+01	-2.43168906e-86+1.75912571e-86i
4.20788979e+01	-1.30315230e-86+1.21929616e-86i
4.21415153e+01	1.82494798e-86-1.69223627e-86i
4.22041327e+01	-1.74247988e-86+2.28498057e-87i
4.22667502e+01	-1.41274936e-87-1.09515992e-86i
4.23293676e+01	8.91992086e-87+6.91900022e-87i
4.23919850e+01	9.48847100e-88+1.37387076e-87i
4.24546024e+01	-3.10094786e-87-3.03725266e-87i
4.25172198e+01	2.45668775e-87+9.72792787e-88i
4.25798372e+01	-2.28851362e-87+1.66322589e-87i
4.26424546e+01	1.09601359e-88-1.76551684e-87i
4.27050720e+01	2.05740554e-87+3.84810512e-88i
4.27676894e+01	-1.23856403e-87+9.39069644e-88i
4.28303068e+01	-6.85460772e-88-5.38693837e-88i
4.28929242e+01	5.92477541e-88-2.33415312e-88i
4.29555416e+01	-1.45204457e-88+2.05730009e-88i
4.30181590e+01	5.66902477e-89-9.71178292e-89i
4.30807765e+01	9.65477982e-89-1.25267131e-88i
4.31433939e+01	1.34881499e-89+1.51384072e-88i
4.32060113e+01	-1.18199206e-88+4.30477334e-89i
4.32686287e+01	3.18488784e-89-3.38782094e-89i
4.33312461e+01	1.93517977e-89-6.21481685e-89i
4.33938635e+01	-9.18616060e-91+3.17794785e-89i
4.34564809e+01	4.42484225e-90+9.02189494e-90i
4.35190983e+01	-8.71004254e-90-1.30710075e-90i
4.35817157e+01	3.39077755e-90-3.17271999e-90i
4.36443331e+01	6.88969278e-91+7.02454402e-90i
4.37069505e+01	-6.14536323e-90-7.21557888e-90i
4.37695679e+01	2.46605125e-90-3.69439760e-91i
4.38321853e+01	2.50411898e-90-3.57692207e-91i
4.38948028e+01	2.19858769e-90+3.83106921e-90i
4.39574202e+01	-4.72435919e-90-7.36594921e-91i
4.40200376e+01	3.47609121e-91-2.41931532e-90i
4.40826550e+01	2.40360506e-90+1.12154170e-90i
4.41452724e+01	-1.20467152e-90+8.68304386e-91i
4.42078898e+01	-2.61413773e-91-1.18450009e-90i
4.42705072e+01	6.66569574e-91+2.57595221e-91i
4.43331246e+01	-2.20552532e-91+5.48732809e-91i
4.43957420e+01	-2.72736964e-91-3.34611651e-91i
4.44583594e+01	2.72694770e-91-1.36186581e-91i
4.45209768e+01	-6.82228973e-92+1.89390783e-91i
4.45835942e+01	-2.01004622e-92-5.88302148e-92i
4.46462116e+01	3.47384351e-92+6.50224100e-93i
4.47088291e+01	-1.89221742e-92+2.53473423e-92i
4.47714465e+01	-2.58788063e-92-2.09173401e-92i
4.48340639e+01	2.60249652e-92-1.56630949e-92i
4.48966813e+01	-6.98842008e-93+1.89603553e-92i
4.49592987e+01	3.95330538e-93-8.92061842e-93i
4.50219161e+01	-1.50303684e-93+3.08180003e-94i
4.50845335e+01	5.51425102e-93+4.75884210e-93i
4.51471509e+01	-9.08993203e-93+2.96891661e-94i
4.52097683e+01	3.02290107e-93-4.17160145e-93i
4.52723857e+01	2.21431377e-93+2.30541877e-93i
4.53350031e+01	-1.11484233e-93-2.92951296e-95i
4.53976205e+01	-1.00717179e-93-1.68107947e-94i
4.54602379e+01	9.12808483e-94-7.66270773e-94i
4.55228554e+01	1.21992579e-94+7.73054155e-94i
4.55854728e+01	-2.25375657e-94-3.05484307e-95i
4.56480902e+01	9.26567553e-95+1.00053807e-95i
4.57107076e+01	-2.68968627e-94-7.94681347e-95i
4.57733250e+01	1.42979139e-94-1.36871706e-97i
4.58359424e+01	3.50309150e-95-1.13551568e-95i
4.58985598e+01	-3.21234457e-95+2.98264852e-95i
4.59611772e+01	-6.32808513e-95-1.06055067e-95i
4.60237946e+01	6.47869572e-95-2.85239013e-95i
4.60864120e+01	-2.05101244e-95-6.47138862e-97i
4.61490294e+01	2.40934241e-95+2.10868277e-95i
4.62116468e+01	-1.81377963e-95-5.67326052e-97i
4.62742642e+01	-4.02444387e-96-1.74276567e-95i
4.63368817e+01	1.92341654e-95+9.38285598e-96i
4.63994991e+01	-9.87671826e-96+6.23141979e-96i
4.64621165e+01	-2.97409377e-96-3.18011404e-96i
4.65247339e+01	2.75257149e-96-2.13297223e-96i
4.65873513e+01	6.71198916e-97+1.12413655e-96i
4.66499687e+01	-2.98688897e-96+1.28968991e-96i
4.67125861e+01	1.22352237e-96-1.95199561e-96i
4.67752035e+01	7.61582560e-97-2.52491172e-98i
4.68378209e+01	5.33749414e-97+2.56613981e-97i
4.69004383e+01	-1.00665844e-96+7.93167868e-97i
4.69630557e+01	4.31600324e-98-5.16703584e-97i
4.70256731e+01	4.85756666e-97+4.62802613e-98i
4.70882905e+01	-3.96465767e-97+2.42629607e-99i
4.71509080e+01	5.34987447e-98-6.44402059e-98i
4.72135254e+01	1.40993131e-97+7.98363389e-98i
4.72761428e+01	-6.54169016e-98+3.40037018e-98i
4.73387602e+01	-3.64574506e-98-8.24249636e-98i
4.74013776e+01	4.66387829e-98+4.98054273e-98i
4.74639950e+01	-5.03840846e-98-1.29988523e-98i
4.75266124e+01	4.52941677e-98-2.67982972e-98i
4.75892298e+01	-4.28893554e-99+2.97472835e-98i
4.76518472e+01	-1.91774492e-98+2.67846170e-99i
4.77144646e+01	8.01490921e-99-1.98212312e-98i
4.77770820e+01	8.59740598e-99+1.40710222e-98i
4.78396994e+01	-1.21099460e-98+1.39094289e-99i
4.79023168e+01	1.55468511e-99-9.26655251e-99i
4.79649343e+01	5.78766073e-99+2.52283212e-99i
4.80275517e+01	-2.64603293e-99+4.80683136e-99i
4.80901691e+01	-1.73700695e-99-4.16946790e-99i
4.81527865e+01	2.05787435e-99+1.09025381e-100i
4.82154039e+01	5.45738297e-101+2.08831081e-99i
4.82780213e+01	-1.26428203e-99-1.04692558e-99i
4.83406387e+01	3.33521708e-100-4.56940931e-100i
4.84032561e+01	4.57175973e-100+2.31662798e-100i
4.84658735e+01	-1.99892435e-100+2.93990493e-100i
4.85284909e+01	-9.76747241e-101-2.78211291e-100i
4.85911083e+01	2.33096395e-100+1.22435798e-100i
4.86537257e+01	-1.58682558e-100+6.91249027e-101i
4.87163431e+01	-4.39497570e-103-8.66681471e-101i
4.87789606e+01	-2.34376033e-101+2.43119424e-101i
4.88415780e+01	3.46933609e-101-3.25392840e-101i
4.89041954e+01	2.99778636e-101+1.71020824e-101i
4.89668128e+01	-3.24855530e-101+2.03722921e-101i
4.90294302e+01	-1.49820409e-101-7.95012309e-102i
4.90920476e+01	1.38375796e-101-2.45245077e-101i
4.91546650e+01	1.25145273e-101+1.91333621e-101i
4.92172824e+01	-1.19968697e-101-2.25316144e-102i
4.92798998e+01	-1.89496827e-102-2.83684789e-102i
4.93425172e+01	7.03947062e-102-3.79333750e-103i
4.94051346e+01	-1.86725483e-102+3.53709638e-102i
4.94677520e+01	-1.88769659e-102-2.42561847e-102i
4.95303694e+01	6.48798962e-103-2.34294535e-103i
4.95929869e+01	9.11919393e-103+8.22772154e-103i
4.96556043e+01	-1.83883731e-103+2.07843093e-103i
4.97182217e+01	-5.25256612e-103-4.22074965e-103i
4.97808391e+01	2.13400621e-103+1.44343433e-103i
4.98434565e+01	-8.60349204e-104-2.19109250e-104i
4.99060739e+01	5.71669936e-104-1.18552493e-104i
4.99686913e+01	6.24310385e-105-7.44269145e-104i
