# Supplementary material for: Observation of angular momentum transfer among crystal lattice modes
Source: Nat Phys. 2026 May 12;22(7):1100–6. doi: 10.1038/s41567-026-03274-8 (PMC13423836; doi:10.1038/s41567-026-03274-8)
Supplement: Supplementary file 6 — Source data for Fig. 1c–f. [file 41567_2026_3274_MOESM6_ESM.zip › Fig1d_TKE_Bi2Se3_probe45_fourier_transform.txt]

TKE Bi2Se3 (probe 45) in frequency domain
Frequency (THz)	TKE spectrum (a.u.)
-4.99686913e+01	-3.41314798e-05-1.40140707e-04i
-4.99060739e+01	5.98720296e-05+7.13715204e-05i
-4.98434565e+01	-4.04172183e-05+8.56015195e-06i
-4.97808391e+01	1.36659115e-05-7.76549197e-05i
-4.97182217e+01	7.48214639e-05+7.40644813e-05i
-4.96556043e+01	-1.09427566e-04+3.32338138e-05i
-4.95929869e+01	-4.69982750e-06-2.61833465e-05i
-4.95303694e+01	5.08135465e-05-9.59015563e-05i
-4.94677520e+01	4.00322346e-05+5.72983624e-05i
-4.94051346e+01	-9.04114738e-05+7.23064416e-05i
-4.93425172e+01	5.67737505e-05-7.99487918e-05i
-4.92798998e+01	4.70288355e-05+2.06294798e-05i
-4.92172824e+01	-1.17283694e-04+4.66474692e-05i
-4.91546650e+01	6.03153751e-05-3.94541064e-05i
-4.90920476e+01	-3.88231474e-05-4.75917033e-05i
-4.90294302e+01	4.97773133e-05+4.54914959e-05i
-4.89668128e+01	-1.22959088e-06+3.41395857e-05i
-4.89041954e+01	-1.57488915e-05-8.34028051e-05i
-4.88415780e+01	6.71499747e-05+5.72540867e-05i
-4.87789606e+01	-1.28886832e-04+6.60240495e-05i
-4.87163431e+01	3.86408609e-05-1.37763986e-04i
-4.86537257e+01	1.18740268e-04+8.88033912e-05i
-4.85911083e+01	-1.13939670e-04+7.38102570e-06i
-4.85284909e+01	-3.02603415e-05-7.72754846e-06i
-4.84658735e+01	2.79599218e-05-7.33590507e-05i
-4.84032561e+01	5.03144612e-05+7.12831270e-05i
-4.83406387e+01	-4.40998854e-05-2.58304337e-06i
-4.82780213e+01	2.35611904e-05-5.53524371e-05i
-4.82154039e+01	-3.09408856e-05+6.75712047e-05i
-4.81527865e+01	9.45548914e-06-8.45434670e-05i
-4.80901691e+01	8.06276261e-05+6.70394396e-05i
-4.80275517e+01	-4.53122778e-05+5.53866424e-05i
-4.79649343e+01	-9.90806773e-05-6.95237252e-05i
-4.79023168e+01	9.35781134e-05-4.38641178e-05i
-4.78396994e+01	-1.83702649e-05+1.12657595e-04i
-4.77770820e+01	-5.36137656e-05-5.53356415e-05i
-4.77144646e+01	3.72339871e-05-1.38641474e-04i
-4.76518472e+01	1.01315356e-04+1.67252066e-04i
-4.75892298e+01	-9.33420135e-05-2.42329601e-07i
-4.75266124e+01	2.25591317e-05-9.87765109e-05i
-4.74639950e+01	-2.50181827e-05+1.66520813e-04i
-4.74013776e+01	-2.88274368e-05-1.15622762e-04i
-4.73387602e+01	7.70225346e-05-4.71173350e-05i
-4.72761428e+01	-5.78334920e-05+1.45416625e-04i
-4.72135254e+01	-4.65543379e-05-9.31829033e-05i
-4.71509080e+01	7.05114900e-05-7.96830361e-05i
-4.70882905e+01	2.80381416e-05+8.24153069e-05i
-4.70256731e+01	-5.63295944e-05+4.95566833e-05i
-4.69630557e+01	3.95019223e-05-5.85926752e-05i
-4.69004383e+01	1.57886570e-05-4.98601460e-05i
-4.68378209e+01	-1.00791381e-05+1.07144877e-04i
-4.67752035e+01	-1.08576702e-04+7.06705256e-05i
-4.67125861e+01	7.39279774e-05-2.16497267e-04i
-4.66499687e+01	4.85350927e-05+9.92542323e-05i
-4.65873513e+01	-1.22096804e-04+3.40201728e-05i
-4.65247339e+01	1.05507142e-04-1.55684787e-04i
-4.64621165e+01	7.10304355e-05+1.93843562e-04i
-4.63994991e+01	-1.69318480e-04-3.64642076e-05i
-4.63368817e+01	4.51918208e-05-8.84789576e-05i
-4.62742642e+01	1.11820848e-04+2.28586556e-05i
-4.62116468e+01	-1.10459690e-04+6.75186724e-05i
-4.61490294e+01	-6.36207651e-08-7.97902308e-05i
-4.60864120e+01	1.19019344e-04+7.15215115e-05i
-4.60237946e+01	-1.15838270e-04+5.97245561e-06i
-4.59611772e+01	-7.20883515e-06+1.45941552e-05i
-4.58985598e+01	-6.50011236e-05-7.80646456e-05i
-4.58359424e+01	1.07977459e-04-1.00574537e-04i
-4.57733250e+01	7.16265898e-05+9.78464359e-05i
-4.57107076e+01	-4.88218501e-05+5.20620029e-05i
-4.56480902e+01	1.21308821e-05+1.33411479e-05i
-4.55854728e+01	-2.13615006e-05+3.76169901e-06i
-4.55228554e+01	-6.02141468e-05+9.66327574e-06i
-4.54602379e+01	-2.31061368e-05-4.48176455e-05i
-4.53976205e+01	5.50120623e-05-5.16570949e-05i
-4.53350031e+01	4.11419606e-05+1.62222622e-05i
-4.52723857e+01	-2.67123461e-05+9.26209995e-05i
-4.52097683e+01	-3.70835370e-05-5.41942865e-05i
-4.51471509e+01	1.79963791e-05-5.60703333e-05i
-4.50845335e+01	3.52288206e-05+4.80870074e-05i
-4.50219161e+01	-2.50255891e-05+5.13317316e-05i
-4.49592987e+01	-1.18622048e-05-8.18822419e-05i
-4.48966813e+01	2.91078808e-05-3.10955062e-06i
-4.48340639e+01	2.16532532e-05+8.89251263e-05i
-4.47714465e+01	-5.65364317e-05+2.56072640e-05i
-4.47088291e+01	-2.89497410e-05-9.07560455e-05i
-4.46462116e+01	-1.22163784e-05-2.79785423e-05i
-4.45835942e+01	5.93613925e-05+4.26253621e-05i
-4.45209768e+01	5.65274981e-05-4.93374798e-05i
-4.44583594e+01	-5.40927562e-05+7.74555655e-05i
-4.43957420e+01	-5.72918481e-05-2.48394653e-05i
-4.43331246e+01	8.99166572e-05-1.31716924e-05i
-4.42705072e+01	-2.23567122e-05+2.50423360e-05i
-4.42078898e+01	-9.12726903e-05-1.23988615e-05i
-4.41452724e+01	1.43842114e-04-5.24553296e-05i
-4.40826550e+01	-1.07763128e-05+7.83286339e-05i
-4.40200376e+01	-1.36231253e-04+4.40870733e-05i
-4.39574202e+01	5.41445476e-05-1.13696423e-04i
-4.38948028e+01	6.50482264e-05+4.36566511e-05i
-4.38321853e+01	-8.01318716e-05+3.29570781e-05i
-4.37695679e+01	-1.30994191e-05-1.20953139e-04i
-4.37069505e+01	1.19893195e-04+6.59836077e-05i
-4.36443331e+01	-7.47312854e-05+4.23552714e-05i
-4.35817157e+01	8.05441197e-05-2.22275649e-05i
-4.35190983e+01	-8.26019062e-05+6.13661860e-05i
-4.34564809e+01	-1.84558623e-05-4.46848113e-05i
-4.33938635e+01	6.22875328e-08+2.30203865e-05i
-4.33312461e+01	-2.94679803e-05-3.43604751e-05i
-4.32686287e+01	2.89628770e-05-8.02670574e-05i
-4.32060113e+01	3.22713773e-05+1.06623251e-04i
-4.31433939e+01	-2.53775261e-05-9.52643508e-05i
-4.30807765e+01	1.02906757e-04+1.10590742e-05i
-4.30181590e+01	-8.85524632e-05+1.65445662e-04i
-4.29555416e+01	-5.64851170e-06-1.52563624e-04i
-4.28929242e+01	4.42810846e-05+5.66720454e-05i
-4.28303068e+01	-7.89937939e-05+2.74847313e-05i
-4.27676894e+01	6.53900931e-05-8.76229449e-06i
-4.27050720e+01	-8.12862958e-05-8.00646921e-05i
-4.26424546e+01	8.76494567e-05+2.00886665e-05i
-4.25798372e+01	-3.92097971e-05+6.99286585e-05i
-4.25172198e+01	-1.92209435e-05-5.96585165e-05i
-4.24546024e+01	8.05336528e-05+2.92778888e-05i
-4.23919850e+01	-7.24057997e-05-1.57968049e-05i
-4.23293676e+01	-1.88287299e-05+4.39988857e-06i
-4.22667502e+01	4.27894567e-05-2.70678047e-05i
-4.22041327e+01	8.21579106e-05+3.80283476e-05i
-4.21415153e+01	-1.43333967e-04+6.07339144e-05i
-4.20788979e+01	-1.04765515e-05-1.38827395e-04i
-4.20162805e+01	1.27347458e-04+3.27907678e-05i
-4.19536631e+01	-8.26985978e-05+1.29021361e-04i
-4.18910457e+01	1.79905352e-05-1.15423089e-04i
-4.18284283e+01	3.85547753e-05-4.88453372e-05i
-4.17658109e+01	-3.69825371e-05+1.22159091e-04i
-4.17031935e+01	-4.81025928e-05-4.67122679e-05i
-4.16405761e+01	6.97470802e-05+1.25070950e-05i
-4.15779587e+01	-3.39690871e-05+3.30984682e-06i
-4.15153413e+01	-4.46800376e-05-7.07218910e-05i
-4.14527239e+01	9.79116577e-05+5.60747733e-05i
-4.13901064e+01	-5.70095369e-05-3.70058537e-05i
-4.13274890e+01	3.29255827e-05+2.36746650e-05i
-4.12648716e+01	1.77036981e-05+4.77468895e-05i
-4.12022542e+01	-8.47246157e-05-3.31314039e-05i
-4.11396368e+01	6.47828943e-05-6.73053927e-05i
-4.10770194e+01	4.32449407e-06+1.14357599e-04i
-4.10144020e+01	-7.38846362e-05-4.94583612e-05i
-4.09517846e+01	7.71437405e-05+8.10454897e-06i
-4.08891672e+01	-5.58899446e-05-2.42455214e-05i
-4.08265498e+01	-6.38802580e-07-5.89285865e-05i
-4.07639324e+01	1.03941375e-04+5.49426418e-05i
-4.07013150e+01	-4.07406930e-05+9.78833213e-05i
-4.06386976e+01	-1.00200581e-04-1.14301346e-04i
-4.05760802e+01	1.53228120e-04-9.86628048e-06i
-4.05134627e+01	-1.23027002e-04+1.46193204e-04i
-4.04508453e+01	-3.14454196e-05-1.11112819e-04i
-4.03882279e+01	1.34834197e-04-5.19179667e-05i
-4.03256105e+01	-8.93430625e-05+8.28116961e-05i
-4.02629931e+01	3.84086358e-06+1.64858959e-06i
-4.02003757e+01	1.25078481e-05-6.87201618e-05i
-4.01377583e+01	1.78495331e-06+1.49632105e-05i
-4.00751409e+01	6.45527878e-05+2.83613154e-05i
-4.00125235e+01	-3.75344908e-05+4.35283568e-05i
-3.99499061e+01	-5.70340696e-05-4.41665966e-06i
-3.98872887e+01	3.24983128e-05-2.30273933e-05i
-3.98246713e+01	-3.24338308e-05-5.65349405e-05i
-3.97620539e+01	5.09212631e-05+1.29940561e-05i
-3.96994364e+01	-6.36756989e-05+6.75546438e-05i
-3.96368190e+01	1.18595761e-04-4.40516444e-05i
-3.95742016e+01	-4.13424233e-05+2.37382606e-05i
-3.95115842e+01	-1.31944767e-04+2.05786583e-05i
-3.94489668e+01	1.03105905e-04-8.86282006e-05i
-3.93863494e+01	3.85243133e-06+4.59536967e-05i
-3.93237320e+01	-5.43677505e-06-2.99028224e-05i
-3.92611146e+01	2.53777612e-05+3.24241664e-05i
-3.91984972e+01	-3.68750542e-05+8.63869990e-05i
-3.91358798e+01	1.82199409e-05-1.09234466e-04i
-3.90732624e+01	-1.88632527e-05-1.66701057e-05i
-3.90106450e+01	-7.05499338e-06+6.28431554e-05i
-3.89480276e+01	2.34127852e-05+8.73455510e-06i
-3.88854101e+01	-3.19781831e-05-1.51316817e-05i
-3.88227927e+01	2.28802896e-05-5.44610682e-05i
-3.87601753e+01	9.21941394e-05+1.67946396e-05i
-3.86975579e+01	-1.55229716e-04+1.24116928e-04i
-3.86349405e+01	-3.21994642e-05-1.27225364e-04i
-3.85723231e+01	1.51366902e-04-1.82772261e-05i
-3.85097057e+01	-7.29705068e-05+3.96014931e-05i
-3.84470883e+01	5.34103584e-05+3.68570274e-05i
-3.83844709e+01	-9.60023148e-05-9.51910633e-05i
-3.83218535e+01	5.50153440e-05+4.29274877e-05i
-3.82592361e+01	8.80108702e-05+4.80343503e-05i
-3.81966187e+01	-2.48971952e-05+2.10742912e-06i
-3.81340013e+01	-1.50777096e-04-5.28464690e-05i
-3.80713838e+01	1.25615670e-04+4.87949228e-05i
-3.80087664e+01	-4.07586958e-05+4.86284918e-05i
-3.79461490e+01	-5.15935021e-05-6.79139353e-05i
-3.78835316e+01	3.21068929e-05-8.51900522e-05i
-3.78209142e+01	5.97888712e-05+4.55889483e-05i
-3.77582968e+01	-1.27057353e-07+3.99517492e-05i
-3.76956794e+01	-2.85782697e-05+8.04402575e-05i
-3.76330620e+01	-7.04627268e-05-9.40023302e-05i
-3.75704446e+01	8.13333628e-05-8.10558251e-06i
-3.75078272e+01	-1.91010651e-05-2.09467845e-05i
-3.74452098e+01	2.61888514e-05+7.94781544e-05i
-3.73825924e+01	-4.33181704e-05-3.87038885e-05i
-3.73199750e+01	-1.42412307e-05-2.43320317e-05i
-3.72573575e+01	2.00563675e-05+4.06470114e-05i
-3.71947401e+01	7.10229204e-05-1.65260857e-05i
-3.71321227e+01	-1.16405915e-04+9.63947896e-06i
-3.70695053e+01	4.93979459e-05-5.56938561e-05i
-3.70068879e+01	2.32947498e-05+1.08598958e-05i
-3.69442705e+01	-3.09592087e-05+1.55669391e-04i
-3.68816531e+01	-6.85112537e-05-1.96189017e-04i
-3.68190357e+01	1.88433451e-04-4.13009722e-05i
-3.67564183e+01	-6.80522004e-05+1.70076012e-04i
-3.66938009e+01	-1.39464648e-04+3.43980272e-05i
-3.66311835e+01	1.39428906e-04-1.70830441e-04i
-3.65685661e+01	2.40411427e-05+8.90928238e-05i
-3.65059487e+01	-1.15864523e-04+3.20534568e-05i
-3.64433312e+01	2.14094367e-05-6.39593135e-05i
-3.63807138e+01	6.99347167e-05-2.76959762e-05i
-3.63180964e+01	2.10142174e-05+1.30358409e-04i
-3.62554790e+01	-1.29848155e-04-7.47307250e-05i
-3.61928616e+01	5.79753530e-05-8.44249139e-05i
-3.61302442e+01	4.37980981e-05+5.68982568e-05i
-3.60676268e+01	2.80086190e-05+1.03855838e-04i
-3.60050094e+01	-6.61391099e-05-1.63127990e-05i
-3.59423920e+01	-2.28846203e-05-1.08175279e-04i
-3.58797746e+01	3.56905815e-05+3.90764533e-05i
-3.58171572e+01	-5.92139265e-05+4.84553148e-06i
-3.57545398e+01	7.82948793e-05+1.10561937e-05i
-3.56919224e+01	1.31492001e-05+1.06706611e-05i
-3.56293049e+01	-7.76178445e-05-6.00222018e-05i
-3.55666875e+01	9.28408548e-06+5.25530527e-05i
-3.55040701e+01	7.77387418e-05-4.43584357e-06i
-3.54414527e+01	-6.25375527e-05+1.74867786e-05i
-3.53788353e+01	3.72606759e-05-7.29674843e-05i
-3.53162179e+01	-3.45084971e-05+6.78436730e-05i
-3.52536005e+01	-1.36039491e-05-2.91031083e-05i
-3.51909831e+01	7.93181300e-05+4.69731367e-05i
-3.51283657e+01	-7.56437148e-05-1.24866601e-05i
-3.50657483e+01	-8.79167005e-06-8.08753808e-05i
-3.50031309e+01	1.10015178e-04+5.23590636e-05i
-3.49405135e+01	-1.06556362e-04+1.03024951e-04i
-3.48778961e+01	-3.29363130e-05-9.46377726e-05i
-3.48152786e+01	3.74809404e-05-4.46551738e-05i
-3.47526612e+01	3.65441543e-05+4.33691061e-05i
-3.46900438e+01	-3.59326071e-05+1.13631981e-05i
-3.46274264e+01	6.09199544e-05-6.74165343e-05i
-3.45648090e+01	1.46512848e-07+5.38984141e-05i
-3.45021916e+01	-1.25236984e-04+7.20753944e-05i
-3.44395742e+01	1.29867430e-04-7.49602633e-05i
-3.43769568e+01	-1.95415849e-05+1.44968017e-05i
-3.43143394e+01	-5.43259375e-05+4.37971354e-05i
-3.42517220e+01	-8.00264358e-05-1.40357599e-04i
-3.41891046e+01	1.47920478e-04+3.89436123e-05i
-3.41264872e+01	2.88951323e-05+1.09846128e-04i
-3.40638698e+01	-8.34902634e-05-1.73640798e-05i
-3.40012523e+01	1.21110694e-05-1.71733240e-04i
-3.39386349e+01	3.93409781e-05+1.95019913e-04i
-3.38760175e+01	-4.27935768e-05+5.21429795e-05i
-3.38134001e+01	9.64642152e-07-1.36669864e-04i
-3.37507827e+01	-1.79286339e-05-3.40292464e-05i
-3.36881653e+01	-8.53340698e-06+7.91420162e-05i
-3.36255479e+01	2.60505903e-05+4.29689684e-05i
-3.35629305e+01	-1.70627517e-05-6.36863989e-05i
-3.35003131e+01	5.70924278e-07-9.04502933e-05i
-3.34376957e+01	4.11907545e-05+1.27660824e-04i
-3.33750783e+01	-8.77791103e-05+1.50754618e-05i
-3.33124609e+01	2.73507316e-05-1.56572954e-04i
-3.32498435e+01	1.11106765e-04+4.63055051e-05i
-3.31872260e+01	-6.52102995e-06+1.00494828e-04i
-3.31246086e+01	-9.00179504e-05+3.18109631e-05i
-3.30619912e+01	-2.18295608e-05-9.20759963e-05i
-3.29993738e+01	2.04568663e-05+1.71049389e-05i
-3.29367564e+01	-1.22398869e-05+3.58424858e-05i
-3.28741390e+01	5.96343342e-06-1.12498802e-04i
-3.28115216e+01	9.44559244e-05+5.39296389e-06i
-3.27489042e+01	-5.82489843e-05+8.36561826e-05i
-3.26862868e+01	1.24858497e-05+2.62901345e-05i
-3.26236694e+01	4.83662509e-05-2.29284086e-06i
-3.25610520e+01	-4.21173869e-05+1.88349012e-05i
-3.24984346e+01	-1.31371544e-04-6.82507974e-06i
-3.24358172e+01	-2.02795041e-05-5.41862482e-05i
-3.23731997e+01	1.37909069e-04-5.82078907e-06i
-3.23105823e+01	-1.58619473e-05-9.46314972e-05i
-3.22479649e+01	4.21566913e-05+1.16498883e-05i
-3.21853475e+01	7.33663177e-05+1.99236117e-04i
-3.21227301e+01	-1.37685545e-04+1.32765480e-05i
-3.20601127e+01	-1.08855150e-04-1.24767821e-04i
-3.19974953e+01	2.07951778e-04-2.02605821e-05i
-3.19348779e+01	-1.61089863e-04+8.99460133e-05i
-3.18722605e+01	1.61987450e-05-1.31802544e-04i
-3.18096431e+01	7.66984413e-05+4.89720635e-06i
-3.17470257e+01	2.30047364e-05+8.46068426e-05i
-3.16844083e+01	3.66592821e-05-4.26279897e-05i
-3.16217909e+01	-1.02534268e-04+7.55980699e-05i
-3.15591735e+01	6.06481216e-06-5.38854641e-05i
-3.14965560e+01	9.80961303e-06+6.95886959e-05i
-3.14339386e+01	-1.24715024e-05-6.42144793e-05i
-3.13713212e+01	-3.75887728e-05-7.76582372e-05i
-3.13087038e+01	4.89947816e-05+1.86460096e-05i
-3.12460864e+01	4.07795731e-05-8.68036435e-06i
-3.11834690e+01	4.51236775e-05+8.56284093e-05i
-3.11208516e+01	-2.71059907e-05+8.93379761e-06i
-3.10582342e+01	7.95251639e-06-6.66844083e-06i
-3.09956168e+01	-1.37600112e-04+2.32569677e-05i
-3.09329994e+01	8.35835579e-05-8.45318703e-05i
-3.08703820e+01	-6.73438176e-06+1.55536000e-04i
-3.08077646e+01	-3.01355697e-05-1.63532997e-04i
-3.07451472e+01	7.05730436e-05+4.13777000e-05i
-3.06825297e+01	-9.28546286e-05-2.07772437e-05i
-3.06199123e+01	2.52251802e-05-6.82660135e-06i
-3.05572949e+01	6.35703662e-05+7.85220679e-05i
-3.04946775e+01	-7.44288386e-06-7.02584010e-05i
-3.04320601e+01	-3.82178674e-05+9.15883768e-06i
-3.03694427e+01	1.68590143e-05+5.49942712e-05i
-3.03068253e+01	-2.62112089e-05+1.56512215e-05i
-3.02442079e+01	-2.44627952e-05-1.30653894e-04i
-3.01815905e+01	1.90851339e-05+2.91766319e-05i
-3.01189731e+01	2.81900373e-05+1.82916082e-05i
-3.00563557e+01	8.06452508e-05+3.32737410e-05i
-2.99937383e+01	-1.04519361e-04-1.43091859e-05i
-2.99311209e+01	4.29776866e-05-1.69196894e-05i
-2.98685034e+01	1.85869562e-05+2.80901756e-05i
-2.98058860e+01	-2.64949411e-05+4.31204495e-05i
-2.97432686e+01	-7.04746181e-05+3.12140791e-06i
-2.96806512e+01	3.45861774e-05-7.56429127e-05i
-2.96180338e+01	5.87941448e-05-2.83855857e-05i
-2.95554164e+01	-3.50629722e-05+7.28266696e-05i
-2.94927990e+01	-5.18959276e-05-3.72227489e-05i
-2.94301816e+01	1.38898611e-04+1.92264937e-05i
-2.93675642e+01	-6.30099520e-05-4.80969275e-05i
-2.93049468e+01	-5.27772093e-06+7.67797514e-05i
-2.92423294e+01	-3.59068417e-05+8.16323271e-05i
-2.91797120e+01	-3.46688389e-05-3.68225102e-05i
-2.91170946e+01	1.14270143e-05-1.90958861e-04i
-2.90544771e+01	6.63498646e-05+2.30411179e-05i
-2.89918597e+01	-6.20282280e-07+1.65951377e-04i
-2.89292423e+01	-6.82927163e-05-5.56804610e-05i
-2.88666249e+01	1.49463227e-04-1.06793686e-04i
-2.88040075e+01	-7.16071354e-05+2.22182997e-04i
-2.87413901e+01	-6.92977551e-05-1.22543149e-04i
-2.86787727e+01	-3.07327397e-05+4.29464700e-05i
-2.86161553e+01	2.63179912e-05-8.50724003e-05i
-2.85535379e+01	7.58528340e-05+3.68392876e-05i
-2.84909205e+01	-4.81296566e-05-1.54644675e-05i
-2.84283031e+01	-1.16448996e-05-5.59071596e-05i
-2.83656857e+01	8.93395345e-05+9.63643221e-05i
-2.83030683e+01	-4.44370662e-05+5.59082105e-05i
-2.82404508e+01	-1.28710976e-05-8.13290118e-06i
-2.81778334e+01	-9.10911272e-05-7.55764826e-05i
-2.81152160e+01	-1.00529517e-05-4.90732936e-05i
-2.80525986e+01	1.04384673e-04-1.90095830e-05i
-2.79899812e+01	9.00884201e-05+9.15437014e-05i
-2.79273638e+01	-8.89712371e-05+3.41609527e-05i
-2.78647464e+01	-1.86679046e-05-1.22241631e-06i
-2.78021290e+01	-1.07174108e-04-5.79172422e-05i
-2.77395116e+01	1.24408874e-04+4.39168189e-05i
-2.76768942e+01	-4.42821545e-06-4.04289417e-05i
-2.76142768e+01	-1.13678404e-04-6.87924406e-05i
-2.75516594e+01	1.61814041e-04-1.03002634e-06i
-2.74890420e+01	-1.01557094e-05+2.08137801e-04i
-2.74264245e+01	-1.41999781e-04-1.09950444e-04i
-2.73638071e+01	8.25048123e-05-1.20128286e-04i
-2.73011897e+01	3.95239763e-06+8.77651017e-05i
-2.72385723e+01	-3.04923777e-05+2.88682073e-05i
-2.71759549e+01	9.88126634e-05-8.94689214e-05i
-2.71133375e+01	2.13296889e-06+1.55749741e-04i
-2.70507201e+01	-2.09230142e-04-7.67201882e-05i
-2.69881027e+01	1.24498298e-04-7.11312130e-05i
-2.69254853e+01	1.92673137e-05+6.00007092e-05i
-2.68628679e+01	-2.44221526e-07-5.43867916e-05i
-2.68002505e+01	9.74448344e-05+1.45942841e-05i
-2.67376331e+01	-9.06946206e-05+1.04493850e-04i
-2.66750157e+01	-1.15748408e-05-1.42379901e-05i
-2.66123982e+01	-5.86306820e-05-3.68083390e-05i
-2.65497808e+01	5.52375342e-05-4.73047682e-05i
-2.64871634e+01	1.38667338e-05-1.06766478e-05i
-2.64245460e+01	-6.49926364e-06+1.24559545e-04i
-2.63619286e+01	-3.22490200e-05-1.13665064e-04i
-2.62993112e+01	5.54222753e-05-3.49415479e-05i
-2.62366938e+01	-1.91321657e-05+1.16963167e-04i
-2.61740764e+01	-6.22871393e-05-1.60338440e-05i
-2.61114590e+01	1.58880902e-04-1.07956672e-04i
-2.60488416e+01	-1.06479173e-04+1.04881670e-04i
-2.59862242e+01	-1.09934701e-04+1.49502990e-05i
-2.59236068e+01	1.47638277e-04-3.91299126e-05i
-2.58609894e+01	-1.62692175e-05-7.53860052e-05i
-2.57983719e+01	-3.52939897e-05+2.88211096e-05i
-2.57357545e+01	1.09328714e-04+4.35994810e-05i
-2.56731371e+01	-8.38936768e-05+5.07194913e-05i
-2.56105197e+01	-1.02423591e-05+1.23307011e-05i
-2.55479023e+01	-3.25529687e-06-6.78359661e-05i
-2.54852849e+01	-3.36912249e-05-1.35847835e-06i
-2.54226675e+01	3.81670671e-05-5.07995003e-05i
-2.53600501e+01	1.41475067e-05+8.71277712e-05i
-2.52974327e+01	4.39050280e-05+5.34173056e-06i
-2.52348153e+01	-5.59901619e-05+1.30684165e-05i
-2.51721979e+01	-4.48690310e-06-6.94745005e-05i
-2.51095805e+01	-7.12272989e-05+6.44837840e-05i
-2.50469631e+01	4.80575722e-05-2.34975272e-05i
-2.49843456e+01	-1.82858454e-05-7.88981065e-05i
-2.49217282e+01	1.07465152e-04+5.00562286e-05i
-2.48591108e+01	-4.55453253e-05+1.54105279e-05i
-2.47964934e+01	-3.02882610e-05-2.04701093e-05i
-2.47338760e+01	6.73559633e-05+2.82555416e-05i
-2.46712586e+01	-1.09515592e-04+1.01856249e-04i
-2.46086412e+01	-6.80396507e-06-1.67973652e-04i
-2.45460238e+01	1.10067803e-04+4.59792437e-05i
-2.44834064e+01	-6.38567888e-05-1.30997235e-05i
-2.44207890e+01	-1.00018473e-05+3.63099829e-05i
-2.43581716e+01	4.41714813e-05-1.20126362e-05i
-2.42955542e+01	-3.27012752e-05+1.21300992e-05i
-2.42329368e+01	-9.02522985e-05-2.67599628e-05i
-2.41703193e+01	1.54002481e-04-7.71025277e-05i
-2.41077019e+01	9.08361410e-05+1.15897672e-04i
-2.40450845e+01	-2.42695454e-04+6.19729486e-05i
-2.39824671e+01	6.95070112e-05-2.12782174e-04i
-2.39198497e+01	1.15590968e-04+1.03486515e-04i
-2.38572323e+01	-2.44757514e-05+1.26761653e-04i
-2.37946149e+01	-1.50968767e-04-7.42388648e-05i
-2.37319975e+01	1.25933112e-04-9.40696810e-05i
-2.36693801e+01	1.55362996e-05+7.11419875e-05i
-2.36067627e+01	-5.64541453e-05+4.88101942e-05i
-2.35441453e+01	8.52864911e-06-2.27407196e-05i
-2.34815279e+01	-1.52184690e-05-4.08006790e-05i
-2.34189105e+01	3.97833529e-05+1.11661330e-05i
-2.33562930e+01	-2.14482752e-05+7.76738476e-05i
-2.32936756e+01	-5.83233204e-05-2.50938620e-05i
-2.32310582e+01	1.50902263e-05-1.46298785e-04i
-2.31684408e+01	8.51324444e-05+9.33773746e-05i
-2.31058234e+01	-5.06762289e-05+1.03903724e-04i
-2.30432060e+01	-4.86558543e-05-1.27419203e-04i
-2.29805886e+01	-3.16424615e-06-2.39646124e-05i
-2.29179712e+01	1.63565972e-04+4.57958877e-05i
-2.28553538e+01	-3.77460484e-05+8.28035854e-05i
-2.27927364e+01	-2.02563532e-04+2.30285168e-06i
-2.27301190e+01	2.22728732e-05-1.32779571e-04i
-2.26675016e+01	1.50164436e-04-7.59273397e-07i
-2.26048842e+01	-2.12496095e-05+1.21289215e-04i
-2.25422668e+01	-5.09097080e-05-1.94188244e-04i
-2.24796493e+01	1.15100559e-04+1.51307520e-04i
-2.24170319e+01	-8.10514257e-05+2.98070983e-05i
-2.23544145e+01	-4.42958023e-05+1.14616004e-05i
-2.22917971e+01	1.02739725e-04-9.36066300e-05i
-2.22291797e+01	-1.23094614e-04+1.00291133e-04i
-2.21665623e+01	2.51964295e-05-6.75747528e-05i
-2.21039449e+01	-3.47639214e-05+2.28063340e-06i
-2.20413275e+01	8.79391696e-05-6.18136785e-05i
-2.19787101e+01	4.03769147e-05+2.27824446e-05i
-2.19160927e+01	-1.07860392e-04+9.47209250e-05i
-2.18534753e+01	1.05998831e-04-2.62244861e-05i
-2.17908579e+01	-3.13985866e-05+3.13019152e-06i
-2.17282405e+01	-1.18407925e-04+5.44550685e-06i
-2.16656230e+01	1.76813701e-05-4.09331246e-05i
-2.16030056e+01	4.30915210e-05-1.31356908e-05i
-2.15403882e+01	4.91703998e-05-3.41215571e-05i
-2.14777708e+01	-1.15481347e-06+7.47762218e-05i
-2.14151534e+01	-5.65484329e-05-1.20143163e-05i
-2.13525360e+01	1.81574876e-05-6.16500021e-05i
-2.12899186e+01	9.31348084e-05+6.31963544e-05i
-2.12273012e+01	-1.14518129e-04+1.03487567e-04i
-2.11646838e+01	-6.62509603e-05-1.47216588e-04i
-2.11020664e+01	9.29604086e-05+3.72700093e-05i
-2.10394490e+01	-5.32924940e-05-1.09010629e-04i
-2.09768316e+01	1.74275075e-04-1.51675715e-05i
-2.09142142e+01	-4.95636246e-05+2.17563298e-04i
-2.08515967e+01	-1.47693488e-04-1.18205899e-05i
-2.07889793e+01	1.69880359e-04-7.71975602e-05i
-2.07263619e+01	-9.42497349e-05+2.32747330e-05i
-2.06637445e+01	-1.60685958e-04+9.64725032e-06i
-2.06011271e+01	8.12312927e-05-1.55020142e-04i
-2.05385097e+01	1.39329477e-04+8.10040980e-05i
-2.04758923e+01	3.90539542e-05+2.46064016e-06i
-2.04132749e+01	-1.44286465e-04-5.29699316e-05i
-2.03506575e+01	1.59513813e-04+6.53722064e-05i
-2.02880401e+01	-6.45353939e-05+1.81092845e-04i
-2.02254227e+01	-1.03360223e-04-1.01459019e-04i
-2.01628053e+01	7.08355054e-06-1.69893650e-04i
-2.01001879e+01	8.08506321e-05+1.03713993e-04i
-2.00375704e+01	-1.21153037e-04+2.88276779e-05i
-1.99749530e+01	1.50991055e-04-1.42685646e-04i
-1.99123356e+01	8.82456291e-05+1.70449105e-04i
-1.98497182e+01	-1.51550481e-04+3.78705227e-05i
-1.97871008e+01	-1.14282706e-04-3.30198930e-05i
-1.97244834e+01	1.45322729e-04-1.29615378e-04i
-1.96618660e+01	-2.75051179e-05+1.29708864e-04i
-1.95992486e+01	-1.03618312e-04-9.85217707e-06i
-1.95366312e+01	1.82152192e-04-2.77936217e-04i
-1.94740138e+01	-4.69227216e-05+2.71704866e-04i
-1.94113964e+01	1.13496091e-05+1.11484967e-04i
-1.93487790e+01	-3.66282940e-05-1.76058816e-04i
-1.92861616e+01	5.94794663e-05+2.53794742e-05i
-1.92235441e+01	-1.47844285e-04+1.06881444e-04i
-1.91609267e+01	-4.94559636e-05-1.24704150e-04i
-1.90983093e+01	2.57136056e-04-4.07821228e-05i
-1.90356919e+01	-1.15785697e-04+2.15180905e-04i
-1.89730745e+01	-1.93779986e-04-2.53048300e-04i
-1.89104571e+01	2.15104313e-04+7.00751281e-07i
-1.88478397e+01	8.45571214e-05+1.61262360e-04i
-1.87852223e+01	-2.40638668e-04+3.33856558e-05i
-1.87226049e+01	2.28968402e-04-3.39800424e-04i
-1.86599875e+01	9.68923241e-06+3.97789771e-04i
-1.85973701e+01	-2.13027698e-04+4.47066464e-05i
-1.85347527e+01	-2.91019318e-05-3.32701004e-04i
-1.84721353e+01	1.23738846e-04+1.75511546e-04i
-1.84095178e+01	-8.21119045e-05-6.66378092e-05i
-1.83469004e+01	1.48623896e-04-1.69502179e-04i
-1.82842830e+01	1.26864282e-04+2.75280323e-04i
-1.82216656e+01	-2.57134175e-04-2.12120164e-05i
-1.81590482e+01	7.21015692e-06-1.29980444e-05i
-1.80964308e+01	9.14990708e-05-8.73479985e-06i
-1.80338134e+01	-4.31922272e-05-1.04385929e-05i
-1.79711960e+01	4.93843628e-06-1.34970656e-04i
-1.79085786e+01	-5.92234384e-05+2.00567765e-04i
-1.78459612e+01	2.07697078e-06-1.04332019e-04i
-1.77833438e+01	2.10636287e-04-5.11768400e-05i
-1.77207264e+01	-1.45630643e-04+8.42441603e-05i
-1.76581090e+01	-1.06213555e-04+2.34282592e-05i
-1.75954915e+01	1.14963751e-04-4.07545218e-05i
-1.75328741e+01	3.55526782e-05+3.60855621e-06i
-1.74702567e+01	-7.72577659e-05-6.45880306e-05i
-1.74076393e+01	2.68131412e-05+3.87665374e-05i
-1.73450219e+01	4.15838479e-05+8.85428658e-05i
-1.72824045e+01	-1.07400015e-05-4.43891157e-05i
-1.72197871e+01	1.49391485e-05-5.18459223e-05i
-1.71571697e+01	-6.20708670e-05+1.03247254e-04i
-1.70945523e+01	-2.18118976e-05-8.56375921e-05i
-1.70319349e+01	9.56482812e-06+7.71294950e-05i
-1.69693175e+01	2.91348293e-05-1.67795402e-05i
-1.69067001e+01	3.40908499e-06-1.21856888e-04i
-1.68440827e+01	-4.75395740e-06+7.25442113e-05i
-1.67814652e+01	-7.70929831e-05+2.42676206e-05i
-1.67188478e+01	1.18846656e-04-1.37654979e-05i
-1.66562304e+01	-2.69666666e-05-9.03139719e-05i
-1.65936130e+01	4.59477335e-05+1.24918546e-04i
-1.65309956e+01	-1.40357197e-04+6.86674520e-05i
-1.64683782e+01	6.21117015e-05-1.98560246e-04i
-1.64057608e+01	5.89254786e-05-2.52015944e-05i
-1.63431434e+01	5.02340996e-05+1.81070567e-04i
-1.62805260e+01	-1.08991805e-04+4.60495881e-05i
-1.62179086e+01	-3.19351837e-05-1.80693930e-04i
-1.61552912e+01	2.20045881e-04-5.30032872e-05i
-1.60926738e+01	-1.29332636e-04+3.76917660e-04i
-1.60300564e+01	-1.43170015e-04-1.46160964e-04i
-1.59674389e+01	-8.72147974e-05-1.38064646e-04i
-1.59048215e+01	2.31259079e-04-1.97590202e-04i
-1.58422041e+01	2.03069972e-04+2.39054979e-04i
-1.57795867e+01	-3.46766747e-04+2.89341903e-04i
-1.57169693e+01	-1.41987937e-04-4.10380204e-04i
-1.56543519e+01	5.24038898e-04-1.91781851e-04i
-1.55917345e+01	-9.81754580e-05+5.83376076e-04i
-1.55291171e+01	-5.46192861e-04+3.89274827e-05i
-1.54664997e+01	1.96852762e-04-7.11924181e-04i
-1.54038823e+01	6.57688810e-04+5.13608348e-05i
-1.53412649e+01	-2.74875805e-04+1.03573853e-03i
-1.52786475e+01	-9.13840993e-04-5.21071374e-04i
-1.52160301e+01	7.73080532e-04-9.74012777e-04i
-1.51534126e+01	6.95998766e-04+1.11873506e-03i
-1.50907952e+01	-1.36095755e-03+2.88326775e-04i
-1.50281778e+01	4.45892805e-04-1.04964070e-03i
-1.49655604e+01	3.40214891e-04+3.15908458e-04i
-1.49029430e+01	-1.15938978e-04+3.18098138e-04i
-1.48403256e+01	-1.74560373e-04-1.03037838e-04i
-1.47777082e+01	9.81993974e-05-2.00940704e-04i
-1.47150908e+01	8.95837270e-05+9.10282788e-05i
-1.46524734e+01	-3.86296037e-05+1.71255661e-04i
-1.45898560e+01	-1.24120734e-04-1.72365079e-05i
-1.45272386e+01	-9.12642375e-05-2.03705810e-04i
-1.44646212e+01	2.95433975e-04+1.19082052e-05i
-1.44020038e+01	-1.36606280e-04+1.99034643e-04i
-1.43393863e+01	-1.22363994e-04-2.02737871e-04i
-1.42767689e+01	2.97354494e-04+3.18088617e-05i
-1.42141515e+01	-7.87767320e-05+2.75440188e-04i
-1.41515341e+01	-4.24808210e-04-3.01778360e-04i
-1.40889167e+01	5.44229152e-04-1.19122978e-04i
-1.40262993e+01	-3.58698728e-05+5.57721325e-04i
-1.39636819e+01	-5.40745668e-04-4.20751691e-04i
-1.39010645e+01	4.98387614e-04-1.45172866e-04i
-1.38384471e+01	-5.06218501e-05+4.27685644e-04i
-1.37758297e+01	-1.94846211e-04-1.84834776e-04i
-1.37132123e+01	-1.09548368e-05-1.28349884e-04i
-1.36505949e+01	2.45445420e-04-3.38711762e-05i
-1.35879775e+01	2.57180359e-05+2.02504105e-04i
-1.35253601e+01	-1.90180047e-04+6.65076538e-05i
-1.34627426e+01	3.65558538e-05-1.35996515e-05i
-1.34001252e+01	-9.24858078e-05-2.45251204e-04i
-1.33375078e+01	1.22910731e-04+2.24575870e-04i
-1.32748904e+01	-1.11258661e-04-1.18895879e-04i
-1.32122730e+01	1.30888476e-04-2.08628404e-05i
-1.31496556e+01	-8.80232604e-05+9.20583324e-05i
-1.30870382e+01	-2.56724645e-05-8.54099128e-05i
-1.30244208e+01	2.35995644e-04+3.78543322e-05i
-1.29618034e+01	-1.90401818e-04+8.02369321e-05i
-1.28991860e+01	-1.00607926e-04+2.74290377e-05i
-1.28365686e+01	3.94748691e-05-1.54501303e-04i
-1.27739512e+01	1.13911437e-04-7.38455038e-05i
-1.27113338e+01	-2.05297043e-05+2.43940930e-04i
-1.26487163e+01	-6.81443454e-05-1.38566405e-04i
-1.25860989e+01	1.35769346e-04-4.20145865e-05i
-1.25234815e+01	-1.56513996e-04+1.51166064e-04i
-1.24608641e+01	3.70914829e-05-6.97435969e-05i
-1.23982467e+01	9.31002317e-05-6.52772508e-05i
-1.23356293e+01	-1.82039561e-05+1.26787114e-04i
-1.22730119e+01	-2.28445608e-04-3.17326282e-05i
-1.22103945e+01	1.42710291e-04-3.01674297e-05i
-1.21477771e+01	6.95510533e-05-6.08080898e-05i
-1.20851597e+01	-1.17370407e-04-5.06180108e-05i
-1.20225423e+01	1.54314421e-04+2.48337696e-05i
-1.19599249e+01	-5.08362272e-05+1.55488290e-04i
-1.18973075e+01	-3.34324401e-05-2.40835646e-05i
-1.18346900e+01	4.64612475e-05-1.76102063e-04i
-1.17720726e+01	1.03565234e-05+2.70634387e-04i
-1.17094552e+01	-2.97016203e-04-1.63504860e-04i
-1.16468378e+01	2.94962534e-04-2.44965343e-04i
-1.15842204e+01	1.55804845e-04+4.35430008e-04i
-1.15216030e+01	-2.56160209e-04-1.15774630e-04i
-1.14589856e+01	7.35471321e-06-2.70058666e-04i
-1.13963682e+01	1.05965653e-04+3.00360551e-04i
-1.13337508e+01	-3.90081197e-05+3.57459088e-05i
-1.12711334e+01	-1.12098156e-04-1.72978735e-04i
-1.12085160e+01	1.24046268e-04-5.19736696e-05i
-1.11458986e+01	5.02710430e-05+1.93432796e-04i
-1.10832812e+01	-1.94260330e-04-3.78844350e-05i
-1.10206637e+01	1.38410185e-04-1.10924337e-04i
-1.09580463e+01	-1.07212248e-05+7.43218865e-05i
-1.08954289e+01	-1.46321890e-04-4.98685494e-05i
-1.08328115e+01	1.59732838e-04-4.45755063e-06i
-1.07701941e+01	1.35192974e-04-1.20031319e-04i
-1.07075767e+01	-1.05085325e-04+3.64957947e-04i
-1.06449593e+01	-1.96320379e-04-1.21439228e-04i
-1.05823419e+01	8.31520904e-05-1.88508490e-04i
-1.05197245e+01	1.57908520e-04+1.82781954e-04i
-1.04571071e+01	-2.20381220e-04-8.62586810e-05i
-1.03944897e+01	3.85991297e-05-1.65436483e-05i
-1.03318723e+01	1.31525047e-04-1.04585459e-04i
-1.02692549e+01	5.28189154e-05+1.84672085e-04i
-1.02066374e+01	-1.86185636e-04+5.47164481e-05i
-1.01440200e+01	1.98080304e-05-1.92388846e-04i
-1.00814026e+01	1.64588022e-04+4.34308633e-05i
-1.00187852e+01	-1.44305984e-04+9.68892385e-05i
-9.95616781e+00	-1.20775742e-05+2.26856436e-05i
-9.89355041e+00	2.38176740e-05-1.13778724e-04i
-9.83093300e+00	-3.71446982e-05-5.57135403e-05i
-9.76831559e+00	1.09422047e-04+7.29999313e-05i
-9.70569818e+00	-3.10945694e-05+5.61140955e-05i
-9.64308078e+00	-5.45024732e-05-1.21246283e-04i
-9.58046337e+00	1.60978487e-04+1.36414933e-05i
-9.51784596e+00	-5.36101505e-05+2.13346181e-04i
-9.45522855e+00	-1.51315834e-04-5.72926973e-05i
-9.39261115e+00	3.80238059e-05-1.66393898e-04i
-9.32999374e+00	1.34131903e-04+1.19498648e-04i
-9.26737633e+00	-2.88389056e-04+1.43636093e-04i
-9.20475892e+00	7.40981670e-05-4.66077880e-04i
-9.14214152e+00	5.16578796e-04+1.29223501e-04i
-9.07952411e+00	-3.71437873e-04+5.22292932e-04i
-9.01690670e+00	-3.86642076e-04-4.17143132e-04i
-8.95428929e+00	6.34684868e-04+1.45384864e-05i
-8.89167188e+00	-3.73268645e-04+6.32655994e-05i
-8.82905448e+00	1.10432059e-04+1.21713661e-07i
-8.76643707e+00	-1.65991798e-04-7.20753897e-05i
-8.70381966e+00	2.74618583e-04+5.09320109e-05i
-8.64120225e+00	-4.67154556e-05-2.52945971e-05i
-8.57858485e+00	-4.57762262e-05-1.47344831e-05i
-8.51596744e+00	-2.93718414e-05+1.97391882e-04i
-8.45335003e+00	-2.26036461e-04-1.49225543e-04i
-8.39073262e+00	4.27978169e-04-2.55261481e-04i
-8.32811522e+00	-5.47193896e-05+5.16690415e-04i
-8.26549781e+00	-3.24656787e-04-2.48321317e-04i
-8.20288040e+00	9.94149691e-05-1.13275971e-04i
-8.14026299e+00	1.57405467e-04+1.16798569e-04i
-8.07764559e+00	-8.71584064e-05+6.42864661e-05i
-8.01502818e+00	4.49523742e-05-1.58699028e-04i
-7.95241077e+00	-1.57997979e-04+1.32964962e-04i
-7.88979336e+00	1.10012864e-04-2.25229424e-04i
-7.82717595e+00	1.99077516e-04+8.29494719e-05i
-7.76455855e+00	-8.30699158e-05+4.14738454e-04i
-7.70194114e+00	-3.09386823e-04-3.06396175e-04i
-7.63932373e+00	1.39054291e-04-2.46691359e-04i
-7.57670632e+00	3.41402667e-04+3.30356673e-04i
-7.51408892e+00	-4.94580051e-04+7.87670401e-05i
-7.45147151e+00	1.93523990e-04-2.77147900e-04i
-7.38885410e+00	-1.23060146e-04+3.28799075e-05i
-7.32623669e+00	3.93495386e-04-2.34903202e-04i
-7.26361929e+00	1.38433338e-04+8.26899322e-04i
-7.20100188e+00	-1.28242698e-03-2.50650484e-04i
-7.13838447e+00	9.82911336e-04-1.21328478e-03i
-7.07576706e+00	6.07756346e-04+1.15584547e-03i
-7.01314966e+00	-9.68579083e-04+2.91936205e-04i
-6.95053225e+00	-1.03319490e-04-8.65779699e-04i
-6.88791484e+00	7.86900765e-04+5.26268121e-05i
-6.82529743e+00	-1.22016538e-04+7.91858155e-04i
-6.76268003e+00	-7.93185319e-04-3.30337244e-04i
-6.70006262e+00	4.09759221e-04-6.05652454e-04i
-6.63744521e+00	5.92652968e-04+4.00366167e-04i
-6.57482780e+00	-5.32795374e-04+4.66692515e-04i
-6.51221039e+00	-2.88302719e-04-5.11624150e-04i
-6.44959299e+00	4.38514804e-04-1.44090380e-04i
-6.38697558e+00	1.47095006e-04+2.56562604e-04i
-6.32435817e+00	-2.06159002e-04+3.78051627e-04i
-6.26174076e+00	-3.93261166e-04-4.04866445e-04i
-6.19912336e+00	3.72432367e-04-3.68730652e-04i
-6.13650595e+00	2.74468671e-04+6.55361542e-04i
-6.07388854e+00	-5.67304448e-04-2.55264710e-05i
-6.01127113e+00	6.85032743e-05-5.98433973e-04i
-5.94865373e+00	4.77008256e-04+1.90483687e-04i
-5.88603632e+00	-3.93946749e-05+3.51506042e-04i
-5.82341891e+00	-2.74082028e-04+1.23051288e-04i
-5.76080150e+00	-3.74351854e-04-1.85251122e-04i
-5.69818410e+00	2.94704565e-04-6.97957812e-04i
-5.63556669e+00	7.85748083e-04+5.17741119e-04i
-5.57294928e+00	-6.38592585e-04+9.34979634e-04i
-5.51033187e+00	-1.05721161e-03-9.93613701e-04i
-5.44771446e+00	1.40148448e-03-1.05957948e-03i
-5.38509706e+00	6.55429886e-04+1.70881945e-03i
-5.32247965e+00	-1.43812524e-03+6.05361811e-04i
-5.25986224e+00	-6.47848867e-04-1.52259510e-03i
-5.19724483e+00	1.31291629e-03-8.65691484e-04i
-5.13462743e+00	1.17699053e-03+1.54158243e-03i
-5.07201002e+00	-1.59421548e-03+1.52949232e-03i
-5.00939261e+00	-1.86410993e-03-1.87370231e-03i
-4.94677520e+00	1.93913436e-03-2.41555665e-03i
-4.88415780e+00	3.01539180e-03+2.41147466e-03i
-4.82154039e+00	-2.92385508e-03+3.55545429e-03i
-4.75892298e+00	-3.91218366e-03-3.53472538e-03i
-4.69630557e+00	3.92421632e-03-4.55699169e-03i
-4.63368817e+00	5.65435005e-03+4.71926360e-03i
-4.57107076e+00	-6.04943549e-03+6.80959183e-03i
-4.50845335e+00	-8.34167789e-03-7.81405122e-03i
-4.44583594e+00	1.11198499e-02-9.75131900e-03i
-4.38321853e+00	1.05252043e-02+1.52370869e-02i
-4.32060113e+00	-2.09740931e-02+1.01433207e-02i
-4.25798372e+00	-7.90193898e-03-2.74156120e-02i
-4.19536631e+00	3.45639797e-02-2.79148749e-03i
-4.13274890e+00	-6.00815145e-03+4.12620039e-02i
-4.07013150e+00	-4.54461128e-02-2.10977962e-02i
-4.00751409e+00	4.43430125e-02-3.89113493e-02i
-3.94489668e+00	6.57114796e-03+5.77882828e-02i
-3.88227927e+00	-3.47384377e-02-1.91661376e-02i
-3.81966187e+00	1.52311521e-02-1.35881603e-02i
-3.75704446e+00	6.20784302e-03+7.24905732e-03i
-3.69442705e+00	-2.13074665e-03+4.85129833e-03i
-3.63180964e+00	-4.15998162e-03+5.32547235e-04i
-3.56919224e+00	-2.25011222e-03-4.13780019e-03i
-3.50657483e+00	3.96624177e-03-3.66464951e-03i
-3.44395742e+00	4.41282496e-03+4.49020019e-03i
-3.38134001e+00	-4.55905883e-03+4.56239526e-03i
-3.31872260e+00	-4.24578583e-03-4.40905960e-03i
-3.25610520e+00	3.62822252e-03-3.76436574e-03i
-3.19348779e+00	3.64668475e-03+2.32455047e-03i
-3.13087038e+00	-1.41060848e-03+3.85939022e-03i
-3.06825297e+00	-4.07015381e-03-2.67874320e-04i
-3.00563557e+00	-2.76922680e-04-4.63521865e-03i
-2.94301816e+00	4.83650091e-03-6.34263538e-04i
-2.88040075e+00	7.98502331e-04+4.91132959e-03i
-2.81778334e+00	-4.70830651e-03+1.10890119e-03i
-2.75516594e+00	-1.47477355e-03-4.51488433e-03i
-2.69254853e+00	4.35940334e-03-2.11120722e-03i
-2.62993112e+00	2.61448938e-03+4.47141913e-03i
-2.56731371e+00	-4.76970282e-03+2.89101507e-03i
-2.50469631e+00	-2.47105220e-03-4.60523985e-03i
-2.44207890e+00	4.08734084e-03-2.54389065e-03i
-2.37946149e+00	2.29211746e-03+3.66033061e-03i
-2.31684408e+00	-2.98610651e-03+2.31609387e-03i
-2.25422668e+00	-2.18380456e-03-2.57297467e-03i
-2.19160927e+00	1.90367921e-03-1.81819624e-03i
-2.12899186e+00	1.77989927e-03+1.00546906e-03i
-2.06637445e+00	-3.46176674e-04+1.85752025e-03i
-2.00375704e+00	-1.75292615e-03+1.22254018e-04i
-1.94113964e+00	-9.62903045e-04-1.45150114e-03i
-1.87852223e+00	1.82939690e-03-1.76843451e-03i
-1.81590482e+00	1.80790751e-03+1.96655129e-03i
-1.75328741e+00	-1.72807083e-03+1.89583259e-03i
-1.69067001e+00	-2.00349834e-03-1.19020253e-03i
-1.62805260e+00	6.48475756e-04-2.50019948e-03i
-1.56543519e+00	2.91814248e-03+5.83994458e-04i
-1.50281778e+00	-2.03980018e-04+3.20098654e-03i
-1.44020038e+00	-3.38326050e-03-3.03776967e-04i
-1.37758297e+00	-1.61615983e-04-3.28388781e-03i
-1.31496556e+00	3.44590082e-03-4.64212886e-04i
-1.25234815e+00	1.16915717e-03+3.48090732e-03i
-1.18973075e+00	-4.62005570e-03+1.42387178e-03i
-1.12711334e+00	-4.59297875e-04-4.75305011e-03i
-1.06449593e+00	4.20773161e-03-3.58556661e-04i
-1.00187852e+00	6.61011119e-04+4.12758988e-03i
-9.39261115e-01	-3.58843908e-03+8.24519503e-04i
-8.76643707e-01	-1.60085248e-03-3.41271090e-03i
-8.14026299e-01	2.55236782e-03-2.13863264e-03i
-7.51408892e-01	3.07769375e-03+2.45180356e-03i
-6.88791484e-01	-1.40264509e-03+3.60204925e-03i
-6.26174076e-01	-4.30250189e-03-1.60816957e-03i
-5.63556669e-01	9.49505666e-04-4.88944547e-03i
-5.00939261e-01	5.44762432e-03+1.62903234e-03i
-4.38321853e-01	-1.31642635e-03+7.00304832e-03i
-3.75704446e-01	-6.83609129e-03-1.97130484e-03i
-3.13087038e-01	6.53599505e-04-8.92637730e-03i
-2.50469631e-01	7.18076719e-03-6.07366854e-04i
-1.87852223e-01	1.11237516e-03+8.94215221e-03i
-1.25234815e-01	-4.08013150e-03+4.26624900e-03i
-6.26174076e-02	8.05919590e-03-7.53759219e-03i
0.00000000e+00	-1.71788988e-02-2.65748943e-18i
6.26174076e-02	8.05919590e-03+7.53759219e-03i
1.25234815e-01	-4.08013150e-03-4.26624900e-03i
1.87852223e-01	1.11237516e-03-8.94215221e-03i
2.50469631e-01	7.18076719e-03+6.07366854e-04i
3.13087038e-01	6.53599505e-04+8.92637730e-03i
3.75704446e-01	-6.83609129e-03+1.97130484e-03i
4.38321853e-01	-1.31642635e-03-7.00304832e-03i
5.00939261e-01	5.44762432e-03-1.62903234e-03i
5.63556669e-01	9.49505666e-04+4.88944547e-03i
6.26174076e-01	-4.30250189e-03+1.60816957e-03i
6.88791484e-01	-1.40264509e-03-3.60204925e-03i
7.51408892e-01	3.07769375e-03-2.45180356e-03i
8.14026299e-01	2.55236782e-03+2.13863264e-03i
8.76643707e-01	-1.60085248e-03+3.41271090e-03i
9.39261115e-01	-3.58843908e-03-8.24519503e-04i
1.00187852e+00	6.61011119e-04-4.12758988e-03i
1.06449593e+00	4.20773161e-03+3.58556661e-04i
1.12711334e+00	-4.59297875e-04+4.75305011e-03i
1.18973075e+00	-4.62005570e-03-1.42387178e-03i
1.25234815e+00	1.16915717e-03-3.48090732e-03i
1.31496556e+00	3.44590082e-03+4.64212886e-04i
1.37758297e+00	-1.61615983e-04+3.28388781e-03i
1.44020038e+00	-3.38326050e-03+3.03776967e-04i
1.50281778e+00	-2.03980018e-04-3.20098654e-03i
1.56543519e+00	2.91814248e-03-5.83994458e-04i
1.62805260e+00	6.48475756e-04+2.50019948e-03i
1.69067001e+00	-2.00349834e-03+1.19020253e-03i
1.75328741e+00	-1.72807083e-03-1.89583259e-03i
1.81590482e+00	1.80790751e-03-1.96655129e-03i
1.87852223e+00	1.82939690e-03+1.76843451e-03i
1.94113964e+00	-9.62903045e-04+1.45150114e-03i
2.00375704e+00	-1.75292615e-03-1.22254018e-04i
2.06637445e+00	-3.46176674e-04-1.85752025e-03i
2.12899186e+00	1.77989927e-03-1.00546906e-03i
2.19160927e+00	1.90367921e-03+1.81819624e-03i
2.25422668e+00	-2.18380456e-03+2.57297467e-03i
2.31684408e+00	-2.98610651e-03-2.31609387e-03i
2.37946149e+00	2.29211746e-03-3.66033061e-03i
2.44207890e+00	4.08734084e-03+2.54389065e-03i
2.50469631e+00	-2.47105220e-03+4.60523985e-03i
2.56731371e+00	-4.76970282e-03-2.89101507e-03i
2.62993112e+00	2.61448938e-03-4.47141913e-03i
2.69254853e+00	4.35940334e-03+2.11120722e-03i
2.75516594e+00	-1.47477355e-03+4.51488433e-03i
2.81778334e+00	-4.70830651e-03-1.10890119e-03i
2.88040075e+00	7.98502331e-04-4.91132959e-03i
2.94301816e+00	4.83650091e-03+6.34263538e-04i
3.00563557e+00	-2.76922680e-04+4.63521865e-03i
3.06825297e+00	-4.07015381e-03+2.67874320e-04i
3.13087038e+00	-1.41060848e-03-3.85939022e-03i
3.19348779e+00	3.64668475e-03-2.32455047e-03i
3.25610520e+00	3.62822252e-03+3.76436574e-03i
3.31872260e+00	-4.24578583e-03+4.40905960e-03i
3.38134001e+00	-4.55905883e-03-4.56239526e-03i
3.44395742e+00	4.41282496e-03-4.49020019e-03i
3.50657483e+00	3.96624177e-03+3.66464951e-03i
3.56919224e+00	-2.25011222e-03+4.13780019e-03i
3.63180964e+00	-4.15998162e-03-5.32547235e-04i
3.69442705e+00	-2.13074665e-03-4.85129833e-03i
3.75704446e+00	6.20784302e-03-7.24905732e-03i
3.81966187e+00	1.52311521e-02+1.35881603e-02i
3.88227927e+00	-3.47384377e-02+1.91661376e-02i
3.94489668e+00	6.57114796e-03-5.77882828e-02i
4.00751409e+00	4.43430125e-02+3.89113493e-02i
4.07013150e+00	-4.54461128e-02+2.10977962e-02i
4.13274890e+00	-6.00815145e-03-4.12620039e-02i
4.19536631e+00	3.45639797e-02+2.79148749e-03i
4.25798372e+00	-7.90193898e-03+2.74156120e-02i
4.32060113e+00	-2.09740931e-02-1.01433207e-02i
4.38321853e+00	1.05252043e-02-1.52370869e-02i
4.44583594e+00	1.11198499e-02+9.75131900e-03i
4.50845335e+00	-8.34167789e-03+7.81405122e-03i
4.57107076e+00	-6.04943549e-03-6.80959183e-03i
4.63368817e+00	5.65435005e-03-4.71926360e-03i
4.69630557e+00	3.92421632e-03+4.55699169e-03i
4.75892298e+00	-3.91218366e-03+3.53472538e-03i
4.82154039e+00	-2.92385508e-03-3.55545429e-03i
4.88415780e+00	3.01539180e-03-2.41147466e-03i
4.94677520e+00	1.93913436e-03+2.41555665e-03i
5.00939261e+00	-1.86410993e-03+1.87370231e-03i
5.07201002e+00	-1.59421548e-03-1.52949232e-03i
5.13462743e+00	1.17699053e-03-1.54158243e-03i
5.19724483e+00	1.31291629e-03+8.65691484e-04i
5.25986224e+00	-6.47848867e-04+1.52259510e-03i
5.32247965e+00	-1.43812524e-03-6.05361811e-04i
5.38509706e+00	6.55429886e-04-1.70881945e-03i
5.44771446e+00	1.40148448e-03+1.05957948e-03i
5.51033187e+00	-1.05721161e-03+9.93613701e-04i
5.57294928e+00	-6.38592585e-04-9.34979634e-04i
5.63556669e+00	7.85748083e-04-5.17741119e-04i
5.69818410e+00	2.94704565e-04+6.97957812e-04i
5.76080150e+00	-3.74351854e-04+1.85251122e-04i
5.82341891e+00	-2.74082028e-04-1.23051288e-04i
5.88603632e+00	-3.93946749e-05-3.51506042e-04i
5.94865373e+00	4.77008256e-04-1.90483687e-04i
6.01127113e+00	6.85032743e-05+5.98433973e-04i
6.07388854e+00	-5.67304448e-04+2.55264710e-05i
6.13650595e+00	2.74468671e-04-6.55361542e-04i
6.19912336e+00	3.72432367e-04+3.68730652e-04i
6.26174076e+00	-3.93261166e-04+4.04866445e-04i
6.32435817e+00	-2.06159002e-04-3.78051627e-04i
6.38697558e+00	1.47095006e-04-2.56562604e-04i
6.44959299e+00	4.38514804e-04+1.44090380e-04i
6.51221039e+00	-2.88302719e-04+5.11624150e-04i
6.57482780e+00	-5.32795374e-04-4.66692515e-04i
6.63744521e+00	5.92652968e-04-4.00366167e-04i
6.70006262e+00	4.09759221e-04+6.05652454e-04i
6.76268003e+00	-7.93185319e-04+3.30337244e-04i
6.82529743e+00	-1.22016538e-04-7.91858155e-04i
6.88791484e+00	7.86900765e-04-5.26268121e-05i
6.95053225e+00	-1.03319490e-04+8.65779699e-04i
7.01314966e+00	-9.68579083e-04-2.91936205e-04i
7.07576706e+00	6.07756346e-04-1.15584547e-03i
7.13838447e+00	9.82911336e-04+1.21328478e-03i
7.20100188e+00	-1.28242698e-03+2.50650484e-04i
7.26361929e+00	1.38433338e-04-8.26899322e-04i
7.32623669e+00	3.93495386e-04+2.34903202e-04i
7.38885410e+00	-1.23060146e-04-3.28799075e-05i
7.45147151e+00	1.93523990e-04+2.77147900e-04i
7.51408892e+00	-4.94580051e-04-7.87670401e-05i
7.57670632e+00	3.41402667e-04-3.30356673e-04i
7.63932373e+00	1.39054291e-04+2.46691359e-04i
7.70194114e+00	-3.09386823e-04+3.06396175e-04i
7.76455855e+00	-8.30699158e-05-4.14738454e-04i
7.82717595e+00	1.99077516e-04-8.29494719e-05i
7.88979336e+00	1.10012864e-04+2.25229424e-04i
7.95241077e+00	-1.57997979e-04-1.32964962e-04i
8.01502818e+00	4.49523742e-05+1.58699028e-04i
8.07764559e+00	-8.71584064e-05-6.42864661e-05i
8.14026299e+00	1.57405467e-04-1.16798569e-04i
8.20288040e+00	9.94149691e-05+1.13275971e-04i
8.26549781e+00	-3.24656787e-04+2.48321317e-04i
8.32811522e+00	-5.47193896e-05-5.16690415e-04i
8.39073262e+00	4.27978169e-04+2.55261481e-04i
8.45335003e+00	-2.26036461e-04+1.49225543e-04i
8.51596744e+00	-2.93718414e-05-1.97391882e-04i
8.57858485e+00	-4.57762262e-05+1.47344831e-05i
8.64120225e+00	-4.67154556e-05+2.52945971e-05i
8.70381966e+00	2.74618583e-04-5.09320109e-05i
8.76643707e+00	-1.65991798e-04+7.20753897e-05i
8.82905448e+00	1.10432059e-04-1.21713661e-07i
8.89167188e+00	-3.73268645e-04-6.32655994e-05i
8.95428929e+00	6.34684868e-04-1.45384864e-05i
9.01690670e+00	-3.86642076e-04+4.17143132e-04i
9.07952411e+00	-3.71437873e-04-5.22292932e-04i
9.14214152e+00	5.16578796e-04-1.29223501e-04i
9.20475892e+00	7.40981670e-05+4.66077880e-04i
9.26737633e+00	-2.88389056e-04-1.43636093e-04i
9.32999374e+00	1.34131903e-04-1.19498648e-04i
9.39261115e+00	3.80238059e-05+1.66393898e-04i
9.45522855e+00	-1.51315834e-04+5.72926973e-05i
9.51784596e+00	-5.36101505e-05-2.13346181e-04i
9.58046337e+00	1.60978487e-04-1.36414933e-05i
9.64308078e+00	-5.45024732e-05+1.21246283e-04i
9.70569818e+00	-3.10945694e-05-5.61140955e-05i
9.76831559e+00	1.09422047e-04-7.29999313e-05i
9.83093300e+00	-3.71446982e-05+5.57135403e-05i
9.89355041e+00	2.38176740e-05+1.13778724e-04i
9.95616781e+00	-1.20775742e-05-2.26856436e-05i
1.00187852e+01	-1.44305984e-04-9.68892385e-05i
1.00814026e+01	1.64588022e-04-4.34308633e-05i
1.01440200e+01	1.98080304e-05+1.92388846e-04i
1.02066374e+01	-1.86185636e-04-5.47164481e-05i
1.02692549e+01	5.28189154e-05-1.84672085e-04i
1.03318723e+01	1.31525047e-04+1.04585459e-04i
1.03944897e+01	3.85991297e-05+1.65436483e-05i
1.04571071e+01	-2.20381220e-04+8.62586810e-05i
1.05197245e+01	1.57908520e-04-1.82781954e-04i
1.05823419e+01	8.31520904e-05+1.88508490e-04i
1.06449593e+01	-1.96320379e-04+1.21439228e-04i
1.07075767e+01	-1.05085325e-04-3.64957947e-04i
1.07701941e+01	1.35192974e-04+1.20031319e-04i
1.08328115e+01	1.59732838e-04+4.45755063e-06i
1.08954289e+01	-1.46321890e-04+4.98685494e-05i
1.09580463e+01	-1.07212248e-05-7.43218865e-05i
1.10206637e+01	1.38410185e-04+1.10924337e-04i
1.10832812e+01	-1.94260330e-04+3.78844350e-05i
1.11458986e+01	5.02710430e-05-1.93432796e-04i
1.12085160e+01	1.24046268e-04+5.19736696e-05i
1.12711334e+01	-1.12098156e-04+1.72978735e-04i
1.13337508e+01	-3.90081197e-05-3.57459088e-05i
1.13963682e+01	1.05965653e-04-3.00360551e-04i
1.14589856e+01	7.35471321e-06+2.70058666e-04i
1.15216030e+01	-2.56160209e-04+1.15774630e-04i
1.15842204e+01	1.55804845e-04-4.35430008e-04i
1.16468378e+01	2.94962534e-04+2.44965343e-04i
1.17094552e+01	-2.97016203e-04+1.63504860e-04i
1.17720726e+01	1.03565234e-05-2.70634387e-04i
1.18346900e+01	4.64612475e-05+1.76102063e-04i
1.18973075e+01	-3.34324401e-05+2.40835646e-05i
1.19599249e+01	-5.08362272e-05-1.55488290e-04i
1.20225423e+01	1.54314421e-04-2.48337696e-05i
1.20851597e+01	-1.17370407e-04+5.06180108e-05i
1.21477771e+01	6.95510533e-05+6.08080898e-05i
1.22103945e+01	1.42710291e-04+3.01674297e-05i
1.22730119e+01	-2.28445608e-04+3.17326282e-05i
1.23356293e+01	-1.82039561e-05-1.26787114e-04i
1.23982467e+01	9.31002317e-05+6.52772508e-05i
1.24608641e+01	3.70914829e-05+6.97435969e-05i
1.25234815e+01	-1.56513996e-04-1.51166064e-04i
1.25860989e+01	1.35769346e-04+4.20145865e-05i
1.26487163e+01	-6.81443454e-05+1.38566405e-04i
1.27113338e+01	-2.05297043e-05-2.43940930e-04i
1.27739512e+01	1.13911437e-04+7.38455038e-05i
1.28365686e+01	3.94748691e-05+1.54501303e-04i
1.28991860e+01	-1.00607926e-04-2.74290377e-05i
1.29618034e+01	-1.90401818e-04-8.02369321e-05i
1.30244208e+01	2.35995644e-04-3.78543322e-05i
1.30870382e+01	-2.56724645e-05+8.54099128e-05i
1.31496556e+01	-8.80232604e-05-9.20583324e-05i
1.32122730e+01	1.30888476e-04+2.08628404e-05i
1.32748904e+01	-1.11258661e-04+1.18895879e-04i
1.33375078e+01	1.22910731e-04-2.24575870e-04i
1.34001252e+01	-9.24858078e-05+2.45251204e-04i
1.34627426e+01	3.65558538e-05+1.35996515e-05i
1.35253601e+01	-1.90180047e-04-6.65076538e-05i
1.35879775e+01	2.57180359e-05-2.02504105e-04i
1.36505949e+01	2.45445420e-04+3.38711762e-05i
1.37132123e+01	-1.09548368e-05+1.28349884e-04i
1.37758297e+01	-1.94846211e-04+1.84834776e-04i
1.38384471e+01	-5.06218501e-05-4.27685644e-04i
1.39010645e+01	4.98387614e-04+1.45172866e-04i
1.39636819e+01	-5.40745668e-04+4.20751691e-04i
1.40262993e+01	-3.58698728e-05-5.57721325e-04i
1.40889167e+01	5.44229152e-04+1.19122978e-04i
1.41515341e+01	-4.24808210e-04+3.01778360e-04i
1.42141515e+01	-7.87767320e-05-2.75440188e-04i
1.42767689e+01	2.97354494e-04-3.18088617e-05i
1.43393863e+01	-1.22363994e-04+2.02737871e-04i
1.44020038e+01	-1.36606280e-04-1.99034643e-04i
1.44646212e+01	2.95433975e-04-1.19082052e-05i
1.45272386e+01	-9.12642375e-05+2.03705810e-04i
1.45898560e+01	-1.24120734e-04+1.72365079e-05i
1.46524734e+01	-3.86296037e-05-1.71255661e-04i
1.47150908e+01	8.95837270e-05-9.10282788e-05i
1.47777082e+01	9.81993974e-05+2.00940704e-04i
1.48403256e+01	-1.74560373e-04+1.03037838e-04i
1.49029430e+01	-1.15938978e-04-3.18098138e-04i
1.49655604e+01	3.40214891e-04-3.15908458e-04i
1.50281778e+01	4.45892805e-04+1.04964070e-03i
1.50907952e+01	-1.36095755e-03-2.88326775e-04i
1.51534126e+01	6.95998766e-04-1.11873506e-03i
1.52160301e+01	7.73080532e-04+9.74012777e-04i
1.52786475e+01	-9.13840993e-04+5.21071374e-04i
1.53412649e+01	-2.74875805e-04-1.03573853e-03i
1.54038823e+01	6.57688810e-04-5.13608348e-05i
1.54664997e+01	1.96852762e-04+7.11924181e-04i
1.55291171e+01	-5.46192861e-04-3.89274827e-05i
1.55917345e+01	-9.81754580e-05-5.83376076e-04i
1.56543519e+01	5.24038898e-04+1.91781851e-04i
1.57169693e+01	-1.41987937e-04+4.10380204e-04i
1.57795867e+01	-3.46766747e-04-2.89341903e-04i
1.58422041e+01	2.03069972e-04-2.39054979e-04i
1.59048215e+01	2.31259079e-04+1.97590202e-04i
1.59674389e+01	-8.72147974e-05+1.38064646e-04i
1.60300564e+01	-1.43170015e-04+1.46160964e-04i
1.60926738e+01	-1.29332636e-04-3.76917660e-04i
1.61552912e+01	2.20045881e-04+5.30032872e-05i
1.62179086e+01	-3.19351837e-05+1.80693930e-04i
1.62805260e+01	-1.08991805e-04-4.60495881e-05i
1.63431434e+01	5.02340996e-05-1.81070567e-04i
1.64057608e+01	5.89254786e-05+2.52015944e-05i
1.64683782e+01	6.21117015e-05+1.98560246e-04i
1.65309956e+01	-1.40357197e-04-6.86674520e-05i
1.65936130e+01	4.59477335e-05-1.24918546e-04i
1.66562304e+01	-2.69666666e-05+9.03139719e-05i
1.67188478e+01	1.18846656e-04+1.37654979e-05i
1.67814652e+01	-7.70929831e-05-2.42676206e-05i
1.68440827e+01	-4.75395740e-06-7.25442113e-05i
1.69067001e+01	3.40908499e-06+1.21856888e-04i
1.69693175e+01	2.91348293e-05+1.67795402e-05i
1.70319349e+01	9.56482812e-06-7.71294950e-05i
1.70945523e+01	-2.18118976e-05+8.56375921e-05i
1.71571697e+01	-6.20708670e-05-1.03247254e-04i
1.72197871e+01	1.49391485e-05+5.18459223e-05i
1.72824045e+01	-1.07400015e-05+4.43891157e-05i
1.73450219e+01	4.15838479e-05-8.85428658e-05i
1.74076393e+01	2.68131412e-05-3.87665374e-05i
1.74702567e+01	-7.72577659e-05+6.45880306e-05i
1.75328741e+01	3.55526782e-05-3.60855621e-06i
1.75954915e+01	1.14963751e-04+4.07545218e-05i
1.76581090e+01	-1.06213555e-04-2.34282592e-05i
1.77207264e+01	-1.45630643e-04-8.42441603e-05i
1.77833438e+01	2.10636287e-04+5.11768400e-05i
1.78459612e+01	2.07697078e-06+1.04332019e-04i
1.79085786e+01	-5.92234384e-05-2.00567765e-04i
1.79711960e+01	4.93843628e-06+1.34970656e-04i
1.80338134e+01	-4.31922272e-05+1.04385929e-05i
1.80964308e+01	9.14990708e-05+8.73479985e-06i
1.81590482e+01	7.21015692e-06+1.29980444e-05i
1.82216656e+01	-2.57134175e-04+2.12120164e-05i
1.82842830e+01	1.26864282e-04-2.75280323e-04i
1.83469004e+01	1.48623896e-04+1.69502179e-04i
1.84095178e+01	-8.21119045e-05+6.66378092e-05i
1.84721353e+01	1.23738846e-04-1.75511546e-04i
1.85347527e+01	-2.91019318e-05+3.32701004e-04i
1.85973701e+01	-2.13027698e-04-4.47066464e-05i
1.86599875e+01	9.68923241e-06-3.97789771e-04i
1.87226049e+01	2.28968402e-04+3.39800424e-04i
1.87852223e+01	-2.40638668e-04-3.33856558e-05i
1.88478397e+01	8.45571214e-05-1.61262360e-04i
1.89104571e+01	2.15104313e-04-7.00751281e-07i
1.89730745e+01	-1.93779986e-04+2.53048300e-04i
1.90356919e+01	-1.15785697e-04-2.15180905e-04i
1.90983093e+01	2.57136056e-04+4.07821228e-05i
1.91609267e+01	-4.94559636e-05+1.24704150e-04i
1.92235441e+01	-1.47844285e-04-1.06881444e-04i
1.92861616e+01	5.94794663e-05-2.53794742e-05i
1.93487790e+01	-3.66282940e-05+1.76058816e-04i
1.94113964e+01	1.13496091e-05-1.11484967e-04i
1.94740138e+01	-4.69227216e-05-2.71704866e-04i
1.95366312e+01	1.82152192e-04+2.77936217e-04i
1.95992486e+01	-1.03618312e-04+9.85217707e-06i
1.96618660e+01	-2.75051179e-05-1.29708864e-04i
1.97244834e+01	1.45322729e-04+1.29615378e-04i
1.97871008e+01	-1.14282706e-04+3.30198930e-05i
1.98497182e+01	-1.51550481e-04-3.78705227e-05i
1.99123356e+01	8.82456291e-05-1.70449105e-04i
1.99749530e+01	1.50991055e-04+1.42685646e-04i
2.00375704e+01	-1.21153037e-04-2.88276779e-05i
2.01001879e+01	8.08506321e-05-1.03713993e-04i
2.01628053e+01	7.08355054e-06+1.69893650e-04i
2.02254227e+01	-1.03360223e-04+1.01459019e-04i
2.02880401e+01	-6.45353939e-05-1.81092845e-04i
2.03506575e+01	1.59513813e-04-6.53722064e-05i
2.04132749e+01	-1.44286465e-04+5.29699316e-05i
2.04758923e+01	3.90539542e-05-2.46064016e-06i
2.05385097e+01	1.39329477e-04-8.10040980e-05i
2.06011271e+01	8.12312927e-05+1.55020142e-04i
2.06637445e+01	-1.60685958e-04-9.64725032e-06i
2.07263619e+01	-9.42497349e-05-2.32747330e-05i
2.07889793e+01	1.69880359e-04+7.71975602e-05i
2.08515967e+01	-1.47693488e-04+1.18205899e-05i
2.09142142e+01	-4.95636246e-05-2.17563298e-04i
2.09768316e+01	1.74275075e-04+1.51675715e-05i
2.10394490e+01	-5.32924940e-05+1.09010629e-04i
2.11020664e+01	9.29604086e-05-3.72700093e-05i
2.11646838e+01	-6.62509603e-05+1.47216588e-04i
2.12273012e+01	-1.14518129e-04-1.03487567e-04i
2.12899186e+01	9.31348084e-05-6.31963544e-05i
2.13525360e+01	1.81574876e-05+6.16500021e-05i
2.14151534e+01	-5.65484329e-05+1.20143163e-05i
2.14777708e+01	-1.15481347e-06-7.47762218e-05i
2.15403882e+01	4.91703998e-05+3.41215571e-05i
2.16030056e+01	4.30915210e-05+1.31356908e-05i
2.16656230e+01	1.76813701e-05+4.09331246e-05i
2.17282405e+01	-1.18407925e-04-5.44550685e-06i
2.17908579e+01	-3.13985866e-05-3.13019152e-06i
2.18534753e+01	1.05998831e-04+2.62244861e-05i
2.19160927e+01	-1.07860392e-04-9.47209250e-05i
2.19787101e+01	4.03769147e-05-2.27824446e-05i
2.20413275e+01	8.79391696e-05+6.18136785e-05i
2.21039449e+01	-3.47639214e-05-2.28063340e-06i
2.21665623e+01	2.51964295e-05+6.75747528e-05i
2.22291797e+01	-1.23094614e-04-1.00291133e-04i
2.22917971e+01	1.02739725e-04+9.36066300e-05i
2.23544145e+01	-4.42958023e-05-1.14616004e-05i
2.24170319e+01	-8.10514257e-05-2.98070983e-05i
2.24796493e+01	1.15100559e-04-1.51307520e-04i
2.25422668e+01	-5.09097080e-05+1.94188244e-04i
2.26048842e+01	-2.12496095e-05-1.21289215e-04i
2.26675016e+01	1.50164436e-04+7.59273397e-07i
2.27301190e+01	2.22728732e-05+1.32779571e-04i
2.27927364e+01	-2.02563532e-04-2.30285168e-06i
2.28553538e+01	-3.77460484e-05-8.28035854e-05i
2.29179712e+01	1.63565972e-04-4.57958877e-05i
2.29805886e+01	-3.16424615e-06+2.39646124e-05i
2.30432060e+01	-4.86558543e-05+1.27419203e-04i
2.31058234e+01	-5.06762289e-05-1.03903724e-04i
2.31684408e+01	8.51324444e-05-9.33773746e-05i
2.32310582e+01	1.50902263e-05+1.46298785e-04i
2.32936756e+01	-5.83233204e-05+2.50938620e-05i
2.33562930e+01	-2.14482752e-05-7.76738476e-05i
2.34189105e+01	3.97833529e-05-1.11661330e-05i
2.34815279e+01	-1.52184690e-05+4.08006790e-05i
2.35441453e+01	8.52864911e-06+2.27407196e-05i
2.36067627e+01	-5.64541453e-05-4.88101942e-05i
2.36693801e+01	1.55362996e-05-7.11419875e-05i
2.37319975e+01	1.25933112e-04+9.40696810e-05i
2.37946149e+01	-1.50968767e-04+7.42388648e-05i
2.38572323e+01	-2.44757514e-05-1.26761653e-04i
2.39198497e+01	1.15590968e-04-1.03486515e-04i
2.39824671e+01	6.95070112e-05+2.12782174e-04i
2.40450845e+01	-2.42695454e-04-6.19729486e-05i
2.41077019e+01	9.08361410e-05-1.15897672e-04i
2.41703193e+01	1.54002481e-04+7.71025277e-05i
2.42329368e+01	-9.02522985e-05+2.67599628e-05i
2.42955542e+01	-3.27012752e-05-1.21300992e-05i
2.43581716e+01	4.41714813e-05+1.20126362e-05i
2.44207890e+01	-1.00018473e-05-3.63099829e-05i
2.44834064e+01	-6.38567888e-05+1.30997235e-05i
2.45460238e+01	1.10067803e-04-4.59792437e-05i
2.46086412e+01	-6.80396507e-06+1.67973652e-04i
2.46712586e+01	-1.09515592e-04-1.01856249e-04i
2.47338760e+01	6.73559633e-05-2.82555416e-05i
2.47964934e+01	-3.02882610e-05+2.04701093e-05i
2.48591108e+01	-4.55453253e-05-1.54105279e-05i
2.49217282e+01	1.07465152e-04-5.00562286e-05i
2.49843456e+01	-1.82858454e-05+7.88981065e-05i
2.50469631e+01	4.80575722e-05+2.34975272e-05i
2.51095805e+01	-7.12272989e-05-6.44837840e-05i
2.51721979e+01	-4.48690310e-06+6.94745005e-05i
2.52348153e+01	-5.59901619e-05-1.30684165e-05i
2.52974327e+01	4.39050280e-05-5.34173056e-06i
2.53600501e+01	1.41475067e-05-8.71277712e-05i
2.54226675e+01	3.81670671e-05+5.07995003e-05i
2.54852849e+01	-3.36912249e-05+1.35847835e-06i
2.55479023e+01	-3.25529687e-06+6.78359661e-05i
2.56105197e+01	-1.02423591e-05-1.23307011e-05i
2.56731371e+01	-8.38936768e-05-5.07194913e-05i
2.57357545e+01	1.09328714e-04-4.35994810e-05i
2.57983719e+01	-3.52939897e-05-2.88211096e-05i
2.58609894e+01	-1.62692175e-05+7.53860052e-05i
2.59236068e+01	1.47638277e-04+3.91299126e-05i
2.59862242e+01	-1.09934701e-04-1.49502990e-05i
2.60488416e+01	-1.06479173e-04-1.04881670e-04i
2.61114590e+01	1.58880902e-04+1.07956672e-04i
2.61740764e+01	-6.22871393e-05+1.60338440e-05i
2.62366938e+01	-1.91321657e-05-1.16963167e-04i
2.62993112e+01	5.54222753e-05+3.49415479e-05i
2.63619286e+01	-3.22490200e-05+1.13665064e-04i
2.64245460e+01	-6.49926364e-06-1.24559545e-04i
2.64871634e+01	1.38667338e-05+1.06766478e-05i
2.65497808e+01	5.52375342e-05+4.73047682e-05i
2.66123982e+01	-5.86306820e-05+3.68083390e-05i
2.66750157e+01	-1.15748408e-05+1.42379901e-05i
2.67376331e+01	-9.06946206e-05-1.04493850e-04i
2.68002505e+01	9.74448344e-05-1.45942841e-05i
2.68628679e+01	-2.44221526e-07+5.43867916e-05i
2.69254853e+01	1.92673137e-05-6.00007092e-05i
2.69881027e+01	1.24498298e-04+7.11312130e-05i
2.70507201e+01	-2.09230142e-04+7.67201882e-05i
2.71133375e+01	2.13296889e-06-1.55749741e-04i
2.71759549e+01	9.88126634e-05+8.94689214e-05i
2.72385723e+01	-3.04923777e-05-2.88682073e-05i
2.73011897e+01	3.95239763e-06-8.77651017e-05i
2.73638071e+01	8.25048123e-05+1.20128286e-04i
2.74264245e+01	-1.41999781e-04+1.09950444e-04i
2.74890420e+01	-1.01557094e-05-2.08137801e-04i
2.75516594e+01	1.61814041e-04+1.03002634e-06i
2.76142768e+01	-1.13678404e-04+6.87924406e-05i
2.76768942e+01	-4.42821545e-06+4.04289417e-05i
2.77395116e+01	1.24408874e-04-4.39168189e-05i
2.78021290e+01	-1.07174108e-04+5.79172422e-05i
2.78647464e+01	-1.86679046e-05+1.22241631e-06i
2.79273638e+01	-8.89712371e-05-3.41609527e-05i
2.79899812e+01	9.00884201e-05-9.15437014e-05i
2.80525986e+01	1.04384673e-04+1.90095830e-05i
2.81152160e+01	-1.00529517e-05+4.90732936e-05i
2.81778334e+01	-9.10911272e-05+7.55764826e-05i
2.82404508e+01	-1.28710976e-05+8.13290118e-06i
2.83030683e+01	-4.44370662e-05-5.59082105e-05i
2.83656857e+01	8.93395345e-05-9.63643221e-05i
2.84283031e+01	-1.16448996e-05+5.59071596e-05i
2.84909205e+01	-4.81296566e-05+1.54644675e-05i
2.85535379e+01	7.58528340e-05-3.68392876e-05i
2.86161553e+01	2.63179912e-05+8.50724003e-05i
2.86787727e+01	-3.07327397e-05-4.29464700e-05i
2.87413901e+01	-6.92977551e-05+1.22543149e-04i
2.88040075e+01	-7.16071354e-05-2.22182997e-04i
2.88666249e+01	1.49463227e-04+1.06793686e-04i
2.89292423e+01	-6.82927163e-05+5.56804610e-05i
2.89918597e+01	-6.20282280e-07-1.65951377e-04i
2.90544771e+01	6.63498646e-05-2.30411179e-05i
2.91170946e+01	1.14270143e-05+1.90958861e-04i
2.91797120e+01	-3.46688389e-05+3.68225102e-05i
2.92423294e+01	-3.59068417e-05-8.16323271e-05i
2.93049468e+01	-5.27772093e-06-7.67797514e-05i
2.93675642e+01	-6.30099520e-05+4.80969275e-05i
2.94301816e+01	1.38898611e-04-1.92264937e-05i
2.94927990e+01	-5.18959276e-05+3.72227489e-05i
2.95554164e+01	-3.50629722e-05-7.28266696e-05i
2.96180338e+01	5.87941448e-05+2.83855857e-05i
2.96806512e+01	3.45861774e-05+7.56429127e-05i
2.97432686e+01	-7.04746181e-05-3.12140791e-06i
2.98058860e+01	-2.64949411e-05-4.31204495e-05i
2.98685034e+01	1.85869562e-05-2.80901756e-05i
2.99311209e+01	4.29776866e-05+1.69196894e-05i
2.99937383e+01	-1.04519361e-04+1.43091859e-05i
3.00563557e+01	8.06452508e-05-3.32737410e-05i
3.01189731e+01	2.81900373e-05-1.82916082e-05i
3.01815905e+01	1.90851339e-05-2.91766319e-05i
3.02442079e+01	-2.44627952e-05+1.30653894e-04i
3.03068253e+01	-2.62112089e-05-1.56512215e-05i
3.03694427e+01	1.68590143e-05-5.49942712e-05i
3.04320601e+01	-3.82178674e-05-9.15883768e-06i
3.04946775e+01	-7.44288386e-06+7.02584010e-05i
3.05572949e+01	6.35703662e-05-7.85220679e-05i
3.06199123e+01	2.52251802e-05+6.82660135e-06i
3.06825297e+01	-9.28546286e-05+2.07772437e-05i
3.07451472e+01	7.05730436e-05-4.13777000e-05i
3.08077646e+01	-3.01355697e-05+1.63532997e-04i
3.08703820e+01	-6.73438176e-06-1.55536000e-04i
3.09329994e+01	8.35835579e-05+8.45318703e-05i
3.09956168e+01	-1.37600112e-04-2.32569677e-05i
3.10582342e+01	7.95251639e-06+6.66844083e-06i
3.11208516e+01	-2.71059907e-05-8.93379761e-06i
3.11834690e+01	4.51236775e-05-8.56284093e-05i
3.12460864e+01	4.07795731e-05+8.68036435e-06i
3.13087038e+01	4.89947816e-05-1.86460096e-05i
3.13713212e+01	-3.75887728e-05+7.76582372e-05i
3.14339386e+01	-1.24715024e-05+6.42144793e-05i
3.14965560e+01	9.80961303e-06-6.95886959e-05i
3.15591735e+01	6.06481216e-06+5.38854641e-05i
3.16217909e+01	-1.02534268e-04-7.55980699e-05i
3.16844083e+01	3.66592821e-05+4.26279897e-05i
3.17470257e+01	2.30047364e-05-8.46068426e-05i
3.18096431e+01	7.66984413e-05-4.89720635e-06i
3.18722605e+01	1.61987450e-05+1.31802544e-04i
3.19348779e+01	-1.61089863e-04-8.99460133e-05i
3.19974953e+01	2.07951778e-04+2.02605821e-05i
3.20601127e+01	-1.08855150e-04+1.24767821e-04i
3.21227301e+01	-1.37685545e-04-1.32765480e-05i
3.21853475e+01	7.33663177e-05-1.99236117e-04i
3.22479649e+01	4.21566913e-05-1.16498883e-05i
3.23105823e+01	-1.58619473e-05+9.46314972e-05i
3.23731997e+01	1.37909069e-04+5.82078907e-06i
3.24358172e+01	-2.02795041e-05+5.41862482e-05i
3.24984346e+01	-1.31371544e-04+6.82507974e-06i
3.25610520e+01	-4.21173869e-05-1.88349012e-05i
3.26236694e+01	4.83662509e-05+2.29284086e-06i
3.26862868e+01	1.24858497e-05-2.62901345e-05i
3.27489042e+01	-5.82489843e-05-8.36561826e-05i
3.28115216e+01	9.44559244e-05-5.39296389e-06i
3.28741390e+01	5.96343342e-06+1.12498802e-04i
3.29367564e+01	-1.22398869e-05-3.58424858e-05i
3.29993738e+01	2.04568663e-05-1.71049389e-05i
3.30619912e+01	-2.18295608e-05+9.20759963e-05i
3.31246086e+01	-9.00179504e-05-3.18109631e-05i
3.31872260e+01	-6.52102995e-06-1.00494828e-04i
3.32498435e+01	1.11106765e-04-4.63055051e-05i
3.33124609e+01	2.73507316e-05+1.56572954e-04i
3.33750783e+01	-8.77791103e-05-1.50754618e-05i
3.34376957e+01	4.11907545e-05-1.27660824e-04i
3.35003131e+01	5.70924278e-07+9.04502933e-05i
3.35629305e+01	-1.70627517e-05+6.36863989e-05i
3.36255479e+01	2.60505903e-05-4.29689684e-05i
3.36881653e+01	-8.53340698e-06-7.91420162e-05i
3.37507827e+01	-1.79286339e-05+3.40292464e-05i
3.38134001e+01	9.64642152e-07+1.36669864e-04i
3.38760175e+01	-4.27935768e-05-5.21429795e-05i
3.39386349e+01	3.93409781e-05-1.95019913e-04i
3.40012523e+01	1.21110694e-05+1.71733240e-04i
3.40638698e+01	-8.34902634e-05+1.73640798e-05i
3.41264872e+01	2.88951323e-05-1.09846128e-04i
3.41891046e+01	1.47920478e-04-3.89436123e-05i
3.42517220e+01	-8.00264358e-05+1.40357599e-04i
3.43143394e+01	-5.43259375e-05-4.37971354e-05i
3.43769568e+01	-1.95415849e-05-1.44968017e-05i
3.44395742e+01	1.29867430e-04+7.49602633e-05i
3.45021916e+01	-1.25236984e-04-7.20753944e-05i
3.45648090e+01	1.46512848e-07-5.38984141e-05i
3.46274264e+01	6.09199544e-05+6.74165343e-05i
3.46900438e+01	-3.59326071e-05-1.13631981e-05i
3.47526612e+01	3.65441543e-05-4.33691061e-05i
3.48152786e+01	3.74809404e-05+4.46551738e-05i
3.48778961e+01	-3.29363130e-05+9.46377726e-05i
3.49405135e+01	-1.06556362e-04-1.03024951e-04i
3.50031309e+01	1.10015178e-04-5.23590636e-05i
3.50657483e+01	-8.79167005e-06+8.08753808e-05i
3.51283657e+01	-7.56437148e-05+1.24866601e-05i
3.51909831e+01	7.93181300e-05-4.69731367e-05i
3.52536005e+01	-1.36039491e-05+2.91031083e-05i
3.53162179e+01	-3.45084971e-05-6.78436730e-05i
3.53788353e+01	3.72606759e-05+7.29674843e-05i
3.54414527e+01	-6.25375527e-05-1.74867786e-05i
3.55040701e+01	7.77387418e-05+4.43584357e-06i
3.55666875e+01	9.28408548e-06-5.25530527e-05i
3.56293049e+01	-7.76178445e-05+6.00222018e-05i
3.56919224e+01	1.31492001e-05-1.06706611e-05i
3.57545398e+01	7.82948793e-05-1.10561937e-05i
3.58171572e+01	-5.92139265e-05-4.84553148e-06i
3.58797746e+01	3.56905815e-05-3.90764533e-05i
3.59423920e+01	-2.28846203e-05+1.08175279e-04i
3.60050094e+01	-6.61391099e-05+1.63127990e-05i
3.60676268e+01	2.80086190e-05-1.03855838e-04i
3.61302442e+01	4.37980981e-05-5.68982568e-05i
3.61928616e+01	5.79753530e-05+8.44249139e-05i
3.62554790e+01	-1.29848155e-04+7.47307250e-05i
3.63180964e+01	2.10142174e-05-1.30358409e-04i
3.63807138e+01	6.99347167e-05+2.76959762e-05i
3.64433312e+01	2.14094367e-05+6.39593135e-05i
3.65059487e+01	-1.15864523e-04-3.20534568e-05i
3.65685661e+01	2.40411427e-05-8.90928238e-05i
3.66311835e+01	1.39428906e-04+1.70830441e-04i
3.66938009e+01	-1.39464648e-04-3.43980272e-05i
3.67564183e+01	-6.80522004e-05-1.70076012e-04i
3.68190357e+01	1.88433451e-04+4.13009722e-05i
3.68816531e+01	-6.85112537e-05+1.96189017e-04i
3.69442705e+01	-3.09592087e-05-1.55669391e-04i
3.70068879e+01	2.32947498e-05-1.08598958e-05i
3.70695053e+01	4.93979459e-05+5.56938561e-05i
3.71321227e+01	-1.16405915e-04-9.63947896e-06i
3.71947401e+01	7.10229204e-05+1.65260857e-05i
3.72573575e+01	2.00563675e-05-4.06470114e-05i
3.73199750e+01	-1.42412307e-05+2.43320317e-05i
3.73825924e+01	-4.33181704e-05+3.87038885e-05i
3.74452098e+01	2.61888514e-05-7.94781544e-05i
3.75078272e+01	-1.91010651e-05+2.09467845e-05i
3.75704446e+01	8.13333628e-05+8.10558251e-06i
3.76330620e+01	-7.04627268e-05+9.40023302e-05i
3.76956794e+01	-2.85782697e-05-8.04402575e-05i
3.77582968e+01	-1.27057353e-07-3.99517492e-05i
3.78209142e+01	5.97888712e-05-4.55889483e-05i
3.78835316e+01	3.21068929e-05+8.51900522e-05i
3.79461490e+01	-5.15935021e-05+6.79139353e-05i
3.80087664e+01	-4.07586958e-05-4.86284918e-05i
3.80713838e+01	1.25615670e-04-4.87949228e-05i
3.81340013e+01	-1.50777096e-04+5.28464690e-05i
3.81966187e+01	-2.48971952e-05-2.10742912e-06i
3.82592361e+01	8.80108702e-05-4.80343503e-05i
3.83218535e+01	5.50153440e-05-4.29274877e-05i
3.83844709e+01	-9.60023148e-05+9.51910633e-05i
3.84470883e+01	5.34103584e-05-3.68570274e-05i
3.85097057e+01	-7.29705068e-05-3.96014931e-05i
3.85723231e+01	1.51366902e-04+1.82772261e-05i
3.86349405e+01	-3.21994642e-05+1.27225364e-04i
3.86975579e+01	-1.55229716e-04-1.24116928e-04i
3.87601753e+01	9.21941394e-05-1.67946396e-05i
3.88227927e+01	2.28802896e-05+5.44610682e-05i
3.88854101e+01	-3.19781831e-05+1.51316817e-05i
3.89480276e+01	2.34127852e-05-8.73455510e-06i
3.90106450e+01	-7.05499338e-06-6.28431554e-05i
3.90732624e+01	-1.88632527e-05+1.66701057e-05i
3.91358798e+01	1.82199409e-05+1.09234466e-04i
3.91984972e+01	-3.68750542e-05-8.63869990e-05i
3.92611146e+01	2.53777612e-05-3.24241664e-05i
3.93237320e+01	-5.43677505e-06+2.99028224e-05i
3.93863494e+01	3.85243133e-06-4.59536967e-05i
3.94489668e+01	1.03105905e-04+8.86282006e-05i
3.95115842e+01	-1.31944767e-04-2.05786583e-05i
3.95742016e+01	-4.13424233e-05-2.37382606e-05i
3.96368190e+01	1.18595761e-04+4.40516444e-05i
3.96994364e+01	-6.36756989e-05-6.75546438e-05i
3.97620539e+01	5.09212631e-05-1.29940561e-05i
3.98246713e+01	-3.24338308e-05+5.65349405e-05i
3.98872887e+01	3.24983128e-05+2.30273933e-05i
3.99499061e+01	-5.70340696e-05+4.41665966e-06i
4.00125235e+01	-3.75344908e-05-4.35283568e-05i
4.00751409e+01	6.45527878e-05-2.83613154e-05i
4.01377583e+01	1.78495331e-06-1.49632105e-05i
4.02003757e+01	1.25078481e-05+6.87201618e-05i
4.02629931e+01	3.84086358e-06-1.64858959e-06i
4.03256105e+01	-8.93430625e-05-8.28116961e-05i
4.03882279e+01	1.34834197e-04+5.19179667e-05i
4.04508453e+01	-3.14454196e-05+1.11112819e-04i
4.05134627e+01	-1.23027002e-04-1.46193204e-04i
4.05760802e+01	1.53228120e-04+9.86628048e-06i
4.06386976e+01	-1.00200581e-04+1.14301346e-04i
4.07013150e+01	-4.07406930e-05-9.78833213e-05i
4.07639324e+01	1.03941375e-04-5.49426418e-05i
4.08265498e+01	-6.38802580e-07+5.89285865e-05i
4.08891672e+01	-5.58899446e-05+2.42455214e-05i
4.09517846e+01	7.71437405e-05-8.10454897e-06i
4.10144020e+01	-7.38846362e-05+4.94583612e-05i
4.10770194e+01	4.32449407e-06-1.14357599e-04i
4.11396368e+01	6.47828943e-05+6.73053927e-05i
4.12022542e+01	-8.47246157e-05+3.31314039e-05i
4.12648716e+01	1.77036981e-05-4.77468895e-05i
4.13274890e+01	3.29255827e-05-2.36746650e-05i
4.13901064e+01	-5.70095369e-05+3.70058537e-05i
4.14527239e+01	9.79116577e-05-5.60747733e-05i
4.15153413e+01	-4.46800376e-05+7.07218910e-05i
4.15779587e+01	-3.39690871e-05-3.30984682e-06i
4.16405761e+01	6.97470802e-05-1.25070950e-05i
4.17031935e+01	-4.81025928e-05+4.67122679e-05i
4.17658109e+01	-3.69825371e-05-1.22159091e-04i
4.18284283e+01	3.85547753e-05+4.88453372e-05i
4.18910457e+01	1.79905352e-05+1.15423089e-04i
4.19536631e+01	-8.26985978e-05-1.29021361e-04i
4.20162805e+01	1.27347458e-04-3.27907678e-05i
4.20788979e+01	-1.04765515e-05+1.38827395e-04i
4.21415153e+01	-1.43333967e-04-6.07339144e-05i
4.22041327e+01	8.21579106e-05-3.80283476e-05i
4.22667502e+01	4.27894567e-05+2.70678047e-05i
4.23293676e+01	-1.88287299e-05-4.39988857e-06i
4.23919850e+01	-7.24057997e-05+1.57968049e-05i
4.24546024e+01	8.05336528e-05-2.92778888e-05i
4.25172198e+01	-1.92209435e-05+5.96585165e-05i
4.25798372e+01	-3.92097971e-05-6.99286585e-05i
4.26424546e+01	8.76494567e-05-2.00886665e-05i
4.27050720e+01	-8.12862958e-05+8.00646921e-05i
4.27676894e+01	6.53900931e-05+8.76229449e-06i
4.28303068e+01	-7.89937939e-05-2.74847313e-05i
4.28929242e+01	4.42810846e-05-5.66720454e-05i
4.29555416e+01	-5.64851170e-06+1.52563624e-04i
4.30181590e+01	-8.85524632e-05-1.65445662e-04i
4.30807765e+01	1.02906757e-04-1.10590742e-05i
4.31433939e+01	-2.53775261e-05+9.52643508e-05i
4.32060113e+01	3.22713773e-05-1.06623251e-04i
4.32686287e+01	2.89628770e-05+8.02670574e-05i
4.33312461e+01	-2.94679803e-05+3.43604751e-05i
4.33938635e+01	6.22875328e-08-2.30203865e-05i
4.34564809e+01	-1.84558623e-05+4.46848113e-05i
4.35190983e+01	-8.26019062e-05-6.13661860e-05i
4.35817157e+01	8.05441197e-05+2.22275649e-05i
4.36443331e+01	-7.47312854e-05-4.23552714e-05i
4.37069505e+01	1.19893195e-04-6.59836077e-05i
4.37695679e+01	-1.30994191e-05+1.20953139e-04i
4.38321853e+01	-8.01318716e-05-3.29570781e-05i
4.38948028e+01	6.50482264e-05-4.36566511e-05i
4.39574202e+01	5.41445476e-05+1.13696423e-04i
4.40200376e+01	-1.36231253e-04-4.40870733e-05i
4.40826550e+01	-1.07763128e-05-7.83286339e-05i
4.41452724e+01	1.43842114e-04+5.24553296e-05i
4.42078898e+01	-9.12726903e-05+1.23988615e-05i
4.42705072e+01	-2.23567122e-05-2.50423360e-05i
4.43331246e+01	8.99166572e-05+1.31716924e-05i
4.43957420e+01	-5.72918481e-05+2.48394653e-05i
4.44583594e+01	-5.40927562e-05-7.74555655e-05i
4.45209768e+01	5.65274981e-05+4.93374798e-05i
4.45835942e+01	5.93613925e-05-4.26253621e-05i
4.46462116e+01	-1.22163784e-05+2.79785423e-05i
4.47088291e+01	-2.89497410e-05+9.07560455e-05i
4.47714465e+01	-5.65364317e-05-2.56072640e-05i
4.48340639e+01	2.16532532e-05-8.89251263e-05i
4.48966813e+01	2.91078808e-05+3.10955062e-06i
4.49592987e+01	-1.18622048e-05+8.18822419e-05i
4.50219161e+01	-2.50255891e-05-5.13317316e-05i
4.50845335e+01	3.52288206e-05-4.80870074e-05i
4.51471509e+01	1.79963791e-05+5.60703333e-05i
4.52097683e+01	-3.70835370e-05+5.41942865e-05i
4.52723857e+01	-2.67123461e-05-9.26209995e-05i
4.53350031e+01	4.11419606e-05-1.62222622e-05i
4.53976205e+01	5.50120623e-05+5.16570949e-05i
4.54602379e+01	-2.31061368e-05+4.48176455e-05i
4.55228554e+01	-6.02141468e-05-9.66327574e-06i
4.55854728e+01	-2.13615006e-05-3.76169901e-06i
4.56480902e+01	1.21308821e-05-1.33411479e-05i
4.57107076e+01	-4.88218501e-05-5.20620029e-05i
4.57733250e+01	7.16265898e-05-9.78464359e-05i
4.58359424e+01	1.07977459e-04+1.00574537e-04i
4.58985598e+01	-6.50011236e-05+7.80646456e-05i
4.59611772e+01	-7.20883515e-06-1.45941552e-05i
4.60237946e+01	-1.15838270e-04-5.97245561e-06i
4.60864120e+01	1.19019344e-04-7.15215115e-05i
4.61490294e+01	-6.36207651e-08+7.97902308e-05i
4.62116468e+01	-1.10459690e-04-6.75186724e-05i
4.62742642e+01	1.11820848e-04-2.28586556e-05i
4.63368817e+01	4.51918208e-05+8.84789576e-05i
4.63994991e+01	-1.69318480e-04+3.64642076e-05i
4.64621165e+01	7.10304355e-05-1.93843562e-04i
4.65247339e+01	1.05507142e-04+1.55684787e-04i
4.65873513e+01	-1.22096804e-04-3.40201728e-05i
4.66499687e+01	4.85350927e-05-9.92542323e-05i
4.67125861e+01	7.39279774e-05+2.16497267e-04i
4.67752035e+01	-1.08576702e-04-7.06705256e-05i
4.68378209e+01	-1.00791381e-05-1.07144877e-04i
4.69004383e+01	1.57886570e-05+4.98601460e-05i
4.69630557e+01	3.95019223e-05+5.85926752e-05i
4.70256731e+01	-5.63295944e-05-4.95566833e-05i
4.70882905e+01	2.80381416e-05-8.24153069e-05i
4.71509080e+01	7.05114900e-05+7.96830361e-05i
4.72135254e+01	-4.65543379e-05+9.31829033e-05i
4.72761428e+01	-5.78334920e-05-1.45416625e-04i
4.73387602e+01	7.70225346e-05+4.71173350e-05i
4.74013776e+01	-2.88274368e-05+1.15622762e-04i
4.74639950e+01	-2.50181827e-05-1.66520813e-04i
4.75266124e+01	2.25591317e-05+9.87765109e-05i
4.75892298e+01	-9.33420135e-05+2.42329601e-07i
4.76518472e+01	1.01315356e-04-1.67252066e-04i
4.77144646e+01	3.72339871e-05+1.38641474e-04i
4.77770820e+01	-5.36137656e-05+5.53356415e-05i
4.78396994e+01	-1.83702649e-05-1.12657595e-04i
4.79023168e+01	9.35781134e-05+4.38641178e-05i
4.79649343e+01	-9.90806773e-05+6.95237252e-05i
4.80275517e+01	-4.53122778e-05-5.53866424e-05i
4.80901691e+01	8.06276261e-05-6.70394396e-05i
4.81527865e+01	9.45548914e-06+8.45434670e-05i
4.82154039e+01	-3.09408856e-05-6.75712047e-05i
4.82780213e+01	2.35611904e-05+5.53524371e-05i
4.83406387e+01	-4.40998854e-05+2.58304337e-06i
4.84032561e+01	5.03144612e-05-7.12831270e-05i
4.84658735e+01	2.79599218e-05+7.33590507e-05i
4.85284909e+01	-3.02603415e-05+7.72754846e-06i
4.85911083e+01	-1.13939670e-04-7.38102570e-06i
4.86537257e+01	1.18740268e-04-8.88033912e-05i
4.87163431e+01	3.86408609e-05+1.37763986e-04i
4.87789606e+01	-1.28886832e-04-6.60240495e-05i
4.88415780e+01	6.71499747e-05-5.72540867e-05i
4.89041954e+01	-1.57488915e-05+8.34028051e-05i
4.89668128e+01	-1.22959088e-06-3.41395857e-05i
4.90294302e+01	4.97773133e-05-4.54914959e-05i
4.90920476e+01	-3.88231474e-05+4.75917033e-05i
4.91546650e+01	6.03153751e-05+3.94541064e-05i
4.92172824e+01	-1.17283694e-04-4.66474692e-05i
4.92798998e+01	4.70288355e-05-2.06294798e-05i
4.93425172e+01	5.67737505e-05+7.99487918e-05i
4.94051346e+01	-9.04114738e-05-7.23064416e-05i
4.94677520e+01	4.00322346e-05-5.72983624e-05i
4.95303694e+01	5.08135465e-05+9.59015563e-05i
4.95929869e+01	-4.69982750e-06+2.61833465e-05i
4.96556043e+01	-1.09427566e-04-3.32338138e-05i
4.97182217e+01	7.48214639e-05-7.40644813e-05i
4.97808391e+01	1.36659115e-05+7.76549197e-05i
4.98434565e+01	-4.04172183e-05-8.56015195e-06i
4.99060739e+01	5.98720296e-05-7.13715204e-05i
4.99686913e+01	-3.41314798e-05+1.40140707e-04i
