# Supplementary material for: Observation of angular momentum transfer among crystal lattice modes
Source: Nat Phys. 2026 May 12;22(7):1100–6. doi: 10.1038/s41567-026-03274-8 (PMC13423836; doi:10.1038/s41567-026-03274-8)
Supplement: Supplementary file 6 — Source data for Fig. 1c–f. [file 41567_2026_3274_MOESM6_ESM.zip › Fig1d_TKE_Bi2Se3_probe45_fourier_transform_filtered.txt]

Fourier-filtered TKE Bi2Se3 (probe 45)
Frequency (THz)	Fourier-filtered TKE spectrum (a.u.)
-4.99686913e+01	-6.29718528e-104-2.58556618e-103i
-4.99060739e+01	1.51073158e-103+1.80089451e-103i
-4.98434565e+01	-1.39476718e-103+2.95404273e-104i
-4.97808391e+01	6.44979449e-104-3.66501915e-103i
-4.97182217e+01	4.82953643e-103+4.78067512e-103i
-4.96556043e+01	-9.66001850e-103+2.93380606e-103i
-4.95929869e+01	-5.67420614e-104-3.16117359e-103i
-4.95303694e+01	8.39024557e-103-1.58351004e-102i
-4.94677520e+01	9.04017778e-103+1.29392573e-102i
-4.94051346e+01	-2.79230375e-102+2.23314077e-102i
-4.93425172e+01	2.39805240e-102-3.37693724e-102i
-4.92798998e+01	2.71673503e-102+1.19171206e-102i
-4.92172824e+01	-9.26600790e-102+3.68538714e-102i
-4.91546650e+01	6.51710977e-102-4.26303811e-102i
-4.90920476e+01	-5.73706429e-102-7.03283169e-102i
-4.90294302e+01	1.00601024e-101+9.19392946e-102i
-4.89668128e+01	-3.39862742e-103+9.43628760e-102i
-4.89041954e+01	-5.95339758e-102-3.15279369e-101i
-4.88415780e+01	3.47162432e-101+2.96001124e-101i
-4.87789606e+01	-9.11312630e-101+4.66832410e-101i
-4.87163431e+01	3.73660859e-101-1.33219106e-100i
-4.86537257e+01	1.57036575e-100+1.17444407e-100i
-4.85911083e+01	-2.06086583e-100+1.33503139e-101i
-4.85284909e+01	-7.48549558e-101-1.91156236e-101i
-4.84658735e+01	9.45920546e-101-2.48183217e-100i
-4.84032561e+01	2.32800284e-100+3.29820331e-100i
-4.83406387e+01	-2.79061621e-100-1.63453548e-101i
-4.82780213e+01	2.03906869e-100-4.79039552e-100i
-4.82154039e+01	-3.66217707e-100+7.99775803e-100i
-4.81527865e+01	1.53060304e-100-1.36854356e-99i
-4.80901691e+01	1.78498437e-99+1.48416067e-99i
-4.80275517e+01	-1.37195040e-99+1.67697874e-99i
-4.79649343e+01	-4.10282939e-99-2.87890627e-99i
-4.79023168e+01	5.29957142e-99-2.48413883e-99i
-4.78396994e+01	-1.42283276e-99+8.72567262e-99i
-4.77770820e+01	-5.67919423e-99-5.86158894e-99i
-4.77144646e+01	5.39413643e-99-2.00851718e-98i
-4.76518472e+01	2.00738017e-98+3.31379660e-98i
-4.75892298e+01	-2.52931835e-98-6.56648257e-101i
-4.75266124e+01	8.36027730e-99-3.66059754e-98i
-4.74639950e+01	-1.26801980e-98+8.43992908e-98i
-4.74013776e+01	-1.99824289e-98-8.01466892e-98i
-4.73387602e+01	7.30183521e-98-4.46678387e-98i
-4.72761428e+01	-7.49834831e-98+1.88538590e-97i
-4.72135254e+01	-8.25502365e-98-1.65232093e-97i
-4.71509080e+01	1.70997607e-97-1.93239548e-97i
-4.70882905e+01	9.29932312e-98+2.73344282e-97i
-4.70256731e+01	-2.55511653e-97+2.24789654e-97i
-4.69630557e+01	2.45055407e-97-3.63487422e-97i
-4.69004383e+01	1.33956324e-97-4.23030401e-97i
-4.68378209e+01	-1.16953548e-97+1.24325844e-96i
-4.67752035e+01	-1.72305296e-96+1.12150264e-96i
-4.67125861e+01	1.60451129e-96-4.69879361e-96i
-4.66499687e+01	1.44066096e-96+2.94615071e-96i
-4.65873513e+01	-4.95658083e-96+1.38106594e-96i
-4.65247339e+01	5.85776212e-96-8.64362758e-96i
-4.64621165e+01	5.39344583e-96+1.47188279e-95i
-4.63994991e+01	-1.75832106e-95-3.78669736e-96i
-4.63368817e+01	6.41838302e-96-1.25662527e-95i
-4.62742642e+01	2.17200363e-95+4.44005600e-96i
-4.62116468e+01	-2.93436109e-95+1.79363319e-95i
-4.61490294e+01	-2.31142921e-98-2.89888796e-95i
-4.60864120e+01	5.91386268e-95+3.55377859e-95i
-4.60237946e+01	-7.87186646e-95+4.05862182e-96i
-4.59611772e+01	-6.69981364e-96+1.35636505e-95i
-4.58985598e+01	-8.26210034e-95-9.92256595e-95i
-4.58359424e+01	1.87704498e-94-1.74835498e-94i
-4.57733250e+01	1.70289481e-94+2.32626164e-94i
-4.57107076e+01	-1.58744890e-94+1.69280289e-94i
-4.56480902e+01	5.39448358e-95+5.93267684e-95i
-4.55854728e+01	-1.29915576e-94+2.28777605e-95i
-4.55228554e+01	-5.00841119e-94+8.03758932e-95i
-4.54602379e+01	-2.62845626e-94-5.09826552e-94i
-4.53976205e+01	8.55861148e-94-8.03665572e-94i
-4.53350031e+01	8.75391536e-94+3.45166608e-94i
-4.52723857e+01	-7.77322725e-94+2.69524839e-93i
-4.52097683e+01	-1.47585080e-93-2.15682450e-93i
-4.51471509e+01	9.79531510e-94-3.05187271e-93i
-4.50845335e+01	2.62242668e-93+3.57958765e-93i
-4.50219161e+01	-2.54777771e-93+5.22592459e-93i
-4.49592987e+01	-1.65163704e-93-1.14008944e-92i
-4.48966813e+01	5.54283254e-93-5.92132368e-94i
-4.48340639e+01	5.63918442e-93+2.31588844e-92i
-4.47714465e+01	-2.01369416e-92+9.12070261e-93i
-4.47088291e+01	-1.41020345e-92-4.42091997e-92i
-4.46462116e+01	-8.13863438e-93-1.86394952e-92i
-4.45835942e+01	5.40860314e-92+3.88373077e-92i
-4.45209768e+01	7.04389336e-92-6.14794495e-92i
-4.44583594e+01	-9.21858135e-92+1.32001118e-91i
-4.43957420e+01	-1.33533363e-91-5.78947519e-92i
-4.43331246e+01	2.86621708e-91-4.19865807e-92i
-4.42705072e+01	-9.74650338e-92+1.09173124e-91i
-4.42078898e+01	-5.44193970e-91-7.39255701e-92i
-4.41452724e+01	1.17292679e-90-4.27734683e-91i
-4.40826550e+01	-1.20178563e-91+8.73529090e-91i
-4.40200376e+01	-2.07780863e-90+6.72419132e-91i
-4.39574202e+01	1.12942006e-90-2.37163345e-90i
-4.38948028e+01	1.85570184e-90+1.24544100e-90i
-4.38321853e+01	-3.12643928e-90+1.28585919e-90i
-4.37695679e+01	-6.98986395e-91-6.45407236e-90i
-4.37069505e+01	8.74949912e-90+4.81531514e-90i
-4.36443331e+01	-7.45869903e-90+4.22734897e-90i
-4.35817157e+01	1.09942711e-89-3.03406228e-90i
-4.35190983e+01	-1.54203647e-89+1.14560186e-89i
-4.34564809e+01	-4.71206086e-90-1.14087084e-89i
-4.33938635e+01	2.17495188e-92+8.03824307e-90i
-4.33312461e+01	-1.40724874e-89-1.64089071e-89i
-4.32686287e+01	1.89162118e-89-5.24239585e-89i
-4.32060113e+01	2.88258381e-89+9.52393365e-89i
-4.31433939e+01	-3.10017135e-89-1.16376912e-88i
-4.30807765e+01	1.71930245e-88+1.84768171e-89i
-4.30181590e+01	-2.02339656e-88+3.78038251e-88i
-4.29555416e+01	-1.76516931e-89-4.76763863e-88i
-4.28929242e+01	1.89252906e-88+2.42210628e-88i
-4.28303068e+01	-4.61731234e-88+1.60652606e-88i
-4.27676894e+01	5.22733351e-88-7.00464450e-89i
-4.27050720e+01	-8.88704870e-88-8.75349049e-88i
-4.26424546e+01	1.31057364e-87+3.00374672e-88i
-4.25798372e+01	-8.01823475e-88+1.43001097e-87i
-4.25172198e+01	-5.37564832e-88-1.66850916e-87i
-4.24546024e+01	3.08038867e-87+1.11987068e-87i
-4.23919850e+01	-3.78768144e-87-8.26360113e-88i
-4.23293676e+01	-1.34707908e-87+3.14784792e-88i
-4.22667502e+01	4.18678645e-87-2.64848229e-87i
-4.22041327e+01	1.09942447e-86+5.08889472e-87i
-4.21415153e+01	-2.62323444e-86+1.11152506e-86i
-4.20788979e+01	-2.62227545e-87-3.47484255e-86i
-4.20162805e+01	4.35935475e-86+1.12249268e-86i
-4.19536631e+01	-3.87170313e-86+6.04039754e-86i
-4.18910457e+01	1.15191374e-86-7.39041062e-86i
-4.18284283e+01	3.37618337e-86-4.27731231e-86i
-4.17658109e+01	-4.42911059e-86+1.46300434e-85i
-4.17031935e+01	-7.87880372e-86-7.65108010e-86i
-4.16405761e+01	1.56239126e-85+2.80169088e-86i
-4.15779587e+01	-1.04068577e-85+1.01401326e-86i
-4.15153413e+01	-1.87206638e-85-2.96320419e-85i
-4.14527239e+01	5.61066180e-85+3.21326996e-85i
-4.13901064e+01	-4.46785606e-85-2.90016087e-85i
-4.13274890e+01	3.52904425e-85+2.53750832e-85i
-4.12648716e+01	2.59513289e-85+6.99907571e-85i
-4.12022542e+01	-1.69854551e-84-6.64213072e-85i
-4.11396368e+01	1.77623286e-84-1.84539532e-84i
-4.10770194e+01	1.62161156e-85+4.28821502e-84i
-4.10144020e+01	-3.78911371e-84-2.53643198e-84i
-4.09517846e+01	5.41073376e-84+5.68439597e-85i
-4.08891672e+01	-5.36118908e-84-2.32572827e-84i
-4.08265498e+01	-8.38042569e-86-7.73081787e-84i
-4.07639324e+01	1.86491847e-83+9.85782101e-84i
-4.07013150e+01	-9.99704796e-84+2.40188418e-83i
-4.06386976e+01	-3.36268028e-83-3.83589473e-83i
-4.05760802e+01	7.03275977e-83-4.52835814e-84i
-4.05134627e+01	-7.72253214e-83+9.17669856e-83i
-4.04508453e+01	-2.69953306e-83-9.53883691e-83i
-4.03882279e+01	1.58308154e-82-6.09566238e-83i
-4.03256105e+01	-1.43461721e-82+1.32974046e-82i
-4.02629931e+01	8.43482464e-84+3.62042645e-84i
-4.02003757e+01	3.75665874e-83-2.06396972e-82i
-4.01377583e+01	7.33192447e-84+6.14633045e-83i
-4.00751409e+01	3.62641997e-82+1.59327031e-82i
-4.00125235e+01	-2.88380305e-82+3.34431626e-82i
-3.99499061e+01	-5.99296032e-82-4.64088680e-83i
-3.98872887e+01	4.67024676e-82-3.30920592e-82i
-3.98246713e+01	-6.37454561e-82-1.11113781e-81i
-3.97620539e+01	1.36874368e-81+3.49275158e-82i
-3.96994364e+01	-2.34082342e-81+2.48341981e-81i
-3.96368190e+01	5.96260542e-81-2.21477203e-81i
-3.95742016e+01	-2.84272474e-81+1.63225411e-81i
-3.95115842e+01	-1.24080353e-80+1.93520915e-81i
-3.94489668e+01	1.32606974e-80-1.13986851e-80i
-3.93863494e+01	6.77625442e-82+8.08304974e-81i
-3.93237320e+01	-1.30788071e-81-7.19347853e-81i
-3.92611146e+01	8.34933814e-81+1.06676206e-80i
-3.91984972e+01	-1.65921775e-80+3.88704085e-80i
-3.91358798e+01	1.12121695e-80-6.72205994e-80i
-3.90732624e+01	-1.58756401e-80-1.40298496e-80i
-3.90106450e+01	-8.12050890e-81+7.23343560e-80i
-3.89480276e+01	3.68562963e-80+1.37498955e-80i
-3.88854101e+01	-6.88468963e-80-3.25775020e-80i
-3.88227927e+01	6.73696162e-80-1.60357291e-79i
-3.87601753e+01	3.71259729e-79+6.76309079e-80i
-3.86975579e+01	-8.54911906e-79+6.83561383e-79i
-3.86349405e+01	-2.42530923e-79-9.58279452e-79i
-3.85723231e+01	1.55927017e-78-1.88278501e-79i
-3.85097057e+01	-1.02803946e-78+5.57922636e-79i
-3.84470883e+01	1.02910547e-78+7.10157535e-79i
-3.83844709e+01	-2.52981097e-78-2.50843323e-78i
-3.83218535e+01	1.98272358e-78+1.54708371e-78i
-3.82592361e+01	4.33797083e-78+2.36756676e-78i
-3.81966187e+01	-1.67831204e-78+1.42061129e-79i
-3.81340013e+01	-1.39004748e-77-4.87203314e-78i
-3.80713838e+01	1.58383542e-77+6.15234764e-78i
-3.80087664e+01	-7.02843260e-78+8.38550081e-78i
-3.79461490e+01	-1.21676073e-77-1.60165537e-77i
-3.78835316e+01	1.03557231e-77-2.74771089e-77i
-3.78209142e+01	2.63739075e-77+2.01100753e-77i
-3.77582968e+01	-7.66524256e-80+2.41024892e-77i
-3.76956794e+01	-2.35794679e-77+6.63699549e-77i
-3.76330620e+01	-7.95114162e-77-1.06073931e-76i
-3.75704446e+01	1.25519368e-76-1.25091053e-77i
-3.75078272e+01	-4.03154558e-77-4.42111034e-77i
-3.74452098e+01	7.55966263e-77+2.29421300e-76i
-3.73825924e+01	-1.71012573e-76-1.52796193e-76i
-3.73199750e+01	-7.68913402e-77-1.31373655e-76i
-3.72573575e+01	1.48099694e-76+3.00144577e-76i
-3.71947401e+01	7.17253012e-76-1.66895203e-76i
-3.71321227e+01	-1.60775874e-75+1.33137190e-76i
-3.70695053e+01	9.33096780e-76-1.05202265e-75i
-3.70068879e+01	6.01793959e-76+2.80553332e-76i
-3.69442705e+01	-1.09383445e-75+5.50002891e-75i
-3.68816531e+01	-3.31051557e-75-9.48000159e-75i
-3.68190357e+01	1.24527048e-74-2.72939234e-75i
-3.67564183e+01	-6.15063334e-75+1.53716586e-74i
-3.66938009e+01	-1.72390677e-74+4.25190130e-75i
-3.66311835e+01	2.35708059e-74-2.88793140e-74i
-3.65685661e+01	5.55838584e-75+2.05985338e-74i
-3.65059487e+01	-3.66366737e-74+1.01353892e-74i
-3.64433312e+01	9.25854563e-75-2.76593089e-74i
-3.63807138e+01	4.13620756e-74-1.63804633e-74i
-3.63180964e+01	1.69978776e-74+1.05443673e-73i
-3.62554790e+01	-1.43644577e-73-8.26708962e-74i
-3.61928616e+01	8.77139815e-74-1.27730923e-73i
-3.61302442e+01	9.06259660e-74+1.17732498e-73i
-3.60676268e+01	7.92612771e-74+2.93900472e-73i
-3.60050094e+01	-2.55976259e-73-6.31349481e-74i
-3.59423920e+01	-1.21131481e-73-5.72586812e-73i
-3.58797746e+01	2.58368112e-73+2.82878817e-73i
-3.58171572e+01	-5.86247659e-73+4.79731991e-74i
-3.57545398e+01	1.06013847e-72+1.49704506e-73i
-3.56919224e+01	2.43500884e-73+1.97602545e-73i
-3.56293049e+01	-1.96577930e-72-1.52014531e-72i
-3.55666875e+01	3.21576485e-73+1.82030056e-72i
-3.55040701e+01	3.68260073e-72-2.10132559e-73i
-3.54414527e+01	-4.05163190e-72+1.13291913e-72i
-3.53788353e+01	3.30150380e-72-6.46532627e-72i
-3.53162179e+01	-4.18175987e-72+8.22133601e-72i
-3.52536005e+01	-2.25460267e-72-4.82330132e-72i
-3.51909831e+01	1.79783346e-71+1.06469828e-71i
-3.51283657e+01	-2.34488643e-71-3.87075118e-72i
-3.50657483e+01	-3.72728257e-72-3.42876149e-71i
-3.50031309e+01	6.37889593e-71+3.03588127e-71i
-3.49405135e+01	-8.44975796e-71+8.16972240e-71i
-3.48778961e+01	-3.57200319e-71-1.02636390e-70i
-3.48152786e+01	5.55928973e-71-6.62339437e-71i
-3.47526612e+01	7.41308056e-71+8.79754049e-71i
-3.46900438e+01	-9.96876837e-71+3.15248736e-71i
-3.46274264e+01	2.31144902e-70-2.55794482e-70i
-3.45648090e+01	7.60278015e-73+2.79687276e-70i
-3.45021916e+01	-8.88794372e-70+5.11511878e-70i
-3.44395742e+01	1.26049438e-69-7.27564955e-70i
-3.43769568e+01	-2.59401466e-70+1.92435343e-70i
-3.43143394e+01	-9.86260964e-70+7.95115685e-70i
-3.42517220e+01	-1.98696429e-69-3.48491763e-69i
-3.41891046e+01	5.02292695e-69+1.32240595e-69i
-3.41264872e+01	1.34191566e-69+5.10135194e-69i
-3.40638698e+01	-5.30283773e-69-1.10286989e-69i
-3.40012523e+01	1.05202721e-69-1.49175961e-68i
-3.39386349e+01	4.67370834e-69+2.31683663e-68i
-3.38760175e+01	-6.95291649e-69+8.47196727e-69i
-3.38134001e+01	2.14351553e-70-3.03691866e-68i
-3.37507827e+01	-5.44853283e-69-1.03415278e-68i
-3.36881653e+01	-3.54671918e-69+3.28936037e-68i
-3.36255479e+01	1.48079141e-68+2.44248129e-68i
-3.35629305e+01	-1.32646979e-68-4.95102346e-68i
-3.35003131e+01	6.07014095e-70-9.61679246e-68i
-3.34376957e+01	5.98951951e-68+1.85630734e-67i
-3.33750783e+01	-1.74564281e-67+2.99802214e-68i
-3.33124609e+01	7.43883852e-68-4.25846349e-67i
-3.32498435e+01	4.13284063e-67+1.72242683e-67i
-3.31872260e+01	-3.31738842e-68+5.11238839e-67i
-3.31246086e+01	-6.26298285e-67+2.21324209e-67i
-3.30619912e+01	-2.07715580e-67-8.76133935e-67i
-3.29993738e+01	2.66216614e-67+2.22596113e-67i
-3.29367564e+01	-2.17843912e-67+6.37919890e-67i
-3.28741390e+01	1.45156460e-67-2.73834329e-66i
-3.28115216e+01	3.14442449e-66+1.79531013e-67i
-3.27489042e+01	-2.65199254e-66+3.80874576e-66i
-3.26862868e+01	7.77452775e-67+1.63700016e-66i
-3.26236694e+01	4.11879627e-66-1.95254836e-67i
-3.25610520e+01	-4.90525148e-66+2.19362914e-66i
-3.24984346e+01	-2.09253696e-65-1.08712520e-66i
-3.24358172e+01	-4.41775000e-66-1.18041002e-65i
-3.23731997e+01	4.10873947e-65-1.73419385e-66i
-3.23105823e+01	-6.46315028e-66-3.85587959e-65i
-3.22479649e+01	2.34923381e-65+6.49204446e-66i
-3.21853475e+01	5.59150117e-65+1.51844745e-64i
-3.21227301e+01	-1.43513256e-64+1.38384943e-65i
-3.20601127e+01	-1.55176026e-64-1.77859978e-64i
-3.19974953e+01	4.05424748e-64-3.95002220e-65i
-3.19348779e+01	-4.29524363e-64+2.39828896e-64i
-3.18722605e+01	5.90708110e-65-4.80634959e-64i
-3.18096431e+01	3.82516413e-64+2.44237272e-65i
-3.17470257e+01	1.56910776e-64+5.77086610e-64i
-3.16844083e+01	3.41972701e-64-3.97651234e-64i
-3.16217909e+01	-1.30812273e-63+9.64473198e-64i
-3.15591735e+01	1.05820250e-64-9.40206082e-64i
-3.14965560e+01	2.34085912e-64+1.66058878e-63i
-3.14339386e+01	-4.07018500e-64-2.09569627e-63i
-3.13713212e+01	-1.67774323e-63-3.46621004e-63i
-3.13087038e+01	2.99081223e-63+1.13821741e-63i
-3.12460864e+01	3.40450494e-63-7.24684961e-64i
-3.11834690e+01	5.15214115e-63+9.77689933e-63i
-3.11208516e+01	-4.23272959e-63+1.39505506e-63i
-3.10582342e+01	1.69836795e-63-1.42413616e-63i
-3.09956168e+01	-4.01899969e-62+6.79285394e-63i
-3.09329994e+01	3.33881236e-62-3.37669346e-62i
-3.08703820e+01	-3.67909383e-63+8.49716511e-62i
-3.08077646e+01	-2.25161696e-62-1.22185734e-61i
-3.07451472e+01	7.21150527e-62+4.22817958e-62i
-3.06825297e+01	-1.29766505e-61-2.90366818e-62i
-3.06199123e+01	4.82131273e-62-1.30477482e-62i
-3.05572949e+01	1.66171948e-61+2.05255463e-61i
-3.04946775e+01	-2.66082439e-62-2.51173161e-61i
-3.04320601e+01	-1.86858730e-61+4.47803316e-62i
-3.03694427e+01	1.12733008e-61+3.67736186e-61i
-3.03068253e+01	-2.39705468e-61+1.43132787e-61i
-3.02442079e+01	-3.05963022e-61-1.63412480e-60i
-3.01815905e+01	3.26460054e-61+4.99079800e-61i
-3.01189731e+01	6.59481260e-61+4.27916171e-61i
-3.00563557e+01	2.58022500e-60+1.06458517e-60i
-2.99937383e+01	-4.57348753e-60-6.26131683e-61i
-2.99311209e+01	2.57196919e-60-1.01254682e-60i
-2.98685034e+01	1.52125835e-60+2.29905391e-60i
-2.98058860e+01	-2.96571649e-60+4.82669607e-60i
-2.97432686e+01	-1.07887562e-59+4.77847340e-61i
-2.96806512e+01	7.24124405e-60-1.58372169e-59i
-2.96180338e+01	1.68351376e-59-8.12793931e-60i
-2.95554164e+01	-1.37310356e-59+2.85197041e-59i
-2.94927990e+01	-2.77945609e-59-1.99358603e-59i
-2.94301816e+01	1.01741097e-58+1.40831110e-59i
-2.93675642e+01	-6.31218376e-59-4.81823323e-59i
-2.93049468e+01	-7.23084214e-60+1.05193562e-58i
-2.92423294e+01	-6.72808762e-59+1.52959554e-58i
-2.91797120e+01	-8.88435086e-59-9.43625776e-59i
-2.91170946e+01	4.00489514e-59-6.69265123e-58i
-2.90544771e+01	3.18031686e-58+1.10441907e-58i
-2.89918597e+01	-4.06622773e-60+1.08788549e-57i
-2.89292423e+01	-6.12278040e-58-4.99202922e-58i
-2.88666249e+01	1.83265461e-57-1.30945883e-57i
-2.88040075e+01	-1.20081068e-57+3.72588171e-57i
-2.87413901e+01	-1.58931280e-57-2.81047192e-57i
-2.86787727e+01	-9.63969884e-58+1.34706844e-57i
-2.86161553e+01	1.12898169e-57-3.64941160e-57i
-2.85535379e+01	4.45018378e-57+2.16131147e-57i
-2.84909205e+01	-3.86180972e-57-1.24083226e-57i
-2.84283031e+01	-1.27786751e-57-6.13504156e-57i
-2.83656857e+01	1.34080537e-56+1.44623319e-56i
-2.83030683e+01	-9.12093594e-57+1.14754472e-56i
-2.82404508e+01	-3.61311333e-57-2.28302935e-57i
-2.81778334e+01	-3.49714830e-56-2.90151385e-56i
-2.81152160e+01	-5.27841510e-57-2.57664835e-56i
-2.80525986e+01	7.49581147e-56-1.36506870e-56i
-2.79899812e+01	8.84754668e-56+8.99046926e-56i
-2.79273638e+01	-1.19502088e-55+4.58834261e-56i
-2.78647464e+01	-3.42920471e-56-2.24552024e-57i
-2.78021290e+01	-2.69252465e-55-1.45504922e-55i
-2.77395116e+01	4.27457698e-55+1.50894239e-55i
-2.76768942e+01	-2.08085827e-56-1.89979233e-55i
-2.76142768e+01	-7.30573137e-55-4.42106040e-55i
-2.75516594e+01	1.42224334e-54-9.05328169e-57i
-2.74890420e+01	-1.22078713e-55+2.50196159e-54i
-2.74264245e+01	-2.33447553e-54-1.80758462e-54i
-2.73638071e+01	1.85503840e-54-2.70096467e-54i
-2.73011897e+01	1.21536360e-55+2.69877983e-54i
-2.72385723e+01	-1.28235674e-54+1.21405227e-54i
-2.71759549e+01	5.68332049e-54-5.14590475e-54i
-2.71133375e+01	1.67782258e-55+1.22514883e-53i
-2.70507201e+01	-2.25090796e-53-8.25359486e-54i
-2.69881027e+01	1.83176128e-53-1.04656372e-53i
-2.69254853e+01	3.87702502e-54+1.20735176e-53i
-2.68628679e+01	-6.72099153e-56-1.49672787e-53i
-2.68002505e+01	3.66758512e-53+5.49293142e-54i
-2.67376331e+01	-4.66847332e-53+5.37878373e-53i
-2.66750157e+01	-8.14855036e-54-1.00233758e-53i
-2.66123982e+01	-5.64497789e-53-3.54391681e-53i
-2.65497808e+01	7.27350188e-53-6.22894062e-53i
-2.64871634e+01	2.49721206e-53-1.92272053e-53i
-2.64245460e+01	-1.60072738e-53+3.06782253e-52i
-2.63619286e+01	-1.08627982e-52-3.82870753e-52i
-2.62993112e+01	2.55318048e-52-1.60967910e-52i
-2.62366938e+01	-1.20540578e-52+7.36916459e-52i
-2.61740764e+01	-5.36709763e-52-1.38158867e-52i
-2.61114590e+01	1.87234028e-51-1.27222104e-51i
-2.60488416e+01	-1.71612819e-51+1.69038118e-51i
-2.59862242e+01	-2.42321434e-51+3.29539066e-52i
-2.59236068e+01	4.45069640e-51-1.17960847e-51i
-2.58609894e+01	-6.70760748e-52-3.10807654e-51i
-2.57983719e+01	-1.99009452e-51+1.62511330e-51i
-2.57357545e+01	8.43100139e-51+3.36222088e-51i
-2.56731371e+01	-8.84802057e-51+5.34923630e-51i
-2.56105197e+01	-1.47736860e-51+1.77859325e-51i
-2.55479023e+01	-6.42172113e-52-1.33819948e-50i
-2.54852849e+01	-9.08970135e-51-3.66509752e-52i
-2.54226675e+01	1.40829480e-50-1.87440842e-50i
-2.53600501e+01	7.13931702e-51+4.39676612e-50i
-2.52974327e+01	3.03014207e-50+3.68663983e-51i
-2.52348153e+01	-5.28484712e-50+1.23351284e-50i
-2.51721979e+01	-5.79214426e-51-8.96846489e-50i
-2.51095805e+01	-1.25750907e-49+1.13845316e-49i
-2.50469631e+01	1.16037524e-49-5.67360093e-50i
-2.49843456e+01	-6.03842452e-50-2.60540462e-49i
-2.49217282e+01	4.85342396e-49+2.26067794e-49i
-2.48591108e+01	-2.81317243e-49+9.51853389e-50i
-2.47964934e+01	-2.55857915e-49-1.72919782e-49i
-2.47338760e+01	7.78166520e-49+3.26437563e-49i
-2.46712586e+01	-1.73039168e-48+1.60937089e-48i
-2.46086412e+01	-1.47028834e-49-3.62979086e-48i
-2.45460238e+01	3.25291494e-48+1.35885849e-48i
-2.44834064e+01	-2.58102052e-48-5.29476285e-49i
-2.44207890e+01	-5.52887249e-49+2.00716188e-48i
-2.43581716e+01	3.33941422e-48-9.08168957e-49i
-2.42955542e+01	-3.38115430e-48+1.25419381e-48i
-2.42329368e+01	-1.27623469e-47-3.78405797e-48i
-2.41703193e+01	2.97832417e-47-1.49112092e-47i
-2.41077019e+01	2.40256362e-47+3.06542668e-47i
-2.40450845e+01	-8.77909676e-47+2.24176639e-47i
-2.39824671e+01	3.43865639e-47-1.05267767e-46i
-2.39198497e+01	7.82088752e-47+7.00189994e-47i
-2.38572323e+01	-2.26485366e-47+1.17298378e-46i
-2.37946149e+01	-1.91057105e-46-9.39522983e-47i
-2.37319975e+01	2.17965618e-46-1.62816243e-46i
-2.36693801e+01	3.67762650e-47+1.68401527e-46i
-2.36067627e+01	-1.82762816e-46+1.58016537e-46i
-2.35441453e+01	3.77610642e-47-1.00685790e-46i
-2.34815279e+01	-9.21524560e-47-2.47060515e-46i
-2.34189105e+01	3.29465016e-46+9.24721001e-47i
-2.33562930e+01	-2.42925033e-46+8.79740764e-46i
-2.32936756e+01	-9.03429174e-46-3.88704328e-46i
-2.32310582e+01	3.19683040e-46-3.09930675e-45i
-2.31684408e+01	2.46655566e-45+2.70543731e-45i
-2.31058234e+01	-2.00803870e-45+4.11717097e-45i
-2.30432060e+01	-2.63678588e-45-6.90517432e-45i
-2.29805886e+01	-2.34521140e-46-1.77616024e-45i
-2.29179712e+01	1.65797000e-44+4.64205402e-45i
-2.28553538e+01	-5.23271612e-45+1.14790203e-44i
-2.27927364e+01	-3.84051013e-44+4.36609944e-46i
-2.27301190e+01	5.77531760e-45-3.44295136e-44i
-2.26675016e+01	5.32523394e-44-2.69258725e-46i
-2.26048842e+01	-1.03061042e-44+5.88255180e-44i
-2.25422668e+01	-3.37688408e-44-1.28806708e-43i
-2.24796493e+01	1.04415495e-43+1.37261276e-43i
-2.24170319e+01	-1.00558816e-43+3.69810461e-44i
-2.23544145e+01	-7.51612577e-44+1.94480798e-44i
-2.22917971e+01	2.38419536e-43-2.17225122e-43i
-2.22291797e+01	-3.90673957e-43+3.18300961e-43i
-2.21665623e+01	1.09367022e-43-2.93313364e-43i
-2.21039449e+01	-2.06370738e-43+1.35386337e-44i
-2.20413275e+01	7.13959689e-43-5.01852301e-43i
-2.19787101e+01	4.48328590e-43+2.52966859e-43i
-2.19160927e+01	-1.63793729e-42+1.43840508e-42i
-2.18534753e+01	2.20144746e-42-5.44645898e-43i
-2.17908579e+01	-8.91844876e-43+8.89099025e-44i
-2.17282405e+01	-4.59972605e-42+2.11538541e-43i
-2.16656230e+01	9.39375187e-43-2.17469355e-42i
-2.16030056e+01	3.13102811e-42-9.54438744e-43i
-2.15403882e+01	4.88619568e-42-3.39075146e-42i
-2.14777708e+01	-1.56946245e-43+1.01625479e-41i
-2.14151534e+01	-1.05106999e-41-2.23311003e-42i
-2.13525360e+01	4.61571295e-42-1.56717008e-41i
-2.12899186e+01	3.23792685e-41+2.19708588e-41i
-2.12273012e+01	-5.44504187e-41+4.92056708e-41i
-2.11646838e+01	-4.30815313e-41-9.57316846e-41i
-2.11020664e+01	8.26740001e-41+3.31459468e-41i
-2.10394490e+01	-6.48199878e-41-1.32590298e-40i
-2.09768316e+01	2.89901292e-40-2.52307943e-41i
-2.09142142e+01	-1.12758660e-40+4.94962708e-40i
-2.08515967e+01	-4.59536664e-40-3.67788350e-41i
-2.07889793e+01	7.22892903e-40-3.28499238e-40i
-2.07263619e+01	-5.48507920e-40+1.35452640e-40i
-2.06637445e+01	-1.27894734e-39+7.67853354e-41i
-2.06011271e+01	8.84239835e-40-1.68746527e-39i
-2.05385097e+01	2.07425282e-39+1.20593993e-39i
-2.04758923e+01	7.95162097e-40+5.01001200e-41i
-2.04132749e+01	-4.01779917e-39-1.47500007e-39i
-2.03506575e+01	6.07481282e-39+2.48958952e-39i
-2.02880401e+01	-3.36127884e-39+9.43208853e-39i
-2.02254227e+01	-7.36261320e-39-7.22718561e-39i
-2.01628053e+01	6.90083303e-40-1.65511307e-38i
-2.01001879e+01	1.07722374e-38+1.38184665e-38i
-2.00375704e+01	-2.20764265e-38+5.25296043e-39i
-1.99749530e+01	3.76285655e-38-3.55587698e-38i
-1.99123356e+01	3.00767993e-38+5.80942488e-38i
-1.98497182e+01	-7.06427680e-38+1.76527222e-38i
-1.97871008e+01	-7.28555892e-38-2.10502871e-38i
-1.97244834e+01	1.26703286e-37-1.13008436e-37i
-1.96618660e+01	-3.27974304e-38+1.54666395e-37i
-1.95992486e+01	-1.68979801e-37-1.60668407e-38i
-1.95366312e+01	4.06260552e-37-6.19891092e-37i
-1.94740138e+01	-1.43128270e-37+8.28780726e-37i
-1.94113964e+01	4.73472876e-38+4.65083045e-37i
-1.93487790e+01	-2.08979104e-37-1.00448614e-36i
-1.92861616e+01	4.64114577e-37+1.98034459e-37i
-1.92235441e+01	-1.57773718e-36+1.14059754e-36i
-1.91609267e+01	-7.21806451e-37-1.82004866e-36i
-1.90983093e+01	5.13259555e-36-8.14036526e-37i
-1.90356919e+01	-3.16082863e-36+5.87421405e-36i
-1.89730745e+01	-7.23480668e-36-9.44759861e-36i
-1.89104571e+01	1.09834582e-35+3.57811162e-38i
-1.88478397e+01	5.90489455e-36+1.12614670e-35i
-1.87852223e+01	-2.29826099e-35+3.18855447e-36i
-1.87226049e+01	2.99075926e-35-4.43843454e-35i
-1.86599875e+01	1.73088115e-36+7.10610281e-35i
-1.85973701e+01	-5.20458282e-35+1.09224972e-35i
-1.85347527e+01	-9.72397068e-36-1.11167012e-34i
-1.84721353e+01	5.65457354e-35+8.02046384e-35i
-1.84095178e+01	-5.13182565e-35-4.16472643e-35i
-1.83469004e+01	1.27035875e-34-1.44881531e-34i
-1.82842830e+01	1.48302707e-34+3.21799143e-34i
-1.82216656e+01	-4.11094331e-34-3.39127993e-35i
-1.81590482e+01	1.57651598e-35-2.84204975e-35i
-1.80964308e+01	2.73616521e-34-2.61203259e-35i
-1.80338134e+01	-1.76645755e-34-4.26913182e-35i
-1.79711960e+01	2.76222488e-35-7.54933918e-34i
-1.79085786e+01	-4.53038563e-34+1.53427315e-33i
-1.78459612e+01	2.17292087e-35-1.09151859e-33i
-1.77833438e+01	3.01382956e-33-7.32249299e-34i
-1.77207264e+01	-2.84977282e-33+1.64853160e-33i
-1.76581090e+01	-2.84255834e-33+6.27002776e-34i
-1.75954915e+01	4.20787029e-33-1.49168533e-33i
-1.75328741e+01	1.77969554e-33+1.80637064e-34i
-1.74702567e+01	-5.28916979e-33-4.42178280e-33i
-1.74076393e+01	2.51052778e-33+3.62973023e-33i
-1.73450219e+01	5.32493099e-33+1.13381679e-32i
-1.72824045e+01	-1.88089964e-33-7.77387898e-33i
-1.72197871e+01	3.57815458e-33-1.24178915e-32i
-1.71571697e+01	-2.03326058e-32+3.38207892e-32i
-1.70945523e+01	-9.77171185e-33-3.83655695e-32i
-1.70319349e+01	5.86038766e-33+4.72573824e-32i
-1.69693175e+01	2.44137012e-32-1.40605142e-32i
-1.69067001e+01	3.90688789e-33-1.39650728e-31i
-1.68440827e+01	-7.45109978e-33+1.13701936e-31i
-1.67814652e+01	-1.65253976e-31+5.20192711e-32i
-1.67188478e+01	3.48414329e-31-4.03553356e-32i
-1.66562304e+01	-1.08120558e-31-3.62106196e-31i
-1.65936130e+01	2.51951576e-31+6.84983178e-31i
-1.65309956e+01	-1.05259098e-30+5.14962841e-31i
-1.64683782e+01	6.37045363e-31-2.03652260e-30i
-1.64057608e+01	8.26555508e-31-3.53506108e-31i
-1.63431434e+01	9.63694766e-31+3.47367146e-30i
-1.62805260e+01	-2.85960928e-30+1.20819936e-30i
-1.62179086e+01	-1.14591985e-30-6.48378174e-30i
-1.61552912e+01	1.07986643e-29-2.60111529e-30i
-1.60926738e+01	-8.68034329e-30+2.52973633e-29i
-1.60300564e+01	-1.31417383e-29-1.34162809e-29i
-1.59674389e+01	-1.09487085e-29-1.73322601e-29i
-1.59048215e+01	3.97048428e-29-3.39242374e-29i
-1.58422041e+01	4.76828683e-29+5.61325092e-29i
-1.57795867e+01	-1.11359194e-28+9.29180248e-29i
-1.57169693e+01	-6.23608546e-29-1.80238270e-28i
-1.56543519e+01	3.14772010e-28-1.15196713e-28i
-1.55917345e+01	-8.06505792e-29+4.79240122e-28i
-1.55291171e+01	-6.13652556e-28+4.37353743e-29i
-1.54664997e+01	3.02475368e-28-1.09391164e-27i
-1.54038823e+01	1.38210465e-27+1.07932577e-28i
-1.53412649e+01	-7.90003402e-28+2.97675149e-27i
-1.52786475e+01	-3.59198948e-27-2.04814941e-27i
-1.52160301e+01	4.15586212e-27-5.23601699e-27i
-1.51534126e+01	5.11701671e-27+8.22499447e-27i
-1.50907952e+01	-1.36843734e-26+2.89911413e-27i
-1.50281778e+01	6.13172652e-27-1.44342086e-26i
-1.49655604e+01	6.39849160e-27+5.94135550e-27i
-1.49029430e+01	-2.98212419e-27+8.18196063e-27i
-1.48403256e+01	-6.14064362e-27-3.62464075e-27i
-1.47777082e+01	4.72442574e-27-9.66736518e-27i
-1.47150908e+01	5.89442307e-27+5.98947158e-27i
-1.46524734e+01	-3.47619718e-27+1.54109385e-26i
-1.45898560e+01	-1.52756767e-26-2.12131619e-27i
-1.45272386e+01	-1.53613267e-26-3.42871598e-26i
-1.44646212e+01	6.80080791e-26+2.74123571e-27i
-1.44020038e+01	-4.30073523e-26+6.26614900e-26i
-1.43393863e+01	-5.26862950e-26-8.72928953e-26i
-1.42767689e+01	1.75101754e-25+1.87311359e-26i
-1.42141515e+01	-6.34433230e-26+2.21827440e-25i
-1.41515341e+01	-4.67899775e-25-3.32390060e-25i
-1.40889167e+01	8.19810940e-25-1.79443384e-25i
-1.40262993e+01	-7.38981758e-26+1.14900292e-24i
-1.39636819e+01	-1.52359277e-24-1.18550045e-24i
-1.39010645e+01	1.92050334e-24-5.59413933e-25i
-1.38384471e+01	-2.66782792e-25+2.25395101e-24i
-1.37758297e+01	-1.40437710e-24-1.33221849e-24i
-1.37132123e+01	-1.07986548e-25-1.26520012e-24i
-1.36505949e+01	3.30895341e-24-4.56631637e-25i
-1.35879775e+01	4.74182465e-25+3.73371808e-24i
-1.35253601e+01	-4.79561836e-24+1.67707040e-24i
-1.34627426e+01	1.26069076e-24-4.69007101e-25i
-1.34001252e+01	-4.36213102e-24-1.15673735e-23i
-1.33375078e+01	7.92839693e-24+1.44863401e-23i
-1.32748904e+01	-9.81525045e-24-1.04890066e-23i
-1.32122730e+01	1.57921384e-23-2.51717243e-24i
-1.31496556e+01	-1.45247597e-23+1.51905888e-23i
-1.30870382e+01	-5.79363377e-24-1.92748832e-23i
-1.30244208e+01	7.28382387e-23+1.16834482e-23i
-1.29618034e+01	-8.03708411e-23+3.38689504e-23i
-1.28991860e+01	-5.80806665e-23+1.58347046e-23i
-1.28365686e+01	3.11667894e-23-1.21984181e-22i
-1.27739512e+01	1.23001575e-22-7.97383784e-23i
-1.27113338e+01	-3.03178226e-23+3.60246683e-22i
-1.26487163e+01	-1.37631268e-22-2.79862841e-22i
-1.25860989e+01	3.75025663e-22-1.16053797e-22i
-1.25234815e+01	-5.91268054e-22+5.71064995e-22i
-1.24608641e+01	1.91636135e-22-3.60335913e-22i
-1.23982467e+01	6.57848581e-22-4.61250697e-22i
-1.23356293e+01	-1.75919075e-22+1.22524311e-21i
-1.22730119e+01	-3.01926991e-21-4.19396855e-22i
-1.22103945e+01	2.57956450e-21-5.45292354e-22i
-1.21477771e+01	1.71935986e-21-1.50322653e-21i
-1.20851597e+01	-3.96820093e-21-1.71135505e-21i
-1.20225423e+01	7.13532127e-21+1.14828493e-21i
-1.19599249e+01	-3.21478774e-21+9.83278810e-21i
-1.18973075e+01	-2.89147232e-21-2.08291588e-21i
-1.18346900e+01	5.49558341e-21-2.08299094e-20i
-1.17720726e+01	1.67536294e-21+4.37802148e-20i
-1.17094552e+01	-6.57123540e-20-3.61740845e-20i
-1.16468378e+01	8.92494837e-20-7.41213812e-20i
-1.15842204e+01	6.44750649e-20+1.80189377e-19i
-1.15216030e+01	-1.44975452e-19-6.55233670e-20i
-1.14589856e+01	5.69272911e-21-2.09032056e-19i
-1.13963682e+01	1.12173913e-19+3.17957916e-19i
-1.13337508e+01	-5.64746748e-20+5.17517529e-20i
-1.12711334e+01	-2.21957162e-19-3.42502237e-19i
-1.12085160e+01	3.35912658e-19-1.40742756e-19i
-1.11458986e+01	1.86179790e-19+7.16382142e-19i
-1.10832812e+01	-9.83944802e-19-1.91887829e-19i
-1.10206637e+01	9.58796935e-19-7.68396592e-19i
-1.09580463e+01	-1.01572224e-19+7.04120980e-19i
-1.08954289e+01	-1.89588432e-18-6.46143929e-19i
-1.08328115e+01	2.83053620e-18-7.89897593e-20i
-1.07701941e+01	3.27642780e-18-2.90898216e-18i
-1.07075767e+01	-3.48305654e-18+1.20965431e-17i
-1.06449593e+01	-8.89929922e-18-5.50489986e-18i
-1.05823419e+01	5.15508191e-18-1.16867382e-17i
-1.05197245e+01	1.33887470e-17+1.54977156e-17i
-1.04571071e+01	-2.55552967e-17-1.00025138e-17i
-1.03944897e+01	6.12147148e-18-2.62367239e-18i
-1.03318723e+01	2.85271744e-17-2.26841024e-17i
-1.02692549e+01	1.56679343e-17+5.47801877e-17i
-1.02066374e+01	-7.55336393e-17+2.21979124e-17i
-1.01440200e+01	1.09902483e-17-1.06744645e-16i
-1.00814026e+01	1.24892514e-16+3.29561632e-17i
-1.00187852e+01	-1.49759540e-16+1.00550839e-16i
-9.95616781e+00	-1.71420139e-17+3.21983216e-17i
-9.89355041e+00	4.62331461e-17-2.20859030e-16i
-9.83093300e+00	-9.86104427e-17-1.47906354e-16i
-9.76831559e+00	3.97285652e-16+2.65045539e-16i
-9.70569818e+00	-1.54402586e-16+2.78639054e-16i
-9.64308078e+00	-3.70133338e-16-8.23399173e-16i
-9.58046337e+00	1.49513982e-15+1.26699786e-16i
-9.51784596e+00	-6.80977820e-16+2.71000950e-15i
-9.45522855e+00	-2.62870764e-15-9.95307284e-16i
-9.39261115e+00	9.03411200e-16-3.95336836e-15i
-9.32999374e+00	4.35846883e-15+3.88297730e-15i
-9.26737633e+00	-1.28160032e-14+6.38318475e-15i
-9.20475892e+00	4.50353217e-15-2.83272423e-14i
-9.14214152e+00	4.29392400e-14+1.07413602e-14i
-9.07952411e+00	-4.22256103e-14+5.93750379e-14i
-9.01690670e+00	-6.01133372e-14-6.48555015e-14i
-8.95428929e+00	1.34955889e-13+3.09138355e-15i
-8.89167188e+00	-1.08549338e-13+1.83981137e-14i
-8.82905448e+00	4.39210600e-14+4.84079811e-17i
-8.76643707e+00	-9.02892917e-14-3.92045629e-14i
-8.70381966e+00	2.04292072e-13+3.78889363e-14i
-8.64120225e+00	-4.75285047e-14-2.57348315e-14i
-8.57858485e+00	-6.36950264e-14-2.05021989e-14i
-8.51596744e+00	-5.58944495e-14+3.75635644e-13i
-8.45335003e+00	-5.88285278e-13-3.88376238e-13i
-8.39073262e+00	1.52336184e-12-9.08587461e-13i
-8.32811522e+00	-2.66375742e-13+2.51526549e-12i
-8.26549781e+00	-2.16147336e-12-1.65325332e-12i
-8.20288040e+00	9.05209610e-13-1.03141910e-12i
-8.14026299e+00	1.96014933e-12+1.45447703e-12i
-8.07764559e+00	-1.48439882e-12+1.09486576e-12i
-8.01502818e+00	1.04704640e-12-3.69647319e-12i
-7.95241077e+00	-5.03311435e-12+4.23567355e-12i
-7.88979336e+00	4.79292587e-12-9.81256090e-12i
-7.82717595e+00	1.18618226e-11+4.94245629e-12i
-7.76455855e+00	-6.76931861e-12+3.37967928e-11i
-7.70194114e+00	-3.44806124e-11-3.41473101e-11i
-7.63932373e+00	2.11948100e-11-3.76009717e-11i
-7.57670632e+00	7.11678776e-11+6.88652595e-11i
-7.51408892e+00	-1.41002130e-10+2.24560622e-11i
-7.45147151e+00	7.54563616e-11-1.08061911e-10i
-7.38885410e+00	-6.56221494e-11+1.75332979e-11i
-7.32623669e+00	2.86975381e-10-1.71314425e-10i
-7.26361929e+00	1.38075830e-10+8.24763828e-10i
-7.20100188e+00	-1.74936965e-09-3.41914478e-10i
-7.13838447e+00	1.83372945e-09-2.26351650e-09i
-7.07576706e+00	1.55068073e-09+2.94912150e-09i
-7.01314966e+00	-3.37986962e-09+1.01871528e-09i
-6.95053225e+00	-4.93081931e-10-4.13184702e-09i
-6.88791484e+00	5.13604447e-09+3.43491403e-10i
-6.82529743e+00	-1.08917955e-09+7.06851485e-09i
-6.76268003e+00	-9.68338995e-09-4.03283353e-09i
-6.70006262e+00	6.84153357e-09-1.01122596e-08i
-6.63744521e+00	1.35330960e-08+9.14227057e-09i
-6.57482780e+00	-1.66390727e-08+1.45746961e-08i
-6.51221039e+00	-1.23137231e-08-2.18520247e-08i
-6.44959299e+00	2.56151485e-08-8.41681159e-09i
-6.38697558e+00	1.17512082e-08+2.04964169e-08i
-6.32435817e+00	-2.25246923e-08+4.13054804e-08i
-6.26174076e+00	-5.87637633e-08-6.04979032e-08i
-6.19912336e+00	7.61110878e-08-7.53545972e-08i
-6.13650595e+00	7.67123458e-08+1.83169617e-07i
-6.07388854e+00	-2.16850609e-07-9.75742533e-09i
-6.01127113e+00	3.58119328e-08-3.12847487e-07i
-5.94865373e+00	3.41047052e-07+1.36190305e-07i
-5.88603632e+00	-3.85210306e-08+3.43710794e-07i
-5.82341891e+00	-3.66532854e-07+1.64557815e-07i
-5.76080150e+00	-6.84674749e-07-3.38816983e-07i
-5.69818410e+00	7.37162372e-07-1.74584414e-06i
-5.63556669e+00	2.68801445e-06+1.77117277e-06i
-5.57294928e+00	-2.98774902e-06+4.37443928e-06i
-5.51033187e+00	-6.76478717e-06-6.35784281e-06i
-5.44771446e+00	1.22645744e-05-9.27251886e-06i
-5.38509706e+00	7.84444823e-06+2.04518378e-05i
-5.32247965e+00	-2.35399124e-05+9.90884773e-06i
-5.25986224e+00	-1.45028652e-05-3.40850970e-05i
-5.19724483e+00	4.01965813e-05-2.65042321e-05i
-5.13462743e+00	4.92829869e-05+6.45491913e-05i
-5.07201002e+00	-9.12941706e-05+8.75877413e-05i
-5.00939261e+00	-1.45995517e-04-1.46746784e-04i
-4.94677520e+00	2.07705442e-04-2.58736202e-04i
-4.88415780e+00	4.41728779e-04+3.53260150e-04i
-4.82154039e+00	-5.85787043e-04+7.12326363e-04i
-4.75892298e+00	-1.07195147e-03-9.68526636e-04i
-4.69630557e+00	1.47055341e-03-1.70767846e-03i
-4.63368817e+00	2.89789422e-03+2.41865583e-03i
-4.57107076e+00	-4.24020311e-03+4.77301602e-03i
-4.50845335e+00	-7.99644951e-03-7.49065918e-03i
-4.44583594e+00	1.11198499e-02-9.75131900e-03i
-4.38321853e+00	1.05252043e-02+1.52370869e-02i
-4.32060113e+00	-2.09740931e-02+1.01433207e-02i
-4.25798372e+00	-7.90193898e-03-2.74156120e-02i
-4.19536631e+00	3.45639797e-02-2.79148749e-03i
-4.13274890e+00	-6.00815145e-03+4.12620039e-02i
-4.07013150e+00	-4.54461128e-02-2.10977962e-02i
-4.00751409e+00	4.43430125e-02-3.89113493e-02i
-3.94489668e+00	6.57114796e-03+5.77882828e-02i
-3.88227927e+00	-3.47384377e-02-1.91661376e-02i
-3.81966187e+00	1.52311521e-02-1.35881603e-02i
-3.75704446e+00	6.20784302e-03+7.24905732e-03i
-3.69442705e+00	-2.13074665e-03+4.85129833e-03i
-3.63180964e+00	-4.15998162e-03+5.32547235e-04i
-3.56919224e+00	-1.92888336e-03-3.54708262e-03i
-3.50657483e+00	2.48604508e-03-2.29700669e-03i
-3.44395742e+00	2.02243487e-03+2.05789659e-03i
-3.38134001e+00	-1.52778087e-03+1.52889893e-03i
-3.31872260e+00	-1.04033206e-03-1.08033853e-03i
-3.25610520e+00	6.50033648e-04-6.74425118e-04i
-3.19348779e+00	4.77714223e-04+3.04515168e-04i
-3.13087038e+00	-1.35115281e-04+3.69672096e-04i
-3.06825297e+00	-2.85060358e-04-1.87610477e-05i
-3.00563557e+00	-1.41811861e-05-2.37369141e-04i
-2.94301816e+00	1.81097866e-04-2.37493542e-05i
-2.88040075e+00	2.18618180e-05+1.34464972e-04i
-2.81778334e+00	-9.42546619e-05+2.21988748e-05i
-2.75516594e+00	-2.15869596e-05-6.60865024e-05i
-2.69254853e+00	4.66574736e-05-2.25956599e-05i
-2.62993112e+00	2.04601623e-05+3.49919040e-05i
-2.56731371e+00	-2.72923883e-05+1.65424784e-05i
-2.50469631e+00	-1.03385627e-05-1.92677278e-05i
-2.44207890e+00	1.25039472e-05-7.78224167e-06i
-2.37946149e+00	5.12709271e-06+8.18756225e-06i
-2.31684408e+00	-4.88390967e-06+3.78807428e-06i
-2.25422668e+00	-2.61158475e-06-3.07698845e-06i
-2.19160927e+00	1.66460866e-06-1.58986093e-06i
-2.12899186e+00	1.13799888e-06+6.42858098e-07i
-2.06637445e+00	-1.61834920e-07+8.68376362e-07i
-2.00375704e+00	-5.99192106e-07+4.17893489e-08i
-1.94113964e+00	-2.40665064e-07-3.62783789e-07i
-1.87852223e+00	3.34323154e-07-3.23182249e-07i
-1.81590482e+00	2.41580988e-07+2.62779706e-07i
-1.75328741e+00	-1.68840298e-07+1.85231377e-07i
-1.69067001e+00	-1.43130301e-07-8.50282943e-08i
-1.62805260e+00	3.38738351e-08-1.30600634e-07i
-1.56543519e+00	1.11456434e-07+2.23052645e-08i
-1.50281778e+00	-5.69658136e-09+8.93944439e-08i
-1.44020038e+00	-6.90860152e-08-6.20311094e-09i
-1.37758297e+00	-2.41305400e-09-4.90310331e-08i
-1.31496556e+00	3.76195445e-08-5.06789900e-09i
-1.25234815e+00	9.33279407e-09+2.77863337e-08i
-1.18973075e+00	-2.69658445e-08+8.31070172e-09i
-1.12711334e+00	-1.96014986e-09-2.02846367e-08i
-1.06449593e+00	1.31301866e-08-1.11887266e-09i
-1.00187852e+00	1.50820251e-09+9.41775598e-09i
-9.39261115e-01	-5.98665870e-09+1.37556100e-09i
-8.76643707e-01	-1.95280223e-09-4.16300035e-09i
-8.14026299e-01	2.27655547e-09-1.90752907e-09i
-7.51408892e-01	2.00718963e-09+1.59900077e-09i
-6.88791484e-01	-6.68865548e-10+1.71767374e-09i
-6.26174076e-01	-1.50016879e-09-5.60726261e-10i
-5.63556669e-01	2.42072048e-10-1.24654135e-09i
-5.00939261e-01	1.01550545e-09+3.03672047e-10i
-4.38321853e-01	-1.79431920e-10+9.54531489e-10i
-3.75704446e-01	-6.81300986e-10-1.96464891e-10i
-3.13087038e-01	4.76289388e-11-6.50480723e-10i
-2.50469631e-01	3.82611540e-10-3.23622199e-11i
-1.87852223e-01	4.33377666e-11+3.48383279e-10i
-1.25234815e-01	-1.16229785e-10+1.21531672e-10i
-6.26174076e-02	1.67866104e-10-1.57001548e-10i
0.00000000e+00	-2.61634281e-10-3.20409585e-26i
6.26174076e-02	1.67866104e-10+1.57001548e-10i
1.25234815e-01	-1.16229785e-10-1.21531672e-10i
1.87852223e-01	4.33377666e-11-3.48383279e-10i
2.50469631e-01	3.82611540e-10+3.23622199e-11i
3.13087038e-01	4.76289388e-11+6.50480723e-10i
3.75704446e-01	-6.81300986e-10+1.96464891e-10i
4.38321853e-01	-1.79431920e-10-9.54531489e-10i
5.00939261e-01	1.01550545e-09-3.03672047e-10i
5.63556669e-01	2.42072048e-10+1.24654135e-09i
6.26174076e-01	-1.50016879e-09+5.60726261e-10i
6.88791484e-01	-6.68865548e-10-1.71767374e-09i
7.51408892e-01	2.00718963e-09-1.59900077e-09i
8.14026299e-01	2.27655547e-09+1.90752907e-09i
8.76643707e-01	-1.95280223e-09+4.16300035e-09i
9.39261115e-01	-5.98665870e-09-1.37556100e-09i
1.00187852e+00	1.50820251e-09-9.41775598e-09i
1.06449593e+00	1.31301866e-08+1.11887266e-09i
1.12711334e+00	-1.96014986e-09+2.02846367e-08i
1.18973075e+00	-2.69658445e-08-8.31070172e-09i
1.25234815e+00	9.33279407e-09-2.77863337e-08i
1.31496556e+00	3.76195445e-08+5.06789900e-09i
1.37758297e+00	-2.41305400e-09+4.90310331e-08i
1.44020038e+00	-6.90860152e-08+6.20311094e-09i
1.50281778e+00	-5.69658136e-09-8.93944439e-08i
1.56543519e+00	1.11456434e-07-2.23052645e-08i
1.62805260e+00	3.38738351e-08+1.30600634e-07i
1.69067001e+00	-1.43130301e-07+8.50282943e-08i
1.75328741e+00	-1.68840298e-07-1.85231377e-07i
1.81590482e+00	2.41580988e-07-2.62779706e-07i
1.87852223e+00	3.34323154e-07+3.23182249e-07i
1.94113964e+00	-2.40665064e-07+3.62783789e-07i
2.00375704e+00	-5.99192106e-07-4.17893489e-08i
2.06637445e+00	-1.61834920e-07-8.68376362e-07i
2.12899186e+00	1.13799888e-06-6.42858098e-07i
2.19160927e+00	1.66460866e-06+1.58986093e-06i
2.25422668e+00	-2.61158475e-06+3.07698845e-06i
2.31684408e+00	-4.88390967e-06-3.78807428e-06i
2.37946149e+00	5.12709271e-06-8.18756225e-06i
2.44207890e+00	1.25039472e-05+7.78224167e-06i
2.50469631e+00	-1.03385627e-05+1.92677278e-05i
2.56731371e+00	-2.72923883e-05-1.65424784e-05i
2.62993112e+00	2.04601623e-05-3.49919040e-05i
2.69254853e+00	4.66574736e-05+2.25956599e-05i
2.75516594e+00	-2.15869596e-05+6.60865024e-05i
2.81778334e+00	-9.42546619e-05-2.21988748e-05i
2.88040075e+00	2.18618180e-05-1.34464972e-04i
2.94301816e+00	1.81097866e-04+2.37493542e-05i
3.00563557e+00	-1.41811861e-05+2.37369141e-04i
3.06825297e+00	-2.85060358e-04+1.87610477e-05i
3.13087038e+00	-1.35115281e-04-3.69672096e-04i
3.19348779e+00	4.77714223e-04-3.04515168e-04i
3.25610520e+00	6.50033648e-04+6.74425118e-04i
3.31872260e+00	-1.04033206e-03+1.08033853e-03i
3.38134001e+00	-1.52778087e-03-1.52889893e-03i
3.44395742e+00	2.02243487e-03-2.05789659e-03i
3.50657483e+00	2.48604508e-03+2.29700669e-03i
3.56919224e+00	-1.92888336e-03+3.54708262e-03i
3.63180964e+00	-4.15998162e-03-5.32547235e-04i
3.69442705e+00	-2.13074665e-03-4.85129833e-03i
3.75704446e+00	6.20784302e-03-7.24905732e-03i
3.81966187e+00	1.52311521e-02+1.35881603e-02i
3.88227927e+00	-3.47384377e-02+1.91661376e-02i
3.94489668e+00	6.57114796e-03-5.77882828e-02i
4.00751409e+00	4.43430125e-02+3.89113493e-02i
4.07013150e+00	-4.54461128e-02+2.10977962e-02i
4.13274890e+00	-6.00815145e-03-4.12620039e-02i
4.19536631e+00	3.45639797e-02+2.79148749e-03i
4.25798372e+00	-7.90193898e-03+2.74156120e-02i
4.32060113e+00	-2.09740931e-02-1.01433207e-02i
4.38321853e+00	1.05252043e-02-1.52370869e-02i
4.44583594e+00	1.11198499e-02+9.75131900e-03i
4.50845335e+00	-7.99644951e-03+7.49065918e-03i
4.57107076e+00	-4.24020311e-03-4.77301602e-03i
4.63368817e+00	2.89789422e-03-2.41865583e-03i
4.69630557e+00	1.47055341e-03+1.70767846e-03i
4.75892298e+00	-1.07195147e-03+9.68526636e-04i
4.82154039e+00	-5.85787043e-04-7.12326363e-04i
4.88415780e+00	4.41728779e-04-3.53260150e-04i
4.94677520e+00	2.07705442e-04+2.58736202e-04i
5.00939261e+00	-1.45995517e-04+1.46746784e-04i
5.07201002e+00	-9.12941706e-05-8.75877413e-05i
5.13462743e+00	4.92829869e-05-6.45491913e-05i
5.19724483e+00	4.01965813e-05+2.65042321e-05i
5.25986224e+00	-1.45028652e-05+3.40850970e-05i
5.32247965e+00	-2.35399124e-05-9.90884773e-06i
5.38509706e+00	7.84444823e-06-2.04518378e-05i
5.44771446e+00	1.22645744e-05+9.27251886e-06i
5.51033187e+00	-6.76478717e-06+6.35784281e-06i
5.57294928e+00	-2.98774902e-06-4.37443928e-06i
5.63556669e+00	2.68801445e-06-1.77117277e-06i
5.69818410e+00	7.37162372e-07+1.74584414e-06i
5.76080150e+00	-6.84674749e-07+3.38816983e-07i
5.82341891e+00	-3.66532854e-07-1.64557815e-07i
5.88603632e+00	-3.85210306e-08-3.43710794e-07i
5.94865373e+00	3.41047052e-07-1.36190305e-07i
6.01127113e+00	3.58119328e-08+3.12847487e-07i
6.07388854e+00	-2.16850609e-07+9.75742533e-09i
6.13650595e+00	7.67123458e-08-1.83169617e-07i
6.19912336e+00	7.61110878e-08+7.53545972e-08i
6.26174076e+00	-5.87637633e-08+6.04979032e-08i
6.32435817e+00	-2.25246923e-08-4.13054804e-08i
6.38697558e+00	1.17512082e-08-2.04964169e-08i
6.44959299e+00	2.56151485e-08+8.41681159e-09i
6.51221039e+00	-1.23137231e-08+2.18520247e-08i
6.57482780e+00	-1.66390727e-08-1.45746961e-08i
6.63744521e+00	1.35330960e-08-9.14227057e-09i
6.70006262e+00	6.84153357e-09+1.01122596e-08i
6.76268003e+00	-9.68338995e-09+4.03283353e-09i
6.82529743e+00	-1.08917955e-09-7.06851485e-09i
6.88791484e+00	5.13604447e-09-3.43491403e-10i
6.95053225e+00	-4.93081931e-10+4.13184702e-09i
7.01314966e+00	-3.37986962e-09-1.01871528e-09i
7.07576706e+00	1.55068073e-09-2.94912150e-09i
7.13838447e+00	1.83372945e-09+2.26351650e-09i
7.20100188e+00	-1.74936965e-09+3.41914478e-10i
7.26361929e+00	1.38075830e-10-8.24763828e-10i
7.32623669e+00	2.86975381e-10+1.71314425e-10i
7.38885410e+00	-6.56221494e-11-1.75332979e-11i
7.45147151e+00	7.54563616e-11+1.08061911e-10i
7.51408892e+00	-1.41002130e-10-2.24560622e-11i
7.57670632e+00	7.11678776e-11-6.88652595e-11i
7.63932373e+00	2.11948100e-11+3.76009717e-11i
7.70194114e+00	-3.44806124e-11+3.41473101e-11i
7.76455855e+00	-6.76931861e-12-3.37967928e-11i
7.82717595e+00	1.18618226e-11-4.94245629e-12i
7.88979336e+00	4.79292587e-12+9.81256090e-12i
7.95241077e+00	-5.03311435e-12-4.23567355e-12i
8.01502818e+00	1.04704640e-12+3.69647319e-12i
8.07764559e+00	-1.48439882e-12-1.09486576e-12i
8.14026299e+00	1.96014933e-12-1.45447703e-12i
8.20288040e+00	9.05209610e-13+1.03141910e-12i
8.26549781e+00	-2.16147336e-12+1.65325332e-12i
8.32811522e+00	-2.66375742e-13-2.51526549e-12i
8.39073262e+00	1.52336184e-12+9.08587461e-13i
8.45335003e+00	-5.88285278e-13+3.88376238e-13i
8.51596744e+00	-5.58944495e-14-3.75635644e-13i
8.57858485e+00	-6.36950264e-14+2.05021989e-14i
8.64120225e+00	-4.75285047e-14+2.57348315e-14i
8.70381966e+00	2.04292072e-13-3.78889363e-14i
8.76643707e+00	-9.02892917e-14+3.92045629e-14i
8.82905448e+00	4.39210600e-14-4.84079811e-17i
8.89167188e+00	-1.08549338e-13-1.83981137e-14i
8.95428929e+00	1.34955889e-13-3.09138355e-15i
9.01690670e+00	-6.01133372e-14+6.48555015e-14i
9.07952411e+00	-4.22256103e-14-5.93750379e-14i
9.14214152e+00	4.29392400e-14-1.07413602e-14i
9.20475892e+00	4.50353217e-15+2.83272423e-14i
9.26737633e+00	-1.28160032e-14-6.38318475e-15i
9.32999374e+00	4.35846883e-15-3.88297730e-15i
9.39261115e+00	9.03411200e-16+3.95336836e-15i
9.45522855e+00	-2.62870764e-15+9.95307284e-16i
9.51784596e+00	-6.80977820e-16-2.71000950e-15i
9.58046337e+00	1.49513982e-15-1.26699786e-16i
9.64308078e+00	-3.70133338e-16+8.23399173e-16i
9.70569818e+00	-1.54402586e-16-2.78639054e-16i
9.76831559e+00	3.97285652e-16-2.65045539e-16i
9.83093300e+00	-9.86104427e-17+1.47906354e-16i
9.89355041e+00	4.62331461e-17+2.20859030e-16i
9.95616781e+00	-1.71420139e-17-3.21983216e-17i
1.00187852e+01	-1.49759540e-16-1.00550839e-16i
1.00814026e+01	1.24892514e-16-3.29561632e-17i
1.01440200e+01	1.09902483e-17+1.06744645e-16i
1.02066374e+01	-7.55336393e-17-2.21979124e-17i
1.02692549e+01	1.56679343e-17-5.47801877e-17i
1.03318723e+01	2.85271744e-17+2.26841024e-17i
1.03944897e+01	6.12147148e-18+2.62367239e-18i
1.04571071e+01	-2.55552967e-17+1.00025138e-17i
1.05197245e+01	1.33887470e-17-1.54977156e-17i
1.05823419e+01	5.15508191e-18+1.16867382e-17i
1.06449593e+01	-8.89929922e-18+5.50489986e-18i
1.07075767e+01	-3.48305654e-18-1.20965431e-17i
1.07701941e+01	3.27642780e-18+2.90898216e-18i
1.08328115e+01	2.83053620e-18+7.89897593e-20i
1.08954289e+01	-1.89588432e-18+6.46143929e-19i
1.09580463e+01	-1.01572224e-19-7.04120980e-19i
1.10206637e+01	9.58796935e-19+7.68396592e-19i
1.10832812e+01	-9.83944802e-19+1.91887829e-19i
1.11458986e+01	1.86179790e-19-7.16382142e-19i
1.12085160e+01	3.35912658e-19+1.40742756e-19i
1.12711334e+01	-2.21957162e-19+3.42502237e-19i
1.13337508e+01	-5.64746748e-20-5.17517529e-20i
1.13963682e+01	1.12173913e-19-3.17957916e-19i
1.14589856e+01	5.69272911e-21+2.09032056e-19i
1.15216030e+01	-1.44975452e-19+6.55233670e-20i
1.15842204e+01	6.44750649e-20-1.80189377e-19i
1.16468378e+01	8.92494837e-20+7.41213812e-20i
1.17094552e+01	-6.57123540e-20+3.61740845e-20i
1.17720726e+01	1.67536294e-21-4.37802148e-20i
1.18346900e+01	5.49558341e-21+2.08299094e-20i
1.18973075e+01	-2.89147232e-21+2.08291588e-21i
1.19599249e+01	-3.21478774e-21-9.83278810e-21i
1.20225423e+01	7.13532127e-21-1.14828493e-21i
1.20851597e+01	-3.96820093e-21+1.71135505e-21i
1.21477771e+01	1.71935986e-21+1.50322653e-21i
1.22103945e+01	2.57956450e-21+5.45292354e-22i
1.22730119e+01	-3.01926991e-21+4.19396855e-22i
1.23356293e+01	-1.75919075e-22-1.22524311e-21i
1.23982467e+01	6.57848581e-22+4.61250697e-22i
1.24608641e+01	1.91636135e-22+3.60335913e-22i
1.25234815e+01	-5.91268054e-22-5.71064995e-22i
1.25860989e+01	3.75025663e-22+1.16053797e-22i
1.26487163e+01	-1.37631268e-22+2.79862841e-22i
1.27113338e+01	-3.03178226e-23-3.60246683e-22i
1.27739512e+01	1.23001575e-22+7.97383784e-23i
1.28365686e+01	3.11667894e-23+1.21984181e-22i
1.28991860e+01	-5.80806665e-23-1.58347046e-23i
1.29618034e+01	-8.03708411e-23-3.38689504e-23i
1.30244208e+01	7.28382387e-23-1.16834482e-23i
1.30870382e+01	-5.79363377e-24+1.92748832e-23i
1.31496556e+01	-1.45247597e-23-1.51905888e-23i
1.32122730e+01	1.57921384e-23+2.51717243e-24i
1.32748904e+01	-9.81525045e-24+1.04890066e-23i
1.33375078e+01	7.92839693e-24-1.44863401e-23i
1.34001252e+01	-4.36213102e-24+1.15673735e-23i
1.34627426e+01	1.26069076e-24+4.69007101e-25i
1.35253601e+01	-4.79561836e-24-1.67707040e-24i
1.35879775e+01	4.74182465e-25-3.73371808e-24i
1.36505949e+01	3.30895341e-24+4.56631637e-25i
1.37132123e+01	-1.07986548e-25+1.26520012e-24i
1.37758297e+01	-1.40437710e-24+1.33221849e-24i
1.38384471e+01	-2.66782792e-25-2.25395101e-24i
1.39010645e+01	1.92050334e-24+5.59413933e-25i
1.39636819e+01	-1.52359277e-24+1.18550045e-24i
1.40262993e+01	-7.38981758e-26-1.14900292e-24i
1.40889167e+01	8.19810940e-25+1.79443384e-25i
1.41515341e+01	-4.67899775e-25+3.32390060e-25i
1.42141515e+01	-6.34433230e-26-2.21827440e-25i
1.42767689e+01	1.75101754e-25-1.87311359e-26i
1.43393863e+01	-5.26862950e-26+8.72928953e-26i
1.44020038e+01	-4.30073523e-26-6.26614900e-26i
1.44646212e+01	6.80080791e-26-2.74123571e-27i
1.45272386e+01	-1.53613267e-26+3.42871598e-26i
1.45898560e+01	-1.52756767e-26+2.12131619e-27i
1.46524734e+01	-3.47619718e-27-1.54109385e-26i
1.47150908e+01	5.89442307e-27-5.98947158e-27i
1.47777082e+01	4.72442574e-27+9.66736518e-27i
1.48403256e+01	-6.14064362e-27+3.62464075e-27i
1.49029430e+01	-2.98212419e-27-8.18196063e-27i
1.49655604e+01	6.39849160e-27-5.94135550e-27i
1.50281778e+01	6.13172652e-27+1.44342086e-26i
1.50907952e+01	-1.36843734e-26-2.89911413e-27i
1.51534126e+01	5.11701671e-27-8.22499447e-27i
1.52160301e+01	4.15586212e-27+5.23601699e-27i
1.52786475e+01	-3.59198948e-27+2.04814941e-27i
1.53412649e+01	-7.90003402e-28-2.97675149e-27i
1.54038823e+01	1.38210465e-27-1.07932577e-28i
1.54664997e+01	3.02475368e-28+1.09391164e-27i
1.55291171e+01	-6.13652556e-28-4.37353743e-29i
1.55917345e+01	-8.06505792e-29-4.79240122e-28i
1.56543519e+01	3.14772010e-28+1.15196713e-28i
1.57169693e+01	-6.23608546e-29+1.80238270e-28i
1.57795867e+01	-1.11359194e-28-9.29180248e-29i
1.58422041e+01	4.76828683e-29-5.61325092e-29i
1.59048215e+01	3.97048428e-29+3.39242374e-29i
1.59674389e+01	-1.09487085e-29+1.73322601e-29i
1.60300564e+01	-1.31417383e-29+1.34162809e-29i
1.60926738e+01	-8.68034329e-30-2.52973633e-29i
1.61552912e+01	1.07986643e-29+2.60111529e-30i
1.62179086e+01	-1.14591985e-30+6.48378174e-30i
1.62805260e+01	-2.85960928e-30-1.20819936e-30i
1.63431434e+01	9.63694766e-31-3.47367146e-30i
1.64057608e+01	8.26555508e-31+3.53506108e-31i
1.64683782e+01	6.37045363e-31+2.03652260e-30i
1.65309956e+01	-1.05259098e-30-5.14962841e-31i
1.65936130e+01	2.51951576e-31-6.84983178e-31i
1.66562304e+01	-1.08120558e-31+3.62106196e-31i
1.67188478e+01	3.48414329e-31+4.03553356e-32i
1.67814652e+01	-1.65253976e-31-5.20192711e-32i
1.68440827e+01	-7.45109978e-33-1.13701936e-31i
1.69067001e+01	3.90688789e-33+1.39650728e-31i
1.69693175e+01	2.44137012e-32+1.40605142e-32i
1.70319349e+01	5.86038766e-33-4.72573824e-32i
1.70945523e+01	-9.77171185e-33+3.83655695e-32i
1.71571697e+01	-2.03326058e-32-3.38207892e-32i
1.72197871e+01	3.57815458e-33+1.24178915e-32i
1.72824045e+01	-1.88089964e-33+7.77387898e-33i
1.73450219e+01	5.32493099e-33-1.13381679e-32i
1.74076393e+01	2.51052778e-33-3.62973023e-33i
1.74702567e+01	-5.28916979e-33+4.42178280e-33i
1.75328741e+01	1.77969554e-33-1.80637064e-34i
1.75954915e+01	4.20787029e-33+1.49168533e-33i
1.76581090e+01	-2.84255834e-33-6.27002776e-34i
1.77207264e+01	-2.84977282e-33-1.64853160e-33i
1.77833438e+01	3.01382956e-33+7.32249299e-34i
1.78459612e+01	2.17292087e-35+1.09151859e-33i
1.79085786e+01	-4.53038563e-34-1.53427315e-33i
1.79711960e+01	2.76222488e-35+7.54933918e-34i
1.80338134e+01	-1.76645755e-34+4.26913182e-35i
1.80964308e+01	2.73616521e-34+2.61203259e-35i
1.81590482e+01	1.57651598e-35+2.84204975e-35i
1.82216656e+01	-4.11094331e-34+3.39127993e-35i
1.82842830e+01	1.48302707e-34-3.21799143e-34i
1.83469004e+01	1.27035875e-34+1.44881531e-34i
1.84095178e+01	-5.13182565e-35+4.16472643e-35i
1.84721353e+01	5.65457354e-35-8.02046384e-35i
1.85347527e+01	-9.72397068e-36+1.11167012e-34i
1.85973701e+01	-5.20458282e-35-1.09224972e-35i
1.86599875e+01	1.73088115e-36-7.10610281e-35i
1.87226049e+01	2.99075926e-35+4.43843454e-35i
1.87852223e+01	-2.29826099e-35-3.18855447e-36i
1.88478397e+01	5.90489455e-36-1.12614670e-35i
1.89104571e+01	1.09834582e-35-3.57811162e-38i
1.89730745e+01	-7.23480668e-36+9.44759861e-36i
1.90356919e+01	-3.16082863e-36-5.87421405e-36i
1.90983093e+01	5.13259555e-36+8.14036526e-37i
1.91609267e+01	-7.21806451e-37+1.82004866e-36i
1.92235441e+01	-1.57773718e-36-1.14059754e-36i
1.92861616e+01	4.64114577e-37-1.98034459e-37i
1.93487790e+01	-2.08979104e-37+1.00448614e-36i
1.94113964e+01	4.73472876e-38-4.65083045e-37i
1.94740138e+01	-1.43128270e-37-8.28780726e-37i
1.95366312e+01	4.06260552e-37+6.19891092e-37i
1.95992486e+01	-1.68979801e-37+1.60668407e-38i
1.96618660e+01	-3.27974304e-38-1.54666395e-37i
1.97244834e+01	1.26703286e-37+1.13008436e-37i
1.97871008e+01	-7.28555892e-38+2.10502871e-38i
1.98497182e+01	-7.06427680e-38-1.76527222e-38i
1.99123356e+01	3.00767993e-38-5.80942488e-38i
1.99749530e+01	3.76285655e-38+3.55587698e-38i
2.00375704e+01	-2.20764265e-38-5.25296043e-39i
2.01001879e+01	1.07722374e-38-1.38184665e-38i
2.01628053e+01	6.90083303e-40+1.65511307e-38i
2.02254227e+01	-7.36261320e-39+7.22718561e-39i
2.02880401e+01	-3.36127884e-39-9.43208853e-39i
2.03506575e+01	6.07481282e-39-2.48958952e-39i
2.04132749e+01	-4.01779917e-39+1.47500007e-39i
2.04758923e+01	7.95162097e-40-5.01001200e-41i
2.05385097e+01	2.07425282e-39-1.20593993e-39i
2.06011271e+01	8.84239835e-40+1.68746527e-39i
2.06637445e+01	-1.27894734e-39-7.67853354e-41i
2.07263619e+01	-5.48507920e-40-1.35452640e-40i
2.07889793e+01	7.22892903e-40+3.28499238e-40i
2.08515967e+01	-4.59536664e-40+3.67788350e-41i
2.09142142e+01	-1.12758660e-40-4.94962708e-40i
2.09768316e+01	2.89901292e-40+2.52307943e-41i
2.10394490e+01	-6.48199878e-41+1.32590298e-40i
2.11020664e+01	8.26740001e-41-3.31459468e-41i
2.11646838e+01	-4.30815313e-41+9.57316846e-41i
2.12273012e+01	-5.44504187e-41-4.92056708e-41i
2.12899186e+01	3.23792685e-41-2.19708588e-41i
2.13525360e+01	4.61571295e-42+1.56717008e-41i
2.14151534e+01	-1.05106999e-41+2.23311003e-42i
2.14777708e+01	-1.56946245e-43-1.01625479e-41i
2.15403882e+01	4.88619568e-42+3.39075146e-42i
2.16030056e+01	3.13102811e-42+9.54438744e-43i
2.16656230e+01	9.39375187e-43+2.17469355e-42i
2.17282405e+01	-4.59972605e-42-2.11538541e-43i
2.17908579e+01	-8.91844876e-43-8.89099025e-44i
2.18534753e+01	2.20144746e-42+5.44645898e-43i
2.19160927e+01	-1.63793729e-42-1.43840508e-42i
2.19787101e+01	4.48328590e-43-2.52966859e-43i
2.20413275e+01	7.13959689e-43+5.01852301e-43i
2.21039449e+01	-2.06370738e-43-1.35386337e-44i
2.21665623e+01	1.09367022e-43+2.93313364e-43i
2.22291797e+01	-3.90673957e-43-3.18300961e-43i
2.22917971e+01	2.38419536e-43+2.17225122e-43i
2.23544145e+01	-7.51612577e-44-1.94480798e-44i
2.24170319e+01	-1.00558816e-43-3.69810461e-44i
2.24796493e+01	1.04415495e-43-1.37261276e-43i
2.25422668e+01	-3.37688408e-44+1.28806708e-43i
2.26048842e+01	-1.03061042e-44-5.88255180e-44i
2.26675016e+01	5.32523394e-44+2.69258725e-46i
2.27301190e+01	5.77531760e-45+3.44295136e-44i
2.27927364e+01	-3.84051013e-44-4.36609944e-46i
2.28553538e+01	-5.23271612e-45-1.14790203e-44i
2.29179712e+01	1.65797000e-44-4.64205402e-45i
2.29805886e+01	-2.34521140e-46+1.77616024e-45i
2.30432060e+01	-2.63678588e-45+6.90517432e-45i
2.31058234e+01	-2.00803870e-45-4.11717097e-45i
2.31684408e+01	2.46655566e-45-2.70543731e-45i
2.32310582e+01	3.19683040e-46+3.09930675e-45i
2.32936756e+01	-9.03429174e-46+3.88704328e-46i
2.33562930e+01	-2.42925033e-46-8.79740764e-46i
2.34189105e+01	3.29465016e-46-9.24721001e-47i
2.34815279e+01	-9.21524560e-47+2.47060515e-46i
2.35441453e+01	3.77610642e-47+1.00685790e-46i
2.36067627e+01	-1.82762816e-46-1.58016537e-46i
2.36693801e+01	3.67762650e-47-1.68401527e-46i
2.37319975e+01	2.17965618e-46+1.62816243e-46i
2.37946149e+01	-1.91057105e-46+9.39522983e-47i
2.38572323e+01	-2.26485366e-47-1.17298378e-46i
2.39198497e+01	7.82088752e-47-7.00189994e-47i
2.39824671e+01	3.43865639e-47+1.05267767e-46i
2.40450845e+01	-8.77909676e-47-2.24176639e-47i
2.41077019e+01	2.40256362e-47-3.06542668e-47i
2.41703193e+01	2.97832417e-47+1.49112092e-47i
2.42329368e+01	-1.27623469e-47+3.78405797e-48i
2.42955542e+01	-3.38115430e-48-1.25419381e-48i
2.43581716e+01	3.33941422e-48+9.08168957e-49i
2.44207890e+01	-5.52887249e-49-2.00716188e-48i
2.44834064e+01	-2.58102052e-48+5.29476285e-49i
2.45460238e+01	3.25291494e-48-1.35885849e-48i
2.46086412e+01	-1.47028834e-49+3.62979086e-48i
2.46712586e+01	-1.73039168e-48-1.60937089e-48i
2.47338760e+01	7.78166520e-49-3.26437563e-49i
2.47964934e+01	-2.55857915e-49+1.72919782e-49i
2.48591108e+01	-2.81317243e-49-9.51853389e-50i
2.49217282e+01	4.85342396e-49-2.26067794e-49i
2.49843456e+01	-6.03842452e-50+2.60540462e-49i
2.50469631e+01	1.16037524e-49+5.67360093e-50i
2.51095805e+01	-1.25750907e-49-1.13845316e-49i
2.51721979e+01	-5.79214426e-51+8.96846489e-50i
2.52348153e+01	-5.28484712e-50-1.23351284e-50i
2.52974327e+01	3.03014207e-50-3.68663983e-51i
2.53600501e+01	7.13931702e-51-4.39676612e-50i
2.54226675e+01	1.40829480e-50+1.87440842e-50i
2.54852849e+01	-9.08970135e-51+3.66509752e-52i
2.55479023e+01	-6.42172113e-52+1.33819948e-50i
2.56105197e+01	-1.47736860e-51-1.77859325e-51i
2.56731371e+01	-8.84802057e-51-5.34923630e-51i
2.57357545e+01	8.43100139e-51-3.36222088e-51i
2.57983719e+01	-1.99009452e-51-1.62511330e-51i
2.58609894e+01	-6.70760748e-52+3.10807654e-51i
2.59236068e+01	4.45069640e-51+1.17960847e-51i
2.59862242e+01	-2.42321434e-51-3.29539066e-52i
2.60488416e+01	-1.71612819e-51-1.69038118e-51i
2.61114590e+01	1.87234028e-51+1.27222104e-51i
2.61740764e+01	-5.36709763e-52+1.38158867e-52i
2.62366938e+01	-1.20540578e-52-7.36916459e-52i
2.62993112e+01	2.55318048e-52+1.60967910e-52i
2.63619286e+01	-1.08627982e-52+3.82870753e-52i
2.64245460e+01	-1.60072738e-53-3.06782253e-52i
2.64871634e+01	2.49721206e-53+1.92272053e-53i
2.65497808e+01	7.27350188e-53+6.22894062e-53i
2.66123982e+01	-5.64497789e-53+3.54391681e-53i
2.66750157e+01	-8.14855036e-54+1.00233758e-53i
2.67376331e+01	-4.66847332e-53-5.37878373e-53i
2.68002505e+01	3.66758512e-53-5.49293142e-54i
2.68628679e+01	-6.72099153e-56+1.49672787e-53i
2.69254853e+01	3.87702502e-54-1.20735176e-53i
2.69881027e+01	1.83176128e-53+1.04656372e-53i
2.70507201e+01	-2.25090796e-53+8.25359486e-54i
2.71133375e+01	1.67782258e-55-1.22514883e-53i
2.71759549e+01	5.68332049e-54+5.14590475e-54i
2.72385723e+01	-1.28235674e-54-1.21405227e-54i
2.73011897e+01	1.21536360e-55-2.69877983e-54i
2.73638071e+01	1.85503840e-54+2.70096467e-54i
2.74264245e+01	-2.33447553e-54+1.80758462e-54i
2.74890420e+01	-1.22078713e-55-2.50196159e-54i
2.75516594e+01	1.42224334e-54+9.05328169e-57i
2.76142768e+01	-7.30573137e-55+4.42106040e-55i
2.76768942e+01	-2.08085827e-56+1.89979233e-55i
2.77395116e+01	4.27457698e-55-1.50894239e-55i
2.78021290e+01	-2.69252465e-55+1.45504922e-55i
2.78647464e+01	-3.42920471e-56+2.24552024e-57i
2.79273638e+01	-1.19502088e-55-4.58834261e-56i
2.79899812e+01	8.84754668e-56-8.99046926e-56i
2.80525986e+01	7.49581147e-56+1.36506870e-56i
2.81152160e+01	-5.27841510e-57+2.57664835e-56i
2.81778334e+01	-3.49714830e-56+2.90151385e-56i
2.82404508e+01	-3.61311333e-57+2.28302935e-57i
2.83030683e+01	-9.12093594e-57-1.14754472e-56i
2.83656857e+01	1.34080537e-56-1.44623319e-56i
2.84283031e+01	-1.27786751e-57+6.13504156e-57i
2.84909205e+01	-3.86180972e-57+1.24083226e-57i
2.85535379e+01	4.45018378e-57-2.16131147e-57i
2.86161553e+01	1.12898169e-57+3.64941160e-57i
2.86787727e+01	-9.63969884e-58-1.34706844e-57i
2.87413901e+01	-1.58931280e-57+2.81047192e-57i
2.88040075e+01	-1.20081068e-57-3.72588171e-57i
2.88666249e+01	1.83265461e-57+1.30945883e-57i
2.89292423e+01	-6.12278040e-58+4.99202922e-58i
2.89918597e+01	-4.06622773e-60-1.08788549e-57i
2.90544771e+01	3.18031686e-58-1.10441907e-58i
2.91170946e+01	4.00489514e-59+6.69265123e-58i
2.91797120e+01	-8.88435086e-59+9.43625776e-59i
2.92423294e+01	-6.72808762e-59-1.52959554e-58i
2.93049468e+01	-7.23084214e-60-1.05193562e-58i
2.93675642e+01	-6.31218376e-59+4.81823323e-59i
2.94301816e+01	1.01741097e-58-1.40831110e-59i
2.94927990e+01	-2.77945609e-59+1.99358603e-59i
2.95554164e+01	-1.37310356e-59-2.85197041e-59i
2.96180338e+01	1.68351376e-59+8.12793931e-60i
2.96806512e+01	7.24124405e-60+1.58372169e-59i
2.97432686e+01	-1.07887562e-59-4.77847340e-61i
2.98058860e+01	-2.96571649e-60-4.82669607e-60i
2.98685034e+01	1.52125835e-60-2.29905391e-60i
2.99311209e+01	2.57196919e-60+1.01254682e-60i
2.99937383e+01	-4.57348753e-60+6.26131683e-61i
3.00563557e+01	2.58022500e-60-1.06458517e-60i
3.01189731e+01	6.59481260e-61-4.27916171e-61i
3.01815905e+01	3.26460054e-61-4.99079800e-61i
3.02442079e+01	-3.05963022e-61+1.63412480e-60i
3.03068253e+01	-2.39705468e-61-1.43132787e-61i
3.03694427e+01	1.12733008e-61-3.67736186e-61i
3.04320601e+01	-1.86858730e-61-4.47803316e-62i
3.04946775e+01	-2.66082439e-62+2.51173161e-61i
3.05572949e+01	1.66171948e-61-2.05255463e-61i
3.06199123e+01	4.82131273e-62+1.30477482e-62i
3.06825297e+01	-1.29766505e-61+2.90366818e-62i
3.07451472e+01	7.21150527e-62-4.22817958e-62i
3.08077646e+01	-2.25161696e-62+1.22185734e-61i
3.08703820e+01	-3.67909383e-63-8.49716511e-62i
3.09329994e+01	3.33881236e-62+3.37669346e-62i
3.09956168e+01	-4.01899969e-62-6.79285394e-63i
3.10582342e+01	1.69836795e-63+1.42413616e-63i
3.11208516e+01	-4.23272959e-63-1.39505506e-63i
3.11834690e+01	5.15214115e-63-9.77689933e-63i
3.12460864e+01	3.40450494e-63+7.24684961e-64i
3.13087038e+01	2.99081223e-63-1.13821741e-63i
3.13713212e+01	-1.67774323e-63+3.46621004e-63i
3.14339386e+01	-4.07018500e-64+2.09569627e-63i
3.14965560e+01	2.34085912e-64-1.66058878e-63i
3.15591735e+01	1.05820250e-64+9.40206082e-64i
3.16217909e+01	-1.30812273e-63-9.64473198e-64i
3.16844083e+01	3.41972701e-64+3.97651234e-64i
3.17470257e+01	1.56910776e-64-5.77086610e-64i
3.18096431e+01	3.82516413e-64-2.44237272e-65i
3.18722605e+01	5.90708110e-65+4.80634959e-64i
3.19348779e+01	-4.29524363e-64-2.39828896e-64i
3.19974953e+01	4.05424748e-64+3.95002220e-65i
3.20601127e+01	-1.55176026e-64+1.77859978e-64i
3.21227301e+01	-1.43513256e-64-1.38384943e-65i
3.21853475e+01	5.59150117e-65-1.51844745e-64i
3.22479649e+01	2.34923381e-65-6.49204446e-66i
3.23105823e+01	-6.46315028e-66+3.85587959e-65i
3.23731997e+01	4.10873947e-65+1.73419385e-66i
3.24358172e+01	-4.41775000e-66+1.18041002e-65i
3.24984346e+01	-2.09253696e-65+1.08712520e-66i
3.25610520e+01	-4.90525148e-66-2.19362914e-66i
3.26236694e+01	4.11879627e-66+1.95254836e-67i
3.26862868e+01	7.77452775e-67-1.63700016e-66i
3.27489042e+01	-2.65199254e-66-3.80874576e-66i
3.28115216e+01	3.14442449e-66-1.79531013e-67i
3.28741390e+01	1.45156460e-67+2.73834329e-66i
3.29367564e+01	-2.17843912e-67-6.37919890e-67i
3.29993738e+01	2.66216614e-67-2.22596113e-67i
3.30619912e+01	-2.07715580e-67+8.76133935e-67i
3.31246086e+01	-6.26298285e-67-2.21324209e-67i
3.31872260e+01	-3.31738842e-68-5.11238839e-67i
3.32498435e+01	4.13284063e-67-1.72242683e-67i
3.33124609e+01	7.43883852e-68+4.25846349e-67i
3.33750783e+01	-1.74564281e-67-2.99802214e-68i
3.34376957e+01	5.98951951e-68-1.85630734e-67i
3.35003131e+01	6.07014095e-70+9.61679246e-68i
3.35629305e+01	-1.32646979e-68+4.95102346e-68i
3.36255479e+01	1.48079141e-68-2.44248129e-68i
3.36881653e+01	-3.54671918e-69-3.28936037e-68i
3.37507827e+01	-5.44853283e-69+1.03415278e-68i
3.38134001e+01	2.14351553e-70+3.03691866e-68i
3.38760175e+01	-6.95291649e-69-8.47196727e-69i
3.39386349e+01	4.67370834e-69-2.31683663e-68i
3.40012523e+01	1.05202721e-69+1.49175961e-68i
3.40638698e+01	-5.30283773e-69+1.10286989e-69i
3.41264872e+01	1.34191566e-69-5.10135194e-69i
3.41891046e+01	5.02292695e-69-1.32240595e-69i
3.42517220e+01	-1.98696429e-69+3.48491763e-69i
3.43143394e+01	-9.86260964e-70-7.95115685e-70i
3.43769568e+01	-2.59401466e-70-1.92435343e-70i
3.44395742e+01	1.26049438e-69+7.27564955e-70i
3.45021916e+01	-8.88794372e-70-5.11511878e-70i
3.45648090e+01	7.60278015e-73-2.79687276e-70i
3.46274264e+01	2.31144902e-70+2.55794482e-70i
3.46900438e+01	-9.96876837e-71-3.15248736e-71i
3.47526612e+01	7.41308056e-71-8.79754049e-71i
3.48152786e+01	5.55928973e-71+6.62339437e-71i
3.48778961e+01	-3.57200319e-71+1.02636390e-70i
3.49405135e+01	-8.44975796e-71-8.16972240e-71i
3.50031309e+01	6.37889593e-71-3.03588127e-71i
3.50657483e+01	-3.72728257e-72+3.42876149e-71i
3.51283657e+01	-2.34488643e-71+3.87075118e-72i
3.51909831e+01	1.79783346e-71-1.06469828e-71i
3.52536005e+01	-2.25460267e-72+4.82330132e-72i
3.53162179e+01	-4.18175987e-72-8.22133601e-72i
3.53788353e+01	3.30150380e-72+6.46532627e-72i
3.54414527e+01	-4.05163190e-72-1.13291913e-72i
3.55040701e+01	3.68260073e-72+2.10132559e-73i
3.55666875e+01	3.21576485e-73-1.82030056e-72i
3.56293049e+01	-1.96577930e-72+1.52014531e-72i
3.56919224e+01	2.43500884e-73-1.97602545e-73i
3.57545398e+01	1.06013847e-72-1.49704506e-73i
3.58171572e+01	-5.86247659e-73-4.79731991e-74i
3.58797746e+01	2.58368112e-73-2.82878817e-73i
3.59423920e+01	-1.21131481e-73+5.72586812e-73i
3.60050094e+01	-2.55976259e-73+6.31349481e-74i
3.60676268e+01	7.92612771e-74-2.93900472e-73i
3.61302442e+01	9.06259660e-74-1.17732498e-73i
3.61928616e+01	8.77139815e-74+1.27730923e-73i
3.62554790e+01	-1.43644577e-73+8.26708962e-74i
3.63180964e+01	1.69978776e-74-1.05443673e-73i
3.63807138e+01	4.13620756e-74+1.63804633e-74i
3.64433312e+01	9.25854563e-75+2.76593089e-74i
3.65059487e+01	-3.66366737e-74-1.01353892e-74i
3.65685661e+01	5.55838584e-75-2.05985338e-74i
3.66311835e+01	2.35708059e-74+2.88793140e-74i
3.66938009e+01	-1.72390677e-74-4.25190130e-75i
3.67564183e+01	-6.15063334e-75-1.53716586e-74i
3.68190357e+01	1.24527048e-74+2.72939234e-75i
3.68816531e+01	-3.31051557e-75+9.48000159e-75i
3.69442705e+01	-1.09383445e-75-5.50002891e-75i
3.70068879e+01	6.01793959e-76-2.80553332e-76i
3.70695053e+01	9.33096780e-76+1.05202265e-75i
3.71321227e+01	-1.60775874e-75-1.33137190e-76i
3.71947401e+01	7.17253012e-76+1.66895203e-76i
3.72573575e+01	1.48099694e-76-3.00144577e-76i
3.73199750e+01	-7.68913402e-77+1.31373655e-76i
3.73825924e+01	-1.71012573e-76+1.52796193e-76i
3.74452098e+01	7.55966263e-77-2.29421300e-76i
3.75078272e+01	-4.03154558e-77+4.42111034e-77i
3.75704446e+01	1.25519368e-76+1.25091053e-77i
3.76330620e+01	-7.95114162e-77+1.06073931e-76i
3.76956794e+01	-2.35794679e-77-6.63699549e-77i
3.77582968e+01	-7.66524256e-80-2.41024892e-77i
3.78209142e+01	2.63739075e-77-2.01100753e-77i
3.78835316e+01	1.03557231e-77+2.74771089e-77i
3.79461490e+01	-1.21676073e-77+1.60165537e-77i
3.80087664e+01	-7.02843260e-78-8.38550081e-78i
3.80713838e+01	1.58383542e-77-6.15234764e-78i
3.81340013e+01	-1.39004748e-77+4.87203314e-78i
3.81966187e+01	-1.67831204e-78-1.42061129e-79i
3.82592361e+01	4.33797083e-78-2.36756676e-78i
3.83218535e+01	1.98272358e-78-1.54708371e-78i
3.83844709e+01	-2.52981097e-78+2.50843323e-78i
3.84470883e+01	1.02910547e-78-7.10157535e-79i
3.85097057e+01	-1.02803946e-78-5.57922636e-79i
3.85723231e+01	1.55927017e-78+1.88278501e-79i
3.86349405e+01	-2.42530923e-79+9.58279452e-79i
3.86975579e+01	-8.54911906e-79-6.83561383e-79i
3.87601753e+01	3.71259729e-79-6.76309079e-80i
3.88227927e+01	6.73696162e-80+1.60357291e-79i
3.88854101e+01	-6.88468963e-80+3.25775020e-80i
3.89480276e+01	3.68562963e-80-1.37498955e-80i
3.90106450e+01	-8.12050890e-81-7.23343560e-80i
3.90732624e+01	-1.58756401e-80+1.40298496e-80i
3.91358798e+01	1.12121695e-80+6.72205994e-80i
3.91984972e+01	-1.65921775e-80-3.88704085e-80i
3.92611146e+01	8.34933814e-81-1.06676206e-80i
3.93237320e+01	-1.30788071e-81+7.19347853e-81i
3.93863494e+01	6.77625442e-82-8.08304974e-81i
3.94489668e+01	1.32606974e-80+1.13986851e-80i
3.95115842e+01	-1.24080353e-80-1.93520915e-81i
3.95742016e+01	-2.84272474e-81-1.63225411e-81i
3.96368190e+01	5.96260542e-81+2.21477203e-81i
3.96994364e+01	-2.34082342e-81-2.48341981e-81i
3.97620539e+01	1.36874368e-81-3.49275158e-82i
3.98246713e+01	-6.37454561e-82+1.11113781e-81i
3.98872887e+01	4.67024676e-82+3.30920592e-82i
3.99499061e+01	-5.99296032e-82+4.64088680e-83i
4.00125235e+01	-2.88380305e-82-3.34431626e-82i
4.00751409e+01	3.62641997e-82-1.59327031e-82i
4.01377583e+01	7.33192447e-84-6.14633045e-83i
4.02003757e+01	3.75665874e-83+2.06396972e-82i
4.02629931e+01	8.43482464e-84-3.62042645e-84i
4.03256105e+01	-1.43461721e-82-1.32974046e-82i
4.03882279e+01	1.58308154e-82+6.09566238e-83i
4.04508453e+01	-2.69953306e-83+9.53883691e-83i
4.05134627e+01	-7.72253214e-83-9.17669856e-83i
4.05760802e+01	7.03275977e-83+4.52835814e-84i
4.06386976e+01	-3.36268028e-83+3.83589473e-83i
4.07013150e+01	-9.99704796e-84-2.40188418e-83i
4.07639324e+01	1.86491847e-83-9.85782101e-84i
4.08265498e+01	-8.38042569e-86+7.73081787e-84i
4.08891672e+01	-5.36118908e-84+2.32572827e-84i
4.09517846e+01	5.41073376e-84-5.68439597e-85i
4.10144020e+01	-3.78911371e-84+2.53643198e-84i
4.10770194e+01	1.62161156e-85-4.28821502e-84i
4.11396368e+01	1.77623286e-84+1.84539532e-84i
4.12022542e+01	-1.69854551e-84+6.64213072e-85i
4.12648716e+01	2.59513289e-85-6.99907571e-85i
4.13274890e+01	3.52904425e-85-2.53750832e-85i
4.13901064e+01	-4.46785606e-85+2.90016087e-85i
4.14527239e+01	5.61066180e-85-3.21326996e-85i
4.15153413e+01	-1.87206638e-85+2.96320419e-85i
4.15779587e+01	-1.04068577e-85-1.01401326e-86i
4.16405761e+01	1.56239126e-85-2.80169088e-86i
4.17031935e+01	-7.87880372e-86+7.65108010e-86i
4.17658109e+01	-4.42911059e-86-1.46300434e-85i
4.18284283e+01	3.37618337e-86+4.27731231e-86i
4.18910457e+01	1.15191374e-86+7.39041062e-86i
4.19536631e+01	-3.87170313e-86-6.04039754e-86i
4.20162805e+01	4.35935475e-86-1.12249268e-86i
4.20788979e+01	-2.62227545e-87+3.47484255e-86i
4.21415153e+01	-2.62323444e-86-1.11152506e-86i
4.22041327e+01	1.09942447e-86-5.08889472e-87i
4.22667502e+01	4.18678645e-87+2.64848229e-87i
4.23293676e+01	-1.34707908e-87-3.14784792e-88i
4.23919850e+01	-3.78768144e-87+8.26360113e-88i
4.24546024e+01	3.08038867e-87-1.11987068e-87i
4.25172198e+01	-5.37564832e-88+1.66850916e-87i
4.25798372e+01	-8.01823475e-88-1.43001097e-87i
4.26424546e+01	1.31057364e-87-3.00374672e-88i
4.27050720e+01	-8.88704870e-88+8.75349049e-88i
4.27676894e+01	5.22733351e-88+7.00464450e-89i
4.28303068e+01	-4.61731234e-88-1.60652606e-88i
4.28929242e+01	1.89252906e-88-2.42210628e-88i
4.29555416e+01	-1.76516931e-89+4.76763863e-88i
4.30181590e+01	-2.02339656e-88-3.78038251e-88i
4.30807765e+01	1.71930245e-88-1.84768171e-89i
4.31433939e+01	-3.10017135e-89+1.16376912e-88i
4.32060113e+01	2.88258381e-89-9.52393365e-89i
4.32686287e+01	1.89162118e-89+5.24239585e-89i
4.33312461e+01	-1.40724874e-89+1.64089071e-89i
4.33938635e+01	2.17495188e-92-8.03824307e-90i
4.34564809e+01	-4.71206086e-90+1.14087084e-89i
4.35190983e+01	-1.54203647e-89-1.14560186e-89i
4.35817157e+01	1.09942711e-89+3.03406228e-90i
4.36443331e+01	-7.45869903e-90-4.22734897e-90i
4.37069505e+01	8.74949912e-90-4.81531514e-90i
4.37695679e+01	-6.98986395e-91+6.45407236e-90i
4.38321853e+01	-3.12643928e-90-1.28585919e-90i
4.38948028e+01	1.85570184e-90-1.24544100e-90i
4.39574202e+01	1.12942006e-90+2.37163345e-90i
4.40200376e+01	-2.07780863e-90-6.72419132e-91i
4.40826550e+01	-1.20178563e-91-8.73529090e-91i
4.41452724e+01	1.17292679e-90+4.27734683e-91i
4.42078898e+01	-5.44193970e-91+7.39255701e-92i
4.42705072e+01	-9.74650338e-92-1.09173124e-91i
4.43331246e+01	2.86621708e-91+4.19865807e-92i
4.43957420e+01	-1.33533363e-91+5.78947519e-92i
4.44583594e+01	-9.21858135e-92-1.32001118e-91i
4.45209768e+01	7.04389336e-92+6.14794495e-92i
4.45835942e+01	5.40860314e-92-3.88373077e-92i
4.46462116e+01	-8.13863438e-93+1.86394952e-92i
4.47088291e+01	-1.41020345e-92+4.42091997e-92i
4.47714465e+01	-2.01369416e-92-9.12070261e-93i
4.48340639e+01	5.63918442e-93-2.31588844e-92i
4.48966813e+01	5.54283254e-93+5.92132368e-94i
4.49592987e+01	-1.65163704e-93+1.14008944e-92i
4.50219161e+01	-2.54777771e-93-5.22592459e-93i
4.50845335e+01	2.62242668e-93-3.57958765e-93i
4.51471509e+01	9.79531510e-94+3.05187271e-93i
4.52097683e+01	-1.47585080e-93+2.15682450e-93i
4.52723857e+01	-7.77322725e-94-2.69524839e-93i
4.53350031e+01	8.75391536e-94-3.45166608e-94i
4.53976205e+01	8.55861148e-94+8.03665572e-94i
4.54602379e+01	-2.62845626e-94+5.09826552e-94i
4.55228554e+01	-5.00841119e-94-8.03758932e-95i
4.55854728e+01	-1.29915576e-94-2.28777605e-95i
4.56480902e+01	5.39448358e-95-5.93267684e-95i
4.57107076e+01	-1.58744890e-94-1.69280289e-94i
4.57733250e+01	1.70289481e-94-2.32626164e-94i
4.58359424e+01	1.87704498e-94+1.74835498e-94i
4.58985598e+01	-8.26210034e-95+9.92256595e-95i
4.59611772e+01	-6.69981364e-96-1.35636505e-95i
4.60237946e+01	-7.87186646e-95-4.05862182e-96i
4.60864120e+01	5.91386268e-95-3.55377859e-95i
4.61490294e+01	-2.31142921e-98+2.89888796e-95i
4.62116468e+01	-2.93436109e-95-1.79363319e-95i
4.62742642e+01	2.17200363e-95-4.44005600e-96i
4.63368817e+01	6.41838302e-96+1.25662527e-95i
4.63994991e+01	-1.75832106e-95+3.78669736e-96i
4.64621165e+01	5.39344583e-96-1.47188279e-95i
4.65247339e+01	5.85776212e-96+8.64362758e-96i
4.65873513e+01	-4.95658083e-96-1.38106594e-96i
4.66499687e+01	1.44066096e-96-2.94615071e-96i
4.67125861e+01	1.60451129e-96+4.69879361e-96i
4.67752035e+01	-1.72305296e-96-1.12150264e-96i
4.68378209e+01	-1.16953548e-97-1.24325844e-96i
4.69004383e+01	1.33956324e-97+4.23030401e-97i
4.69630557e+01	2.45055407e-97+3.63487422e-97i
4.70256731e+01	-2.55511653e-97-2.24789654e-97i
4.70882905e+01	9.29932312e-98-2.73344282e-97i
4.71509080e+01	1.70997607e-97+1.93239548e-97i
4.72135254e+01	-8.25502365e-98+1.65232093e-97i
4.72761428e+01	-7.49834831e-98-1.88538590e-97i
4.73387602e+01	7.30183521e-98+4.46678387e-98i
4.74013776e+01	-1.99824289e-98+8.01466892e-98i
4.74639950e+01	-1.26801980e-98-8.43992908e-98i
4.75266124e+01	8.36027730e-99+3.66059754e-98i
4.75892298e+01	-2.52931835e-98+6.56648257e-101i
4.76518472e+01	2.00738017e-98-3.31379660e-98i
4.77144646e+01	5.39413643e-99+2.00851718e-98i
4.77770820e+01	-5.67919423e-99+5.86158894e-99i
4.78396994e+01	-1.42283276e-99-8.72567262e-99i
4.79023168e+01	5.29957142e-99+2.48413883e-99i
4.79649343e+01	-4.10282939e-99+2.87890627e-99i
4.80275517e+01	-1.37195040e-99-1.67697874e-99i
4.80901691e+01	1.78498437e-99-1.48416067e-99i
4.81527865e+01	1.53060304e-100+1.36854356e-99i
4.82154039e+01	-3.66217707e-100-7.99775803e-100i
4.82780213e+01	2.03906869e-100+4.79039552e-100i
4.83406387e+01	-2.79061621e-100+1.63453548e-101i
4.84032561e+01	2.32800284e-100-3.29820331e-100i
4.84658735e+01	9.45920546e-101+2.48183217e-100i
4.85284909e+01	-7.48549558e-101+1.91156236e-101i
4.85911083e+01	-2.06086583e-100-1.33503139e-101i
4.86537257e+01	1.57036575e-100-1.17444407e-100i
4.87163431e+01	3.73660859e-101+1.33219106e-100i
4.87789606e+01	-9.11312630e-101-4.66832410e-101i
4.88415780e+01	3.47162432e-101-2.96001124e-101i
4.89041954e+01	-5.95339758e-102+3.15279369e-101i
4.89668128e+01	-3.39862742e-103-9.43628760e-102i
4.90294302e+01	1.00601024e-101-9.19392946e-102i
4.90920476e+01	-5.73706429e-102+7.03283169e-102i
4.91546650e+01	6.51710977e-102+4.26303811e-102i
4.92172824e+01	-9.26600790e-102-3.68538714e-102i
4.92798998e+01	2.71673503e-102-1.19171206e-102i
4.93425172e+01	2.39805240e-102+3.37693724e-102i
4.94051346e+01	-2.79230375e-102-2.23314077e-102i
4.94677520e+01	9.04017778e-103-1.29392573e-102i
4.95303694e+01	8.39024557e-103+1.58351004e-102i
4.95929869e+01	-5.67420614e-104+3.16117359e-103i
4.96556043e+01	-9.66001850e-103-2.93380606e-103i
4.97182217e+01	4.82953643e-103-4.78067512e-103i
4.97808391e+01	6.44979449e-104+3.66501915e-103i
4.98434565e+01	-1.39476718e-103-2.95404273e-104i
4.99060739e+01	1.51073158e-103-1.80089451e-103i
4.99686913e+01	-6.29718528e-104+2.58556618e-103i
