# Supplementary material for: Observation of angular momentum transfer among crystal lattice modes
Source: Nat Phys. 2026 May 12;22(7):1100–6. doi: 10.1038/s41567-026-03274-8 (PMC13423836; doi:10.1038/s41567-026-03274-8)
Supplement: Supplementary file 7 — Source data for Fig. 2a–d. [file 41567_2026_3274_MOESM7_ESM.zip]

Archive with 10 entries (10 files):
- Fig2с_Phonon_trajectory_RCP_THz_excitation.txt
- Fig2a_THz_E_field_trajectory_LCP.txt
- Fig2a_THz_E_field_trajectory_Lin.txt
- Fig2a_THz_E_field_trajectory_RCP.txt
- Fig2b_THz_ellipticity.txt
- Fig2b_THz_spectrum.txt
- Fig2d_Eg_phonon_ellipticity.txt
- Fig2d_TKE_spectrum.txt
- Fig2с_Phonon_trajectory_LCP_THz_excitation.txt
- Fig2с_Phonon_trajectory_Lin_THz_excitation.txt
