# Supplementary material for: Observation of angular momentum transfer among crystal lattice modes
Source: Nat Phys. 2026 May 12;22(7):1100–6. doi: 10.1038/s41567-026-03274-8 (PMC13423836; doi:10.1038/s41567-026-03274-8)
Supplement: Supplementary file 7 — Source data for Fig. 2a–d. [file 41567_2026_3274_MOESM7_ESM.zip › Fig2a_THz_E_field_trajectory_LCP.txt]

Polarization-resolved EOS of THz electric fields (left circular polarized state, Lin)
Time (ps)	E_x field component (MV/cm)	E_y field component (MV/cm)
-6.60000000e+00	2.32276545e-03	2.65999357e-03
-6.59000000e+00	2.32607236e-03	2.71591143e-03
-6.58000000e+00	2.32143253e-03	2.77194709e-03
-6.57000000e+00	2.30895014e-03	2.82524398e-03
-6.56000000e+00	2.28894535e-03	2.87285270e-03
-6.55000000e+00	2.26191764e-03	2.91185453e-03
-6.54000000e+00	2.22850343e-03	2.93948834e-03
-6.53000000e+00	2.18943060e-03	2.95327508e-03
-6.52000000e+00	2.14547244e-03	2.95113390e-03
-6.51000000e+00	2.09740370e-03	2.93148405e-03
-6.50000000e+00	2.04596095e-03	2.89332743e-03
-6.49000000e+00	1.99180894e-03	2.83630715e-03
-6.48000000e+00	1.93551456e-03	2.76073870e-03
-6.47000000e+00	1.87752923e-03	2.66761152e-03
-6.46000000e+00	1.81818005e-03	2.55856017e-03
-6.45000000e+00	1.75766997e-03	2.43580595e-03
-6.44000000e+00	1.69608616e-03	2.30207110e-03
-6.43000000e+00	1.63341608e-03	2.16046962e-03
-6.42000000e+00	1.56956997e-03	2.01437948e-03
-6.41000000e+00	1.50440846e-03	1.86730266e-03
-6.40000000e+00	1.43777374e-03	1.72271974e-03
-6.39000000e+00	1.36952274e-03	1.58394640e-03
-6.38000000e+00	1.29956053e-03	1.45399902e-03
-6.37000000e+00	1.22787230e-03	1.33547625e-03
-6.36000000e+00	1.15455212e-03	1.23046240e-03
-6.35000000e+00	1.07982704e-03	1.14045748e-03
-6.34000000e+00	1.00407495e-03	1.06633701e-03
-6.33000000e+00	9.27834853e-04	1.00834326e-03
-6.32000000e+00	8.51808684e-04	9.66107545e-04
-6.31000000e+00	7.76853776e-04	9.38701720e-04
-6.30000000e+00	7.03965724e-04	9.24715096e-04
-6.29000000e+00	6.34251708e-04	9.22351870e-04
-6.28000000e+00	5.68894840e-04	9.29542951e-04
-6.27000000e+00	5.09110612e-04	9.44065447e-04
-6.26000000e+00	4.56097025e-04	9.63662873e-04
-6.25000000e+00	4.10980429e-04	9.86159289e-04
-6.24000000e+00	3.74759517e-04	1.00956124e-03
-6.23000000e+00	3.48250208e-04	1.03214235e-03
-6.22000000e+00	3.32034311e-04	1.05250661e-03
-6.21000000e+00	3.26414907e-04	1.06962809e-03
-6.20000000e+00	3.31381214e-04	1.08286601e-03
-6.19000000e+00	3.46585398e-04	1.09195605e-03
-6.18000000e+00	3.71333328e-04	1.09697994e-03
-6.17000000e+00	4.04590652e-04	1.09831672e-03
-6.16000000e+00	4.45004859e-04	1.09657999e-03
-6.15000000e+00	4.90943186e-04	1.09254619e-03
-6.14000000e+00	5.40545407e-04	1.08707901e-03
-6.13000000e+00	5.91789708e-04	1.08105520e-03
-6.12000000e+00	6.42569109e-04	1.07529650e-03
-6.11000000e+00	6.90775214e-04	1.07051163e-03
-6.10000000e+00	7.34385549e-04	1.06725143e-03
-6.09000000e+00	7.71550433e-04	1.06587920e-03
-6.08000000e+00	8.00675123e-04	1.06655687e-03
-6.07000000e+00	8.20493120e-04	1.06924678e-03
-6.06000000e+00	8.30126734e-04	1.07372760e-03
-6.05000000e+00	8.29131587e-04	1.07962205e-03
-6.04000000e+00	8.17522384e-04	1.08643351e-03
-6.03000000e+00	7.95778173e-04	1.09358816e-03
-6.02000000e+00	7.64826294e-04	1.10047911e-03
-6.01000000e+00	7.26005299e-04	1.10650925e-03
-6.00000000e+00	6.81008176e-04	1.11112982e-03
-5.99000000e+00	6.31808269e-04	1.11387232e-03
-5.98000000e+00	5.80571207e-04	1.11437218e-03
-5.97000000e+00	5.29556926e-04	1.11238319e-03
-5.96000000e+00	4.81016433e-04	1.10778286e-03
-5.95000000e+00	4.37088289e-04	1.10056909e-03
-5.94000000e+00	3.99699834e-04	1.09084974e-03
-5.93000000e+00	3.70477996e-04	1.07882662e-03
-5.92000000e+00	3.50674025e-04	1.06477609e-03
-5.91000000e+00	3.41105835e-04	1.04902824e-03
-5.90000000e+00	3.42120732e-04	1.03194666e-03
-5.89000000e+00	3.53580280e-04	1.01391054e-03
-5.88000000e+00	3.74867979e-04	9.95300159e-04
-5.87000000e+00	4.04919269e-04	9.76486673e-04
-5.86000000e+00	4.42272330e-04	9.57826253e-04
-5.85000000e+00	4.85137104e-04	9.39658243e-04
-5.84000000e+00	5.31479179e-04	9.22306522e-04
-5.83000000e+00	5.79114452e-04	9.06082888e-04
-5.82000000e+00	6.25810054e-04	8.91291096e-04
-5.81000000e+00	6.69386786e-04	8.78230124e-04
-5.80000000e+00	7.07818293e-04	8.67195383e-04
-5.79000000e+00	7.39322430e-04	8.58476817e-04
-5.78000000e+00	7.62440698e-04	8.52353274e-04
-5.77000000e+00	7.76102215e-04	8.49082949e-04
-5.76000000e+00	7.79669463e-04	8.48890247e-04
-5.75000000e+00	7.72963906e-04	8.51949867e-04
-5.74000000e+00	7.56270514e-04	8.58369359e-04
-5.73000000e+00	7.30321187e-04	8.68171690e-04
-5.72000000e+00	6.96258038e-04	8.81279581e-04
-5.71000000e+00	6.55578370e-04	8.97503340e-04
-5.70000000e+00	6.10063984e-04	9.16533797e-04
-5.69000000e+00	5.61698138e-04	9.37941642e-04
-5.68000000e+00	5.12573965e-04	9.61184021e-04
-5.67000000e+00	4.64798523e-04	9.85618696e-04
-5.66000000e+00	4.20396811e-04	1.01052552e-03
-5.65000000e+00	3.81220020e-04	1.03513435e-03
-5.64000000e+00	3.48862122e-04	1.05865800e-03
-5.63000000e+00	3.24588477e-04	1.08032835e-03
-5.62000000e+00	3.09279607e-04	1.09943348e-03
-5.61000000e+00	3.03392620e-04	1.11535333e-03
-5.60000000e+00	3.06941961e-04	1.12759176e-03
-5.59000000e+00	3.19500351e-04	1.13580261e-03
-5.58000000e+00	3.40219834e-04	1.13980806e-03
-5.57000000e+00	3.67871999e-04	1.13960788e-03
-5.56000000e+00	4.00905556e-04	1.13537879e-03
-5.55000000e+00	4.37518658e-04	1.12746387e-03
-5.54000000e+00	4.75742705e-04	1.11635235e-03
-5.53000000e+00	5.13533795e-04	1.10265110e-03
-5.52000000e+00	5.48867644e-04	1.08704943e-03
-5.51000000e+00	5.79833616e-04	1.07027925e-03
-5.50000000e+00	6.04723508e-04	1.05307314e-03
-5.49000000e+00	6.22110968e-04	1.03612277e-03
-5.48000000e+00	6.30917854e-04	1.02004032e-03
-5.47000000e+00	6.30464396e-04	1.00532512e-03
-5.46000000e+00	6.20500794e-04	9.92337625e-04
-5.45000000e+00	6.01218716e-04	9.81282277e-04
-5.44000000e+00	5.73242084e-04	9.72200164e-04
-5.43000000e+00	5.37597497e-04	9.64971948e-04
-5.42000000e+00	4.95665571e-04	9.59330765e-04
-5.41000000e+00	4.49115371e-04	9.54884222e-04
-5.40000000e+00	3.99824908e-04	9.51144062e-04
-5.39000000e+00	3.49791348e-04	9.47561595e-04
-5.38000000e+00	3.01035087e-04	9.43566625e-04
-5.37000000e+00	2.55502188e-04	9.38607430e-04
-5.36000000e+00	2.14969841e-04	9.32189261e-04
-5.35000000e+00	1.80959400e-04	9.23908948e-04
-5.34000000e+00	1.54661306e-04	9.13483439e-04
-5.33000000e+00	1.36875715e-04	9.00770482e-04
-5.32000000e+00	1.27971951e-04	8.85780156e-04
-5.31000000e+00	1.27869073e-04	8.68676508e-04
-5.30000000e+00	1.36038834e-04	8.49769202e-04
-5.29000000e+00	1.51531224e-04	8.29495659e-04
-5.28000000e+00	1.73021660e-04	8.08394810e-04
-5.27000000e+00	1.98877734e-04	7.87074069e-04
-5.26000000e+00	2.27242398e-04	7.66171581e-04
-5.25000000e+00	2.56129536e-04	7.46316104e-04
-5.24000000e+00	2.83527142e-04	7.28087035e-04
-5.23000000e+00	3.07502824e-04	7.11977110e-04
-5.22000000e+00	3.26306153e-04	6.98360153e-04
-5.21000000e+00	3.38462426e-04	6.87465972e-04
-5.20000000e+00	3.42852817e-04	6.79364051e-04
-5.19000000e+00	3.38776510e-04	6.73957187e-04
-5.18000000e+00	3.25991332e-04	6.70985607e-04
-5.17000000e+00	3.04730494e-04	6.70041458e-04
-5.16000000e+00	2.75694298e-04	6.70592932e-04
-5.15000000e+00	2.40016985e-04	6.72016684e-04
-5.14000000e+00	1.99210218e-04	6.73636684e-04
-5.13000000e+00	1.55085956e-04	6.74767220e-04
-5.12000000e+00	1.09662591e-04	6.74757484e-04
-5.11000000e+00	6.50591559e-05	6.73035049e-04
-5.10000000e+00	2.33830906e-05	6.69145548e-04
-5.09000000e+00	-1.33825372e-05	6.62786060e-04
-5.08000000e+00	-4.34863580e-05	6.53830009e-04
-5.07000000e+00	-6.55047913e-05	6.42341860e-04
-5.06000000e+00	-7.84216401e-05	6.28580431e-04
-5.05000000e+00	-8.16867374e-05	6.12990280e-04
-5.04000000e+00	-7.52502562e-05	5.96181306e-04
-5.03000000e+00	-5.95705574e-05	5.78897379e-04
-5.02000000e+00	-3.55948496e-05	5.61975481e-04
-5.01000000e+00	-4.71340739e-06	5.46297424e-04
-5.00000000e+00	3.13104540e-05	5.32736715e-04
-4.99000000e+00	7.04310837e-05	5.22103494e-04
-4.98000000e+00	1.10427128e-04	5.15090709e-04
-4.97000000e+00	1.49018393e-04	5.12224700e-04
-4.96000000e+00	1.83986604e-04	5.13823277e-04
-4.95000000e+00	2.13293428e-04	5.19963986e-04
-4.94000000e+00	2.35189222e-04	5.30464842e-04
-4.93000000e+00	2.48306430e-04	5.44879092e-04
-4.92000000e+00	2.51732343e-04	5.62504859e-04
-4.91000000e+00	2.45057118e-04	5.82409657e-04
-4.90000000e+00	2.28394277e-04	6.03468900e-04
-4.89000000e+00	2.02372494e-04	6.24416708e-04
-4.88000000e+00	1.68099101e-04	6.43906529e-04
-4.87000000e+00	1.27097357e-04	6.60578493e-04
-4.86000000e+00	8.12210090e-05	6.73129912e-04
-4.85000000e+00	3.25509874e-05	6.80385125e-04
-4.84000000e+00	-1.67199411e-05	6.81360809e-04
-4.83000000e+00	-6.44080672e-05	6.75323054e-04
-4.82000000e+00	-1.08458418e-04	6.61832924e-04
-4.81000000e+00	-1.47056588e-04	6.40777756e-04
-4.80000000e+00	-1.78726596e-04	6.12386221e-04
-4.79000000e+00	-2.02409537e-04	5.77226007e-04
-4.78000000e+00	-2.17518921e-04	5.36183897e-04
-4.77000000e+00	-2.23970013e-04	4.90428977e-04
-4.76000000e+00	-2.22181966e-04	4.41360587e-04
-4.75000000e+00	-2.13053091e-04	3.90543508e-04
-4.74000000e+00	-1.97911077e-04	3.39633553e-04
-4.73000000e+00	-1.78441290e-04	2.90297320e-04
-4.72000000e+00	-1.56597379e-04	2.44130240e-04
-4.71000000e+00	-1.34499208e-04	2.02577190e-04
-4.70000000e+00	-1.14323626e-04	1.66859917e-04
-4.69000000e+00	-9.81937622e-05	1.37915178e-04
-4.68000000e+00	-8.80723335e-05	1.16347030e-04
-4.67000000e+00	-8.56640590e-05	1.02395956e-04
-4.66000000e+00	-9.23315599e-05	9.59266315e-05
-4.65000000e+00	-1.09028294e-04	9.64351289e-05
-4.64000000e+00	-1.36251106e-04	1.03075288e-04
-4.63000000e+00	-1.74013952e-04	1.14702882e-04
-4.62000000e+00	-2.21843392e-04	1.29935207e-04
-4.61000000e+00	-2.78795438e-04	1.47222838e-04
-4.60000000e+00	-3.43492558e-04	1.64929583e-04
-4.59000000e+00	-4.14178855e-04	1.81416218e-04
-4.58000000e+00	-4.88790829e-04	1.95123394e-04
-4.57000000e+00	-5.65040689e-04	2.04649182e-04
-4.56000000e+00	-6.40508767e-04	2.08817105e-04
-4.55000000e+00	-7.12741406e-04	2.06731095e-04
-4.54000000e+00	-7.79350552e-04	1.97814653e-04
-4.53000000e+00	-8.38111265e-04	1.81832439e-04
-4.52000000e+00	-8.87053475e-04	1.58893558e-04
-4.51000000e+00	-9.24544495e-04	1.29436878e-04
-4.50000000e+00	-9.49359120e-04	9.41996980e-05
-4.49000000e+00	-9.60734513e-04	5.41719895e-05
-4.48000000e+00	-9.58407628e-04	1.05391271e-05
-4.47000000e+00	-9.42633455e-04	-3.53834217e-05
-4.46000000e+00	-9.14183080e-04	-8.22196954e-05
-4.45000000e+00	-8.74321274e-04	-1.28603276e-04
-4.44000000e+00	-8.24764059e-04	-1.73244048e-04
-4.43000000e+00	-7.67617530e-04	-2.14988281e-04
-4.42000000e+00	-7.05299909e-04	-2.52869126e-04
-4.41000000e+00	-6.40449571e-04	-2.86145238e-04
-4.40000000e+00	-5.75822379e-04	-3.14325939e-04
-4.39000000e+00	-5.14182194e-04	-3.37182106e-04
-4.38000000e+00	-4.58188859e-04	-3.54742758e-04
-4.37000000e+00	-4.10288138e-04	-3.67278074e-04
-4.36000000e+00	-3.72608240e-04	-3.75270260e-04
-4.35000000e+00	-3.46867394e-04	-3.79374325e-04
-4.34000000e+00	-3.34296709e-04	-3.80371291e-04
-4.33000000e+00	-3.35582040e-04	-3.79116715e-04
-4.32000000e+00	-3.50827965e-04	-3.76487599e-04
-4.31000000e+00	-3.79546131e-04	-3.73330749e-04
-4.30000000e+00	-4.20669318e-04	-3.70415490e-04
-4.29000000e+00	-4.72591451e-04	-3.68393324e-04
-4.28000000e+00	-5.33232686e-04	-3.67766613e-04
-4.27000000e+00	-6.00127530e-04	-3.68867805e-04
-4.26000000e+00	-6.70532783e-04	-3.71850026e-04
-4.25000000e+00	-7.41551090e-04	-3.76689166e-04
-4.24000000e+00	-8.10264903e-04	-3.83196887e-04
-4.23000000e+00	-8.73874985e-04	-3.91043337e-04
-4.22000000e+00	-9.29837081e-04	-3.99787819e-04
-4.21000000e+00	-9.75990149e-04	-4.08915248e-04
-4.20000000e+00	-1.01066971e-03	-4.17875960e-04
-4.19000000e+00	-1.03280023e-03	-4.26126353e-04
-4.18000000e+00	-1.04196127e-03	-4.33167899e-04
-4.17000000e+00	-1.03842310e-03	-4.38582269e-04
-4.16000000e+00	-1.02314888e-03	-4.42060680e-04
-4.15000000e+00	-9.97762057e-04	-4.43425988e-04
-4.14000000e+00	-9.64479242e-04	-4.42646564e-04
-4.13000000e+00	-9.26010645e-04	-4.39841537e-04
-4.12000000e+00	-8.85432029e-04	-4.35277496e-04
-4.11000000e+00	-8.46033646e-04	-4.29357243e-04
-4.10000000e+00	-8.11153217e-04	-4.22601595e-04
-4.09000000e+00	-7.84001119e-04	-4.15625573e-04
-4.08000000e+00	-7.67486803e-04	-4.09110533e-04
-4.07000000e+00	-7.64055752e-04	-4.03773888e-04
-4.06000000e+00	-7.75546176e-04	-4.00338079e-04
-4.05000000e+00	-8.03073906e-04	-3.99500317e-04
-4.04000000e+00	-8.46952770e-04	-4.01904432e-04
-4.03000000e+00	-9.06656002e-04	-4.08115873e-04
-4.02000000e+00	-9.80822165e-04	-4.18600607e-04
-4.01000000e+00	-1.06730662e-03	-4.33708339e-04
-4.00000000e+00	-1.16327703e-03	-4.53660165e-04
-3.99000000e+00	-1.26534883e-03	-4.78540542e-04
-3.98000000e+00	-1.36975407e-03	-5.08293267e-04
-3.97000000e+00	-1.47253506e-03	-5.42721058e-04
-3.96000000e+00	-1.56975245e-03	-5.81488323e-04
-3.95000000e+00	-1.65769634e-03	-6.24126776e-04
-3.94000000e+00	-1.73308867e-03	-6.70043668e-04
-3.93000000e+00	-1.79326525e-03	-7.18532561e-04
-3.92000000e+00	-1.83632692e-03	-7.68786733e-04
-3.91000000e+00	-1.86125077e-03	-8.19915427e-04
-3.90000000e+00	-1.86795472e-03	-8.70963218e-04
-3.89000000e+00	-1.85731122e-03	-9.20932761e-04
-3.88000000e+00	-1.83110861e-03	-9.68811082e-04
-3.87000000e+00	-1.79196189e-03	-1.01359936e-03
-3.86000000e+00	-1.74317727e-03	-1.05434590e-03
-3.85000000e+00	-1.68857775e-03	-1.09018156e-03
-3.84000000e+00	-1.63229885e-03	-1.12035665e-03
-3.83000000e+00	-1.57856589e-03	-1.14427788e-03
-3.82000000e+00	-1.53146464e-03	-1.16154349e-03
-3.81000000e+00	-1.49471822e-03	-1.17197474e-03
-3.80000000e+00	-1.47148227e-03	-1.17564142e-03
-3.79000000e+00	-1.46416988e-03	-1.17287938e-03
-3.78000000e+00	-1.47431595e-03	-1.16429799e-03
-3.77000000e+00	-1.50248850e-03	-1.15077590e-03
-3.76000000e+00	-1.54825203e-03	-1.13344390e-03
-3.75000000e+00	-1.61018520e-03	-1.11365419e-03
-3.74000000e+00	-1.68595187e-03	-1.09293630e-03
-3.73000000e+00	-1.77242211e-03	-1.07294044e-03
-3.72000000e+00	-1.86583655e-03	-1.05537017e-03
-3.71000000e+00	-1.96200546e-03	-1.04190669e-03
-3.70000000e+00	-2.05653179e-03	-1.03412814e-03
-3.69000000e+00	-2.14504626e-03	-1.03342776e-03
-3.68000000e+00	-2.22344168e-03	-1.04093493e-03
-3.67000000e+00	-2.28809397e-03	-1.05744378e-03
-3.66000000e+00	-2.33605787e-03	-1.08335351e-03
-3.65000000e+00	-2.36522680e-03	-1.11862468e-03
-3.64000000e+00	-2.37444815e-03	-1.16275481e-03
-3.63000000e+00	-2.36358803e-03	-1.21477610e-03
-3.62000000e+00	-2.33354189e-03	-1.27327686e-03
-3.61000000e+00	-2.28619068e-03	-1.33644716e-03
-3.60000000e+00	-2.22430516e-03	-1.40214793e-03
-3.59000000e+00	-2.15140358e-03	-1.46800125e-03
-3.58000000e+00	-2.07157092e-03	-1.53149844e-03
-3.57000000e+00	-1.98924942e-03	-1.59012131e-03
-3.56000000e+00	-1.90901190e-03	-1.64147082e-03
-3.55000000e+00	-1.83533025e-03	-1.68339670e-03
-3.54000000e+00	-1.77235126e-03	-1.71412115e-03
-3.53000000e+00	-1.72369166e-03	-1.73234959e-03
-3.52000000e+00	-1.69226277e-03	-1.73736168e-03
-3.51000000e+00	-1.68013352e-03	-1.72907672e-03
-3.50000000e+00	-1.68843815e-03	-1.70808829e-03
-3.49000000e+00	-1.71733241e-03	-1.67566479e-03
-3.48000000e+00	-1.76599935e-03	-1.63371401e-03
-3.47000000e+00	-1.83270323e-03	-1.58471197e-03
-3.46000000e+00	-1.91488726e-03	-1.53159820e-03
-3.45000000e+00	-2.00930915e-03	-1.47764167e-03
-3.44000000e+00	-2.11220642e-03	-1.42628359e-03
-3.43000000e+00	-2.21948215e-03	-1.38096468e-03
-3.42000000e+00	-2.32690160e-03	-1.34494602e-03
-3.41000000e+00	-2.43028948e-03	-1.32113298e-03
-3.40000000e+00	-2.52571837e-03	-1.31191221e-03
-3.39000000e+00	-2.60967980e-03	-1.31901115e-03
-3.38000000e+00	-2.67923032e-03	-1.34338850e-03
-3.37000000e+00	-2.73210700e-03	-1.38516260e-03
-3.36000000e+00	-2.76680800e-03	-1.44358277e-03
-3.35000000e+00	-2.78263630e-03	-1.51704617e-03
-3.34000000e+00	-2.77970583e-03	-1.60316043e-03
-3.33000000e+00	-2.75891160e-03	-1.69884962e-03
-3.32000000e+00	-2.72186660e-03	-1.80049851e-03
-3.31000000e+00	-2.67080969e-03	-1.90412823e-03
-3.30000000e+00	-2.60848979e-03	-2.00559420e-03
-3.29000000e+00	-2.53803240e-03	-2.10079603e-03
-3.28000000e+00	-2.46279488e-03	-2.18588844e-03
-3.27000000e+00	-2.38621717e-03	-2.25748173e-03
-3.26000000e+00	-2.31167425e-03	-2.31282124e-03
-3.25000000e+00	-2.24233643e-03	-2.34993586e-03
-3.24000000e+00	-2.18104276e-03	-2.36774754e-03
-3.23000000e+00	-2.13019203e-03	-2.36613563e-03
-3.22000000e+00	-2.09165493e-03	-2.34595229e-03
-3.21000000e+00	-2.06670985e-03	-2.30898774e-03
-3.20000000e+00	-2.05600391e-03	-2.25788671e-03
-3.19000000e+00	-2.05953961e-03	-2.19602018e-03
-3.18000000e+00	-2.07668677e-03	-2.12731852e-03
-3.17000000e+00	-2.10621858e-03	-2.05607445e-03
-3.16000000e+00	-2.14636983e-03	-1.98672572e-03
-3.15000000e+00	-2.19491482e-03	-1.92362832e-03
-3.14000000e+00	-2.24926216e-03	-1.87083189e-03
-3.13000000e+00	-2.30656289e-03	-1.83186856e-03
-3.12000000e+00	-2.36382854e-03	-1.80956614e-03
-3.11000000e+00	-2.41805504e-03	-1.80589514e-03
-3.10000000e+00	-2.46634850e-03	-1.82185756e-03
-3.09000000e+00	-2.50604844e-03	-1.85742333e-03
-3.08000000e+00	-2.53484419e-03	-1.91151793e-03
-3.07000000e+00	-2.55087987e-03	-1.98206192e-03
-3.06000000e+00	-2.55284373e-03	-2.06606093e-03
-3.05000000e+00	-2.54003753e-03	-2.15974160e-03
-3.04000000e+00	-2.51242229e-03	-2.25872700e-03
-3.03000000e+00	-2.47063728e-03	-2.35824270e-03
-3.02000000e+00	-2.41598979e-03	-2.45334328e-03
-3.01000000e+00	-2.35041462e-03	-2.53914776e-03
-3.00000000e+00	-2.27640306e-03	-2.61107203e-03
-2.99000000e+00	-2.19690285e-03	-2.66504643e-03
-2.98000000e+00	-2.11519206e-03	-2.69770733e-03
-2.97000000e+00	-2.03473112e-03	-2.70655299e-03
-2.96000000e+00	-1.95899900e-03	-2.69005569e-03
-2.95000000e+00	-1.89132049e-03	-2.64772473e-03
-2.94000000e+00	-1.83469270e-03	-2.58011708e-03
-2.93000000e+00	-1.79161933e-03	-2.48879566e-03
-2.92000000e+00	-1.76396175e-03	-2.37623792e-03
-2.91000000e+00	-1.75281532e-03	-2.24569976e-03
-2.90000000e+00	-1.75841866e-03	-2.10104259e-03
-2.89000000e+00	-1.78010257e-03	-1.94653292e-03
-2.88000000e+00	-1.81628321e-03	-1.78662529e-03
-2.87000000e+00	-1.86450222e-03	-1.62574018e-03
-2.86000000e+00	-1.92151419e-03	-1.46804856e-03
-2.85000000e+00	-1.98341914e-03	-1.31727408e-03
-2.84000000e+00	-2.04583528e-03	-1.17652307e-03
-2.83000000e+00	-2.10410492e-03	-1.04815044e-03
-2.82000000e+00	-2.15352416e-03	-9.33667836e-04
-2.81000000e+00	-2.18958542e-03	-8.33697812e-04
-2.80000000e+00	-2.20822061e-03	-7.47975401e-04
-2.79000000e+00	-2.20603223e-03	-6.75395798e-04
-2.78000000e+00	-2.18049978e-03	-6.14104595e-04
-2.77000000e+00	-2.13014977e-03	-5.61624786e-04
-2.76000000e+00	-2.05467897e-03	-5.15013054e-04
-2.75000000e+00	-1.95502295e-03	-4.71036492e-04
-2.74000000e+00	-1.83336406e-03	-4.26360159e-04
-2.73000000e+00	-1.69307665e-03	-3.77735609e-04
-2.72000000e+00	-1.53861002e-03	-3.22180817e-04
-2.71000000e+00	-1.37531298e-03	-2.57142711e-04
-2.70000000e+00	-1.20920735e-03	-1.80634735e-04
-2.69000000e+00	-1.04672009e-03	-9.13434349e-05
-2.68000000e+00	-8.94386505e-04	1.13001628e-05
-2.67000000e+00	-7.58538585e-04	1.27086691e-04
-2.66000000e+00	-6.44993790e-04	2.55032482e-04
-2.65000000e+00	-5.58759744e-04	3.93420094e-04
-2.64000000e+00	-5.03770077e-04	5.39872258e-04
-2.63000000e+00	-4.82665268e-04	6.91454844e-04
-2.62000000e+00	-4.96630510e-04	8.44803366e-04
-2.61000000e+00	-5.45299969e-04	9.96266831e-04
-2.60000000e+00	-6.26733752e-04	1.14206233e-03
-2.59000000e+00	-7.37470449e-04	1.27843366e-03
-2.58000000e+00	-8.72654430e-04	1.40180748e-03
-2.57000000e+00	-1.02623344e-03	1.50894079e-03
-2.56000000e+00	-1.19121853e-03	1.59705429e-03
-2.55000000e+00	-1.35999510e-03	1.66394653e-03
-2.54000000e+00	-1.52467129e-03	1.70808517e-03
-2.53000000e+00	-1.67744768e-03	1.72867177e-03
-2.52000000e+00	-1.81099115e-03	1.72567832e-03
-2.51000000e+00	-1.91879483e-03	1.69985398e-03
-2.50000000e+00	-1.99550683e-03	1.65270209e-03
-2.49000000e+00	-2.03721099e-03	1.58642816e-03
-2.48000000e+00	-2.04164519e-03	1.50386082e-03
-2.47000000e+00	-2.00834526e-03	1.40834860e-03
-2.46000000e+00	-1.93870556e-03	1.30363643e-03
-2.45000000e+00	-1.83595140e-03	1.19372643e-03
-2.44000000e+00	-1.70502225e-03	1.08272846e-03
-2.43000000e+00	-1.55236905e-03	9.74706233e-04
-2.42000000e+00	-1.38567313e-03	8.73525038e-04
-2.41000000e+00	-1.21349822e-03	7.82707347e-04
-2.40000000e+00	-1.04489075e-03	7.05302095e-04
-2.39000000e+00	-8.88946333e-04	6.43773103e-04
-2.38000000e+00	-7.54362867e-04	5.99911336e-04
-2.37000000e+00	-6.49001757e-04	5.74774738e-04
-2.36000000e+00	-5.79479074e-04	5.68658347e-04
-2.35000000e+00	-5.50807692e-04	5.81096135e-04
-2.34000000e+00	-5.66109524e-04	6.10894772e-04
-2.33000000e+00	-6.26414020e-04	6.56198232e-04
-2.32000000e+00	-7.30555261e-04	7.14580855e-04
-2.31000000e+00	-8.75175341e-04	7.83165354e-04
-2.30000000e+00	-1.05483657e-03	8.58761126e-04
-2.29000000e+00	-1.26223954e-03	9.38017329e-04
-2.28000000e+00	-1.48853874e-03	1.01758446e-03
-2.27000000e+00	-1.72374197e-03	1.09427757e-03
-2.26000000e+00	-1.95717553e-03	1.16523411e-03
-2.25000000e+00	-2.17799303e-03	1.22805913e-03
-2.24000000e+00	-2.37570312e-03	1.28095114e-03
-2.23000000e+00	-2.54068993e-03	1.32280219e-03
-2.22000000e+00	-2.66469973e-03	1.35326681e-03
-2.21000000e+00	-2.74126869e-03	1.37279539e-03
-2.20000000e+00	-2.76606895e-03	1.38262929e-03
-2.19000000e+00	-2.73715428e-03	1.38475613e-03
-2.18000000e+00	-2.65509117e-03	1.38182600e-03
-2.17000000e+00	-2.52296706e-03	1.37703081e-03
-2.16000000e+00	-2.34627345e-03	1.37395104e-03
-2.15000000e+00	-2.13266814e-03	1.37637604e-03
-2.14000000e+00	-1.89162703e-03	1.38810539e-03
-2.13000000e+00	-1.63400173e-03	1.41274042e-03
-2.12000000e+00	-1.37150436e-03	1.45347583e-03
-2.11000000e+00	-1.11614477e-03	1.51290203e-03
-2.10000000e+00	-8.79648197e-04	1.59282859e-03
-2.09000000e+00	-6.72882681e-04	1.69413905e-03
-2.08000000e+00	-5.05325320e-04	1.81668598e-03
-2.07000000e+00	-3.84594743e-04	1.95923376e-03
-2.06000000e+00	-3.16073986e-04	2.11945431e-03
-2.05000000e+00	-3.02643574e-04	2.29397862e-03
-2.04000000e+00	-3.44539086e-04	2.47850398e-03
-2.03000000e+00	-4.39341265e-04	2.66795395e-03
-2.02000000e+00	-5.82099990e-04	2.85668494e-03
-2.01000000e+00	-7.65586645e-04	3.03873064e-03
-2.00000000e+00	-9.80662850e-04	3.20807292e-03
-1.99000000e+00	-1.21674753e-03	3.35892598e-03
-1.98000000e+00	-1.46235922e-03	3.48601902e-03
-1.97000000e+00	-1.70570653e-03	3.58486254e-03
-1.96000000e+00	-1.93529715e-03	3.65198318e-03
-1.95000000e+00	-2.14053465e-03	3.68511378e-03
-1.94000000e+00	-2.31227272e-03	3.68332665e-03
-1.93000000e+00	-2.44329844e-03	3.64710135e-03
-1.92000000e+00	-2.52871965e-03	3.57832110e-03
-1.91000000e+00	-2.56623604e-03	3.48019606e-03
-1.90000000e+00	-2.55627914e-03	3.35711505e-03
-1.89000000e+00	-2.50201317e-03	3.21443189e-03
-1.88000000e+00	-2.40919522e-03	3.05819563e-03
-1.87000000e+00	-2.28590043e-03	2.89483737e-03
-1.86000000e+00	-2.14212480e-03	2.73082910e-03
-1.85000000e+00	-1.98928403e-03	2.57233177e-03
-1.84000000e+00	-1.83963262e-03	2.42485057e-03
-1.83000000e+00	-1.70563152e-03	2.29291595e-03
-1.82000000e+00	-1.59929529e-03	2.17980744e-03
-1.81000000e+00	-1.53155146e-03	2.08733599e-03
-1.80000000e+00	-1.51164431e-03	2.01569759e-03
-1.79000000e+00	-1.54661346e-03	1.96340774e-03
-1.78000000e+00	-1.64087456e-03	1.92732218e-03
-1.77000000e+00	-1.79592442e-03	1.90274530e-03
-1.76000000e+00	-2.01018717e-03	1.88362270e-03
-1.75000000e+00	-2.27901138e-03	1.86281034e-03
-1.74000000e+00	-2.59482067e-03	1.83240839e-03
-1.73000000e+00	-2.94741288e-03	1.78414412e-03
-1.72000000e+00	-3.32439555e-03	1.70978549e-03
-1.71000000e+00	-3.71173861e-03	1.60156497e-03
-1.70000000e+00	-4.09441901e-03	1.45259197e-03
-1.69000000e+00	-4.45712731e-03	1.25723254e-03
-1.68000000e+00	-4.78500269e-03	1.01143619e-03
-1.67000000e+00	-5.06436077e-03	7.12991923e-04
-1.66000000e+00	-5.28337842e-03	3.61698933e-04
-1.65000000e+00	-5.43270148e-03	-4.05583791e-05
-1.64000000e+00	-5.50594380e-03	-4.89836698e-04
-1.63000000e+00	-5.50005159e-03	-9.80261805e-04
-1.62000000e+00	-5.41551241e-03	-1.50425345e-03
-1.61000000e+00	-5.25639584e-03	-2.05283716e-03
-1.60000000e+00	-5.03022057e-03	-2.61602825e-03
-1.59000000e+00	-4.74765143e-03	-3.18326973e-03
-1.58000000e+00	-4.42203770e-03	-3.74390224e-03
-1.57000000e+00	-4.06881280e-03	-4.28764296e-03
-1.56000000e+00	-3.70478204e-03	-4.80504922e-03
-1.55000000e+00	-3.34733154e-03	-5.28794347e-03
-1.54000000e+00	-3.01359577e-03	-5.72977816e-03
-1.53000000e+00	-2.71962401e-03	-6.12592214e-03
-1.52000000e+00	-2.47958673e-03	-6.47385400e-03
-1.51000000e+00	-2.30506198e-03	-6.77325315e-03
-1.50000000e+00	-2.20443838e-03	-7.02598421e-03
-1.49000000e+00	-2.18246633e-03	-7.23597622e-03
-1.48000000e+00	-2.23998267e-03	-7.40900375e-03
-1.47000000e+00	-2.37382528e-03	-7.55238158e-03
-1.46000000e+00	-2.57694577e-03	-7.67458971e-03
-1.45000000e+00	-2.83871817e-03	-7.78484853e-03
-1.44000000e+00	-3.14543230e-03	-7.89266642e-03
-1.43000000e+00	-3.48095082e-03	-8.00738353e-03
-1.42000000e+00	-3.82750069e-03	-8.13773500e-03
-1.41000000e+00	-4.16656248e-03	-8.29145595e-03
-1.40000000e+00	-4.47981550e-03	-8.47494782e-03
-1.39000000e+00	-4.75009309e-03	-8.69302216e-03
-1.38000000e+00	-4.96230092e-03	-8.94873395e-03
-1.37000000e+00	-5.10425214e-03	-9.24331130e-03
-1.36000000e+00	-5.16737615e-03	-9.57618373e-03
-1.35000000e+00	-5.14726305e-03	-9.94510557e-03
-1.34000000e+00	-5.04401298e-03	-1.03463668e-02
-1.33000000e+00	-4.86236828e-03	-1.07750786e-02
-1.32000000e+00	-4.61161650e-03	-1.12255183e-02
-1.31000000e+00	-4.30526287e-03	-1.16915137e-02
-1.30000000e+00	-3.96048215e-03	-1.21668484e-02
-1.29000000e+00	-3.59737050e-03	-1.26456647e-02
-1.28000000e+00	-3.23802815e-03	-1.31228456e-02
-1.27000000e+00	-2.90551283e-03	-1.35943542e-02
-1.26000000e+00	-2.62271107e-03	-1.40575168e-02
-1.25000000e+00	-2.41118003e-03	-1.45112322e-02
-1.24000000e+00	-2.29001547e-03	-1.49561006e-02
-1.23000000e+00	-2.27480232e-03	-1.53944640e-02
-1.22000000e+00	-2.37670195e-03	-1.58303576e-02
-1.21000000e+00	-2.60172595e-03	-1.62693745e-02
-1.20000000e+00	-2.95023883e-03	-1.67184516e-02
-1.19000000e+00	-3.41672276e-03	-1.71855863e-02
-1.18000000e+00	-3.98982594e-03	-1.76794992e-02
-1.17000000e+00	-4.65270337e-03	-1.82092572e-02
-1.16000000e+00	-5.38364481e-03	-1.87838779e-02
-1.15000000e+00	-6.15697025e-03	-1.94119309e-02
-1.14000000e+00	-6.94415956e-03	-2.01011577e-02
-1.13000000e+00	-7.71516956e-03	-2.08581256e-02
-1.12000000e+00	-8.43988059e-03	-2.16879341e-02
-1.11000000e+00	-9.08960576e-03	-2.25939860e-02
-1.10000000e+00	-9.63858974e-03	-2.35778350e-02
-1.09000000e+00	-1.00654214e-02	-2.46391170e-02
-1.08000000e+00	-1.03542860e-02	-2.57755693e-02
-1.07000000e+00	-1.04959858e-02	-2.69831383e-02
-1.06000000e+00	-1.04886708e-02	-2.82561706e-02
-1.05000000e+00	-1.03382269e-02	-2.95876826e-02
-1.04000000e+00	-1.00582920e-02	-3.09696965e-02
-1.03000000e+00	-9.66988089e-03	-3.23936296e-02
-1.02000000e+00	-9.20062517e-03	-3.38507224e-02
-1.01000000e+00	-8.68365064e-03	-3.53324871e-02
-1.00000000e+00	-8.15613603e-03	-3.68311592e-02
-9.90000000e-01	-7.65761478e-03	-3.83401322e-02
-9.80000000e-01	-7.22809769e-03	-3.98543595e-02
-9.70000000e-01	-6.90610602e-03	-4.13707039e-02
-9.60000000e-01	-6.72671350e-03	-4.28882220e-02
-9.50000000e-01	-6.71969859e-03	-4.44083697e-02
-9.40000000e-01	-6.90790651e-03	-4.59351184e-02
-9.30000000e-01	-7.30591354e-03	-4.74749781e-02
-9.20000000e-01	-7.91907370e-03	-4.90369232e-02
-9.10000000e-01	-8.74301088e-03	-5.06322237e-02
-9.00000000e-01	-9.76359870e-03	-5.22741870e-02
-8.90000000e-01	-1.09574466e-02	-5.39778214e-02
-8.80000000e-01	-1.22928849e-02	-5.57594327e-02
-8.70000000e-01	-1.37314151e-02	-5.76361724e-02
-8.60000000e-01	-1.52295672e-02	-5.96255546e-02
-8.50000000e-01	-1.67410817e-02	-6.17449631e-02
-8.40000000e-01	-1.82193141e-02	-6.40111706e-02
-8.30000000e-01	-1.96197462e-02	-6.64398893e-02
-8.20000000e-01	-2.09024760e-02	-6.90453747e-02
-8.10000000e-01	-2.20345567e-02	-7.18400990e-02
-8.00000000e-01	-2.29920577e-02	-7.48345093e-02
-7.90000000e-01	-2.37617290e-02	-7.80368820e-02
-7.80000000e-01	-2.43421671e-02	-8.14532780e-02
-7.70000000e-01	-2.47444022e-02	-8.50876029e-02
-7.60000000e-01	-2.49918521e-02	-8.89417664e-02
-7.50000000e-01	-2.51196177e-02	-9.30159346e-02
-7.40000000e-01	-2.51731299e-02	-9.73088616e-02
-7.30000000e-01	-2.52061853e-02	-1.01818283e-01
-7.20000000e-01	-2.52784475e-02	-1.06541353e-01
-7.10000000e-01	-2.54525122e-02	-1.11475099e-01
-7.00000000e-01	-2.57906678e-02	-1.16616870e-01
-6.90000000e-01	-2.63514954e-02	-1.21964754e-01
-6.80000000e-01	-2.71864721e-02	-1.27517937e-01
-6.70000000e-01	-2.83367429e-02	-1.33276972e-01
-6.60000000e-01	-2.98302243e-02	-1.39243943e-01
-6.50000000e-01	-3.16791944e-02	-1.45422492e-01
-6.40000000e-01	-3.38785013e-02	-1.51817693e-01
-6.30000000e-01	-3.64044978e-02	-1.58435755e-01
-6.20000000e-01	-3.92147759e-02	-1.65283536e-01
-6.10000000e-01	-4.22487358e-02	-1.72367867e-01
-6.00000000e-01	-4.54289844e-02	-1.79694672e-01
-5.90000000e-01	-4.86635138e-02	-1.87267897e-01
-5.80000000e-01	-5.18485693e-02	-1.95088248e-01
-5.70000000e-01	-5.48720775e-02	-2.03151758e-01
-5.60000000e-01	-5.76174719e-02	-2.11448205e-01
-5.50000000e-01	-5.99677283e-02	-2.19959420e-01
-5.40000000e-01	-6.18094041e-02	-2.28657509e-01
-5.30000000e-01	-6.30364702e-02	-2.37503061e-01
-5.20000000e-01	-6.35537302e-02	-2.46443377e-01
-5.10000000e-01	-6.32796357e-02	-2.55410796e-01
-5.00000000e-01	-6.21483385e-02	-2.64321180e-01
-4.90000000e-01	-6.01108544e-02	-2.73072633e-01
-4.80000000e-01	-5.71352653e-02	-2.81544535e-01
-4.70000000e-01	-5.32059374e-02	-2.89596940e-01
-4.60000000e-01	-4.83217936e-02	-2.97070437e-01
-4.50000000e-01	-4.24937381e-02	-3.03786510e-01
-4.40000000e-01	-3.57413881e-02	-3.09548469e-01
-4.30000000e-01	-2.80893227e-02	-3.14142969e-01
-4.20000000e-01	-1.95631014e-02	-3.17342161e-01
-4.10000000e-01	-1.01853391e-02	-3.18906466e-01
-4.00000000e-01	2.78573645e-05	-3.18587964e-01
-3.90000000e-01	1.10697837e-02	-3.16134366e-01
-3.80000000e-01	2.29450694e-02	-3.11293507e-01
-3.70000000e-01	3.56703871e-02	-3.03818299e-01
-3.60000000e-01	4.92737286e-02	-2.93472043e-01
-3.50000000e-01	6.37921073e-02	-2.80034004e-01
-3.40000000e-01	7.92676225e-02	-2.63305122e-01
-3.30000000e-01	9.57419181e-02	-2.43113751e-01
-3.20000000e-01	1.13249162e-01	-2.19321287e-01
-3.10000000e-01	1.31807776e-01	-1.91827566e-01
-3.00000000e-01	1.51411245e-01	-1.60575909e-01
-2.90000000e-01	1.72018420e-01	-1.25557709e-01
-2.80000000e-01	1.93543803e-01	-8.68164506e-02
-2.70000000e-01	2.15848376e-01	-4.44510857e-02
-2.60000000e-01	2.38731541e-01	1.38130897e-03
-2.50000000e-01	2.61924777e-01	5.04636543e-02
-2.40000000e-01	2.85087575e-01	1.02517814e-01
-2.30000000e-01	3.07806172e-01	1.57204398e-01
-2.20000000e-01	3.29595517e-01	2.14123459e-01
-2.10000000e-01	3.49904793e-01	2.72816100e-01
-2.00000000e-01	3.68126679e-01	3.32767026e-01
-1.90000000e-01	3.83610388e-01	3.93408064e-01
-1.80000000e-01	3.95678318e-01	4.54122692e-01
-1.70000000e-01	4.03646006e-01	5.14251595e-01
-1.60000000e-01	4.06844875e-01	5.73099303e-01
-1.50000000e-01	4.04647088e-01	6.29941935e-01
-1.40000000e-01	3.96491674e-01	6.84036082e-01
-1.30000000e-01	3.81910978e-01	7.34628822e-01
-1.20000000e-01	3.60556368e-01	7.80968877e-01
-1.10000000e-01	3.32222091e-01	8.22318834e-01
-1.00000000e-01	2.96866158e-01	8.57968342e-01
-9.00000000e-02	2.54627196e-01	8.87248144e-01
-8.00000000e-02	2.05836260e-01	9.09544705e-01
-7.00000000e-02	1.51022774e-01	9.24315181e-01
-6.00000000e-02	9.09139463e-02	9.31102367e-01
-5.00000000e-02	2.64272089e-02	9.29549228e-01
-4.00000000e-02	-4.13444776e-02	9.19412538e-01
-3.00000000e-02	-1.11154357e-01	9.00575142e-01
-2.00000000e-02	-1.81630251e-01	8.73056309e-01
-1.00000000e-02	-2.51308884e-01	8.37019659e-01
0.00000000e+00	-3.18675204e-01	7.92778175e-01
1.00000000e-02	-3.82205489e-01	7.40795853e-01
2.00000000e-02	-4.40412809e-01	6.81685640e-01
3.00000000e-02	-4.91893297e-01	6.16203406e-01
4.00000000e-02	-5.35371514e-01	5.45237830e-01
5.00000000e-02	-5.69743236e-01	4.69796223e-01
6.00000000e-02	-5.94113976e-01	3.90986478e-01
7.00000000e-02	-6.07831682e-01	3.09995482e-01
8.00000000e-02	-6.10512232e-01	2.28064505e-01
9.00000000e-02	-6.02056593e-01	1.46462197e-01
1.00000000e-01	-5.82658786e-01	6.64559683e-02
1.10000000e-01	-5.52804175e-01	-1.07173808e-02
1.20000000e-01	-5.13257931e-01	-8.38808617e-02
1.30000000e-01	-4.65043934e-01	-1.51945381e-01
1.40000000e-01	-4.09414749e-01	-2.13935774e-01
1.50000000e-01	-3.47813667e-01	-2.69013907e-01
1.60000000e-01	-2.81830145e-01	-3.16498079e-01
1.70000000e-01	-2.13150230e-01	-3.55878056e-01
1.80000000e-01	-1.43503799e-01	-3.86825237e-01
1.90000000e-01	-7.46105454e-02	-4.09197651e-01
2.00000000e-01	-8.12673013e-03	-4.23039622e-01
2.10000000e-01	5.44053328e-02	-4.28576190e-01
2.20000000e-01	1.11603190e-01	-4.26202511e-01
2.30000000e-01	1.62283888e-01	-4.16468693e-01
2.40000000e-01	2.05495930e-01	-4.00060626e-01
2.50000000e-01	2.40542461e-01	-3.77777523e-01
2.60000000e-01	2.66994964e-01	-3.50507000e-01
2.70000000e-01	2.84697128e-01	-3.19198548e-01
2.80000000e-01	2.93758986e-01	-2.84836319e-01
2.90000000e-01	2.94541771e-01	-2.48412105e-01
3.00000000e-01	2.87634358e-01	-2.10899380e-01
3.10000000e-01	2.73822427e-01	-1.73229174e-01
3.20000000e-01	2.54051820e-01	-1.36268460e-01
3.30000000e-01	2.29387698e-01	-1.00801614e-01
3.40000000e-01	2.00971265e-01	-6.75153780e-02
3.50000000e-01	1.69975873e-01	-3.69875899e-02
3.60000000e-01	1.37564257e-01	-9.67982815e-03
3.70000000e-01	1.04848552e-01	1.40660533e-02
3.80000000e-01	7.28545665e-02	3.40276360e-02
3.90000000e-01	4.24915336e-02	5.00981632e-02
4.00000000e-01	1.45282720e-02	6.22796446e-02
4.10000000e-01	-1.04236159e-02	7.06732897e-02
4.20000000e-01	-3.19192251e-02	7.54677758e-02
4.30000000e-01	-4.96825489e-02	7.69258951e-02
4.40000000e-01	-6.36017563e-02	7.53701382e-02
4.50000000e-01	-7.37181839e-02	7.11677682e-02
4.60000000e-01	-8.02099202e-02	6.47159089e-02
4.70000000e-01	-8.33710471e-02	5.64271326e-02
4.80000000e-01	-8.35877335e-02	4.67159745e-02
4.90000000e-01	-8.13124424e-02	3.59867342e-02
5.00000000e-01	-7.70375180e-02	2.46228500e-02
5.10000000e-01	-7.12693698e-02	1.29780546e-02
5.20000000e-01	-6.45043620e-02	1.36943895e-03
5.30000000e-01	-5.72073676e-02	-9.92752551e-03
5.40000000e-01	-4.97937628e-02	-2.06820312e-02
5.50000000e-01	-4.26154260e-02	-3.07091354e-02
5.60000000e-01	-3.59510841e-02	-3.98692686e-02
5.70000000e-01	-3.00011259e-02	-4.80662484e-02
5.80000000e-01	-2.48867848e-02	-5.52440342e-02
5.90000000e-01	-2.06533990e-02	-6.13824857e-02
6.00000000e-01	-1.72772838e-02	-6.64924001e-02
6.10000000e-01	-1.46756159e-02	-7.06101074e-02
6.20000000e-01	-1.27186236e-02	-7.37918934e-02
6.30000000e-01	-1.12433174e-02	-7.61085028e-02
6.40000000e-01	-1.00679690e-02	-7.76399471e-02
6.50000000e-01	-9.00656123e-03	-7.84708081e-02
6.60000000e-01	-7.88247933e-03	-7.86861891e-02
6.70000000e-01	-6.54079045e-03	-7.83684212e-02
6.80000000e-01	-4.85856278e-03	-7.75945889e-02
6.90000000e-01	-2.75279531e-03	-7.64348935e-02
7.00000000e-01	-1.85663589e-04	-7.49518304e-02
7.10000000e-01	2.83307350e-03	-7.32001193e-02
7.20000000e-01	6.24652157e-03	-7.12272883e-02
7.30000000e-01	9.95383485e-03	-6.90747906e-02
7.40000000e-01	1.38158958e-02	-6.67795088e-02
7.50000000e-01	1.76631412e-02	-6.43754910e-02
7.60000000e-01	2.13050989e-02	-6.18957595e-02
7.70000000e-01	2.45411285e-02	-5.93740343e-02
7.80000000e-01	2.71718208e-02	-5.68462299e-02
7.90000000e-01	2.90104859e-02	-5.43515966e-02
8.00000000e-01	2.98941683e-02	-5.19334071e-02
8.10000000e-01	2.96936541e-02	-4.96391145e-02
8.20000000e-01	2.83219844e-02	-4.75199424e-02
8.30000000e-01	2.57410634e-02	-4.56298987e-02
8.40000000e-01	2.19660305e-02	-4.40242433e-02
8.50000000e-01	1.70671719e-02	-4.27574668e-02
8.60000000e-01	1.11692526e-02	-4.18808738e-02
8.70000000e-01	4.44826790e-03	-4.14398831e-02
8.80000000e-01	-2.87427464e-03	-4.14711860e-02
8.90000000e-01	-1.05393169e-02	-4.19999108e-02
9.00000000e-01	-1.82601314e-02	-4.30369550e-02
9.10000000e-01	-2.57337061e-02	-4.45766453e-02
9.20000000e-01	-3.26531472e-02	-4.65948772e-02
9.30000000e-01	-3.87205628e-02	-4.90478745e-02
9.40000000e-01	-4.36598618e-02	-5.18716837e-02
9.50000000e-01	-4.72289011e-02	-5.49824929e-02
9.60000000e-01	-4.92304338e-02	-5.82778299e-02
9.70000000e-01	-4.95213614e-02	-6.16386540e-02
9.80000000e-01	-4.80198591e-02	-6.49323179e-02
9.90000000e-01	-4.47100355e-02	-6.80163305e-02
1.00000000e+00	-3.96438948e-02	-7.07428119e-02
1.01000000e+00	-3.29404859e-02	-7.29634909e-02
1.02000000e+00	-2.47822473e-02	-7.45350626e-02
1.03000000e+00	-1.54086833e-02	-7.53246958e-02
1.04000000e+00	-5.10762561e-03	-7.52154618e-02
1.05000000e+00	5.79555764e-03	-7.41114453e-02
1.06000000e+00	1.69503482e-02	-7.19423050e-02
1.07000000e+00	2.79945314e-02	-6.86670597e-02
1.08000000e+00	3.85681416e-02	-6.42769058e-02
1.09000000e+00	4.83272981e-02	-5.87969061e-02
1.10000000e+00	5.69573424e-02	-5.22864340e-02
1.11000000e+00	6.41847135e-02	-4.48383119e-02
1.12000000e+00	6.97870611e-02	-3.65766390e-02
1.13000000e+00	7.36011766e-02	-2.76533628e-02
1.14000000e+00	7.55284218e-02	-1.82437095e-02
1.15000000e+00	7.55374498e-02	-8.54064020e-03
1.16000000e+00	7.36641368e-02	1.25144766e-03
1.17000000e+00	7.00087663e-02	1.09235209e-02
1.18000000e+00	6.47306336e-02	2.02689287e-02
1.19000000e+00	5.80403484e-02	2.90903435e-02
1.20000000e+00	5.01902148e-02	3.72063293e-02
1.21000000e+00	4.14631467e-02	4.44572583e-02
1.22000000e+00	3.21606348e-02	5.07103257e-02
1.23000000e+00	2.25903150e-02	5.58634537e-02
1.24000000e+00	1.30536919e-02	5.98479310e-02
1.25000000e+00	3.83455664e-03	6.26296899e-02
1.26000000e+00	-4.81141201e-03	6.42091930e-02
1.27000000e+00	-1.26654355e-02	6.46199632e-02
1.28000000e+00	-1.95524726e-02	6.39258572e-02
1.29000000e+00	-2.53458641e-02	6.22172399e-02
1.30000000e+00	-2.99696525e-02	5.96062655e-02
1.31000000e+00	-3.33985566e-02	5.62215098e-02
1.32000000e+00	-3.56556908e-02	5.22022231e-02
1.33000000e+00	-3.68082241e-02	4.76924803e-02
1.34000000e+00	-3.69612655e-02	4.28355061e-02
1.35000000e+00	-3.62503374e-02	3.77684268e-02
1.36000000e+00	-3.48328573e-02	3.26176757e-02
1.37000000e+00	-3.28790796e-02	2.74952330e-02
1.38000000e+00	-3.05629640e-02	2.24958312e-02
1.39000000e+00	-2.80534229e-02	1.76952027e-02
1.40000000e+00	-2.55063650e-02	1.31493879e-02
1.41000000e+00	-2.30578996e-02	8.89506482e-03
1.42000000e+00	-2.08189933e-02	4.95081184e-03
1.43000000e+00	-1.88717847e-02	1.31916781e-03
1.44000000e+00	-1.72676710e-02	-2.01068107e-03
1.45000000e+00	-1.60271813e-02	-5.05978234e-03
1.46000000e+00	-1.51415592e-02	-7.85607463e-03
1.47000000e+00	-1.45758851e-02	-1.04310294e-02
1.48000000e+00	-1.42734952e-02	-1.28164745e-02
1.49000000e+00	-1.41613904e-02	-1.50417734e-02
1.50000000e+00	-1.41562865e-02	-1.71315061e-02
1.51000000e+00	-1.41709341e-02	-1.91037539e-02
1.52000000e+00	-1.41203341e-02	-2.09690551e-02
1.53000000e+00	-1.39274971e-02	-2.27300471e-02
1.54000000e+00	-1.35284304e-02	-2.43817724e-02
1.55000000e+00	-1.28760943e-02	-2.59125839e-02
1.56000000e+00	-1.19431356e-02	-2.73055499e-02
1.57000000e+00	-1.07232861e-02	-2.85402353e-02
1.58000000e+00	-9.23139359e-03	-2.95947146e-02
1.59000000e+00	-7.50213320e-03	-3.04476665e-02
1.60000000e+00	-5.58752543e-03	-3.10804009e-02
1.61000000e+00	-3.55344988e-03	-3.14786784e-02
1.62000000e+00	-1.47539876e-03	-3.16342037e-02
1.63000000e+00	5.66249734e-04	-3.15456987e-02
1.64000000e+00	2.49113879e-03	-3.12194926e-02
1.65000000e+00	4.22372089e-03	-3.06695985e-02
1.66000000e+00	5.69764327e-03	-2.99172830e-02
1.67000000e+00	6.85948135e-03	-2.89901656e-02
1.68000000e+00	7.67161809e-03	-2.79209160e-02
1.69000000e+00	8.11412497e-03	-2.67456399e-02
1.70000000e+00	8.18556523e-03	-2.55020654e-02
1.71000000e+00	7.90270685e-03	-2.42276461e-02
1.72000000e+00	7.29919852e-03	-2.29577070e-02
1.73000000e+00	6.42332178e-03	-2.17237472e-02
1.74000000e+00	5.33498297e-03	-2.05520051e-02
1.75000000e+00	4.10214779e-03	-1.94623698e-02
1.76000000e+00	2.79694621e-03	-1.84677008e-02
1.77000000e+00	1.49168546e-03	-1.75735873e-02
1.78000000e+00	2.55004471e-04	-1.67785538e-02
1.79000000e+00	-8.51615718e-04	-1.60746864e-02
1.80000000e+00	-1.77680167e-03	-1.54486299e-02
1.81000000e+00	-2.48155395e-03	-1.48828830e-02
1.82000000e+00	-2.94073388e-03	-1.43573025e-02
1.83000000e+00	-3.14372515e-03	-1.38507147e-02
1.84000000e+00	-3.09427543e-03	-1.33425308e-02
1.85000000e+00	-2.80957094e-03	-1.28142628e-02
1.86000000e+00	-2.31863928e-03	-1.22508500e-02
1.87000000e+00	-1.66020903e-03	-1.16417159e-02
1.88000000e+00	-8.80179383e-04	-1.09815002e-02
1.89000000e+00	-2.88658106e-05	-1.02704296e-02
1.90000000e+00	8.41809917e-04	-9.51431767e-03
1.91000000e+00	1.68102511e-03	-8.72420719e-03
1.92000000e+00	2.44151458e-03	-7.91569136e-03
1.93000000e+00	3.08166490e-03	-7.10796910e-03
1.94000000e+00	3.56715819e-03	-6.32270488e-03
1.95000000e+00	3.87211304e-03	-5.58277330e-03
1.96000000e+00	3.97970494e-03	-4.91097215e-03
1.97000000e+00	3.88228173e-03	-4.32878628e-03
1.98000000e+00	3.58101890e-03	-3.85527709e-03
1.99000000e+00	3.08518342e-03	-3.50616057e-03
2.00000000e+00	2.41109219e-03	-3.29312104e-03
2.01000000e+00	1.58086079e-03	-3.22338932e-03
2.02000000e+00	6.21040677e-04	-3.29959489e-03
2.03000000e+00	-4.38762166e-04	-3.51988202e-03
2.04000000e+00	-1.56720489e-03	-3.87826265e-03
2.05000000e+00	-2.73239588e-03	-4.36516356e-03
2.06000000e+00	-3.90290667e-03	-4.96811459e-03
2.07000000e+00	-5.04858199e-03	-5.67251777e-03
2.08000000e+00	-6.14114301e-03	-6.46243536e-03
2.09000000e+00	-7.15459795e-03	-7.32133749e-03
2.10000000e+00	-8.06548947e-03	-8.23275748e-03
2.11000000e+00	-8.85301958e-03	-9.18081349e-03
2.12000000e+00	-9.49909893e-03	-1.01505692e-02
2.13000000e+00	-9.98836782e-03	-1.11282211e-02
2.14000000e+00	-1.03082318e-02	-1.21011169e-02
2.15000000e+00	-1.04489462e-02	-1.30576226e-02
2.16000000e+00	-1.04037700e-02	-1.39868723e-02
2.17000000e+00	-1.01691971e-02	-1.48784401e-02
2.18000000e+00	-9.74525439e-03	-1.57219865e-02
2.19000000e+00	-9.13584345e-03	-1.65069274e-02
2.20000000e+00	-8.34908863e-03	-1.72221766e-02
2.21000000e+00	-7.39764472e-03	-1.78560041e-02
2.22000000e+00	-6.29891243e-03	-1.83960437e-02
2.23000000e+00	-5.07510894e-03	-1.88294697e-02
2.24000000e+00	-3.75314585e-03	-1.91433487e-02
2.25000000e+00	-2.36427610e-03	-1.93251547e-02
2.26000000e+00	-9.43485437e-04	-1.93634235e-02
2.27000000e+00	4.71378682e-04	-1.92485051e-02
2.28000000e+00	1.84072848e-03	-1.89733647e-02
2.29000000e+00	3.12457502e-03	-1.85343709e-02
2.30000000e+00	4.28403317e-03	-1.79320118e-02
2.31000000e+00	5.28292344e-03	-1.71714741e-02
2.32000000e+00	6.08938823e-03	-1.62630307e-02
2.33000000e+00	6.67743182e-03	-1.52221888e-02
2.34000000e+00	7.02829058e-03	-1.40695665e-02
2.35000000e+00	7.13154367e-03	-1.28304797e-02
2.36000000e+00	6.98588439e-03	-1.15342414e-02
2.37000000e+00	6.59948813e-03	-1.02131944e-02
2.38000000e+00	5.98993398e-03	-8.90151499e-03
2.39000000e+00	5.18366150e-03	-7.63384589e-03
2.40000000e+00	4.21497147e-03	-6.44382494e-03
2.41000000e+00	3.12460681e-03	-5.36259103e-03
2.42000000e+00	1.95797622e-03	-4.41735001e-03
2.43000000e+00	7.63106314e-04	-3.63008489e-03
2.44000000e+00	-4.11573307e-04	-3.01648805e-03
2.45000000e+00	-1.51949523e-03	-2.58518294e-03
2.46000000e+00	-2.51814681e-03	-2.33728712e-03
2.47000000e+00	-3.37106933e-03	-2.26634974e-03
2.48000000e+00	-4.04955174e-03	-2.35867497e-03
2.49000000e+00	-4.53392336e-03	-2.59402054e-03
2.50000000e+00	-4.81437167e-03	-2.94663801e-03
2.51000000e+00	-4.89123837e-03	-3.38660096e-03
2.52000000e+00	-4.77477671e-03	-3.88134965e-03
2.53000000e+00	-4.48438413e-03	-4.39736726e-03
2.54000000e+00	-4.04735504e-03	-4.90189447e-03
2.55000000e+00	-3.49722630e-03	-5.36458641e-03
2.56000000e+00	-2.87181193e-03	-5.75901908e-03
2.57000000e+00	-2.21104145e-03	-6.06396094e-03
2.58000000e+00	-1.55472747e-03	-6.26433951e-03
2.59000000e+00	-9.40391708e-04	-6.35185078e-03
2.60000000e+00	-4.01274250e-04	-6.32518060e-03
2.61000000e+00	3.53606820e-05	-6.18983054e-03
2.62000000e+00	3.49528197e-04	-5.95756414e-03
2.63000000e+00	5.29365281e-04	-5.64551206e-03
2.64000000e+00	5.71470911e-04	-5.27499461e-03
2.65000000e+00	4.80733121e-04	-4.87013641e-03
2.66000000e+00	2.69663829e-04	-4.45635932e-03
2.67000000e+00	-4.27078980e-05	-4.05884605e-03
2.68000000e+00	-4.32306861e-04	-3.70106682e-03
2.69000000e+00	-8.71748221e-04	-3.40345610e-03
2.70000000e+00	-1.33222537e-03	-3.18231544e-03
2.71000000e+00	-1.78542712e-03	-3.04900283e-03
2.72000000e+00	-2.20536171e-03	-3.00945013e-03
2.73000000e+00	-2.56997277e-03	-3.06402831e-03
2.74000000e+00	-2.86244653e-03	-3.20775829e-03
2.75000000e+00	-3.07213083e-03	-3.43084320e-03
2.76000000e+00	-3.19501180e-03	-3.71947801e-03
2.77000000e+00	-3.23372331e-03	-4.05687596e-03
2.78000000e+00	-3.19709482e-03	-4.42443877e-03
2.79000000e+00	-3.09927292e-03	-4.80299010e-03
2.80000000e+00	-2.95848001e-03	-5.17398965e-03
2.81000000e+00	-2.79549653e-03	-5.52064883e-03
2.82000000e+00	-2.63197171e-03	-5.82887710e-03
2.83000000e+00	-2.48867860e-03	-6.08800132e-03
2.84000000e+00	-2.38383318e-03	-6.29121688e-03
2.85000000e+00	-2.33159327e-03	-6.43574830e-03
2.86000000e+00	-2.34084186e-03	-6.52271745e-03
2.87000000e+00	-2.41434088e-03	-6.55673715e-03
2.88000000e+00	-2.54831811e-03	-6.54526652e-03
2.89000000e+00	-2.73252164e-03	-6.49778047e-03
2.90000000e+00	-2.95074592e-03	-6.42481716e-03
2.91000000e+00	-3.18180294e-03	-6.33697548e-03
2.92000000e+00	-3.40088204e-03	-6.24393664e-03
2.93000000e+00	-3.58121635e-03	-6.15358181e-03
2.94000000e+00	-3.69595220e-03	-6.07127022e-03
2.95000000e+00	-3.72010329e-03	-5.99933066e-03
2.96000000e+00	-3.63246364e-03	-5.93680382e-03
2.97000000e+00	-3.41735378e-03	-5.87945553e-03
2.98000000e+00	-3.06608252e-03	-5.82006178e-03
2.99000000e+00	-2.57802244e-03	-5.74894749e-03
3.00000000e+00	-1.96121907e-03	-5.65474322e-03
3.01000000e+00	-1.23248127e-03	-5.52530857e-03
3.02000000e+00	-4.16931234e-04	-5.34875923e-03
3.03000000e+00	4.52974862e-04	-5.11452677e-03
3.04000000e+00	1.33891182e-03	-4.81437719e-03
3.05000000e+00	2.19856211e-03	-4.44331622e-03
3.06000000e+00	2.98780399e-03	-4.00031579e-03
3.07000000e+00	3.66309034e-03	-3.48880727e-03
3.08000000e+00	4.18388371e-03	-2.91690137e-03
3.09000000e+00	4.51500751e-03	-2.29731224e-03
3.10000000e+00	4.62877563e-03	-1.64698173e-03
3.11000000e+00	4.50677343e-03	-9.86419522e-04
3.12000000e+00	4.14118158e-03	-3.38792663e-04
3.13000000e+00	3.53555841e-03	2.71185201e-04
3.14000000e+00	2.70502694e-03	8.18501613e-04
3.15000000e+00	1.67584560e-03	1.27915742e-03
3.16000000e+00	4.84376305e-04	1.63146575e-03
3.17000000e+00	-8.24502091e-04	1.85726031e-03
3.18000000e+00	-2.19945585e-03	1.94294041e-03
3.19000000e+00	-3.58512738e-03	1.88028930e-03
3.20000000e+00	-4.92480772e-03	1.66701552e-03
3.21000000e+00	-6.16320896e-03	1.30698344e-03
3.22000000e+00	-7.24918902e-03	8.10117170e-04
3.23000000e+00	-8.13828338e-03	1.91981377e-04
3.24000000e+00	-8.79490881e-03	-5.26938631e-04
3.25000000e+00	-9.19412182e-03	-1.32221769e-03
3.26000000e+00	-9.32283889e-03	-2.16667759e-03
3.27000000e+00	-9.18045473e-03	-3.03171344e-03
3.28000000e+00	-8.77882745e-03	-3.88868545e-03
3.29000000e+00	-8.14163367e-03	-4.71029879e-03
3.30000000e+00	-7.30312997e-03	-5.47189566e-03
3.31000000e+00	-6.30638882e-03	-6.15258929e-03
3.32000000e+00	-5.20110411e-03	-6.73617965e-03
3.33000000e+00	-4.04108333e-03	-7.21180333e-03
3.34000000e+00	-2.88155887e-03	-7.57428641e-03
3.35000000e+00	-1.77645867e-03	-7.82418561e-03
3.36000000e+00	-7.75776805e-04	-7.96752142e-03
3.37000000e+00	7.68226198e-05	-8.01522376e-03
3.38000000e+00	7.46049004e-04	-7.98232656e-03
3.39000000e+00	1.20657746e-03	-7.88696114e-03
3.40000000e+00	1.44411590e-03	-7.74920810e-03
3.41000000e+00	1.45590202e-03	-7.58987449e-03
3.42000000e+00	1.25061536e-03	-7.42926520e-03
3.43000000e+00	8.47720583e-04	-7.28601640e-03
3.44000000e+00	2.76286775e-04	-7.17605376e-03
3.45000000e+00	-4.26645989e-04	-7.11172917e-03
3.46000000e+00	-1.21806004e-03	-7.10117872e-03
3.47000000e+00	-2.05120426e-03	-7.14793067e-03
3.48000000e+00	-2.87796973e-03	-7.25077774e-03
3.49000000e+00	-3.65127370e-03	-7.40391250e-03
3.50000000e+00	-4.32733200e-03	-7.59731029e-03
3.51000000e+00	-4.86770893e-03	-7.81733066e-03
3.52000000e+00	-5.24104852e-03	-8.04749738e-03
3.53000000e+00	-5.42441027e-03	-8.26940851e-03
3.54000000e+00	-5.40415554e-03	-8.46372287e-03
3.55000000e+00	-5.17635554e-03	-8.61116733e-03
3.56000000e+00	-4.74671727e-03	-8.69351052e-03
3.57000000e+00	-4.13004909e-03	-8.69445335e-03
3.58000000e+00	-3.34931003e-03	-8.60039358e-03
3.59000000e+00	-2.43430696e-03	-8.40103108e-03
3.60000000e+00	-1.42011880e-03	-8.08979112e-03
3.61000000e+00	-3.45338130e-04	-7.66405449e-03
3.62000000e+00	7.49774554e-04	-7.12519446e-03
3.63000000e+00	1.82512837e-03	-6.47843145e-03
3.64000000e+00	2.84254096e-03	-5.73252550e-03
3.65000000e+00	3.76729810e-03	-4.89933406e-03
3.66000000e+00	4.56946698e-03	-3.99326791e-03
3.67000000e+00	5.22491270e-03	-3.03068096e-03
3.68000000e+00	5.71598588e-03	-2.02923016e-03
3.69000000e+00	6.03186875e-03	-1.00724007e-03
3.70000000e+00	6.16858550e-03	1.68972953e-05
3.71000000e+00	6.12870034e-03	1.02526165e-03
3.72000000e+00	5.92074142e-03	2.00086395e-03
3.73000000e+00	5.55840078e-03	2.92801420e-03
3.74000000e+00	5.05956832e-03	3.79259293e-03
3.75000000e+00	4.44526251e-03	4.58222858e-03
3.76000000e+00	3.73852067e-03	5.28638890e-03
3.77000000e+00	2.96330846e-03	5.89639934e-03
3.78000000e+00	2.14350206e-03	6.40540473e-03
3.79000000e+00	1.30198725e-03	6.80829227e-03
3.80000000e+00	4.59909257e-04	7.10159382e-03
3.81000000e+00	-3.63904902e-04	7.28338423e-03
3.82000000e+00	-1.15334150e-03	7.35318938e-03
3.83000000e+00	-1.89521412e-03	7.31191397e-03
3.84000000e+00	-2.57930834e-03	7.16179449e-03
3.85000000e+00	-3.19827728e-03	6.90637800e-03
3.86000000e+00	-3.74741467e-03	6.55052288e-03
3.87000000e+00	-4.22433613e-03	6.10041340e-03
3.88000000e+00	-4.62860125e-03	5.56357703e-03
3.89000000e+00	-4.96130827e-03	4.94889127e-03
3.90000000e+00	-5.22469069e-03	4.26656610e-03
3.91000000e+00	-5.42174110e-03	3.52808878e-03
3.92000000e+00	-5.55588169e-03	2.74611993e-03
3.93000000e+00	-5.63069499e-03	1.93433289e-03
3.94000000e+00	-5.64972192e-03	1.10719240e-03
3.95000000e+00	-5.61632811e-03	2.79673874e-04
3.96000000e+00	-5.53363401e-03	-5.33071055e-04
3.97000000e+00	-5.40450014e-03	-1.31609158e-03
3.98000000e+00	-5.23155567e-03	-2.05504216e-03
3.99000000e+00	-5.01725704e-03	-2.73659567e-03
4.00000000e+00	-4.76396328e-03	-3.34884398e-03
4.01000000e+00	-4.47401556e-03	-3.88166420e-03
4.02000000e+00	-4.14981108e-03	-4.32702915e-03
4.03000000e+00	-3.79386401e-03	-4.67924277e-03
4.04000000e+00	-3.40884961e-03	-4.93508511e-03
4.05000000e+00	-2.99763116e-03	-5.09385585e-03
4.06000000e+00	-2.56327167e-03	-5.15731164e-03
4.07000000e+00	-2.10903527e-03	-5.12949839e-03
4.08000000e+00	-1.63838398e-03	-5.01648648e-03
4.09000000e+00	-1.15497612e-03	-4.82602253e-03
4.10000000e+00	-6.62671824e-04	-4.56711732e-03
4.11000000e+00	-1.65549468e-04	-4.24959301e-03
4.12000000e+00	3.32065574e-04	-3.88361615e-03
4.13000000e+00	8.25561372e-04	-3.47924356e-03
4.14000000e+00	1.30999361e-03	-3.04600776e-03
4.15000000e+00	1.78004088e-03	-2.59256584e-03
4.16000000e+00	2.22997075e-03	-2.12643183e-03
4.17000000e+00	2.65362776e-03	-1.65380693e-03
4.18000000e+00	3.04445471e-03	-1.17951547e-03
4.19000000e+00	3.39555788e-03	-7.07047366e-04
4.20000000e+00	3.69982438e-03	-2.38700886e-04
4.21000000e+00	3.95009667e-03	2.24187821e-04
4.22000000e+00	4.13940471e-03	6.80947402e-04
4.23000000e+00	4.26125119e-03	1.13123028e-03
4.24000000e+00	4.30993992e-03	1.57465498e-03
4.25000000e+00	4.28093206e-03	2.01046035e-03
4.26000000e+00	4.17121029e-03	2.43719929e-03
4.27000000e+00	3.97962760e-03	2.85249750e-03
4.28000000e+00	3.70721477e-03	3.25289814e-03
4.29000000e+00	3.35742087e-03	3.63380754e-03
4.30000000e+00	2.93626201e-03	3.98955021e-03
4.31000000e+00	2.45235747e-03	4.31353384e-03
4.32000000e+00	1.91683773e-03	4.59851687e-03
4.33000000e+00	1.34311547e-03	4.83696424e-03
4.34000000e+00	7.46519446e-04	5.02146977e-03
4.35000000e+00	1.43799269e-04	5.14521882e-03
4.36000000e+00	-4.47481347e-04	5.20246103e-03
4.37000000e+00	-1.00963720e-03	5.18896130e-03
4.38000000e+00	-1.52560704e-03	5.10239776e-03
4.39000000e+00	-1.97971311e-03	4.94267785e-03
4.40000000e+00	-2.35839300e-03	4.71214833e-03
4.41000000e+00	-2.65086076e-03	4.41568091e-03
4.42000000e+00	-2.84965647e-03	4.06062306e-03
4.43000000e+00	-2.95104786e-03	3.65661142e-03
4.44000000e+00	-2.95525489e-03	3.21525409e-03
4.45000000e+00	-2.86647735e-03	2.74969625e-03
4.46000000e+00	-2.69271682e-03	2.27409109e-03
4.47000000e+00	-2.44539600e-03	1.80300420e-03
4.48000000e+00	-2.13879118e-03	1.35078396e-03
4.49000000e+00	-1.78930489e-03	9.30933253e-04
4.50000000e+00	-1.41461654e-03	5.55517565e-04
4.51000000e+00	-1.03275731e-03	2.34643310e-04
4.52000000e+00	-6.61161187e-04	-2.39643586e-05
4.53000000e+00	-3.15746983e-04	-2.15260474e-04
4.54000000e+00	-1.00855971e-05	-3.37039577e-04
4.55000000e+00	2.45297319e-04	-3.89947368e-04
4.56000000e+00	4.43440138e-04	-3.77345439e-04
4.57000000e+00	5.81252459e-04	-3.05038558e-04
4.58000000e+00	6.59590005e-04	-1.80882099e-04
4.59000000e+00	6.83090417e-04	-1.42941910e-05
4.60000000e+00	6.59777730e-04	1.84297402e-04
4.61000000e+00	6.00457837e-04	4.04040125e-04
4.62000000e+00	5.17940551e-04	6.34238251e-04
4.63000000e+00	4.26135337e-04	8.64897068e-04
4.64000000e+00	3.39076415e-04	1.08719837e-03
4.65000000e+00	2.69938310e-04	1.29388081e-03
4.66000000e+00	2.30104466e-04	1.47950516e-03
4.67000000e+00	2.28349229e-04	1.64059224e-03
4.68000000e+00	2.70187260e-04	1.77562950e-03
4.69000000e+00	3.57434686e-04	1.88495105e-03
4.70000000e+00	4.88013559e-04	1.97050383e-03
4.71000000e+00	6.56016205e-04	2.03551986e-03
4.72000000e+00	8.52029752e-04	2.08412056e-03
4.73000000e+00	1.06370457e-03	2.12088275e-03
4.74000000e+00	1.27653446e-03	2.15039839e-03
4.75000000e+00	1.47480250e-03	2.17685956e-03
4.76000000e+00	1.64263492e-03	2.20369831e-03
4.77000000e+00	1.76509753e-03	2.23330624e-03
4.78000000e+00	1.82926542e-03	2.26685320e-03
4.79000000e+00	1.82519680e-03	2.30421696e-03
4.80000000e+00	1.74674652e-03	2.34402779e-03
4.81000000e+00	1.59216401e-03	2.38382366e-03
4.82000000e+00	1.36443202e-03	2.42030378e-03
4.83000000e+00	1.07131849e-03	2.44966110e-03
4.84000000e+00	7.25130717e-04	2.46796874e-03
4.85000000e+00	3.42179088e-04	2.47159100e-03
4.86000000e+00	-5.80240987e-05	2.45758788e-03
4.87000000e+00	-4.53788818e-04	2.42408177e-03
4.88000000e+00	-8.22438056e-04	2.37055741e-03
4.89000000e+00	-1.14159760e-03	2.29807026e-03
4.90000000e+00	-1.39051016e-03	2.20934461e-03
4.91000000e+00	-1.55129638e-03	2.10874964e-03
4.92000000e+00	-1.61008712e-03	2.00215028e-03
4.93000000e+00	-1.55795788e-03	1.89663794e-03
4.94000000e+00	-1.39160694e-03	1.80015458e-03
4.95000000e+00	-1.11373286e-03	1.72103119e-03
4.96000000e+00	-7.33084232e-04	1.66746795e-03
4.97000000e+00	-2.64173144e-04	1.64698796e-03
4.98000000e+00	2.73336682e-04	1.66589913e-03
4.99000000e+00	8.55537373e-04	1.72879909e-03
5.00000000e+00	1.45543300e-03	1.83815628e-03
5.01000000e+00	2.04428276e-03	1.99399642e-03
5.02000000e+00	2.59305886e-03	2.19371775e-03
5.03000000e+00	3.07393961e-03	2.43205098e-03
5.04000000e+00	3.46175631e-03	2.70117169e-03
5.05000000e+00	3.73531476e-03	2.99096348e-03
5.06000000e+00	3.87851925e-03	3.28942169e-03
5.07000000e+00	3.88123791e-03	3.58317840e-03
5.08000000e+00	3.73986298e-03	3.85812260e-03
5.09000000e+00	3.45753640e-03	4.10008278e-03
5.10000000e+00	3.04403008e-03	4.29553585e-03
5.11000000e+00	2.51528895e-03	4.43230356e-03
5.12000000e+00	1.89266365e-03	4.50019848e-03
5.13000000e+00	1.20187626e-03	4.49158375e-03
5.14000000e+00	4.71776527e-04	4.40181537e-03
5.15000000e+00	-2.67043218e-04	4.22954232e-03
5.16000000e+00	-9.83700018e-04	3.97684761e-03
5.17000000e+00	-1.64846210e-03	3.64922195e-03
5.18000000e+00	-2.23410596e-03	3.25537128e-03
5.19000000e+00	-2.71712028e-03	2.80686826e-03
5.20000000e+00	-3.07869840e-03	2.31766645e-03
5.21000000e+00	-3.30547409e-03	1.80350325e-03
5.22000000e+00	-3.38997056e-03	1.28122331e-03
5.23000000e+00	-3.33074923e-03	7.68058121e-04
5.24000000e+00	-3.13226164e-03	2.80899015e-04
5.25000000e+00	-2.80442364e-03	-1.64399414e-04
5.26000000e+00	-2.36194572e-03	-5.53651282e-04
5.27000000e+00	-1.82346515e-03	-8.74876893e-04
5.28000000e+00	-1.21053440e-03	-1.11872203e-03
5.29000000e+00	-5.46526057e-04	-1.27874256e-03
5.30000000e+00	1.44484004e-04	-1.35154594e-03
5.31000000e+00	8.38795349e-04	-1.33678920e-03
5.32000000e+00	1.51406887e-03	-1.23704101e-03
5.33000000e+00	2.15017355e-03	-1.05752245e-03
5.34000000e+00	2.72985841e-03	-8.05747031e-04
5.35000000e+00	3.23922621e-03	-4.91084842e-04
5.36000000e+00	3.66799856e-03	-1.24278525e-04
5.37000000e+00	4.00957516e-03	2.83060366e-04
5.38000000e+00	4.26090214e-03	7.18946971e-04
5.39000000e+00	4.42217490e-03	1.17148549e-03
5.40000000e+00	4.49640956e-03	1.62927707e-03
5.41000000e+00	4.48892242e-03	2.08175686e-03
5.42000000e+00	4.40676010e-03	2.51944981e-03
5.43000000e+00	4.25812238e-03	2.93414044e-03
5.44000000e+00	4.05181720e-03	3.31895817e-03
5.45000000e+00	3.79678123e-03	3.66838476e-03
5.46000000e+00	3.50169217e-03	3.97819534e-03
5.47000000e+00	3.17468976e-03	4.24534778e-03
5.48000000e+00	2.82321268e-03	4.46783735e-03
5.49000000e+00	2.45394890e-03	4.64453448e-03
5.50000000e+00	2.07288767e-03	4.77502282e-03
5.51000000e+00	1.68545380e-03	4.85945272e-03
5.52000000e+00	1.29669875e-03	4.89842255e-03
5.53000000e+00	9.11519386e-04	4.89289629e-03
5.54000000e+00	5.34873878e-04	4.84416157e-03
5.55000000e+00	1.71965570e-04	4.75382775e-03
5.56000000e+00	-1.71631032e-04	4.62385946e-03
5.57000000e+00	-4.89922214e-04	4.45663725e-03
5.58000000e+00	-7.76537905e-04	4.25503378e-03
5.59000000e+00	-1.02487007e-03	4.02249231e-03
5.60000000e+00	-1.22830255e-03	3.76309350e-03
5.61000000e+00	-1.38051991e-03	3.48159673e-03
5.62000000e+00	-1.47587492e-03	3.18344414e-03
5.63000000e+00	-1.50978847e-03	2.87471822e-03
5.64000000e+00	-1.47915122e-03	2.56204745e-03
5.65000000e+00	-1.38269427e-03	2.25245855e-03
5.66000000e+00	-1.22129663e-03	1.95317866e-03
5.67000000e+00	-9.98200035e-04	1.67139493e-03
5.68000000e+00	-7.19106815e-04	1.41398320e-03
5.69000000e+00	-3.92143583e-04	1.18722050e-03
5.70000000e+00	-2.76819862e-05	9.96498699e-04
5.71000000e+00	3.61982734e-04	8.46057541e-04
5.72000000e+00	7.63084976e-04	7.38755287e-04
5.73000000e+00	1.16095409e-03	6.75893680e-04
5.74000000e+00	1.54066385e-03	6.57111353e-04
5.75000000e+00	1.88773138e-03	6.80356045e-04
5.76000000e+00	2.18882664e-03	7.41941443e-04
5.77000000e+00	2.43245095e-03	8.36689380e-04
5.78000000e+00	2.60954400e-03	9.58152844e-04
5.79000000e+00	2.71398172e-03	1.09891008e-03
5.80000000e+00	2.74293278e-03	1.25091544e-03
5.81000000e+00	2.69704959e-03	1.40588881e-03
5.82000000e+00	2.58047852e-03	1.55572261e-03
5.83000000e+00	2.40068513e-03	1.69288393e-03
5.84000000e+00	2.16810040e-03	1.81078912e-03
5.85000000e+00	1.89560525e-03	1.90412970e-03
5.86000000e+00	1.59788000e-03	1.96913063e-03
5.87000000e+00	1.29065370e-03	2.00372613e-03
5.88000000e+00	9.89894570e-04	2.00764279e-03
5.89000000e+00	7.10986511e-04	1.98238509e-03
5.90000000e+00	4.67937465e-04	1.93112409e-03
5.91000000e+00	2.72664081e-04	1.85849562e-03
5.92000000e+00	1.34392522e-04	1.77031981e-03
5.93000000e+00	5.92085975e-05	1.67325770e-03
5.94000000e+00	4.97817008e-05	1.57442504e-03
5.95000000e+00	1.05276822e-04	1.48098487e-03
5.96000000e+00	2.21457949e-04	1.39974212e-03
5.97000000e+00	3.90975020e-04	1.33676297e-03
5.98000000e+00	6.03815996e-04	1.29703976e-03
5.99000000e+00	8.47896218e-04	1.28421992e-03
6.00000000e+00	1.10974952e-03	1.30041300e-03
6.01000000e+00	1.37528013e-03	1.34608554e-03
6.02000000e+00	1.63053158e-03	1.42004812e-03
6.03000000e+00	1.86242827e-03	1.51953389e-03
6.04000000e+00	2.05944833e-03	1.64036237e-03
6.05000000e+00	2.21219073e-03	1.77717762e-03
6.06000000e+00	2.31380713e-03	1.92374605e-03
6.07000000e+00	2.36027742e-03	2.07329570e-03
6.08000000e+00	2.35051789e-03	2.21887700e-03
6.09000000e+00	2.28632123e-03	2.35372438e-03
6.10000000e+00	2.17213756e-03	2.47159822e-03
6.11000000e+00	2.01471521e-03	2.56708869e-03
6.12000000e+00	1.82262754e-03	2.63586546e-03
6.13000000e+00	1.60571848e-03	2.67486117e-03
6.14000000e+00	1.37450307e-03	2.68238048e-03
6.15000000e+00	1.13956073e-03	2.65813141e-03
6.16000000e+00	9.10958334e-04	2.60318034e-03
6.17000000e+00	6.97736527e-04	2.51983624e-03
6.18000000e+00	5.07487778e-04	2.41147411e-03
6.19000000e+00	3.46047595e-04	2.28231042e-03
6.20000000e+00	2.17312316e-04	2.13714591e-03
6.21000000e+00	1.23188257e-04	1.98109245e-03
6.22000000e+00	6.36682630e-05	1.81930072e-03
6.23000000e+00	3.70235834e-05	1.65670487e-03
6.24000000e+00	4.00919160e-05	1.49779842e-03
6.25000000e+00	6.86368333e-05	1.34645307e-03
6.26000000e+00	1.17750082e-04	1.20578910e-03
6.27000000e+00	1.82266511e-04	1.07810196e-03
6.28000000e+00	2.57161780e-04	9.64846360e-04
6.29000000e+00	3.37905421e-04	8.66675085e-04
6.30000000e+00	4.20746053e-04	7.83526433e-04
6.31000000e+00	5.02911275e-04	7.14751288e-04
6.32000000e+00	5.82711537e-04	6.59268567e-04
6.33000000e+00	6.59544603e-04	6.15736333e-04
6.34000000e+00	7.33804616e-04	5.82725321e-04
6.35000000e+00	8.06706652e-04	5.58881972e-04
6.36000000e+00	8.80043638e-04	5.43069228e-04
6.37000000e+00	9.55897091e-04	5.34475331e-04
6.38000000e+00	1.03632618e-03	5.32683398e-04
6.39000000e+00	1.12306076e-03	5.37697593e-04
6.40000000e+00	1.21722337e-03	5.49924928e-04
6.41000000e+00	1.31910275e-03	5.70114990e-04
6.42000000e+00	1.42799743e-03	5.99262948e-04
6.43000000e+00	1.54214251e-03	6.38483821e-04
6.44000000e+00	1.65872676e-03	6.88868057e-04
6.45000000e+00	1.77400017e-03	7.51329814e-04
6.46000000e+00	1.88346583e-03	8.26459866e-04
6.47000000e+00	1.98214327e-03	9.14394770e-04
6.48000000e+00	2.06488558e-03	1.01471282e-03
6.49000000e+00	2.12672816e-03	1.12636549e-03
6.50000000e+00	2.16324464e-03	1.24765059e-03
6.51000000e+00	2.17088449e-03	1.37623055e-03
6.52000000e+00	2.14726792e-03	1.50919609e-03
6.53000000e+00	2.09141620e-03	1.64317231e-03
6.54000000e+00	2.00389967e-03	1.77446155e-03
6.55000000e+00	1.88689119e-03	1.89921438e-03
6.56000000e+00	1.74411907e-03	2.01361849e-03
6.57000000e+00	1.58071998e-03	2.11409354e-03
6.58000000e+00	1.40299957e-03	2.19747997e-03
6.59000000e+00	1.21811428e-03	2.26120937e-03
6.60000000e+00	1.03369344e-03	2.30344593e-03
6.61000000e+00	8.57424958e-04	2.32318946e-03
6.62000000e+00	6.96630375e-04	2.32033352e-03
6.63000000e+00	5.57855970e-04	2.29567469e-03
6.64000000e+00	4.46505906e-04	2.25087221e-03
6.65000000e+00	3.66540756e-04	2.18836038e-03
6.66000000e+00	3.20260737e-04	2.11121903e-03
6.67000000e+00	3.08187618e-04	2.02301007e-03
6.68000000e+00	3.29053076e-04	1.92759006e-03
6.69000000e+00	3.79894434e-04	1.82891040e-03
6.70000000e+00	4.56251948e-04	1.73081703e-03
6.71000000e+00	5.52455273e-04	1.63686186e-03
6.72000000e+00	6.61981090e-04	1.55013682e-03
6.73000000e+00	7.77859303e-04	1.47314005e-03
6.74000000e+00	8.93102145e-04	1.40768161e-03
6.75000000e+00	1.00112906e-03	1.35483307e-03
6.76000000e+00	1.09616061e-03	1.31492293e-03
6.77000000e+00	1.17355648e-03	1.28757649e-03
6.78000000e+00	1.23007668e-03	1.27179620e-03
6.79000000e+00	1.26404954e-03	1.26607570e-03
6.80000000e+00	1.27543652e-03	1.26853923e-03
6.81000000e+00	1.26579040e-03	1.27709612e-03
6.82000000e+00	1.23811029e-03	1.28959972e-03
6.83000000e+00	1.19660358e-03	1.30400002e-03
6.84000000e+00	1.14637100e-03	1.31847994e-03
6.85000000e+00	1.09303577e-03	1.33156653e-03
6.86000000e+00	1.04234156e-03	1.34221042e-03
6.87000000e+00	9.99745673e-04	1.34982914e-03
6.88000000e+00	9.70034387e-04	1.35431245e-03
6.89000000e+00	9.56985648e-04	1.35599056e-03
6.90000000e+00	9.63101228e-04	1.35556870e-03
6.91000000e+00	9.89425936e-04	1.35403380e-03
6.92000000e+00	1.03546569e-03	1.35254082e-03
6.93000000e+00	1.09920985e-03	1.35228780e-03
6.94000000e+00	1.17725641e-03	1.35438921e-03
6.95000000e+00	1.26503196e-03	1.35975739e-03
6.96000000e+00	1.35709214e-03	1.36900103e-03
6.97000000e+00	1.44748317e-03	1.38234869e-03
6.98000000e+00	1.53014108e-03	1.39960324e-03
6.99000000e+00	1.59930269e-03	1.42013110e-03
7.00000000e+00	1.64990180e-03	1.44288760e-03
7.01000000e+00	1.67792492e-03	1.46647726e-03
7.02000000e+00	1.68070337e-03	1.48924525e-03
7.03000000e+00	1.65712276e-03	1.50939401e-03
7.04000000e+00	1.60773597e-03	1.52511732e-03
7.05000000e+00	1.53477207e-03	1.53474256e-03
7.06000000e+00	1.44203984e-03	1.53687141e-03
7.07000000e+00	1.33473169e-03	1.53050906e-03
7.08000000e+00	1.21913947e-03	1.51517270e-03
7.09000000e+00	1.10229967e-03	1.49097115e-03
7.10000000e+00	9.91589476e-04	1.45864957e-03
7.11000000e+00	8.94298423e-04	1.41959500e-03
7.12000000e+00	8.17201650e-04	1.37580133e-03
7.13000000e+00	7.66160656e-04	1.32979453e-03
7.14000000e+00	7.45775575e-04	1.28452188e-03
7.15000000e+00	7.59109684e-04	1.24321090e-03
7.16000000e+00	8.07502272e-04	1.20920595e-03
7.17000000e+00	8.90480478e-04	1.18579161e-03
7.18000000e+00	1.00577451e-03	1.17601328e-03
7.19000000e+00	1.14943435e-03	1.18250524e-03
7.20000000e+00	1.31603998e-03	1.20733635e-03
7.21000000e+00	1.49899137e-03	1.25188245e-03
7.22000000e+00	1.69086030e-03	1.31673297e-03
7.23000000e+00	1.88378224e-03	1.40163730e-03
7.24000000e+00	2.06986494e-03	1.50549404e-03
7.25000000e+00	2.24158965e-03	1.62638385e-03
7.26000000e+00	2.39218219e-03	1.76164399e-03
7.27000000e+00	2.51593325e-03	1.90798037e-03
7.28000000e+00	2.60845131e-03	2.06161067e-03
7.29000000e+00	2.66683583e-03	2.21843041e-03
7.30000000e+00	2.68976397e-03	2.37419292e-03
7.31000000e+00	2.67748923e-03	2.52469310e-03
7.32000000e+00	2.63175598e-03	2.66594526e-03
7.33000000e+00	2.55563900e-03	2.79434572e-03
7.34000000e+00	2.45332098e-03	2.90681196e-03
7.35000000e+00	2.32982447e-03	3.00089183e-03
7.36000000e+00	2.19071666e-03	3.07483817e-03
7.37000000e+00	2.04180629e-03	3.12764641e-03
7.38000000e+00	1.88885124e-03	3.15905486e-03
7.39000000e+00	1.73729380e-03	3.16950993e-03
7.40000000e+00	1.59203782e-03	3.16009990e-03
7.41000000e+00	1.45727831e-03	3.13246327e-03
7.42000000e+00	1.33638974e-03	3.08867827e-03
7.43000000e+00	1.23187521e-03	3.03114144e-03
7.44000000e+00	1.14537397e-03	2.96244298e-03
7.45000000e+00	1.07772093e-03	2.88524662e-03
7.46000000e+00	1.02904866e-03	2.80218066e-03
7.47000000e+00	9.98919562e-04	2.71574580e-03
7.48000000e+00	9.86474796e-04	2.62824379e-03
7.49000000e+00	9.90585948e-04	2.54172913e-03
7.50000000e+00	1.00999631e-03	2.45798416e-03
7.51000000e+00	1.04344023e-03	2.37851615e-03
7.52000000e+00	1.08973160e-03	2.30457342e-03
7.53000000e+00	1.14781565e-03	2.23717609e-03
7.54000000e+00	1.21678176e-03	2.17715627e-03
7.55000000e+00	1.29583861e-03	2.12520207e-03
7.56000000e+00	1.38425637e-03	2.08189955e-03
7.57000000e+00	1.48128354e-03	2.04776765e-03
7.58000000e+00	1.58604862e-03	2.02328178e-03
7.59000000e+00	1.69745788e-03	2.00888297e-03
7.60000000e+00	1.81410151e-03	2.00497120e-03
7.61000000e+00	1.93417945e-03	2.01188296e-03
7.62000000e+00	2.05545749e-03	2.02985489e-03
7.63000000e+00	2.17526142e-03	2.05897658e-03
7.64000000e+00	2.29051435e-03	2.09913719e-03
7.65000000e+00	2.39781909e-03	2.14997113e-03
7.66000000e+00	2.49358342e-03	2.21080868e-03
7.67000000e+00	2.57418294e-03	2.28063733e-03
7.68000000e+00	2.63615240e-03	2.35807926e-03
7.69000000e+00	2.67639405e-03	2.44138931e-03
7.70000000e+00	2.69238926e-03	2.52847664e-03
7.71000000e+00	2.68239854e-03	2.61695145e-03
7.72000000e+00	2.64563525e-03	2.70419653e-03
7.73000000e+00	2.58239891e-03	2.78746146e-03
7.74000000e+00	2.49415628e-03	2.86397540e-03
7.75000000e+00	2.38356124e-03	2.93107301e-03
7.76000000e+00	2.25440789e-03	2.98632656e-03
7.77000000e+00	2.11151562e-03	3.02767645e-03
7.78000000e+00	1.96054930e-03	3.05355229e-03
7.79000000e+00	1.80778164e-03	3.06297632e-03
7.80000000e+00	1.65980921e-03	3.05564219e-03
7.81000000e+00	1.52323665e-03	3.03196287e-03
7.82000000e+00	1.40434599e-03	2.99308333e-03
7.83000000e+00	1.30876995e-03	2.94085556e-03
7.84000000e+00	1.24118796e-03	2.87777546e-03
7.85000000e+00	1.20506299e-03	2.80688373e-03
7.86000000e+00	1.20243558e-03	2.73163470e-03
7.87000000e+00	1.23378799e-03	2.65573934e-03
7.88000000e+00	1.29798793e-03	2.58299019e-03
7.89000000e+00	1.39231673e-03	2.51707715e-03
7.90000000e+00	1.51258181e-03	2.46140402e-03
7.91000000e+00	1.65330860e-03	2.41891557e-03
7.92000000e+00	1.80800223e-03	2.39194470e-03
7.93000000e+00	1.96946534e-03	2.38208804e-03
7.94000000e+00	2.13015469e-03	2.39011729e-03
7.95000000e+00	2.28255735e-03	2.41593114e-03
7.96000000e+00	2.41956555e-03	2.45855085e-03
7.97000000e+00	2.53482982e-03	2.51615995e-03
7.98000000e+00	2.62307074e-03	2.58618623e-03
7.99000000e+00	2.68033270e-03	2.66542172e-03
8.00000000e+00	2.70416571e-03	2.75017439e-03
8.01000000e+00	2.69372625e-03	2.83644358e-03
8.02000000e+00	2.64979223e-03	2.92010983e-03
8.03000000e+00	2.57469263e-03	2.99712916e-03
8.04000000e+00	2.47215671e-03	3.06372160e-03
8.05000000e+00	2.34709286e-03	3.11654427e-03
8.06000000e+00	2.20531040e-03	3.15284021e-03
8.07000000e+00	2.05320118e-03	3.17055566e-03
8.08000000e+00	1.89739956e-03	3.16842046e-03
8.09000000e+00	1.74444032e-03	3.14598806e-03
8.10000000e+00	1.60043367e-03	3.10363427e-03
8.11000000e+00	1.47077506e-03	3.04251599e-03
8.12000000e+00	1.35990521e-03	2.96449338e-03
8.13000000e+00	1.27113215e-03	2.87202093e-03
8.14000000e+00	1.20652320e-03	2.76801430e-03
8.15000000e+00	1.16687053e-03	2.65570111e-03
8.16000000e+00	1.15172940e-03	2.53846434e-03
8.17000000e+00	1.15952375e-03	2.41968718e-03
8.18000000e+00	1.18771013e-03	2.30260746e-03
8.19000000e+00	1.23298760e-03	2.19018933e-03
8.20000000e+00	1.29153894e-03	2.08501796e-03
8.21000000e+00	1.35928704e-03	1.98922178e-03
8.22000000e+00	1.43215002e-03	1.90442469e-03
8.23000000e+00	1.50627936e-03	1.83172879e-03
8.24000000e+00	1.57826678e-03	1.77172637e-03
8.25000000e+00	1.64530852e-03	1.72453794e-03
8.26000000e+00	1.70531824e-03	1.68987189e-03
8.27000000e+00	1.75698402e-03	1.66710018e-03
8.28000000e+00	1.79976829e-03	1.65534357e-03
8.29000000e+00	1.83385363e-03	1.65356009e-03
8.30000000e+00	1.86004066e-03	1.66063030e-03
8.31000000e+00	1.87960745e-03	1.67543356e-03
8.32000000e+00	1.89414199e-03	1.69691087e-03
8.33000000e+00	1.90536103e-03	1.72411053e-03
8.34000000e+00	1.91492867e-03	1.75621486e-03
8.35000000e+00	1.92428836e-03	1.79254758e-03
8.36000000e+00	1.93452014e-03	1.83256277e-03
8.37000000e+00	1.94623318e-03	1.87581805e-03
8.38000000e+00	1.95950104e-03	1.92193567e-03
8.39000000e+00	1.97384368e-03	1.97055580e-03
8.40000000e+00	1.98825718e-03	2.02128724e-03
8.41000000e+00	2.00128849e-03	2.07366060e-03
8.42000000e+00	2.01114963e-03	2.12708862e-03
8.43000000e+00	2.01586275e-03	2.18083809e-03
8.44000000e+00	2.01342563e-03	2.23401630e-03
8.45000000e+00	2.00198565e-03	2.28557430e-03
8.46000000e+00	1.98000957e-03	2.33432747e-03
8.47000000e+00	1.94643699e-03	2.37899285e-03
8.48000000e+00	1.90080627e-03	2.41824113e-03
8.49000000e+00	1.84334346e-03	2.45076008e-03
8.50000000e+00	1.77500738e-03	2.47532534e-03
8.51000000e+00	1.69748669e-03	2.49087359e-03
8.52000000e+00	1.61314819e-03	2.49657310e-03
8.53000000e+00	1.52493850e-03	2.49188639e-03
8.54000000e+00	1.43624459e-03	2.47662044e-03
8.55000000e+00	1.35072115e-03	2.45096028e-03
8.56000000e+00	1.27209526e-03	2.41548313e-03
8.57000000e+00	1.20396002e-03	2.37115118e-03
8.58000000e+00	1.14956989e-03	2.31928277e-03
8.59000000e+00	1.11165028e-03	2.26150275e-03
8.60000000e+00	1.09223329e-03	2.19967452e-03
8.61000000e+00	1.09252969e-03	2.13581719e-03
8.62000000e+00	1.11284541e-03	2.07201249e-03
8.63000000e+00	1.15254758e-03	2.01030654e-03
8.64000000e+00	1.21008278e-03	1.95261228e-03
8.65000000e+00	1.28304649e-03	1.90061804e-03
8.66000000e+00	1.36829984e-03	1.85570769e-03
8.67000000e+00	1.46212716e-03	1.81889696e-03
8.68000000e+00	1.56042501e-03	1.79078961e-03
8.69000000e+00	1.65891205e-03	1.77155601e-03
8.70000000e+00	1.75334753e-03	1.76093517e-03
8.71000000e+00	1.83974623e-03	1.75826006e-03
8.72000000e+00	1.91457756e-03	1.76250461e-03
8.73000000e+00	1.97493808e-03	1.77234929e-03
8.74000000e+00	2.01868805e-03	1.78626161e-03
8.75000000e+00	2.04454503e-03	1.80258639e-03
8.76000000e+00	2.05213008e-03	1.81964077e-03
8.77000000e+00	2.04196512e-03	1.83580830e-03
8.78000000e+00	2.01542258e-03	1.84962679e-03
8.79000000e+00	1.97463151e-03	1.85986514e-03
8.80000000e+00	1.92234662e-03	1.86558500e-03
8.81000000e+00	1.86178865e-03	1.86618419e-03
8.82000000e+00	1.79646600e-03	1.86142001e-03
8.83000000e+00	1.72998830e-03	1.85141177e-03
8.84000000e+00	1.66588270e-03	1.83662312e-03
8.85000000e+00	1.60742301e-03	1.81782616e-03
8.86000000e+00	1.55748096e-03	1.79605007e-03
8.87000000e+00	1.51840665e-03	1.77251796e-03
8.88000000e+00	1.49194378e-03	1.74857639e-03
8.89000000e+00	1.47918237e-03	1.72562196e-03
8.90000000e+00	1.48054962e-03	1.70502968e-03
8.91000000e+00	1.49583707e-03	1.68808719e-03
8.92000000e+00	1.52426010e-03	1.67593869e-03
8.93000000e+00	1.56454402e-03	1.66954128e-03
8.94000000e+00	1.61502965e-03	1.66963572e-03
8.95000000e+00	1.67379059e-03	1.67673241e-03
8.96000000e+00	1.73875407e-03	1.69111241e-03
8.97000000e+00	1.80781739e-03	1.71284221e-03
8.98000000e+00	1.87895309e-03	1.74180028e-03
8.99000000e+00	1.95029700e-03	1.77771234e-03
9.00000000e+00	2.02021486e-03	1.82019221e-03
9.01000000e+00	2.08734507e-03	1.86878458e-03
9.02000000e+00	2.15061705e-03	1.92300621e-03
9.03000000e+00	2.20924617e-03	1.98238217e-03
9.04000000e+00	2.26270816e-03	2.04647440e-03
9.05000000e+00	2.31069721e-03	2.11490059e-03
9.06000000e+00	2.35307255e-03	2.18734186e-03
9.07000000e+00	2.38979954e-03	2.26353908e-03
9.08000000e+00	2.42089057e-03	2.34327833e-03
9.09000000e+00	2.44635145e-03	2.42636678e-03
9.10000000e+00	2.46613776e-03	2.51260133e-03
9.11000000e+00	2.48012466e-03	2.60173254e-03
9.12000000e+00	2.48809245e-03	2.69342721e-03
9.13000000e+00	2.48972863e-03	2.78723266e-03
9.14000000e+00	2.48464568e-03	2.88254610e-03
9.15000000e+00	2.47241254e-03	2.97859188e-03
9.16000000e+00	2.45259661e-03	3.07440901e-03
9.17000000e+00	2.42481207e-03	3.16885062e-03
9.18000000e+00	2.38876999e-03	3.26059631e-03
9.19000000e+00	2.34432546e-03	3.34817731e-03
9.20000000e+00	2.29151725e-03	3.43001351e-03
9.21000000e+00	2.23059629e-03	3.50446081e-03
9.22000000e+00	2.16203990e-03	3.56986622e-03
9.23000000e+00	2.08655026e-03	3.62462771e-03
9.24000000e+00	2.00503664e-03	3.66725559e-03
9.25000000e+00	1.91858251e-03	3.69643170e-03
9.26000000e+00	1.82839966e-03	3.71106328e-03
9.27000000e+00	1.73577291e-03	3.71032812e-03
9.28000000e+00	1.64199949e-03	3.69370872e-03
9.29000000e+00	1.54832800e-03	3.66101330e-03
9.30000000e+00	1.45590169e-03	3.61238277e-03
9.31000000e+00	1.36571084e-03	3.54828336e-03
9.32000000e+00	1.27855806e-03	3.46948558e-03
9.33000000e+00	1.19503965e-03	3.37703111e-03
9.34000000e+00	1.11554476e-03	3.27218967e-03
9.35000000e+00	1.04027270e-03	3.15640893e-03
9.36000000e+00	9.69267334e-04	3.03126032e-03
9.37000000e+00	9.02466016e-04	2.89838435e-03
9.38000000e+00	8.39759299e-04	2.75943860e-03
9.39000000e+00	7.81056625e-04	2.61605128e-03
9.40000000e+00	7.26352498e-04	2.46978300e-03
9.41000000e+00	6.75787428e-04	2.32209859e-03
9.42000000e+00	6.29698054e-04	2.17434996e-03
9.43000000e+00	5.88651459e-04	2.02777042e-03
9.44000000e+00	5.53459685e-04	1.88347983e-03
9.45000000e+00	5.25171805e-04	1.74249919e-03
9.46000000e+00	5.05042479e-04	1.60577281e-03
9.47000000e+00	4.94477700e-04	1.47419523e-03
9.48000000e+00	4.94960160e-04	1.34864029e-03
9.49000000e+00	5.07958386e-04	1.22998892e-03
9.50000000e+00	5.34825182e-04	1.11915305e-03
9.51000000e+00	5.76692075e-04	1.01709257e-03
9.52000000e+00	6.34367102e-04	9.24823417e-04
9.53000000e+00	7.08243458e-04	8.43415123e-04
9.54000000e+00	7.98226242e-04	7.73977051e-04
9.55000000e+00	9.03683602e-04	7.17633497e-04
9.56000000e+00	1.02342735e-03	6.75488589e-04
9.57000000e+00	1.15572628e-03	6.48582804e-04
9.58000000e+00	1.29835360e-03	6.37843646e-04
9.59000000e+00	1.44866736e-03	6.44033562e-04
9.60000000e+00	1.60372099e-03	6.67698571e-04
9.61000000e+00	1.76039861e-03	7.09121205e-04
9.62000000e+00	1.91556807e-03	7.68281235e-04
9.63000000e+00	2.06624330e-03	8.44827326e-04
9.64000000e+00	2.20974643e-03	9.38062185e-04
9.65000000e+00	2.34385989e-03	1.04694298e-03
9.66000000e+00	2.46695883e-03	1.17009791e-03
9.67000000e+00	2.57811501e-03	1.30585887e-03
9.68000000e+00	2.67716467e-03	1.45230899e-03
9.69000000e+00	2.76473488e-03	1.60734303e-03
9.70000000e+00	2.84222499e-03	1.76873760e-03
9.71000000e+00	2.91174253e-03	1.93422756e-03
9.72000000e+00	2.97599535e-03	2.10158452e-03
9.73000000e+00	3.03814462e-03	2.26869285e-03
9.74000000e+00	3.10162566e-03	2.43361907e-03
9.75000000e+00	3.16994553e-03	2.59467041e-03
9.76000000e+00	3.24646800e-03	2.75043923e-03
9.77000000e+00	3.33419757e-03	2.89983043e-03
9.78000000e+00	3.43557428e-03	3.04207041e-03
9.79000000e+00	3.55229102e-03	3.17669688e-03
9.80000000e+00	3.68514377e-03	3.30353024e-03
9.81000000e+00	3.83392372e-03	3.42262826e-03
9.82000000e+00	3.99735796e-03	3.53422703e-03
9.83000000e+00	4.17310289e-03	3.63867196e-03
9.84000000e+00	4.35779175e-03	3.73634319e-03
9.85000000e+00	4.54713471e-03	3.82758065e-03
9.86000000e+00	4.73606709e-03	3.91261353e-03
9.87000000e+00	4.91893882e-03	3.99149929e-03
9.88000000e+00	5.08973606e-03	4.06407651e-03
9.89000000e+00	5.24232394e-03	4.12993538e-03
9.90000000e+00	5.37069874e-03	4.18840837e-03
9.91000000e+00	5.46923698e-03	4.23858270e-03
9.92000000e+00	5.53292933e-03	4.27933475e-03
9.93000000e+00	5.55758828e-03	4.30938531e-03
9.94000000e+00	5.54001952e-03	4.32737329e-03
9.95000000e+00	5.47814966e-03	4.33194417e-03
9.96000000e+00	5.37110469e-03	4.32184872e-03
9.97000000e+00	5.21923656e-03	4.29604649e-03
9.98000000e+00	5.02409794e-03	4.25380827e-03
9.99000000e+00	4.78836780e-03	4.19481153e-03
1.00000000e+01	4.51573304e-03	4.11922290e-03
1.00100000e+01	4.21073330e-03	4.02776246e-03
1.00200000e+01	3.87857806e-03	3.92174512e-03
1.00300000e+01	3.52494593e-03	3.80309582e-03
1.00400000e+01	3.15577670e-03	3.67433608e-03
1.00500000e+01	2.77706670e-03	3.53854121e-03
1.00600000e+01	2.39467714e-03	3.39926884e-03
1.00700000e+01	2.01416415e-03	3.26046068e-03
1.00800000e+01	1.64063747e-03	3.12632114e-03
1.00900000e+01	1.27865274e-03	3.00117742e-03
1.01000000e+01	9.32140327e-04	2.88932659e-03
1.01100000e+01	6.04371352e-04	2.79487606e-03
1.01200000e+01	2.97959239e-04	2.72158422e-03
1.01300000e+01	1.48934281e-05	2.67270795e-03
1.01400000e+01	-2.43400023e-04	2.65086352e-03
1.01500000e+01	-4.75977407e-04	2.65790706e-03
1.01600000e+01	-6.82283228e-04	2.69483960e-03
1.01700000e+01	-8.62050636e-04	2.76174090e-03
1.01800000e+01	-1.01520398e-03	2.85773502e-03
1.01900000e+01	-1.14177041e-03	2.98098914e-03
1.02000000e+01	-1.24180651e-03	3.12874598e-03
1.02100000e+01	-1.31534448e-03	3.29738863e-03
1.02200000e+01	-1.36236090e-03	3.48253551e-03
1.02300000e+01	-1.38276936e-03	3.67916189e-03
1.02400000e+01	-1.37643646e-03	3.88174369e-03
1.02500000e+01	-1.34321902e-03	4.08441827e-03
1.02600000e+01	-1.28301902e-03	4.28115666e-03
1.02700000e+01	-1.19585131e-03	4.46594134e-03
1.02800000e+01	-1.08191870e-03	4.63294365e-03
1.02900000e+01	-9.41688241e-04	4.77669503e-03
1.03000000e+01	-7.75962705e-04	4.89224698e-03
1.03100000e+01	-5.85941513e-04	4.97531482e-03
1.03200000e+01	-3.73266198e-04	5.02240126e-03
1.03300000e+01	-1.40046450e-04	5.03089652e-03
1.03400000e+01	1.11135927e-04	4.99915263e-03
1.03500000e+01	3.77246387e-04	4.92653023e-03
1.03600000e+01	6.54840160e-04	4.81341728e-03
1.03700000e+01	9.40126328e-04	4.66121971e-03
1.03800000e+01	1.22905058e-03	4.47232492e-03
1.03900000e+01	1.51739275e-03	4.25003964e-03
1.04000000e+01	1.80087448e-03	3.99850422e-03
1.04100000e+01	2.07527171e-03	3.72258614e-03
1.04200000e+01	2.33652691e-03	3.42775563e-03
1.04300000e+01	2.58085573e-03	3.11994679e-03
1.04400000e+01	2.80484344e-03	2.80540792e-03
1.04500000e+01	3.00552735e-03	2.49054476e-03
1.04600000e+01	3.18046213e-03	2.18176048e-03
1.04700000e+01	3.32776601e-03	1.88529646e-03
1.04800000e+01	3.44614715e-03	1.60707751e-03
1.04900000e+01	3.53491029e-03	1.35256552e-03
1.05000000e+01	3.59394499e-03	1.12662496e-03
1.05100000e+01	3.62369744e-03	9.33403671e-04
1.05200000e+01	3.62512864e-03	7.76232067e-04
1.05300000e+01	3.59966198e-03	6.57543345e-04
1.05400000e+01	3.54912372e-03	5.78817015e-04
1.05500000e+01	3.47567937e-03	5.40547467e-04
1.05600000e+01	3.38176933e-03	5.42238687e-04
1.05700000e+01	3.27004608e-03	5.82425604e-04
1.05800000e+01	3.14331506e-03	6.58721815e-04
1.05900000e+01	3.00448060e-03	7.67892690e-04
1.06000000e+01	2.85649747e-03	9.05952083e-04
1.06100000e+01	2.70232817e-03	1.06828014e-03
1.06200000e+01	2.54490538e-03	1.24975893e-03
1.06300000e+01	2.38709864e-03	1.44492204e-03
1.06400000e+01	2.23168390e-03	1.64811358e-03
1.06500000e+01	2.08131473e-03	1.85365186e-03
1.06600000e+01	1.93849386e-03	2.05599241e-03
1.06700000e+01	1.80554407e-03	2.24988516e-03
1.06800000e+01	1.68457768e-03	2.43052060e-03
1.06900000e+01	1.57746475e-03	2.59366001e-03
1.07000000e+01	1.48580008e-03	2.73574537e-03
1.07100000e+01	1.41087021e-03	2.85398526e-03
1.07200000e+01	1.35362179e-03	2.94641390e-03
1.07300000e+01	1.31463304e-03	3.01192142e-03
1.07400000e+01	1.29409067e-03	3.05025463e-03
1.07500000e+01	1.29177419e-03	3.06198867e-03
1.07600000e+01	1.30704997e-03	3.04847102e-03
1.07700000e+01	1.33887674e-03	3.01174055e-03
1.07800000e+01	1.38582402e-03	2.95442514e-03
1.07900000e+01	1.44610416e-03	2.87962239e-03
1.08000000e+01	1.51761823e-03	2.79076848e-03
1.08100000e+01	1.59801483e-03	2.69150067e-03
1.08200000e+01	1.68476037e-03	2.58551917e-03
1.08300000e+01	1.77521855e-03	2.47645394e-03
1.08400000e+01	1.86673584e-03	2.36774161e-03
1.08500000e+01	1.95672964e-03	2.26251733e-03
1.08600000e+01	2.04277492e-03	2.16352524e-03
1.08700000e+01	2.12268558e-03	2.07305061e-03
1.08800000e+01	2.19458630e-03	1.99287540e-03
1.08900000e+01	2.25697153e-03	1.92425803e-03
1.09000000e+01	2.30874837e-03	1.86793676e-03
1.09100000e+01	2.34926131e-03	1.82415524e-03
1.09200000e+01	2.37829734e-03	1.79270759e-03
1.09300000e+01	2.39607138e-03	1.77299965e-03
1.09400000e+01	2.40319268e-03	1.76412235e-03
1.09500000e+01	2.40061423e-03	1.76493265e-03
1.09600000e+01	2.38956798e-03	1.77413761e-03
1.09700000e+01	2.37148946e-03	1.79037685e-03
1.09800000e+01	2.34793624e-03	1.81229932e-03
1.09900000e+01	2.32050453e-03	1.83863055e-03
1.10000000e+01	2.29074886e-03	1.86822759e-03
1.10100000e+01	2.26010896e-03	1.90011937e-03
1.10200000e+01	2.22984805e-03	1.93353144e-03
1.10300000e+01	2.20100552e-03	1.96789476e-03
1.10400000e+01	2.17436635e-03	2.00283937e-03
1.10500000e+01	2.15044846e-03	2.03817453e-03
1.10600000e+01	2.12950812e-03	2.07385756e-03
1.10700000e+01	2.11156213e-03	2.10995435e-03
1.10800000e+01	2.09642494e-03	2.14659481e-03
1.10900000e+01	2.08375734e-03	2.18392656e-03
1.11000000e+01	2.07312311e-03	2.22207045e-03
1.11100000e+01	2.06404933e-03	2.26108071e-03
1.11200000e+01	2.05608579e-03	2.30091279e-03
1.11300000e+01	2.04885933e-03	2.34140065e-03
1.11400000e+01	2.04211891e-03	2.38224518e-03
1.11500000e+01	2.03576841e-03	2.42301420e-03
1.11600000e+01	2.02988444e-03	2.46315401e-03
1.11700000e+01	2.02471809e-03	2.50201158e-03
1.11800000e+01	2.02068028e-03	2.53886572e-03
1.11900000e+01	2.01831170e-03	2.57296520e-03
1.12000000e+01	2.01823955e-03	2.60357120e-03
1.12100000e+01	2.02112401e-03	2.63000126e-03
1.12200000e+01	2.02759835e-03	2.65167178e-03
1.12300000e+01	2.03820706e-03	2.66813653e-03
1.12400000e+01	2.05334646e-03	2.67911830e-03
1.12500000e+01	2.07321245e-03	2.68453201e-03
1.12600000e+01	2.09775923e-03	2.68449755e-03
1.12700000e+01	2.12667263e-03	2.67934152e-03
1.12800000e+01	2.15936033e-03	2.66958778e-03
1.12900000e+01	2.19496042e-03	2.65593724e-03
1.13000000e+01	2.23236857e-03	2.63923807e-03
1.13100000e+01	2.27028249e-03	2.62044800e-03
1.13200000e+01	2.30726175e-03	2.60059095e-03
1.13300000e+01	2.34179942e-03	2.58071036e-03
1.13400000e+01	2.37240144e-03	2.56182187e-03
1.13500000e+01	2.39766910e-03	2.54486800e-03
1.13600000e+01	2.41637932e-03	2.53067727e-03
1.13700000e+01	2.42755795e-03	2.51992982e-03
1.13800000e+01	2.43054126e-03	2.51313139e-03
1.13900000e+01	2.42502153e-03	2.51059670e-03
1.14000000e+01	2.41107371e-03	2.51244300e-03
1.14100000e+01	2.38916107e-03	2.51859367e-03
1.14200000e+01	2.36011904e-03	2.52879131e-03
1.14300000e+01	2.32511784e-03	2.54261929e-03
1.14400000e+01	2.28560573e-03	2.55953010e-03
1.14500000e+01	2.24323600e-03	2.57887862e-03
1.14600000e+01	2.19978166e-03	2.59995820e-03
1.14700000e+01	2.15704283e-03	2.62203733e-03
1.14800000e+01	2.11675205e-03	2.64439476e-03
1.14900000e+01	2.08048307e-03	2.66635112e-03
1.15000000e+01	2.04956845e-03	2.68729552e-03
1.15100000e+01	2.02503081e-03	2.70670568e-03
1.15200000e+01	2.00753167e-03	2.72416111e-03
1.15300000e+01	1.99734103e-03	2.73934889e-03
1.15400000e+01	1.99432930e-03	2.75206230e-03
1.15500000e+01	1.99798214e-03	2.76219320e-03
1.15600000e+01	2.00743724e-03	2.76971898e-03
1.15700000e+01	2.02154072e-03	2.77468570e-03
1.15800000e+01	2.03892003e-03	2.77718891e-03
1.15900000e+01	2.05806860e-03	2.77735390e-03
1.16000000e+01	2.07743764e-03	2.77531696e-03
1.16100000e+01	2.09552924e-03	2.77120913e-03
1.16200000e+01	2.11098556e-03	2.76514373e-03
1.16300000e+01	2.12266871e-03	2.75720847e-03
1.16400000e+01	2.12972674e-03	2.74746253e-03
1.16500000e+01	2.13164188e-03	2.73593894e-03
1.16600000e+01	2.12825837e-03	2.72265155e-03
1.16700000e+01	2.11978822e-03	2.70760612e-03
1.16800000e+01	2.10679493e-03	2.69081424e-03
1.16900000e+01	2.09015613e-03	2.67230898e-03
1.17000000e+01	2.07100752e-03	2.65216062e-03
1.17100000e+01	2.05067162e-03	2.63049113e-03
1.17200000e+01	2.03057563e-03	2.60748596e-03
1.17300000e+01	2.01216325e-03	2.58340185e-03
1.17400000e+01	1.99680581e-03	2.55856984e-03
1.17500000e+01	1.98571793e-03	2.53339282e-03
1.17600000e+01	1.97988254e-03	2.50833733e-03
1.17700000e+01	1.97998977e-03	2.48391999e-03
1.17800000e+01	1.98639306e-03	2.46068896e-03
1.17900000e+01	1.99908496e-03	2.43920151e-03
1.18000000e+01	2.01769396e-03	2.41999894e-03
1.18100000e+01	2.04150233e-03	2.40358028e-03
1.18200000e+01	2.06948381e-03	2.39037648e-03
1.18300000e+01	2.10035888e-03	2.38072660e-03
1.18400000e+01	2.13266420e-03	2.37485758e-03
1.18500000e+01	2.16483238e-03	2.37286902e-03
1.18600000e+01	2.19527724e-03	2.37472386e-03
1.18700000e+01	2.22247989e-03	2.38024584e-03
1.18800000e+01	2.24507078e-03	2.38912393e-03
1.18900000e+01	2.26190308e-03	2.40092376e-03
1.19000000e+01	2.27211367e-03	2.41510542e-03
1.19100000e+01	2.27516832e-03	2.43104675e-03
1.19200000e+01	2.27088889e-03	2.44807102e-03
1.19300000e+01	2.25946137e-03	2.46547737e-03
1.19400000e+01	2.24142451e-03	2.48257249e-03
1.19500000e+01	2.21764005e-03	2.49870187e-03
1.19600000e+01	2.18924647e-03	2.51327885e-03
1.19700000e+01	2.15759897e-03	2.52581015e-03
1.19800000e+01	2.12419919e-03	2.53591636e-03
1.19900000e+01	2.09061862e-03	2.54334661e-03
1.20000000e+01	2.05841986e-03	2.54798657e-03
1.20100000e+01	2.02907982e-03	2.54985965e-03
1.20200000e+01	2.00391902e-03	2.54912142e-03
1.20300000e+01	1.98404027e-03	2.54604762e-03
1.20400000e+01	1.97027974e-03	2.54101683e-03
1.20500000e+01	1.96317259e-03	2.53448852e-03
1.20600000e+01	1.96293432e-03	2.52697810e-03
1.20700000e+01	1.96945841e-03	2.51903005e-03
1.20800000e+01	1.98232960e-03	2.51119091e-03
1.20900000e+01	2.00085182e-03	2.50398324e-03
1.21000000e+01	2.02408854e-03	2.49788204e-03
1.21100000e+01	2.05091322e-03	2.49329464e-03
1.21200000e+01	2.08006692e-03	2.49054485e-03
1.21300000e+01	2.11021993e-03	2.48986210e-03
1.21400000e+01	2.14003423e-03	2.49137558e-03
1.21500000e+01	2.16822387e-03	2.49511362e-03
1.21600000e+01	2.19361034e-03	2.50100779e-03
1.21700000e+01	2.21517074e-03	2.50890125e-03
1.21800000e+01	2.23207676e-03	2.51856060e-03
1.21900000e+01	2.24372322e-03	2.52969035e-03
1.22000000e+01	2.24974548e-03	2.54194913e-03
1.22100000e+01	2.25002544e-03	2.55496650e-03
1.22200000e+01	2.24468675e-03	2.56835977e-03
1.22300000e+01	2.23407983e-03	2.58174968e-03
1.22400000e+01	2.21875824e-03	2.59477461e-03
1.22500000e+01	2.19944779e-03	2.60710256e-03
1.22600000e+01	2.17701024e-03	2.61844074e-03
1.22700000e+01	2.15240342e-03	2.62854263e-03
1.22800000e+01	2.12663962e-03	2.63721244e-03
1.22900000e+01	2.10074409e-03	2.64430726e-03
1.23000000e+01	2.07571513e-03	2.64973712e-03
1.23100000e+01	2.05248722e-03	2.65346334e-03
1.23200000e+01	2.03189838e-03	2.65549557e-03
1.23300000e+01	2.01466245e-03	2.65588790e-03
1.23400000e+01	2.00134715e-03	2.65473441e-03
1.23500000e+01	1.99235810e-03	2.65216444e-03
1.23600000e+01	1.98792900e-03	2.64833778e-03
1.23700000e+01	1.98811797e-03	2.64343989e-03
1.23800000e+01	1.99280989e-03	2.63767722e-03
1.23900000e+01	2.00172420e-03	2.63127248e-03
1.24000000e+01	2.01442814e-03	2.62445988e-03
1.24100000e+01	2.03035444e-03	2.61748009e-03
1.24200000e+01	2.04882339e-03	2.61057487e-03
1.24300000e+01	2.06906816e-03	2.60398124e-03
1.24400000e+01	2.09026309e-03	2.59792510e-03
1.24500000e+01	2.11155393e-03	2.59261449e-03
1.24600000e+01	2.13208918e-03	2.58823241e-03
1.24700000e+01	2.15105185e-03	2.58492969e-03
1.24800000e+01	2.16769038e-03	2.58281798e-03
1.24900000e+01	2.18134791e-03	2.58196353e-03
1.25000000e+01	2.19148878e-03	2.58238197e-03
1.25100000e+01	2.19772117e-03	2.58403476e-03
1.25200000e+01	2.19981498e-03	2.58682765e-03
1.25300000e+01	2.19771382e-03	2.59061160e-03
1.25400000e+01	2.19154064e-03	2.59518633e-03
1.25500000e+01	2.18159607e-03	2.60030689e-03
1.25600000e+01	2.16834934e-03	2.60569291e-03
1.25700000e+01	2.15242168e-03	2.61104057e-03
1.25800000e+01	2.13456238e-03	2.61603682e-03
1.25900000e+01	2.11561837e-03	2.62037514e-03
1.26000000e+01	2.09649804e-03	2.62377229e-03
1.26100000e+01	2.07813093e-03	2.62598501e-03
1.26200000e+01	2.06142473e-03	2.62682574e-03
1.26300000e+01	2.04722162e-03	2.62617644e-03
1.26400000e+01	2.03625607e-03	2.62399942e-03
1.26500000e+01	2.02911610e-03	2.62034443e-03
1.26600000e+01	2.02621026e-03	2.61535128e-03
1.26700000e+01	2.02774218e-03	2.60924753e-03
1.26800000e+01	2.03369441e-03	2.60234094e-03
1.26900000e+01	2.04382279e-03	2.59500696e-03
1.27000000e+01	2.05766209e-03	2.58767146e-03
1.27100000e+01	2.07454329e-03	2.58078953e-03
1.27200000e+01	2.09362186e-03	2.57482130e-03
1.27300000e+01	2.11391628e-03	2.57020594e-03
1.27400000e+01	2.13435505e-03	2.56733543e-03
1.27500000e+01	2.15383002e-03	2.56652936e-03
1.27600000e+01	2.17125359e-03	2.56801247e-03
1.27700000e+01	2.18561670e-03	2.57189637e-03
1.27800000e+01	2.19604468e-03	2.57816665e-03
1.27900000e+01	2.20184779e-03	2.58667645e-03
1.28000000e+01	2.20256356e-03	2.59714734e-03
1.28100000e+01	2.19798834e-03	2.60917760e-03
1.28200000e+01	2.18819610e-03	2.62225802e-03
1.28300000e+01	2.17354282e-03	2.63579469e-03
1.28400000e+01	2.15465601e-03	2.64913759e-03
1.28500000e+01	2.13240926e-03	2.66161403e-03
1.28600000e+01	2.10788294e-03	2.67256486e-03
1.28700000e+01	2.08231251e-03	2.68138187e-03
1.28800000e+01	2.05702716e-03	2.68754404e-03
1.28900000e+01	2.03338163e-03	2.69065075e-03
1.29000000e+01	2.01268483e-03	2.69044980e-03
1.29100000e+01	1.99612900e-03	2.68685845e-03
1.29200000e+01	1.98472326e-03	2.67997606e-03
1.29300000e+01	1.97923529e-03	2.67008705e-03
1.29400000e+01	1.98014446e-03	2.65765387e-03
1.29500000e+01	1.98760919e-03	2.64329957e-03
1.29600000e+01	2.00145071e-03	2.62778084e-03
1.29700000e+01	2.02115430e-03	2.61195232e-03
1.29800000e+01	2.04588841e-03	2.59672395e-03
1.29900000e+01	2.07454098e-03	2.58301328e-03
1.30000000e+01	2.10577116e-03	2.57169528e-03
1.30100000e+01	2.13807415e-03	2.56355222e-03
1.30200000e+01	2.16985575e-03	2.55922641e-03
1.30300000e+01	2.19951279e-03	2.55917841e-03
1.30400000e+01	2.22551532e-03	2.56365334e-03
1.30500000e+01	2.24648612e-03	2.57265740e-03
1.30600000e+01	2.26127334e-03	2.58594624e-03
1.30700000e+01	2.26901231e-03	2.60302633e-03
1.30800000e+01	2.26917330e-03	2.62316987e-03
1.30900000e+01	2.26159236e-03	2.64544286e-03
1.31000000e+01	2.24648376e-03	2.66874547e-03
1.31100000e+01	2.22443317e-03	2.69186302e-03
1.31200000e+01	2.19637184e-03	2.71352546e-03
1.31300000e+01	2.16353319e-03	2.73247233e-03
1.31400000e+01	2.12739392e-03	2.74752029e-03
1.31500000e+01	2.08960289e-03	2.75762965e-03
1.31600000e+01	2.05190126e-03	2.76196653e-03
1.31700000e+01	2.01603823e-03	2.75995715e-03
1.31800000e+01	1.98368668e-03	2.75133123e-03
1.31900000e+01	1.95636305e-03	2.73615182e-03
1.32000000e+01	1.93535548e-03	2.71482937e-03
1.32100000e+01	1.92166395e-03	2.68811879e-03
1.32200000e+01	1.91595505e-03	2.65709880e-03
1.32300000e+01	1.91853370e-03	2.62313386e-03
1.32400000e+01	1.92933272e-03	2.58781989e-03
1.32500000e+01	1.94792056e-03	2.55291560e-03
1.32600000e+01	1.97352622e-03	2.52026227e-03
1.32700000e+01	2.00507971e-03	2.49169541e-03
1.32800000e+01	2.04126551e-03	2.46895211e-03
1.32900000e+01	2.08058586e-03	2.45357857e-03
1.33000000e+01	2.12143040e-03	2.44684200e-03
1.33100000e+01	2.16214831e-03	2.44965157e-03
1.33200000e+01	2.20111923e-03	2.46249237e-03
1.33300000e+01	2.23681935e-03	2.48537616e-03
1.33400000e+01	2.26787961e-03	2.51781203e-03
1.33500000e+01	2.29313340e-03	2.55879910e-03
1.33600000e+01	2.31165181e-03	2.60684259e-03
