# Supplementary material for: Observation of angular momentum transfer among crystal lattice modes
Source: Nat Phys. 2026 May 12;22(7):1100–6. doi: 10.1038/s41567-026-03274-8 (PMC13423836; doi:10.1038/s41567-026-03274-8)
Supplement: Supplementary file 7 — Source data for Fig. 2a–d. [file 41567_2026_3274_MOESM7_ESM.zip › Fig2a_THz_E_field_trajectory_Lin.txt]

Polarization-resolved EOS of THz electric fields (linear polarized state, Lin)
Time (ps)	E_x field component (MV/cm)	E_y field component (MV/cm)
-6.60000000e+00	2.60035033e-03	3.91755821e-03
-6.59000000e+00	2.63555567e-03	3.95088188e-03
-6.58000000e+00	2.67105067e-03	3.97294631e-03
-6.57000000e+00	2.70491179e-03	3.98252586e-03
-6.56000000e+00	2.73506654e-03	3.97870291e-03
-6.55000000e+00	2.75937089e-03	3.96088036e-03
-6.54000000e+00	2.77569481e-03	3.92878488e-03
-6.53000000e+00	2.78201205e-03	3.88246153e-03
-6.52000000e+00	2.77649031e-03	3.82226051e-03
-6.51000000e+00	2.75757724e-03	3.74881679e-03
-6.50000000e+00	2.72407798e-03	3.66302339e-03
-6.49000000e+00	2.67522019e-03	3.56599903e-03
-6.48000000e+00	2.61070269e-03	3.45905106e-03
-6.47000000e+00	2.53072507e-03	3.34363448e-03
-6.46000000e+00	2.43599596e-03	3.22130816e-03
-6.45000000e+00	2.32771924e-03	3.09368931e-03
-6.44000000e+00	2.20755818e-03	2.96240774e-03
-6.43000000e+00	2.07757905e-03	2.82906123e-03
-6.42000000e+00	1.94017659e-03	2.69517386e-03
-6.41000000e+00	1.79798495e-03	2.56215900e-03
-6.40000000e+00	1.65377838e-03	2.43128869e-03
-6.39000000e+00	1.51036652e-03	2.30367087e-03
-6.38000000e+00	1.37048963e-03	2.18023598e-03
-6.37000000e+00	1.23671863e-03	2.06173349e-03
-6.36000000e+00	1.11136502e-03	1.94873870e-03
-6.35000000e+00	9.96404604e-04	1.84166952e-03
-6.34000000e+00	8.93418477e-04	1.74081189e-03
-6.33000000e+00	8.03553391e-04	1.64635215e-03
-6.32000000e+00	7.27502709e-04	1.55841382e-03
-6.31000000e+00	6.65507812e-04	1.47709591e-03
-6.30000000e+00	6.17378804e-04	1.40250942e-03
-6.29000000e+00	5.82532341e-04	1.33480884e-03
-6.28000000e+00	5.60043646e-04	1.27421541e-03
-6.27000000e+00	5.48709154e-04	1.22102975e-03
-6.26000000e+00	5.47115981e-04	1.17563166e-03
-6.25000000e+00	5.53714274e-04	1.13846646e-03
-6.24000000e+00	5.66888741e-04	1.11001765e-03
-6.23000000e+00	5.85025976e-04	1.09076730e-03
-6.22000000e+00	6.06574776e-04	1.08114629e-03
-6.21000000e+00	6.30097273e-04	1.08147781e-03
-6.20000000e+00	6.54309393e-04	1.09191795e-03
-6.19000000e+00	6.78109905e-04	1.11239816e-03
-6.18000000e+00	7.00597953e-04	1.14257406e-03
-6.17000000e+00	7.21079595e-04	1.18178550e-03
-6.16000000e+00	7.39064353e-04	1.22903171e-03
-6.15000000e+00	7.54253179e-04	1.28296516e-03
-6.14000000e+00	7.66519491e-04	1.34190626e-03
-6.13000000e+00	7.75885086e-04	1.40387995e-03
-6.12000000e+00	7.82492771e-04	1.46667381e-03
-6.11000000e+00	7.86577459e-04	1.52791581e-03
-6.10000000e+00	7.88437387e-04	1.58516855e-03
-6.09000000e+00	7.88406836e-04	1.63603536e-03
-6.08000000e+00	7.86831520e-04	1.67827292e-03
-6.07000000e+00	7.84047541e-04	1.70990419e-03
-6.06000000e+00	7.80364465e-04	1.72932493e-03
-6.05000000e+00	7.76052854e-04	1.73539764e-03
-6.04000000e+00	7.71336282e-04	1.72752663e-03
-6.03000000e+00	7.66387639e-04	1.70570916e-03
-6.02000000e+00	7.61329330e-04	1.67055884e-03
-6.01000000e+00	7.56236820e-04	1.62329846e-03
-6.00000000e+00	7.51144862e-04	1.56572184e-03
-5.99000000e+00	7.46055677e-04	1.50012542e-03
-5.98000000e+00	7.40948351e-04	1.42921230e-03
-5.97000000e+00	7.35788724e-04	1.35597331e-03
-5.96000000e+00	7.30539110e-04	1.28355054e-03
-5.95000000e+00	7.25167281e-04	1.21509045e-03
-5.94000000e+00	7.19654241e-04	1.15359394e-03
-5.93000000e+00	7.14000468e-04	1.10177128e-03
-5.92000000e+00	7.08230381e-04	1.06190952e-03
-5.91000000e+00	7.02394951e-04	1.03575951e-03
-5.90000000e+00	6.96572437e-04	1.02444839e-03
-5.89000000e+00	6.90867347e-04	1.02842252e-03
-5.88000000e+00	6.85407767e-04	1.04742364e-03
-5.87000000e+00	6.80341248e-04	1.08049978e-03
-5.86000000e+00	6.75829473e-04	1.12605039e-03
-5.85000000e+00	6.72041935e-04	1.18190312e-03
-5.84000000e+00	6.69148839e-04	1.24541865e-03
-5.83000000e+00	6.67313478e-04	1.31361780e-03
-5.82000000e+00	6.66684290e-04	1.38332466e-03
-5.81000000e+00	6.67386843e-04	1.45131832e-03
-5.80000000e+00	6.69515988e-04	1.51448557e-03
-5.79000000e+00	6.73128448e-04	1.56996708e-03
-5.78000000e+00	6.78236140e-04	1.61528983e-03
-5.77000000e+00	6.84800537e-04	1.64847950e-03
-5.76000000e+00	6.92728408e-04	1.66814756e-03
-5.75000000e+00	7.01869260e-04	1.67354928e-03
-5.74000000e+00	7.12014793e-04	1.66461022e-03
-5.73000000e+00	7.22900642e-04	1.64192054e-03
-5.72000000e+00	7.34210583e-04	1.60669793e-03
-5.71000000e+00	7.45583303e-04	1.56072144e-03
-5.70000000e+00	7.56621695e-04	1.50624007e-03
-5.69000000e+00	7.66904503e-04	1.44586061e-03
-5.68000000e+00	7.75999990e-04	1.38242076e-03
-5.67000000e+00	7.83481152e-04	1.31885338e-03
-5.66000000e+00	7.88941875e-04	1.25804852e-03
-5.65000000e+00	7.92013326e-04	1.20271961e-03
-5.64000000e+00	7.92379793e-04	1.15527983e-03
-5.63000000e+00	7.89793167e-04	1.11773406e-03
-5.62000000e+00	7.84085296e-04	1.09159122e-03
-5.61000000e+00	7.75177489e-04	1.07780044e-03
-5.60000000e+00	7.63086603e-04	1.07671366e-03
-5.59000000e+00	7.47927271e-04	1.08807604e-03
-5.58000000e+00	7.29910054e-04	1.11104410e-03
-5.57000000e+00	7.09335498e-04	1.14423057e-03
-5.56000000e+00	6.86584268e-04	1.18577361e-03
-5.55000000e+00	6.62103782e-04	1.23342716e-03
-5.54000000e+00	6.36391906e-04	1.28466803e-03
-5.53000000e+00	6.09978443e-04	1.33681498e-03
-5.52000000e+00	5.83405256e-04	1.38715426e-03
-5.51000000e+00	5.57205909e-04	1.43306584e-03
-5.50000000e+00	5.31885753e-04	1.47214471e-03
-5.49000000e+00	5.07903333e-04	1.50231165e-03
-5.48000000e+00	4.85653931e-04	1.52190841e-03
-5.47000000e+00	4.65455938e-04	1.52977303e-03
-5.46000000e+00	4.47540648e-04	1.52529180e-03
-5.45000000e+00	4.32045868e-04	1.50842558e-03
-5.44000000e+00	4.19013592e-04	1.47970921e-03
-5.43000000e+00	4.08391808e-04	1.44022419e-03
-5.42000000e+00	4.00040330e-04	1.39154595e-03
-5.41000000e+00	3.93740350e-04	1.33566813e-03
-5.40000000e+00	3.89207295e-04	1.27490759e-03
-5.39000000e+00	3.86106379e-04	1.21179451e-03
-5.38000000e+00	3.84070148e-04	1.14895282e-03
-5.37000000e+00	3.82717232e-04	1.08897641e-03
-5.36000000e+00	3.81671423e-04	1.03430703e-03
-5.35000000e+00	3.80580221e-04	9.87119405e-04
-5.34000000e+00	3.79131946e-04	9.49218908e-04
-5.33000000e+00	3.77070616e-04	9.21956504e-04
-5.32000000e+00	3.74207841e-04	9.06164838e-04
-5.31000000e+00	3.70431108e-04	9.02118417e-04
-5.30000000e+00	3.65708014e-04	9.09519716e-04
-5.29000000e+00	3.60086140e-04	9.27511863e-04
-5.28000000e+00	3.53688494e-04	9.54717386e-04
-5.27000000e+00	3.46704667e-04	9.89301288e-04
-5.26000000e+00	3.39378056e-04	1.02905566e-03
-5.25000000e+00	3.31989746e-04	1.07150208e-03
-5.24000000e+00	3.24839847e-04	1.11400711e-03
-5.23000000e+00	3.18227260e-04	1.15390588e-03
-5.22000000e+00	3.12428994e-04	1.18862795e-03
-5.21000000e+00	3.07680230e-04	1.21581996e-03
-5.20000000e+00	3.04156355e-04	1.23345927e-03
-5.19000000e+00	3.01958141e-04	1.23995352e-03
-5.18000000e+00	3.01101072e-04	1.23422126e-03
-5.17000000e+00	3.01509667e-04	1.21574998e-03
-5.16000000e+00	3.03017303e-04	1.18462854e-03
-5.15000000e+00	3.05371755e-04	1.14155212e-03
-5.14000000e+00	3.08246276e-04	1.08779937e-03
-5.13000000e+00	3.11255661e-04	1.02518205e-03
-5.12000000e+00	3.13976430e-04	9.55969308e-04
-5.11000000e+00	3.15969897e-04	8.82789384e-04
-5.10000000e+00	3.16806740e-04	8.08513001e-04
-5.09000000e+00	3.16091508e-04	7.36123295e-04
-5.08000000e+00	3.13485526e-04	6.68578015e-04
-5.07000000e+00	3.08726720e-04	6.08670143e-04
-5.06000000e+00	3.01645127e-04	5.58893293e-04
-5.05000000e+00	2.92173125e-04	5.21318216e-04
-5.04000000e+00	2.80349807e-04	4.97486345e-04
-5.03000000e+00	2.66319312e-04	4.88325728e-04
-5.02000000e+00	2.50323354e-04	4.94093775e-04
-5.01000000e+00	2.32688562e-04	5.14350116e-04
-5.00000000e+00	2.13809576e-04	5.47961566e-04
-4.99000000e+00	1.94129089e-04	5.93139722e-04
-4.98000000e+00	1.74116149e-04	6.47510199e-04
-4.97000000e+00	1.54244093e-04	7.08210998e-04
-4.96000000e+00	1.34969362e-04	7.72016047e-04
-4.95000000e+00	1.16712325e-04	8.35478656e-04
-4.94000000e+00	9.98409568e-05	8.95088567e-04
-4.93000000e+00	8.46579382e-05	9.47435456e-04
-4.92000000e+00	7.13914509e-05	9.89371286e-04
-4.91000000e+00	6.01896457e-05	1.01816376e-03
-4.90000000e+00	5.11185311e-05	1.03163337e-03
-4.89000000e+00	4.41628557e-05	1.02826720e-03
-4.88000000e+00	3.92294641e-05	1.00730343e-03
-4.87000000e+00	3.61525888e-05	9.68781954e-04
-4.86000000e+00	3.47005918e-05	9.13557856e-04
-4.85000000e+00	3.45837719e-05	8.43276281e-04
-4.84000000e+00	3.54629784e-05	7.60308971e-04
-4.83000000e+00	3.69589018e-05	6.67654665e-04
-4.82000000e+00	3.86620146e-05	5.68807268e-04
-4.81000000e+00	4.01431936e-05	4.67597407e-04
-4.80000000e+00	4.09650660e-05	3.68014400e-04
-4.79000000e+00	4.06940648e-05	2.74016811e-04
-4.78000000e+00	3.89130897e-05	1.89340571e-04
-4.77000000e+00	3.52345303e-05	1.17313990e-04
-4.76000000e+00	2.93132745e-05	6.06889531e-05
-4.75000000e+00	2.08591888e-05	2.14970346e-05
-4.74000000e+00	9.64846473e-06	9.38310264e-07
-4.73000000e+00	-4.46681905e-06	-6.90783326e-07
-4.72000000e+00	-2.15515520e-05	1.59740357e-05
-4.71000000e+00	-4.15834140e-05	4.93825005e-05
-4.70000000e+00	-6.44520707e-05	9.71337337e-05
-4.69000000e+00	-8.99619627e-05	1.56084357e-04
-4.68000000e+00	-1.17838689e-04	2.22496274e-04
-4.67000000e+00	-1.47738771e-04	2.92217436e-04
-4.66000000e+00	-1.79262361e-04	3.60887032e-04
-4.65000000e+00	-2.11968313e-04	4.24155029e-04
-4.64000000e+00	-2.45390872e-04	4.77904999e-04
-4.63000000e+00	-2.79057199e-04	5.18468760e-04
-4.62000000e+00	-3.12504918e-04	5.42821509e-04
-4.61000000e+00	-3.45298926e-04	5.48746941e-04
-4.60000000e+00	-3.77046776e-04	5.34963213e-04
-4.59000000e+00	-4.07412091e-04	5.01202518e-04
-4.58000000e+00	-4.36125589e-04	4.48239337e-04
-4.57000000e+00	-4.62993446e-04	3.77865074e-04
-4.56000000e+00	-4.87902875e-04	2.92809538e-04
-4.55000000e+00	-5.10824925e-04	1.96612549e-04
-4.54000000e+00	-5.31814577e-04	9.34515737e-05
-4.53000000e+00	-5.51008305e-04	-1.20663379e-05
-4.52000000e+00	-5.68619299e-04	-1.15138086e-04
-4.51000000e+00	-5.84930553e-04	-2.11011884e-04
-4.50000000e+00	-6.00286000e-04	-2.95235969e-04
-4.49000000e+00	-6.15079869e-04	-3.63895976e-04
-4.48000000e+00	-6.29744392e-04	-4.13828771e-04
-4.47000000e+00	-6.44735963e-04	-4.42801591e-04
-4.46000000e+00	-6.60519880e-04	-4.49646992e-04
-4.45000000e+00	-6.77553776e-04	-4.34346270e-04
-4.44000000e+00	-6.96269961e-04	-3.98056469e-04
-4.43000000e+00	-7.17056949e-04	-3.43078914e-04
-4.42000000e+00	-7.40240599e-04	-2.72770030e-04
-4.41000000e+00	-7.66065448e-04	-1.91398106e-04
-4.40000000e+00	-7.94676964e-04	-1.03952302e-04
-4.39000000e+00	-8.26105630e-04	-1.59126361e-05
-4.38000000e+00	-8.60253871e-04	6.70083609e-05
-4.37000000e+00	-8.96886917e-04	1.39140148e-04
-4.36000000e+00	-9.35628701e-04	1.95131747e-04
-4.35000000e+00	-9.75963795e-04	2.30219041e-04
-4.34000000e+00	-1.01724619e-03	2.40468788e-04
-4.33000000e+00	-1.05871545e-03	2.22987352e-04
-4.32000000e+00	-1.09952035e-03	1.76083665e-04
-4.31000000e+00	-1.13874974e-03	9.93780486e-05
-4.30000000e+00	-1.17546968e-03	-6.14904388e-06
-4.29000000e+00	-1.20876561e-03	-1.38171504e-04
-4.28000000e+00	-1.23778763e-03	-2.93095484e-04
-4.27000000e+00	-1.26179669e-03	-4.66197982e-04
-4.26000000e+00	-1.28020904e-03	-6.51820471e-04
-4.25000000e+00	-1.29263628e-03	-8.43609286e-04
-4.24000000e+00	-1.29891829e-03	-1.03479224e-03
-4.23000000e+00	-1.29914645e-03	-1.21847907e-03
-4.22000000e+00	-1.29367513e-03	-1.38797208e-03
-4.21000000e+00	-1.28311981e-03	-1.53707272e-03
-4.20000000e+00	-1.26834105e-03	-1.66036961e-03
-4.19000000e+00	-1.25041419e-03	-1.75349453e-03
-4.18000000e+00	-1.23058570e-03	-1.81333382e-03
-4.17000000e+00	-1.21021784e-03	-1.83818471e-03
-4.16000000e+00	-1.19072416e-03	-1.82784836e-03
-4.15000000e+00	-1.17349905e-03	-1.78365439e-03
-4.14000000e+00	-1.15984513e-03	-1.70841468e-03
-4.13000000e+00	-1.15090240e-03	-1.60630744e-03
-4.12000000e+00	-1.14758348e-03	-1.48269614e-03
-4.11000000e+00	-1.15051870e-03	-1.34389080e-03
-4.10000000e+00	-1.16001471e-03	-1.19686219e-03
-4.09000000e+00	-1.17602941e-03	-1.04892192e-03
-4.08000000e+00	-1.19816523e-03	-9.07383239e-04
-4.07000000e+00	-1.22568177e-03	-7.79218629e-04
-4.06000000e+00	-1.25752770e-03	-6.70730694e-04
-4.05000000e+00	-1.29239079e-03	-5.87252448e-04
-4.04000000e+00	-1.32876361e-03	-5.32891982e-04
-4.03000000e+00	-1.36502189e-03	-5.10334519e-04
-4.02000000e+00	-1.39951129e-03	-5.20712216e-04
-4.01000000e+00	-1.43063806e-03	-5.63548862e-04
-4.00000000e+00	-1.45695870e-03	-6.36782980e-04
-3.99000000e+00	-1.47726357e-03	-7.36868915e-04
-3.98000000e+00	-1.49064980e-03	-8.58951603e-04
-3.97000000e+00	-1.49657935e-03	-9.97106856e-04
-3.96000000e+00	-1.49491868e-03	-1.14463564e-03
-3.95000000e+00	-1.48595778e-03	-1.29439787e-03
-3.94000000e+00	-1.47040703e-03	-1.43916920e-03
-3.93000000e+00	-1.44937186e-03	-1.57200279e-03
-3.92000000e+00	-1.42430624e-03	-1.68657777e-03
-3.91000000e+00	-1.39694719e-03	-1.77751678e-03
-3.90000000e+00	-1.36923358e-03	-1.84065622e-03
-3.89000000e+00	-1.34321334e-03	-1.87325544e-03
-3.88000000e+00	-1.32094372e-03	-1.87413431e-03
-3.87000000e+00	-1.30438984e-03	-1.84373211e-03
-3.86000000e+00	-1.29532665e-03	-1.78408495e-03
-3.85000000e+00	-1.29524935e-03	-1.69872317e-03
-3.84000000e+00	-1.30529686e-03	-1.59249428e-03
-3.83000000e+00	-1.32619215e-03	-1.47132075e-03
-3.82000000e+00	-1.35820242e-03	-1.34190556e-03
-3.81000000e+00	-1.40112106e-03	-1.21140063e-03
-3.80000000e+00	-1.45427210e-03	-1.08705524e-03
-3.79000000e+00	-1.51653685e-03	-9.75862377e-04
-3.78000000e+00	-1.58640108e-03	-8.84220503e-04
-3.77000000e+00	-1.66202042e-03	-8.17627681e-04
-3.76000000e+00	-1.74130058e-03	-7.80422551e-04
-3.75000000e+00	-1.82198843e-03	-7.75584391e-04
-3.74000000e+00	-1.90176962e-03	-8.04601149e-04
-3.73000000e+00	-1.97836828e-03	-8.67410798e-04
-3.72000000e+00	-2.04964430e-03	-9.62417673e-04
-3.71000000e+00	-2.11368418e-03	-1.08658171e-03
-3.70000000e+00	-2.16888157e-03	-1.23557502e-03
-3.69000000e+00	-2.21400467e-03	-1.40399718e-03
-3.68000000e+00	-2.24824772e-03	-1.58563789e-03
-3.67000000e+00	-2.27126519e-03	-1.77377373e-03
-3.66000000e+00	-2.28318738e-03	-1.96148465e-03
-3.65000000e+00	-2.28461739e-03	-2.14197469e-03
-3.64000000e+00	-2.27660953e-03	-2.30888231e-03
-3.63000000e+00	-2.26063041e-03	-2.45656580e-03
-3.62000000e+00	-2.23850388e-03	-2.58035123e-03
-3.61000000e+00	-2.21234207e-03	-2.67673200e-03
-3.60000000e+00	-2.18446467e-03	-2.74351159e-03
-3.59000000e+00	-2.15730936e-03	-2.77988397e-03
-3.58000000e+00	-2.13333619e-03	-2.78644860e-03
-3.57000000e+00	-2.11492957e-03	-2.76516053e-03
-3.56000000e+00	-2.10430091e-03	-2.71921848e-03
-3.55000000e+00	-2.10339577e-03	-2.65289683e-03
-3.54000000e+00	-2.11380905e-03	-2.57132983e-03
-3.53000000e+00	-2.13671156e-03	-2.48025827e-03
-3.52000000e+00	-2.17279138e-03	-2.38575055e-03
-3.51000000e+00	-2.22221267e-03	-2.29391113e-03
-3.50000000e+00	-2.28459450e-03	-2.21058960e-03
-3.49000000e+00	-2.35901100e-03	-2.14110385e-03
-3.48000000e+00	-2.44401407e-03	-2.08998976e-03
-3.47000000e+00	-2.53767817e-03	-2.06078884e-03
-3.46000000e+00	-2.63766633e-03	-2.05588334e-03
-3.45000000e+00	-2.74131520e-03	-2.07638646e-03
-3.44000000e+00	-2.84573602e-03	-2.12209260e-03
-3.43000000e+00	-2.94792749e-03	-2.19148999e-03
-3.42000000e+00	-3.04489592e-03	-2.28183534e-03
-3.41000000e+00	-3.13377712e-03	-2.38928725e-03
-3.40000000e+00	-3.21195481e-03	-2.50909253e-03
-3.39000000e+00	-3.27716973e-03	-2.63581705e-03
-3.38000000e+00	-3.32761430e-03	-2.76361073e-03
-3.37000000e+00	-3.36200832e-03	-2.88649444e-03
-3.36000000e+00	-3.37965163e-03	-2.99865559e-03
-3.35000000e+00	-3.38045147e-03	-3.09473839e-03
-3.34000000e+00	-3.36492266e-03	-3.17011487e-03
-3.33000000e+00	-3.33416080e-03	-3.22112344e-03
-3.32000000e+00	-3.28978963e-03	-3.24526303e-03
-3.31000000e+00	-3.23388495e-03	-3.24133262e-03
-3.30000000e+00	-3.16887888e-03	-3.20950881e-03
-3.29000000e+00	-3.09744891e-03	-3.15135637e-03
-3.28000000e+00	-3.02239714e-03	-3.06977055e-03
-3.27000000e+00	-2.94652520e-03	-2.96885272e-03
-3.26000000e+00	-2.87251095e-03	-2.85372451e-03
-3.25000000e+00	-2.80279237e-03	-2.73028894e-03
-3.24000000e+00	-2.73946416e-03	-2.60494939e-03
-3.23000000e+00	-2.68419153e-03	-2.48429999e-03
-3.22000000e+00	-2.63814516e-03	-2.37480231e-03
-3.21000000e+00	-2.60195995e-03	-2.28246444e-03
-3.20000000e+00	-2.57571950e-03	-2.21253838e-03
-3.19000000e+00	-2.55896670e-03	-2.16925098e-03
-3.18000000e+00	-2.55074001e-03	-2.15558228e-03
-3.17000000e+00	-2.54963355e-03	-2.17310273e-03
-3.16000000e+00	-2.55387817e-03	-2.22187775e-03
-3.15000000e+00	-2.56143995e-03	-2.30044523e-03
-3.14000000e+00	-2.57013120e-03	-2.40586733e-03
-3.13000000e+00	-2.57772913e-03	-2.53385477e-03
-3.12000000e+00	-2.58209627e-03	-2.67895786e-03
-3.11000000e+00	-2.58129700e-03	-2.83481523e-03
-3.10000000e+00	-2.57370443e-03	-2.99444845e-03
-3.09000000e+00	-2.55809224e-03	-3.15058816e-03
-3.08000000e+00	-2.53370668e-03	-3.29601609e-03
-3.07000000e+00	-2.50031491e-03	-3.42390618e-03
-3.06000000e+00	-2.45822681e-03	-3.52814828e-03
-3.05000000e+00	-2.40828869e-03	-3.60363864e-03
-3.04000000e+00	-2.35184898e-03	-3.64652293e-03
-3.03000000e+00	-2.29069706e-03	-3.65437989e-03
-3.02000000e+00	-2.22697818e-03	-3.62633654e-03
-3.01000000e+00	-2.16308868e-03	-3.56310895e-03
-3.00000000e+00	-2.10155670e-03	-3.46696635e-03
-2.99000000e+00	-2.04491467e-03	-3.34161986e-03
-2.98000000e+00	-1.99557022e-03	-3.19204061e-03
-2.97000000e+00	-1.95568244e-03	-3.02421554e-03
-2.96000000e+00	-1.92704994e-03	-2.84485201e-03
-2.95000000e+00	-1.91101662e-03	-2.66104510e-03
-2.94000000e+00	-1.90840010e-03	-2.47992304e-03
-2.93000000e+00	-1.91944632e-03	-2.30828779e-03
-2.92000000e+00	-1.94381235e-03	-2.15226814e-03
-2.91000000e+00	-1.98057785e-03	-2.01700234e-03
-2.90000000e+00	-2.02828421e-03	-1.90636647e-03
-2.89000000e+00	-2.08499862e-03	-1.82276249e-03
-2.88000000e+00	-2.14839940e-03	-1.76697786e-03
-2.87000000e+00	-2.21587776e-03	-1.73812513e-03
-2.86000000e+00	-2.28465058e-03	-1.73366619e-03
-2.85000000e+00	-2.35187871e-03	-1.74952210e-03
-2.84000000e+00	-2.41478485e-03	-1.78026501e-03
-2.83000000e+00	-2.47076618e-03	-1.81938434e-03
-2.82000000e+00	-2.51749667e-03	-1.85961583e-03
-2.81000000e+00	-2.55301557e-03	-1.89331807e-03
-2.80000000e+00	-2.57579881e-03	-1.91287850e-03
-2.79000000e+00	-2.58481157e-03	-1.91112884e-03
-2.78000000e+00	-2.57954055e-03	-1.88174859e-03
-2.77000000e+00	-2.56000606e-03	-1.81963549e-03
-2.76000000e+00	-2.52675398e-03	-1.72122285e-03
-2.75000000e+00	-2.48082899e-03	-1.58472583e-03
-2.74000000e+00	-2.42373048e-03	-1.41030198e-03
-2.73000000e+00	-2.35735318e-03	-1.20011575e-03
-2.72000000e+00	-2.28391481e-03	-9.58300932e-04
-2.71000000e+00	-2.20587326e-03	-6.90820703e-04
-2.70000000e+00	-2.12583612e-03	-4.05230081e-04
-2.69000000e+00	-2.04646534e-03	-1.10350789e-04
-2.68000000e+00	-1.97038019e-03	1.84126599e-04
-2.67000000e+00	-1.90006166e-03	4.68094313e-04
-2.66000000e+00	-1.83776133e-03	7.31510776e-04
-2.65000000e+00	-1.78541818e-03	9.64891643e-04
-2.64000000e+00	-1.74458623e-03	1.15978359e-03
-2.63000000e+00	-1.71637604e-03	1.30919647e-03
-2.62000000e+00	-1.70141246e-03	1.40797136e-03
-2.61000000e+00	-1.69981097e-03	1.45306469e-03
-2.60000000e+00	-1.71117385e-03	1.44373318e-03
-2.59000000e+00	-1.73460709e-03	1.38160871e-03
-2.58000000e+00	-1.76875792e-03	1.27065799e-03
-2.57000000e+00	-1.81187198e-03	1.11702765e-03
-2.56000000e+00	-1.86186837e-03	9.28781071e-04
-2.55000000e+00	-1.91642984e-03	7.15538840e-04
-2.54000000e+00	-1.97310462e-03	4.88039654e-04
-2.53000000e+00	-2.02941573e-03	2.57642608e-04
-2.52000000e+00	-2.08297324e-03	3.57948584e-05
-2.51000000e+00	-2.13158441e-03	-1.66509415e-04
-2.50000000e+00	-2.17335679e-03	-3.39252228e-04
-2.49000000e+00	-2.20678932e-03	-4.73871356e-04
-2.48000000e+00	-2.23084687e-03	-5.63672396e-04
-2.47000000e+00	-2.24501438e-03	-6.04152631e-04
-2.46000000e+00	-2.24932715e-03	-5.93220196e-04
-2.45000000e+00	-2.24437534e-03	-5.31297052e-04
-2.44000000e+00	-2.23128116e-03	-4.21299890e-04
-2.43000000e+00	-2.21164918e-03	-2.68498988e-04
-2.42000000e+00	-2.18749069e-03	-8.02610131e-05
-2.41000000e+00	-2.16112511e-03	1.34312543e-04
-2.40000000e+00	-2.13506200e-03	3.64834445e-04
-2.39000000e+00	-2.11186897e-03	6.00147027e-04
-2.38000000e+00	-2.09403131e-03	8.28879088e-04
-2.37000000e+00	-2.08381030e-03	1.04001743e-03
-2.36000000e+00	-2.08310734e-03	1.22346516e-03
-2.35000000e+00	-2.09334134e-03	1.37055933e-03
-2.34000000e+00	-2.11534656e-03	1.47452198e-03
-2.33000000e+00	-2.14929719e-03	1.53082199e-03
-2.32000000e+00	-2.19466428e-03	1.53742892e-03
-2.31000000e+00	-2.25020896e-03	1.49494541e-03
-2.30000000e+00	-2.31401400e-03	1.40661020e-03
-2.29000000e+00	-2.38355419e-03	1.27817037e-03
-2.28000000e+00	-2.45580346e-03	1.11762745e-03
-2.27000000e+00	-2.52737465e-03	9.34868587e-04
-2.26000000e+00	-2.59468590e-03	7.41199318e-04
-2.25000000e+00	-2.65414551e-03	5.48799739e-04
-2.24000000e+00	-2.70234604e-03	3.70129666e-04
-2.23000000e+00	-2.73625698e-03	2.17311194e-04
-2.22000000e+00	-2.75340543e-03	1.01518468e-04
-2.21000000e+00	-2.75203397e-03	3.24044824e-05
-2.20000000e+00	-2.73122612e-03	1.75932862e-05
-2.19000000e+00	-2.69099106e-03	6.22631649e-05
-2.18000000e+00	-2.63230145e-03	1.68842310e-04
-2.17000000e+00	-2.55708064e-03	3.36833323e-04
-2.16000000e+00	-2.46813840e-03	5.62776915e-04
-2.15000000e+00	-2.36905708e-03	8.40358567e-04
-2.14000000e+00	-2.26403340e-03	1.16065504e-03
-2.13000000e+00	-2.15768314e-03	1.51251086e-03
-2.12000000e+00	-2.05481888e-03	1.88302833e-03
-2.11000000e+00	-1.96021217e-03	2.25814905e-03
-2.10000000e+00	-1.87835300e-03	2.62329989e-03
-2.09000000e+00	-1.81321925e-03	2.96407307e-03
-2.08000000e+00	-1.76806904e-03	3.26690765e-03
-2.07000000e+00	-1.74526719e-03	3.51973935e-03
-2.06000000e+00	-1.74615552e-03	3.71258649e-03
-2.05000000e+00	-1.77097436e-03	3.83804265e-03
-2.04000000e+00	-1.81883976e-03	3.89165067e-03
-2.03000000e+00	-1.88777801e-03	3.87213795e-03
-2.02000000e+00	-1.97481588e-03	3.78149981e-03
-2.01000000e+00	-2.07612199e-03	3.62492447e-03
-2.00000000e+00	-2.18719197e-03	3.41056118e-03
-1.99000000e+00	-2.30306771e-03	3.14914061e-03
-1.98000000e+00	-2.41857909e-03	2.85346393e-03
-1.97000000e+00	-2.52859535e-03	2.53778369e-03
-1.96000000e+00	-2.62827309e-03	2.21710521e-03
-1.95000000e+00	-2.71328760e-03	1.90644162e-03
-1.94000000e+00	-2.78003582e-03	1.62005830e-03
-1.93000000e+00	-2.82580044e-03	1.37074359e-03
-1.92000000e+00	-2.84886716e-03	1.16914204e-03
-1.91000000e+00	-2.84858982e-03	1.02318365e-03
-1.90000000e+00	-2.82540102e-03	9.37638799e-04
-1.89000000e+00	-2.78076898e-03	9.13822380e-04
-1.88000000e+00	-2.71710437e-03	9.49463980e-04
-1.87000000e+00	-2.63762354e-03	1.03875295e-03
-1.86000000e+00	-2.54617677e-03	1.17255869e-03
-1.85000000e+00	-2.44705174e-03	1.33881794e-03
-1.84000000e+00	-2.34476343e-03	1.52307245e-03
-1.83000000e+00	-2.24384191e-03	1.70913303e-03
-1.82000000e+00	-2.14862876e-03	1.87983911e-03
-1.81000000e+00	-2.06309200e-03	2.01787838e-03
-1.80000000e+00	-1.99066765e-03	2.10662730e-03
-1.79000000e+00	-1.93413391e-03	2.13097216e-03
-1.78000000e+00	-1.89552186e-03	2.07807065e-03
-1.77000000e+00	-1.87606417e-03	1.93801658e-03
-1.76000000e+00	-1.87618134e-03	1.70437460e-03
-1.75000000e+00	-1.89550272e-03	1.37455758e-03
-1.74000000e+00	-1.93291845e-03	9.50026899e-04
-1.73000000e+00	-1.98665704e-03	4.36303829e-04
-1.72000000e+00	-2.05438286e-03	-1.57210683e-04
-1.71000000e+00	-2.13330745e-03	-8.17601613e-04
-1.70000000e+00	-2.22030897e-03	-1.52897570e-03
-1.69000000e+00	-2.31205448e-03	-2.27314425e-03
-1.68000000e+00	-2.40512058e-03	-3.03042244e-03
-1.67000000e+00	-2.49610887e-03	-3.78050880e-03
-1.66000000e+00	-2.58175350e-03	-4.50340454e-03
-1.65000000e+00	-2.65901903e-03	-5.18032975e-03
-1.64000000e+00	-2.72518747e-03	-5.79459348e-03
-1.63000000e+00	-2.77793391e-03	-6.33237597e-03
-1.62000000e+00	-2.81539028e-03	-6.78338512e-03
-1.61000000e+00	-2.83619729e-03	-7.14135459e-03
-1.60000000e+00	-2.83954396e-03	-7.40435781e-03
-1.59000000e+00	-2.82519438e-03	-7.57492077e-03
-1.58000000e+00	-2.79350092e-03	-7.65992534e-03
-1.57000000e+00	-2.74540283e-03	-7.67030495e-03
-1.56000000e+00	-2.68240915e-03	-7.62054438e-03
-1.55000000e+00	-2.60656481e-03	-7.52800466e-03
-1.54000000e+00	-2.52039901e-03	-7.41210320e-03
-1.53000000e+00	-2.42685543e-03	-7.29338657e-03
-1.52000000e+00	-2.32920453e-03	-7.19253915e-03
-1.51000000e+00	-2.23093915e-03	-7.12937503e-03
-1.50000000e+00	-2.13565542e-03	-7.12186205e-03
-1.49000000e+00	-2.04692241e-03	-7.18522655e-03
-1.48000000e+00	-1.96814477e-03	-7.33118419e-03
-1.47000000e+00	-1.90242377e-03	-7.56733731e-03
-1.46000000e+00	-1.85242279e-03	-7.89677183e-03
-1.45000000e+00	-1.82024390e-03	-8.31787763e-03
-1.44000000e+00	-1.80732212e-03	-8.82440616e-03
-1.43000000e+00	-1.81434381e-03	-9.40576710e-03
-1.42000000e+00	-1.84119473e-03	-1.00475547e-02
-1.41000000e+00	-1.88694220e-03	-1.07322825e-02
-1.40000000e+00	-1.94985440e-03	-1.14402937e-02
-1.39000000e+00	-2.02745775e-03	-1.21508061e-02
-1.38000000e+00	-2.11663157e-03	-1.28430409e-02
-1.37000000e+00	-2.21373691e-03	-1.34973812e-02
-1.36000000e+00	-2.31477469e-03	-1.40965003e-02
-1.35000000e+00	-2.41556610e-03	-1.46264022e-02
-1.34000000e+00	-2.51194703e-03	-1.50773180e-02
-1.33000000e+00	-2.59996687e-03	-1.54444078e-02
-1.32000000e+00	-2.67608167e-03	-1.57282258e-02
-1.31000000e+00	-2.73733129e-03	-1.59349184e-02
-1.30000000e+00	-2.78149086e-03	-1.60761344e-02
-1.29000000e+00	-2.80718782e-03	-1.61686458e-02
-1.28000000e+00	-2.81397733e-03	-1.62336861e-02
-1.27000000e+00	-2.80237097e-03	-1.62960345e-02
-1.26000000e+00	-2.77381583e-03	-1.63828815e-02
-1.25000000e+00	-2.73062395e-03	-1.65225304e-02
-1.24000000e+00	-2.67585453e-03	-1.67429939e-02
-1.23000000e+00	-2.61315409e-03	-1.70705571e-02
-1.22000000e+00	-2.54656228e-03	-1.75283785e-02
-1.21000000e+00	-2.48029307e-03	-1.81352031e-02
-1.20000000e+00	-2.41850276e-03	-1.89042595e-02
-1.19000000e+00	-2.36505722e-03	-1.98424020e-02
-1.18000000e+00	-2.32331138e-03	-2.09495526e-02
-1.17000000e+00	-2.29591325e-03	-2.22184819e-02
-1.16000000e+00	-2.28464426e-03	-2.36349510e-02
-1.15000000e+00	-2.29030537e-03	-2.51782221e-02
-1.14000000e+00	-2.31265648e-03	-2.68219221e-02
-1.13000000e+00	-2.35041371e-03	-2.85352306e-02
-1.12000000e+00	-2.40130582e-03	-3.02843395e-02
-1.11000000e+00	-2.46218796e-03	-3.20341238e-02
-1.10000000e+00	-2.52920740e-03	-3.37499415e-02
-1.09000000e+00	-2.59801313e-03	-3.53994798e-02
-1.08000000e+00	-2.66399822e-03	-3.69545538e-02
-1.07000000e+00	-2.72256220e-03	-3.83927655e-02
-1.06000000e+00	-2.76937894e-03	-3.96989352e-02
-1.05000000e+00	-2.80065522e-03	-4.08662262e-02
-1.04000000e+00	-2.81336536e-03	-4.18968953e-02
-1.03000000e+00	-2.80544832e-03	-4.28026199e-02
-1.02000000e+00	-2.77595565e-03	-4.36043709e-02
-1.01000000e+00	-2.72514116e-03	-4.43318250e-02
-1.00000000e+00	-2.65448639e-03	-4.50223284e-02
-9.90000000e-01	-2.56665926e-03	-4.57194524e-02
-9.80000000e-01	-2.46540716e-03	-4.64711985e-02
-9.70000000e-01	-2.35538926e-03	-4.73279327e-02
-9.60000000e-01	-2.24195635e-03	-4.83401444e-02
-9.50000000e-01	-2.13088922e-03	-4.95561369e-02
-9.40000000e-01	-2.02810942e-03	-5.10197626e-02
-9.30000000e-01	-1.93937752e-03	-5.27683206e-02
-9.20000000e-01	-1.86999478e-03	-5.48307270e-02
-9.10000000e-01	-1.82452438e-03	-5.72260594e-02
-9.00000000e-01	-1.80654683e-03	-5.99625628e-02
-8.90000000e-01	-1.81846300e-03	-6.30371835e-02
-8.80000000e-01	-1.86135502e-03	-6.64356721e-02
-8.70000000e-01	-1.93491272e-03	-7.01332719e-02
-8.60000000e-01	-2.03742958e-03	-7.40959786e-02
-8.50000000e-01	-2.16586836e-03	-7.82823283e-02
-8.40000000e-01	-2.31599314e-03	-8.26456430e-02
-8.30000000e-01	-2.48256107e-03	-8.71366360e-02
-8.20000000e-01	-2.65956372e-03	-9.17062605e-02
-8.10000000e-01	-2.84050604e-03	-9.63086626e-02
-8.00000000e-01	-3.01870852e-03	-1.00904096e-01
-7.90000000e-01	-3.18761763e-03	-1.05461645e-01
-7.80000000e-01	-3.34110887e-03	-1.09961611e-01
-7.70000000e-01	-3.47376767e-03	-1.14397426e-01
-7.60000000e-01	-3.58113435e-03	-1.18776969e-01
-7.50000000e-01	-3.65990140e-03	-1.23123199e-01
-7.40000000e-01	-3.70805379e-03	-1.27474032e-01
-7.30000000e-01	-3.72494558e-03	-1.31881431e-01
-7.20000000e-01	-3.71130957e-03	-1.36409719e-01
-7.10000000e-01	-3.66919967e-03	-1.41133146e-01
-7.00000000e-01	-3.60186875e-03	-1.46132796e-01
-6.90000000e-01	-3.51358782e-03	-1.51492944e-01
-6.80000000e-01	-3.40941495e-03	-1.57297003e-01
-6.70000000e-01	-3.29492440e-03	-1.63623222e-01
-6.60000000e-01	-3.17590843e-03	-1.70540323e-01
-6.50000000e-01	-3.05806507e-03	-1.78103253e-01
-6.40000000e-01	-2.94668604e-03	-1.86349247e-01
-6.30000000e-01	-2.84635899e-03	-1.95294376e-01
-6.20000000e-01	-2.76069756e-03	-2.04930729e-01
-6.10000000e-01	-2.69211199e-03	-2.15224360e-01
-6.00000000e-01	-2.64163154e-03	-2.26114101e-01
-5.90000000e-01	-2.60878780e-03	-2.37511278e-01
-5.80000000e-01	-2.59156620e-03	-2.49300356e-01
-5.70000000e-01	-2.58643009e-03	-2.61340464e-01
-5.60000000e-01	-2.58841920e-03	-2.73467736e-01
-5.50000000e-01	-2.59132144e-03	-2.85498337e-01
-5.40000000e-01	-2.58791380e-03	-2.97232024e-01
-5.30000000e-01	-2.57026528e-03	-3.08456073e-01
-5.20000000e-01	-2.53009200e-03	-3.18949369e-01
-5.10000000e-01	-2.45915171e-03	-3.28486449e-01
-5.00000000e-01	-2.34966295e-03	-3.36841326e-01
-4.90000000e-01	-2.19473203e-03	-3.43790891e-01
-4.80000000e-01	-1.98876963e-03	-3.49117752e-01
-4.70000000e-01	-1.72787836e-03	-3.52612401e-01
-4.60000000e-01	-1.41019255e-03	-3.54074637e-01
-4.50000000e-01	-1.03615225e-03	-3.53314227e-01
-4.40000000e-01	-6.08695481e-04	-3.50150862e-01
-4.30000000e-01	-1.33354881e-04	-3.44413496e-01
-4.20000000e-01	3.81751603e-04	-3.35939220e-01
-4.10000000e-01	9.26042371e-04	-3.24571890e-01
-4.00000000e-01	1.48670803e-03	-3.10160739e-01
-3.90000000e-01	2.04905836e-03	-2.92559247e-01
-3.80000000e-01	2.59697196e-03	-2.71624573e-01
-3.70000000e-01	3.11343513e-03	-2.47217809e-01
-3.60000000e-01	3.58115151e-03	-2.19205347e-01
-3.50000000e-01	3.98319951e-03	-1.87461585e-01
-3.40000000e-01	4.30371108e-03	-1.51873136e-01
-3.30000000e-01	4.52854270e-03	-1.12344657e-01
-3.20000000e-01	4.64590787e-03	-6.88063186e-02
-3.10000000e-01	4.64694071e-03	-2.12228209e-02
-3.00000000e-01	4.52616145e-03	3.03962194e-02
-2.90000000e-01	4.28181765e-03	8.59848129e-02
-2.80000000e-01	3.91607969e-03	1.45408480e-01
-2.70000000e-01	3.43507445e-03	2.08451980e-01
-2.60000000e-01	2.84874851e-03	2.74807488e-01
-2.50000000e-01	2.17055962e-03	3.44063880e-01
-2.40000000e-01	1.41700367e-03	4.15697862e-01
-2.30000000e-01	6.06992852e-04	4.89067642e-01
-2.20000000e-01	-2.38891703e-04	5.63409893e-01
-2.10000000e-01	-1.09924173e-03	6.37840647e-01
-2.00000000e-01	-1.95272146e-03	7.11360680e-01
-1.90000000e-01	-2.77898383e-03	7.82865848e-01
-1.80000000e-01	-3.55955961e-03	8.51162616e-01
-1.70000000e-01	-4.27867541e-03	9.14988859e-01
-1.60000000e-01	-4.92395856e-03	9.73039773e-01
-1.50000000e-01	-5.48699094e-03	1.02399849e+00
-1.40000000e-01	-5.96368013e-03	1.06657077e+00
-1.30000000e-01	-6.35442470e-03	1.09952278e+00
-1.20000000e-01	-6.66405984e-03	1.12172102e+00
-1.10000000e-01	-6.90158066e-03	1.13217277e+00
-1.00000000e-01	-7.07965150e-03	1.13006590e+00
-9.00000000e-02	-7.21392099e-03	1.11480617e+00
-8.00000000e-02	-7.32217307e-03	1.08605058e+00
-7.00000000e-02	-7.42335342e-03	1.04373502e+00
-6.00000000e-02	-7.53651810e-03	9.88094898e-01
-5.00000000e-02	-7.67975648e-03	9.19677236e-01
-4.00000000e-02	-7.86914283e-03	8.39343398e-01
-3.00000000e-02	-8.11777089e-03	7.48261591e-01
-2.00000000e-02	-8.43492220e-03	6.47888862e-01
-1.00000000e-02	-8.82541322e-03	5.39942675e-01
0.00000000e+00	-9.28915770e-03	4.26362590e-01
1.00000000e-02	-9.82097018e-03	3.09263011e-01
2.00000000e-02	-1.04106243e-02	1.90878390e-01
3.00000000e-02	-1.10431666e-02	7.35026583e-02
4.00000000e-02	-1.16994741e-02	-4.05750659e-02
5.00000000e-02	-1.23570287e-02	-1.49136188e-01
6.00000000e-02	-1.29908747e-02	-2.50097349e-01
7.00000000e-02	-1.35747103e-02	-3.41571691e-01
8.00000000e-02	-1.40820627e-02	-4.21924332e-01
9.00000000e-02	-1.44874864e-02	-4.89819883e-01
1.00000000e-01	-1.47677291e-02	-5.44260161e-01
1.10000000e-01	-1.49028054e-02	-5.84610605e-01
1.20000000e-01	-1.48769272e-02	-6.10614405e-01
1.30000000e-01	-1.46792462e-02	-6.22393807e-01
1.40000000e-01	-1.43043736e-02	-6.20438620e-01
1.50000000e-01	-1.37526533e-02	-6.05582471e-01
1.60000000e-01	-1.30301774e-02	-5.78967839e-01
1.70000000e-01	-1.21485481e-02	-5.42001373e-01
1.80000000e-01	-1.11243993e-02	-4.96301354e-01
1.90000000e-01	-9.97870536e-03	-4.43639480e-01
2.00000000e-01	-8.73591565e-03	-3.85879302e-01
2.10000000e-01	-7.42295801e-03	-3.24913777e-01
2.20000000e-01	-6.06816381e-03	-2.62604308e-01
2.30000000e-01	-4.70016761e-03	-2.00723578e-01
2.40000000e-01	-3.34683514e-03	-1.40904197e-01
2.50000000e-01	-2.03427056e-03	-8.45948962e-02
2.60000000e-01	-7.85947842e-04	-3.30256231e-02
2.70000000e-01	3.77996328e-04	1.28175461e-02
2.80000000e-01	1.44128043e-03	5.22072065e-02
2.90000000e-01	2.39179017e-03	8.46791142e-02
3.00000000e-01	3.22167933e-03	1.10026785e-01
3.10000000e-01	3.92726544e-03	1.28287010e-01
3.20000000e-01	4.50873703e-03	1.39717440e-01
3.30000000e-01	4.96969851e-03	1.44767654e-01
3.40000000e-01	5.31658632e-03	1.44045332e-01
3.50000000e-01	5.55799546e-03	1.38279233e-01
3.60000000e-01	5.70395856e-03	1.28280742e-01
3.70000000e-01	5.76522027e-03	1.14905657e-01
3.80000000e-01	5.75254805e-03	9.90177670e-02
3.90000000e-01	5.67611631e-03	8.14556059e-02
4.00000000e-01	5.54499519e-03	6.30034789e-02
4.10000000e-01	5.36676766e-03	4.43676309e-02
4.20000000e-01	5.14729039e-03	2.61581038e-02
4.30000000e-01	4.89060483e-03	8.87654505e-03
4.40000000e-01	4.59899604e-03	-7.09005507e-03
4.50000000e-01	4.27318813e-03	-2.14699819e-02
4.60000000e-01	3.91265786e-03	-3.41022809e-02
4.70000000e-01	3.51604139e-03	-4.49278032e-02
4.80000000e-01	3.08160470e-03	-5.39766434e-02
4.90000000e-01	2.60774520e-03	-6.13528907e-02
5.00000000e-01	2.09349104e-03	-6.72176538e-02
5.10000000e-01	1.53896572e-03	-7.17713114e-02
5.20000000e-01	9.45788102e-04	-7.52358953e-02
5.30000000e-01	3.17382358e-04	-7.78384263e-02
5.40000000e-01	-3.40822047e-04	-7.97959138e-02
5.50000000e-01	-1.02131372e-03	-8.13025941e-02
5.60000000e-01	-1.71455236e-03	-8.25198379e-02
5.70000000e-01	-2.40915037e-03	-8.35690043e-02
5.80000000e-01	-3.09217526e-03	-8.45273663e-02
5.90000000e-01	-3.74955831e-03	-8.54270878e-02
6.00000000e-01	-4.36658979e-03	-8.62570975e-02
6.10000000e-01	-4.92847668e-03	-8.69675863e-02
6.20000000e-01	-5.42093579e-03	-8.74767561e-02
6.30000000e-01	-5.83079382e-03	-8.76793644e-02
6.40000000e-01	-6.14656575e-03	-8.74565528e-02
6.50000000e-01	-6.35898437e-03	-8.66864110e-02
6.60000000e-01	-6.46145617e-03	-8.52547107e-02
6.70000000e-01	-6.45042268e-03	-8.30652526e-02
6.80000000e-01	-6.32561044e-03	-8.00492965e-02
6.90000000e-01	-6.09015838e-03	-7.61735897e-02
7.00000000e-01	-5.75061626e-03	-7.14465762e-02
7.10000000e-01	-5.31681367e-03	-6.59224466e-02
7.20000000e-01	-4.80160429e-03	-5.97027850e-02
7.30000000e-01	-4.22049507e-03	-5.29356733e-02
7.40000000e-01	-3.59117449e-03	-4.58122263e-02
7.50000000e-01	-2.93295748e-03	-3.85606466e-02
7.60000000e-01	-2.26616784e-03	-3.14380048e-02
7.70000000e-01	-1.61148061e-03	-2.47200597e-02
7.80000000e-01	-9.89248082e-04	-1.86895365e-02
7.90000000e-01	-4.18833215e-04	-1.36233624e-02
8.00000000e-01	8.20262774e-05	-9.77942987e-03
8.10000000e-01	4.97801656e-04	-7.38349694e-03
8.20000000e-01	8.15685012e-04	-6.61685396e-03
8.30000000e-01	1.02601239e-03	-7.60537143e-03
8.40000000e-01	1.12258434e-03	-1.04105040e-02
8.50000000e-01	1.10287348e-03	-1.50227558e-02
8.60000000e-01	9.68112253e-04	-2.13580140e-02
8.70000000e-01	7.23257913e-04	-2.92570404e-02
8.80000000e-01	3.76835258e-04	-3.84882709e-02
8.90000000e-01	-5.93382881e-05	-4.87539228e-02
9.00000000e-01	-5.70537287e-04	-5.96992560e-02
9.10000000e-01	-1.13961107e-03	-7.09246786e-02
9.20000000e-01	-1.74754996e-03	-8.20002462e-02
9.30000000e-01	-2.37411731e-03	-9.24819770e-02
9.40000000e-01	-2.99852718e-03	-1.01929302e-01
9.50000000e-01	-3.60014552e-03	-1.09922901e-01
9.60000000e-01	-4.15919126e-03	-1.16082130e-01
9.70000000e-01	-4.65741286e-03	-1.20081262e-01
9.80000000e-01	-5.07871630e-03	-1.21663771e-01
9.90000000e-01	-5.40972095e-03	-1.20654000e-01
1.00000000e+00	-5.64022203e-03	-1.16965644e-01
1.01000000e+00	-5.76354103e-03	-1.10606604e-01
1.02000000e+00	-5.77674915e-03	-1.01679971e-01
1.03000000e+00	-5.68075333e-03	-9.03810352e-02
1.04000000e+00	-5.48023984e-03	-7.69904175e-02
1.05000000e+00	-5.18347564e-03	-6.18636125e-02
1.06000000e+00	-4.80197407e-03	-4.54173766e-02
1.07000000e+00	-4.35003689e-03	-2.81135649e-02
1.08000000e+00	-3.84419033e-03	-1.04411330e-02
1.09000000e+00	-3.30253779e-03	7.10289336e-03
1.10000000e+00	-2.74405560e-03	2.40326291e-02
1.11000000e+00	-2.18786124e-03	3.98918627e-02
1.12000000e+00	-1.65248496e-03	5.42710901e-02
1.13000000e+00	-1.15517578e-03	6.68223017e-02
1.14000000e+00	-7.11271574e-04	7.72708886e-02
1.15000000e+00	-3.33660033e-04	8.54241734e-02
1.16000000e+00	-3.23531879e-05	9.11762382e-02
1.17000000e+00	1.85807093e-04	9.45089012e-02
1.18000000e+00	3.17301524e-04	9.54888773e-02
1.19000000e+00	3.61939346e-04	9.42613427e-02
1.20000000e+00	3.22720495e-04	9.10402882e-02
1.21000000e+00	2.05563573e-04	8.60961974e-02
1.22000000e+00	1.89156480e-05	7.97417008e-02
1.23000000e+00	-2.26734556e-04	7.23159444e-02
1.24000000e+00	-5.19414050e-04	6.41684565e-02
1.25000000e+00	-8.46264546e-04	5.56433016e-02
1.26000000e+00	-1.19415245e-03	4.70642776e-02
1.27000000e+00	-1.55025955e-03	3.87218407e-02
1.28000000e+00	-1.90262574e-03	3.08623343e-02
1.29000000e+00	-2.24061855e-03	2.36799684e-02
1.30000000e+00	-2.55530842e-03	1.73118397e-02
1.31000000e+00	-2.83973490e-03	1.18361183e-02
1.32000000e+00	-3.08905439e-03	7.27335805e-03
1.33000000e+00	-3.30056757e-03	3.59072488e-03
1.34000000e+00	-3.47363042e-03	7.08791313e-04
1.35000000e+00	-3.60945964e-03	-1.48958122e-03
1.36000000e+00	-3.71084833e-03	-3.14884557e-03
1.37000000e+00	-3.78181229e-03	-4.42949357e-03
1.38000000e+00	-3.82719075e-03	-5.49656404e-03
1.39000000e+00	-3.85222686e-03	-6.50858483e-03
1.40000000e+00	-3.86215368e-03	-7.60755259e-03
1.41000000e+00	-3.86181039e-03	-8.91047472e-03
1.42000000e+00	-3.85531077e-03	-1.05028916e-02
1.43000000e+00	-3.84578228e-03	-1.24346701e-02
1.44000000e+00	-3.83518940e-03	-1.47182198e-02
1.45000000e+00	-3.82424942e-03	-1.73291376e-02
1.46000000e+00	-3.81244313e-03	-2.02091485e-02
1.47000000e+00	-3.79811688e-03	-2.32710762e-02
1.48000000e+00	-3.77866713e-03	-2.64054727e-02
1.49000000e+00	-3.75079359e-03	-2.94884463e-02
1.50000000e+00	-3.71080307e-03	-3.23901729e-02
1.51000000e+00	-3.65494350e-03	-3.49835520e-02
1.52000000e+00	-3.57974572e-03	-3.71524748e-02
1.53000000e+00	-3.48235071e-03	-3.87992147e-02
1.54000000e+00	-3.36080103e-03	-3.98505136e-02
1.55000000e+00	-3.21427765e-03	-4.02620332e-02
1.56000000e+00	-3.04326695e-03	-4.00209456e-02
1.57000000e+00	-2.84964693e-03	-3.91465571e-02
1.58000000e+00	-2.63668688e-03	-3.76889819e-02
1.59000000e+00	-2.40895989e-03	-3.57259975e-02
1.60000000e+00	-2.17217274e-03	-3.33583210e-02
1.61000000e+00	-1.93292293e-03	-3.07036328e-02
1.62000000e+00	-1.69839644e-03	-2.78897393e-02
1.63000000e+00	-1.47602370e-03	-2.50473069e-02
1.64000000e+00	-1.27311330e-03	-2.23026109e-02
1.65000000e+00	-1.09648434e-03	-1.97707299e-02
1.66000000e+00	-9.52118213e-04	-1.75495734e-02
1.67000000e+00	-8.44849580e-04	-1.57150703e-02
1.68000000e+00	-7.78113738e-04	-1.43177650e-02
1.69000000e+00	-7.53764411e-04	-1.33809751e-02
1.70000000e+00	-7.71971864e-04	-1.29005664e-02
1.71000000e+00	-8.31206625e-04	-1.28463055e-02
1.72000000e+00	-9.28309234e-04	-1.31646524e-02
1.73000000e+00	-1.05864160e-03	-1.37827815e-02
1.74000000e+00	-1.21631102e-03	-1.46135497e-02
1.75000000e+00	-1.39445408e-03	-1.55610871e-02
1.76000000e+00	-1.58556431e-03	-1.65266612e-02
1.77000000e+00	-1.78184564e-03	-1.74144637e-02
1.78000000e+00	-1.97557236e-03	-1.81369883e-02
1.79000000e+00	-2.15943652e-03	-1.86197053e-02
1.80000000e+00	-2.32686489e-03	-1.88047961e-02
1.81000000e+00	-2.47228957e-03	-1.86537745e-02
1.82000000e+00	-2.59135970e-03	-1.81488979e-02
1.83000000e+00	-2.68108507e-03	-1.72933481e-02
1.84000000e+00	-2.73990653e-03	-1.61102348e-02
1.85000000e+00	-2.76769262e-03	-1.46405429e-02
1.86000000e+00	-2.76566546e-03	-1.29402014e-02
1.87000000e+00	-2.73626325e-03	-1.10764938e-02
1.88000000e+00	-2.68294946e-03	-9.12405620e-03
1.89000000e+00	-2.60998184e-03	-7.16072027e-03
1.90000000e+00	-2.52215546e-03	-5.26344919e-03
1.91000000e+00	-2.42453548e-03	-3.50459477e-03
1.92000000e+00	-2.32219444e-03	-1.94866702e-03
1.93000000e+00	-2.21996843e-03	-6.49763207e-04
1.94000000e+00	-2.12224437e-03	3.50248837e-04
1.95000000e+00	-2.03278815e-03	1.02275244e-03
1.96000000e+00	-1.95462049e-03	1.35262159e-03
1.97000000e+00	-1.88994403e-03	1.33773971e-03
1.98000000e+00	-1.84012180e-03	9.87900142e-04
1.99000000e+00	-1.80570422e-03	3.23222196e-04
2.00000000e+00	-1.78649858e-03	-6.27764058e-04
2.01000000e+00	-1.78167298e-03	-1.83020336e-03
2.02000000e+00	-1.78988485e-03	-3.24501504e-03
2.03000000e+00	-1.80942334e-03	-4.83086627e-03
2.04000000e+00	-1.83835486e-03	-6.54590268e-03
2.05000000e+00	-1.87466152e-03	-8.34915201e-03
2.06000000e+00	-1.91636382e-03	-1.02015517e-02
2.07000000e+00	-1.96162069e-03	-1.20665886e-02
2.08000000e+00	-2.00880230e-03	-1.39105734e-02
2.09000000e+00	-2.05653375e-03	-1.57026046e-02
2.10000000e+00	-2.10370990e-03	-1.74142983e-02
2.11000000e+00	-2.14948430e-03	-1.90193800e-02
2.12000000e+00	-2.19323677e-03	-2.04932363e-02
2.13000000e+00	-2.23452576e-03	-2.18125272e-02
2.14000000e+00	-2.27303238e-03	-2.29549430e-02
2.15000000e+00	-2.30850325e-03	-2.38991735e-02
2.16000000e+00	-2.34069876e-03	-2.46251313e-02
2.17000000e+00	-2.36935238e-03	-2.51144400e-02
2.18000000e+00	-2.39414528e-03	-2.53511708e-02
2.19000000e+00	-2.41469866e-03	-2.53227791e-02
2.20000000e+00	-2.43058430e-03	-2.50211684e-02
2.21000000e+00	-2.44135202e-03	-2.44437900e-02
2.22000000e+00	-2.44657081e-03	-2.35946730e-02
2.23000000e+00	-2.44587925e-03	-2.24852783e-02
2.24000000e+00	-2.43903950e-03	-2.11350734e-02
2.25000000e+00	-2.42598909e-03	-1.95717403e-02
2.26000000e+00	-2.40688429e-03	-1.78309524e-02
2.27000000e+00	-2.38213001e-03	-1.59556808e-02
2.28000000e+00	-2.35239173e-03	-1.39950271e-02
2.29000000e+00	-2.31858694e-03	-1.20026123e-02
2.30000000e+00	-2.28185493e-03	-1.00345842e-02
2.31000000e+00	-2.24350610e-03	-8.14733870e-03
2.32000000e+00	-2.20495344e-03	-6.39507461e-03
2.33000000e+00	-2.16763077e-03	-4.82731754e-03
2.34000000e+00	-2.13290375e-03	-3.48656075e-03
2.35000000e+00	-2.10198034e-03	-2.40616762e-03
2.36000000e+00	-2.07582795e-03	-1.60867082e-03
2.37000000e+00	-2.05510433e-03	-1.10458351e-03
2.38000000e+00	-2.04010828e-03	-8.91809321e-04
2.39000000e+00	-2.03075508e-03	-9.55704000e-04
2.40000000e+00	-2.02657969e-03	-1.26980202e-03
2.41000000e+00	-2.02676878e-03	-1.79718146e-03
2.42000000e+00	-2.03022038e-03	-2.49240019e-03
2.43000000e+00	-2.03562769e-03	-3.30390045e-03
2.44000000e+00	-2.04158174e-03	-4.17674845e-03
2.45000000e+00	-2.04668596e-03	-5.05555318e-03
2.46000000e+00	-2.04967446e-03	-5.88739625e-03
2.47000000e+00	-2.04952539e-03	-6.62460200e-03
2.48000000e+00	-2.04556095e-03	-7.22718590e-03
2.49000000e+00	-2.03752613e-03	-7.66483797e-03
2.50000000e+00	-2.02563974e-03	-7.91832606e-03
2.51000000e+00	-2.01061311e-03	-7.98023902e-03
2.52000000e+00	-1.99363390e-03	-7.85503042e-03
2.53000000e+00	-1.97631492e-03	-7.55836631e-03
2.54000000e+00	-1.96061024e-03	-7.11582349e-03
2.55000000e+00	-1.94870321e-03	-6.56102445e-03
2.56000000e+00	-1.94287285e-03	-5.93332962e-03
2.57000000e+00	-1.94534671e-03	-5.27523398e-03
2.58000000e+00	-1.95814951e-03	-4.62963299e-03
2.59000000e+00	-1.98295691e-03	-4.03712904e-03
2.60000000e+00	-2.02096403e-03	-3.53354614e-03
2.61000000e+00	-2.07277724e-03	-3.14780609e-03
2.62000000e+00	-2.13833653e-03	-2.90029490e-03
2.63000000e+00	-2.21687414e-03	-2.80181637e-03
2.64000000e+00	-2.30691258e-03	-2.85319129e-03
2.65000000e+00	-2.40630335e-03	-3.04551869e-03
2.66000000e+00	-2.51230480e-03	-3.36107316e-03
2.67000000e+00	-2.62169548e-03	-3.77477061e-03
2.68000000e+00	-2.73091715e-03	-4.25609892e-03
2.69000000e+00	-2.83623976e-03	-4.77137942e-03
2.70000000e+00	-2.93393950e-03	-5.28620470e-03
2.71000000e+00	-3.02048004e-03	-5.76788671e-03
2.72000000e+00	-3.09268711e-03	-6.18774950e-03
2.73000000e+00	-3.14790649e-03	-6.52311134e-03
2.74000000e+00	-3.18413688e-03	-6.75882197e-03
2.75000000e+00	-3.20013015e-03	-6.88825086e-03
2.76000000e+00	-3.19545332e-03	-6.91365858e-03
2.77000000e+00	-3.17050913e-03	-6.84592505e-03
2.78000000e+00	-3.12651384e-03	-6.70365138e-03
2.79000000e+00	-3.06543369e-03	-6.51169408e-03
2.80000000e+00	-2.98988365e-03	-6.29922906e-03
2.81000000e+00	-2.90299400e-03	-6.09747482e-03
2.82000000e+00	-2.80825233e-03	-5.93722833e-03
2.83000000e+00	-2.70932947e-03	-5.84638091e-03
2.84000000e+00	-2.60989915e-03	-5.84758481e-03
2.85000000e+00	-2.51346084e-03	-5.95623302e-03
2.86000000e+00	-2.42317557e-03	-6.17889658e-03
2.87000000e+00	-2.34172311e-03	-6.51233530e-03
2.88000000e+00	-2.27118792e-03	-6.94316223e-03
2.89000000e+00	-2.21297941e-03	-7.44820062e-03
2.90000000e+00	-2.16779010e-03	-7.99552777e-03
2.91000000e+00	-2.13559302e-03	-8.54615575e-03
2.92000000e+00	-2.11567762e-03	-9.05625665e-03
2.93000000e+00	-2.10672117e-03	-9.47980379e-03
2.94000000e+00	-2.10689091e-03	-9.77147110e-03
2.95000000e+00	-2.11397061e-03	-9.88961348e-03
2.96000000e+00	-2.12550390e-03	-9.79914252e-03
2.97000000e+00	-2.13894632e-03	-9.47411504e-03
2.98000000e+00	-2.15181745e-03	-8.89986607e-03
2.99000000e+00	-2.16184494e-03	-8.07454343e-03
3.00000000e+00	-2.16709292e-03	-7.00993485e-03
3.01000000e+00	-2.16606808e-03	-5.73152041e-03
3.02000000e+00	-2.15779835e-03	-4.27772841e-03
3.03000000e+00	-2.14188034e-03	-2.69842103e-03
3.04000000e+00	-2.11849363e-03	-1.05268219e-03
3.05000000e+00	-2.08838171e-03	5.93977386e-04
3.06000000e+00	-2.05280092e-03	2.17284686e-03
3.07000000e+00	-2.01344064e-03	3.61549610e-03
3.08000000e+00	-1.97231918e-03	4.85731599e-03
3.09000000e+00	-1.93166132e-03	5.84091877e-03
3.10000000e+00	-1.89376412e-03	6.51920547e-03
3.11000000e+00	-1.86085851e-03	6.85792560e-03
3.12000000e+00	-1.83497422e-03	6.83758223e-03
3.13000000e+00	-1.81781566e-03	6.45457284e-03
3.14000000e+00	-1.81065562e-03	5.72149889e-03
3.15000000e+00	-1.81425300e-03	4.66662462e-03
3.16000000e+00	-1.82879932e-03	3.33251306e-03
3.17000000e+00	-1.85389737e-03	1.77391387e-03
3.18000000e+00	-1.88857336e-03	5.50190441e-05
3.19000000e+00	-1.93132244e-03	-1.75376215e-03
3.20000000e+00	-1.98018503e-03	-3.57933202e-03
3.21000000e+00	-2.03285008e-03	-5.34954396e-03
3.22000000e+00	-2.08677940e-03	-6.99675487e-03
3.23000000e+00	-2.13934608e-03	-8.46109964e-03
3.24000000e+00	-2.18797917e-03	-9.69331386e-03
3.25000000e+00	-2.23030606e-03	-1.06569583e-02
3.26000000e+00	-2.26428440e-03	-1.13299335e-02
3.27000000e+00	-2.28831561e-03	-1.17052144e-02
3.28000000e+00	-2.30133338e-03	-1.17907780e-02
3.29000000e+00	-2.30286163e-03	-1.16087432e-02
3.30000000e+00	-2.29303849e-03	-1.11937856e-02
3.31000000e+00	-2.27260473e-03	-1.05909262e-02
3.32000000e+00	-2.24285723e-03	-9.85283001e-03
3.33000000e+00	-2.20557015e-03	-9.03676984e-03
3.34000000e+00	-2.16288866e-03	-8.20142834e-03
3.35000000e+00	-2.11720140e-03	-7.40371540e-03
3.36000000e+00	-2.07099966e-03	-6.69577158e-03
3.37000000e+00	-2.02673159e-03	-6.12231421e-03
3.38000000e+00	-1.98666064e-03	-5.71845895e-03
3.39000000e+00	-1.95273651e-03	-5.50811927e-03
3.40000000e+00	-1.92648676e-03	-5.50305148e-03
3.41000000e+00	-1.90893527e-03	-5.70257493e-03
3.42000000e+00	-1.90055242e-03	-6.09395885e-03
3.43000000e+00	-1.90123948e-03	-6.65343090e-03
3.44000000e+00	-1.91034775e-03	-7.34772982e-03
3.45000000e+00	-1.92673042e-03	-8.13609784e-03
3.46000000e+00	-1.94882318e-03	-8.97258807e-03
3.47000000e+00	-1.97474788e-03	-9.80855040e-03
3.48000000e+00	-2.00243201e-03	-1.05951552e-02
3.49000000e+00	-2.02973590e-03	-1.12858184e-02
3.50000000e+00	-2.05457960e-03	-1.18384046e-02
3.51000000e+00	-2.07506119e-03	-1.22171006e-02
3.52000000e+00	-2.08955963e-03	-1.23938794e-02
3.53000000e+00	-2.09681635e-03	-1.23494992e-02
3.54000000e+00	-2.09599146e-03	-1.20740120e-02
3.55000000e+00	-2.08669236e-03	-1.15667859e-02
3.56000000e+00	-2.06897478e-03	-1.08360719e-02
3.57000000e+00	-2.04331743e-03	-9.89817115e-03
3.58000000e+00	-2.01057402e-03	-8.77627583e-03
3.59000000e+00	-1.97190683e-03	-7.49907175e-03
3.60000000e+00	-1.92870752e-03	-6.09919816e-03
3.61000000e+00	-1.88251092e-03	-4.61166017e-03
3.62000000e+00	-1.83490791e-03	-3.07228495e-03
3.63000000e+00	-1.78746264e-03	-1.51630196e-03
3.64000000e+00	-1.74163907e-03	2.28870673e-05
3.65000000e+00	-1.69874042e-03	1.51470068e-03
3.66000000e+00	-1.65986405e-03	2.93210480e-03
3.67000000e+00	-1.62587310e-03	4.25206606e-03
3.68000000e+00	-1.59738490e-03	5.45574209e-03
3.69000000e+00	-1.57477491e-03	6.52843612e-03
3.70000000e+00	-1.55819425e-03	7.45935606e-03
3.71000000e+00	-1.54759778e-03	8.24122826e-03
3.72000000e+00	-1.54277948e-03	8.86982015e-03
3.73000000e+00	-1.54341150e-03	9.34342706e-03
3.74000000e+00	-1.54908327e-03	9.66237428e-03
3.75000000e+00	-1.55933749e-03	9.82857780e-03
3.76000000e+00	-1.57370010e-03	9.84519696e-03
3.77000000e+00	-1.59170225e-03	9.71639955e-03
3.78000000e+00	-1.61289295e-03	9.44724641e-03
3.79000000e+00	-1.63684186e-03	9.04368955e-03
3.80000000e+00	-1.66313287e-03	8.51266593e-03
3.81000000e+00	-1.69134957e-03	7.86225877e-03
3.82000000e+00	-1.72105463e-03	7.10189206e-03
3.83000000e+00	-1.75176558e-03	6.24251997e-03
3.84000000e+00	-1.78292995e-03	5.29677311e-03
3.85000000e+00	-1.81390265e-03	4.27902776e-03
3.86000000e+00	-1.84392854e-03	3.20537032e-03
3.87000000e+00	-1.87213288e-03	2.09343944e-03
3.88000000e+00	-1.89752152e-03	9.62139041e-04
3.89000000e+00	-1.91899250e-03	-1.68772490e-04
3.90000000e+00	-1.93535936e-03	-1.27919997e-03
3.91000000e+00	-1.94538604e-03	-2.34930842e-03
3.92000000e+00	-1.94783204e-03	-3.36016381e-03
3.93000000e+00	-1.94150575e-03	-4.29437601e-03
3.94000000e+00	-1.92532313e-03	-5.13670075e-03
3.95000000e+00	-1.89836825e-03	-5.87455817e-03
3.96000000e+00	-1.85995173e-03	-6.49843049e-03
3.97000000e+00	-1.80966325e-03	-7.00210915e-03
3.98000000e+00	-1.74741404e-03	-7.38277177e-03
3.99000000e+00	-1.67346591e-03	-7.64088160e-03
4.00000000e+00	-1.58844406e-03	-7.77991464e-03
4.01000000e+00	-1.49333172e-03	-7.80593254e-03
4.02000000e+00	-1.38944575e-03	-7.72703058e-03
4.03000000e+00	-1.27839389e-03	-7.55270003e-03
4.04000000e+00	-1.16201500e-03	-7.29315056e-03
4.05000000e+00	-1.04230553e-03	-6.95864211e-03
4.06000000e+00	-9.21336065e-04	-6.55887550e-03
4.07000000e+00	-8.01162687e-04	-6.10248699e-03
4.08000000e+00	-6.83738564e-04	-5.59668496e-03
4.09000000e+00	-5.70831145e-04	-5.04705623e-03
4.10000000e+00	-4.63950177e-04	-4.45755706e-03
4.11000000e+00	-3.64291126e-04	-3.83068956e-03
4.12000000e+00	-2.72697599e-04	-3.16784971e-03
4.13000000e+00	-1.89645129e-04	-2.46981930e-03
4.14000000e+00	-1.15247270e-04	-1.73736180e-03
4.15000000e+00	-4.92834006e-05	-9.71872749e-04
4.16000000e+00	8.75381794e-06	-1.76028937e-04
4.17000000e+00	5.95947361e-05	6.45621089e-04
4.18000000e+00	1.04117290e-04	1.48618083e-03
4.19000000e+00	1.43265161e-04	2.33609291e-03
4.20000000e+00	1.77965257e-04	3.18302820e-03
4.21000000e+00	2.09050277e-04	4.01200224e-03
4.22000000e+00	2.37191739e-04	4.80572825e-03
4.23000000e+00	2.62848121e-04	5.54519910e-03
4.24000000e+00	2.86231694e-04	6.21047313e-03
4.25000000e+00	3.07296335e-04	6.78162304e-03
4.26000000e+00	3.25747146e-04	7.23979305e-03
4.27000000e+00	3.41071184e-04	7.56829936e-03
4.28000000e+00	3.52587161e-04	7.75370264e-03
4.29000000e+00	3.59510627e-04	7.78677972e-03
4.30000000e+00	3.61030054e-04	7.66332516e-03
4.31000000e+00	3.56388458e-04	7.38472143e-03
4.32000000e+00	3.44964747e-04	6.95822912e-03
4.33000000e+00	3.26348959e-04	6.39696496e-03
4.34000000e+00	3.00405869e-04	5.71955405e-03
4.35000000e+00	2.67322206e-04	4.94946350e-03
4.36000000e+00	2.27633743e-04	4.11404488e-03
4.37000000e+00	1.82229835e-04	3.24333253e-03
4.38000000e+00	1.32334469e-04	2.36866124e-03
4.39000000e+00	7.94644327e-05	1.52118038e-03
4.40000000e+00	2.53667377e-05	7.30349653e-04
4.41000000e+00	-2.80611897e-05	2.25050641e-05
4.42000000e+00	-7.88638454e-05	-5.80418851e-04
4.43000000e+00	-1.25126956e-04	-1.06193250e-03
4.44000000e+00	-1.65077675e-04	-1.41173556e-03
4.45000000e+00	-1.97179461e-04	-1.62611497e-03
4.46000000e+00	-2.20215675e-04	-1.70797015e-03
4.47000000e+00	-2.33356605e-04	-1.66646208e-03
4.48000000e+00	-2.36205576e-04	-1.51630626e-03
4.49000000e+00	-2.28821073e-04	-1.27675180e-03
4.50000000e+00	-2.11713263e-04	-9.70309206e-04
4.51000000e+00	-1.85814871e-04	-6.21305283e-04
4.52000000e+00	-1.52427961e-04	-2.54354946e-04
4.53000000e+00	-1.13149692e-04	1.07154601e-04
4.54000000e+00	-6.97814337e-05	4.42472426e-04
4.55000000e+00	-2.42267458e-05	7.34696787e-04
4.56000000e+00	2.16155823e-05	9.71716311e-04
4.57000000e+00	6.59568500e-05	1.14682054e-03
4.58000000e+00	1.07215637e-04	1.25894206e-03
4.59000000e+00	1.44100873e-04	1.31251604e-03
4.60000000e+00	1.75675716e-04	1.31696777e-03
4.61000000e+00	2.01398387e-04	1.28586259e-03
4.62000000e+00	2.21137686e-04	1.23577523e-03
4.63000000e+00	2.35162547e-04	1.18495342e-03
4.64000000e+00	2.44106752e-04	1.15186491e-03
4.65000000e+00	2.48911570e-04	1.15372499e-03
4.66000000e+00	2.50750521e-04	1.20510366e-03
4.67000000e+00	2.50941652e-04	1.31670698e-03
4.68000000e+00	2.50853412e-04	1.49441690e-03
4.69000000e+00	2.51810588e-04	1.73865734e-03
4.70000000e+00	2.55006586e-04	2.04413408e-03
4.71000000e+00	2.61427775e-04	2.39997186e-03
4.72000000e+00	2.71794636e-04	2.79024642e-03
4.73000000e+00	2.86523182e-04	3.19488359e-03
4.74000000e+00	3.05708627e-04	3.59087315e-03
4.75000000e+00	3.29131685e-04	3.95372398e-03
4.76000000e+00	3.56286320e-04	4.25907044e-03
4.77000000e+00	3.86426336e-04	4.48432868e-03
4.78000000e+00	4.18626962e-04	4.61029683e-03
4.79000000e+00	4.51856690e-04	4.62259506e-03
4.80000000e+00	4.85054045e-04	4.51284964e-03
4.81000000e+00	5.17203792e-04	4.27954016e-03
4.82000000e+00	5.47407271e-04	3.92844856e-03
4.83000000e+00	5.74942097e-04	3.47267258e-03
4.84000000e+00	5.99307316e-04	2.93219243e-03
4.85000000e+00	6.20251195e-04	2.33300682e-03
4.86000000e+00	6.37780103e-04	1.70588091e-03
4.87000000e+00	6.52148248e-04	1.08477269e-03
4.88000000e+00	6.63829398e-04	5.05024523e-04
4.89000000e+00	6.73472913e-04	1.42172135e-06
4.90000000e+00	6.81847500e-04	-3.93770968e-04
4.91000000e+00	6.89776901e-04	-6.52681595e-04
4.92000000e+00	6.98072252e-04	-7.53502720e-04
4.93000000e+00	7.07466037e-04	-6.81864084e-04
4.94000000e+00	7.18552451e-04	-4.31824219e-04
4.95000000e+00	7.31738489e-04	-6.42034004e-06
4.96000000e+00	7.47209345e-04	5.82259180e-04
4.97000000e+00	7.64910718e-04	1.31348834e-03
4.98000000e+00	7.84549437e-04	2.15878407e-03
4.99000000e+00	8.05612557e-04	3.08320835e-03
5.00000000e+00	8.27403816e-04	4.04702266e-03
5.01000000e+00	8.49095103e-04	5.00760573e-03
5.02000000e+00	8.69789558e-04	5.92153128e-03
5.03000000e+00	8.88592034e-04	6.74669366e-03
5.04000000e+00	9.04682132e-04	7.44436778e-03
5.05000000e+00	9.17384702e-04	7.98109399e-03
5.06000000e+00	9.26232789e-04	8.33028947e-03
5.07000000e+00	9.31018407e-04	8.47350404e-03
5.08000000e+00	9.31827219e-04	8.40125889e-03
5.09000000e+00	9.29054149e-04	8.11343070e-03
5.10000000e+00	9.23398209e-04	7.61916895e-03
5.11000000e+00	9.15836071e-04	6.93636010e-03
5.12000000e+00	9.07575400e-04	6.09067655e-03
5.13000000e+00	8.99990266e-04	5.11426990e-03
5.14000000e+00	8.94542265e-04	4.04418568e-03
5.15000000e+00	8.92692012e-04	2.92058951e-03
5.16000000e+00	8.95806459e-04	1.78490221e-03
5.17000000e+00	9.05067954e-04	6.77942693e-04
5.18000000e+00	9.21391000e-04	-3.61826270e-04
5.19000000e+00	9.45352356e-04	-1.29986377e-03
5.20000000e+00	9.77139399e-04	-2.10685610e-03
5.21000000e+00	1.01652060e-03	-2.75970715e-03
5.22000000e+00	1.06284059e-03	-3.24217948e-03
5.23000000e+00	1.11504076e-03	-3.54517221e-03
5.24000000e+00	1.17170463e-03	-3.66664324e-03
5.25000000e+00	1.23112569e-03	-3.61120257e-03
5.26000000e+00	1.29139371e-03	-3.38942061e-03
5.27000000e+00	1.35049449e-03	-3.01690888e-03
5.28000000e+00	1.40641697e-03	-2.51323987e-03
5.29000000e+00	1.45726097e-03	-1.90077788e-03
5.30000000e+00	1.50133907e-03	-1.20349251e-03
5.31000000e+00	1.53726618e-03	-4.45822381e-04
5.32000000e+00	1.56403125e-03	3.48351572e-04
5.33000000e+00	1.58104697e-03	1.15657565e-03
5.34000000e+00	1.58817423e-03	1.95850190e-03
5.35000000e+00	1.58572034e-03	2.73635703e-03
5.36000000e+00	1.57441126e-03	3.47519857e-03
5.37000000e+00	1.55534003e-03	4.16296972e-03
5.38000000e+00	1.52989492e-03	4.79037736e-03
5.39000000e+00	1.49967219e-03	5.35062783e-03
5.40000000e+00	1.46637923e-03	5.83906227e-03
5.41000000e+00	1.43173434e-03	6.25273727e-03
5.42000000e+00	1.39736957e-03	6.58999625e-03
5.43000000e+00	1.36474269e-03	6.85007397e-03
5.44000000e+00	1.33506370e-03	7.03277015e-03
5.45000000e+00	1.30924006e-03	7.13821901e-03
5.46000000e+00	1.28784386e-03	7.16677140e-03
5.47000000e+00	1.27110212e-03	7.11899437e-03
5.48000000e+00	1.25891041e-03	6.99578148e-03
5.49000000e+00	1.25086802e-03	6.79855679e-03
5.50000000e+00	1.24633157e-03	6.52954605e-03
5.51000000e+00	1.24448307e-03	6.19208195e-03
5.52000000e+00	1.24440712e-03	5.79090650e-03
5.53000000e+00	1.24517176e-03	5.33243237e-03
5.54000000e+00	1.24590720e-03	4.82492725e-03
5.55000000e+00	1.24587703e-03	4.27859065e-03
5.56000000e+00	1.24453692e-03	3.70549997e-03
5.57000000e+00	1.24157701e-03	3.11941265e-03
5.58000000e+00	1.23694532e-03	2.53542205e-03
5.59000000e+00	1.23085071e-03	1.96947642e-03
5.60000000e+00	1.22374545e-03	1.43778153e-03
5.61000000e+00	1.21628906e-03	9.56117444e-04
5.62000000e+00	1.20929591e-03	5.39108210e-04
5.63000000e+00	1.20367063e-03	1.99488758e-04
5.64000000e+00	1.20033596e-03	-5.25840670e-05
5.65000000e+00	1.20015807e-03	-2.10129949e-04
5.66000000e+00	1.20387498e-03	-2.69810505e-04
5.67000000e+00	1.21203285e-03	-2.32225884e-04
5.68000000e+00	1.22493499e-03	-1.02016268e-04
5.69000000e+00	1.24260718e-03	1.12246642e-04
5.70000000e+00	1.26478186e-03	3.98380358e-04
5.71000000e+00	1.29090257e-03	7.41113675e-04
5.72000000e+00	1.32014844e-03	1.12278645e-03
5.73000000e+00	1.35147726e-03	1.52419203e-03
5.74000000e+00	1.38368435e-03	1.92551777e-03
5.75000000e+00	1.41547319e-03	2.30733235e-03
5.76000000e+00	1.44553329e-03	2.65156464e-03
5.77000000e+00	1.47261972e-03	2.94241875e-03
5.78000000e+00	1.49562914e-03	3.16717269e-03
5.79000000e+00	1.51366712e-03	3.31681444e-03
5.80000000e+00	1.52610211e-03	3.38647829e-03
5.81000000e+00	1.53260250e-03	3.37565589e-03
5.82000000e+00	1.53315443e-03	3.28816945e-03
5.83000000e+00	1.52805902e-03	3.13190840e-03
5.84000000e+00	1.51790964e-03	2.91834493e-03
5.85000000e+00	1.50355062e-03	2.66185652e-03
5.86000000e+00	1.48602053e-03	2.37889508e-03
5.87000000e+00	1.46648386e-03	2.08705103e-03
5.88000000e+00	1.44615579e-03	1.80406675e-03
5.89000000e+00	1.42622515e-03	1.54685617e-03
5.90000000e+00	1.40778052e-03	1.33058657e-03
5.91000000e+00	1.39174448e-03	1.16787447e-03
5.92000000e+00	1.37881999e-03	1.06813965e-03
5.93000000e+00	1.36945221e-03	1.03715204e-03
5.94000000e+00	1.36380810e-03	1.07679352e-03
5.95000000e+00	1.36177453e-03	1.18504414e-03
5.96000000e+00	1.36297488e-03	1.35618821e-03
5.97000000e+00	1.36680244e-03	1.58122322e-03
5.98000000e+00	1.37246821e-03	1.84844236e-03
5.99000000e+00	1.37905952e-03	2.14415209e-03
6.00000000e+00	1.38560549e-03	2.45347879e-03
6.01000000e+00	1.39114476e-03	2.76121461e-03
6.02000000e+00	1.39479106e-03	3.05265148e-03
6.03000000e+00	1.39579232e-03	3.31435449e-03
6.04000000e+00	1.39357956e-03	3.53483101e-03
6.05000000e+00	1.38780270e-03	3.70505958e-03
6.06000000e+00	1.37835112e-03	3.81885232e-03
6.07000000e+00	1.36535807e-03	3.87303594e-03
6.08000000e+00	1.34918916e-03	3.86744803e-03
6.09000000e+00	1.33041597e-03	3.80475694e-03
6.10000000e+00	1.30977708e-03	3.69012467e-03
6.11000000e+00	1.28812932e-03	3.53074125e-03
6.12000000e+00	1.26639282e-03	3.33526627e-03
6.13000000e+00	1.24549357e-03	3.11321815e-03
6.14000000e+00	1.22630732e-03	2.87435331e-03
6.15000000e+00	1.20960841e-03	2.62807657e-03
6.16000000e+00	1.19602672e-03	2.38292048e-03
6.17000000e+00	1.18601512e-03	2.14612508e-03
6.18000000e+00	1.17982932e-03	1.92334128e-03
6.19000000e+00	1.17752078e-03	1.71847205e-03
6.20000000e+00	1.17894280e-03	1.53365494e-03
6.21000000e+00	1.18376883e-03	1.36937964e-03
6.22000000e+00	1.19152136e-03	1.22472471e-03
6.23000000e+00	1.20160916e-03	1.09768957e-03
6.24000000e+00	1.21337009e-03	9.85591736e-04
6.25000000e+00	1.22611653e-03	8.85495246e-04
6.26000000e+00	1.23918027e-03	7.94635020e-04
6.27000000e+00	1.25195405e-03	7.10802932e-04
6.28000000e+00	1.26392697e-03	6.32665053e-04
6.29000000e+00	1.27471182e-03	5.59985237e-04
6.30000000e+00	1.28406258e-03	4.93737685e-04
6.31000000e+00	1.29188142e-03	4.36099694e-04
6.32000000e+00	1.29821503e-03	3.90324975e-04
6.33000000e+00	1.30324088e-03	3.60506966e-04
6.34000000e+00	1.30724475e-03	3.51249867e-04
6.35000000e+00	1.31059143e-03	3.67272182e-04
6.36000000e+00	1.31369082e-03	4.12972758e-04
6.37000000e+00	1.31696209e-03	4.91992420e-04
6.38000000e+00	1.32079850e-03	6.06805033e-04
6.39000000e+00	1.32553553e-03	7.58370136e-04
6.40000000e+00	1.33142447e-03	9.45875342e-04
6.41000000e+00	1.33861340e-03	1.16659068e-03
6.42000000e+00	1.34713676e-03	1.41584946e-03
6.43000000e+00	1.35691412e-03	1.68716147e-03
6.44000000e+00	1.36775808e-03	1.97245527e-03
6.45000000e+00	1.37939048e-03	2.26243705e-03
6.46000000e+00	1.39146567e-03	2.54704547e-03
6.47000000e+00	1.40359879e-03	2.81597477e-03
6.48000000e+00	1.41539702e-03	3.05923350e-03
6.49000000e+00	1.42649127e-03	3.26770313e-03
6.50000000e+00	1.43656584e-03	3.43366043e-03
6.51000000e+00	1.44538395e-03	3.55122930e-03
6.52000000e+00	1.45280694e-03	3.61673209e-03
6.53000000e+00	1.45880588e-03	3.62891654e-03
6.54000000e+00	1.46346457e-03	3.58904257e-03
6.55000000e+00	1.46697357e-03	3.50082186e-03
6.56000000e+00	1.46961574e-03	3.37021291e-03
6.57000000e+00	1.47174421e-03	3.20508327e-03
6.58000000e+00	1.47375432e-03	3.01475955e-03
6.59000000e+00	1.47605158e-03	2.80949268e-03
6.60000000e+00	1.47901786e-03	2.59987193e-03
6.61000000e+00	1.48297845e-03	2.39622377e-03
6.62000000e+00	1.48817234e-03	2.20803336e-03
6.63000000e+00	1.49472797e-03	2.04342450e-03
6.64000000e+00	1.50264651e-03	1.90873018e-03
6.65000000e+00	1.51179392e-03	1.80818012e-03
6.66000000e+00	1.52190276e-03	1.74372391e-03
6.67000000e+00	1.53258373e-03	1.71499962e-03
6.68000000e+00	1.54334654e-03	1.71944847e-03
6.69000000e+00	1.55362876e-03	1.75256637e-03
6.70000000e+00	1.56283094e-03	1.80827467e-03
6.71000000e+00	1.57035568e-03	1.87938458e-03
6.72000000e+00	1.57564816e-03	1.95812382e-03
6.73000000e+00	1.57823530e-03	2.03669017e-03
6.74000000e+00	1.57776121e-03	2.10779510e-03
6.75000000e+00	1.57401627e-03	2.16516162e-03
6.76000000e+00	1.56695813e-03	2.20394349e-03
6.77000000e+00	1.55672306e-03	2.22103873e-03
6.78000000e+00	1.54362703e-03	2.21527732e-03
6.79000000e+00	1.52815619e-03	2.18747154e-03
6.80000000e+00	1.51094748e-03	2.14032676e-03
6.81000000e+00	1.49276039e-03	2.07821956e-03
6.82000000e+00	1.47444149e-03	2.00685922e-03
6.83000000e+00	1.45688395e-03	1.93285613e-03
6.84000000e+00	1.44098414e-03	1.86322678e-03
6.85000000e+00	1.42759793e-03	1.80486937e-03
6.86000000e+00	1.41749894e-03	1.76404570e-03
6.87000000e+00	1.41134111e-03	1.74590451e-03
6.88000000e+00	1.40962753e-03	1.75407889e-03
6.89000000e+00	1.41268704e-03	1.79038502e-03
6.90000000e+00	1.42065976e-03	1.85464306e-03
6.91000000e+00	1.43349220e-03	1.94463294e-03
6.92000000e+00	1.45094205e-03	2.05618855e-03
6.93000000e+00	1.47259203e-03	2.18342530e-03
6.94000000e+00	1.49787216e-03	2.31908671e-03
6.95000000e+00	1.52608883e-03	2.45498840e-03
6.96000000e+00	1.55645926e-03	2.58253100e-03
6.97000000e+00	1.58814912e-03	2.69324950e-03
6.98000000e+00	1.62031157e-03	2.77936373e-03
6.99000000e+00	1.65212545e-03	2.83429478e-03
7.00000000e+00	1.68283082e-03	2.85311437e-03
7.01000000e+00	1.71176005e-03	2.83289824e-03
7.02000000e+00	1.73836307e-03	2.77296092e-03
7.03000000e+00	1.76222572e-03	2.67495679e-03
7.04000000e+00	1.78308057e-03	2.54284060e-03
7.05000000e+00	1.80080995e-03	2.38268968e-03
7.06000000e+00	1.81544147e-03	2.20239856e-03
7.07000000e+00	1.82713652e-03	2.01126463e-03
7.08000000e+00	1.83617278e-03	1.81949016e-03
7.09000000e+00	1.84292186e-03	1.63763081e-03
7.10000000e+00	1.84782351e-03	1.47602372e-03
7.11000000e+00	1.85135803e-03	1.34422944e-03
7.12000000e+00	1.85401818e-03	1.25052010e-03
7.13000000e+00	1.85628240e-03	1.20144347e-03
7.14000000e+00	1.85859061e-03	1.20148703e-03
7.15000000e+00	1.86132371e-03	1.25285980e-03
7.16000000e+00	1.86478792e-03	1.35540229e-03
7.17000000e+00	1.86920445e-03	1.50662677e-03
7.18000000e+00	1.87470494e-03	1.70188231e-03
7.19000000e+00	1.88133251e-03	1.93463155e-03
7.20000000e+00	1.88904825e-03	2.19681990e-03
7.21000000e+00	1.89774229e-03	2.47931289e-03
7.22000000e+00	1.90724867e-03	2.77237385e-03
7.23000000e+00	1.91736274e-03	3.06615303e-03
7.24000000e+00	1.92786000e-03	3.35115923e-03
7.25000000e+00	1.93851493e-03	3.61868753e-03
7.26000000e+00	1.94911869e-03	3.86118029e-03
7.27000000e+00	1.95949446e-03	4.07250398e-03
7.28000000e+00	1.96950962e-03	4.24813014e-03
7.29000000e+00	1.97908396e-03	4.38521577e-03
7.30000000e+00	1.98819375e-03	4.48258477e-03
7.31000000e+00	1.99687129e-03	4.54061859e-03
7.32000000e+00	2.00520040e-03	4.56106965e-03
7.33000000e+00	2.01330825e-03	4.54681549e-03
7.34000000e+00	2.02135412e-03	4.50157444e-03
7.35000000e+00	2.02951612e-03	4.42960521e-03
7.36000000e+00	2.03797673e-03	4.33541238e-03
7.37000000e+00	2.04690814e-03	4.22347809e-03
7.38000000e+00	2.05645850e-03	4.09803699e-03
7.39000000e+00	2.06673984e-03	3.96290737e-03
7.40000000e+00	2.07781854e-03	3.82138626e-03
7.41000000e+00	2.08970886e-03	3.67621093e-03
7.42000000e+00	2.10236993e-03	3.52958366e-03
7.43000000e+00	2.11570649e-03	3.38325204e-03
7.44000000e+00	2.12957307e-03	3.23863217e-03
7.45000000e+00	2.14378159e-03	3.09695969e-03
7.46000000e+00	2.15811176e-03	2.95945096e-03
7.47000000e+00	2.17232358e-03	2.82745668e-03
7.48000000e+00	2.18617133e-03	2.70259081e-03
7.49000000e+00	2.19941794e-03	2.58681999e-03
7.50000000e+00	2.21184897e-03	2.48250199e-03
7.51000000e+00	2.22328528e-03	2.39236599e-03
7.52000000e+00	2.23359354e-03	2.31943249e-03
7.53000000e+00	2.24269392e-03	2.26687559e-03
7.54000000e+00	2.25056433e-03	2.23783562e-03
7.55000000e+00	2.25724109e-03	2.23519447e-03
7.56000000e+00	2.26281581e-03	2.26132958e-03
7.57000000e+00	2.26742867e-03	2.31786547e-03
7.58000000e+00	2.27125847e-03	2.40544241e-03
7.59000000e+00	2.27451022e-03	2.52352211e-03
7.60000000e+00	2.27740079e-03	2.67024843e-03
7.61000000e+00	2.28014376e-03	2.84237807e-03
7.62000000e+00	2.28293424e-03	3.03529221e-03
7.63000000e+00	2.28593487e-03	3.24309471e-03
7.64000000e+00	2.28926370e-03	3.45879693e-03
7.65000000e+00	2.29298480e-03	3.67458330e-03
7.66000000e+00	2.29710243e-03	3.88214621e-03
7.67000000e+00	2.30155891e-03	4.07307327e-03
7.68000000e+00	2.30623660e-03	4.23926644e-03
7.69000000e+00	2.31096388e-03	4.37336916e-03
7.70000000e+00	2.31552485e-03	4.46917617e-03
7.71000000e+00	2.31967213e-03	4.52200120e-03
7.72000000e+00	2.32314219e-03	4.52897887e-03
7.73000000e+00	2.32567217e-03	4.48928093e-03
7.74000000e+00	2.32701722e-03	4.40423097e-03
7.75000000e+00	2.32696733e-03	4.27730790e-03
7.76000000e+00	2.32536250e-03	4.11403427e-03
7.77000000e+00	2.32210535e-03	3.92175286e-03
7.78000000e+00	2.31717020e-03	3.70930086e-03
7.79000000e+00	2.31060818e-03	3.48659777e-03
7.80000000e+00	2.30254768e-03	3.26416800e-03
7.81000000e+00	2.29319033e-03	3.05262344e-03
7.82000000e+00	2.28280239e-03	2.86213394e-03
7.83000000e+00	2.27170228e-03	2.70191456e-03
7.84000000e+00	2.26024478e-03	2.57975786e-03
7.85000000e+00	2.24880309e-03	2.50163711e-03
7.86000000e+00	2.23774958e-03	2.47140251e-03
7.87000000e+00	2.22743680e-03	2.49058708e-03
7.88000000e+00	2.21817961e-03	2.55833306e-03
7.89000000e+00	2.21023986e-03	2.67144247e-03
7.90000000e+00	2.20381435e-03	2.82454873e-03
7.91000000e+00	2.19902703e-03	3.01039916e-03
7.92000000e+00	2.19592564e-03	3.22023233e-03
7.93000000e+00	2.19448315e-03	3.44422860e-03
7.94000000e+00	2.19460371e-03	3.67200861e-03
7.95000000e+00	2.19613248e-03	3.89315196e-03
7.96000000e+00	2.19886881e-03	4.09770753e-03
7.97000000e+00	2.20258150e-03	4.27666799e-03
7.98000000e+00	2.20702518e-03	4.42238343e-03
7.99000000e+00	2.21195642e-03	4.52889306e-03
8.00000000e+00	2.21714851e-03	4.59215918e-03
8.01000000e+00	2.22240377e-03	4.61019331e-03
8.02000000e+00	2.22756246e-03	4.58307113e-03
8.03000000e+00	2.23250773e-03	4.51283902e-03
8.04000000e+00	2.23716640e-03	4.40332148e-03
8.05000000e+00	2.24150533e-03	4.25984393e-03
8.06000000e+00	2.24552408e-03	4.08888984e-03
8.07000000e+00	2.24924439e-03	3.89771451e-03
8.08000000e+00	2.25269745e-03	3.69393943e-03
8.09000000e+00	2.25591021e-03	3.48515131e-03
8.10000000e+00	2.25889185e-03	3.27852884e-03
8.11000000e+00	2.26162182e-03	3.08051752e-03
8.12000000e+00	2.26404048e-03	2.89656908e-03
8.13000000e+00	2.26604342e-03	2.73095742e-03
8.14000000e+00	2.26748001e-03	2.58667761e-03
8.15000000e+00	2.26815666e-03	2.46542918e-03
8.16000000e+00	2.26784476e-03	2.36767924e-03
8.17000000e+00	2.26629284e-03	2.29279634e-03
8.18000000e+00	2.26324234e-03	2.23924161e-03
8.19000000e+00	2.25844590e-03	2.20480073e-03
8.20000000e+00	2.25168703e-03	2.18683832e-03
8.21000000e+00	2.24279963e-03	2.18255559e-03
8.22000000e+00	2.23168617e-03	2.18923286e-03
8.23000000e+00	2.21833296e-03	2.20444055e-03
8.24000000e+00	2.20282155e-03	2.22620474e-03
8.25000000e+00	2.18533507e-03	2.25311772e-03
8.26000000e+00	2.16615907e-03	2.28438794e-03
8.27000000e+00	2.14567638e-03	2.31982822e-03
8.28000000e+00	2.12435623e-03	2.35978614e-03
8.29000000e+00	2.10273789e-03	2.40502386e-03
8.30000000e+00	2.08140975e-03	2.45655897e-03
8.31000000e+00	2.06098488e-03	2.51547986e-03
8.32000000e+00	2.04207429e-03	2.58275129e-03
8.33000000e+00	2.02525959e-03	2.65902603e-03
8.34000000e+00	2.01106626e-03	2.74447781e-03
8.35000000e+00	1.99993928e-03	2.83866947e-03
8.36000000e+00	1.99222240e-03	2.94046718e-03
8.37000000e+00	1.98814213e-03	3.04800848e-03
8.38000000e+00	1.98779744e-03	3.15872809e-03
8.39000000e+00	1.99115566e-03	3.26944103e-03
8.40000000e+00	1.99805480e-03	3.37647881e-03
8.41000000e+00	2.00821207e-03	3.47587055e-03
8.42000000e+00	2.02123808e-03	3.56355756e-03
8.43000000e+00	2.03665600e-03	3.63562775e-03
8.44000000e+00	2.05392433e-03	3.68855426e-03
8.45000000e+00	2.07246234e-03	3.71942271e-03
8.46000000e+00	2.09167642e-03	3.72613167e-03
8.47000000e+00	2.11098629e-03	3.70755262e-03
8.48000000e+00	2.12984946e-03	3.66363822e-03
8.49000000e+00	2.14778280e-03	3.59547091e-03
8.50000000e+00	2.16438028e-03	3.50524744e-03
8.51000000e+00	2.17932595e-03	3.39619934e-03
8.52000000e+00	2.19240187e-03	3.27245288e-03
8.53000000e+00	2.20349061e-03	3.13883620e-03
8.54000000e+00	2.21257264e-03	3.00064460e-03
8.55000000e+00	2.21971888e-03	2.86337714e-03
8.56000000e+00	2.22507916e-03	2.73246018e-03
8.57000000e+00	2.22886739e-03	2.61297346e-03
8.58000000e+00	2.23134460e-03	2.50939475e-03
8.59000000e+00	2.23280067e-03	2.42537756e-03
8.60000000e+00	2.23353625e-03	2.36357459e-03
8.61000000e+00	2.23384549e-03	2.32551644e-03
8.62000000e+00	2.23400085e-03	2.31155221e-03
8.63000000e+00	2.23424056e-03	2.32085452e-03
8.64000000e+00	2.23475933e-03	2.35148778e-03
8.65000000e+00	2.23570263e-03	2.40053493e-03
8.66000000e+00	2.23716456e-03	2.46427433e-03
8.67000000e+00	2.23918926e-03	2.53839588e-03
8.68000000e+00	2.24177526e-03	2.61824314e-03
8.69000000e+00	2.24488252e-03	2.69906715e-03
8.70000000e+00	2.24844115e-03	2.77627722e-03
8.71000000e+00	2.25236137e-03	2.84567458e-03
8.72000000e+00	2.25654366e-03	2.90365602e-03
8.73000000e+00	2.26088856e-03	2.94737707e-03
8.74000000e+00	2.26530540e-03	2.97486692e-03
8.75000000e+00	2.26971931e-03	2.98509035e-03
8.76000000e+00	2.27407640e-03	2.97795552e-03
8.77000000e+00	2.27834658e-03	2.95426965e-03
8.78000000e+00	2.28252420e-03	2.91564781e-03
8.79000000e+00	2.28662657e-03	2.86438253e-03
8.80000000e+00	2.29069057e-03	2.80328436e-03
8.81000000e+00	2.29476783e-03	2.73550433e-03
8.82000000e+00	2.29891881e-03	2.66435035e-03
8.83000000e+00	2.30320647e-03	2.59310894e-03
8.84000000e+00	2.30768983e-03	2.52488305e-03
8.85000000e+00	2.31241812e-03	2.46245473e-03
8.86000000e+00	2.31742574e-03	2.40817976e-03
8.87000000e+00	2.32272853e-03	2.36391820e-03
8.88000000e+00	2.32832145e-03	2.33100278e-03
8.89000000e+00	2.33417787e-03	2.31024382e-03
8.90000000e+00	2.34025042e-03	2.30196735e-03
8.91000000e+00	2.34647328e-03	2.30608044e-03
8.92000000e+00	2.35276562e-03	2.32215678e-03
8.93000000e+00	2.35903606e-03	2.34953369e-03
8.94000000e+00	2.36518753e-03	2.38741219e-03
8.95000000e+00	2.37112243e-03	2.43495132e-03
8.96000000e+00	2.37674738e-03	2.49134917e-03
8.97000000e+00	2.38197749e-03	2.55590447e-03
8.98000000e+00	2.38673966e-03	2.62805429e-03
8.99000000e+00	2.39097478e-03	2.70738573e-03
9.00000000e+00	2.39463865e-03	2.79362163e-03
9.01000000e+00	2.39770167e-03	2.88658263e-03
9.02000000e+00	2.40014732e-03	2.98612974e-03
9.03000000e+00	2.40196963e-03	3.09209344e-03
9.04000000e+00	2.40316996e-03	3.20419619e-03
9.05000000e+00	2.40375336e-03	3.32197607e-03
9.06000000e+00	2.40372488e-03	3.44471890e-03
9.07000000e+00	2.40308623e-03	3.57140589e-03
9.08000000e+00	2.40183313e-03	3.70068244e-03
9.09000000e+00	2.39995351e-03	3.83085203e-03
9.10000000e+00	2.39742706e-03	3.95989746e-03
9.11000000e+00	2.39422588e-03	4.08552911e-03
9.12000000e+00	2.39031658e-03	4.20525826e-03
9.13000000e+00	2.38566348e-03	4.31649096e-03
9.14000000e+00	2.38023290e-03	4.41663676e-03
9.15000000e+00	2.37399811e-03	4.50322494e-03
9.16000000e+00	2.36694466e-03	4.57402039e-03
9.17000000e+00	2.35907563e-03	4.62713103e-03
9.18000000e+00	2.35041642e-03	4.66109925e-03
9.19000000e+00	2.34101855e-03	4.67497061e-03
9.20000000e+00	2.33096224e-03	4.66833476e-03
9.21000000e+00	2.32035734e-03	4.64133552e-03
9.22000000e+00	2.30934242e-03	4.59464894e-03
9.23000000e+00	2.29808201e-03	4.52943067e-03
9.24000000e+00	2.28676194e-03	4.44723609e-03
9.25000000e+00	2.27558295e-03	4.34991872e-03
9.26000000e+00	2.26475300e-03	4.23951391e-03
9.27000000e+00	2.25447854e-03	4.11811608e-03
9.28000000e+00	2.24495529e-03	3.98775831e-03
9.29000000e+00	2.23635917e-03	3.85030305e-03
9.30000000e+00	2.22883779e-03	3.70735186e-03
9.31000000e+00	2.22250319e-03	3.56018106e-03
9.32000000e+00	2.21742628e-03	3.40970821e-03
9.33000000e+00	2.21363331e-03	3.25649214e-03
9.34000000e+00	2.21110472e-03	3.10076681e-03
9.35000000e+00	2.20977653e-03	2.94250696e-03
9.36000000e+00	2.20954411e-03	2.78152082e-03
9.37000000e+00	2.21026839e-03	2.61756323e-03
9.38000000e+00	2.21178394e-03	2.45046076e-03
9.39000000e+00	2.21390871e-03	2.28023941e-03
9.40000000e+00	2.21645473e-03	2.10724479e-03
9.41000000e+00	2.21923919e-03	1.93224505e-03
9.42000000e+00	2.22209541e-03	1.75650796e-03
9.43000000e+00	2.22488275e-03	1.58184454e-03
9.44000000e+00	2.22749513e-03	1.41061447e-03
9.45000000e+00	2.22986754e-03	1.24569041e-03
9.46000000e+00	2.23198010e-03	1.09038150e-03
9.47000000e+00	2.23385939e-03	9.48318985e-04
9.48000000e+00	2.23557701e-03	8.23309602e-04
9.49000000e+00	2.23724535e-03	7.19164742e-04
9.50000000e+00	2.23901086e-03	6.39515334e-04
9.51000000e+00	2.24104509e-03	5.87623627e-04
9.52000000e+00	2.24353411e-03	5.66203661e-04
9.53000000e+00	2.24666695e-03	5.77262042e-04
9.54000000e+00	2.25062359e-03	6.21969717e-04
9.55000000e+00	2.25556338e-03	7.00573789e-04
9.56000000e+00	2.26161443e-03	8.12356179e-04
9.57000000e+00	2.26886475e-03	9.55643209e-04
9.58000000e+00	2.27735544e-03	1.12786711e-03
9.59000000e+00	2.28707652e-03	1.32567730e-03
9.60000000e+00	2.29796553e-03	1.54509612e-03
9.61000000e+00	2.30990892e-03	1.78171093e-03
9.62000000e+00	2.32274622e-03	2.03089203e-03
9.63000000e+00	2.33627667e-03	2.28802402e-03
9.64000000e+00	2.35026795e-03	2.54873729e-03
9.65000000e+00	2.36446636e-03	2.80912587e-03
9.66000000e+00	2.37860808e-03	3.06593861e-03
9.67000000e+00	2.39243071e-03	3.31673195e-03
9.68000000e+00	2.40568442e-03	3.55997444e-03
9.69000000e+00	2.41814227e-03	3.79509632e-03
9.70000000e+00	2.42960903e-03	4.02248004e-03
9.71000000e+00	2.43992804e-03	4.24339149e-03
9.72000000e+00	2.44898590e-03	4.45985485e-03
9.73000000e+00	2.45671472e-03	4.67447737e-03
9.74000000e+00	2.46309191e-03	4.89023346e-03
9.75000000e+00	2.46813764e-03	5.11021982e-03
9.76000000e+00	2.47191019e-03	5.33739516e-03
9.77000000e+00	2.47449959e-03	5.57431909e-03
9.78000000e+00	2.47601991e-03	5.82290505e-03
9.79000000e+00	2.47660083e-03	6.08420149e-03
9.80000000e+00	2.47637897e-03	6.35821409e-03
9.81000000e+00	2.47548946e-03	6.64377971e-03
9.82000000e+00	2.47405843e-03	6.93850003e-03
9.83000000e+00	2.47219662e-03	7.23873978e-03
9.84000000e+00	2.46999464e-03	7.53969084e-03
9.85000000e+00	2.46752005e-03	7.83550023e-03
9.86000000e+00	2.46481636e-03	8.11945660e-03
9.87000000e+00	2.46190396e-03	8.38422655e-03
9.88000000e+00	2.45878288e-03	8.62212996e-03
9.89000000e+00	2.45543713e-03	8.82544124e-03
9.90000000e+00	2.45184029e-03	8.98670218e-03
9.91000000e+00	2.44796200e-03	9.09903187e-03
9.92000000e+00	2.44377491e-03	9.15641906e-03
9.93000000e+00	2.43926155e-03	9.15398383e-03
9.94000000e+00	2.43442080e-03	9.08819680e-03
9.95000000e+00	2.42927343e-03	8.95704654e-03
9.96000000e+00	2.42386636e-03	8.76014858e-03
9.97000000e+00	2.41827537e-03	8.49879220e-03
9.98000000e+00	2.41260598e-03	8.17592441e-03
9.99000000e+00	2.40699244e-03	7.79607333e-03
1.00000000e+01	2.40159472e-03	7.36521581e-03
1.00100000e+01	2.39659373e-03	6.89059683e-03
1.00200000e+01	2.39218477e-03	6.38050959e-03
1.00300000e+01	2.38856975e-03	5.84404675e-03
1.00400000e+01	2.38594831e-03	5.29083413e-03
1.00500000e+01	2.38450848e-03	4.73075778e-03
1.00600000e+01	2.38441722e-03	4.17369545e-03
1.00700000e+01	2.38581157e-03	3.62926192e-03
1.00800000e+01	2.38879062e-03	3.10657677e-03
1.00900000e+01	2.39340908e-03	2.61406096e-03
1.01000000e+01	2.39967269e-03	2.15926702e-03
1.01100000e+01	2.40753574e-03	1.74874543e-03
1.01200000e+01	2.41690110e-03	1.38794802e-03
1.01300000e+01	2.42762266e-03	1.08116736e-03
1.01400000e+01	2.43951014e-03	8.31509521e-04
1.01500000e+01	2.45233616e-03	6.40896727e-04
1.01600000e+01	2.46584516e-03	5.10095350e-04
1.01700000e+01	2.47976371e-03	4.38764502e-04
1.01800000e+01	2.49381176e-03	4.25520468e-04
1.01900000e+01	2.50771415e-03	4.68012553e-04
1.02000000e+01	2.52121180e-03	5.63006623e-04
1.02100000e+01	2.53407204e-03	7.06473389e-04
1.02200000e+01	2.54609746e-03	8.93679507e-04
1.02300000e+01	2.55713278e-03	1.11928044e-03
1.02400000e+01	2.56706953e-03	1.37741494e-03
1.02500000e+01	2.57584815e-03	1.66180176e-03
1.02600000e+01	2.58345751e-03	1.96583942e-03
1.02700000e+01	2.58993192e-03	2.28271048e-03
1.02800000e+01	2.59534576e-03	2.60549118e-03
1.02900000e+01	2.59980621e-03	2.92726733e-03
1.03000000e+01	2.60344440e-03	3.24125636e-03
1.03100000e+01	2.60640555e-03	3.54093491e-03
1.03200000e+01	2.60883879e-03	3.82017022e-03
1.03300000e+01	2.61088709e-03	4.07335245e-03
1.03400000e+01	2.61267810e-03	4.29552457e-03
1.03500000e+01	2.61431621e-03	4.48250506e-03
1.03600000e+01	2.61587643e-03	4.63099857e-03
1.03700000e+01	2.61740039e-03	4.73868928e-03
1.03800000e+01	2.61889453e-03	4.80431145e-03
1.03900000e+01	2.62033069e-03	4.82769270e-03
1.04000000e+01	2.62164887e-03	4.80976562e-03
1.04100000e+01	2.62276195e-03	4.75254514e-03
1.04200000e+01	2.62356208e-03	4.65907001e-03
1.04300000e+01	2.62392817e-03	4.53330861e-03
1.04400000e+01	2.62373413e-03	4.38003106e-03
1.04500000e+01	2.62285716e-03	4.20465133e-03
1.04600000e+01	2.62118576e-03	4.01304466e-03
1.04700000e+01	2.61862685e-03	3.81134729e-03
1.04800000e+01	2.61511167e-03	3.60574624e-03
1.04900000e+01	2.61060019e-03	3.40226811e-03
1.05000000e+01	2.60508377e-03	3.20657580e-03
1.05100000e+01	2.59858603e-03	3.02378209e-03
1.05200000e+01	2.59116209e-03	2.85828812e-03
1.05300000e+01	2.58289608e-03	2.71365397e-03
1.05400000e+01	2.57389742e-03	2.59250674e-03
1.05500000e+01	2.56429605e-03	2.49648988e-03
1.05600000e+01	2.55423692e-03	2.42625521e-03
1.05700000e+01	2.54387427e-03	2.38149728e-03
1.05800000e+01	2.53336586e-03	2.36102719e-03
1.05900000e+01	2.52286763e-03	2.36288134e-03
1.06000000e+01	2.51252901e-03	2.38445878e-03
1.06100000e+01	2.50248895e-03	2.42267935e-03
1.06200000e+01	2.49287307e-03	2.47415415e-03
1.06300000e+01	2.48379162e-03	2.53535935e-03
1.06400000e+01	2.47533844e-03	2.60280441e-03
1.06500000e+01	2.46759076e-03	2.67318637e-03
1.06600000e+01	2.46060958e-03	2.74352318e-03
1.06700000e+01	2.45444054e-03	2.81125998e-03
1.06800000e+01	2.44911505e-03	2.87434450e-03
1.06900000e+01	2.44465142e-03	2.93126914e-03
1.07000000e+01	2.44105595e-03	2.98107989e-03
1.07100000e+01	2.43832372e-03	3.02335345e-03
1.07200000e+01	2.43643914e-03	3.05814639e-03
1.07300000e+01	2.43537620e-03	3.08592116e-03
1.07400000e+01	2.43509845e-03	3.10745524e-03
1.07500000e+01	2.43555887e-03	3.12374014e-03
1.07600000e+01	2.43669971e-03	3.13587762e-03
1.07700000e+01	2.43845249e-03	3.14497982e-03
1.07800000e+01	2.44073828e-03	3.15207989e-03
1.07900000e+01	2.44346850e-03	3.15805813e-03
1.08000000e+01	2.44654621e-03	3.16358797e-03
1.08100000e+01	2.44986804e-03	3.16910389e-03
1.08200000e+01	2.45332684e-03	3.17479242e-03
1.08300000e+01	2.45681482e-03	3.18060516e-03
1.08400000e+01	2.46022734e-03	3.18629171e-03
1.08500000e+01	2.46346687e-03	3.19144869e-03
1.08600000e+01	2.46644723e-03	3.19558037e-03
1.08700000e+01	2.46909766e-03	3.19816555e-03
1.08800000e+01	2.47136655e-03	3.19872522e-03
1.08900000e+01	2.47322451e-03	3.19688543e-03
1.09000000e+01	2.47466671e-03	3.19243060e-03
1.09100000e+01	2.47571400e-03	3.18534320e-03
1.09200000e+01	2.47641295e-03	3.17582663e-03
1.09300000e+01	2.47683457e-03	3.16430993e-03
1.09400000e+01	2.47707175e-03	3.15143371e-03
1.09500000e+01	2.47723540e-03	3.13801864e-03
1.09600000e+01	2.47744969e-03	3.12501871e-03
1.09700000e+01	2.47784621e-03	3.11346280e-03
1.09800000e+01	2.47855775e-03	3.10438891e-03
1.09900000e+01	2.47971174e-03	3.09877573e-03
1.10000000e+01	2.48142374e-03	3.09747673e-03
1.10100000e+01	2.48379146e-03	3.10116149e-03
1.10200000e+01	2.48688954e-03	3.11026861e-03
1.10300000e+01	2.49076532e-03	3.12497350e-03
1.10400000e+01	2.49543610e-03	3.14517370e-03
1.10500000e+01	2.50088771e-03	3.17049254e-03
1.10600000e+01	2.50707478e-03	3.20030114e-03
1.10700000e+01	2.51392250e-03	3.23375720e-03
1.10800000e+01	2.52132999e-03	3.26985786e-03
1.10900000e+01	2.52917483e-03	3.30750293e-03
1.11000000e+01	2.53731877e-03	3.34556405e-03
1.11100000e+01	2.54561418e-03	3.38295502e-03
1.11200000e+01	2.55391085e-03	3.41869827e-03
1.11300000e+01	2.56206292e-03	3.45198287e-03
1.11400000e+01	2.56993539e-03	3.48221014e-03
1.11500000e+01	2.57740998e-03	3.50902352e-03
1.11600000e+01	2.58439002e-03	3.53232084e-03
1.11700000e+01	2.59080401e-03	3.55224810e-03
1.11800000e+01	2.59660781e-03	3.56917524e-03
1.11900000e+01	2.60178527e-03	3.58365583e-03
1.12000000e+01	2.60634732e-03	3.59637337e-03
1.12100000e+01	2.61032955e-03	3.60807830e-03
1.12200000e+01	2.61378855e-03	3.61952010e-03
1.12300000e+01	2.61679702e-03	3.63137950e-03
1.12400000e+01	2.61943827e-03	3.64420570e-03
1.12500000e+01	2.62180003e-03	3.65836326e-03
1.12600000e+01	2.62396835e-03	3.67399264e-03
1.12700000e+01	2.62602159e-03	3.69098745e-03
1.12800000e+01	2.62802509e-03	3.70899044e-03
1.12900000e+01	2.63002669e-03	3.72740878e-03
1.13000000e+01	2.63205343e-03	3.74544796e-03
1.13100000e+01	2.63410960e-03	3.76216239e-03
1.13200000e+01	2.63617614e-03	3.77651940e-03
1.13300000e+01	2.63821167e-03	3.78747253e-03
1.13400000e+01	2.64015480e-03	3.79403914e-03
1.13500000e+01	2.64192778e-03	3.79537710e-03
1.13600000e+01	2.64344118e-03	3.79085528e-03
1.13700000e+01	2.64459940e-03	3.78011267e-03
1.13800000e+01	2.64530659e-03	3.76310197e-03
1.13900000e+01	2.64547279e-03	3.74011412e-03
1.14000000e+01	2.64501978e-03	3.71178163e-03
1.14100000e+01	2.64388640e-03	3.67905992e-03
1.14200000e+01	2.64203300e-03	3.64318711e-03
1.14300000e+01	2.63944483e-03	3.60562443e-03
1.14400000e+01	2.63613400e-03	3.56798038e-03
1.14500000e+01	2.63214009e-03	3.53192309e-03
1.14600000e+01	2.62752926e-03	3.49908605e-03
1.14700000e+01	2.62239187e-03	3.47097291e-03
1.14800000e+01	2.61683887e-03	3.44886726e-03
1.14900000e+01	2.61099697e-03	3.43375286e-03
1.15000000e+01	2.60500306e-03	3.42624960e-03
1.15100000e+01	2.59899797e-03	3.42656921e-03
1.15200000e+01	2.59312019e-03	3.43449378e-03
1.15300000e+01	2.58749956e-03	3.44937882e-03
1.15400000e+01	2.58225164e-03	3.47018097e-03
1.15500000e+01	2.57747272e-03	3.49550919e-03
1.15600000e+01	2.57323607e-03	3.52369670e-03
1.15700000e+01	2.56958931e-03	3.55288971e-03
1.15800000e+01	2.56655321e-03	3.58114805e-03
1.15900000e+01	2.56412198e-03	3.60655194e-03
1.16000000e+01	2.56226482e-03	3.62730879e-03
1.16100000e+01	2.56092878e-03	3.64185401e-03
1.16200000e+01	2.56004269e-03	3.64893998e-03
1.16300000e+01	2.55952186e-03	3.64770803e-03
1.16400000e+01	2.55927336e-03	3.63773939e-03
1.16500000e+01	2.55920146e-03	3.61908219e-03
1.16600000e+01	2.55921303e-03	3.59225289e-03
1.16700000e+01	2.55922256e-03	3.55821211e-03
1.16800000e+01	2.55915649e-03	3.51831638e-03
1.16900000e+01	2.55895673e-03	3.47424825e-03
1.17000000e+01	2.55858311e-03	3.42792908e-03
1.17100000e+01	2.55801469e-03	3.38141907e-03
1.17200000e+01	2.55724996e-03	3.33681028e-03
1.17300000e+01	2.55630583e-03	3.29611849e-03
1.17400000e+01	2.55521568e-03	3.26117967e-03
1.17500000e+01	2.55402639e-03	3.23355679e-03
1.17600000e+01	2.55279487e-03	3.21446174e-03
1.17700000e+01	2.55158394e-03	3.20469637e-03
1.17800000e+01	2.55045817e-03	3.20461557e-03
1.17900000e+01	2.54947964e-03	3.21411404e-03
1.18000000e+01	2.54870412e-03	3.23263700e-03
1.18100000e+01	2.54817763e-03	3.25921381e-03
1.18200000e+01	2.54793379e-03	3.29251251e-03
1.18300000e+01	2.54799188e-03	3.33091162e-03
1.18400000e+01	2.54835586e-03	3.37258542e-03
1.18500000e+01	2.54901430e-03	3.41559763e-03
1.18600000e+01	2.54994116e-03	3.45799864e-03
1.18700000e+01	2.55109736e-03	3.49792089e-03
1.18800000e+01	2.55243313e-03	3.53366775e-03
1.18900000e+01	2.55389076e-03	3.56379125e-03
1.19000000e+01	2.55540782e-03	3.58715513e-03
1.19100000e+01	2.55692047e-03	3.60298048e-03
1.19200000e+01	2.55836681e-03	3.61087203e-03
1.19300000e+01	2.55968998e-03	3.61082466e-03
1.19400000e+01	2.56084093e-03	3.60321043e-03
1.19500000e+01	2.56178069e-03	3.58874760e-03
1.19600000e+01	2.56248205e-03	3.56845395e-03
1.19700000e+01	2.56293055e-03	3.54358745e-03
1.19800000e+01	2.56312478e-03	3.51557780e-03
1.19900000e+01	2.56307606e-03	3.48595281e-03
1.20000000e+01	2.56280741e-03	3.45626327e-03
1.20100000e+01	2.56235202e-03	3.42801050e-03
1.20200000e+01	2.56175125e-03	3.40257957e-03
1.20300000e+01	2.56105232e-03	3.38118145e-03
1.20400000e+01	2.56030581e-03	3.36480620e-03
1.20500000e+01	2.55956313e-03	3.35418892e-03
1.20600000e+01	2.55887405e-03	3.34978911e-03
1.20700000e+01	2.55828446e-03	3.35178369e-03
1.20800000e+01	2.55783437e-03	3.36007307e-03
1.20900000e+01	2.55755637e-03	3.37429892e-03
1.21000000e+01	2.55747444e-03	3.39387213e-03
1.21100000e+01	2.55760328e-03	3.41800881e-03
1.21200000e+01	2.55794799e-03	3.44577207e-03
1.21300000e+01	2.55850429e-03	3.47611727e-03
1.21400000e+01	2.55925904e-03	3.50793849e-03
1.21500000e+01	2.56019114e-03	3.54011413e-03
1.21600000e+01	2.56127267e-03	3.57154976e-03
1.21700000e+01	2.56247025e-03	3.60121692e-03
1.21800000e+01	2.56374651e-03	3.62818660e-03
1.21900000e+01	2.56506163e-03	3.65165681e-03
1.22000000e+01	2.56637488e-03	3.67097390e-03
1.22100000e+01	2.56764609e-03	3.68564749e-03
1.22200000e+01	2.56883707e-03	3.69535934e-03
1.22300000e+01	2.56991277e-03	3.69996654e-03
1.22400000e+01	2.57084248e-03	3.69949946e-03
1.22500000e+01	2.57160060e-03	3.69415517e-03
1.22600000e+01	2.57216748e-03	3.68428664e-03
1.22700000e+01	2.57252986e-03	3.67038854e-03
1.22800000e+01	2.57268132e-03	3.65307972e-03
1.22900000e+01	2.57262242e-03	3.63308304e-03
1.23000000e+01	2.57236080e-03	3.61120269e-03
1.23100000e+01	2.57191107e-03	3.58829931e-03
1.23200000e+01	2.57129459e-03	3.56526333e-03
1.23300000e+01	2.57053917e-03	3.54298672e-03
1.23400000e+01	2.56967852e-03	3.52233384e-03
1.23500000e+01	2.56875170e-03	3.50411178e-03
1.23600000e+01	2.56780226e-03	3.48904115e-03
1.23700000e+01	2.56687733e-03	3.47772811e-03
1.23800000e+01	2.56602641e-03	3.47063869e-03
1.23900000e+01	2.56529999e-03	3.46807670e-03
1.24000000e+01	2.56474799e-03	3.47016627e-03
1.24100000e+01	2.56441794e-03	3.47684032e-03
1.24200000e+01	2.56435302e-03	3.48783594e-03
1.24300000e+01	2.56458996e-03	3.50269772e-03
1.24400000e+01	2.56515694e-03	3.52078939e-03
1.24500000e+01	2.56607151e-03	3.54131429e-03
1.24600000e+01	2.56733867e-03	3.56334415e-03
1.24700000e+01	2.56894929e-03	3.58585579e-03
1.24800000e+01	2.57087887e-03	3.60777438e-03
1.24900000e+01	2.57308700e-03	3.62802166e-03
1.25000000e+01	2.57551734e-03	3.64556714e-03
1.25100000e+01	2.57809844e-03	3.65947967e-03
1.25200000e+01	2.58074543e-03	3.66897697e-03
1.25300000e+01	2.58336248e-03	3.67347026e-03
1.25400000e+01	2.58584609e-03	3.67260130e-03
1.25500000e+01	2.58808915e-03	3.66626964e-03
1.25600000e+01	2.58998560e-03	3.65464777e-03
1.25700000e+01	2.59143545e-03	3.63818293e-03
1.25800000e+01	2.59235011e-03	3.61758470e-03
1.25900000e+01	2.59265749e-03	3.59379825e-03
1.26000000e+01	2.59230691e-03	3.56796418e-03
1.26100000e+01	2.59127328e-03	3.54136623e-03
1.26200000e+01	2.58956031e-03	3.51536948e-03
1.26300000e+01	2.58720266e-03	3.49135169e-03
1.26400000e+01	2.58426656e-03	3.47063145e-03
1.26500000e+01	2.58084898e-03	3.45439686e-03
1.26600000e+01	2.57707510e-03	3.44363856e-03
1.26700000e+01	2.57309421e-03	3.43909119e-03
1.26800000e+01	2.56907405e-03	3.44118644e-03
1.26900000e+01	2.56519386e-03	3.45002099e-03
1.27000000e+01	2.56163628e-03	3.46534142e-03
1.27100000e+01	2.55857866e-03	3.48654749e-03
1.27200000e+01	2.55618396e-03	3.51271425e-03
1.27300000e+01	2.55459187e-03	3.54263231e-03
1.27400000e+01	2.55391058e-03	3.57486459e-03
1.27500000e+01	2.55420957e-03	3.60781699e-03
1.27600000e+01	2.55551398e-03	3.63981941e-03
1.27700000e+01	2.55780094e-03	3.66921297e-03
1.27800000e+01	2.56099797e-03	3.69443889e-03
1.27900000e+01	2.56498397e-03	3.71412417e-03
1.28000000e+01	2.56959255e-03	3.72715923e-03
1.28100000e+01	2.57461791e-03	3.73276325e-03
1.28200000e+01	2.57982298e-03	3.73053321e-03
1.28300000e+01	2.58494959e-03	3.72047361e-03
1.28400000e+01	2.58973022e-03	3.70300505e-03
1.28500000e+01	2.59390088e-03	3.67895045e-03
1.28600000e+01	2.59721445e-03	3.64949954e-03
1.28700000e+01	2.59945394e-03	3.61615296e-03
1.28800000e+01	2.60044493e-03	3.58064867e-03
1.28900000e+01	2.60006654e-03	3.54487442e-03
1.29000000e+01	2.59826035e-03	3.51077067e-03
1.29100000e+01	2.59503661e-03	3.48022914e-03
1.29200000e+01	2.59047746e-03	3.45499226e-03
1.29300000e+01	2.58473661e-03	3.43655901e-03
1.29400000e+01	2.57803558e-03	3.42610226e-03
1.29500000e+01	2.57065622e-03	3.42440199e-03
1.29600000e+01	2.56292989e-03	3.43179835e-03
1.29700000e+01	2.55522353e-03	3.44816708e-03
1.29800000e+01	2.54792324e-03	3.47291885e-03
1.29900000e+01	2.54141591e-03	3.50502271e-03
1.30000000e+01	2.53606976e-03	3.54305274e-03
1.30100000e+01	2.53221478e-03	3.58525537e-03
1.30200000e+01	2.53012382e-03	3.62963423e-03
1.30300000e+01	2.52999545e-03	3.67404801e-03
1.30400000e+01	2.53193949e-03	3.71631634e-03
1.30500000e+01	2.53596607e-03	3.75432836e-03
1.30600000e+01	2.54197900e-03	3.78614819e-03
1.30700000e+01	2.54977401e-03	3.81011211e-03
1.30800000e+01	2.55904227e-03	3.82491238e-03
1.30900000e+01	2.56937934e-03	3.82966353e-03
1.31000000e+01	2.58029958e-03	3.82394789e-03
1.31100000e+01	2.59125548e-03	3.80783812e-03
1.31200000e+01	2.60166146e-03	3.78189586e-03
1.31300000e+01	2.61092124e-03	3.74714684e-03
1.31400000e+01	2.61845769e-03	3.70503378e-03
1.31500000e+01	2.62374379e-03	3.65734994e-03
1.31600000e+01	2.62633342e-03	3.60615656e-03
1.31700000e+01	2.62589026e-03	3.55368870e-03
1.31800000e+01	2.62221344e-03	3.50225410e-03
1.31900000e+01	2.61525825e-03	3.45413007e-03
1.32000000e+01	2.60515059e-03	3.41146326e-03
1.32100000e+01	2.59219401e-03	3.37617704e-03
1.32200000e+01	2.57686824e-03	3.34989041e-03
1.32300000e+01	2.55981886e-03	3.33385193e-03
1.32400000e+01	2.54183758e-03	3.32889098e-03
1.32500000e+01	2.52383369e-03	3.33538808e-03
1.32600000e+01	2.50679702e-03	3.35326454e-03
1.32700000e+01	2.49175378e-03	3.38199126e-03
1.32800000e+01	2.47971670e-03	3.42061518e-03
1.32900000e+01	2.47163154e-03	3.46780139e-03
1.33000000e+01	2.46832217e-03	3.52188821e-03
1.33100000e+01	2.47043691e-03	3.58095228e-03
1.33200000e+01	2.47839866e-03	3.64288011e-03
1.33300000e+01	2.49236174e-03	3.70544313e-03
1.33400000e+01	2.51217791e-03	3.76637274e-03
1.33500000e+01	2.53737398e-03	3.82343279e-03
1.33600000e+01	2.56714299e-03	3.87448681e-03
