# Supplementary material for: Observation of angular momentum transfer among crystal lattice modes
Source: Nat Phys. 2026 May 12;22(7):1100–6. doi: 10.1038/s41567-026-03274-8 (PMC13423836; doi:10.1038/s41567-026-03274-8)
Supplement: Supplementary file 7 — Source data for Fig. 2a–d. [file 41567_2026_3274_MOESM7_ESM.zip › Fig2a_THz_E_field_trajectory_RCP.txt]

Polarization-resolved EOS of THz electric fields (right circular polarized state, RCP)
Time (ps)	E_x field component (MV/cm)	E_y field component (MV/cm)
-6.60000000e+00	4.49926723e-03	5.53315063e-03
-6.59000000e+00	4.59617764e-03	5.62490201e-03
-6.58000000e+00	4.70276226e-03	5.71640115e-03
-6.57000000e+00	4.81347591e-03	5.80289938e-03
-6.56000000e+00	4.92213679e-03	5.87941484e-03
-6.55000000e+00	5.02218407e-03	5.94092744e-03
-6.54000000e+00	5.10696354e-03	5.98258593e-03
-6.53000000e+00	5.17002794e-03	5.99991793e-03
-6.52000000e+00	5.20543785e-03	5.98903316e-03
-6.51000000e+00	5.20804833e-03	5.94680996e-03
-6.50000000e+00	5.17376670e-03	5.87105544e-03
-6.49000000e+00	5.09976833e-03	5.76063058e-03
-6.48000000e+00	4.98465838e-03	5.61553306e-03
-6.47000000e+00	4.82857073e-03	5.43693227e-03
-6.46000000e+00	4.63319770e-03	5.22715339e-03
-6.45000000e+00	4.40174809e-03	4.98961009e-03
-6.44000000e+00	4.13883446e-03	4.72868775e-03
-6.43000000e+00	3.85029439e-03	4.44958213e-03
-6.42000000e+00	3.54295410e-03	4.15810073e-03
-6.41000000e+00	3.22434554e-03	3.86043619e-03
-6.40000000e+00	2.90239113e-03	3.56292287e-03
-6.39000000e+00	2.58507157e-03	3.27178867e-03
-6.38000000e+00	2.28009328e-03	2.99291452e-03
-6.37000000e+00	1.99457220e-03	2.73161343e-03
-6.36000000e+00	1.73474911e-03	2.49244021e-03
-6.35000000e+00	1.50575060e-03	2.27904069e-03
-6.34000000e+00	1.31140636e-03	2.09404736e-03
-6.33000000e+00	1.15413115e-03	1.93902541e-03
-6.32000000e+00	1.03487541e-03	1.81447026e-03
-6.31000000e+00	9.53145292e-04	1.71985469e-03
-6.30000000e+00	9.07088995e-04	1.65372110e-03
-6.29000000e+00	8.93642833e-04	1.61381179e-03
-6.28000000e+00	9.08727626e-04	1.59722835e-03
-6.27000000e+00	9.47483659e-04	1.60061021e-03
-6.26000000e+00	1.00453093e-03	1.62032143e-03
-6.25000000e+00	1.07424058e-03	1.65263527e-03
-6.24000000e+00	1.15100361e-03	1.69390666e-03
-6.23000000e+00	1.22948354e-03	1.74072411e-03
-6.22000000e+00	1.30484149e-03	1.79003442e-03
-6.21000000e+00	1.37292384e-03	1.83923541e-03
-6.20000000e+00	1.43040550e-03	1.88623456e-03
-6.19000000e+00	1.47488393e-03	1.92947319e-03
-6.18000000e+00	1.50492250e-03	1.96791831e-03
-6.17000000e+00	1.52004379e-03	2.00102577e-03
-6.16000000e+00	1.52067648e-03	2.02867986e-03
-6.15000000e+00	1.50806112e-03	2.05111567e-03
-6.14000000e+00	1.48412218e-03	2.06883066e-03
-6.13000000e+00	1.45131462e-03	2.08249230e-03
-6.12000000e+00	1.41245431e-03	2.09284801e-03
-6.11000000e+00	1.37054143e-03	2.10064304e-03
-6.10000000e+00	1.32858598e-03	2.10655073e-03
-6.09000000e+00	1.28944365e-03	2.11111852e-03
-6.08000000e+00	1.25566933e-03	2.11473143e-03
-6.07000000e+00	1.22939404e-03	2.11759390e-03
-6.06000000e+00	1.21222976e-03	2.11972894e-03
-6.05000000e+00	1.20520490e-03	2.12099311e-03
-6.04000000e+00	1.20873152e-03	2.12110441e-03
-6.03000000e+00	1.22260417e-03	2.11967999e-03
-6.02000000e+00	1.24602842e-03	2.11627992e-03
-6.01000000e+00	1.27767647e-03	2.11045331e-03
-6.00000000e+00	1.31576590e-03	2.10178339e-03
-5.99000000e+00	1.35815713e-03	2.08992821e-03
-5.98000000e+00	1.40246448e-03	2.07465469e-03
-5.97000000e+00	1.44617577e-03	2.05586388e-03
-5.96000000e+00	1.48677496e-03	2.03360653e-03
-5.95000000e+00	1.52186277e-03	2.00808847e-03
-5.94000000e+00	1.54927031e-03	1.97966622e-03
-5.93000000e+00	1.56716142e-03	1.94883375e-03
-5.92000000e+00	1.57411951e-03	1.91620182e-03
-5.91000000e+00	1.56921597e-03	1.88247177e-03
-5.90000000e+00	1.55205724e-03	1.84840557e-03
-5.89000000e+00	1.52280908e-03	1.81479433e-03
-5.88000000e+00	1.48219685e-03	1.78242704e-03
-5.87000000e+00	1.43148188e-03	1.75206125e-03
-5.86000000e+00	1.37241474e-03	1.72439712e-03
-5.85000000e+00	1.30716688e-03	1.70005559e-03
-5.84000000e+00	1.23824354e-03	1.67956152e-03
-5.83000000e+00	1.16838078e-03	1.66333173e-03
-5.82000000e+00	1.10043089e-03	1.65166785e-03
-5.81000000e+00	1.03724062e-03	1.64475353e-03
-5.80000000e+00	9.81527122e-04	1.64265530e-03
-5.79000000e+00	9.35756762e-04	1.64532626e-03
-5.78000000e+00	9.02032103e-04	1.65261192e-03
-5.77000000e+00	8.81991991e-04	1.66425737e-03
-5.76000000e+00	8.76729445e-04	1.67991524e-03
-5.75000000e+00	8.86731405e-04	1.69915414e-03
-5.74000000e+00	9.11843579e-04	1.72146727e-03
-5.73000000e+00	9.51262675e-04	1.74628132e-03
-5.72000000e+00	1.00355717e-03	1.77296599e-03
-5.71000000e+00	1.06671651e-03	1.80084412e-03
-5.70000000e+00	1.13822746e-03	1.82920330e-03
-5.69000000e+00	1.21517478e-03	1.85730891e-03
-5.68000000e+00	1.29436257e-03	1.88441913e-03
-5.67000000e+00	1.37245114e-03	1.90980190e-03
-5.66000000e+00	1.44610360e-03	1.93275386e-03
-5.65000000e+00	1.51213558e-03	1.95262071e-03
-5.64000000e+00	1.56766121e-03	1.96881846e-03
-5.63000000e+00	1.61022828e-03	1.98085469e-03
-5.62000000e+00	1.63793589e-03	1.98834857e-03
-5.61000000e+00	1.64952857e-03	1.99104848e-03
-5.60000000e+00	1.64446162e-03	1.98884594e-03
-5.59000000e+00	1.62293391e-03	1.98178443e-03
-5.58000000e+00	1.58588564e-03	1.97006216e-03
-5.57000000e+00	1.53496043e-03	1.95402795e-03
-5.56000000e+00	1.47243267e-03	1.93416967e-03
-5.55000000e+00	1.40110305e-03	1.91109538e-03
-5.54000000e+00	1.32416656e-03	1.88550762e-03
-5.53000000e+00	1.24505906e-03	1.85817193e-03
-5.52000000e+00	1.16728959e-03	1.82988095e-03
-5.51000000e+00	1.09426643e-03	1.80141618e-03
-5.50000000e+00	1.02912557e-03	1.77350945e-03
-5.49000000e+00	9.74570237e-04	1.74680664e-03
-5.48000000e+00	9.32729858e-04	1.72183574e-03
-5.47000000e+00	9.05045804e-04	1.69898174e-03
-5.46000000e+00	8.92190392e-04	1.67847003e-03
-5.45000000e+00	8.94023776e-04	1.66035974e-03
-5.44000000e+00	9.09591647e-04	1.64454779e-03
-5.43000000e+00	9.37164618e-04	1.63078378e-03
-5.42000000e+00	9.74318017e-04	1.61869482e-03
-5.41000000e+00	1.01804872e-03	1.60781926e-03
-5.40000000e+00	1.06492369e-03	1.59764685e-03
-5.39000000e+00	1.11125313e-03	1.58766297e-03
-5.38000000e+00	1.15327974e-03	1.57739367e-03
-5.37000000e+00	1.18737464e-03	1.56644841e-03
-5.36000000e+00	1.21022992e-03	1.55455716e-03
-5.35000000e+00	1.21903777e-03	1.54159882e-03
-5.34000000e+00	1.21164684e-03	1.52761849e-03
-5.33000000e+00	1.18668715e-03	1.51283160e-03
-5.32000000e+00	1.14365673e-03	1.49761391e-03
-5.31000000e+00	1.08296483e-03	1.48247730e-03
-5.30000000e+00	1.00592870e-03	1.46803221e-03
-5.29000000e+00	9.14723404e-04	1.45493869e-03
-5.28000000e+00	8.12286551e-04	1.44384894e-03
-5.27000000e+00	7.02182070e-04	1.43534494e-03
-5.26000000e+00	5.88429567e-04	1.42987546e-03
-5.25000000e+00	4.75307532e-04	1.42769686e-03
-5.24000000e+00	3.67140263e-04	1.42882242e-03
-5.23000000e+00	2.68079337e-04	1.43298426e-03
-5.22000000e+00	1.81890958e-04	1.43961173e-03
-5.21000000e+00	1.11760348e-04	1.44782892e-03
-5.20000000e+00	6.01236525e-05	1.45647305e-03
-5.19000000e+00	2.85365219e-05	1.46413409e-03
-5.18000000e+00	1.75867103e-05	1.46921461e-03
-5.17000000e+00	2.68558162e-05	1.47000744e-03
-5.16000000e+00	5.49327100e-05	1.46478745e-03
-5.15000000e+00	9.94784709e-05	1.45191255e-03
-5.14000000e+00	1.57339881e-04	1.42992825e-03
-5.13000000e+00	2.24705886e-04	1.39766941e-03
-5.12000000e+00	2.97299054e-04	1.35435280e-03
-5.11000000e+00	3.70592130e-04	1.29965434e-03
-5.10000000e+00	4.40038338e-04	1.23376534e-03
-5.09000000e+00	5.01303294e-04	1.15742336e-03
-5.08000000e+00	5.50486247e-04	1.07191434e-03
-5.07000000e+00	5.84318910e-04	9.79044638e-04
-5.06000000e+00	6.00331317e-04	8.81082839e-04
-5.05000000e+00	5.96975919e-04	7.80673432e-04
-5.04000000e+00	5.73703371e-04	6.80725886e-04
-5.03000000e+00	5.30986061e-04	5.84284304e-04
-5.02000000e+00	4.70288220e-04	4.94384096e-04
-5.01000000e+00	3.93984334e-04	4.13903026e-04
-5.00000000e+00	3.05230289e-04	3.45414558e-04
-4.99000000e+00	2.07794191e-04	2.91051475e-04
-4.98000000e+00	1.05855925e-04	2.52387399e-04
-4.97000000e+00	3.78609013e-06	2.30343039e-04
-4.96000000e+00	-9.40839695e-05	2.25122781e-04
-4.95000000e+00	-1.83688939e-04	2.36185710e-04
-4.94000000e+00	-2.61441236e-04	2.62253333e-04
-4.93000000e+00	-3.24416616e-04	3.01354373e-04
-4.92000000e+00	-3.70504113e-04	3.50904956e-04
-4.91000000e+00	-3.98512648e-04	4.07820634e-04
-4.90000000e+00	-4.08228994e-04	4.68654910e-04
-4.89000000e+00	-4.00424345e-04	5.29757484e-04
-4.88000000e+00	-3.76809476e-04	5.87444306e-04
-4.87000000e+00	-3.39941163e-04	6.38170875e-04
-4.86000000e+00	-2.93085058e-04	6.78699968e-04
-4.85000000e+00	-2.40042480e-04	7.06255287e-04
-4.84000000e+00	-1.84950372e-04	7.18653178e-04
-4.83000000e+00	-1.32065012e-04	7.14405761e-04
-4.82000000e+00	-8.55408374e-05	6.92790238e-04
-4.81000000e+00	-4.92158325e-05	6.53880955e-04
-4.80000000e+00	-2.64145340e-05	5.98542635e-04
-4.79000000e+00	-1.97786291e-05	5.28385256e-04
-4.78000000e+00	-3.11336040e-05	4.45682952e-04
-4.77000000e+00	-6.13979293e-05	3.53261117e-04
-4.76000000e+00	-1.10538993e-04	2.54357516e-04
-4.75000000e+00	-1.77577528e-04	1.52464429e-04
-4.74000000e+00	-2.60639783e-04	5.11598024e-05
-4.73000000e+00	-3.57054216e-04	-4.60641405e-05
-4.72000000e+00	-4.63487323e-04	-1.35966322e-04
-4.71000000e+00	-5.76111252e-04	-2.15708113e-04
-4.70000000e+00	-6.90794408e-04	-2.82983177e-04
-4.69000000e+00	-8.03305228e-04	-3.36119655e-04
-4.68000000e+00	-9.09518841e-04	-3.74149985e-04
-4.67000000e+00	-1.00561635e-03	-3.96845347e-04
-4.66000000e+00	-1.08826707e-03	-4.04713547e-04
-4.65000000e+00	-1.15478508e-03	-3.98961075e-04
-4.64000000e+00	-1.20325287e-03	-3.81421832e-04
-4.63000000e+00	-1.23260667e-03	-3.54456704e-04
-4.62000000e+00	-1.24267998e-03	-3.20829555e-04
-4.61000000e+00	-1.23420384e-03	-2.83566241e-04
-4.60000000e+00	-1.20876477e-03	-2.45804008e-04
-4.59000000e+00	-1.16872288e-03	-2.10638872e-04
-4.58000000e+00	-1.11709485e-03	-1.80978501e-04
-4.57000000e+00	-1.05740791e-03	-1.59407628e-04
-4.56000000e+00	-9.93532109e-04	-1.48072178e-04
-4.55000000e+00	-9.29499115e-04	-1.48587191e-04
-4.54000000e+00	-8.69316308e-04	-1.61972282e-04
-4.53000000e+00	-8.16784744e-04	-1.88616944e-04
-4.52000000e+00	-7.75329407e-04	-2.28276464e-04
-4.51000000e+00	-7.47849316e-04	-2.80097755e-04
-4.50000000e+00	-7.36593973e-04	-3.42673005e-04
-4.49000000e+00	-7.43071269e-04	-4.14117831e-04
-4.48000000e+00	-7.67990414e-04	-4.92169579e-04
-4.47000000e+00	-8.11241705e-04	-5.74300666e-04
-4.46000000e+00	-8.71913261e-04	-6.57841334e-04
-4.45000000e+00	-9.48343127e-04	-7.40105953e-04
-4.44000000e+00	-1.03820357e-03	-8.18517084e-04
-4.43000000e+00	-1.13861310e-03	-8.90721771e-04
-4.42000000e+00	-1.24627045e-03	-9.54695095e-04
-4.41000000e+00	-1.35760433e-03	-1.00882673e-03
-4.40000000e+00	-1.46893170e-03	-1.05198712e-03
-4.39000000e+00	-1.57661795e-03	-1.08357084e-03
-4.38000000e+00	-1.67723167e-03	-1.10351583e-03
-4.37000000e+00	-1.76768813e-03	-1.11229816e-03
-4.36000000e+00	-1.84537547e-03	-1.11090299e-03
-4.35000000e+00	-1.90825914e-03	-1.10077361e-03
-4.34000000e+00	-1.95496098e-03	-1.08374081e-03
-4.33000000e+00	-1.98481053e-03	-1.06193627e-03
-4.32000000e+00	-1.99786725e-03	-1.03769352e-03
-4.31000000e+00	-1.99491381e-03	-1.01344117e-03
-4.30000000e+00	-1.97742120e-03	-9.91592858e-04
-4.29000000e+00	-1.94748778e-03	-9.74438774e-04
-4.28000000e+00	-1.90775508e-03	-9.64043320e-04
-4.27000000e+00	-1.86130367e-03	-9.62153403e-04
-4.26000000e+00	-1.81153320e-03	-9.70121215e-04
-4.25000000e+00	-1.76203085e-03	-9.88844862e-04
-4.24000000e+00	-1.71643290e-03	-1.01872941e-03
-4.23000000e+00	-1.67828386e-03	-1.05967000e-03
-4.22000000e+00	-1.65089824e-03	-1.11105790e-03
-4.21000000e+00	-1.63722919e-03	-1.17180906e-03
-4.20000000e+00	-1.63974870e-03	-1.24041410e-03
-4.19000000e+00	-1.66034355e-03	-1.31500740e-03
-4.18000000e+00	-1.70023072e-03	-1.39345235e-03
-4.17000000e+00	-1.75989585e-03	-1.47343886e-03
-4.16000000e+00	-1.83905740e-03	-1.55258889e-03
-4.15000000e+00	-1.93665895e-03	-1.62856516e-03
-4.14000000e+00	-2.05089076e-03	-1.69917836e-03
-4.13000000e+00	-2.17924122e-03	-1.76248790e-03
-4.12000000e+00	-2.31857766e-03	-1.81689186e-03
-4.11000000e+00	-2.46525456e-03	-1.86120198e-03
-4.10000000e+00	-2.61524663e-03	-1.89470059e-03
-4.09000000e+00	-2.76430239e-03	-1.91717672e-03
-4.08000000e+00	-2.90811302e-03	-1.92894002e-03
-4.07000000e+00	-3.04249037e-03	-1.93081175e-03
-4.06000000e+00	-3.16354658e-03	-1.92409328e-03
-4.05000000e+00	-3.26786783e-03	-1.91051334e-03
-4.04000000e+00	-3.35267374e-03	-1.89215649e-03
-4.03000000e+00	-3.41595462e-03	-1.87137558e-03
-4.02000000e+00	-3.45657888e-03	-1.85069209e-03
-4.01000000e+00	-3.47436387e-03	-1.83268854e-03
-4.00000000e+00	-3.47010513e-03	-1.81989741e-03
-3.99000000e+00	-3.44556038e-03	-1.81469147e-03
-3.98000000e+00	-3.40338715e-03	-1.81918011e-03
-3.97000000e+00	-3.34703499e-03	-1.83511607e-03
-3.96000000e+00	-3.28059599e-03	-1.86381693e-03
-3.95000000e+00	-3.20861958e-03	-1.90610454e-03
-3.94000000e+00	-3.13590012e-03	-1.96226551e-03
-3.93000000e+00	-3.06724748e-03	-2.03203455e-03
-3.92000000e+00	-3.00725244e-03	-2.11460180e-03
-3.91000000e+00	-2.96005938e-03	-2.20864408e-03
-3.90000000e+00	-2.92915905e-03	-2.31237903e-03
-3.89000000e+00	-2.91721313e-03	-2.42364022e-03
-3.88000000e+00	-2.92592129e-03	-2.53996987e-03
-3.87000000e+00	-2.95593885e-03	-2.65872552e-03
-3.86000000e+00	-3.00685075e-03	-2.77719575e-03
-3.85000000e+00	-3.07720400e-03	-2.89271985e-03
-3.84000000e+00	-3.16459760e-03	-3.00280573e-03
-3.83000000e+00	-3.26582523e-03	-3.10524051e-03
-3.82000000e+00	-3.37706293e-03	-3.19818829e-03
-3.81000000e+00	-3.49409101e-03	-3.28027023e-03
-3.80000000e+00	-3.61253728e-03	-3.35062257e-03
-3.79000000e+00	-3.72812729e-03	-3.40892957e-03
-3.78000000e+00	-3.83692659e-03	-3.45542923e-03
-3.77000000e+00	-3.93556067e-03	-3.49089127e-03
-3.76000000e+00	-4.02139929e-03	-3.51656808e-03
-3.75000000e+00	-4.09269425e-03	-3.53412100e-03
-3.74000000e+00	-4.14866249e-03	-3.54552539e-03
-3.73000000e+00	-4.18950965e-03	-3.55295940e-03
-3.72000000e+00	-4.21639329e-03	-3.55868209e-03
-3.71000000e+00	-4.23132812e-03	-3.56490729e-03
-3.70000000e+00	-4.23703977e-03	-3.57367988e-03
-3.69000000e+00	-4.23677647e-03	-3.58676100e-03
-3.68000000e+00	-4.23409039e-03	-3.60552848e-03
-3.67000000e+00	-4.23260269e-03	-3.63089766e-03
-3.66000000e+00	-4.23576659e-03	-3.66326707e-03
-3.65000000e+00	-4.24664332e-03	-3.70249203e-03
-3.64000000e+00	-4.26770444e-03	-3.74788754e-03
-3.63000000e+00	-4.30067251e-03	-3.79826089e-03
-3.62000000e+00	-4.34640966e-03	-3.85197225e-03
-3.61000000e+00	-4.40486022e-03	-3.90702074e-03
-3.60000000e+00	-4.47505075e-03	-3.96115170e-03
-3.59000000e+00	-4.55514684e-03	-4.01198003e-03
-3.58000000e+00	-4.64256287e-03	-4.05712374e-03
-3.57000000e+00	-4.73411771e-03	-4.09434088e-03
-3.56000000e+00	-4.82622674e-03	-4.12166325e-03
-3.55000000e+00	-4.91511833e-03	-4.13751986e-03
-3.54000000e+00	-4.99706190e-03	-4.14084365e-03
-3.53000000e+00	-5.06859392e-03	-4.13115563e-03
-3.52000000e+00	-5.12672847e-03	-4.10862138e-03
-3.51000000e+00	-5.16914025e-03	-4.07407625e-03
-3.50000000e+00	-5.19430938e-03	-4.02901677e-03
-3.49000000e+00	-5.20161984e-03	-3.97555776e-03
-3.48000000e+00	-5.19140603e-03	-3.91635601e-03
-3.47000000e+00	-5.16494495e-03	-3.85450334e-03
-3.46000000e+00	-5.12439467e-03	-3.79339362e-03
-3.45000000e+00	-5.07268262e-03	-3.73656967e-03
-3.44000000e+00	-5.01335022e-03	-3.68755735e-03
-3.43000000e+00	-4.95036244e-03	-3.64969511e-03
-3.42000000e+00	-4.88789311e-03	-3.62596760e-03
-3.41000000e+00	-4.83009773e-03	-3.61885218e-03
-3.40000000e+00	-4.78088637e-03	-3.63018649e-03
-3.39000000e+00	-4.74370899e-03	-3.66106437e-03
-3.38000000e+00	-4.72136493e-03	-3.71176620e-03
-3.37000000e+00	-4.71584677e-03	-3.78172759e-03
-3.36000000e+00	-4.72822701e-03	-3.86954884e-03
-3.35000000e+00	-4.75859352e-03	-3.97304495e-03
-3.34000000e+00	-4.80603716e-03	-4.08933423e-03
-3.33000000e+00	-4.86869204e-03	-4.21496107e-03
-3.32000000e+00	-4.94382625e-03	-4.34604704e-03
-3.31000000e+00	-5.02797786e-03	-4.47846248e-03
-3.30000000e+00	-5.11712908e-03	-4.60801006e-03
-3.29000000e+00	-5.20690906e-03	-4.73061110e-03
-3.28000000e+00	-5.29281462e-03	-4.84248502e-03
-3.27000000e+00	-5.37043738e-03	-4.94031328e-03
-3.26000000e+00	-5.43568547e-03	-5.02137950e-03
-3.25000000e+00	-5.48498853e-03	-5.08367929e-03
-3.24000000e+00	-5.51547571e-03	-5.12599464e-03
-3.23000000e+00	-5.52511801e-03	-5.14792990e-03
-3.22000000e+00	-5.51282832e-03	-5.14990851e-03
-3.21000000e+00	-5.47851469e-03	-5.13313138e-03
-3.20000000e+00	-5.42308490e-03	-5.09950047e-03
-3.19000000e+00	-5.34840284e-03	-5.05151210e-03
-3.18000000e+00	-5.25719964e-03	-4.99212674e-03
-3.17000000e+00	-5.15294426e-03	-4.92462244e-03
-3.16000000e+00	-5.03968053e-03	-4.85244004e-03
-3.15000000e+00	-4.92183844e-03	-4.77902824e-03
-3.14000000e+00	-4.80402900e-03	-4.70769629e-03
-3.13000000e+00	-4.69083184e-03	-4.64148120e-03
-3.12000000e+00	-4.58658530e-03	-4.58303525e-03
-3.11000000e+00	-4.49518812e-03	-4.53453818e-03
-3.10000000e+00	-4.41992119e-03	-4.49763669e-03
-3.09000000e+00	-4.36329685e-03	-4.47341226e-03
-3.08000000e+00	-4.32694188e-03	-4.46237672e-03
-3.07000000e+00	-4.31151918e-03	-4.46449333e-03
-3.06000000e+00	-4.31669129e-03	-4.47922001e-03
-3.05000000e+00	-4.34112747e-03	-4.50557030e-03
-3.04000000e+00	-4.38255448e-03	-4.54218708e-03
-3.03000000e+00	-4.43784941e-03	-4.58742368e-03
-3.02000000e+00	-4.50317142e-03	-4.63942740e-03
-3.01000000e+00	-4.57412779e-03	-4.69622049e-03
-3.00000000e+00	-4.64596793e-03	-4.75577466e-03
-2.99000000e+00	-4.71379826e-03	-4.81607606e-03
-2.98000000e+00	-4.77280917e-03	-4.87517854e-03
-2.97000000e+00	-4.81850489e-03	-4.93124435e-03
-2.96000000e+00	-4.84692639e-03	-4.98257222e-03
-2.95000000e+00	-4.85485717e-03	-5.02761403e-03
-2.94000000e+00	-4.84000223e-03	-5.06498163e-03
-2.93000000e+00	-4.80113109e-03	-5.09344637e-03
-2.92000000e+00	-4.73817676e-03	-5.11193375e-03
-2.91000000e+00	-4.65228445e-03	-5.11951594e-03
-2.90000000e+00	-4.54580544e-03	-5.11540447e-03
-2.89000000e+00	-4.42223415e-03	-5.09894493e-03
-2.88000000e+00	-4.28608896e-03	-5.06961522e-03
-2.87000000e+00	-4.14273991e-03	-5.02702766e-03
-2.86000000e+00	-3.99818931e-03	-4.97093490e-03
-2.85000000e+00	-3.85881370e-03	-4.90123882e-03
-2.84000000e+00	-3.73107797e-03	-4.81800089e-03
-2.83000000e+00	-3.62123400e-03	-4.72145216e-03
-2.82000000e+00	-3.53501786e-03	-4.61200091e-03
-2.81000000e+00	-3.47735983e-03	-4.49023596e-03
-2.80000000e+00	-3.45212167e-03	-4.35692399e-03
-2.79000000e+00	-3.46187469e-03	-4.21299970e-03
-2.78000000e+00	-3.50773058e-03	-4.05954843e-03
-2.77000000e+00	-3.58923518e-03	-3.89778131e-03
-2.76000000e+00	-3.70433204e-03	-3.72900425e-03
-2.75000000e+00	-3.84940023e-03	-3.55458227e-03
-2.74000000e+00	-4.01936686e-03	-3.37590173e-03
-2.73000000e+00	-4.20789144e-03	-3.19433300e-03
-2.72000000e+00	-4.40761574e-03	-3.01119642e-03
-2.71000000e+00	-4.61046943e-03	-2.82773420e-03
-2.70000000e+00	-4.80801871e-03	-2.64509051e-03
-2.69000000e+00	-4.99184295e-03	-2.46430131e-03
-2.68000000e+00	-5.15392236e-03	-2.28629460e-03
-2.67000000e+00	-5.28701865e-03	-2.11190103e-03
-2.66000000e+00	-5.38503062e-03	-1.94187359e-03
-2.65000000e+00	-5.44330688e-03	-1.77691428e-03
-2.64000000e+00	-5.45889972e-03	-1.61770513e-03
-2.63000000e+00	-5.43074615e-03	-1.46493991e-03
-2.62000000e+00	-5.35976530e-03	-1.31935320e-03
-2.61000000e+00	-5.24886507e-03	-1.18174300e-03
-2.60000000e+00	-5.10285485e-03	-1.05298378e-03
-2.59000000e+00	-4.92826581e-03	-9.34027264e-04
-2.58000000e+00	-4.73308466e-03	-8.25889402e-04
-2.57000000e+00	-4.52641110e-03	-7.29622796e-04
-2.56000000e+00	-4.31805348e-03	-6.46275298e-04
-2.55000000e+00	-4.11808033e-03	-5.76836578e-04
-2.54000000e+00	-3.93634843e-03	-5.22175664e-04
-2.53000000e+00	-3.78202953e-03	-4.82973439e-04
-2.52000000e+00	-3.66315888e-03	-4.59654790e-04
-2.51000000e+00	-3.58622790e-03	-4.52325518e-04
-2.50000000e+00	-3.55584209e-03	-4.60719169e-04
-2.49000000e+00	-3.57446240e-03	-4.84158577e-04
-2.48000000e+00	-3.64224455e-03	-5.21536231e-04
-2.47000000e+00	-3.75698670e-03	-5.71316478e-04
-2.46000000e+00	-3.91419020e-03	-6.31561300e-04
-2.45000000e+00	-4.10723321e-03	-6.99979863e-04
-2.44000000e+00	-4.32765118e-03	-7.74000445e-04
-2.43000000e+00	-4.56551266e-03	-8.50861811e-04
-2.42000000e+00	-4.80987422e-03	-9.27719659e-04
-2.41000000e+00	-5.04929395e-03	-1.00176257e-03
-2.40000000e+00	-5.27237931e-03	-1.07033111e-03
-2.39000000e+00	-5.46834352e-03	-1.13103309e-03
-2.38000000e+00	-5.62754294e-03	-1.18184835e-03
-2.37000000e+00	-5.74196890e-03	-1.22121631e-03
-2.36000000e+00	-5.80566854e-03	-1.24810099e-03
-2.35000000e+00	-5.81507256e-03	-1.26202900e-03
-2.34000000e+00	-5.76921173e-03	-1.26309779e-03
-2.33000000e+00	-5.66980916e-03	-1.25195311e-03
-2.32000000e+00	-5.52124136e-03	-1.22973660e-03
-2.31000000e+00	-5.33036734e-03	-1.19800617e-03
-2.30000000e+00	-5.10623167e-03	-1.15863356e-03
-2.29000000e+00	-4.85965395e-03	-1.11368500e-03
-2.28000000e+00	-4.60272283e-03	-1.06529187e-03
-2.27000000e+00	-4.34821818e-03	-1.01551897e-03
-2.26000000e+00	-4.10898865e-03	-9.66238171e-04
-2.25000000e+00	-3.89731503e-03	-9.19015068e-04
-2.24000000e+00	-3.72429071e-03	-8.75015194e-04
-2.23000000e+00	-3.59925052e-03	-8.34935513e-04
-2.22000000e+00	-3.52927691e-03	-7.98965189e-04
-2.21000000e+00	-3.51880964e-03	-7.66777946e-04
-2.20000000e+00	-3.56937975e-03	-7.37556488e-04
-2.19000000e+00	-3.67948305e-03	-7.10047542e-04
-2.18000000e+00	-3.84460165e-03	-6.82644336e-04
-2.17000000e+00	-4.05737457e-03	-6.53491759e-04
-2.16000000e+00	-4.30791134e-03	-6.20608184e-04
-2.15000000e+00	-4.58423504e-03	-5.82017012e-04
-2.14000000e+00	-4.87283481e-03	-5.35880462e-04
-2.13000000e+00	-5.15930220e-03	-4.80628055e-04
-2.12000000e+00	-5.42902095e-03	-4.15072480e-04
-2.11000000e+00	-5.66787712e-03	-3.38506280e-04
-2.10000000e+00	-5.86295476e-03	-2.50773747e-04
-2.09000000e+00	-6.00318277e-03	-1.52313786e-04
-2.08000000e+00	-6.07990038e-03	-4.41710188e-05
-2.07000000e+00	-6.08731255e-03	7.20259278e-05
-2.06000000e+00	-6.02281127e-03	1.94118230e-04
-2.05000000e+00	-5.88714536e-03	3.19500338e-04
-2.04000000e+00	-5.68442841e-03	4.45229044e-04
-2.03000000e+00	-5.42198238e-03	5.68152647e-04
-2.02000000e+00	-5.11002234e-03	6.85053530e-04
-2.01000000e+00	-4.76119566e-03	7.92796634e-04
-2.00000000e+00	-4.38999643e-03	8.88475849e-04
-1.99000000e+00	-4.01208194e-03	9.69550295e-04
-1.98000000e+00	-3.64352339e-03	1.03396288e-03
-1.97000000e+00	-3.30002663e-03	1.08023432e-03
-1.96000000e+00	-2.99616046e-03	1.10752702e-03
-1.95000000e+00	-2.74463038e-03	1.11567475e-03
-1.94000000e+00	-2.55563383e-03	1.10517598e-03
-1.93000000e+00	-2.43632955e-03	1.07715039e-03
-1.92000000e+00	-2.39044861e-03	1.03326070e-03
-1.91000000e+00	-2.41806811e-03	9.75603155e-04
-1.90000000e+00	-2.51556107e-03	9.06572691e-04
-1.89000000e+00	-2.67572760e-03	8.28709629e-04
-1.88000000e+00	-2.88810364e-03	7.44536365e-04
-1.87000000e+00	-3.13943523e-03	6.56393055e-04
-1.86000000e+00	-3.41429744e-03	5.66281555e-04
-1.85000000e+00	-3.69583038e-03	4.75726563e-04
-1.84000000e+00	-3.96655814e-03	3.85662069e-04
-1.83000000e+00	-4.20925193e-03	2.96349905e-04
-1.82000000e+00	-4.40779615e-03	2.07335483e-04
-1.81000000e+00	-4.54801490e-03	1.17443764e-04
-1.80000000e+00	-4.61841782e-03	2.48163155e-05
-1.79000000e+00	-4.61082736e-03	-7.30119770e-05
-1.78000000e+00	-4.52085456e-03	-1.79000114e-04
-1.77000000e+00	-4.34819729e-03	-2.96457677e-04
-1.76000000e+00	-4.09674306e-03	-4.28878220e-04
-1.75000000e+00	-3.77446789e-03	-5.79757770e-04
-1.74000000e+00	-3.39313223e-03	-7.52407653e-04
-1.73000000e+00	-2.96778535e-03	-9.49771076e-04
-1.72000000e+00	-2.51609872e-03	-1.17425268e-03
-1.71000000e+00	-2.05755805e-03	-1.42756959e-03
-1.70000000e+00	-1.61255105e-03	-1.71063128e-03
-1.69000000e+00	-1.20139357e-03	-2.02345437e-03
-1.68000000e+00	-8.43341005e-04	-2.36511643e-03
-1.67000000e+00	-5.55632879e-04	-2.73375133e-03
-1.66000000e+00	-3.52618394e-04	-3.12658673e-03
-1.65000000e+00	-2.45007013e-04	-3.54002219e-03
-1.64000000e+00	-2.39283191e-04	-3.96974493e-03
-1.63000000e+00	-3.37316749e-04	-4.41087846e-03
-1.62000000e+00	-5.36191362e-04	-4.85815800e-03
-1.61000000e+00	-8.28263231e-04	-5.30612537e-03
-1.60000000e+00	-1.20145080e-03	-5.74933537e-03
-1.59000000e+00	-1.63974502e-03	-6.18256498e-03
-1.58000000e+00	-2.12391839e-03	-6.60101664e-03
-1.57000000e+00	-2.63240106e-03	-7.00050695e-03
-1.56000000e+00	-3.14228313e-03	-7.37763259e-03
-1.55000000e+00	-3.63039566e-03	-7.72990614e-03
-1.54000000e+00	-4.07441808e-03	-8.05585552e-03
-1.53000000e+00	-4.45395775e-03	-8.35508217e-03
-1.52000000e+00	-4.75154778e-03	-8.62827471e-03
-1.51000000e+00	-4.95351298e-03	-8.87717679e-03
-1.50000000e+00	-5.05065907e-03	-9.10450956e-03
-1.49000000e+00	-5.03874918e-03	-9.31385157e-03
-1.48000000e+00	-4.91874119e-03	-9.50948055e-03
-1.47000000e+00	-4.69677128e-03	-9.69618389e-03
-1.46000000e+00	-4.38388155e-03	-9.87904591e-03
-1.45000000e+00	-3.99550187e-03	-1.00632218e-02
-1.44000000e+00	-3.55070883e-03	-1.02537087e-02
-1.43000000e+00	-3.07129553e-03	-1.04551259e-02
-1.42000000e+00	-2.58069613e-03	-1.06715142e-02
-1.41000000e+00	-2.10281639e-03	-1.09061662e-02
-1.40000000e+00	-1.66082719e-03	-1.11614966e-02
-1.39000000e+00	-1.27598023e-03	-1.14389604e-02
-1.38000000e+00	-9.66505224e-04	-1.17390234e-02
-1.37000000e+00	-7.46644640e-04	-1.20611903e-02
-1.36000000e+00	-6.25876254e-04	-1.24040874e-02
-1.35000000e+00	-6.08365311e-04	-1.27655983e-02
-1.34000000e+00	-6.92677592e-04	-1.31430468e-02
-1.33000000e+00	-8.71772320e-04	-1.35334159e-02
-1.32000000e+00	-1.13328036e-03	-1.39335939e-02
-1.31000000e+00	-1.46005913e-03	-1.43406319e-02
-1.30000000e+00	-1.83100170e-03	-1.47519993e-02
-1.29000000e+00	-2.22206435e-03	-1.51658224e-02
-1.28000000e+00	-2.60746529e-03	-1.55810899e-02
-1.27000000e+00	-2.96099740e-03	-1.59978142e-02
-1.26000000e+00	-3.25739092e-03	-1.64171353e-02
-1.25000000e+00	-3.47365795e-03	-1.68413601e-02
-1.24000000e+00	-3.59034982e-03	-1.72739320e-02
-1.23000000e+00	-3.59266109e-03	-1.77193301e-02
-1.22000000e+00	-3.47131991e-03	-1.81829016e-02
-1.21000000e+00	-3.22321385e-03	-1.86706337e-02
-1.20000000e+00	-2.85171200e-03	-1.91888777e-02
-1.19000000e+00	-2.36665891e-03	-1.97440394e-02
-1.18000000e+00	-1.78403137e-03	-2.03422526e-02
-1.17000000e+00	-1.12526615e-03	-2.09890544e-02
-1.16000000e+00	-4.16283628e-04	-2.16890831e-02
-1.15000000e+00	3.13751535e-04	-2.24458145e-02
-1.14000000e+00	1.03387719e-03	-2.32613575e-02
-1.13000000e+00	1.71291991e-03	-2.41363191e-02
-1.12000000e+00	2.32114366e-03	-2.50697535e-02
-1.11000000e+00	2.83187809e-03	-2.60591981e-02
-1.10000000e+00	3.22304214e-03	-2.71008003e-02
-1.09000000e+00	3.47848108e-03	-2.81895295e-02
-1.08000000e+00	3.58904189e-03	-2.93194678e-02
-1.07000000e+00	3.55332268e-03	-3.04841639e-02
-1.06000000e+00	3.37804629e-03	-3.16770347e-02
-1.05000000e+00	3.07802572e-03	-3.28917943e-02
-1.04000000e+00	2.67570884e-03	-3.41228866e-02
-1.03000000e+00	2.20031087e-03	-3.53659011e-02
-1.02000000e+00	1.68656503e-03	-3.66179464e-02
-1.01000000e+00	1.17314199e-03	-3.78779630e-02
-1.00000000e+00	7.00808422e-04	-3.91469554e-02
-9.90000000e-01	3.10410473e-04	-4.04281301e-02
-9.80000000e-01	4.07807225e-05	-4.17269298e-02
-9.70000000e-01	-7.33252678e-05	-4.30509596e-02
-9.60000000e-01	-3.15412415e-06	-4.44098066e-02
-9.50000000e-01	2.72364195e-04	-4.58147606e-02
-9.40000000e-01	7.65276459e-04	-4.72784475e-02
-9.30000000e-01	1.47769071e-03	-4.88143945e-02
-9.20000000e-01	2.40134976e-03	-5.04365481e-02
-9.10000000e-01	3.51773531e-03	-5.21587696e-02
-9.00000000e-01	4.79871826e-03	-5.39943365e-02
-8.90000000e-01	6.20774321e-03	-5.59554741e-02
-8.80000000e-01	7.70150653e-03	-5.80529472e-02
-8.70000000e-01	9.23206021e-03	-6.02957324e-02
-8.60000000e-01	1.07492486e-02	-6.26907936e-02
-8.50000000e-01	1.22033639e-02	-6.52429746e-02
-8.40000000e-01	1.35478895e-02	-6.79550171e-02
-8.30000000e-01	1.47421921e-02	-7.08277088e-02
-8.20000000e-01	1.57540157e-02	-7.38601547e-02
-8.10000000e-01	1.65616415e-02	-7.70501614e-02
-8.00000000e-01	1.71555810e-02	-8.03947147e-02
-7.90000000e-01	1.75396950e-02	-8.38905282e-02
-7.80000000e-01	1.77316522e-02	-8.75346318e-02
-7.70000000e-01	1.77626732e-02	-9.13249691e-02
-7.60000000e-01	1.76765387e-02	-9.52609683e-02
-7.50000000e-01	1.75278814e-02	-9.93440531e-02
-7.40000000e-01	1.73798133e-02	-1.03578060e-01
-7.30000000e-01	1.73009824e-02	-1.07969530e-01
-7.20000000e-01	1.73621814e-02	-1.12527861e-01
-7.10000000e-01	1.76326628e-02	-1.17265278e-01
-7.00000000e-01	1.81763326e-02	-1.22196644e-01
-6.90000000e-01	1.90480120e-02	-1.27339073e-01
-6.80000000e-01	2.02899559e-02	-1.32711372e-01
-6.70000000e-01	2.19288158e-02	-1.38333320e-01
-6.60000000e-01	2.39732142e-02	-1.44224786e-01
-6.50000000e-01	2.64120766e-02	-1.50404738e-01
-6.40000000e-01	2.92138294e-02	-1.56890147e-01
-6.30000000e-01	3.23265339e-02	-1.63694836e-01
-6.20000000e-01	3.56789782e-02	-1.70828293e-01
-6.10000000e-01	3.91827001e-02	-1.78294498e-01
-6.00000000e-01	4.27348641e-02	-1.86090779e-01
-5.90000000e-01	4.62218659e-02	-1.94206748e-01
-5.80000000e-01	4.95234970e-02	-2.02623313e-01
-5.70000000e-01	5.25174634e-02	-2.11311811e-01
-5.60000000e-01	5.50840263e-02	-2.20233269e-01
-5.50000000e-01	5.71105182e-02	-2.29337789e-01
-5.40000000e-01	5.84954834e-02	-2.38564079e-01
-5.30000000e-01	5.91522057e-02	-2.47839117e-01
-5.20000000e-01	5.90114087e-02	-2.57077947e-01
-5.10000000e-01	5.80229532e-02	-2.66183597e-01
-5.00000000e-01	5.61564069e-02	-2.75047118e-01
-4.90000000e-01	5.34004195e-02	-2.83547731e-01
-4.80000000e-01	4.97609077e-02	-2.91553081e-01
-4.70000000e-01	4.52581193e-02	-2.98919596e-01
-4.60000000e-01	3.99227244e-02	-3.05492963e-01
-4.50000000e-01	3.37911448e-02	-3.11108716e-01
-4.40000000e-01	2.69003950e-02	-3.15592972e-01
-4.30000000e-01	1.92827601e-02	-3.18763323e-01
-4.20000000e-01	1.09606668e-02	-3.20429922e-01
-4.10000000e-01	1.94212530e-03	-3.20396794e-01
-4.00000000e-01	-7.78288417e-03	-3.18463402e-01
-3.90000000e-01	-1.82447286e-02	-3.14426524e-01
-3.80000000e-01	-2.94948370e-02	-3.08082453e-01
-3.70000000e-01	-4.16045703e-02	-2.99229583e-01
-3.60000000e-01	-5.46620879e-02	-2.87671375e-01
-3.50000000e-01	-6.87671526e-02	-2.73219760e-01
-3.40000000e-01	-8.40239263e-02	-2.55698947e-01
-3.30000000e-01	-1.00531927e-01	-2.34949659e-01
-3.20000000e-01	-1.18375436e-01	-2.10833751e-01
-3.10000000e-01	-1.37611766e-01	-1.83239177e-01
-3.00000000e-01	-1.58258892e-01	-1.52085239e-01
-2.90000000e-01	-1.80283048e-01	-1.17328030e-01
-2.80000000e-01	-2.03586950e-01	-7.89659627e-02
-2.70000000e-01	-2.27999337e-01	-3.70452526e-02
-2.60000000e-01	-2.53266538e-01	8.33478561e-03
-2.50000000e-01	-2.79046745e-01	5.70168122e-02
-2.40000000e-01	-3.04907573e-01	1.08781081e-01
-2.30000000e-01	-3.30327451e-01	1.63341803e-01
-2.20000000e-01	-3.54701181e-01	2.20344467e-01
-2.10000000e-01	-3.77349906e-01	2.79364310e-01
-2.00000000e-01	-3.97535494e-01	3.39906159e-01
-1.90000000e-01	-4.14479174e-01	4.01405824e-01
-1.80000000e-01	-4.27384037e-01	4.63233225e-01
-1.70000000e-01	-4.35460828e-01	5.24697384e-01
-1.60000000e-01	-4.37956229e-01	5.85053414e-01
-1.50000000e-01	-4.34182699e-01	6.43511539e-01
-1.40000000e-01	-4.23548772e-01	6.99248168e-01
-1.30000000e-01	-4.05588632e-01	7.51418958e-01
-1.20000000e-01	-3.79989693e-01	7.99173728e-01
-1.10000000e-01	-3.46616979e-01	8.41673027e-01
-1.00000000e-01	-3.05533063e-01	8.78106049e-01
-9.00000000e-02	-2.57012512e-01	9.07709536e-01
-8.00000000e-02	-2.01549888e-01	9.29787219e-01
-7.00000000e-02	-1.39860589e-01	9.43729272e-01
-6.00000000e-02	-7.28740672e-02	9.49031211e-01
-5.00000000e-02	-1.71921375e-03	9.45311627e-01
-4.00000000e-02	7.22979543e-02	9.32328100e-01
-3.00000000e-02	1.47723903e-01	9.09990678e-01
-2.00000000e-02	2.22993746e-01	8.78372308e-01
-1.00000000e-02	2.96472948e-01	8.37715668e-01
0.00000000e+00	3.66503291e-01	7.88435940e-01
1.00000000e-02	4.31451611e-01	7.31119175e-01
2.00000000e-02	4.89759642e-01	6.66516013e-01
3.00000000e-02	5.39993222e-01	5.95530708e-01
4.00000000e-02	5.80889050e-01	5.19205552e-01
5.00000000e-02	6.11397260e-01	4.38700953e-01
6.00000000e-02	6.30718152e-01	3.55271631e-01
7.00000000e-02	6.38331610e-01	2.70239510e-01
8.00000000e-02	6.34017987e-01	1.84964059e-01
9.00000000e-02	6.17869516e-01	1.00810949e-01
1.00000000e-01	5.90291657e-01	1.91199596e-02
1.10000000e-01	5.51994140e-01	-5.88268561e-02
1.20000000e-01	5.03971890e-01	-1.31835737e-01
1.30000000e-01	4.47476355e-01	-1.98829534e-01
1.40000000e-01	3.83978167e-01	-2.58872873e-01
1.50000000e-01	3.15122393e-01	-3.11193345e-01
1.60000000e-01	2.42677934e-01	-3.55198062e-01
1.70000000e-01	1.68482846e-01	-3.90485070e-01
1.80000000e-01	9.43875566e-02	-4.16849299e-01
1.90000000e-01	2.21980130e-02	-4.34282927e-01
2.00000000e-01	-4.63791743e-02	-4.42970212e-01
2.10000000e-01	-1.09787621e-01	-4.43277075e-01
2.20000000e-01	-1.66666260e-01	-4.35735857e-01
2.30000000e-01	-2.15887039e-01	-4.21025849e-01
2.40000000e-01	-2.56583933e-01	-3.99950330e-01
2.50000000e-01	-2.88172305e-01	-3.73410927e-01
2.60000000e-01	-3.10358075e-01	-3.42380209e-01
2.70000000e-01	-3.23136523e-01	-3.07873412e-01
2.80000000e-01	-3.26780998e-01	-2.70920247e-01
2.90000000e-01	-3.21822187e-01	-2.32537644e-01
3.00000000e-01	-3.09018975e-01	-1.93704262e-01
3.10000000e-01	-2.89322230e-01	-1.55337472e-01
3.20000000e-01	-2.63833133e-01	-1.18273415e-01
3.30000000e-01	-2.33757829e-01	-8.32505989e-02
3.40000000e-01	-2.00360301e-01	-5.08973569e-02
3.50000000e-01	-1.64915368e-01	-2.17233316e-02
3.60000000e-01	-1.28663680e-01	3.88498207e-03
3.70000000e-01	-9.27703915e-02	2.56647551e-02
3.80000000e-01	-5.82890345e-02	4.34736463e-02
3.90000000e-01	-2.61317876e-02	5.72832827e-02
4.00000000e-01	2.95294392e-03	6.71698471e-02
4.10000000e-01	2.83950948e-02	7.33022910e-02
4.20000000e-01	4.98094665e-02	7.59287401e-02
4.30000000e-01	6.69943860e-02	7.53616840e-02
4.40000000e-01	7.99230062e-02	7.19625421e-02
4.50000000e-01	8.87280586e-02	6.61261784e-02
4.60000000e-01	9.36811189e-02	5.82658969e-02
4.70000000e-01	9.51676361e-02	4.87993919e-02
4.80000000e-01	9.36591019e-02	3.81360559e-02
4.90000000e-01	8.96837902e-02	2.66659663e-02
5.00000000e-01	8.37974819e-02	1.47507820e-02
5.10000000e-01	7.65555079e-02	2.71668972e-03
5.20000000e-01	6.84873075e-02	-9.15055146e-03
5.30000000e-01	6.00745044e-02	-2.06085058e-02
5.40000000e-01	5.17332815e-02	-3.14590152e-02
5.50000000e-01	4.38015804e-02	-4.15473994e-02
5.60000000e-01	3.65313903e-02	-5.07601448e-02
5.70000000e-01	3.00861299e-02	-5.90213700e-02
5.80000000e-01	2.45428796e-02	-6.62883781e-02
5.90000000e-01	1.98990006e-02	-7.25466225e-02
6.00000000e-01	1.60824927e-02	-7.78044052e-02
6.10000000e-01	1.29652997e-02	-8.20876085e-02
6.20000000e-01	1.03786728e-02	-8.54347318e-02
6.30000000e-01	8.12965579e-03	-8.78924602e-02
6.40000000e-01	6.01775483e-03	-8.95119434e-02
6.50000000e-01	3.85090037e-03	-9.03459047e-02
6.60000000e-01	1.45989294e-03	-9.04466440e-02
6.70000000e-01	-1.28935539e-03	-8.98649371e-02
6.80000000e-01	-4.48632793e-03	-8.86497810e-02
6.90000000e-01	-8.16953943e-03	-8.68488824e-02
7.00000000e-01	-1.23235092e-02	-8.45097486e-02
7.10000000e-01	-1.68791060e-02	-8.16812050e-02
7.20000000e-01	-2.17171323e-02	-7.84151464e-02
7.30000000e-01	-2.66748623e-02	-7.47683180e-02
7.40000000e-01	-3.15551149e-02	-7.08039302e-02
7.50000000e-01	-3.61373342e-02	-6.65929213e-02
7.60000000e-01	-4.01900695e-02	-6.22147128e-02
7.70000000e-01	-4.34841950e-02	-5.77573338e-02
7.80000000e-01	-4.58061916e-02	-5.33168334e-02
7.90000000e-01	-4.69708237e-02	-4.89959455e-02
8.00000000e-01	-4.68325819e-02	-4.49020170e-02
8.10000000e-01	-4.52953331e-02	-4.11442588e-02
8.20000000e-01	-4.23197042e-02	-3.78304214e-02
8.30000000e-01	-3.79278389e-02	-3.50630349e-02
8.40000000e-01	-3.22052848e-02	-3.29353843e-02
8.50000000e-01	-2.52999027e-02	-3.15274135e-02
8.60000000e-01	-1.74178242e-02	-3.09017618e-02
8.70000000e-01	-8.81661381e-03	-3.11001393e-02
8.80000000e-01	2.04079516e-04	-3.21402397e-02
8.90000000e-01	9.31398578e-03	-3.40133671e-02
9.00000000e-01	1.81653011e-02	-3.66829305e-02
9.10000000e-01	2.64068322e-02	-4.00839202e-02
9.20000000e-01	3.36985839e-02	-4.41234418e-02
9.30000000e-01	3.97261481e-02	-4.86823380e-02
9.40000000e-01	4.42142630e-02	-5.36178810e-02
9.50000000e-01	4.69389386e-02	-5.87674727e-02
9.60000000e-01	4.77376053e-02	-6.39532423e-02
9.70000000e-01	4.65168286e-02	-6.89873935e-02
9.80000000e-01	4.32572330e-02	-7.36781173e-02
9.90000000e-01	3.80154013e-02	-7.78358556e-02
1.00000000e+00	3.09226487e-02	-8.12796876e-02
1.01000000e+00	2.21807058e-02	-8.38435941e-02
1.02000000e+00	1.20544832e-02	-8.53823595e-02
1.03000000e+00	8.62216864e-04	-8.57768795e-02
1.04000000e+00	-1.10365867e-02	-8.49386599e-02
1.05000000e+00	-2.32548938e-02	-8.28133246e-02
1.06000000e+00	-3.53929869e-02	-7.93829838e-02
1.07000000e+00	-4.70537739e-02	-7.46673585e-02
1.08000000e+00	-5.78579106e-02	-6.87236048e-02
1.09000000e+00	-6.74580965e-02	-6.16448339e-02
1.10000000e+00	-7.55519434e-02	-5.35573741e-02
1.11000000e+00	-8.18928873e-02	-4.46168727e-02
1.12000000e+00	-8.62987031e-02	-3.50033830e-02
1.13000000e+00	-8.86572945e-02	-2.49156226e-02
1.14000000e+00	-8.89295560e-02	-1.45646235e-02
1.15000000e+00	-8.71492357e-02	-4.16701774e-03
1.16000000e+00	-8.34198634e-02	6.06178053e-03
1.17000000e+00	-7.79089326e-02	1.59142362e-02
1.18000000e+00	-7.08396504e-02	2.51969427e-02
1.19000000e+00	-6.24806612e-02	3.37362262e-02
1.20000000e+00	-5.31342395e-02	4.13828993e-02
1.21000000e+00	-4.31234964e-02	4.80160008e-02
1.22000000e+00	-3.27791782e-02	5.35453989e-02
1.23000000e+00	-2.24266385e-02	5.79131933e-02
1.24000000e+00	-1.23735368e-02	6.10938977e-02
1.25000000e+00	-2.89877470e-03	6.30934439e-02
1.26000000e+00	5.75689598e-03	6.39470952e-02
1.27000000e+00	1.33982444e-02	6.37164032e-02
1.28000000e+00	1.98806657e-02	6.24853808e-02
1.29000000e+00	2.51128855e-02	6.03560916e-02
1.30000000e+00	2.90572423e-02	5.74438724e-02
1.31000000e+00	3.17276382e-02	5.38724168e-02
1.32000000e+00	3.31853529e-02	4.97689358e-02
1.33000000e+00	3.35330043e-02	4.52596045e-02
1.34000000e+00	3.29070187e-02	4.04654714e-02
1.35000000e+00	3.14690256e-02	3.54989790e-02
1.36000000e+00	2.93966290e-02	3.04612045e-02
1.37000000e+00	2.68740177e-02	2.54398858e-02
1.38000000e+00	2.40828672e-02	2.05082564e-02
1.39000000e+00	2.11939530e-02	1.57246709e-02
1.40000000e+00	1.83598457e-02	1.11329608e-02
1.41000000e+00	1.57089878e-02	6.76343256e-03
1.42000000e+00	1.33413737e-02	2.63438717e-03
1.43000000e+00	1.13259667e-02	-1.24597380e-03
1.44000000e+00	9.69989230e-03	-4.87740199e-03
1.45000000e+00	8.46935716e-03	-8.26536394e-03
1.46000000e+00	7.61215712e-03	-1.14188508e-02
1.47000000e+00	7.08156162e-03	-1.43483623e-02
1.48000000e+00	6.81129878e-03	-1.70641698e-02
1.49000000e+00	6.72131916e-03	-1.95749386e-02
1.50000000e+00	6.72398814e-03	-2.18867600e-02
1.51000000e+00	6.73034773e-03	-2.40026160e-02
1.52000000e+00	6.65609910e-03	-2.59222683e-02
1.53000000e+00	6.42698598e-03	-2.76425394e-02
1.54000000e+00	5.98330393e-03	-2.91579279e-02
1.55000000e+00	5.28331921e-03	-3.04614858e-02
1.56000000e+00	4.30544925e-03	-3.15458700e-02
1.57000000e+00	3.04913161e-03	-3.24044766e-02
1.58000000e+00	1.53438410e-03	-3.30325659e-02
1.59000000e+00	-1.99867371e-04	-3.34282906e-02
1.60000000e+00	-2.09854967e-03	-3.35935530e-02
1.61000000e+00	-4.09409190e-03	-3.35346282e-02
1.62000000e+00	-6.11071958e-03	-3.32625127e-02
1.63000000e+00	-8.06912144e-03	-3.27929731e-02
1.64000000e+00	-9.89120498e-03	-3.21462924e-02
1.65000000e+00	-1.15046616e-02	-3.13467310e-02
1.66000000e+00	-1.28470829e-02	-3.04217352e-02
1.67000000e+00	-1.38694048e-02	-2.94009436e-02
1.68000000e+00	-1.45385017e-02	-2.83150512e-02
1.69000000e+00	-1.48388094e-02	-2.71945989e-02
1.70000000e+00	-1.47729145e-02	-2.60687602e-02
1.71000000e+00	-1.43611093e-02	-2.49641944e-02
1.72000000e+00	-1.36399716e-02	-2.39040298e-02
1.73000000e+00	-1.26600818e-02	-2.29070335e-02
1.74000000e+00	-1.14830326e-02	-2.19870106e-02
1.75000000e+00	-1.01779257e-02	-2.11524612e-02
1.76000000e+00	-8.81756506e-03	-2.04065107e-02
1.77000000e+00	-7.47457109e-03	-1.97471089e-02
1.78000000e+00	-6.21763025e-03	-1.91674842e-02
1.79000000e+00	-5.10808150e-03	-1.86568191e-02
1.80000000e+00	-4.19701135e-03	-1.82011081e-02
1.81000000e+00	-3.52299389e-03	-1.77841444e-02
1.82000000e+00	-3.11056989e-03	-1.73885831e-02
1.83000000e+00	-2.96951369e-03	-1.69970193e-02
1.84000000e+00	-3.09489065e-03	-1.65930279e-02
1.85000000e+00	-3.46786462e-03	-1.61621100e-02
1.86000000e+00	-4.05717595e-03	-1.56925036e-02
1.87000000e+00	-4.82117864e-03	-1.51758203e-02
1.88000000e+00	-5.71030144e-03	-1.46074858e-02
1.89000000e+00	-6.66978302e-03	-1.39869689e-02
1.90000000e+00	-7.64252606e-03	-1.33178000e-02
1.91000000e+00	-8.57191895e-03	-1.26073873e-02
1.92000000e+00	-9.40448575e-03	-1.18666524e-02
1.93000000e+00	-1.00922441e-02	-1.11095127e-02
1.94000000e+00	-1.05946750e-02	-1.03522450e-02
1.95000000e+00	-1.08802358e-02	-9.61276871e-03
1.96000000e+00	-1.09273778e-02	-8.90988811e-03
1.97000000e+00	-1.07250577e-02	-8.26253064e-03
1.98000000e+00	-1.02727592e-02	-7.68901697e-03
1.99000000e+00	-9.58006590e-03	-7.20639199e-03
2.00000000e+00	-8.66584323e-03	-6.82984022e-03
2.01000000e+00	-7.55710201e-03	-6.57220188e-03
2.02000000e+00	-6.28762445e-03	-6.44359884e-03
2.03000000e+00	-4.89643484e-03	-6.45117251e-03
2.04000000e+00	-3.42619532e-03	-6.59892980e-03
2.05000000e+00	-1.92159979e-03	-6.88768825e-03
2.06000000e+00	-4.27828846e-04	-7.31510783e-03
2.07000000e+00	1.01088406e-03	-7.87579487e-03
2.08000000e+00	2.35253857e-03	-8.56146305e-03
2.09000000e+00	3.55848248e-03	-9.36113742e-03
2.10000000e+00	4.59434530e-03	-1.02613890e-02
2.11000000e+00	5.43079028e-03	-1.12465913e-02
2.12000000e+00	6.04409309e-03	-1.22991918e-02
2.13000000e+00	6.41656012e-03	-1.33999980e-02
2.14000000e+00	6.53680229e-03	-1.45284758e-02
2.15000000e+00	6.39987931e-03	-1.56630670e-02
2.16000000e+00	6.00732742e-03	-1.67815267e-02
2.17000000e+00	5.36707911e-03	-1.78612895e-02
2.18000000e+00	4.49327899e-03	-1.88798656e-02
2.19000000e+00	3.40599462e-03	-1.98152709e-02
2.20000000e+00	2.13081790e-03	-2.06464894e-02
2.21000000e+00	6.98349352e-04	-2.13539636e-02
2.22000000e+00	-8.56442093e-04	-2.19201039e-02
2.23000000e+00	-2.49498994e-03	-2.23298030e-02
2.24000000e+00	-4.17603299e-03	-2.25709384e-02
2.25000000e+00	-5.85664558e-03	-2.26348426e-02
2.26000000e+00	-7.49338187e-03	-2.25167160e-02
2.27000000e+00	-9.04351192e-03	-2.22159599e-02
2.28000000e+00	-1.04663170e-02	-2.17364044e-02
2.29000000e+00	-1.17244023e-02	-2.10864097e-02
2.30000000e+00	-1.27849786e-02	-2.02788239e-02
2.31000000e+00	-1.36210548e-02	-1.93307814e-02
2.32000000e+00	-1.42124871e-02	-1.82633397e-02
2.33000000e+00	-1.45468240e-02	-1.71009528e-02
2.34000000e+00	-1.46198964e-02	-1.58707926e-02
2.35000000e+00	-1.44361077e-02	-1.46019360e-02
2.36000000e+00	-1.40083917e-02	-1.33244454e-02
2.37000000e+00	-1.33578211e-02	-1.20683739e-02
2.38000000e+00	-1.25128670e-02	-1.08627373e-02
2.39000000e+00	-1.15083268e-02	-9.73449627e-03
2.40000000e+00	-1.03839588e-02	-8.70759267e-03
2.41000000e+00	-9.18287801e-03	-7.80208826e-03
2.42000000e+00	-7.94978279e-03	-7.03344580e-03
2.43000000e+00	-6.72909465e-03	-6.41199051e-03
2.44000000e+00	-5.56310029e-03	-5.94258080e-03
2.45000000e+00	-4.49018834e-03	-5.62450770e-03
2.46000000e+00	-3.54327016e-03	-5.45163164e-03
2.47000000e+00	-2.74846641e-03	-5.41275320e-03
2.48000000e+00	-2.12412823e-03	-5.49220258e-03
2.49000000e+00	-1.68024451e-03	-5.67062147e-03
2.50000000e+00	-1.41826657e-03	-5.92590032e-03
2.51000000e+00	-1.33135846e-03	-6.23422630e-03
2.52000000e+00	-1.40505781e-03	-6.57119083e-03
2.53000000e+00	-1.61830928e-03	-6.91290262e-03
2.54000000e+00	-1.94481145e-03	-7.23705151e-03
2.55000000e+00	-2.35460059e-03	-7.52387129e-03
2.56000000e+00	-2.81578141e-03	-7.75695503e-03
2.57000000e+00	-3.29630677e-03	-7.92388437e-03
2.58000000e+00	-3.76570625e-03	-8.01664464e-03
2.59000000e+00	-4.19666697e-03	-8.03180909e-03
2.60000000e+00	-4.56637944e-03	-7.97048831e-03
2.61000000e+00	-4.85757594e-03	-7.83805337e-03
2.62000000e+00	-5.05920750e-03	-7.64365375e-03
2.63000000e+00	-5.16672782e-03	-7.39956135e-03
2.64000000e+00	-5.18197621e-03	-7.12038140e-03
2.65000000e+00	-5.11267582e-03	-6.82217681e-03
2.66000000e+00	-4.97158666e-03	-6.52155660e-03
2.67000000e+00	-4.77537360e-03	-6.23477920e-03
2.68000000e+00	-4.54326634e-03	-5.97691922e-03
2.69000000e+00	-4.29560048e-03	-5.76114076e-03
2.70000000e+00	-4.05233540e-03	-5.59811278e-03
2.71000000e+00	-3.83164532e-03	-5.49559246e-03
2.72000000e+00	-3.64867431e-03	-5.45819146e-03
2.73000000e+00	-3.51453512e-03	-5.48732851e-03
2.74000000e+00	-3.43561552e-03	-5.58136078e-03
2.75000000e+00	-3.41323566e-03	-5.73587557e-03
2.76000000e+00	-3.44367705e-03	-5.94411531e-03
2.77000000e+00	-3.51857940e-03	-6.19750160e-03
2.78000000e+00	-3.62567768e-03	-6.48621967e-03
2.79000000e+00	-3.74982881e-03	-6.79982255e-03
2.80000000e+00	-3.87425862e-03	-7.12781506e-03
2.81000000e+00	-3.98194423e-03	-7.46018075e-03
2.82000000e+00	-4.05703769e-03	-7.78782080e-03
2.83000000e+00	-4.08623284e-03	-8.10288112e-03
2.84000000e+00	-4.05997998e-03	-8.39895266e-03
2.85000000e+00	-3.97346165e-03	-8.67113949e-03
2.86000000e+00	-3.82725736e-03	-8.91599906e-03
2.87000000e+00	-3.62764381e-03	-9.13136780e-03
2.88000000e+00	-3.38650065e-03	-9.31609368e-03
2.89000000e+00	-3.12081602e-03	-9.46970335e-03
2.90000000e+00	-2.85181252e-03	-9.59203604e-03
2.91000000e+00	-2.60373868e-03	-9.68287838e-03
2.92000000e+00	-2.40239336e-03	-9.74163373e-03
2.93000000e+00	-2.27346922e-03	-9.76705713e-03
2.94000000e+00	-2.24081447e-03	-9.75708166e-03
2.95000000e+00	-2.32471995e-03	-9.70875528e-03
2.96000000e+00	-2.54033952e-03	-9.61829908e-03
2.97000000e+00	-2.89634604e-03	-9.48128853e-03
2.98000000e+00	-3.39391375e-03	-9.29295016e-03
2.99000000e+00	-4.02610008e-03	-9.04855692e-03
3.00000000e+00	-4.77767794e-03	-8.74389763e-03
3.01000000e+00	-5.62544385e-03	-8.37578908e-03
3.02000000e+00	-6.53900012e-03	-7.94259490e-03
3.03000000e+00	-7.48198131e-03	-7.44471313e-03
3.04000000e+00	-8.41366902e-03	-6.88499409e-03
3.05000000e+00	-9.29091544e-03	-6.26905348e-03
3.06000000e+00	-1.00702771e-02	-5.60545015e-03
3.07000000e+00	-1.07102461e-02	-4.90570551e-03
3.08000000e+00	-1.11734592e-02	-4.18415061e-03
3.09000000e+00	-1.14287633e-02	-3.45759693e-03
3.10000000e+00	-1.14530226e-02	-2.74483785e-03
3.11000000e+00	-1.12325647e-02	-2.06599867e-03
3.12000000e+00	-1.07641806e-02	-1.44176292e-03
3.13000000e+00	-1.00556184e-02	-8.92511501e-04
3.14000000e+00	-9.12553378e-03	-4.37418162e-04
3.15000000e+00	-8.00289147e-03	-9.35487974e-05
3.16000000e+00	-6.72584115e-03	1.24985869e-04
3.17000000e+00	-5.34011684e-03	2.07776133e-04
3.18000000e+00	-3.89703681e-03	1.48713597e-04
3.19000000e+00	-2.45120113e-03	-5.35913772e-05
3.20000000e+00	-1.05800088e-03	-3.95603198e-04
3.21000000e+00	2.28936875e-04	-8.68882726e-04
3.22000000e+00	1.36024022e-03	-1.46034208e-03
3.23000000e+00	2.29309440e-03	-2.15272479e-03
3.24000000e+00	2.99323894e-03	-2.92529115e-03
3.25000000e+00	3.43655948e-03	-3.75467681e-03
3.26000000e+00	3.61019449e-03	-4.61588312e-03
3.27000000e+00	3.51310179e-03	-5.48334979e-03
3.28000000e+00	3.15605707e-03	-6.33205581e-03
3.29000000e+00	2.56108555e-03	-7.13859230e-03
3.30000000e+00	1.76035613e-03	-7.88215259e-03
3.31000000e+00	7.94594660e-04	-8.54538893e-03
3.32000000e+00	-2.88903487e-04	-9.11509229e-03
3.33000000e+00	-1.43856168e-03	-9.58266150e-03
3.34000000e+00	-2.60099674e-03	-9.94433904e-03
3.35000000e+00	-3.72355744e-03	-1.02012035e-02
3.36000000e+00	-4.75680172e-03	-1.03589220e-02
3.37000000e+00	-5.65679186e-03	-1.04272772e-02
3.38000000e+00	-6.38709706e-03	-1.04194983e-02
3.39000000e+00	-6.92040843e-03	-1.03514310e-02
3.40000000e+00	-7.23969204e-03	-1.02405936e-02
3.41000000e+00	-7.33882925e-03	-1.01051687e-02
3.42000000e+00	-7.22271991e-03	-9.96298521e-03
3.43000000e+00	-6.90685103e-03	-9.83054037e-03
3.44000000e+00	-6.41635993e-03	-9.72211477e-03
3.45000000e+00	-5.78464569e-03	-9.64902125e-03
3.46000000e+00	-5.05160427e-03	-9.61902464e-03
3.47000000e+00	-4.26157991e-03	-9.63595781e-03
3.48000000e+00	-3.46113815e-03	-9.69954921e-03
3.49000000e+00	-2.69677219e-03	-9.80546558e-03
3.50000000e+00	-2.01265579e-03	-9.94556255e-03
3.51000000e+00	-1.44855097e-03	-1.01083251e-02
3.52000000e+00	-1.03796877e-03	-1.02794713e-02
3.53000000e+00	-8.06666620e-04	-1.04426840e-02
3.54000000e+00	-7.71546869e-04	-1.05804330e-02
3.55000000e+00	-9.40000055e-04	-1.06748416e-02
3.56000000e+00	-1.30971281e-03	-1.07085583e-02
3.57000000e+00	-1.86893717e-03	-1.06655882e-02
3.58000000e+00	-2.59719524e-03	-1.05320484e-02
3.59000000e+00	-3.46637240e-03	-1.02968140e-02
3.60000000e+00	-4.44213483e-03	-9.95202862e-03
3.61000000e+00	-5.48559302e-03	-9.49346146e-03
3.62000000e+00	-6.55512371e-03	-8.92070172e-03
3.63000000e+00	-7.60825827e-03	-8.23718777e-03
3.64000000e+00	-8.60354542e-03	-7.45007831e-03
3.65000000e+00	-9.50230170e-03	-6.56997823e-03
3.66000000e+00	-1.02701718e-02	-5.61053890e-03
3.67000000e+00	-1.08784337e-02	-4.58795649e-03
3.68000000e+00	-1.13049999e-02	-3.52039532e-03
3.69000000e+00	-1.15350814e-02	-2.42736469e-03
3.70000000e+00	-1.15615017e-02	-1.32907739e-03
3.71000000e+00	-1.13846637e-02	-2.45816851e-04
3.72000000e+00	-1.10121905e-02	8.02662819e-04
3.73000000e+00	-1.04582752e-02	1.79768356e-03
3.74000000e+00	-9.74278682e-03	2.72212043e-03
3.75000000e+00	-8.89018928e-03	3.56079747e-03
3.76000000e+00	-7.92833351e-03	4.30079556e-03
3.77000000e+00	-6.88718773e-03	4.93166975e-03
3.78000000e+00	-5.79756713e-03	5.44557757e-03
3.79000000e+00	-4.68992053e-03	5.83732358e-03
3.80000000e+00	-3.59322473e-03	6.10432737e-03
3.81000000e+00	-2.53402740e-03	6.24652478e-03
3.82000000e+00	-1.53566962e-03	6.26621286e-03
3.83000000e+00	-6.17707459e-04	6.16784946e-03
3.84000000e+00	2.04459001e-04	5.95781867e-03
3.85000000e+00	9.19751338e-04	5.64417213e-03
3.86000000e+00	1.52138503e-03	5.23635588e-03
3.87000000e+00	2.00666788e-03	4.74493101e-03
3.88000000e+00	2.37665075e-03	4.18129553e-03
3.89000000e+00	2.63566060e-03	3.55741335e-03
3.90000000e+00	2.79074865e-03	2.88555573e-03
3.91000000e+00	2.85108657e-03	2.17805916e-03
3.92000000e+00	2.82734255e-03	1.44710329e-03
3.93000000e+00	2.73106667e-03	7.04511453e-04
3.94000000e+00	2.57411113e-03	-3.84237838e-05
3.95000000e+00	2.36810670e-03	-7.71088441e-04
3.96000000e+00	2.12401187e-03	-1.48366692e-03
3.97000000e+00	1.85174645e-03	-2.16723297e-03
3.98000000e+00	1.55991646e-03	-2.81381145e-03
3.99000000e+00	1.25563298e-03	-3.41641123e-03
4.00000000e+00	9.44423710e-04	-3.96903026e-03
4.01000000e+00	6.30232618e-04	-4.46663475e-03
4.02000000e+00	3.15500666e-04	-4.90511517e-03
4.03000000e+00	1.31813517e-06	-5.28122311e-03
4.04000000e+00	-3.12362253e-04	-5.59249362e-03
4.05000000e+00	-6.26463546e-04	-5.83715884e-03
4.06000000e+00	-9.42487036e-04	-6.01405899e-03
4.07000000e+00	-1.26219255e-03	-6.12255754e-03
4.08000000e+00	-1.58727047e-03	-6.16246690e-03
4.09000000e+00	-1.91901970e-03	-6.13399079e-03
4.10000000e+00	-2.25804558e-03	-6.03768827e-03
4.11000000e+00	-2.60399185e-03	-5.87446296e-03
4.12000000e+00	-2.95531979e-03	-5.64557945e-03
4.13000000e+00	-3.30914711e-03	-5.35270634e-03
4.14000000e+00	-3.66115718e-03	-4.99798349e-03
4.15000000e+00	-4.00558758e-03	-4.58410846e-03
4.16000000e+00	-4.33530394e-03	-4.11443532e-03
4.17000000e+00	-4.64196179e-03	-3.59307695e-03
4.18000000e+00	-4.91625541e-03	-3.02500085e-03
4.19000000e+00	-5.14824805e-03	-2.41610781e-03
4.20000000e+00	-5.32777374e-03	-1.77328267e-03
4.21000000e+00	-5.44489597e-03	-1.10440743e-03
4.22000000e+00	-5.49040450e-03	-4.18328282e-04
4.23000000e+00	-5.45632769e-03	2.75229594e-04
4.24000000e+00	-5.33643487e-03	9.65802693e-04
4.25000000e+00	-5.12670172e-03	1.64238547e-03
4.26000000e+00	-4.82571103e-03	2.29367881e-03
4.27000000e+00	-4.43496268e-03	2.90838367e-03
4.28000000e+00	-3.95906931e-03	3.47552966e-03
4.29000000e+00	-3.40581865e-03	3.98482506e-03
4.30000000e+00	-2.78608934e-03	4.42701270e-03
4.31000000e+00	-2.11361421e-03	4.79421446e-03
4.32000000e+00	-1.40459287e-03	5.08024636e-03
4.33000000e+00	-6.77164057e-04	5.28088685e-03
4.34000000e+00	4.92434743e-05	5.39408218e-03
4.35000000e+00	7.54654902e-04	5.42007540e-03
4.36000000e+00	1.41935465e-03	5.36144877e-03
4.37000000e+00	2.02471440e-03	5.22307367e-03
4.38000000e+00	2.55400194e-03	5.01196670e-03
4.39000000e+00	2.99312796e-03	4.73705570e-03
4.40000000e+00	3.33128965e-03	4.40886426e-03
4.41000000e+00	3.56147370e-03	4.03912784e-03
4.42000000e+00	3.68078803e-03	3.64035865e-03
4.43000000e+00	3.69059997e-03	3.22537946e-03
4.44000000e+00	3.59646860e-03	2.80684825e-03
4.45000000e+00	3.40787043e-03	2.39679690e-03
4.46000000e+00	3.13772902e-03	2.00620573e-03
4.47000000e+00	2.80177056e-03	1.64463470e-03
4.48000000e+00	2.41773784e-03	1.31992857e-03
4.49000000e+00	2.00450364e-03	1.03800933e-03
4.50000000e+00	1.58113120e-03	8.02764875e-04
4.51000000e+00	1.16593305e-03	6.16037035e-04
4.52000000e+00	7.75580715e-04	4.77707265e-04
4.53000000e+00	4.24314958e-04	3.85872542e-04
4.54000000e+00	1.23301686e-04	3.37099493e-04
4.55000000e+00	-1.19829979e-04	3.26740510e-04
4.56000000e+00	-3.01240955e-04	3.49292486e-04
4.57000000e+00	-4.20912494e-04	3.98776782e-04
4.58000000e+00	-4.82452344e-04	4.69118203e-04
4.59000000e+00	-4.92688985e-04	5.54501258e-04
4.60000000e+00	-4.61078978e-04	6.49683697e-04
4.61000000e+00	-3.98963951e-04	7.50250185e-04
4.62000000e+00	-3.18723145e-04	8.52792855e-04
4.63000000e+00	-2.32874153e-04	9.55010086e-04
4.64000000e+00	-1.53178063e-04	1.05572001e-03
4.65000000e+00	-8.98053775e-05	1.15479055e-03
4.66000000e+00	-5.06157743e-05	1.25299311e-03
4.67000000e+00	-4.05981719e-05	1.35179162e-03
4.68000000e+00	-6.15079684e-05	1.45308305e-03
4.69000000e+00	-1.11726374e-04	1.55890833e-03
4.70000000e+00	-1.86353078e-04	1.67115456e-03
4.71000000e+00	-2.77528952e-04	1.79127025e-03
4.72000000e+00	-3.74970946e-04	1.92001427e-03
4.73000000e+00	-4.66687708e-04	2.05725730e-03
4.74000000e+00	-5.39832559e-04	2.20185117e-03
4.75000000e+00	-5.81641092e-04	2.35157726e-03
4.76000000e+00	-5.80394399e-04	2.50317988e-03
4.77000000e+00	-5.26346194e-04	2.65248525e-03
4.78000000e+00	-4.12553184e-04	2.79460076e-03
4.79000000e+00	-2.35552790e-04	2.92418411e-03
4.80000000e+00	4.15933209e-06	3.03576685e-03
4.81000000e+00	3.01888170e-04	3.12411290e-03
4.82000000e+00	6.48757044e-04	3.18459005e-03
4.83000000e+00	1.03199113e-03	3.21353056e-03
4.84000000e+00	1.43545774e-03	3.20855714e-03
4.85000000e+00	1.84043847e-03	3.16885187e-03
4.86000000e+00	2.22659374e-03	3.09534833e-03
4.87000000e+00	2.57306770e-03	2.99083120e-03
4.88000000e+00	2.85967201e-03	2.85993277e-03
4.89000000e+00	3.06808084e-03	2.70902133e-03
4.90000000e+00	3.18296744e-03	2.54598300e-03
4.91000000e+00	3.19301433e-03	2.37990451e-03
4.92000000e+00	3.09173552e-03	2.22067079e-03
4.93000000e+00	2.87805849e-03	2.07849639e-03
4.94000000e+00	2.55662675e-03	1.96341416e-03
4.95000000e+00	2.13779923e-03	1.88474783e-03
4.96000000e+00	1.63733924e-03	1.85059660e-03
4.97000000e+00	1.07580368e-03	1.86736011e-03
4.98000000e+00	4.77659922e-04	1.93933052e-03
4.99000000e+00	-1.29826542e-04	2.06837528e-03
5.00000000e+00	-7.17877208e-04	2.25372992e-03
5.01000000e+00	-1.25759202e-03	2.49191441e-03
5.02000000e+00	-1.72137417e-03	2.77678058e-03
5.03000000e+00	-2.08431297e-03	3.09969098e-03
5.04000000e+00	-2.32545148e-03	3.44982291e-03
5.05000000e+00	-2.42887150e-03	3.81458476e-03
5.06000000e+00	-2.38453836e-03	4.18012596e-03
5.07000000e+00	-2.18886080e-03	4.53191684e-03
5.08000000e+00	-1.84493670e-03	4.85537123e-03
5.09000000e+00	-1.36247220e-03	5.13648232e-03
5.10000000e+00	-7.57379210e-04	5.36244161e-03
5.11000000e+00	-5.10732288e-05	5.52221181e-03
5.12000000e+00	7.30490772e-04	5.60702656e-03
5.13000000e+00	1.55799367e-03	5.61079402e-03
5.14000000e+00	2.40007730e-03	5.53038585e-03
5.15000000e+00	3.22475129e-03	5.36579902e-03
5.16000000e+00	4.00081031e-03	5.12018398e-03
5.17000000e+00	4.69919147e-03	4.79973942e-03
5.18000000e+00	5.29420630e-03	4.41348006e-03
5.19000000e+00	5.76458952e-03	3.97288964e-03
5.20000000e+00	6.09431835e-03	3.49147673e-03
5.21000000e+00	6.27316883e-03	2.98425476e-03
5.22000000e+00	6.29699058e-03	2.46717061e-03
5.23000000e+00	6.16769657e-03	1.95650790e-03
5.24000000e+00	5.89297922e-03	1.46829097e-03
5.25000000e+00	5.48577790e-03	1.01771491e-03
5.26000000e+00	4.96353498e-03	6.18624355e-04
5.27000000e+00	4.34728628e-03	2.83060910e-04
5.28000000e+00	3.66063899e-03	2.08946757e-05
5.29000000e+00	2.92869239e-03	-1.60448891e-04
5.30000000e+00	2.17695754e-03	-2.56160552e-04
5.31000000e+00	1.43032819e-03	-2.64115834e-04
5.32000000e+00	7.12149748e-04	-1.84843669e-04
5.33000000e+00	4.34246736e-05	-2.14024015e-05
5.34000000e+00	-5.57817111e-04	2.20826051e-04
5.35000000e+00	-1.07696528e-03	5.34410346e-04
5.36000000e+00	-1.50308720e-03	9.10196707e-04
5.37000000e+00	-1.82900159e-03	1.33767226e-03
5.38000000e+00	-2.05118209e-03	1.80534806e-03
5.39000000e+00	-2.16951332e-03	2.30114571e-03
5.40000000e+00	-2.18692827e-03	2.81277295e-03
5.41000000e+00	-2.10896014e-03	3.32807549e-03
5.42000000e+00	-1.94324301e-03	3.83535463e-03
5.43000000e+00	-1.69899546e-03	4.32364307e-03
5.44000000e+00	-1.38651823e-03	4.78293405e-03
5.45000000e+00	-1.01673259e-03	5.20436148e-03
5.46000000e+00	-6.00779755e-04	5.58033155e-03
5.47000000e+00	-1.49695372e-04	5.90460827e-03
5.48000000e+00	3.25834808e-04	6.17235711e-03
5.49000000e+00	8.15638528e-04	6.38015233e-03
5.50000000e+00	1.31014703e-03	6.52595405e-03
5.51000000e+00	1.80042382e-03	6.60906126e-03
5.52000000e+00	2.27814853e-03	6.63004693e-03
5.53000000e+00	2.73557429e-03	6.59068004e-03
5.54000000e+00	3.16547781e-03	6.49383896e-03
5.55000000e+00	3.56111991e-03	6.34341858e-03
5.56000000e+00	3.91623173e-03	6.14423302e-03
5.57000000e+00	4.22503783e-03	5.90191388e-03
5.58000000e+00	4.48232235e-03	5.62280319e-03
5.59000000e+00	4.68353932e-03	5.31383959e-03
5.60000000e+00	4.82496231e-03	4.98243562e-03
5.61000000e+00	4.90386399e-03	4.63634426e-03
5.62000000e+00	4.91871138e-03	4.28351321e-03
5.63000000e+00	4.86935980e-03	3.93192648e-03
5.64000000e+00	4.75722622e-03	3.58943394e-03
5.65000000e+00	4.58542279e-03	3.26357089e-03
5.66000000e+00	4.35883234e-03	2.96137155e-03
5.67000000e+00	4.08411048e-03	2.68918165e-03
5.68000000e+00	3.76960299e-03	2.45247680e-03
5.69000000e+00	3.42517244e-03	2.25569438e-03
5.70000000e+00	3.06193380e-03	2.10208731e-03
5.71000000e+00	2.69190514e-03	1.99360804e-03
5.72000000e+00	2.32758558e-03	1.93083084e-03
5.73000000e+00	1.98147819e-03	1.91291907e-03
5.74000000e+00	1.66558062e-03	1.93764264e-03
5.75000000e+00	1.39086901e-03	2.00144865e-03
5.76000000e+00	1.16680332e-03	2.09958552e-03
5.77000000e+00	1.00088189e-03	2.22627817e-03
5.78000000e+00	8.98271666e-04	2.37494900e-03
5.79000000e+00	8.61537296e-04	2.53847656e-03
5.80000000e+00	8.90487371e-04	2.70948146e-03
5.81000000e+00	9.82150030e-04	2.88062697e-03
5.82000000e+00	1.13088320e-03	3.04492071e-03
5.83000000e+00	1.32861722e-03	3.19600302e-03
5.84000000e+00	1.56522003e-03	3.32840794e-03
5.85000000e+00	1.82896818e-03	3.43778382e-03
5.86000000e+00	2.10710041e-03	3.52106228e-03
5.87000000e+00	2.38642585e-03	3.57656700e-03
5.88000000e+00	2.65395530e-03	3.60405639e-03
5.89000000e+00	2.89752255e-03	3.60469821e-03
5.90000000e+00	3.10636292e-03	3.58097710e-03
5.91000000e+00	3.27161849e-03	3.53653997e-03
5.92000000e+00	3.38674331e-03	3.47598728e-03
5.93000000e+00	3.44778771e-03	3.40462092e-03
5.94000000e+00	3.45354715e-03	3.32816185e-03
5.95000000e+00	3.40556912e-03	3.25245199e-03
5.96000000e+00	3.30801906e-03	3.18315553e-03
5.97000000e+00	3.16741446e-03	3.12547473e-03
5.98000000e+00	2.99224339e-03	3.08389443e-03
5.99000000e+00	2.79248989e-03	3.06196733e-03
6.00000000e+00	2.57909369e-03	3.06215040e-03
6.01000000e+00	2.36337471e-03	3.08569918e-03
6.02000000e+00	2.15645441e-03	3.13262417e-03
6.03000000e+00	1.96870533e-03	3.20170964e-03
6.04000000e+00	1.80925792e-03	3.29059219e-03
6.05000000e+00	1.68558971e-03	3.39589333e-03
6.06000000e+00	1.60321664e-03	3.51339741e-03
6.07000000e+00	1.56549956e-03	3.63826466e-03
6.08000000e+00	1.57357234e-03	3.76526705e-03
6.09000000e+00	1.62639041e-03	3.88903460e-03
6.10000000e+00	1.72089180e-03	4.00429924e-03
6.11000000e+00	1.85225645e-03	4.10612445e-03
6.12000000e+00	2.01424430e-03	4.19011010e-03
6.13000000e+00	2.19958888e-03	4.25256368e-03
6.14000000e+00	2.40042093e-03	4.29063162e-03
6.15000000e+00	2.60869575e-03	4.30238647e-03
6.16000000e+00	2.81659922e-03	4.28686871e-03
6.17000000e+00	3.01691002e-03	4.24408391e-03
6.18000000e+00	3.20329935e-03	4.17495862e-03
6.19000000e+00	3.37055446e-03	4.08125996e-03
6.20000000e+00	3.51471806e-03	3.96548560e-03
6.21000000e+00	3.63314127e-03	3.83073166e-03
6.22000000e+00	3.72445381e-03	3.68054668e-03
6.23000000e+00	3.78846033e-03	3.51877988e-03
6.24000000e+00	3.82597612e-03	3.34943151e-03
6.25000000e+00	3.83861887e-03	3.17651200e-03
6.26000000e+00	3.82857527e-03	3.00391605e-03
6.27000000e+00	3.79836151e-03	2.83531565e-03
6.28000000e+00	3.75059645e-03	2.67407514e-03
6.29000000e+00	3.68780387e-03	2.52318941e-03
6.30000000e+00	3.61225713e-03	2.38524491e-03
6.31000000e+00	3.52587558e-03	2.26240196e-03
6.32000000e+00	3.43017756e-03	2.15639544e-03
6.33000000e+00	3.32628987e-03	2.06855024e-03
6.34000000e+00	3.21500931e-03	1.99980740e-03
6.35000000e+00	3.09690736e-03	1.95075663e-03
6.36000000e+00	2.97246597e-03	1.92167113e-03
6.37000000e+00	2.84222996e-03	1.91254109e-03
6.38000000e+00	2.70696022e-03	1.92310305e-03
6.39000000e+00	2.56777210e-03	1.95286315e-03
6.40000000e+00	2.42624435e-03	2.00111319e-03
6.41000000e+00	2.28448659e-03	2.06693976e-03
6.42000000e+00	2.14515634e-03	2.14922711e-03
6.43000000e+00	2.01142086e-03	2.24665577e-03
6.44000000e+00	1.88686334e-03	2.35769909e-03
6.45000000e+00	1.77533739e-03	2.48062049e-03
6.46000000e+00	1.68077827e-03	2.61347424e-03
6.47000000e+00	1.60698275e-03	2.75411246e-03
6.48000000e+00	1.55737242e-03	2.90020059e-03
6.49000000e+00	1.53475727e-03	3.04924323e-03
6.50000000e+00	1.54111662e-03	3.19862104e-03
6.51000000e+00	1.57741431e-03	3.34563915e-03
6.52000000e+00	1.64346302e-03	3.48758595e-03
6.53000000e+00	1.73784960e-03	3.62180082e-03
6.54000000e+00	1.85792970e-03	3.74574803e-03
6.55000000e+00	1.99989539e-03	3.85709383e-03
6.56000000e+00	2.15891460e-03	3.95378268e-03
6.57000000e+00	2.32933642e-03	4.03410889e-03
6.58000000e+00	2.50495171e-03	4.09677948e-03
6.59000000e+00	2.67929462e-03	4.14096448e-03
6.60000000e+00	2.84596733e-03	4.16633148e-03
6.61000000e+00	2.99896874e-03	4.17306181e-03
6.62000000e+00	3.13300688e-03	4.16184673e-03
6.63000000e+00	3.24377568e-03	4.13386327e-03
6.64000000e+00	3.32817835e-03	4.09073006e-03
6.65000000e+00	3.38448333e-03	4.03444514e-03
6.66000000e+00	3.41240213e-03	3.96730830e-03
6.67000000e+00	3.41308388e-03	3.89183179e-03
6.68000000e+00	3.38902629e-03	3.81064361e-03
6.69000000e+00	3.34390801e-03	3.72638827e-03
6.70000000e+00	3.28235262e-03	3.64162983e-03
6.71000000e+00	3.20963868e-03	3.55876205e-03
6.72000000e+00	3.13137374e-03	3.47993000e-03
6.73000000e+00	3.05315275e-03	3.40696664e-03
6.74000000e+00	2.98022215e-03	3.34134725e-03
6.75000000e+00	2.91717053e-03	3.28416334e-03
6.76000000e+00	2.86766536e-03	3.23611642e-03
6.77000000e+00	2.83425192e-03	3.19753128e-03
6.78000000e+00	2.81822704e-03	3.16838668e-03
6.79000000e+00	2.81959489e-03	3.14836098e-03
6.80000000e+00	2.83710743e-03	3.13688899e-03
6.81000000e+00	2.86838606e-03	3.13322594e-03
6.82000000e+00	2.91011634e-03	3.13651414e-03
6.83000000e+00	2.95830253e-03	3.14584782e-03
6.84000000e+00	3.00856520e-03	3.16033193e-03
6.85000000e+00	3.05646217e-03	3.17913127e-03
6.86000000e+00	3.09781172e-03	3.20150693e-03
6.87000000e+00	3.12899687e-03	3.22683825e-03
6.88000000e+00	3.14723065e-03	3.25462937e-03
6.89000000e+00	3.15076499e-03	3.28450072e-03
6.90000000e+00	3.13902947e-03	3.31616697e-03
6.91000000e+00	3.11269045e-03	3.34940389e-03
6.92000000e+00	3.07362673e-03	3.38400761e-03
6.93000000e+00	3.02482265e-03	3.41975026e-03
6.94000000e+00	2.97018529e-03	3.45633637e-03
6.95000000e+00	2.91429716e-03	3.49336447e-03
6.96000000e+00	2.86211976e-03	3.53029799e-03
6.97000000e+00	2.81866676e-03	3.56644892e-03
6.98000000e+00	2.78866736e-03	3.60097686e-03
6.99000000e+00	2.77624125e-03	3.63290493e-03
7.00000000e+00	2.78460555e-03	3.66115272e-03
7.01000000e+00	2.81583270e-03	3.68458527e-03
7.02000000e+00	2.87067463e-03	3.70207565e-03
7.03000000e+00	2.94846489e-03	3.71257762e-03
7.04000000e+00	3.04710537e-03	3.71520407e-03
7.05000000e+00	3.16313921e-03	3.70930592e-03
7.06000000e+00	3.29190640e-03	3.69454625e-03
7.07000000e+00	3.42777317e-03	3.67096415e-03
7.08000000e+00	3.56442233e-03	3.63902335e-03
7.09000000e+00	3.69518777e-03	3.59964128e-03
7.10000000e+00	3.81341377e-03	3.55419531e-03
7.11000000e+00	3.91281863e-03	3.50450426e-03
7.12000000e+00	3.98784155e-03	3.45278445e-03
7.13000000e+00	4.03395319e-03	3.40158138e-03
7.14000000e+00	4.04791242e-03	3.35367938e-03
7.15000000e+00	4.02795496e-03	3.31199296e-03
7.16000000e+00	3.97390390e-03	3.27944506e-03
7.17000000e+00	3.88719651e-03	3.25883780e-03
7.18000000e+00	3.77082672e-03	3.25272247e-03
7.19000000e+00	3.62920731e-03	3.26327522e-03
7.20000000e+00	3.46796057e-03	3.29218517e-03
7.21000000e+00	3.29364971e-03	3.34056063e-03
7.22000000e+00	3.11346666e-03	3.40885871e-03
7.23000000e+00	2.93489375e-03	3.49684204e-03
7.24000000e+00	2.76535783e-03	3.60356508e-03
7.25000000e+00	2.61189513e-03	3.72739091e-03
7.26000000e+00	2.48084419e-03	3.86603787e-03
7.27000000e+00	2.37758173e-03	4.01665394e-03
7.28000000e+00	2.30631351e-03	4.17591516e-03
7.29000000e+00	2.26992867e-03	4.34014358e-03
7.30000000e+00	2.26992213e-03	4.50543920e-03
7.31000000e+00	2.30638538e-03	4.66781963e-03
7.32000000e+00	2.37806264e-03	4.82336146e-03
7.33000000e+00	2.48246529e-03	4.96833689e-03
7.34000000e+00	2.61603515e-03	5.09934009e-03
7.35000000e+00	2.77434468e-03	5.21339819e-03
7.36000000e+00	2.95232116e-03	5.30806280e-03
7.37000000e+00	3.14448127e-03	5.38147916e-03
7.38000000e+00	3.34516323e-03	5.43243108e-03
7.39000000e+00	3.54874472e-03	5.46036122e-03
7.40000000e+00	3.74983685e-03	5.46536718e-03
7.41000000e+00	3.94344671e-03	5.44817536e-03
7.42000000e+00	4.12510391e-03	5.41009496e-03
7.43000000e+00	4.29094928e-03	5.35295558e-03
7.44000000e+00	4.43778637e-03	5.27903220e-03
7.45000000e+00	4.56309919e-03	5.19096132e-03
7.46000000e+00	4.66504113e-03	5.09165242e-03
7.47000000e+00	4.74240178e-03	4.98419815e-03
7.48000000e+00	4.79455868e-03	4.87178653e-03
7.49000000e+00	4.82142150e-03	4.75761768e-03
7.50000000e+00	4.82337536e-03	4.64482706e-03
7.51000000e+00	4.80122893e-03	4.53641623e-03
7.52000000e+00	4.75617139e-03	4.43519195e-03
7.53000000e+00	4.68974070e-03	4.34371348e-03
7.54000000e+00	4.60380327e-03	4.26424773e-03
7.55000000e+00	4.50054374e-03	4.19873171e-03
7.56000000e+00	4.38246140e-03	4.14874151e-03
7.57000000e+00	4.25236875e-03	4.11546718e-03
7.58000000e+00	4.11338685e-03	4.09969312e-03
7.59000000e+00	3.96893173e-03	4.10178375e-03
7.60000000e+00	3.82268635e-03	4.12167478e-03
7.61000000e+00	3.67855370e-03	4.15887045e-03
7.62000000e+00	3.54058794e-03	4.21244769e-03
7.63000000e+00	3.41290198e-03	4.28106816e-03
7.64000000e+00	3.29955253e-03	4.36299925e-03
7.65000000e+00	3.20440530e-03	4.45614521e-03
7.66000000e+00	3.13098549e-03	4.55808915e-03
7.67000000e+00	3.08232049e-03	4.66614638e-03
7.68000000e+00	3.06078334e-03	4.77742921e-03
7.69000000e+00	3.06794631e-03	4.88892238e-03
7.70000000e+00	3.10445466e-03	4.99756804e-03
7.71000000e+00	3.16993012e-03	5.10035798e-03
7.72000000e+00	3.26291275e-03	5.19443057e-03
7.73000000e+00	3.38084824e-03	5.27716904e-03
7.74000000e+00	3.52012553e-03	5.34629706e-03
7.75000000e+00	3.67616683e-03	5.39996764e-03
7.76000000e+00	3.84356940e-03	5.43684092e-03
7.77000000e+00	4.01629509e-03	5.45614675e-03
7.78000000e+00	4.18790097e-03	5.45772817e-03
7.79000000e+00	4.35180118e-03	5.44206272e-03
7.80000000e+00	4.50154831e-03	5.41025930e-03
7.81000000e+00	4.63112065e-03	5.36402916e-03
7.82000000e+00	4.73520070e-03	5.30563119e-03
7.83000000e+00	4.80943040e-03	5.23779256e-03
7.84000000e+00	4.85062911e-03	5.16360729e-03
7.85000000e+00	4.85696195e-03	5.08641643e-03
7.86000000e+00	4.82804849e-03	5.00967452e-03
7.87000000e+00	4.76500471e-03	4.93680816e-03
7.88000000e+00	4.67041456e-03	4.87107269e-03
7.89000000e+00	4.54823126e-03	4.81541356e-03
7.90000000e+00	4.40361201e-03	4.77233899e-03
7.91000000e+00	4.24269378e-03	4.74380972e-03
7.92000000e+00	4.07232063e-03	4.73115152e-03
7.93000000e+00	3.89973616e-03	4.73499470e-03
7.94000000e+00	3.73225618e-03	4.75524374e-03
7.95000000e+00	3.57693824e-03	4.79107887e-03
7.96000000e+00	3.44026443e-03	4.84098966e-03
7.97000000e+00	3.32785360e-03	4.90283936e-03
7.98000000e+00	3.24421714e-03	4.97395699e-03
7.99000000e+00	3.19257027e-03	5.05125291e-03
8.00000000e+00	3.17470784e-03	5.13135254e-03
8.01000000e+00	3.19094993e-03	5.21074179e-03
8.02000000e+00	3.24015885e-03	5.28591734e-03
8.03000000e+00	3.31982548e-03	5.35353473e-03
8.04000000e+00	3.42621890e-03	5.41054731e-03
8.05000000e+00	3.55459030e-03	5.45432971e-03
8.06000000e+00	3.69941934e-03	5.48278025e-03
8.07000000e+00	3.85468912e-03	5.49439803e-03
8.08000000e+00	4.01417467e-03	5.48833166e-03
8.09000000e+00	4.17172986e-03	5.46439810e-03
8.10000000e+00	4.32155782e-03	5.42307178e-03
8.11000000e+00	4.45845157e-03	5.36544543e-03
8.12000000e+00	4.57799373e-03	5.29316568e-03
8.13000000e+00	4.67670660e-03	5.20834750e-03
8.14000000e+00	4.75214737e-03	5.11347247e-03
8.15000000e+00	4.80294605e-03	5.01127662e-03
8.16000000e+00	4.82878763e-03	4.90463362e-03
8.17000000e+00	4.83034243e-03	4.79643921e-03
8.18000000e+00	4.80915189e-03	4.68950231e-03
8.19000000e+00	4.76747899e-03	4.58644754e-03
8.20000000e+00	4.70813417e-03	4.48963301e-03
8.21000000e+00	4.63428833e-03	4.40108631e-03
8.22000000e+00	4.54928493e-03	4.32246010e-03
8.23000000e+00	4.45646218e-03	4.25500806e-03
8.24000000e+00	4.35899525e-03	4.19958022e-03
8.25000000e+00	4.25976669e-03	4.15663614e-03
8.26000000e+00	4.16127068e-03	4.12627336e-03
8.27000000e+00	4.06555444e-03	4.10826778e-03
8.28000000e+00	3.97419731e-03	4.10212237e-03
8.29000000e+00	3.88832565e-03	4.10712047e-03
8.30000000e+00	3.80865910e-03	4.12237985e-03
8.31000000e+00	3.73558208e-03	4.14690409e-03
8.32000000e+00	3.66923277e-03	4.17962861e-03
8.33000000e+00	3.60960091e-03	4.21945883e-03
8.34000000e+00	3.55662577e-03	4.26529938e-03
8.35000000e+00	3.51028565e-03	4.31607366e-03
8.36000000e+00	3.47067144e-03	4.37073399e-03
8.37000000e+00	3.43803825e-03	4.42826361e-03
8.38000000e+00	3.41283080e-03	4.48767207e-03
8.39000000e+00	3.39568055e-03	4.54798627e-03
8.40000000e+00	3.38737467e-03	4.60823967e-03
8.41000000e+00	3.38879919e-03	4.66746211e-03
8.42000000e+00	3.40086082e-03	4.72467278e-03
8.43000000e+00	3.42439325e-03	4.77887823e-03
8.44000000e+00	3.46005553e-03	4.82907707e-03
8.45000000e+00	3.50823040e-03	4.87427222e-03
8.46000000e+00	3.56893097e-03	4.91349087e-03
8.47000000e+00	3.64172343e-03	4.94581167e-03
8.48000000e+00	3.72567286e-03	4.97039775e-03
8.49000000e+00	3.81931760e-03	4.98653381e-03
8.50000000e+00	3.92067570e-03	4.99366486e-03
8.51000000e+00	4.02728513e-03	4.99143384e-03
8.52000000e+00	4.13627713e-03	4.97971535e-03
8.53000000e+00	4.24447965e-03	4.95864261e-03
8.54000000e+00	4.34854614e-03	4.92862518e-03
8.55000000e+00	4.44510284e-03	4.89035525e-03
8.56000000e+00	4.53090663e-03	4.84480112e-03
8.57000000e+00	4.60300447e-03	4.79318703e-03
8.58000000e+00	4.65888526e-03	4.73695946e-03
8.59000000e+00	4.69661500e-03	4.67774076e-03
8.60000000e+00	4.71494724e-03	4.61727185e-03
8.61000000e+00	4.71340189e-03	4.55734657e-03
8.62000000e+00	4.69230720e-03	4.49974061e-03
8.63000000e+00	4.65280198e-03	4.44613862e-03
8.64000000e+00	4.59679707e-03	4.39806335e-03
8.65000000e+00	4.52689773e-03	4.35681039e-03
8.66000000e+00	4.44629042e-03	4.32339225e-03
8.67000000e+00	4.35859998e-03	4.29849477e-03
8.68000000e+00	4.26772425e-03	4.28244828e-03
8.69000000e+00	4.17765512e-03	4.27521529e-03
8.70000000e+00	4.09229506e-03	4.27639543e-03
8.71000000e+00	4.01527890e-03	4.28524742e-03
8.72000000e+00	3.94980998e-03	4.30072715e-03
8.73000000e+00	3.89851899e-03	4.32153966e-03
8.74000000e+00	3.86335250e-03	4.34620265e-03
8.75000000e+00	3.84549643e-03	4.37311794e-03
8.76000000e+00	3.84533773e-03	4.40064751e-03
8.77000000e+00	3.86246539e-03	4.42719007e-03
8.78000000e+00	3.89570977e-03	4.45125450e-03
8.79000000e+00	3.94321726e-03	4.47152661e-03
8.80000000e+00	4.00255520e-03	4.48692608e-03
8.81000000e+00	4.07084097e-03	4.49665112e-03
8.82000000e+00	4.14488764e-03	4.50020906e-03
8.83000000e+00	4.22135817e-03	4.49743186e-03
8.84000000e+00	4.29692004e-03	4.48847641e-03
8.85000000e+00	4.36839239e-03	4.47381022e-03
8.86000000e+00	4.43287869e-03	4.45418392e-03
8.87000000e+00	4.48787888e-03	4.43059243e-03
8.88000000e+00	4.53137651e-03	4.40422748e-03
8.89000000e+00	4.56189803e-03	4.37642409e-03
8.90000000e+00	4.57854298e-03	4.34860405e-03
8.91000000e+00	4.58098550e-03	4.32221925e-03
8.92000000e+00	4.56944928e-03	4.29869754e-03
8.93000000e+00	4.54465923e-03	4.27939355e-03
8.94000000e+00	4.50777432e-03	4.26554621e-03
8.95000000e+00	4.46030665e-03	4.25824437e-03
8.96000000e+00	4.40403235e-03	4.25840129e-03
8.97000000e+00	4.34089960e-03	4.26673807e-03
8.98000000e+00	4.27293907e-03	4.28377572e-03
8.99000000e+00	4.20218109e-03	4.30983496e-03
9.00000000e+00	4.13058335e-03	4.34504266e-03
9.01000000e+00	4.05997150e-03	4.38934326e-03
9.02000000e+00	3.99199427e-03	4.44251386e-03
9.03000000e+00	3.92809353e-03	4.50418121e-03
9.04000000e+00	3.86948843e-03	4.57383931e-03
9.05000000e+00	3.81717252e-03	4.65086632e-03
9.06000000e+00	3.77192128e-03	4.73453991e-03
9.07000000e+00	3.73430784e-03	4.82405048e-03
9.08000000e+00	3.70472396e-03	4.91851195e-03
9.09000000e+00	3.68340357e-03	5.01697041e-03
9.10000000e+00	3.67044654e-03	5.11841082e-03
9.11000000e+00	3.66584060e-03	5.22176263e-03
9.12000000e+00	3.66948000e-03	5.32590504e-03
9.13000000e+00	3.68118016e-03	5.42967275e-03
9.14000000e+00	3.70068809e-03	5.53186318e-03
9.15000000e+00	3.72768902e-03	5.63124581e-03
9.16000000e+00	3.76181014e-03	5.72657422e-03
9.17000000e+00	3.80262256e-03	5.81660115e-03
9.18000000e+00	3.84964303e-03	5.90009645e-03
9.19000000e+00	3.90233663e-03	5.97586780e-03
9.20000000e+00	3.96012172e-03	6.04278335e-03
9.21000000e+00	4.02237788e-03	6.09979552e-03
9.22000000e+00	4.08845735e-03	6.14596476e-03
9.23000000e+00	4.15769977e-03	6.18048212e-03
9.24000000e+00	4.22944960e-03	6.20268929e-03
9.25000000e+00	4.30307519e-03	6.21209497e-03
9.26000000e+00	4.37798776e-03	6.20838650e-03
9.27000000e+00	4.45365879e-03	6.19143610e-03
9.28000000e+00	4.52963370e-03	6.16130113e-03
9.29000000e+00	4.60554022e-03	6.11821853e-03
9.30000000e+00	4.68108980e-03	6.06259359e-03
9.31000000e+00	4.75607110e-03	5.99498395e-03
9.32000000e+00	4.83033515e-03	5.91607976e-03
9.33000000e+00	4.90377219e-03	5.82668146e-03
9.34000000e+00	4.97628150e-03	5.72767651e-03
9.35000000e+00	5.04773571e-03	5.62001678e-03
9.36000000e+00	5.11794201e-03	5.50469789e-03
9.37000000e+00	5.18660325e-03	5.38274202e-03
9.38000000e+00	5.25328210e-03	5.25518492e-03
9.39000000e+00	5.31737159e-03	5.12306805e-03
9.40000000e+00	5.37807539e-03	4.98743583e-03
9.41000000e+00	5.43440045e-03	4.84933793e-03
9.42000000e+00	5.48516430e-03	4.70983583e-03
9.43000000e+00	5.52901828e-03	4.57001262e-03
9.44000000e+00	5.56448698e-03	4.43098460e-03
9.45000000e+00	5.59002300e-03	4.29391302e-03
9.46000000e+00	5.60407508e-03	4.16001423e-03
9.47000000e+00	5.60516644e-03	4.03056631e-03
9.48000000e+00	5.59197919e-03	3.90691084e-03
9.49000000e+00	5.56344011e-03	3.79044813e-03
9.50000000e+00	5.51880228e-03	3.68262519e-03
9.51000000e+00	5.45771717e-03	3.58491591e-03
9.52000000e+00	5.38029181e-03	3.49879344e-03
9.53000000e+00	5.28712633e-03	3.42569560e-03
9.54000000e+00	5.17932795e-03	3.36698447e-03
9.55000000e+00	5.05849870e-03	3.32390197e-03
9.56000000e+00	4.92669572e-03	3.29752363e-03
9.57000000e+00	4.78636436e-03	3.28871310e-03
9.58000000e+00	4.64024613e-03	3.29808009e-03
9.59000000e+00	4.49126515e-03	3.32594431e-03
9.60000000e+00	4.34239813e-03	3.37230802e-03
9.61000000e+00	4.19653436e-03	3.43683924e-03
9.62000000e+00	4.05633291e-03	3.51886720e-03
9.63000000e+00	3.92408497e-03	3.61739108e-03
9.64000000e+00	3.80158924e-03	3.73110219e-03
9.65000000e+00	3.69004797e-03	3.85841918e-03
9.66000000e+00	3.58999050e-03	3.99753494e-03
9.67000000e+00	3.50122973e-03	4.14647320e-03
9.68000000e+00	3.42285554e-03	4.30315227e-03
9.69000000e+00	3.35326714e-03	4.46545289e-03
9.70000000e+00	3.29024430e-03	4.63128668e-03
9.71000000e+00	3.23105533e-03	4.79866179e-03
9.72000000e+00	3.17259748e-03	4.96574225e-03
9.73000000e+00	3.11156351e-03	5.13089792e-03
9.74000000e+00	3.04462673e-03	5.29274222e-03
9.75000000e+00	2.96863542e-03	5.45015573e-03
9.76000000e+00	2.88080675e-03	5.60229420e-03
9.77000000e+00	2.77891027e-03	5.74858060e-03
9.78000000e+00	2.66143113e-03	5.88868173e-03
9.79000000e+00	2.52770416e-03	6.02247056e-03
9.80000000e+00	2.37801122e-03	6.14997672e-03
9.81000000e+00	2.21363588e-03	6.27132805e-03
9.82000000e+00	2.03687196e-03	6.38668659e-03
9.83000000e+00	1.85098409e-03	6.49618326e-03
9.84000000e+00	1.66012165e-03	6.59985504e-03
9.85000000e+00	1.46918916e-03	6.69758905e-03
9.86000000e+00	1.28367882e-03	6.78907707e-03
9.87000000e+00	1.10947256e-03	6.87378405e-03
9.88000000e+00	9.52622757e-04	6.95093307e-03
9.89000000e+00	8.19121436e-04	7.01950861e-03
9.90000000e+00	7.14668801e-04	7.07827890e-03
9.91000000e+00	6.44451478e-04	7.12583713e-03
9.92000000e+00	6.12940553e-04	7.16066027e-03
9.93000000e+00	6.23718293e-04	7.18118310e-03
9.94000000e+00	6.79340950e-04	7.18588453e-03
9.95000000e+00	7.81243157e-04	7.17338185e-03
9.96000000e+00	9.29687312e-04	7.14252886e-03
9.97000000e+00	1.12375909e-03	7.09251252e-03
9.98000000e+00	1.36140797e-03	7.02294347e-03
9.99000000e+00	1.63952955e-03	6.93393516e-03
1.00000000e+01	1.95408446e-03	6.82616732e-03
1.00100000e+01	2.30024730e-03	6.70092947e-03
1.00200000e+01	2.67257759e-03	6.56014149e-03
1.00300000e+01	3.06520424e-03	6.40634884e-03
1.00400000e+01	3.47201476e-03	6.24269120e-03
1.00500000e+01	3.88684062e-03	6.07284463e-03
1.00600000e+01	4.30363083e-03	5.90093811e-03
1.00700000e+01	4.71660706e-03	5.73144694e-03
1.00800000e+01	5.12039471e-03	5.56906610e-03
1.00900000e+01	5.51012620e-03	5.41856795e-03
1.01000000e+01	5.88151424e-03	5.28464902e-03
1.01100000e+01	6.23089478e-03	5.17177171e-03
1.01200000e+01	6.55524073e-03	5.08400630e-03
1.01300000e+01	6.85214929e-03	5.02487962e-03
1.01400000e+01	7.11980669e-03	4.99723580e-03
1.01500000e+01	7.35693528e-03	5.00311465e-03
1.01600000e+01	7.56272824e-03	5.04365244e-03
1.01700000e+01	7.73677761e-03	5.11900899e-03
1.01800000e+01	7.87900105e-03	5.22832444e-03
1.01900000e+01	7.98957243e-03	5.36970752e-03
1.02000000e+01	8.06886025e-03	5.54025656e-03
1.02100000e+01	8.11737758e-03	5.73611309e-03
1.02200000e+01	8.13574528e-03	5.95254681e-03
1.02300000e+01	8.12467002e-03	6.18406971e-03
1.02400000e+01	8.08493651e-03	6.42457623e-03
1.02500000e+01	8.01741324e-03	6.66750529e-03
1.02600000e+01	7.92306924e-03	6.90601951e-03
1.02700000e+01	7.80299935e-03	7.13319620e-03
1.02800000e+01	7.65845448e-03	7.34222453e-03
1.02900000e+01	7.49087344e-03	7.52660283e-03
1.03000000e+01	7.30191270e-03	7.68033008e-03
1.03100000e+01	7.09347081e-03	7.79808584e-03
1.03200000e+01	6.86770466e-03	7.87539298e-03
1.03300000e+01	6.62703520e-03	7.90875835e-03
1.03400000e+01	6.37414133e-03	7.89578679e-03
1.03500000e+01	6.11194101e-03	7.83526501e-03
1.03600000e+01	5.84355993e-03	7.72721237e-03
1.03700000e+01	5.57228842e-03	7.57289684e-03
1.03800000e+01	5.30152827e-03	7.37481516e-03
1.03900000e+01	5.03473155e-03	7.13663740e-03
1.04000000e+01	4.77533389e-03	6.86311724e-03
1.04100000e+01	4.52668493e-03	6.55996999e-03
1.04200000e+01	4.29197890e-03	6.23372181e-03
1.04300000e+01	4.07418769e-03	5.89153407e-03
1.04400000e+01	3.87599917e-03	5.54100794e-03
1.04500000e+01	3.69976263e-03	5.18997469e-03
1.04600000e+01	3.54744292e-03	4.84627799e-03
1.04700000e+01	3.42058457e-03	4.51755456e-03
1.04800000e+01	3.32028633e-03	4.21102009e-03
1.04900000e+01	3.24718635e-03	3.93326669e-03
1.05000000e+01	3.20145765e-03	3.69007864e-03
1.05100000e+01	3.18281329e-03	3.48627200e-03
1.05200000e+01	3.19052030e-03	3.32556348e-03
1.05300000e+01	3.22342126e-03	3.21047278e-03
1.05400000e+01	3.27996258e-03	3.14226172e-03
1.05500000e+01	3.35822822e-03	3.12091220e-03
1.05600000e+01	3.45597799e-03	3.14514374e-03
1.05700000e+01	3.57068956e-03	3.21247018e-03
1.05800000e+01	3.69960354e-03	3.31929347e-03
1.05900000e+01	3.83977113e-03	3.46103138e-03
1.06000000e+01	3.98810406e-03	3.63227492e-03
1.06100000e+01	4.14142657e-03	3.82696969e-03
1.06200000e+01	4.29652914e-03	4.03861513e-03
1.06300000e+01	4.45022397e-03	4.26047461e-03
1.06400000e+01	4.59940158e-03	4.48578901e-03
1.06500000e+01	4.74108831e-03	4.70798637e-03
1.06600000e+01	4.87250373e-03	4.92088043e-03
1.06700000e+01	4.99111717e-03	5.11885117e-03
1.06800000e+01	5.09470200e-03	5.29700137e-03
1.06900000e+01	5.18138620e-03	5.45128404e-03
1.07000000e+01	5.24969752e-03	5.57859683e-03
1.07100000e+01	5.29860146e-03	5.67684081e-03
1.07200000e+01	5.32753011e-03	5.74494241e-03
1.07300000e+01	5.33640028e-03	5.78283875e-03
1.07400000e+01	5.32561924e-03	5.79142814e-03
1.07500000e+01	5.29607693e-03	5.77248866e-03
1.07600000e+01	5.24912387e-03	5.72856909e-03
1.07700000e+01	5.18653460e-03	5.66285730e-03
1.07800000e+01	5.11045699e-03	5.57903213e-03
1.07900000e+01	5.02334856e-03	5.48110505e-03
1.08000000e+01	4.92790155e-03	5.37325830e-03
1.08100000e+01	4.82695900e-03	5.25968588e-03
1.08200000e+01	4.72342492e-03	5.14444356e-03
1.08300000e+01	4.62017167e-03	5.03131351e-03
1.08400000e+01	4.51994841e-03	4.92368800e-03
1.08500000e+01	4.42529413e-03	4.82447598e-03
1.08600000e+01	4.33845908e-03	4.73603505e-03
1.08700000e+01	4.26133783e-03	4.66013011e-03
1.08800000e+01	4.19541704e-03	4.59791880e-03
1.08900000e+01	4.14173997e-03	4.54996280e-03
1.09000000e+01	4.10088950e-03	4.51626280e-03
1.09100000e+01	4.07299008e-03	4.49631413e-03
1.09200000e+01	4.05772845e-03	4.48917930e-03
1.09300000e+01	4.05439183e-03	4.49357301e-03
1.09400000e+01	4.06192159e-03	4.50795513e-03
1.09500000e+01	4.07897939e-03	4.53062667e-03
1.09600000e+01	4.10402249e-03	4.55982424e-03
1.09700000e+01	4.13538418e-03	4.59380869e-03
1.09800000e+01	4.17135525e-03	4.63094400e-03
1.09900000e+01	4.21026235e-03	4.66976355e-03
1.10000000e+01	4.25053932e-03	4.70902120e-03
1.10100000e+01	4.29078806e-03	4.74772600e-03
1.10200000e+01	4.32982624e-03	4.78515983e-03
1.10300000e+01	4.36671958e-03	4.82087838e-03
1.10400000e+01	4.40079800e-03	4.85469657e-03
1.10500000e+01	4.43165518e-03	4.88666040e-03
1.10600000e+01	4.45913263e-03	4.91700757e-03
1.10700000e+01	4.48328994e-03	4.94611984e-03
1.10800000e+01	4.50436375e-03	4.97447036e-03
1.10900000e+01	4.52271868e-03	5.00256915e-03
1.11000000e+01	4.53879377e-03	5.03090997e-03
1.11100000e+01	4.55304829e-03	5.05992161e-03
1.11200000e+01	4.56591061e-03	5.08992616e-03
1.11300000e+01	4.57773365e-03	5.12110641e-03
1.11400000e+01	4.58875975e-03	5.15348386e-03
1.11500000e+01	4.59909744e-03	5.18690831e-03
1.11600000e+01	4.60871124e-03	5.22105928e-03
1.11700000e+01	4.61742529e-03	5.25545873e-03
1.11800000e+01	4.62494019e-03	5.28949423e-03
1.11900000e+01	4.63086165e-03	5.32245084e-03
1.12000000e+01	4.63473891e-03	5.35354984e-03
1.12100000e+01	4.63610992e-03	5.38199199e-03
1.12200000e+01	4.63454999e-03	5.40700263e-03
1.12300000e+01	4.62972026e-03	5.42787635e-03
1.12400000e+01	4.62141227e-03	5.44401854e-03
1.12500000e+01	4.60958539e-03	5.45498165e-03
1.12600000e+01	4.59439388e-03	5.46049425e-03
1.12700000e+01	4.57620147e-03	5.46048140e-03
1.12800000e+01	4.55558189e-03	5.45507528e-03
1.12900000e+01	4.53330471e-03	5.44461558e-03
1.13000000e+01	4.51030700e-03	5.42963985e-03
1.13100000e+01	4.48765210e-03	5.41086417e-03
1.13200000e+01	4.46647782e-03	5.38915540e-03
1.13300000e+01	4.44793699e-03	5.36549630e-03
1.13400000e+01	4.43313397e-03	5.34094544e-03
1.13500000e+01	4.42306104e-03	5.31659378e-03
1.13600000e+01	4.41853864e-03	5.29352010e-03
1.13700000e+01	4.42016330e-03	5.27274739e-03
1.13800000e+01	4.42826668e-03	5.25520210e-03
1.13900000e+01	4.44288852e-03	5.24167825e-03
1.14000000e+01	4.46376547e-03	5.23280766e-03
1.14100000e+01	4.49033684e-03	5.22903764e-03
1.14200000e+01	4.52176717e-03	5.23061693e-03
1.14300000e+01	4.55698474e-03	5.23758998e-03
1.14400000e+01	4.59473386e-03	5.24979992e-03
1.14500000e+01	4.63363810e-03	5.26689930e-03
1.14600000e+01	4.67227091e-03	5.28836821e-03
1.14700000e+01	4.70922950e-03	5.31353836e-03
1.14800000e+01	4.74320780e-03	5.34162199e-03
1.14900000e+01	4.77306415e-03	5.37174402e-03
1.15000000e+01	4.79787974e-03	5.40297605e-03
1.15100000e+01	4.81700457e-03	5.43437050e-03
1.15200000e+01	4.83008788e-03	5.46499370e-03
1.15300000e+01	4.83709172e-03	5.49395652e-03
1.15400000e+01	4.83828645e-03	5.52044151e-03
1.15500000e+01	4.83422883e-03	5.54372579e-03
1.15600000e+01	4.82572385e-03	5.56319910e-03
1.15700000e+01	4.81377263e-03	5.57837679e-03
1.15800000e+01	4.79950956e-03	5.58890759e-03
1.15900000e+01	4.78413240e-03	5.59457654e-03
1.16000000e+01	4.76882947e-03	5.59530331e-03
1.16100000e+01	4.75470831e-03	5.59113655e-03
1.16200000e+01	4.74272990e-03	5.58224490e-03
1.16300000e+01	4.73365237e-03	5.56890528e-03
1.16400000e+01	4.72798745e-03	5.55148930e-03
1.16500000e+01	4.72597210e-03	5.53044838e-03
1.16600000e+01	4.72755701e-03	5.50629820e-03
1.16700000e+01	4.73241250e-03	5.47960304e-03
1.16800000e+01	4.73995128e-03	5.45096046e-03
1.16900000e+01	4.74936693e-03	5.42098662e-03
1.17000000e+01	4.75968542e-03	5.39030246e-03
1.17100000e+01	4.76982685e-03	5.35952088e-03
1.17200000e+01	4.77867368e-03	5.32923498e-03
1.17300000e+01	4.78514138e-03	5.30000737e-03
1.17400000e+01	4.78824745e-03	5.27236048e-03
1.17500000e+01	4.78717480e-03	5.24676793e-03
1.17600000e+01	4.78132581e-03	5.22364671e-03
1.17700000e+01	4.77036401e-03	5.20335051e-03
1.17800000e+01	4.75424096e-03	5.18616387e-03
1.17900000e+01	4.73320685e-03	5.17229752e-03
1.18000000e+01	4.70780427e-03	5.16188488e-03
1.18100000e+01	4.67884541e-03	5.15497990e-03
1.18200000e+01	4.64737407e-03	5.15155647e-03
1.18300000e+01	4.61461449e-03	5.15150947e-03
1.18400000e+01	4.58190992e-03	5.15465769e-03
1.18500000e+01	4.55065426e-03	5.16074862e-03
1.18600000e+01	4.52222034e-03	5.16946530e-03
1.18700000e+01	4.49788893e-03	5.18043493e-03
1.18800000e+01	4.47878195e-03	5.19323934e-03
1.18900000e+01	4.46580370e-03	5.20742696e-03
1.19000000e+01	4.45959283e-03	5.22252596e-03
1.19100000e+01	4.46048776e-03	5.23805825e-03
1.19200000e+01	4.46850711e-03	5.25355380e-03
1.19300000e+01	4.48334600e-03	5.26856483e-03
1.19400000e+01	4.50438847e-03	5.28267936e-03
1.19500000e+01	4.53073511e-03	5.29553361e-03
1.19600000e+01	4.56124445e-03	5.30682281e-03
1.19700000e+01	4.59458588e-03	5.31631001e-03
1.19800000e+01	4.62930150e-03	5.32383252e-03
1.19900000e+01	4.66387360e-03	5.32930587e-03
1.20000000e+01	4.69679454e-03	5.33272493e-03
1.20100000e+01	4.72663567e-03	5.33416241e-03
1.20200000e+01	4.75211189e-03	5.33376464e-03
1.20300000e+01	4.77213899e-03	5.33174487e-03
1.20400000e+01	4.78588105e-03	5.32837437e-03
1.20500000e+01	4.79278601e-03	5.32397169e-03
1.20600000e+01	4.79260780e-03	5.31889039e-03
1.20700000e+01	4.78541437e-03	5.31350583e-03
1.20800000e+01	4.77158148e-03	5.30820147e-03
1.20900000e+01	4.75177272e-03	5.30335498e-03
1.21000000e+01	4.72690711e-03	5.29932490e-03
1.21100000e+01	4.69811576e-03	5.29643806e-03
1.21200000e+01	4.66668988e-03	5.29497820e-03
1.21300000e+01	4.63402257e-03	5.29517614e-03
1.21400000e+01	4.60154704e-03	5.29720181e-03
1.21500000e+01	4.57067406e-03	5.30115824e-03
1.21600000e+01	4.54273135e-03	5.30707770e-03
1.21700000e+01	4.51890746e-03	5.31492023e-03
1.21800000e+01	4.50020250e-03	5.32457434e-03
1.21900000e+01	4.48738759e-03	5.33586009e-03
1.22000000e+01	4.48097471e-03	5.34853438e-03
1.22100000e+01	4.48119791e-03	5.36229833e-03
1.22200000e+01	4.48800652e-03	5.37680666e-03
1.22300000e+01	4.50107046e-03	5.39167870e-03
1.22400000e+01	4.51979722e-03	5.40651092e-03
1.22500000e+01	4.54335966e-03	5.42089047e-03
1.22600000e+01	4.57073327e-03	5.43440945e-03
1.22700000e+01	4.60074142e-03	5.44667947e-03
1.22800000e+01	4.63210650e-03	5.45734591e-03
1.22900000e+01	4.66350486e-03	5.46610155e-03
1.23000000e+01	4.69362332e-03	5.47269885e-03
1.23100000e+01	4.72121499e-03	5.47696056e-03
1.23200000e+01	4.74515192e-03	5.47878805e-03
1.23300000e+01	4.76447273e-03	5.47816700e-03
1.23400000e+01	4.77842311e-03	5.47517002e-03
1.23500000e+01	4.78648747e-03	5.46995602e-03
1.23600000e+01	4.78841065e-03	5.46276614e-03
1.23700000e+01	4.78420856e-03	5.45391624e-03
1.23800000e+01	4.77416726e-03	5.44378604e-03
1.23900000e+01	4.75883051e-03	5.43280529e-03
1.24000000e+01	4.73897619e-03	5.42143734e-03
1.24100000e+01	4.71558231e-03	5.41016069e-03
1.24200000e+01	4.68978415e-03	5.39944927e-03
1.24300000e+01	4.66282398e-03	5.38975230e-03
1.24400000e+01	4.63599560e-03	5.38147450e-03
1.24500000e+01	4.61058589e-03	5.37495773e-03
1.24600000e+01	4.58781589e-03	5.37046478e-03
1.24700000e+01	4.56878402e-03	5.36816639e-03
1.24800000e+01	4.55441396e-03	5.36813199e-03
1.24900000e+01	4.54540974e-03	5.37032493e-03
1.25000000e+01	4.54222004e-03	5.37460260e-03
1.25100000e+01	4.54501380e-03	5.38072148e-03
1.25200000e+01	4.55366834e-03	5.38834720e-03
1.25300000e+01	4.56777099e-03	5.39706929e-03
1.25400000e+01	4.58663456e-03	5.40641999e-03
1.25500000e+01	4.60932610e-03	5.41589644e-03
1.25600000e+01	4.63470832e-03	5.42498522e-03
1.25700000e+01	4.66149167e-03	5.43318808e-03
1.25800000e+01	4.68829524e-03	5.44004772e-03
1.25900000e+01	4.71371355e-03	5.44517218e-03
1.26000000e+01	4.73638637e-03	5.44825668e-03
1.26100000e+01	4.75506802e-03	5.44910175e-03
1.26200000e+01	4.76869299e-03	5.44762638e-03
1.26300000e+01	4.77643426e-03	5.44387566e-03
1.26400000e+01	4.77775134e-03	5.43802202e-03
1.26500000e+01	4.77242529e-03	5.43036002e-03
1.26600000e+01	4.76057842e-03	5.42129456e-03
1.26700000e+01	4.74267728e-03	5.41132293e-03
1.26800000e+01	4.71951821e-03	5.40101146e-03
1.26900000e+01	4.69219555e-03	5.39096766e-03
1.27000000e+01	4.66205362e-03	5.38180921e-03
1.27100000e+01	4.63062434e-03	5.37413133e-03
1.27200000e+01	4.59955316e-03	5.36847398e-03
1.27300000e+01	4.57051685e-03	5.36529086e-03
1.27400000e+01	4.54513701e-03	5.36492169e-03
1.27500000e+01	4.52489359e-03	5.36756941e-03
1.27600000e+01	4.51104310e-03	5.37328372e-03
1.27700000e+01	4.50454565e-03	5.38195205e-03
1.27800000e+01	4.50600514e-03	5.39329866e-03
1.27900000e+01	4.51562603e-03	5.40689235e-03
1.28000000e+01	4.53318953e-03	5.42216268e-03
1.28100000e+01	4.55805111e-03	5.43842411e-03
1.28200000e+01	4.58916028e-03	5.45490727e-03
1.28300000e+01	4.62510213e-03	5.47079590e-03
1.28400000e+01	4.66415943e-03	5.48526786e-03
1.28500000e+01	4.70439262e-03	5.49753817e-03
1.28600000e+01	4.74373408e-03	5.50690198e-03
1.28700000e+01	4.78009229e-03	5.51277528e-03
1.28800000e+01	4.81146077e-03	5.51473105e-03
1.28900000e+01	4.83602619e-03	5.51252893e-03
1.29000000e+01	4.85226998e-03	5.50613649e-03
1.29100000e+01	4.85905794e-03	5.49574077e-03
1.29200000e+01	4.85571273e-03	5.48174892e-03
1.29300000e+01	4.84206488e-03	5.46477764e-03
1.29400000e+01	4.81847889e-03	5.44563123e-03
1.29500000e+01	4.78585229e-03	5.42526907e-03
1.29600000e+01	4.74558679e-03	5.40476358e-03
1.29700000e+01	4.69953207e-03	5.38525039e-03
1.29800000e+01	4.64990427e-03	5.36787289e-03
1.29900000e+01	4.59918261e-03	5.35372368e-03
1.30000000e+01	4.54998878e-03	5.34378571e-03
1.30100000e+01	4.50495491e-03	5.33887612e-03
1.30200000e+01	4.46658641e-03	5.33959555e-03
1.30300000e+01	4.43712698e-03	5.34628584e-03
1.30400000e+01	4.41843261e-03	5.35899858e-03
1.30500000e+01	4.41186153e-03	5.37747657e-03
1.30600000e+01	4.41818635e-03	5.40114975e-03
1.30700000e+01	4.43753372e-03	5.42914646e-03
1.30800000e+01	4.46935548e-03	5.46032036e-03
1.30900000e+01	4.51243393e-03	5.49329239e-03
1.31000000e+01	4.56492205e-03	5.52650651e-03
1.31100000e+01	4.62441780e-03	5.55829734e-03
1.31200000e+01	4.68806983e-03	5.58696692e-03
1.31300000e+01	4.75271021e-03	5.61086752e-03
1.31400000e+01	4.81500830e-03	5.62848683e-03
1.31500000e+01	4.87163853e-03	5.63853145e-03
1.31600000e+01	4.91945408e-03	5.64000490e-03
1.31700000e+01	4.95565750e-03	5.63227576e-03
1.31800000e+01	4.97795968e-03	5.61513241e-03
1.31900000e+01	4.98471837e-03	5.58882086e-03
1.32000000e+01	4.97504854e-03	5.55406275e-03
1.32100000e+01	4.94889775e-03	5.51205171e-03
1.32200000e+01	4.90708144e-03	5.46442660e-03
1.32300000e+01	4.85127476e-03	5.41322162e-03
1.32400000e+01	4.78395965e-03	5.36079404e-03
1.32500000e+01	4.70832802e-03	5.30973153e-03
1.32600000e+01	4.62814434e-03	5.26274208e-03
1.32700000e+01	4.54757273e-03	5.22253038e-03
1.32800000e+01	4.47097606e-03	5.19166571e-03
1.32900000e+01	4.40269582e-03	5.17244669e-03
1.33000000e+01	4.34682311e-03	5.16676910e-03
1.33100000e+01	4.30697190e-03	5.17600300e-03
1.33200000e+01	4.28606590e-03	5.20088555e-03
1.33300000e+01	4.28615025e-03	5.24143533e-03
1.33400000e+01	4.30823846e-03	5.29689374e-03
1.33500000e+01	4.35220362e-03	5.36569780e-03
1.33600000e+01	4.41672102e-03	5.44548766e-03
