# Supplementary material for: Observation of angular momentum transfer among crystal lattice modes
Source: Nat Phys. 2026 May 12;22(7):1100–6. doi: 10.1038/s41567-026-03274-8 (PMC13423836; doi:10.1038/s41567-026-03274-8)
Supplement: Supplementary file 7 — Source data for Fig. 2a–d. [file 41567_2026_3274_MOESM7_ESM.zip › Fig2b_THz_ellipticity.txt]

Frequency decomposed ellipticity
Frequency (THz)	Ellipticity (RCP@2THz) (norm.)	Ellipticity (Lin@2THz) (norm.)	Ellipticity (LCP@2THz) (norm.)
0.00000000e+00	NaN	NaN	NaN
5.00751127e-02	-1.79660905e-02	-2.14615976e-02	-4.88218135e-02
1.00150225e-01	6.36444634e-01	5.27782364e-01	1.83669181e-01
1.50225338e-01	-1.44168949e-01	-1.37686103e-01	-2.52268871e-01
2.00300451e-01	8.33884968e-02	-8.72793802e-03	-1.76580617e-01
2.50375563e-01	2.13698677e-01	4.05489886e-02	-1.56131439e-01
3.00450676e-01	2.23830869e-01	9.06469054e-03	-2.11868442e-01
3.50525789e-01	2.50080213e-01	-1.49677878e-03	-2.47752013e-01
4.00600901e-01	2.91185169e-01	1.09292439e-02	-2.72318580e-01
4.50676014e-01	3.02235553e-01	-6.74051050e-03	-3.16077623e-01
5.00751127e-01	3.59122738e-01	-1.03714546e-02	-3.55755074e-01
5.50826239e-01	4.00605825e-01	1.82014196e-04	-3.73408141e-01
6.00901352e-01	4.24247309e-01	-8.93630082e-03	-4.20145863e-01
6.50976465e-01	4.51913568e-01	-1.15275189e-02	-4.45119504e-01
7.01051577e-01	4.99701033e-01	-2.93390296e-03	-4.74815621e-01
7.51126690e-01	5.07030057e-01	-1.20067262e-02	-5.02564688e-01
8.01201803e-01	5.42502471e-01	-1.94051539e-02	-5.41160507e-01
8.51276915e-01	5.69804998e-01	-2.45767807e-02	-5.65297546e-01
9.01352028e-01	6.02962089e-01	-2.21159275e-02	-6.00557668e-01
9.51427141e-01	6.20119319e-01	-2.40469757e-02	-6.25569361e-01
1.00150225e+00	6.59581580e-01	-2.20223196e-02	-6.58338301e-01
1.05157737e+00	6.76755067e-01	-2.68878498e-02	-6.79901816e-01
1.10165248e+00	7.01816728e-01	-3.63688047e-02	-7.13883021e-01
1.15172759e+00	7.24961730e-01	-3.46638977e-02	-7.32115285e-01
1.20180270e+00	7.51213326e-01	-3.03369905e-02	-7.57821450e-01
1.25187782e+00	7.68175266e-01	-3.23247536e-02	-7.79028731e-01
1.30195293e+00	7.96796155e-01	-3.44670105e-02	-8.03368755e-01
1.35202804e+00	8.20664905e-01	-2.99765396e-02	-8.19404967e-01
1.40210315e+00	8.42916614e-01	-3.15114804e-02	-8.39593694e-01
1.45217827e+00	8.62934568e-01	-3.26442592e-02	-8.56709371e-01
1.50225338e+00	8.83021480e-01	-2.90762318e-02	-8.73566954e-01
1.55232849e+00	8.98619600e-01	-2.70446135e-02	-8.89078136e-01
1.60240361e+00	9.17189590e-01	-2.54057060e-02	-9.04665212e-01
1.65247872e+00	9.32902447e-01	-2.00175778e-02	-9.19678383e-01
1.70255383e+00	9.43920647e-01	-2.03990315e-02	-9.34496849e-01
1.75262894e+00	9.56750665e-01	-2.49971505e-02	-9.49209639e-01
1.80270406e+00	9.67198522e-01	-2.19823370e-02	-9.57286038e-01
1.85277917e+00	9.77432080e-01	-1.50106541e-02	-9.67534570e-01
1.90285428e+00	9.83097341e-01	-1.38347655e-02	-9.74967553e-01
1.95292939e+00	9.91163647e-01	-9.69715295e-03	-9.85074363e-01
2.00300451e+00	9.93779343e-01	-7.64882757e-03	-9.89049184e-01
2.05307962e+00	9.98061099e-01	-7.51162240e-03	-9.95469489e-01
2.10315473e+00	9.99046983e-01	-4.00774304e-03	-9.97250232e-01
2.15322984e+00	9.99679914e-01	1.56321026e-04	-9.99620751e-01
2.20330496e+00	9.98593467e-01	4.08720566e-03	-9.98661750e-01
2.25338007e+00	9.94578304e-01	9.95766531e-03	-9.95718395e-01
2.30345518e+00	9.91958756e-01	1.80826264e-02	-9.93308993e-01
2.35353030e+00	9.83658936e-01	2.22342747e-02	-9.86741368e-01
2.40360541e+00	9.77626065e-01	2.55014767e-02	-9.82410021e-01
2.45368052e+00	9.64365547e-01	2.88403647e-02	-9.70510990e-01
2.50375563e+00	9.58748741e-01	2.48090814e-02	-9.63125565e-01
2.55383075e+00	9.39044675e-01	2.53748927e-02	-9.46150546e-01
2.60390586e+00	9.30584474e-01	3.04186582e-02	-9.37362043e-01
2.65398097e+00	9.05805337e-01	2.75745380e-02	-9.09593874e-01
2.70405608e+00	8.92544095e-01	1.90204418e-02	-8.96434697e-01
2.75413120e+00	8.62212409e-01	1.76294984e-02	-8.67839145e-01
2.80420631e+00	8.50111167e-01	1.59155051e-02	-8.50059206e-01
2.85428142e+00	8.24700802e-01	8.98101100e-03	-8.22061442e-01
2.90435653e+00	8.16361989e-01	7.96601111e-03	-8.13022502e-01
2.95443165e+00	7.87781916e-01	8.47256667e-03	-7.80011204e-01
3.00450676e+00	7.56477670e-01	2.70261095e-03	-7.41053600e-01
3.05458187e+00	7.25561161e-01	7.55384869e-03	-7.06033346e-01
3.10465699e+00	7.13790680e-01	1.10135793e-02	-6.91827970e-01
3.15473210e+00	6.83703904e-01	1.03808080e-02	-6.58650059e-01
3.20480721e+00	6.73288117e-01	1.25991363e-02	-6.31637941e-01
3.25488232e+00	6.69423261e-01	1.56068006e-02	-6.02629207e-01
3.30495744e+00	6.38135061e-01	2.31503467e-02	-5.70263173e-01
3.35503255e+00	6.07246241e-01	3.99300525e-02	-5.48193095e-01
3.40510766e+00	5.83616727e-01	4.45855744e-02	-5.30743951e-01
3.45518277e+00	5.71178205e-01	3.05115998e-02	-5.20986301e-01
3.50525789e+00	5.70163947e-01	2.48832511e-02	-5.15310732e-01
3.55533300e+00	5.80493219e-01	2.34677997e-02	-5.15074837e-01
3.60540811e+00	5.59371800e-01	2.71975666e-02	-4.97263243e-01
3.65548322e+00	5.77140116e-01	4.12592706e-02	-4.87268127e-01
3.70555834e+00	6.04144401e-01	3.90543427e-02	-4.68952441e-01
3.75563345e+00	6.08181938e-01	2.53785413e-02	-4.85807881e-01
3.80570856e+00	5.93406419e-01	3.73210200e-02	-5.17386158e-01
3.85578368e+00	5.52083462e-01	5.12885160e-02	-5.19573581e-01
3.90585879e+00	4.87357393e-01	4.41759526e-02	-5.39878559e-01
3.95593390e+00	5.52153395e-01	4.37880597e-02	-7.12923014e-01
4.00600901e+00	8.22165941e-01	2.46036914e-02	-9.39128011e-01
