# Supplementary material for: Observation of angular momentum transfer among crystal lattice modes
Source: Nat Phys. 2026 May 12;22(7):1100–6. doi: 10.1038/s41567-026-03274-8 (PMC13423836; doi:10.1038/s41567-026-03274-8)
Supplement: Supplementary file 7 — Source data for Fig. 2a–d. [file 41567_2026_3274_MOESM7_ESM.zip › Fig2b_THz_spectrum.txt]

Spectral amplitude of THz field
Frequency (THz)	Spectral amplitude (norm.)
0.00000000e+00	0.00000000e+00
5.00751127e-02	1.07849630e-01
1.00150225e-01	2.94185603e-02
1.50225338e-01	1.24748227e-01
2.00300451e-01	2.10483656e-01
2.50375563e-01	2.88056628e-01
3.00450676e-01	3.55544859e-01
3.50525789e-01	4.28968724e-01
4.00600901e-01	5.22453154e-01
4.50676014e-01	5.85876528e-01
5.00751127e-01	6.56929782e-01
5.50826239e-01	7.13555601e-01
6.00901352e-01	7.76120928e-01
6.50976465e-01	8.25281544e-01
7.01051577e-01	8.69071028e-01
7.51126690e-01	8.90610282e-01
8.01201803e-01	8.93179776e-01
8.51276915e-01	8.82850703e-01
9.01352028e-01	8.74473638e-01
9.51427141e-01	8.61649562e-01
1.00150225e+00	8.54962373e-01
1.05157737e+00	8.51396542e-01
1.10165248e+00	8.50449388e-01
1.15172759e+00	8.64686303e-01
1.20180270e+00	9.01320715e-01
1.25187782e+00	9.38107049e-01
1.30195293e+00	9.69676910e-01
1.35202804e+00	9.86299223e-01
1.40210315e+00	9.97585798e-01
1.45217827e+00	1.00000000e+00
1.50225338e+00	9.99255156e-01
1.55232849e+00	9.70297300e-01
1.60240361e+00	9.20898118e-01
1.65247872e+00	8.45250150e-01
1.70255383e+00	7.96883608e-01
1.75262894e+00	7.78168697e-01
1.80270406e+00	7.63440482e-01
1.85277917e+00	7.34636884e-01
1.90285428e+00	7.11390473e-01
1.95292939e+00	6.97232895e-01
2.00300451e+00	6.90560308e-01
2.05307962e+00	6.73620534e-01
2.10315473e+00	6.54467060e-01
2.15322984e+00	6.17477735e-01
2.20330496e+00	5.83852894e-01
2.25338007e+00	5.53617164e-01
2.30345518e+00	5.30073269e-01
2.35353030e+00	4.82329599e-01
2.40360541e+00	4.34648767e-01
2.45368052e+00	3.86245887e-01
2.50375563e+00	3.49903545e-01
2.55383075e+00	3.03316336e-01
2.60390586e+00	2.56151949e-01
2.65398097e+00	2.10048411e-01
2.70405608e+00	1.91735305e-01
2.75413120e+00	1.66478425e-01
2.80420631e+00	1.53609846e-01
2.85428142e+00	1.42692873e-01
2.90435653e+00	1.33898954e-01
2.95443165e+00	1.15275312e-01
3.00450676e+00	1.00077433e-01
3.05458187e+00	9.54244612e-02
3.10465699e+00	9.48748356e-02
3.15473210e+00	8.66723895e-02
3.20480721e+00	8.23061450e-02
3.25488232e+00	7.57079522e-02
3.30495744e+00	6.82743360e-02
3.35503255e+00	6.25446435e-02
3.40510766e+00	5.92458159e-02
3.45518277e+00	5.54987191e-02
3.50525789e+00	4.95734570e-02
3.55533300e+00	3.63979857e-02
3.60540811e+00	2.53726065e-02
3.65548322e+00	1.87671496e-02
3.70555834e+00	1.51101495e-02
3.75563345e+00	1.26086005e-02
3.80570856e+00	9.09407634e-03
3.85578368e+00	4.96258215e-03
3.90585879e+00	2.75758001e-03
3.95593390e+00	3.23190791e-03
4.00600901e+00	5.70624347e-03
