# Supplementary material for: Observation of angular momentum transfer among crystal lattice modes
Source: Nat Phys. 2026 May 12;22(7):1100–6. doi: 10.1038/s41567-026-03274-8 (PMC13423836; doi:10.1038/s41567-026-03274-8)
Supplement: Supplementary file 7 — Source data for Fig. 2a–d. [file 41567_2026_3274_MOESM7_ESM.zip › Fig2d_Eg_phonon_ellipticity.txt]

Frequency decomposed ellipticity of TKE signals
Frequency (THz)	Ellipticity (TKE under RCP THz; LCP@4THz) (norm.)	Ellipticity (TKE under Lin THz; Lin@4THz) (norm.)	Ellipticity (TKE under LCP THz; RCP@4THz) (norm.)
0.00000000e+00	1.11022302e-16	0.00000000e+00	3.33066907e-16
6.26174076e-02	8.90943045e-01	2.64244827e-01	9.49505827e-01
1.25234815e-01	-3.60606015e-01	-8.87967859e-02	-7.48764274e-02
1.87852223e-01	2.79492487e-01	4.78688429e-02	6.91017983e-01
2.50469631e-01	2.07565451e-01	3.16507109e-03	7.66274327e-01
3.13087038e-01	3.14512816e-01	8.10463872e-02	8.10830716e-01
3.75704446e-01	4.29629902e-01	1.36410688e-01	8.85163451e-01
4.38321853e-01	2.01260406e-01	1.28869442e-01	8.70779414e-01
5.00939261e-01	1.77385043e-01	1.61014475e-01	7.74496220e-01
5.63556669e-01	-1.66944951e-02	8.00542951e-02	8.70863743e-01
6.26174076e-01	-1.79837153e-02	1.13475620e-01	8.51255618e-01
6.88791484e-01	-1.10243766e-01	6.82877364e-02	8.51743035e-01
7.51408892e-01	2.31464623e-02	1.19483374e-01	6.68381921e-01
8.14026299e-01	1.26353881e-01	1.41532498e-01	5.42405968e-01
8.76643707e-01	2.85005538e-01	3.03734596e-01	3.40085493e-01
9.39261115e-01	2.89733301e-01	3.43358313e-01	3.92304967e-01
1.00187852e+00	2.41551064e-01	3.14336776e-01	3.54317266e-01
1.06449593e+00	4.97729177e-01	2.24016024e-01	2.95909329e-01
1.12711334e+00	1.54374659e-01	4.32760650e-01	5.51883914e-01
1.18973075e+00	-3.56925581e-01	2.54915413e-01	7.97073257e-01
1.25234815e+00	-5.32844886e-01	9.37367279e-02	7.77840428e-01
1.31496556e+00	-3.90829196e-01	1.85322401e-01	6.70219927e-01
1.37758297e+00	-2.77514178e-01	4.59372338e-01	5.92979964e-01
1.44020038e+00	-1.58310148e-01	3.79569275e-01	5.76556180e-01
1.50281778e+00	-3.20413159e-01	4.51455540e-01	2.87209898e-01
1.56543519e+00	-5.40390934e-01	1.66607641e-01	2.23803912e-01
1.62805260e+00	-6.77400281e-01	1.50693505e-01	2.92413943e-01
1.69067001e+00	-5.72906286e-01	1.11297187e-01	7.11442269e-01
1.75328741e+00	-2.21989274e-01	2.34453152e-01	8.37136817e-01
1.81590482e+00	4.45166757e-02	5.27764255e-01	8.38453838e-01
1.87852223e+00	5.11145010e-02	8.85746824e-01	6.86210848e-01
1.94113964e+00	-2.19641983e-01	4.89746281e-01	4.79506460e-01
2.00375704e+00	-7.37681575e-01	-4.12926249e-01	4.57598230e-01
2.06637445e+00	-9.43656364e-01	-6.35055122e-01	6.71370141e-01
2.12899186e+00	-9.94318470e-01	-5.72997855e-01	7.64930761e-01
2.19160927e+00	-9.51512405e-01	-8.31147171e-02	8.64114256e-01
2.25422668e+00	-9.29833714e-01	1.94547178e-01	9.11558063e-01
2.31684408e+00	-9.25068467e-01	1.67184872e-01	8.94527680e-01
2.37946149e+00	-8.80063186e-01	1.93542413e-01	8.87953027e-01
2.44207890e+00	-8.57163105e-01	1.92988697e-01	9.20890374e-01
2.50469631e+00	-8.50305105e-01	1.79290278e-01	9.43047769e-01
2.56731371e+00	-8.77338714e-01	1.39561421e-01	9.45053531e-01
2.62993112e+00	-9.17645150e-01	1.29318679e-01	9.39744149e-01
2.69254853e+00	-9.68514212e-01	5.59795767e-02	9.37071469e-01
2.75516594e+00	-9.92300926e-01	1.11627138e-01	9.47592230e-01
2.81778334e+00	-9.94637845e-01	1.47074075e-01	9.79779643e-01
2.88040075e+00	-9.89116449e-01	1.06188910e-01	9.69746826e-01
2.94301816e+00	-9.78649073e-01	1.01231723e-01	9.67904910e-01
3.00563557e+00	-9.74795693e-01	1.41883171e-01	9.73279234e-01
3.06825297e+00	-9.74538982e-01	1.60031363e-01	9.84291042e-01
3.13087038e+00	-9.66600032e-01	6.06578544e-02	9.83606572e-01
3.19348779e+00	-9.82224237e-01	1.95321549e-01	9.97111589e-01
3.25610520e+00	-9.69717934e-01	1.33568766e-01	9.97266266e-01
3.31872260e+00	-9.78025397e-01	1.73221971e-01	9.97602441e-01
3.38134001e+00	-9.85017158e-01	1.47095017e-01	9.99479557e-01
3.44395742e+00	-9.87529332e-01	2.26084791e-01	9.98703370e-01
3.50657483e+00	-9.94315612e-01	2.81457174e-01	9.94998166e-01
3.56919224e+00	-9.90752916e-01	3.08657162e-01	9.89510286e-01
3.63180964e+00	-9.91895456e-01	4.53824128e-01	9.84661228e-01
3.69442705e+00	-9.95561488e-01	3.00513719e-01	9.98661523e-01
3.75704446e+00	-9.98542453e-01	1.45880789e-01	9.99429169e-01
3.81966187e+00	-9.99808514e-01	1.00415909e-01	9.97993267e-01
3.88227927e+00	-9.99901555e-01	7.04809116e-02	9.97287024e-01
3.94489668e+00	-9.99897036e-01	7.34615694e-02	9.97347924e-01
4.00751409e+00	-9.99824891e-01	7.26225911e-02	9.97565315e-01
4.07013150e+00	-9.99668715e-01	6.79875032e-02	9.97788284e-01
4.13274890e+00	-9.99689029e-01	5.91021643e-02	9.98122981e-01
4.19536631e+00	-9.99507002e-01	6.05324564e-02	9.98504933e-01
4.25798372e+00	-9.99196332e-01	4.69942848e-02	9.97636903e-01
4.32060113e+00	-9.99577049e-01	4.25963440e-02	9.96815864e-01
4.38321853e+00	-9.99612077e-01	2.43653100e-02	9.96090506e-01
4.44583594e+00	-9.99778380e-01	1.31675588e-02	9.94043672e-01
4.50845335e+00	-9.99120481e-01	-3.75511996e-03	9.92447830e-01
4.57107076e+00	-9.99194199e-01	1.45548598e-03	9.92605847e-01
4.63368817e+00	-9.96552824e-01	1.51000244e-02	9.91708561e-01
4.69630557e+00	-9.97182674e-01	-1.34459937e-02	9.93482056e-01
4.75892298e+00	-9.94541828e-01	7.91375966e-03	9.94323917e-01
4.82154039e+00	-9.90222287e-01	-2.04627474e-03	9.93534954e-01
4.88415780e+00	-9.85949821e-01	-2.93428678e-02	9.90036494e-01
4.94677520e+00	-9.62070540e-01	-3.07423003e-02	9.84210837e-01
5.00939261e+00	-9.68098943e-01	-4.90820909e-02	9.94942430e-01
5.07201002e+00	-9.33246587e-01	-2.14498764e-01	9.93093358e-01
5.13462743e+00	-9.07006454e-01	-2.17712802e-02	9.70022164e-01
5.19724483e+00	-8.61637750e-01	5.72646565e-03	8.69325315e-01
5.25986224e+00	-8.51334119e-01	8.37233030e-02	8.59566163e-01
5.32247965e+00	-8.27900970e-01	7.11984808e-02	8.90601347e-01
5.38509706e+00	-7.06608201e-01	1.58228351e-01	8.62751270e-01
5.44771446e+00	-7.06662569e-01	-2.09544710e-03	8.94817577e-01
5.51033187e+00	-6.41117939e-01	1.79927334e-02	8.82264361e-01
5.57294928e+00	-4.41670703e-01	8.46579948e-02	-3.28038844e-01
5.63556669e+00	-6.08103233e-01	-8.27872449e-02	-8.06745300e-01
5.69818410e+00	-6.09485805e-01	1.99872331e-01	-6.92302925e-01
5.76080150e+00	-7.25917591e-01	-4.61209695e-01	-3.17493048e-01
5.82341891e+00	-7.52690344e-01	2.92223088e-02	-2.47203707e-01
5.88603632e+00	-9.58058234e-01	-4.07316156e-01	-7.63628411e-01
5.94865373e+00	-9.26909370e-01	-1.13069232e-01	-4.86819690e-01
6.01127113e+00	-9.33423880e-01	-6.43273510e-01	-9.63806545e-01
