# Supplementary material for: Observation of angular momentum transfer among crystal lattice modes
Source: Nat Phys. 2026 May 12;22(7):1100–6. doi: 10.1038/s41567-026-03274-8 (PMC13423836; doi:10.1038/s41567-026-03274-8)
Supplement: Supplementary file 7 — Source data for Fig. 2a–d. [file 41567_2026_3274_MOESM7_ESM.zip › Fig2d_TKE_spectrum.txt]

Spectral amplitude of TKE signal of Bi2Se3 under linear THz excitation
Frequency (THz)	Spectral amplitude (norm.)
0.00000000e+00	2.53006909e-01
6.26174076e-02	7.90785104e-01
1.25234815e-01	6.48383668e-01
1.87852223e-01	6.29639401e-01
2.50469631e-01	5.40019476e-01
3.13087038e-01	4.81304294e-01
3.75704446e-01	3.70817348e-01
4.38321853e-01	3.33791066e-01
5.00939261e-01	2.74557336e-01
5.63556669e-01	2.53106388e-01
6.26174076e-01	2.21308979e-01
6.88791484e-01	1.96187077e-01
7.51408892e-01	1.67769913e-01
8.14026299e-01	1.30715532e-01
8.76643707e-01	1.04420951e-01
9.39261115e-01	7.99057184e-02
1.00187852e+00	7.42592649e-02
1.06449593e+00	5.93947491e-02
1.12711334e+00	4.12185012e-02
1.18973075e+00	8.12565759e-02
1.25234815e+00	6.73595089e-02
1.31496556e+00	6.11000770e-02
1.37758297e+00	4.59729818e-02
1.44020038e+00	4.56682189e-02
1.50281778e+00	3.96915998e-02
1.56543519e+00	4.13175908e-02
1.62805260e+00	4.17628205e-02
1.69067001e+00	3.90883075e-02
1.75328741e+00	3.54625074e-02
1.81590482e+00	2.95880833e-02
1.87852223e+00	2.49296991e-02
1.94113964e+00	2.10691740e-02
2.00375704e+00	2.58156522e-02
2.06637445e+00	3.41086931e-02
2.12899186e+00	4.18632011e-02
2.19160927e+00	5.39275087e-02
2.25422668e+00	6.48850241e-02
2.31684408e+00	7.53421975e-02
2.37946149e+00	8.38527844e-02
2.44207890e+00	8.89878301e-02
2.50469631e+00	8.31907228e-02
2.56731371e+00	8.48234138e-02
2.62993112e+00	8.48513939e-02
2.69254853e+00	8.73569387e-02
2.75516594e+00	8.99593576e-02
2.81778334e+00	9.27593377e-02
2.88040075e+00	9.41229960e-02
2.94301816e+00	9.46202708e-02
3.00563557e+00	8.79249347e-02
3.06825297e+00	7.82818242e-02
3.13087038e+00	6.79770773e-02
3.19348779e+00	7.21899435e-02
3.25610520e+00	8.26497214e-02
3.31872260e+00	9.44045727e-02
3.38134001e+00	1.05341757e-01
3.44395742e+00	1.02496898e-01
3.50657483e+00	8.90116935e-02
3.56919224e+00	7.42286822e-02
3.63180964e+00	6.33704965e-02
3.69442705e+00	9.07769803e-02
3.75704446e+00	1.72765131e-01
3.81966187e+00	3.51602208e-01
3.88227927e+00	6.76918290e-01
3.94489668e+00	9.85903814e-01
4.00751409e+00	1.00000000e+00
4.07013150e+00	8.49850543e-01
4.13274890e+00	7.08817463e-01
4.19536631e+00	5.86033108e-01
4.25798372e+00	4.86739663e-01
4.32060113e+00	3.97339367e-01
4.38321853e+00	3.20710392e-01
4.44583594e+00	2.53140750e-01
4.50845335e+00	1.98704169e-01
4.57107076e+00	1.55083673e-01
4.63368817e+00	1.26674012e-01
4.69630557e+00	1.06773074e-01
4.75892298e+00	9.43629478e-02
4.82154039e+00	8.22596659e-02
4.88415780e+00	6.70686393e-02
4.94677520e+00	6.03757496e-02
5.00939261e+00	4.90098591e-02
5.07201002e+00	3.93241513e-02
5.13462743e+00	3.40878569e-02
5.19724483e+00	3.36361232e-02
5.25986224e+00	3.23221756e-02
5.32247965e+00	3.10221611e-02
5.38509706e+00	2.47496051e-02
5.44771446e+00	2.13162774e-02
5.51033187e+00	1.97316229e-02
5.57294928e+00	1.84109124e-02
5.63556669e+00	1.69288606e-02
5.69818410e+00	1.43644657e-02
5.76080150e+00	9.44247946e-03
5.82341891e+00	8.79522091e-03
5.88603632e+00	1.06069833e-02
5.94865373e+00	1.23517865e-02
6.01127113e+00	1.03878441e-02
