# Supplementary material for: Observation of angular momentum transfer among crystal lattice modes
Source: Nat Phys. 2026 May 12;22(7):1100–6. doi: 10.1038/s41567-026-03274-8 (PMC13423836; doi:10.1038/s41567-026-03274-8)
Supplement: Supplementary file 7 — Source data for Fig. 2a–d. [file 41567_2026_3274_MOESM7_ESM.zip › Fig2с_Phonon_trajectory_LCP_THz_excitation.txt]

Eg phonon trajectory under LCP THz excitation
Time (ps)	Q_alpha (a.u.)	Q_beta (a.u.)
-3.72000000e+00	3.10625164e-06	1.45045963e-05
-3.71000000e+00	6.93231345e-06	1.27944117e-05
-3.70000000e+00	1.02259236e-05	1.01801315e-05
-3.69000000e+00	1.27446628e-05	6.86303643e-06
-3.68000000e+00	1.43055555e-05	3.09754173e-06
-3.67000000e+00	1.47995088e-05	-8.28556143e-07
-3.66000000e+00	1.42000188e-05	-4.61660258e-06
-3.65000000e+00	1.25653807e-05	-7.98060249e-06
-3.64000000e+00	1.00341559e-05	-1.06698536e-05
-3.63000000e+00	6.81418769e-06	-1.24888614e-05
-3.62000000e+00	3.16598494e-06	-1.33128958e-05
-3.61000000e+00	-6.18237909e-07	-1.30978837e-05
-3.60000000e+00	-4.23820358e-06	-1.18837736e-05
-3.59000000e+00	-7.40999264e-06	-9.79103199e-06
-3.58000000e+00	-9.88924605e-06	-7.01049262e-06
-3.57000000e+00	-1.14912240e-05	-3.78732889e-06
-3.56000000e+00	-1.21060258e-05	-4.00419741e-07
-3.55000000e+00	-1.17076508e-05	2.86121960e-06
-3.54000000e+00	-1.03560707e-05	5.72299906e-06
-3.53000000e+00	-8.19205512e-06	7.94825034e-06
-3.52000000e+00	-5.42509179e-06	9.35865619e-06
-3.51000000e+00	-2.31533102e-06	9.84983343e-06
-3.50000000e+00	8.48995894e-07	9.40066802e-06
-3.49000000e+00	3.77682550e-06	8.07550361e-06
-3.48000000e+00	6.20005580e-06	6.01887509e-06
-3.47000000e+00	7.89767251e-06	3.44310822e-06
-3.46000000e+00	8.71609055e-06	6.09723899e-07
-3.45000000e+00	8.58386940e-06	-2.19386158e-06
-3.44000000e+00	7.51939997e-06	-4.68040833e-06
-3.43000000e+00	5.63073006e-06	-6.58947740e-06
-3.42000000e+00	3.10735107e-06	-7.71228214e-06
-3.41000000e+00	2.04457234e-07	-7.91252946e-06
-3.40000000e+00	-2.77914670e-06	-7.14129648e-06
-3.39000000e+00	-5.52772911e-06	-5.44444616e-06
-3.38000000e+00	-7.73769504e-06	-2.96168501e-06
-3.37000000e+00	-9.14654107e-06	8.29375226e-08
-3.36000000e+00	-9.55914036e-06	3.39855314e-06
-3.35000000e+00	-8.86893947e-06	6.65177210e-06
-3.34000000e+00	-7.07200399e-06	9.49587078e-06
-3.33000000e+00	-4.27239318e-06	1.16024919e-05
-3.32000000e+00	-6.78036783e-07	1.26931697e-05
-3.31000000e+00	3.41292420e-06	1.25679015e-05
-3.30000000e+00	7.63454922e-06	1.11281271e-05
-3.29000000e+00	1.15826924e-05	8.39184888e-06
-3.28000000e+00	1.48495258e-05	4.49920677e-06
-3.27000000e+00	1.70602181e-05	-2.92437238e-07
-3.26000000e+00	1.79086900e-05	-5.62399028e-06
-3.25000000e+00	1.71893110e-05	-1.10598851e-05
-3.24000000e+00	1.48216035e-05	-1.61214230e-05
-3.23000000e+00	1.08654859e-05	-2.03257602e-05
-3.22000000e+00	5.52526809e-06	-2.32275058e-05
-3.21000000e+00	-8.58514212e-07	-2.44595345e-05
-3.20000000e+00	-7.82936518e-06	-2.37695248e-05
-3.19000000e+00	-1.48461098e-05	-2.10489244e-05
-3.18000000e+00	-2.13231364e-05	-1.63515210e-05
-3.17000000e+00	-2.66766998e-05	-9.89952369e-06
-3.16000000e+00	-3.03737448e-05	-2.07600006e-06
-3.15000000e+00	-3.19793306e-05	6.59641914e-06
-3.14000000e+00	-3.11986667e-05	1.54895247e-05
-3.13000000e+00	-2.79100243e-05	2.39140715e-05
-3.12000000e+00	-2.21853591e-05	3.11717824e-05
-3.11000000e+00	-1.42963347e-05	3.66109622e-05
-3.10000000e+00	-4.70451980e-06	3.96813966e-05
-3.09000000e+00	5.96424362e-06	3.99840699e-05
-3.08000000e+00	1.69600186e-05	3.73114445e-05
-3.07000000e+00	2.74609864e-05	3.16746138e-05
-3.06000000e+00	3.66340972e-05	2.33145274e-05
-3.05000000e+00	4.36997251e-05	1.26956344e-05
-3.04000000e+00	4.79953732e-05	4.81627021e-07
-3.03000000e+00	4.90333350e-05	-1.25056251e-05
-3.02000000e+00	4.65474774e-05	-2.53414741e-05
-3.01000000e+00	4.05249652e-05	-3.70645101e-05
-3.00000000e+00	3.12197666e-05	-4.67484792e-05
-2.99000000e+00	1.91460830e-05	-5.35747300e-05
-2.98000000e+00	5.05135768e-06	-5.68995527e-05
-2.97000000e+00	-1.01298928e-05	-5.63109495e-05
-2.96000000e+00	-2.53386215e-05	-5.16699915e-05
-2.95000000e+00	-3.94659745e-05	-4.31329348e-05
-2.94000000e+00	-5.14348859e-05	-3.11516303e-05
-2.93000000e+00	-6.02824988e-05	-1.64513627e-05
-2.92000000e+00	-6.52370793e-05	1.30118931e-08
-2.91000000e+00	-6.57832893e-05	1.71200436e-05
-2.90000000e+00	-6.17103752e-05	3.36596102e-05
-2.89000000e+00	-5.31389650e-05	4.84203082e-05
-2.88000000e+00	-4.05236841e-05	6.02799172e-05
-2.87000000e+00	-2.46305814e-05	6.82920897e-05
-2.86000000e+00	-6.49027896e-06	7.17624922e-05
-2.85000000e+00	1.26703347e-05	7.03082235e-05
-2.84000000e+00	3.15132965e-05	6.38954475e-05
-2.83000000e+00	4.86856330e-05	5.28517092e-05
-2.82000000e+00	6.29192663e-05	3.78512647e-05
-2.81000000e+00	7.31272325e-05	1.98737992e-05
-2.80000000e+00	7.84887622e-05	1.38982130e-07
-2.79000000e+00	7.85164307e-05	-1.99787504e-05
-2.78000000e+00	7.30997974e-05	-3.90491446e-05
-2.77000000e+00	6.25216310e-05	-5.56915439e-05
-2.76000000e+00	4.74448429e-05	-6.86788207e-05
-2.75000000e+00	2.88704783e-05	-7.70317934e-05
-2.74000000e+00	8.06936416e-06	-8.00966504e-05
-2.73000000e+00	-1.35078828e-05	-7.75990506e-05
-2.72000000e+00	-3.43360012e-05	-6.96702500e-05
-2.71000000e+00	-5.29275846e-05	-5.68426896e-05
-2.70000000e+00	-6.79444039e-05	-4.00148153e-05
-2.69000000e+00	-7.82989495e-05	-2.03873113e-05
-2.68000000e+00	-8.32381909e-05	6.24779984e-07
-2.67000000e+00	-8.24028011e-05	2.14975917e-05
-2.66000000e+00	-7.58568965e-05	4.07136407e-05
-2.65000000e+00	-6.40855826e-05	5.68778159e-05
-2.64000000e+00	-4.79600858e-05	6.88250281e-05
-2.63000000e+00	-2.86728095e-05	7.57109020e-05
-2.62000000e+00	-7.64707359e-06	7.70780916e-05
-2.61000000e+00	1.35716257e-05	7.28926262e-05
-2.60000000e+00	3.34344251e-05	6.35470026e-05
-2.59000000e+00	5.05086429e-05	4.98293630e-05
-2.58000000e+00	6.35885516e-05	3.28608334e-05
-2.57000000e+00	7.17884397e-05	1.40057083e-05
-2.56000000e+00	7.46103451e-05	-5.23853631e-06
-2.55000000e+00	7.19807994e-05	-2.33626578e-05
-2.54000000e+00	6.42533771e-05	-3.89686613e-05
-2.53000000e+00	5.21765991e-05	-5.08842836e-05
-2.52000000e+00	3.68295829e-05	-5.82593507e-05
-2.51000000e+00	1.95305237e-05	-6.06357476e-05
-2.50000000e+00	1.72540880e-06	-5.79847924e-05
-2.49000000e+00	-1.51338868e-05	-5.07084209e-05
-2.48000000e+00	-2.97119623e-05	-3.96035652e-05
-2.47000000e+00	-4.09023684e-05	-2.57922028e-05
-2.46000000e+00	-4.79205387e-05	-1.06225196e-05
-2.45000000e+00	-5.03690266e-05	4.45079551e-06
-2.44000000e+00	-4.82691281e-05	1.79971418e-05
-2.43000000e+00	-4.20557502e-05	2.87403293e-05
-2.42000000e+00	-3.25354939e-05	3.56772274e-05
-2.41000000e+00	-2.08110993e-05	3.81740440e-05
-2.40000000e+00	-8.17838855e-06	3.60311859e-05
-2.39000000e+00	3.99562416e-06	2.95101229e-05
-2.38000000e+00	1.44029371e-05	1.93187850e-05
-2.37000000e+00	2.19215662e-05	6.55553577e-06
-2.36000000e+00	2.57278149e-05	-7.38461396e-06
-2.35000000e+00	2.53832491e-05	-2.09344582e-05
-2.34000000e+00	2.08877407e-05	-3.24996732e-05
-2.33000000e+00	1.26926837e-05	-4.06122971e-05
-2.32000000e+00	1.67182442e-06	-4.40791756e-05
-2.31000000e+00	-1.09491641e-05	-4.21118339e-05
-2.30000000e+00	-2.36995246e-05	-3.44252986e-05
-2.29000000e+00	-3.49983988e-05	-2.12955745e-05
-2.28000000e+00	-4.33068364e-05	-3.56863823e-06
-2.27000000e+00	-4.72837273e-05	1.73822776e-05
-2.26000000e+00	-4.59316300e-05	3.97499786e-05
-2.25000000e+00	-3.87187247e-05	6.14315940e-05
-2.24000000e+00	-2.56645879e-05	8.02020833e-05
-2.23000000e+00	-7.38008230e-06	9.39096555e-05
-2.22000000e+00	1.49447832e-05	1.00677221e-04
-2.21000000e+00	3.96069124e-05	9.90926508e-05
-2.20000000e+00	6.45073682e-05	8.83706844e-05
-2.19000000e+00	8.73124627e-05	6.84708219e-05
-2.18000000e+00	1.05647147e-04	4.01584669e-05
-2.17000000e+00	1.17305723e-04	5.00069935e-06
-2.16000000e+00	1.20462591e-04	-3.47068779e-05
-2.15000000e+00	1.13864765e-04	-7.60801689e-05
-2.14000000e+00	9.69884343e-05	-1.15845718e-04
-2.13000000e+00	7.01438891e-05	-1.50585817e-04
-2.12000000e+00	3.45166377e-05	-1.77011911e-04
-2.11000000e+00	-7.86280204e-06	-1.92245320e-04
-2.10000000e+00	-5.42223681e-05	-1.94082552e-04
-2.09000000e+00	-1.01221112e-04	-1.81222527e-04
-2.08000000e+00	-1.45180986e-04	-1.53434898e-04
-2.07000000e+00	-1.82362251e-04	-1.11652407e-04
-2.06000000e+00	-2.09262482e-04	-5.79754169e-05
-2.05000000e+00	-2.22916160e-04	4.41670082e-06
-2.04000000e+00	-2.21170427e-04	7.14454345e-05
-2.03000000e+00	-2.02913260e-04	1.38394914e-04
-2.02000000e+00	-1.68232816e-04	2.00239238e-04
-2.01000000e+00	-1.18491167e-04	2.52012901e-04
-2.00000000e+00	-5.63016087e-05	2.89197352e-04
-1.99000000e+00	1.45940837e-05	3.08094079e-04
-1.98000000e+00	8.95442646e-05	3.06154284e-04
-1.97000000e+00	1.63289851e-04	2.82237187e-04
-1.96000000e+00	2.30331244e-04	2.36773321e-04
-1.95000000e+00	2.85334327e-04	1.71815542e-04
-1.94000000e+00	3.23545776e-04	9.09684931e-05
-1.93000000e+00	3.41185748e-04	-8.03664588e-07
-1.92000000e+00	3.35786234e-04	-9.74819391e-05
-1.91000000e+00	3.06446165e-04	-1.92391182e-04
-1.90000000e+00	2.53979525e-04	-2.78666229e-04
-1.89000000e+00	1.80939996e-04	-3.49752678e-04
-1.88000000e+00	9.15145920e-05	-3.99905477e-04
-1.87000000e+00	-8.71143537e-06	-4.24647220e-04
-1.86000000e+00	-1.13105993e-04	-4.21149685e-04
-1.85000000e+00	-2.14435889e-04	-3.88506705e-04
-1.84000000e+00	-3.05376746e-04	-3.27873641e-04
-1.83000000e+00	-3.79050715e-04	-2.42458116e-04
-1.82000000e+00	-4.29552047e-04	-1.37357521e-04
-1.81000000e+00	-4.52419988e-04	-1.92504402e-05
-1.80000000e+00	-4.45020985e-04	1.04039461e-04
-1.79000000e+00	-4.06807812e-04	2.24078153e-04
-1.78000000e+00	-3.39431560e-04	3.32417214e-04
-1.77000000e+00	-2.46692928e-04	4.21207885e-04
-1.76000000e+00	-1.34331189e-04	4.83787401e-04
-1.75000000e+00	-9.66166508e-06	5.15192647e-04
-1.74000000e+00	1.18915440e-04	5.12560517e-04
-1.73000000e+00	2.42501354e-04	4.75381979e-04
-1.72000000e+00	3.52338355e-04	4.05587237e-04
-1.71000000e+00	4.40455502e-04	3.07451779e-04
-1.70000000e+00	5.00271477e-04	1.87326608e-04
-1.69000000e+00	5.27107476e-04	5.32095411e-05
-1.68000000e+00	5.18568829e-04	-8.58129563e-05
-1.67000000e+00	4.74763075e-04	-2.20213367e-04
-1.66000000e+00	3.98334166e-04	-3.40712427e-04
-1.65000000e+00	2.94306219e-04	-4.38958314e-04
-1.64000000e+00	1.69744945e-04	-5.08143775e-04
-1.63000000e+00	3.32592777e-05	-5.43513189e-04
-1.62000000e+00	-1.05621286e-04	-5.42719367e-04
-1.61000000e+00	-2.37147622e-04	-5.06001043e-04
-1.60000000e+00	-3.52077126e-04	-4.36165595e-04
-1.59000000e+00	-4.42368928e-04	-3.38376671e-04
-1.58000000e+00	-5.01793477e-04	-2.19761746e-04
-1.57000000e+00	-5.26407527e-04	-8.88690494e-05
-1.56000000e+00	-5.14855428e-04	4.49843607e-05
-1.55000000e+00	-4.68470832e-04	1.72422522e-04
-1.54000000e+00	-3.91168464e-04	2.84722445e-04
-1.53000000e+00	-2.89132354e-04	3.74471230e-04
-1.52000000e+00	-1.70323487e-04	4.36115614e-04
-1.51000000e+00	-4.38448412e-05	4.66359478e-04
-1.50000000e+00	8.07859904e-05	4.64376862e-04
-1.49000000e+00	1.94398046e-04	4.31823046e-04
-1.48000000e+00	2.88899877e-04	3.72642786e-04
-1.47000000e+00	3.57923230e-04	2.92691786e-04
-1.46000000e+00	3.97323162e-04	1.99203263e-04
-1.45000000e+00	4.05491411e-04	1.00144908e-04
-1.44000000e+00	3.83454840e-04	3.52127945e-06
-1.43000000e+00	3.34748546e-04	-8.33180818e-05
-1.42000000e+00	2.65072213e-04	-1.54304358e-04
-1.41000000e+00	1.81757060e-04	-2.05153582e-04
-1.40000000e+00	9.30875715e-05	-2.33703732e-04
-1.39000000e+00	7.53569953e-06	-2.40053452e-04
-1.38000000e+00	-6.70258831e-05	-2.26488238e-04
-1.37000000e+00	-1.24061537e-04	-1.97198736e-04
-1.36000000e+00	-1.58994070e-04	-1.57814702e-04
-1.35000000e+00	-1.69651002e-04	-1.14795437e-04
-1.34000000e+00	-1.56490811e-04	-7.47316759e-05
-1.33000000e+00	-1.22582603e-04	-4.36235333e-05
-1.32000000e+00	-7.33339233e-05	-2.62032823e-05
-1.31000000e+00	-1.59839203e-05	-2.53698165e-05
-1.30000000e+00	4.10991495e-05	-4.17936588e-05
-1.29000000e+00	8.92578710e-05	-7.37377314e-05
-1.28000000e+00	1.20450075e-04	-1.17120829e-04
-1.27000000e+00	1.28135727e-04	-1.65829235e-04
-1.26000000e+00	1.08062243e-04	-2.12258999e-04
-1.25000000e+00	5.88694339e-05	-2.48048957e-04
-1.24000000e+00	-1.75522289e-05	-2.64944729e-04
-1.23000000e+00	-1.15997397e-04	-2.55718452e-04
-1.22000000e+00	-2.28198958e-04	-2.15059542e-04
-1.21000000e+00	-3.43394451e-04	-1.40349436e-04
-1.20000000e+00	-4.49173339e-04	-3.22386247e-05
-1.19000000e+00	-5.32545653e-04	1.05042771e-04
-1.18000000e+00	-5.81149257e-04	2.63689788e-04
-1.17000000e+00	-5.84495644e-04	4.32666341e-04
-1.16000000e+00	-5.35144617e-04	5.98382536e-04
-1.15000000e+00	-4.29697669e-04	7.45670063e-04
-1.14000000e+00	-2.69508808e-04	8.58991251e-04
-1.13000000e+00	-6.10298274e-05	9.23792385e-04
-1.12000000e+00	1.84266582e-04	9.27893061e-04
-1.11000000e+00	4.50409627e-04	8.62792831e-04
-1.10000000e+00	7.17886087e-04	7.24775373e-04
-1.09000000e+00	9.64977992e-04	5.15699657e-04
-1.08000000e+00	1.16939567e-03	2.43386821e-04
-1.07000000e+00	1.31008894e-03	-7.84603887e-05
-1.06000000e+00	1.36909688e-03	-4.30833480e-04
-1.05000000e+00	1.33328423e-03	-7.90477540e-04
-1.04000000e+00	1.19581274e-03	-1.13138103e-03
-1.03000000e+00	9.57208079e-04	-1.42660388e-03
-1.02000000e+00	6.25907721e-04	-1.65031791e-03
-1.01000000e+00	2.18211074e-04	-1.77990813e-03
-1.00000000e+00	-2.42402747e-04	-1.79796933e-03
-9.90000000e-01	-7.26574565e-04	-1.69403066e-03
-9.80000000e-01	-1.20091619e-03	-1.46585308e-03
-9.70000000e-01	-1.63029844e-03	-1.12017024e-03
-9.60000000e-01	-1.98041996e-03	-6.72780442e-04
-9.50000000e-01	-2.22046947e-03	-1.47944663e-04
-9.40000000e-01	-2.32567647e-03	4.22901529e-04
-9.30000000e-01	-2.27954336e-03	1.00305895e-03
-9.20000000e-01	-2.07556677e-03	1.55298268e-03
-9.10000000e-01	-1.71828691e-03	2.03304464e-03
-9.00000000e-01	-1.22354883e-03	2.40644334e-03
-8.90000000e-01	-6.17916964e-04	2.64204225e-03
-8.80000000e-01	6.27517372e-05	2.71691381e-03
-8.70000000e-01	7.75503795e-04	2.61837927e-03
-8.60000000e-01	1.47311805e-03	2.34536544e-03
-8.50000000e-01	2.10737525e-03	1.90894582e-03
-8.40000000e-01	2.63253367e-03	1.33199279e-03
-8.30000000e-01	3.00875009e-03	6.47934671e-04
-8.20000000e-01	3.20518027e-03	-1.01317591e-04
-8.10000000e-01	3.20250801e-03	-8.68141687e-04
-8.00000000e-01	2.99468868e-03	-1.60248059e-03
-7.90000000e-01	2.58974773e-03	-2.25538573e-03
-7.80000000e-01	2.00954488e-03	-2.78255904e-03
-7.70000000e-01	1.28849384e-03	-3.14761864e-03
-7.60000000e-01	4.71310811e-04	-3.32482692e-03
-7.50000000e-01	-3.90055232e-04	-3.30105661e-03
-7.40000000e-01	-1.24008786e-03	-3.07682595e-03
-7.30000000e-01	-2.02368748e-03	-2.66630579e-03
-7.20000000e-01	-2.69016570e-03	-2.09628356e-03
-7.10000000e-01	-3.19693303e-03	-1.40415402e-03
-7.00000000e-01	-3.51258146e-03	-6.35089169e-04
-6.90000000e-01	-3.61910764e-03	1.61389324e-04
-6.80000000e-01	-3.51308876e-03	9.35157159e-04
-6.70000000e-01	-3.20570782e-03	1.63924438e-03
-6.60000000e-01	-2.72162046e-03	2.23328655e-03
-6.50000000e-01	-2.09675409e-03	2.68637599e-03
-6.40000000e-01	-1.37522389e-03	2.97906700e-03
-6.30000000e-01	-6.05629791e-04	3.10436003e-03
-6.20000000e-01	1.62942608e-04	3.06757923e-03
-6.10000000e-01	8.84862744e-04	2.88515679e-03
-6.00000000e-01	1.52148253e-03	2.58243948e-03
-5.90000000e-01	2.04392741e-03	2.19072689e-03
-5.80000000e-01	2.43489052e-03	1.74382859e-03
-5.70000000e-01	2.68925812e-03	1.27448199e-03
-5.60000000e-01	2.81350294e-03	8.10995649e-04
-5.50000000e-01	2.82389993e-03	3.74472816e-04
-5.40000000e-01	2.74373762e-03	-2.30754708e-05
-5.30000000e-01	2.59980424e-03	-3.79496233e-04
-5.20000000e-01	2.41851290e-03	-7.02012597e-04
-5.10000000e-01	2.22208326e-03	-1.00549093e-03
-5.00000000e-01	2.02521231e-03	-1.30958563e-03
-4.90000000e-01	1.83264039e-03	-1.63501805e-03
-4.80000000e-01	1.63794934e-03	-1.99935725e-03
-4.70000000e-01	1.42382275e-03	-2.41275355e-03
-4.60000000e-01	1.16386022e-03	-2.87412045e-03
-4.50000000e-01	8.25879499e-04	-3.36825962e-03
-4.40000000e-01	3.76476575e-04	-3.86437305e-03
-4.30000000e-01	-2.13541460e-04	-4.31630802e-03
-4.20000000e-01	-9.63366467e-04	-4.66473739e-03
-4.10000000e-01	-1.87664937e-03	-4.84130220e-03
-4.00000000e-01	-2.93685795e-03	-4.77454650e-03
-3.90000000e-01	-4.10416084e-03	-4.39727453e-03
-3.80000000e-01	-5.31438438e-03	-3.65477445e-03
-3.70000000e-01	-6.48044557e-03	-2.51320099e-03
-3.60000000e-01	-7.49646797e-03	-9.67307026e-04
-3.50000000e-01	-8.24455022e-03	9.53322486e-04
-3.40000000e-01	-8.60389743e-03	3.18034370e-03
-3.30000000e-01	-8.46176549e-03	5.60572773e-03
-3.20000000e-01	-7.72543083e-03	8.08433722e-03
-3.10000000e-01	-6.33420728e-03	1.04402498e-02
-3.00000000e-01	-4.27040854e-03	1.24767651e-02
-2.90000000e-01	-1.56811822e-03	1.39896964e-02
-2.80000000e-01	1.68131033e-03	1.47832118e-02
-2.70000000e-01	5.32793924e-03	1.46871809e-02
-2.60000000e-01	9.16677116e-03	1.35747326e-02
-2.50000000e-01	1.29464237e-02	1.13785620e-02
-2.40000000e-01	1.63828545e-02	8.10446739e-03
-2.30000000e-01	1.91775962e-02	3.84065995e-03
-2.20000000e-01	2.10395163e-02	-1.23841824e-03
-2.10000000e-01	2.14927100e-02	-6.80630902e-03
-2.00000000e-01	2.05653950e-02	-1.24839434e-02
-1.90000000e-01	1.81763479e-02	-1.78883119e-02
-1.80000000e-01	1.43421822e-02	-2.26183463e-02
-1.70000000e-01	9.18569297e-03	-2.62830142e-02
-1.60000000e-01	2.93680873e-03	-2.85311508e-02
-1.50000000e-01	-4.07455318e-03	-2.90808645e-02
-1.40000000e-01	-1.14338518e-02	-2.77462231e-02
-1.30000000e-01	-1.86649921e-02	-2.44589592e-02
-1.20000000e-01	-2.52599436e-02	-1.92831549e-02
-1.10000000e-01	-3.07131547e-02	-1.24212544e-02
-1.00000000e-01	-3.45585108e-02	-4.21030348e-03
-9.00000000e-02	-3.64062249e-02	4.89201958e-03
-8.00000000e-02	-3.59768706e-02	1.43312640e-02
-7.00000000e-02	-3.31297917e-02	2.34888720e-02
-6.00000000e-02	-2.78833657e-02	3.17218224e-02
-5.00000000e-02	-2.04250443e-02	3.84067806e-02
-4.00000000e-02	-1.11097378e-02	4.29857853e-02
-3.00000000e-02	-4.45893339e-04	4.50102003e-02
-2.00000000e-02	1.09304962e-02	4.41795868e-02
-1.00000000e-02	2.22927960e-02	4.03723290e-02
-5.32907052e-15	3.28695029e-02	3.36652712e-02
1.00000000e-02	4.18960660e-02	2.43402782e-02
2.00000000e-02	4.86693118e-02	1.28764828e-02
3.00000000e-02	5.26006504e-02	-7.20301570e-05
4.00000000e-02	5.32641094e-02	-1.37122933e-02
5.00000000e-02	5.04354142e-02	-2.71604138e-02
6.00000000e-02	4.41187880e-02	-3.94985835e-02
7.00000000e-02	3.45588783e-02	-4.98374949e-02
8.00000000e-02	2.22361732e-02	-5.73799388e-02
9.00000000e-02	7.84540177e-03	-6.14810626e-02
1.00000000e-01	-7.74236757e-03	-6.17007923e-02
1.10000000e-01	-2.35319905e-02	-5.78442805e-02
1.20000000e-01	-3.84677930e-02	-4.99869177e-02
1.30000000e-01	-5.15043583e-02	-3.84814098e-02
1.40000000e-01	-6.16798026e-02	-2.39456126e-02
1.50000000e-01	-6.81863990e-02	-7.23114925e-03
1.60000000e-01	-7.04333798e-02	1.06257711e-02
1.70000000e-01	-6.80970968e-02	2.84685722e-02
1.80000000e-01	-6.11544332e-02	4.50956083e-02
1.90000000e-01	-4.98964111e-02	5.93416248e-02
2.00000000e-01	-3.49202413e-02	7.01598333e-02
2.10000000e-01	-1.70995556e-02	7.66987934e-02
2.20000000e-01	2.46588370e-03	7.83684545e-02
2.30000000e-01	2.25181715e-02	7.48902803e-02
2.40000000e-01	4.17227538e-02	6.63273413e-02
2.50000000e-01	5.87581160e-02	5.30915505e-02
2.60000000e-01	7.24075886e-02	3.59267608e-02
2.70000000e-01	8.16468385e-02	1.58681218e-02
2.80000000e-01	8.57207176e-02	-5.82019392e-03
2.90000000e-01	8.42036985e-02	-2.77251777e-02
3.00000000e-01	7.70391262e-02	-4.83779742e-02
3.10000000e-01	6.45538825e-02	-6.63535002e-02
3.20000000e-01	4.74467149e-02	-8.03698653e-02
3.30000000e-01	2.67503081e-02	-8.93805912e-02
3.40000000e-01	3.76905094e-03	-9.26529425e-02
3.50000000e-01	-2.00037716e-02	-8.98264918e-02
3.60000000e-01	-4.29840671e-02	-8.09472905e-02
3.70000000e-01	-6.36037950e-02	-6.64746319e-02
3.80000000e-01	-8.04193011e-02	-4.72592593e-02
3.90000000e-01	-9.22135559e-02	-2.44938725e-02
4.00000000e-01	-9.80849801e-02	3.61238464e-04
4.10000000e-01	-9.75163258e-02	2.56727741e-02
4.20000000e-01	-9.04183546e-02	4.97430356e-02
4.30000000e-01	-7.71447210e-02	7.09252547e-02
4.40000000e-01	-5.84764332e-02	8.77377090e-02
4.50000000e-01	-3.55763800e-02	9.89686189e-02
4.60000000e-01	-9.91653289e-03	1.03764317e-01
4.70000000e-01	1.68175918e-02	1.01694221e-01
4.80000000e-01	4.28389423e-02	9.27876630e-02
4.90000000e-01	6.63798751e-02	7.75395157e-02
5.00000000e-01	8.58137431e-02	5.68837145e-02
5.10000000e-01	9.97686598e-02	3.21360014e-02
5.20000000e-01	1.07225391e-01	4.90941282e-03
5.30000000e-01	1.07592320e-01	-2.29920060e-02
5.40000000e-01	1.00751942e-01	-4.96941704e-02
5.50000000e-01	8.70752623e-02	-7.33803922e-02
5.60000000e-01	6.74026796e-02	-9.24165036e-02
5.70000000e-01	4.29922521e-02	-1.05464946e-01
5.80000000e-01	1.54385553e-02	-1.11579760e-01
5.90000000e-01	-1.34325817e-02	-1.10275675e-01
6.00000000e-01	-4.16864242e-02	-1.01566208e-01
6.10000000e-01	-6.74104623e-02	-8.59678199e-02
6.20000000e-01	-8.88453268e-02	-6.44694982e-02
6.30000000e-01	-1.04506424e-01	-3.84695606e-02
6.40000000e-01	-1.13287791e-01	-9.68375356e-03
6.50000000e-01	-1.14540828e-01	1.99692275e-02
6.60000000e-01	-1.08122284e-01	4.84970602e-02
6.70000000e-01	-9.44079144e-02	7.39691330e-02
6.80000000e-01	-7.42706585e-02	9.46485937e-02
6.90000000e-01	-4.90245690e-02	1.09111974e-01
7.00000000e-01	-2.03381661e-02	1.16348067e-01
7.10000000e-01	9.87700625e-03	1.15829126e-01
7.20000000e-01	3.95950808e-02	1.07549348e-01
7.30000000e-01	6.68130574e-02	9.20278272e-02
7.40000000e-01	8.96870911e-02	7.02756419e-02
7.50000000e-01	1.06658509e-01	4.37291937e-02
7.60000000e-01	1.16560866e-01	1.41542644e-02
7.70000000e-01	1.18700625e-01	-1.64727098e-02
7.80000000e-01	1.12905856e-01	-4.60980625e-02
7.90000000e-01	9.95395211e-02	-7.27299078e-02
8.00000000e-01	7.94763659e-02	-9.45732296e-02
8.10000000e-01	5.40449152e-02	-1.10151801e-01
8.20000000e-01	2.49384942e-02	-1.18408584e-01
8.30000000e-01	-5.89869183e-03	-1.18777742e-01
8.40000000e-01	-3.64026586e-02	-1.11223340e-01
8.50000000e-01	-6.45289929e-02	-9.62420933e-02
8.60000000e-01	-8.83909518e-02	-7.48300041e-02
8.70000000e-01	-1.06386904e-01	-4.84151802e-02
8.80000000e-01	-1.17308439e-01	-1.87614453e-02
8.90000000e-01	-1.20421818e-01	1.21506606e-02
9.00000000e-01	-1.15517232e-01	4.22573688e-02
9.10000000e-01	-1.02922603e-01	6.95505703e-02
9.20000000e-01	-8.34810211e-02	9.22126730e-02
9.30000000e-01	-5.84934306e-02	1.08738308e-01
9.40000000e-01	-2.96305388e-02	1.18034684e-01
9.50000000e-01	1.18002353e-03	1.19493886e-01
9.60000000e-01	3.18835748e-02	1.13032324e-01
9.70000000e-01	6.04364569e-02	9.90948164e-02
9.80000000e-01	8.49429554e-02	7.86231670e-02
9.90000000e-01	1.03781830e-01	5.29915282e-02
1.00000000e+00	1.15713960e-01	2.39130504e-02
1.01000000e+00	1.19963935e-01	-6.67575304e-03
1.02000000e+00	1.16270215e-01	-3.67450406e-02
1.03000000e+00	1.04900631e-01	-6.43072667e-02
1.04000000e+00	8.66323753e-02	-8.75492691e-02
1.05000000e+00	6.26979898e-02	-1.04951992e-01
1.06000000e+00	3.47011972e-02	-1.15389912e-01
1.07000000e+00	4.50837221e-03	-1.18203652e-01
1.08000000e+00	-2.58769148e-02	-1.13241116e-01
1.09000000e+00	-5.44477785e-02	-1.00864630e-01
1.10000000e+00	-7.93273135e-02	-8.19238479e-02
1.11000000e+00	-9.88923970e-02	-5.76965092e-02
1.12000000e+00	-1.11879802e-01	-2.98012182e-02
1.13000000e+00	-1.17467668e-01	-8.82859012e-05
1.14000000e+00	-1.15327087e-01	2.94839419e-02
1.15000000e+00	-1.05640605e-01	5.69789389e-02
1.16000000e+00	-8.90866626e-02	8.06093734e-02
1.17000000e+00	-6.67913123e-02	9.88535904e-02
1.18000000e+00	-4.02506743e-02	1.10553594e-01
1.19000000e+00	-1.12295537e-02	1.14988224e-01
1.20000000e+00	1.83568559e-02	1.11916940e-01
1.21000000e+00	4.65701832e-02	1.01591594e-01
1.22000000e+00	7.15765028e-02	8.47357597e-02
1.23000000e+00	9.17659255e-02	6.24932876e-02
1.24000000e+00	1.05856336e-01	3.63497987e-02
1.25000000e+00	1.12974585e-01	8.03256247e-03
1.26000000e+00	1.12710026e-01	-2.06044383e-02
1.27000000e+00	1.05137144e-01	-4.77025548e-02
1.28000000e+00	9.08061430e-02	-7.15195565e-02
1.29000000e+00	7.07024403e-02	-9.05418380e-02
1.30000000e+00	4.61781008e-02	-1.03580516e-01
1.31000000e+00	1.88600180e-02	-1.09845324e-01
1.32000000e+00	-9.45885941e-03	-1.08991757e-01
1.33000000e+00	-3.69379276e-02	-1.01138707e-01
1.34000000e+00	-6.18090920e-02	-8.68558091e-02
1.35000000e+00	-8.24908166e-02	-6.71217005e-02
1.36000000e+00	-9.76886868e-02	-4.32562697e-02
1.37000000e+00	-1.06476098e-01	-1.68316326e-02
1.38000000e+00	-1.08350067e-01	1.04321183e-02
1.39000000e+00	-1.03258869e-01	3.67794333e-02
1.40000000e+00	-9.16000628e-02	6.05327037e-02
1.41000000e+00	-7.41894649e-02	8.01991942e-02
1.42000000e+00	-5.22034570e-02	9.45646943e-02
1.43000000e+00	-2.70987649e-02	1.02768031e-01
1.44000000e+00	-5.15213577e-04	1.04351909e-01
1.45000000e+00	2.58320016e-02	9.92871502e-02
1.46000000e+00	5.02634149e-02	8.79691400e-02
1.47000000e+00	7.12425393e-02	7.11871357e-02
1.48000000e+00	8.74724109e-02	5.00687868e-02
1.49000000e+00	9.79753747e-02	2.60038010e-02
1.50000000e+00	1.02151240e-01	5.51952915e-04
1.51000000e+00	9.98104088e-02	-2.46584430e-02
1.52000000e+00	9.11802456e-02	-4.80349653e-02
1.53000000e+00	7.68847153e-02	-6.81217150e-02
1.54000000e+00	5.78990187e-02	-8.36897892e-02
1.55000000e+00	3.54825415e-02	-9.38119976e-02
1.56000000e+00	1.10947534e-02	-9.79173231e-02
1.57000000e+00	-1.37002910e-02	-9.58219910e-02
1.58000000e+00	-3.73345781e-02	-8.77355536e-02
1.59000000e+00	-5.83353968e-02	-7.42420114e-02
1.60000000e+00	-7.54169556e-02	-5.62575746e-02
1.61000000e+00	-8.75586751e-02	-3.49681215e-02
1.62000000e+00	-9.40654294e-02	-1.17506392e-02
1.63000000e+00	-9.46062440e-02	1.19161290e-02
1.64000000e+00	-8.92293895e-02	3.45460205e-02
1.65000000e+00	-7.83533423e-02	5.47387525e-02
1.66000000e+00	-6.27346209e-02	7.12663375e-02
1.67000000e+00	-4.34149419e-02	8.31473086e-02
1.68000000e+00	-2.16514002e-02	8.97043088e-02
1.69000000e+00	1.16563299e-03	9.06017246e-02
1.70000000e+00	2.36015157e-02	8.58613568e-02
1.71000000e+00	4.42675455e-02	7.58555295e-02
1.72000000e+00	6.19067104e-02	6.12784631e-02
1.73000000e+00	7.54697101e-02	4.30980766e-02
1.74000000e+00	8.41766929e-02	2.24915635e-02
1.75000000e+00	8.75611349e-02	7.69035765e-04
1.76000000e+00	8.54934745e-02	-2.07098104e-02
1.77000000e+00	7.81834227e-02	-4.06207105e-02
1.78000000e+00	6.61612156e-02	-5.77562302e-02
1.79000000e+00	5.02393773e-02	-7.10985688e-02
1.80000000e+00	3.14577342e-02	-7.98794173e-02
1.81000000e+00	1.10154024e-02	-8.36234022e-02
1.82000000e+00	-9.80580267e-03	-8.21727241e-02
1.83000000e+00	-2.97216493e-02	-7.56918071e-02
1.84000000e+00	-4.75244516e-02	-6.46520268e-02
1.85000000e+00	-6.21558844e-02	-4.97978103e-02
1.86000000e+00	-7.27692996e-02	-3.20965224e-02
1.87000000e+00	-7.87779277e-02	-1.26755036e-02
1.88000000e+00	-7.98862862e-02	7.24965105e-03
1.89000000e+00	-7.61032008e-02	2.64510203e-02
1.90000000e+00	-6.77359979e-02	4.37637684e-02
1.91000000e+00	-5.53665886e-02	5.81564349e-02
1.92000000e+00	-3.98112498e-02	6.87918948e-02
1.93000000e+00	-2.20668647e-02	7.50754296e-02
1.94000000e+00	-3.24715223e-03	7.66871976e-02
1.95000000e+00	1.54870497e-02	7.35973957e-02
1.96000000e+00	3.29991030e-02	6.60634868e-02
1.97000000e+00	4.82451367e-02	5.46099703e-02
1.98000000e+00	6.03357624e-02	3.99922254e-02
1.99000000e+00	6.85873318e-02	2.31468965e-02
2.00000000e+00	7.25598360e-02	5.13206378e-03
2.01000000e+00	7.20794051e-02	-1.29389966e-02
2.02000000e+00	6.72443363e-02	-2.99663362e-02
2.03000000e+00	5.84145900e-02	-4.49299480e-02
2.04000000e+00	4.61856900e-02	-5.69504665e-02
2.05000000e+00	3.13488797e-02	-6.53403733e-02
2.06000000e+00	1.48401801e-02	-6.96427667e-02
2.07000000e+00	-2.31839230e-03	-6.96555499e-02
2.08000000e+00	-1.90817788e-02	-6.54398127e-02
2.09000000e+00	-3.44451523e-02	-5.73121533e-02
2.10000000e+00	-4.75037124e-02	-4.58216607e-02
2.11000000e+00	-5.75054801e-02	-3.17131898e-02
2.12000000e+00	-6.38940501e-02	-1.58793630e-02
2.13000000e+00	-6.63389143e-02	6.95630760e-04
2.14000000e+00	-6.47517510e-02	1.69969207e-02
2.15000000e+00	-5.92879424e-02	3.20407813e-02
2.16000000e+00	-5.03334715e-02	4.49336578e-02
2.17000000e+00	-3.84782232e-02	5.49248765e-02
2.18000000e+00	-2.44775003e-02	6.14499580e-02
2.19000000e+00	-9.20424273e-03	6.41620636e-02
2.20000000e+00	6.40505418e-03	6.29498553e-02
2.21000000e+00	2.14073976e-02	5.79408936e-02
2.22000000e+00	3.49098836e-02	4.94905763e-02
2.23000000e+00	4.61224454e-02	3.81574930e-02
2.24000000e+00	5.44036791e-02	2.46668717e-02
2.25000000e+00	5.92971172e-02	9.86448556e-03
2.26000000e+00	6.05559310e-02	-5.33607187e-03
2.27000000e+00	5.81547569e-02	-2.00094783e-02
2.28000000e+00	5.22881265e-02	-3.32747181e-02
2.29000000e+00	4.33557834e-02	-4.43476900e-02
2.30000000e+00	3.19359433e-02	-5.25872658e-02
2.31000000e+00	1.87482570e-02	-5.75321158e-02
2.32000000e+00	4.60882087e-03	-5.89262049e-02
2.33000000e+00	-9.61997704e-03	-5.67315742e-02
2.34000000e+00	-2.30817188e-02	-5.11278016e-02
2.35000000e+00	-3.49771839e-02	-4.24983475e-02
2.36000000e+00	-4.46115000e-02	-3.14047736e-02
2.37000000e+00	-5.14344582e-02	-1.85505420e-02
2.38000000e+00	-5.50716703e-02	-4.73670657e-03
2.39000000e+00	-5.53448225e-02	9.18773291e-03
2.40000000e+00	-5.22799469e-02	2.23777548e-02
2.41000000e+00	-4.61033599e-02	3.40433597e-02
2.42000000e+00	-3.72256532e-02	4.34966673e-02
2.43000000e+00	-2.62148343e-02	5.01922710e-02
2.44000000e+00	-1.37603448e-02	5.37584978e-02
2.45000000e+00	-6.30211551e-04	5.40177924e-02
2.46000000e+00	1.23760262e-02	5.09951237e-02
2.47000000e+00	2.44757507e-02	4.49140456e-02
2.48000000e+00	3.49501420e-02	3.61807923e-02
2.49000000e+00	4.31867026e-02	2.53575074e-02
2.50000000e+00	4.87149260e-02	1.31263488e-02
2.51000000e+00	5.12330385e-02	2.46743380e-04
2.52000000e+00	5.06243013e-02	-1.24915459e-02
2.53000000e+00	4.69619995e-02	-2.43166536e-02
2.54000000e+00	4.05029320e-02	-3.45212123e-02
2.55000000e+00	3.16699114e-02	-4.25045168e-02
2.56000000e+00	2.10244365e-02	-4.78077461e-02
2.57000000e+00	9.23128129e-03	-5.01401869e-02
2.58000000e+00	-2.98278307e-03	-4.93949652e-02
2.59000000e+00	-1.48735863e-02	-4.56534490e-02
2.60000000e+00	-2.57247512e-02	-3.91781747e-02
2.61000000e+00	-3.48907426e-02	-3.03948522e-02
2.62000000e+00	-4.18351930e-02	-1.98646582e-02
2.63000000e+00	-4.61622291e-02	-8.24860251e-03
2.64000000e+00	-4.76389714e-02	3.73378143e-03
2.65000000e+00	-4.62079282e-02	1.53488528e-02
2.66000000e+00	-4.19886296e-02	2.58936530e-02
2.67000000e+00	-3.52685060e-02	3.47383407e-02
2.68000000e+00	-2.64836679e-02	4.13637172e-02
2.69000000e+00	-1.61908516e-02	4.53916091e-02
2.70000000e+00	-5.03232088e-03	4.66063353e-02
2.71000000e+00	6.30407323e-03	4.49660449e-02
2.72000000e+00	1.71271976e-02	4.06033425e-02
2.73000000e+00	2.67847090e-02	3.38152746e-02
2.74000000e+00	3.47023339e-02	2.50434016e-02
2.75000000e+00	4.04179886e-02	1.48452736e-02
2.76000000e+00	4.36087125e-02	3.85914131e-03
2.77000000e+00	4.41088433e-02	-7.23587287e-03
2.78000000e+00	4.19184120e-02	-1.77616653e-02
2.79000000e+00	3.72013451e-02	-2.70825229e-02
2.80000000e+00	3.02736878e-02	-3.46434548e-02
2.81000000e+00	2.15826677e-02	-4.00031758e-02
2.82000000e+00	1.16779761e-02	-4.28597817e-02
2.83000000e+00	1.17710015e-03	-4.30676265e-02
2.84000000e+00	-9.27310974e-03	-4.06444637e-02
2.85000000e+00	-1.90362476e-02	-3.57685206e-02
2.86000000e+00	-2.75250852e-02	-2.87657945e-02
2.87000000e+00	-3.42368712e-02	-2.00884538e-02
2.88000000e+00	-3.87830747e-02	-1.02857648e-02
2.89000000e+00	-4.09118114e-02	3.05940303e-05
2.90000000e+00	-4.05216616e-02	1.02246438e-02
2.91000000e+00	-3.76661296e-02	1.96752702e-02
2.92000000e+00	-3.25485761e-02	2.78140317e-02
2.93000000e+00	-2.55080431e-02	3.41593084e-02
2.94000000e+00	-1.69969436e-02	3.83447414e-02
2.95000000e+00	-7.55207597e-03	4.01402859e-02
2.96000000e+00	2.23918164e-03	3.94646715e-02
2.97000000e+00	1.17753708e-02	3.63886070e-02
2.98000000e+00	2.04778770e-02	3.11286410e-02
2.99000000e+00	2.78260124e-02	2.40321672e-02
3.00000000e+00	3.33881281e-02	1.55545965e-02
3.01000000e+00	3.68469008e-02	6.23019256e-03
3.02000000e+00	3.80173137e-02	-3.36156529e-03
3.03000000e+00	3.68563223e-02	-1.26319745e-02
3.04000000e+00	3.34637153e-02	-2.10192209e-02
3.05000000e+00	2.80742295e-02	-2.80223934e-02
3.06000000e+00	2.10415104e-02	-3.32313440e-02
3.07000000e+00	1.28150063e-02	-3.63506144e-02
3.08000000e+00	3.91129976e-03	-3.72160380e-02
3.09000000e+00	-5.11829711e-03	-3.58030963e-02
3.10000000e+00	-1.37218503e-02	-3.22266221e-02
3.11000000e+00	-2.13805064e-02	-2.67319849e-02
3.12000000e+00	-2.76397333e-02	-1.96784073e-02
3.13000000e+00	-3.21362194e-02	-1.15155426e-02
3.14000000e+00	-3.46188458e-02	-2.75483660e-03
3.15000000e+00	-3.49625272e-02	6.06250213e-03
3.16000000e+00	-3.31741732e-02	1.43989173e-02
3.17000000e+00	-2.93905105e-02	2.17532421e-02
3.18000000e+00	-2.38680122e-02	2.76907661e-02
3.19000000e+00	-1.69656564e-02	3.18688311e-02
3.20000000e+00	-9.12166606e-03	3.40564569e-02
3.21000000e+00	-8.25735074e-04	3.41468802e-02
3.22000000e+00	7.41150342e-03	3.21623461e-02
3.23000000e+00	1.50898628e-02	2.82509693e-02
3.24000000e+00	2.17499173e-02	2.26759734e-02
3.25000000e+00	2.70004102e-02	1.57980748e-02
3.26000000e+00	3.05411275e-02	8.05218637e-03
3.27000000e+00	3.21799057e-02	-8.00562693e-05
3.28000000e+00	3.18428237e-02	-8.10021123e-03
3.29000000e+00	2.95770530e-02	-1.55235326e-02
3.30000000e+00	2.55463017e-02	-2.19081953e-02
3.31000000e+00	2.00192344e-02	-2.68814844e-02
3.32000000e+00	1.33516759e-02	-3.01614066e-02
3.33000000e+00	5.96377148e-03	-3.15724790e-02
3.34000000e+00	-1.68643295e-03	-3.10548280e-02
3.35000000e+00	-9.13133380e-03	-2.86661487e-02
3.36000000e+00	-1.59222840e-02	-2.45765162e-02
3.37000000e+00	-2.16565444e-02	-1.90564715e-02
3.38000000e+00	-2.60010597e-02	-1.24592100e-02
3.39000000e+00	-2.87116616e-02	-5.19803717e-03
3.40000000e+00	-2.96466030e-02	2.27946913e-03
3.41000000e+00	-2.87736872e-02	9.51898091e-03
3.42000000e+00	-2.61706540e-02	1.60869372e-02
3.43000000e+00	-2.20189014e-02	2.15963972e-02
3.44000000e+00	-1.65910218e-02	2.57296965e-02
3.45000000e+00	-1.02330013e-02	2.82565893e-02
3.46000000e+00	-3.34223738e-03	2.90468564e-02
3.47000000e+00	3.65722999e-03	2.80767023e-02
3.48000000e+00	1.03407363e-02	2.54286548e-02
3.49000000e+00	1.63086669e-02	2.12850713e-02
3.50000000e+00	2.12102426e-02	1.59157400e-02
3.51000000e+00	2.47640071e-02	9.66041084e-03
3.52000000e+00	2.67738310e-02	2.90738038e-03
3.53000000e+00	2.71395320e-02	-3.93052392e-03
3.54000000e+00	2.58615528e-02	-1.04410823e-02
3.55000000e+00	2.30395024e-02	-1.62374205e-02
3.56000000e+00	1.88647420e-02	-2.09808707e-02
3.57000000e+00	1.36075494e-02	-2.44006163e-02
3.58000000e+00	7.59971578e-03	-2.63089894e-02
3.59000000e+00	1.21369066e-03	-2.66115722e-02
3.60000000e+00	-5.16042000e-03	-2.53115718e-02
3.61000000e+00	-1.11385878e-02	-2.25082888e-02
3.62000000e+00	-1.63658903e-02	-1.83898577e-02
3.63000000e+00	-2.05374615e-02	-1.32207709e-02
3.64000000e+00	-2.34161353e-02	-7.32500668e-03
3.65000000e+00	-2.48457725e-02	-1.06582920e-03
3.66000000e+00	-2.47595323e-02	5.17648809e-03
3.67000000e+00	-2.31826673e-02	1.10276570e-02
3.68000000e+00	-2.02297495e-02	1.61417054e-02
3.69000000e+00	-1.60965759e-02	2.02213198e-02
3.70000000e+00	-1.10473125e-02	2.30350136e-02
3.71000000e+00	-5.39771239e-03	2.44301366e-02
3.72000000e+00	5.04529319e-04	2.43410042e-02
3.73000000e+00	6.30107181e-03	2.27917247e-02
3.74000000e+00	1.16445763e-02	1.98936223e-02
3.75000000e+00	1.62194063e-02	1.58374783e-02
3.76000000e+00	1.97601554e-02	1.08811181e-02
3.77000000e+00	2.20669227e-02	5.33314264e-03
3.78000000e+00	2.30164659e-02	-4.66178090e-04
3.79000000e+00	2.25686201e-02	-6.16567347e-03
3.80000000e+00	2.07676590e-02	-1.14244427e-02
3.81000000e+00	1.77385830e-02	-1.59321578e-02
3.82000000e+00	1.36786193e-02	-1.94272960e-02
3.83000000e+00	8.84450395e-03	-2.17122356e-02
3.84000000e+00	3.53635619e-03	-2.26643498e-02
3.85000000e+00	-1.92084836e-03	-2.22424790e-02
3.86000000e+00	-7.19706968e-03	-2.04884478e-02
3.87000000e+00	-1.19770627e-02	-1.75235918e-02
3.88000000e+00	-1.59791162e-02	-1.35405557e-02
3.89000000e+00	-1.89715647e-02	-8.79090830e-03
3.90000000e+00	-2.07861114e-02	-3.56936099e-03
3.91000000e+00	-2.13272019e-02	1.80442683e-03
3.92000000e+00	-2.05769337e-02	7.00533853e-03
3.93000000e+00	-1.85952555e-02	1.17224037e-02
3.94000000e+00	-1.55154976e-02	1.56773366e-02
3.95000000e+00	-1.15355503e-02	1.86409076e-02
3.96000000e+00	-6.90526545e-03	2.04461871e-02
3.97000000e+00	-1.91087542e-03	2.09978984e-02
3.98000000e+00	3.14260662e-03	2.02773588e-02
3.99000000e+00	7.94992890e-03	1.83427557e-02
4.00000000e+00	1.22239649e-02	1.53247920e-02
4.01000000e+00	1.57127991e-02	1.14180086e-02
4.02000000e+00	1.82145218e-02	6.86835291e-03
4.03000000e+00	1.95888679e-02	1.95778058e-03
4.04000000e+00	1.97650302e-02	-3.01315104e-03
4.05000000e+00	1.87452156e-02	-7.74362620e-03
4.06000000e+00	1.66037691e-02	-1.19507350e-02
4.07000000e+00	1.34819625e-02	-1.53863636e-02
4.08000000e+00	9.57879912e-03	-1.78518029e-02
4.09000000e+00	5.13842732e-03	-1.92092166e-02
4.10000000e+00	4.34950908e-04	-1.93893079e-02
4.11000000e+00	-4.24442322e-03	-1.83947594e-02
4.12000000e+00	-8.61686894e-03	-1.62992814e-02
4.13000000e+00	-1.24209953e-02	-1.32423720e-02
4.14000000e+00	-1.54324447e-02	-9.42015016e-03
4.15000000e+00	-1.74771065e-02	-5.07285638e-03
4.16000000e+00	-1.84411660e-02	-4.69814540e-04
4.17000000e+00	-1.82774112e-02	4.10720848e-03
4.18000000e+00	-1.70074467e-02	8.38121895e-03
4.19000000e+00	-1.47197168e-02	1.20967379e-02
4.20000000e+00	-1.15634957e-02	1.50350571e-02
4.21000000e+00	-7.73924278e-03	1.70270983e-02
4.22000000e+00	-3.48594140e-03	1.79631205e-02
4.23000000e+00	9.33783616e-04	1.77987175e-02
4.24000000e+00	5.24984677e-03	1.65567820e-02
4.25000000e+00	9.20118519e-03	1.43253576e-02
4.26000000e+00	1.25515395e-02	1.12515552e-02
4.27000000e+00	1.51035781e-02	7.53194423e-03
4.28000000e+00	1.67105192e-02	3.40004287e-03
4.29000000e+00	1.72845658e-02	-8.88301169e-04
4.30000000e+00	1.68016671e-02	-5.07072498e-03
4.31000000e+00	1.53023497e-02	-8.89438416e-03
4.32000000e+00	1.28886040e-02	-1.21312264e-02
4.33000000e+00	9.71705162e-03	-1.45915819e-02
4.34000000e+00	5.98884589e-03	-1.61352620e-02
4.35000000e+00	1.93695265e-03	-1.66795148e-02
4.36000000e+00	-2.18838584e-03	-1.62033897e-02
4.37000000e+00	-6.13509815e-03	-1.47482845e-02
4.38000000e+00	-9.66468790e-03	-1.24146842e-02
4.39000000e+00	-1.25666527e-02	-9.35533517e-03
4.40000000e+00	-1.46710445e-02	-5.76531209e-03
4.41000000e+00	-1.58584204e-02	-1.86961982e-03
4.42000000e+00	-1.60666004e-02	2.09088306e-03
4.43000000e+00	-1.52938505e-02	5.87435986e-03
4.44000000e+00	-1.35983313e-02	9.25275192e-03
4.45000000e+00	-1.10938874e-02	1.20255150e-02
4.46000000e+00	-7.94247069e-03	1.40315083e-02
4.47000000e+00	-4.34370155e-03	1.51583321e-02
4.48000000e+00	-5.22236973e-04	1.53485740e-02
4.49000000e+00	3.28625385e-03	1.46026189e-02
4.50000000e+00	6.84963063e-03	1.29778949e-02
4.51000000e+00	9.95344114e-03	1.05846447e-02
4.52000000e+00	1.24138332e-02	7.57852417e-03
4.53000000e+00	1.40884410e-02	4.15052260e-03
4.54000000e+00	1.48846005e-02	5.14853520e-04
4.55000000e+00	1.47644208e-02	-3.10441586e-03
4.56000000e+00	1.37464376e-02	-6.48716288e-03
4.57000000e+00	1.19037883e-02	-9.43058556e-03
4.58000000e+00	9.35906323e-03	-1.17613440e-02
4.59000000e+00	6.27619032e-03	-1.33457403e-02
4.60000000e+00	2.84988891e-03	-1.40973418e-02
4.61000000e+00	-7.06629112e-04	-1.39816137e-02
4.62000000e+00	-4.17493314e-03	-1.30173203e-02
4.63000000e+00	-7.34479530e-03	-1.12746527e-02
4.64000000e+00	-1.00269337e-02	-8.87024211e-03
4.65000000e+00	-1.20643044e-02	-5.95940750e-03
4.66000000e+00	-1.33412693e-02	-2.72615053e-03
4.67000000e+00	-1.37901052e-02	6.28459608e-04
4.68000000e+00	-1.33944934e-02	3.89877813e-03
4.69000000e+00	-1.21898156e-02	6.88717761e-03
4.70000000e+00	-1.02602843e-02	9.41597121e-03
4.71000000e+00	-7.73312719e-03	1.13379477e-02
4.72000000e+00	-4.77022498e-03	1.25448952e-02
4.73000000e+00	-1.55775017e-03	1.29736232e-02
4.74000000e+00	1.70552912e-03	1.26091521e-02
4.75000000e+00	4.82054556e-03	1.14849193e-02
4.76000000e+00	7.60006804e-03	9.68003232e-03
4.77000000e+00	9.87993706e-03	7.31378370e-03
4.78000000e+00	1.15287267e-02	4.53780217e-03
4.79000000e+00	1.24552670e-02	1.52635589e-03
4.80000000e+00	1.26136008e-02	-1.53457331e-03
4.81000000e+00	1.20051104e-02	-4.45876002e-03
4.82000000e+00	1.06777305e-02	-7.07104301e-03
4.83000000e+00	8.72233836e-03	-9.21778509e-03
4.84000000e+00	6.26658707e-03	-1.07758626e-02
4.85000000e+00	3.46659709e-03	-1.16596617e-02
4.86000000e+00	4.97045693e-04	-1.18256878e-02
4.87000000e+00	-2.45971700e-03	-1.12745481e-02
4.88000000e+00	-5.22484811e-03	-1.00502286e-02
4.89000000e+00	-7.63380400e-03	-8.23675435e-03
4.90000000e+00	-9.54609463e-03	-5.95247850e-03
4.91000000e+00	-1.08534252e-02	-3.34238533e-03
4.92000000e+00	-1.14857568e-02	-5.68906864e-04
4.93000000e+00	-1.14149528e-02	2.19816638e-03
4.94000000e+00	-1.06558286e-02	4.79205483e-03
4.95000000e+00	-9.26458512e-03	7.05900765e-03
4.96000000e+00	-7.33476162e-03	8.86736962e-03
4.97000000e+00	-4.99099611e-03	1.01151655e-02
4.98000000e+00	-2.38100497e-03	1.07357694e-02
4.99000000e+00	3.33702804e-04	1.07013502e-02
5.00000000e+00	2.98779483e-03	1.00239232e-02
5.01000000e+00	5.42215446e-03	8.75398538e-03
5.02000000e+00	7.49338248e-03	6.97685931e-03
5.03000000e+00	9.08219663e-03	4.80700341e-03
5.04000000e+00	1.01002406e-02	2.38066722e-03
5.05000000e+00	1.04949184e-02	-1.52639336e-04
5.06000000e+00	1.02519948e-02	-2.63932987e-03
5.07000000e+00	9.39584342e-03	-4.93101640e-03
5.08000000e+00	7.98736535e-03	-6.89331776e-03
5.09000000e+00	6.11974322e-03	-8.41368195e-03
5.10000000e+00	3.91232163e-03	-9.40777147e-03
5.11000000e+00	1.50301357e-03	-9.82405455e-03
5.12000000e+00	-9.60286284e-04	-9.64635892e-03
5.13000000e+00	-3.32874857e-03	-8.89427092e-03
5.14000000e+00	-5.46156533e-03	-7.62139320e-03
5.15000000e+00	-7.23427868e-03	-5.91160172e-03
5.16000000e+00	-8.54599246e-03	-3.87355954e-03
5.17000000e+00	-9.32505240e-03	-1.63384388e-03
5.18000000e+00	-9.53287951e-03	6.70881046e-04
5.19000000e+00	-9.16575743e-03	2.90216367e-03
5.20000000e+00	-8.25450052e-03	4.92803612e-03
5.21000000e+00	-6.86205774e-03	6.63076597e-03
5.22000000e+00	-5.07923029e-03	7.91363745e-03
5.23000000e+00	-3.01879061e-03	8.70637614e-03
5.24000000e+00	-8.08381564e-04	8.96891799e-03
5.25000000e+00	1.41735918e-03	8.69332689e-03
5.26000000e+00	3.52496548e-03	7.90377718e-03
5.27000000e+00	5.39010666e-03	6.65463370e-03
5.28000000e+00	6.90487652e-03	5.02677326e-03
5.29000000e+00	7.98398304e-03	3.12239296e-03
5.30000000e+00	8.56948744e-03	1.05863578e-03
5.31000000e+00	8.63383375e-03	-1.03957184e-03
5.32000000e+00	8.18101652e-03	-3.04703560e-03
5.33000000e+00	7.24584773e-03	-4.84571360e-03
5.34000000e+00	5.89139806e-03	-6.33160501e-03
5.35000000e+00	4.20479503e-03	-7.42070945e-03
5.36000000e+00	2.29165521e-03	-8.05371942e-03
5.37000000e+00	2.69504352e-04	-8.19918799e-03
5.38000000e+00	-1.73940685e-03	-7.85500712e-03
5.39000000e+00	-3.61545420e-03	-7.04813343e-03
5.40000000e+00	-5.24871937e-03	-5.83260220e-03
5.41000000e+00	-6.54538124e-03	-4.28596971e-03
5.42000000e+00	-7.43305099e-03	-2.50441489e-03
5.43000000e+00	-7.86475157e-03	-5.96806065e-04
5.44000000e+00	-7.82132744e-03	1.32190440e-03
5.45000000e+00	-7.31216653e-03	3.13756022e-03
5.46000000e+00	-6.37421865e-03	4.74354781e-03
5.47000000e+00	-5.06939497e-03	6.04701405e-03
5.48000000e+00	-3.48052762e-03	6.97419557e-03
5.49000000e+00	-1.70615051e-03	7.47455673e-03
5.50000000e+00	1.45572166e-04	7.52350642e-03
5.51000000e+00	1.96339834e-03	7.12355033e-03
5.52000000e+00	3.63964733e-03	6.30382852e-03
5.53000000e+00	5.07653284e-03	5.11808341e-03
5.54000000e+00	6.19182073e-03	3.64119534e-03
5.55000000e+00	6.92348762e-03	1.96450529e-03
5.56000000e+00	7.23312000e-03	1.90213435e-04
5.57000000e+00	7.10787133e-03	-1.57480601e-03
5.58000000e+00	6.56088174e-03	-3.22540268e-03
5.59000000e+00	5.63015666e-03	-4.66438019e-03
5.60000000e+00	4.37599116e-03	-5.80819198e-03
5.61000000e+00	2.87711090e-03	-6.59177066e-03
5.62000000e+00	1.22577370e-03	-6.97221326e-03
5.63000000e+00	-4.77866591e-04	-6.93111432e-03
5.64000000e+00	-2.13179260e-03	-6.47542083e-03
5.65000000e+00	-3.63819220e-03	-5.63677119e-03
5.66000000e+00	-4.90920539e-03	-4.46937069e-03
5.67000000e+00	-5.87201467e-03	-3.04654206e-03
5.68000000e+00	-6.47298619e-03	-1.45616736e-03
5.69000000e+00	-6.68062849e-03	2.04698607e-04
5.70000000e+00	-6.48720734e-03	1.83571569e-03
5.71000000e+00	-5.90893615e-03	3.33929205e-03
5.72000000e+00	-4.98474587e-03	4.62640275e-03
5.73000000e+00	-3.77372194e-03	5.62184787e-03
5.74000000e+00	-2.35137348e-03	6.26864002e-03
5.75000000e+00	-8.04967186e-04	6.53126555e-03
5.76000000e+00	7.71788876e-04	6.39763237e-03
5.77000000e+00	2.28439024e-03	5.87959743e-03
5.78000000e+00	3.64317230e-03	5.01205209e-03
5.79000000e+00	4.76860350e-03	3.85063055e-03
5.80000000e+00	5.59592465e-03	2.46818844e-03
5.81000000e+00	6.07886433e-03	9.50271563e-04
5.82000000e+00	6.19221806e-03	-6.10145769e-04
5.83000000e+00	5.93314725e-03	-2.11833117e-03
5.84000000e+00	5.32113189e-03	-3.48352900e-03
5.85000000e+00	4.39659079e-03	-4.62441334e-03
5.86000000e+00	3.21826306e-03	-5.47393172e-03
5.87000000e+00	1.85951711e-03	-5.98325088e-03
5.88000000e+00	4.03816527e-04	-6.12457180e-03
5.89000000e+00	-1.06037929e-03	-5.89265053e-03
5.90000000e+00	-2.44496991e-03	-5.30494112e-03
5.91000000e+00	-3.66750123e-03	-4.40036022e-03
5.92000000e+00	-4.65606887e-03	-3.23675721e-03
5.93000000e+00	-5.35354621e-03	-1.88725127e-03
5.94000000e+00	-5.72088811e-03	-4.35665097e-04
5.95000000e+00	-5.73931893e-03	1.02866113e-03
5.96000000e+00	-5.41128130e-03	2.41635619e-03
5.97000000e+00	-4.76009813e-03	3.64346802e-03
5.98000000e+00	-3.82837773e-03	4.63654556e-03
5.99000000e+00	-2.67526779e-03	5.33704393e-03
6.00000000e+00	-1.37273269e-03	5.70478787e-03
6.01000000e+00	-1.08654904e-06	5.72028720e-03
6.02000000e+00	1.35594228e-03	5.38576967e-03
6.03000000e+00	2.61631270e-03	4.72487562e-03
6.04000000e+00	3.70462812e-03	3.78104173e-03
6.05000000e+00	4.55664963e-03	2.61468119e-03
6.06000000e+00	5.12309470e-03	1.29934125e-03
6.07000000e+00	5.37249572e-03	-8.29188857e-05
6.08000000e+00	5.29295186e-03	-1.44664022e-03
6.09000000e+00	4.89267597e-03	-2.70824793e-03
6.10000000e+00	4.19931239e-03	-3.79117995e-03
6.11000000e+00	3.25807666e-03	-4.63054480e-03
6.12000000e+00	2.12883969e-03	-5.17702387e-03
6.13000000e+00	8.82342582e-04	-5.39978212e-03
6.14000000e+00	-4.04219905e-04	-5.28821402e-03
6.15000000e+00	-1.65197223e-03	-4.85242489e-03
6.16000000e+00	-2.78519247e-03	-4.12242695e-03
6.17000000e+00	-3.73591172e-03	-3.14610941e-03
6.18000000e+00	-4.44799855e-03	-1.98611789e-03
6.19000000e+00	-4.88048232e-03	-7.15845304e-04
6.20000000e+00	-5.00991747e-03	5.85209633e-04
6.21000000e+00	-4.83165174e-03	1.83642250e-03
6.22000000e+00	-4.35992935e-03	2.96104925e-03
6.23000000e+00	-3.62683271e-03	3.89094626e-03
6.24000000e+00	-2.68013755e-03	4.57071277e-03
6.25000000e+00	-1.58022300e-03	4.96100247e-03
6.26000000e+00	-3.96235142e-04	5.04080505e-03
6.27000000e+00	7.98252903e-04	4.80856479e-03
6.28000000e+00	1.92981210e-03	4.28207707e-03
6.29000000e+00	2.92967556e-03	3.49718090e-03
6.30000000e+00	3.73792508e-03	2.50534083e-03
6.31000000e+00	4.30709024e-03	1.37028032e-03
6.32000000e+00	4.60494328e-03	1.63886672e-04
6.33000000e+00	4.61632415e-03	-1.03834892e-03
6.34000000e+00	4.34389222e-03	-2.16206603e-03
6.35000000e+00	3.80776845e-03	-3.13864637e-03
6.36000000e+00	3.04410104e-03	-3.90941463e-03
6.37000000e+00	2.10265445e-03	-4.42917057e-03
6.38000000e+00	1.04358103e-03	-4.66883893e-03
6.39000000e+00	-6.64158819e-05	-4.61708166e-03
6.40000000e+00	-1.15828270e-03	-4.28078388e-03
6.41000000e+00	-2.16491548e-03	-3.68439696e-03
6.42000000e+00	-3.02529052e-03	-2.86819381e-03
6.43000000e+00	-3.68817068e-03	-1.88555953e-03
6.44000000e+00	-4.11516152e-03	-7.99499266e-04
6.45000000e+00	-4.28293435e-03	3.21407898e-04
6.46000000e+00	-4.18448717e-03	1.40734843e-03
6.47000000e+00	-3.82937615e-03	2.39163171e-03
6.48000000e+00	-3.24291524e-03	3.21479252e-03
6.49000000e+00	-2.46440600e-03	3.82818546e-03
6.50000000e+00	-1.54451984e-03	4.19685397e-03
6.51000000e+00	-5.42006213e-04	4.30150484e-03
6.52000000e+00	4.80059414e-04	4.13947806e-03
6.53000000e+00	1.45824796e-03	3.72466639e-03
6.54000000e+00	2.33271864e-03	3.08640543e-03
6.55000000e+00	3.05088472e-03	2.26741939e-03
6.56000000e+00	3.57057799e-03	1.32096541e-03
6.57000000e+00	3.86252091e-03	3.07367456e-04
6.58000000e+00	3.91196165e-03	-7.09834479e-04
6.59000000e+00	3.71938148e-03	-1.66787323e-03
6.60000000e+00	3.30024334e-03	-2.50863058e-03
6.61000000e+00	2.68381125e-03	-3.18216098e-03
6.62000000e+00	1.91112777e-03	-3.64964922e-03
6.63000000e+00	1.03228827e-03	-3.88562759e-03
6.64000000e+00	1.03193190e-04	-3.87932737e-03
6.65000000e+00	-8.18011141e-04	-3.63509563e-03
6.66000000e+00	-1.67457567e-03	-3.17186786e-03
6.67000000e+00	-2.41464707e-03	-2.52174635e-03
6.68000000e+00	-2.99440521e-03	-1.72778846e-03
6.69000000e+00	-3.38064970e-03	-8.41156851e-04
6.70000000e+00	-3.55268317e-03	8.21798166e-05
6.71000000e+00	-3.50338562e-03	9.84982626e-04
6.72000000e+00	-3.23942665e-03	1.81229095e-03
6.73000000e+00	-2.78061740e-03	2.51476373e-03
6.74000000e+00	-2.15845774e-03	3.05161056e-03
6.75000000e+00	-1.41398372e-03	3.39293936e-03
6.76000000e+00	-5.95062059e-04	3.52138692e-03
6.77000000e+00	2.46689593e-04	3.43294604e-03
6.78000000e+00	1.05915813e-03	3.13695427e-03
6.79000000e+00	1.79296033e-03	2.65526242e-03
6.80000000e+00	2.40443836e-03	2.02065081e-03
6.81000000e+00	2.85824385e-03	1.27460683e-03
6.82000000e+00	3.12935862e-03	4.64613999e-04
6.83000000e+00	3.20443797e-03	-3.58870040e-04
6.84000000e+00	3.08240732e-03	-1.14555439e-03
6.85000000e+00	2.77429069e-03	-1.84837896e-03
6.86000000e+00	2.30229783e-03	-2.42631549e-03
6.87000000e+00	1.69824194e-03	-2.84673994e-03
6.88000000e+00	1.00140015e-03	-3.08724050e-03
6.89000000e+00	2.55960460e-04	-3.13676366e-03
6.90000000e+00	-4.91778483e-04	-2.99604369e-03
6.91000000e+00	-1.19627744e-03	-2.67730599e-03
6.92000000e+00	-1.81551863e-03	-2.20327949e-03
6.93000000e+00	-2.31349308e-03	-1.60559470e-03
6.94000000e+00	-2.66226739e-03	-9.22679439e-04
6.95000000e+00	-2.84351335e-03	-1.97292135e-04
6.96000000e+00	-2.84941964e-03	5.26149042e-04
6.97000000e+00	-2.68294468e-03	1.20427467e-03
6.98000000e+00	-2.35741073e-03	1.79734576e-03
6.99000000e+00	-1.89547970e-03	2.27155615e-03
7.00000000e+00	-1.32758738e-03	2.60092439e-03
7.01000000e+00	-6.89943968e-04	2.76867174e-03
7.02000000e+00	-2.22318790e-05	2.76801711e-03
7.03000000e+00	6.34853057e-04	2.60235634e-03
7.04000000e+00	1.24206540e-03	2.28483110e-03
7.05000000e+00	1.76393101e-03	1.83732898e-03
7.06000000e+00	2.17078964e-03	1.28898893e-03
7.07000000e+00	2.44044394e-03	6.74313672e-04
7.08000000e+00	2.55932624e-03	3.10108329e-05
7.09000000e+00	2.52312545e-03	-6.02302810e-04
7.10000000e+00	2.33685010e-03	-1.18839534e-03
7.11000000e+00	2.01433727e-03	-1.69357755e-03
7.12000000e+00	1.57725008e-03	-2.08960202e-03
7.13000000e+00	1.05363492e-03	-2.35519933e-03
7.14000000e+00	4.76133919e-04	-2.47717151e-03
7.15000000e+00	-1.20034315e-04	-2.45099072e-03
7.16000000e+00	-6.99201890e-04	-2.28088098e-03
7.17000000e+00	-1.22735999e-03	-1.97939136e-03
7.18000000e+00	-1.67412579e-03	-1.56649782e-03
7.19000000e+00	-2.01445668e-03	-1.06829657e-03
7.20000000e+00	-2.23001775e-03	-5.15373574e-04
7.21000000e+00	-2.31013093e-03	5.90491705e-05
7.22000000e+00	-2.25225976e-03	6.21080149e-04
7.23000000e+00	-2.06201163e-03	1.13812348e-03
7.24000000e+00	-1.75266726e-03	1.58073158e-03
7.25000000e+00	-1.34427404e-03	1.92424320e-03
7.26000000e+00	-8.62363857e-04	2.15011889e-03
7.27000000e+00	-3.36376339e-04	2.24690491e-03
7.28000000e+00	2.02116830e-04	2.21077849e-03
7.29000000e+00	7.21281097e-04	2.04565144e-03
7.30000000e+00	1.19087323e-03	1.76283398e-03
7.31000000e+00	1.58397476e-03	1.38028467e-03
7.32000000e+00	1.87850759e-03	9.21494673e-04
7.33000000e+00	2.05844865e-03	4.14073824e-04
7.34000000e+00	2.11467868e-03	-1.11878675e-04
7.35000000e+00	2.04542196e-03	-6.25525406e-04
7.36000000e+00	1.85625742e-03	-1.09706471e-03
7.37000000e+00	1.55970590e-03	-1.49942821e-03
7.38000000e+00	1.17442241e-03	-1.80980787e-03
7.39000000e+00	7.24043910e-04	-2.01092838e-03
7.40000000e+00	2.35762155e-04	-2.09199571e-03
7.41000000e+00	-2.61293956e-04	-2.04927038e-03
7.42000000e+00	-7.37772316e-04	-1.88623529e-03
7.43000000e+00	-1.16580878e-03	-1.61335029e-03
7.44000000e+00	-1.52063755e-03	-1.24740882e-03
7.45000000e+00	-1.78200915e-03	-8.10533869e-04
7.46000000e+00	-1.93533581e-03	-3.28870953e-04
7.47000000e+00	-1.97250024e-03	1.68947287e-04
7.48000000e+00	-1.89228296e-03	6.53477056e-04
7.49000000e+00	-1.70038583e-03	1.09618401e-03
7.50000000e+00	-1.40905203e-03	1.47110953e-03
7.51000000e+00	-1.03630657e-03	1.75638642e-03
7.52000000e+00	-6.04862599e-04	1.93551571e-03
7.53000000e+00	-1.40758347e-04	1.99832985e-03
7.54000000e+00	3.28195058e-04	1.94158476e-03
7.55000000e+00	7.74063937e-04	1.76914487e-03
7.56000000e+00	1.17044373e-03	1.49174854e-03
7.57000000e+00	1.49401520e-03	1.12636588e-03
7.58000000e+00	1.72591394e-03	6.95185219e-04
7.59000000e+00	1.85283273e-03	2.24286644e-04
7.60000000e+00	1.86779202e-03	-2.57919745e-04
7.61000000e+00	1.77053313e-03	-7.22398540e-04
7.62000000e+00	1.56751108e-03	-1.14123504e-03
7.63000000e+00	1.27148752e-03	-1.48931760e-03
7.64000000e+00	9.00747914e-04	-1.74585426e-03
7.65000000e+00	4.77989705e-04	-1.89563101e-03
7.66000000e+00	2.89476104e-05	-1.92993390e-03
7.67000000e+00	-4.19161635e-04	-1.84707727e-03
7.68000000e+00	-8.39281944e-04	-1.65250420e-03
7.69000000e+00	-1.20614923e-03	-1.35845109e-03
7.70000000e+00	-1.49781313e-03	-9.83195527e-04
7.71000000e+00	-1.69695717e-03	-5.49932234e-04
7.72000000e+00	-1.79193726e-03	-8.53452975e-05
7.73000000e+00	-1.77747537e-03	3.82035748e-04
7.74000000e+00	-1.65496587e-03	8.23594562e-04
7.75000000e+00	-1.43237563e-03	1.21239227e-03
7.76000000e+00	-1.12374340e-03	1.52482745e-03
7.77000000e+00	-7.48308966e-04	1.74208809e-03
7.78000000e+00	-3.29324764e-04	1.85130449e-03
7.79000000e+00	1.07377171e-04	1.84633065e-03
7.80000000e+00	5.34975249e-04	1.72810515e-03
7.81000000e+00	9.27307542e-04	1.50456876e-03
7.82000000e+00	1.26047856e-03	1.19014438e-03
7.83000000e+00	1.51432437e-03	8.04812427e-04
7.84000000e+00	1.67364531e-03	3.72840658e-04
7.85000000e+00	1.72913006e-03	-7.87506958e-05
7.86000000e+00	1.67791344e-03	-5.21890822e-04
7.87000000e+00	1.52373361e-03	-9.29219015e-04
7.88000000e+00	1.27667873e-03	-1.27579245e-03
7.89000000e+00	9.52539254e-04	-1.54063292e-03
7.90000000e+00	5.71806492e-04	-1.70801510e-03
7.91000000e+00	1.58380392e-04	-1.76841567e-03
7.92000000e+00	-2.61932187e-04	-1.71906482e-03
7.93000000e+00	-6.63034218e-04	-1.56406721e-03
7.94000000e+00	-1.02016851e-03	-1.31408753e-03
7.95000000e+00	-1.31145839e-03	-9.85623343e-04
7.96000000e+00	-1.51926214e-03	-5.99914715e-04
7.97000000e+00	-1.63125617e-03	-1.81562846e-04
7.98000000e+00	-1.64117913e-03	2.43051810e-04
7.99000000e+00	-1.54919092e-03	6.47449191e-04
8.00000000e+00	-1.36182495e-03	1.00671889e-03
8.01000000e+00	-1.09153814e-03	1.29907244e-03
8.02000000e+00	-7.55888756e-04	1.50718063e-03
8.03000000e+00	-3.76395939e-04	1.61921241e-03
8.04000000e+00	2.28451475e-05	1.62951237e-03
8.05000000e+00	4.16702923e-04	1.53887746e-03
8.06000000e+00	7.80604726e-04	1.35441998e-03
8.07000000e+00	1.09208557e-03	1.08903084e-03
8.08000000e+00	1.33219146e-03	7.60482619e-04
8.09000000e+00	1.48664826e-03	3.90234633e-04
8.10000000e+00	1.54672278e-03	2.02096341e-06
8.11000000e+00	1.50972281e-03	-3.79685035e-04
8.12000000e+00	1.37910698e-03	-7.31229284e-04
8.13000000e+00	1.16420026e-03	-1.03125823e-03
8.14000000e+00	8.79536965e-04	-1.26202889e-03
8.15000000e+00	5.43877063e-04	-1.41046641e-03
8.16000000e+00	1.78962243e-04	-1.46890536e-03
8.17000000e+00	-1.91905045e-04	-1.43547284e-03
8.18000000e+00	-5.45365862e-04	-1.31409496e-03
8.19000000e+00	-8.59493998e-04	-1.11413352e-03
8.20000000e+00	-1.11517380e-03	-8.49683166e-04
8.21000000e+00	-1.29727855e-03	-5.38580976e-04
8.22000000e+00	-1.39557558e-03	-2.01198068e-04
8.23000000e+00	-1.40530283e-03	1.40904460e-04
8.24000000e+00	-1.32738420e-03	4.66365777e-04
8.25000000e+00	-1.16827486e-03	7.55371188e-04
8.26000000e+00	-9.39452470e-04	9.90867906e-04
8.27000000e+00	-6.56593083e-04	1.15957542e-03
8.28000000e+00	-3.38490822e-04	1.25273021e-03
8.29000000e+00	-5.79633339e-06	1.26652341e-03
8.30000000e+00	3.20340333e-04	1.20221087e-03
8.31000000e+00	6.19631928e-04	1.06589707e-03
8.32000000e+00	8.73932198e-04	8.68015567e-04
8.33000000e+00	1.06834821e-03	6.22547719e-04
8.34000000e+00	1.19211766e-03	3.46037600e-04
8.35000000e+00	1.23919887e-03	5.64724283e-05
8.36000000e+00	1.20854168e-03	-2.27895161e-04
8.37000000e+00	1.10402892e-03	-4.89705267e-04
8.38000000e+00	9.34100562e-04	-7.13555161e-04
8.39000000e+00	7.11093257e-04	-8.86904354e-04
8.40000000e+00	4.50346100e-04	-1.00076716e-03
8.41000000e+00	1.69137525e-04	-1.05015525e-03
8.42000000e+00	-1.14472210e-04	-1.03425044e-03
8.43000000e+00	-3.82814408e-04	-9.56306065e-04
8.44000000e+00	-6.19723890e-04	-8.23293370e-04
8.45000000e+00	-8.11518662e-04	-6.45325232e-04
8.46000000e+00	-9.47787481e-04	-4.34902930e-04
8.47000000e+00	-1.02194018e-03	-2.06041485e-04
8.48000000e+00	-1.03149297e-03	2.66652316e-05
8.49000000e+00	-9.78079443e-04	2.48976992e-04
8.50000000e+00	-8.67196585e-04	4.47877480e-04
8.51000000e+00	-7.07712438e-04	6.12329211e-04
8.52000000e+00	-5.11176696e-04	7.33869874e-04
8.53000000e+00	-2.90987142e-04	8.07019222e-04
8.54000000e+00	-6.14721281e-05	8.29479476e-04
8.55000000e+00	1.63047594e-04	8.02126505e-04
8.56000000e+00	3.69155801e-04	7.28802825e-04
8.57000000e+00	5.45140058e-04	6.15935822e-04
8.58000000e+00	6.81645974e-04	4.72014742e-04
8.59000000e+00	7.72150937e-04	3.06967351e-04
8.60000000e+00	8.13235505e-04	1.31481427e-04
8.61000000e+00	8.04645079e-04	-4.36827901e-05
8.62000000e+00	7.49148747e-04	-2.08345197e-04
8.63000000e+00	6.52215164e-04	-3.53484441e-04
8.64000000e+00	5.21536328e-04	-4.71710732e-04
8.65000000e+00	3.66438373e-04	-5.57609955e-04
8.66000000e+00	1.97223646e-04	-6.07945999e-04
8.67000000e+00	2.44901907e-05	-6.21718264e-04
8.68000000e+00	-1.41526593e-04	-6.00080822e-04
8.69000000e+00	-2.91549684e-04	-5.46138130e-04
8.70000000e+00	-4.17759843e-04	-4.64638958e-04
8.71000000e+00	-5.14173557e-04	-3.61595014e-04
8.72000000e+00	-5.76884064e-04	-2.43853419e-04
8.73000000e+00	-6.04159982e-04	-1.18652659e-04
8.74000000e+00	-5.96405737e-04	6.80984199e-06
8.75000000e+00	-5.55996586e-04	1.25773665e-04
8.76000000e+00	-4.87008113e-04	2.32254571e-04
8.77000000e+00	-3.94865230e-04	3.21312160e-04
8.78000000e+00	-2.85938750e-04	3.89237169e-04
8.79000000e+00	-1.67118494e-04	4.33655463e-04
8.80000000e+00	-4.53907395e-05	4.53551224e-04
8.81000000e+00	7.25550682e-05	4.49216449e-04
8.82000000e+00	1.80669717e-04	4.22137484e-04
8.83000000e+00	2.73822332e-04	3.74831702e-04
8.84000000e+00	3.48003478e-04	3.10648672e-04
8.85000000e+00	4.00449259e-04	2.33550182e-04
8.86000000e+00	4.29687716e-04	1.47882601e-04
8.87000000e+00	4.35513391e-04	5.81533765e-05
8.88000000e+00	4.18899474e-04	-3.11787225e-05
8.89000000e+00	3.81859445e-04	-1.15892393e-04
8.90000000e+00	3.27271351e-04	-1.92166789e-04
8.91000000e+00	2.58678121e-04	-2.56716048e-04
8.92000000e+00	1.80076573e-04	-3.06894414e-04
8.93000000e+00	9.57063044e-05	-3.40772337e-04
8.94000000e+00	9.84775654e-06	-3.57184635e-04
8.95000000e+00	-7.33634238e-05	-3.55752166e-04
8.96000000e+00	-1.50100728e-04	-3.36878341e-04
8.97000000e+00	-2.16986761e-04	-3.01721553e-04
8.98000000e+00	-2.71207332e-04	-2.52144238e-04
8.99000000e+00	-3.10599275e-04	-1.90639024e-04
9.00000000e+00	-3.33712296e-04	-1.20232411e-04
9.01000000e+00	-3.39845392e-04	-4.43667547e-05
9.02000000e+00	-3.29058405e-04	3.32379658e-05
9.03000000e+00	-3.02159023e-04	1.08740017e-04
9.04000000e+00	-2.60665365e-04	1.78345431e-04
9.05000000e+00	-2.06744187e-04	2.38485599e-04
9.06000000e+00	-1.43124890e-04	2.85995749e-04
9.07000000e+00	-7.29900178e-05	3.18285722e-04
9.08000000e+00	1.56198640e-07	3.33493385e-04
9.09000000e+00	7.26385300e-05	3.30610620e-04
9.10000000e+00	1.40776452e-04	3.09572059e-04
9.11000000e+00	2.01059074e-04	2.71297878e-04
9.12000000e+00	2.50321953e-04	2.17683899e-04
9.13000000e+00	2.85917096e-04	1.51535013e-04
9.14000000e+00	3.05866580e-04	7.64413472e-05
9.15000000e+00	3.08989864e-04	-3.39956382e-06
9.16000000e+00	2.94995253e-04	-8.34072791e-05
9.17000000e+00	2.64527171e-04	-1.58878477e-04
9.18000000e+00	2.19162869e-04	-2.25267927e-04
9.19000000e+00	1.61354889e-04	-2.78473245e-04
9.20000000e+00	9.43188955e-05	-3.15104758e-04
9.21000000e+00	2.18701614e-05	-3.32721557e-04
9.22000000e+00	-5.17842530e-05	-3.30015988e-04
9.23000000e+00	-1.22286991e-04	-3.06931402e-04
9.24000000e+00	-1.85391828e-04	-2.64701866e-04
9.25000000e+00	-2.37228974e-04	-2.05807480e-04
9.26000000e+00	-2.74556896e-04	-1.33844673e-04
9.27000000e+00	-2.94983184e-04	-5.33169161e-05
9.28000000e+00	-2.97138166e-04	3.06427118e-05
9.29000000e+00	-2.80787409e-04	1.12600267e-04
9.30000000e+00	-2.46872903e-04	1.87179713e-04
9.31000000e+00	-1.97477226e-04	2.49427444e-04
9.32000000e+00	-1.35710269e-04	2.95156925e-04
9.33000000e+00	-6.55235601e-05	3.21248384e-04
9.34000000e+00	8.53735506e-06	3.25880877e-04
9.35000000e+00	8.16272089e-05	3.08678303e-04
9.36000000e+00	1.48922770e-04	2.70756671e-04
9.37000000e+00	2.05950229e-04	2.14666813e-04
9.38000000e+00	2.48895246e-04	1.44234254e-04
9.39000000e+00	2.74873240e-04	6.43055967e-05
9.40000000e+00	2.82139723e-04	-1.95821193e-05
9.41000000e+00	2.70224286e-04	-1.01586517e-04
9.42000000e+00	2.39976977e-04	-1.75972366e-04
9.43000000e+00	1.93521928e-04	-2.37521766e-04
9.44000000e+00	1.34119770e-04	-2.81911939e-04
9.45000000e+00	6.59470972e-05	-3.06032387e-04
9.46000000e+00	-6.19247954e-06	-3.08217209e-04
9.47000000e+00	-7.72057926e-05	-2.88374279e-04
9.48000000e+00	-1.42072253e-04	-2.48000450e-04
9.49000000e+00	-1.96204534e-04	-1.90080300e-04
9.50000000e+00	-2.35781355e-04	-1.18874646e-04
9.51000000e+00	-2.58027517e-04	-3.96134115e-05
9.52000000e+00	-2.61419942e-04	4.18851850e-05
9.53000000e+00	-2.45803599e-04	1.19641375e-04
9.54000000e+00	-2.12407773e-04	1.87954979e-04
9.55000000e+00	-1.63760433e-04	2.41828026e-04
9.56000000e+00	-1.03506085e-04	2.77336998e-04
9.57000000e+00	-3.61397994e-05	2.91926411e-04
9.58000000e+00	3.33234191e-05	2.84601138e-04
9.59000000e+00	9.97196936e-05	2.56002412e-04
9.60000000e+00	1.58120230e-04	2.08361159e-04
9.61000000e+00	2.04199386e-04	1.45331601e-04
9.62000000e+00	2.34559027e-04	7.17171922e-05
9.63000000e+00	2.46984399e-04	-6.89077703e-06
9.64000000e+00	2.40611777e-04	-8.45348081e-05
9.65000000e+00	2.15994700e-04	-1.55341238e-04
9.66000000e+00	1.75063236e-04	-2.13964565e-04
9.67000000e+00	1.20978856e-04	-2.55992217e-04
9.68000000e+00	5.78954957e-05	-2.78278852e-04
9.69000000e+00	-9.35537325e-06	-2.79184535e-04
9.70000000e+00	-7.56319167e-05	-2.58698454e-04
9.71000000e+00	-1.35873467e-04	-2.18438545e-04
9.72000000e+00	-1.85486512e-04	-1.61526903e-04
9.73000000e+00	-2.20695530e-04	-9.23503647e-05
9.74000000e+00	-2.38831643e-04	-1.62245282e-05
9.75000000e+00	-2.38536747e-04	6.10131427e-05
9.76000000e+00	-2.19867202e-04	1.33449939e-04
9.77000000e+00	-1.84288913e-04	1.95550015e-04
9.78000000e+00	-1.34563962e-04	2.42577293e-04
9.79000000e+00	-7.45373950e-05	2.70956685e-04
9.80000000e+00	-8.84049776e-06	2.78545941e-04
9.81000000e+00	5.74665692e-05	2.64797262e-04
9.82000000e+00	1.19285157e-04	2.30796373e-04
9.83000000e+00	1.71871302e-04	1.79176173e-04
9.84000000e+00	2.11201192e-04	1.13911761e-04
9.85000000e+00	2.34280547e-04	4.00128164e-05
9.86000000e+00	2.39373897e-04	-3.68628356e-05
9.87000000e+00	2.26135956e-04	-1.10844526e-04
9.88000000e+00	1.95634942e-04	-1.76299285e-04
9.89000000e+00	1.50266135e-04	-2.28262850e-04
9.90000000e+00	9.35625415e-05	-2.62817955e-04
9.91000000e+00	2.99175989e-05	-2.77390875e-04
9.92000000e+00	-3.57582717e-05	-2.70943580e-04
9.93000000e+00	-9.84202966e-05	-2.44047020e-04
9.94000000e+00	-1.53281143e-04	-1.98830277e-04
9.95000000e+00	-1.96181185e-04	-1.38810009e-04
9.96000000e+00	-2.23908305e-04	-6.86138200e-05
9.97000000e+00	-2.34442309e-04	6.38058883e-06
9.98000000e+00	-2.27105043e-04	8.04621921e-05
9.99000000e+00	-2.02604780e-04	1.48026814e-04
1.00000000e+01	-1.62971811e-04	2.04006498e-04
1.00100000e+01	-1.11390797e-04	2.44254855e-04
1.00200000e+01	-5.19435666e-05	2.65858771e-04
1.00300000e+01	1.07168969e-05	2.67352708e-04
1.00400000e+01	7.17351743e-05	2.48819575e-04
1.00500000e+01	1.26435434e-04	2.11871057e-04
1.00600000e+01	1.70686432e-04	1.59509741e-04
1.00700000e+01	2.01220649e-04	9.58846074e-05
1.00800000e+01	2.15882506e-04	2.59597119e-05
1.00900000e+01	2.13786375e-04	-4.48774482e-05
1.01000000e+01	1.95372421e-04	-1.11236828e-04
1.01100000e+01	1.62356508e-04	-1.68142855e-04
1.01200000e+01	1.17578948e-04	-2.11414977e-04
1.01300000e+01	6.47649369e-05	-2.37982226e-04
1.01400000e+01	8.21654274e-06	-2.46107706e-04
1.01500000e+01	-4.75384580e-05	-2.35506194e-04
1.01600000e+01	-9.81123020e-05	-2.07346588e-04
1.01700000e+01	-1.39607884e-04	-1.64140119e-04
1.01800000e+01	-1.68926090e-04	-1.09524276e-04
1.01900000e+01	-1.84005247e-04	-4.79605623e-05
1.02000000e+01	-1.83973777e-04	1.56290853e-05
1.02100000e+01	-1.69204292e-04	7.62577211e-05
1.02200000e+01	-1.41265481e-04	1.29268870e-04
1.02300000e+01	-1.02776501e-04	1.70700538e-04
1.02400000e+01	-5.71765096e-05	1.97588996e-04
1.02500000e+01	-8.42892809e-06	2.08188675e-04
1.02600000e+01	3.93147785e-05	2.02091386e-04
1.02700000e+01	8.20637395e-05	1.80236371e-04
1.02800000e+01	1.16319795e-04	1.44811509e-04
1.02900000e+01	1.37978902e-04	9.80691886e-05
1.03000000e+01	1.46525070e-04	4.60431122e-05
1.03100000e+01	1.41780009e-04	-6.79041194e-06
1.03200000e+01	1.24707928e-04	-5.60739625e-05
1.03300000e+01	9.73004378e-05	-9.79201855e-05
1.03400000e+01	6.23781015e-05	-1.29213423e-04
1.03500000e+01	2.33270531e-05	-1.47838699e-04
1.03600000e+01	-1.62058962e-05	-1.52821492e-04
1.03700000e+01	-5.26332885e-05	-1.44369361e-04
1.03800000e+01	-8.27350635e-05	-1.23814773e-04
1.03900000e+01	-1.03929007e-04	-9.34664812e-05
1.04000000e+01	-1.14481587e-04	-5.63841424e-05
1.04100000e+01	-1.13642510e-04	-1.60967647e-05
1.04200000e+01	-1.01692969e-04	2.37103204e-05
1.04300000e+01	-7.99049022e-05	5.95132477e-05
1.04400000e+01	-5.04160514e-05	8.82456848e-05
1.04500000e+01	-1.60325607e-05	1.07549067e-04
1.04600000e+01	2.00232706e-05	1.15957196e-04
1.04700000e+01	5.43981163e-05	1.13001232e-04
1.04800000e+01	8.39012085e-05	9.92279745e-05
1.04900000e+01	1.05781533e-04	7.61316432e-05
1.05000000e+01	1.17965434e-04	4.60065178e-05
1.05100000e+01	1.19234966e-04	1.17342329e-05
1.05200000e+01	1.09332452e-04	-2.34753168e-05
1.05300000e+01	8.89829645e-05	-5.63669728e-05
1.05400000e+01	5.98333639e-05	-8.39231074e-05
1.05500000e+01	2.43134131e-05	-1.03622505e-04
1.05600000e+01	-1.45690516e-05	-1.13653952e-04
1.05700000e+01	-5.34815664e-05	-1.13067217e-04
1.05800000e+01	-8.90478548e-05	-1.01849520e-04
1.05900000e+01	-1.18132630e-04	-8.09219306e-05
1.06000000e+01	-1.38106796e-04	-5.20567980e-05
1.06100000e+01	-1.47071171e-04	-1.77238758e-05
1.06200000e+01	-1.44020375e-04	1.91214225e-05
1.06300000e+01	-1.28933452e-04	5.52895459e-05
1.06400000e+01	-1.02783872e-04	8.76269205e-05
1.06500000e+01	-6.74681032e-05	1.13282138e-04
1.06600000e+01	-2.56585983e-05	1.29946220e-04
1.06700000e+01	1.94068715e-05	1.36047280e-04
1.06800000e+01	6.41824899e-05	1.30883787e-04
1.06900000e+01	1.05097510e-04	1.14685798e-04
1.07000000e+01	1.38842431e-04	8.85994633e-05
1.07100000e+01	1.62635272e-04	5.45964100e-05
1.07200000e+01	1.74446633e-04	1.53157016e-05
1.07300000e+01	1.73165602e-04	-2.61485091e-05
1.07400000e+01	1.58693316e-04	-6.64962010e-05
1.07500000e+01	1.31956788e-04	-1.02487279e-04
1.07600000e+01	9.48419764e-05	-1.31202437e-04
1.07700000e+01	5.00514499e-05	-1.50278104e-04
1.07800000e+01	8.97956000e-07	-1.58096734e-04
1.07900000e+01	-4.89497954e-05	-1.53917355e-04
1.08000000e+01	-9.57491258e-05	-1.37936209e-04
1.08100000e+01	-1.35971059e-04	-1.11272953e-04
1.08200000e+01	-1.66571233e-04	-7.58838357e-05
1.08300000e+01	-1.85223024e-04	-3.44090892e-05
1.08400000e+01	-1.90494957e-04	1.00330650e-05
1.08500000e+01	-1.81958865e-04	5.40892562e-05
1.08600000e+01	-1.60220788e-04	9.44313166e-05
1.08700000e+01	-1.26872632e-04	1.28013582e-04
1.08800000e+01	-8.43687634e-05	1.52306980e-04
1.08900000e+01	-3.58375119e-05	1.65491749e-04
1.09000000e+01	1.51574874e-05	1.66594033e-04
1.09100000e+01	6.48874451e-05	1.55556144e-04
1.09200000e+01	1.09739116e-04	1.33235578e-04
1.09300000e+01	1.46484482e-04	1.01333494e-04
1.09400000e+01	1.72518933e-04	6.22588793e-05
1.09500000e+01	1.86050055e-04	1.89395735e-05
1.09600000e+01	1.86223183e-04	-2.54046438e-05
1.09700000e+01	1.73174830e-04	-6.75089294e-05
1.09800000e+01	1.48010790e-04	-1.04310896e-04
1.09900000e+01	1.12711506e-04	-1.33179647e-04
1.10000000e+01	6.99728533e-05	-1.52108897e-04
1.10100000e+01	2.29953178e-05	-1.59859754e-04
1.10200000e+01	-2.47616688e-05	-1.56042880e-04
1.10300000e+01	-6.98410519e-05	-1.41134574e-04
1.10400000e+01	-1.09045038e-04	-1.16426573e-04
1.10500000e+01	-1.39668096e-04	-8.39144710e-05
1.10600000e+01	-1.59688767e-04	-4.61343955e-05
1.10700000e+01	-1.67906433e-04	-5.96139008e-06
1.10800000e+01	-1.64013635e-04	3.36142570e-05
1.10900000e+01	-1.48599644e-04	6.97150971e-05
1.11000000e+01	-1.23086351e-04	9.97913367e-05
1.11100000e+01	-8.96026970e-05	1.21806061e-04
1.11200000e+01	-5.08084924e-05	1.34377152e-04
1.11300000e+01	-9.68213064e-06	1.36865835e-04
1.11400000e+01	3.07107977e-05	1.29406116e-04
1.11500000e+01	6.74498669e-05	1.12874147e-04
1.11600000e+01	9.79753351e-05	8.88012190e-05
1.11700000e+01	1.20270683e-04	5.92384434e-05
1.11800000e+01	1.32998935e-04	2.65847882e-05
1.11900000e+01	1.35583403e-04	-6.60725693e-06
1.12000000e+01	1.28228001e-04	-3.78326579e-05
1.12100000e+01	1.11877097e-04	-6.48255623e-05
1.12200000e+01	8.81195692e-05	-8.57269694e-05
1.12300000e+01	5.90459525e-05	-9.92157757e-05
1.12400000e+01	2.70710433e-05	-1.04593817e-04
1.12500000e+01	-5.26329588e-06	-1.01819388e-04
1.12600000e+01	-3.54891826e-05	-9.14879453e-05
1.12700000e+01	-6.14017560e-05	-7.47629228e-05
1.12800000e+01	-8.12216962e-05	-5.32635138e-05
1.12900000e+01	-9.37191596e-05	-2.89195267e-05
1.13000000e+01	-9.82904167e-05	-3.80583414e-06
1.13100000e+01	-9.49824532e-05	2.00297313e-05
1.13200000e+01	-8.44650426e-05	4.07309853e-05
1.13300000e+01	-6.79540013e-05	5.67773905e-05
1.13400000e+01	-4.70931384e-05	6.70963093e-05
1.13500000e+01	-2.38055371e-05	7.11352083e-05
1.13600000e+01	-1.26997820e-07	6.88889614e-05
1.13700000e+01	2.19644003e-05	6.08811671e-05
1.13800000e+01	4.07086961e-05	4.81021778e-05
1.13900000e+01	5.47016186e-05	3.19100271e-05
1.14000000e+01	6.29987139e-05	1.39033498e-05
1.14100000e+01	6.51783663e-05	-4.22249292e-06
1.14200000e+01	6.13595865e-05	-2.08237199e-05
1.14300000e+01	5.21742244e-05	-3.44483828e-05
1.14400000e+01	3.86970086e-05	-4.39569887e-05
1.14500000e+01	2.23402004e-05	-4.86137617e-05
1.14600000e+01	4.72242663e-06	-4.81414272e-05
1.14700000e+01	-1.24768106e-05	-4.27355636e-05
1.14800000e+01	-2.76644870e-05	-3.30380018e-05
1.14900000e+01	-3.94708885e-05	-2.00721840e-05
1.15000000e+01	-4.68646311e-05	-5.14652735e-06
1.15100000e+01	-4.92365802e-05	1.02655612e-05
1.15200000e+01	-4.64461151e-05	2.46585350e-05
1.15300000e+01	-3.88264155e-05	3.66289810e-05
1.15400000e+01	-2.71489103e-05	4.49998831e-05
1.15500000e+01	-1.25504253e-05	4.89243992e-05
1.15600000e+01	3.57036648e-06	4.79604868e-05
1.15700000e+01	1.96781074e-05	4.21102282e-05
1.15800000e+01	3.42367455e-05	3.18207092e-05
1.15900000e+01	4.58447703e-05	1.79465401e-05
1.16000000e+01	5.33582833e-05	1.67731636e-06
1.16100000e+01	5.59916001e-05	-1.55637753e-05
1.16200000e+01	5.33870279e-05	-3.22416203e-05
1.16300000e+01	4.56480812e-05	-4.68408669e-05
1.16400000e+01	3.33334676e-05	-5.79965991e-05
1.16500000e+01	1.74124418e-05	-6.46130566e-05
1.16600000e+01	-8.14679598e-07	-6.59604735e-05
1.16700000e+01	-1.98241875e-05	-6.17419260e-05
1.16800000e+01	-3.79958762e-05	-5.21245581e-05
1.16900000e+01	-5.37486545e-05	-3.77324798e-05
1.17000000e+01	-6.56736682e-05	-1.96017784e-05
1.17100000e+01	-7.26539597e-05	8.98822639e-07
1.17200000e+01	-7.39608061e-05	2.21753141e-05
1.17300000e+01	-6.93187956e-05	4.25351390e-05
1.17400000e+01	-5.89342510e-05	6.03231105e-05
1.17500000e+01	-4.34845892e-05	7.40555522e-05
1.17600000e+01	-2.40693699e-05	8.25418305e-05
1.17700000e+01	-2.12687781e-06	8.49834518e-05
1.17800000e+01	2.06771433e-05	8.10426863e-05
1.17900000e+01	4.25797504e-05	7.08751074e-05
1.18000000e+01	6.18596866e-05	5.51233126e-05
1.18100000e+01	7.69738360e-05	3.48721743e-05
1.18200000e+01	8.66803945e-05	1.15690276e-05
1.18300000e+01	9.01389664e-05	-1.30850274e-05
1.18400000e+01	8.69796335e-05	-3.72642436e-05
1.18500000e+01	7.73355099e-05	-5.91577002e-05
1.18600000e+01	6.18361808e-05	-7.71082523e-05
1.18700000e+01	4.15625092e-05	-8.97401347e-05
1.18800000e+01	1.79663295e-05	-9.60652955e-05
1.18900000e+01	-7.23871419e-06	-9.55602144e-05
1.19000000e+01	-3.22066810e-05	-8.82072786e-05
1.19100000e+01	-5.50991360e-05	-7.44975566e-05
1.19200000e+01	-7.42244115e-05	-5.53948194e-05
1.19300000e+01	-8.81655827e-05	-3.22636549e-05
1.19400000e+01	-9.58873333e-05	-6.76729155e-06
1.19500000e+01	-9.68135718e-05	1.92569480e-05
1.19600000e+01	-9.08699645e-05	4.39349539e-05
1.19700000e+01	-7.84882937e-05	6.54953658e-05
1.19800000e+01	-6.05725138e-05	8.24007009e-05
1.19900000e+01	-3.84293296e-05	9.34601579e-05
1.20000000e+01	-1.36688265e-05	9.79156570e-05
1.20100000e+01	1.19170579e-05	9.54947993e-05
1.20200000e+01	3.64888008e-05	8.64270131e-05
1.20300000e+01	5.82959850e-05	7.14220053e-05
1.20400000e+01	7.58060192e-05	5.16125246e-05
1.20500000e+01	8.78152049e-05	2.84661490e-05
1.20600000e+01	9.35339285e-05	3.67311798e-06
1.20700000e+01	9.26398276e-05	-2.09810226e-05
1.20800000e+01	8.52953063e-05	-4.37481481e-05
1.20900000e+01	7.21285412e-05	-6.30455602e-05
1.21000000e+01	5.41799256e-05	-7.75696718e-05
1.21100000e+01	3.28185095e-05	-8.63870069e-05
1.21200000e+01	9.63522102e-06	-8.89960063e-05
1.21300000e+01	-1.36786746e-05	-8.53554575e-05
1.21400000e+01	-3.54584244e-05	-7.58779875e-05
1.21500000e+01	-5.41882443e-05	-6.13897480e-05
1.21600000e+01	-6.86101768e-05	-4.30599887e-05
1.21700000e+01	-7.78113519e-05	-2.23064500e-05
1.21800000e+01	-8.12834470e-05	-6.84247542e-07
1.21900000e+01	-7.89503945e-05	2.02329625e-05
1.22000000e+01	-7.11628954e-05	3.89703309e-05
1.22100000e+01	-5.86608794e-05	5.42587693e-05
1.22200000e+01	-4.25074927e-05	6.51235926e-05
1.22300000e+01	-2.40003179e-05	7.09485104e-05
1.22400000e+01	-4.56716138e-06	7.15106703e-05
