# Supplementary material for: Observation of angular momentum transfer among crystal lattice modes
Source: Nat Phys. 2026 May 12;22(7):1100–6. doi: 10.1038/s41567-026-03274-8 (PMC13423836; doi:10.1038/s41567-026-03274-8)
Supplement: Supplementary file 7 — Source data for Fig. 2a–d. [file 41567_2026_3274_MOESM7_ESM.zip › Fig2с_Phonon_trajectory_Lin_THz_excitation.txt]

Eg phonon trajectory under Lin THz excitation
Time (ps)	Q_alpha (a.u.)	Q_beta (a.u.)
-3.72000000e+00	1.54739583e-05	-7.90717811e-07
-3.71000000e+00	1.47156331e-05	-8.83181333e-07
-3.70000000e+00	1.28725368e-05	-9.02273158e-07
-3.69000000e+00	1.00951789e-05	-8.53606508e-07
-3.68000000e+00	6.60696829e-06	-7.48540273e-07
-3.67000000e+00	2.68662337e-06	-6.02941269e-07
-3.66000000e+00	-1.35401780e-06	-4.35546894e-07
-3.65000000e+00	-5.19504305e-06	-2.66074430e-07
-3.64000000e+00	-8.53436269e-06	-1.13247607e-07
-3.63000000e+00	-1.11123508e-05	7.07887541e-09
-3.62000000e+00	-1.27331933e-05	8.35218310e-08
-3.61000000e+00	-1.32811436e-05	1.10345145e-07
-3.60000000e+00	-1.27302741e-05	8.80897813e-08
-3.59000000e+00	-1.11468293e-05	2.35862954e-08
-3.58000000e+00	-8.68388132e-06	-7.06676398e-08
-3.57000000e+00	-5.56862607e-06	-1.77724549e-07
-3.56000000e+00	-2.08327800e-06	-2.77903219e-07
-3.55000000e+00	1.45892588e-06	-3.50858137e-07
-3.54000000e+00	4.74066082e-06	-3.77818815e-07
-3.53000000e+00	7.46815080e-06	-3.43792331e-07
-3.52000000e+00	9.39716328e-06	-2.39516750e-07
-3.51000000e+00	1.03551079e-05	-6.29660875e-08
-3.50000000e+00	1.02572640e-05	1.79761184e-07
-3.49000000e+00	9.11561689e-06	4.74290415e-07
-3.48000000e+00	7.03937244e-06	7.98615620e-07
-3.47000000e+00	4.22691052e-06	1.12453185e-06
-3.46000000e+00	9.49659807e-07	1.41977471e-06
-3.45000000e+00	-2.47091667e-06	1.65071859e-06
-3.44000000e+00	-5.69141274e-06	1.78542682e-06
-3.43000000e+00	-8.37734575e-06	1.79680316e-06
-3.42000000e+00	-1.02341896e-05	1.66557020e-06
-3.41000000e+00	-1.10358687e-05	1.38279811e-06
-3.40000000e+00	-1.06481388e-05	9.51729430e-07
-3.39000000e+00	-9.04463323e-06	3.88690494e-07
-3.38000000e+00	-6.31390761e-06	-2.77054774e-07
-3.37000000e+00	-2.65652967e-06	-1.00457147e-06
-3.36000000e+00	1.62791849e-06	-1.74361257e-06
-3.35000000e+00	6.16319911e-06	-2.43794790e-06
-3.34000000e+00	1.05265813e-05	-3.02945226e-06
-3.33000000e+00	1.42845217e-05	-3.46266517e-06
-3.32000000e+00	1.70310153e-05	-3.68947827e-06
-3.31000000e+00	1.84254235e-05	-3.67357444e-06
-3.30000000e+00	1.82265002e-05	-3.39424076e-06
-3.29000000e+00	1.63195195e-05	-2.84920553e-06
-3.28000000e+00	1.27338627e-05	-2.05620834e-06
-3.27000000e+00	7.64911375e-06	-1.05309727e-06
-3.26000000e+00	1.38859548e-06	1.03645853e-07
-3.25000000e+00	-5.59971149e-06	1.34193140e-06
-3.24000000e+00	-1.27738692e-05	2.57849318e-06
-3.23000000e+00	-1.95382888e-05	3.72445981e-06
-3.22000000e+00	-2.52907373e-05	4.69169630e-06
-3.21000000e+00	-2.94724521e-05	5.39946584e-06
-3.20000000e+00	-3.16173480e-05	5.78091290e-06
-3.19000000e+00	-3.13961983e-05	5.78885749e-06
-3.18000000e+00	-2.86518983e-05	5.40041830e-06
-3.17000000e+00	-2.34224741e-05	4.62004997e-06
-3.16000000e+00	-1.59493592e-05	3.48068267e-06
-3.15000000e+00	-6.66954791e-06	2.04278447e-06
-3.14000000e+00	3.80850922e-06	3.91318669e-07
-3.13000000e+00	1.47440908e-05	-1.36927064e-06
-3.12000000e+00	2.53160176e-05	-3.12175425e-06
-3.11000000e+00	3.46835140e-05	-4.74406302e-06
-3.10000000e+00	4.20516513e-05	-6.11793682e-06
-3.09000000e+00	4.67363489e-05	-7.13765598e-06
-3.08000000e+00	4.82237271e-05	-7.71820249e-06
-3.07000000e+00	4.62188390e-05	-7.80221687e-06
-3.06000000e+00	4.06794501e-05	-7.36518426e-06
-3.05000000e+00	3.18315432e-05	-6.41839716e-06
-3.04000000e+00	2.01645467e-05	-5.00939514e-06
-3.03000000e+00	6.40580938e-06	-3.21976276e-06
-3.02000000e+00	-8.52453150e-06	-1.16036337e-06
-3.01000000e+00	-2.35755460e-05	1.03571720e-06
-3.00000000e+00	-3.76401963e-05	3.22206075e-06
-2.99000000e+00	-4.96373768e-05	5.24903235e-06
-2.98000000e+00	-5.85951993e-05	6.97440278e-06
-2.97000000e+00	-6.37290931e-05	8.27370080e-06
-2.96000000e+00	-6.45084640e-05	9.04951828e-06
-2.95000000e+00	-6.07063324e-05	9.23905025e-06
-2.94000000e+00	-5.24275090e-05	8.81926840e-06
-2.93000000e+00	-4.01123904e-05	7.80929154e-06
-2.92000000e+00	-2.45152664e-05	6.26971927e-06
-2.91000000e+00	-6.65797883e-06	4.29892059e-06
-2.90000000e+00	1.22382783e-05	2.02650018e-06
-2.89000000e+00	3.08384385e-05	-3.95616303e-07
-2.88000000e+00	4.77902596e-05	-2.80384716e-06
-2.87000000e+00	6.18251210e-05	-5.03459529e-06
-2.86000000e+00	7.18552774e-05	-6.93600309e-06
-2.85000000e+00	7.70599876e-05	-8.37893885e-06
-2.84000000e+00	7.69535870e-05	-9.26637861e-06
-2.83000000e+00	7.14297967e-05	-9.54046023e-06
-2.82000000e+00	6.07782567e-05	-9.18665728e-06
-2.81000000e+00	4.56713333e-05	-8.23473684e-06
-2.80000000e+00	2.71215180e-05	-6.75641155e-06
-2.79000000e+00	6.41203562e-06	-4.85985204e-06
-2.78000000e+00	-1.49945697e-05	-2.68147232e-06
-2.77000000e+00	-3.55632691e-05	-3.75616989e-07
-2.76000000e+00	-5.38008520e-05	1.89705217e-06
-2.75000000e+00	-6.83689878e-05	3.98156573e-06
-2.74000000e+00	-7.81872469e-05	5.74011245e-06
-2.73000000e+00	-8.25178921e-05	7.06206136e-06
-2.72000000e+00	-8.10255196e-05	7.87175315e-06
-2.71000000e+00	-7.38064759e-05	8.13345136e-06
-2.70000000e+00	-6.13852660e-05	7.85307330e-06
-2.69000000e+00	-4.46777295e-05	7.07658235e-06
-2.68000000e+00	-2.49233902e-05	5.88519717e-06
-2.67000000e+00	-3.59187844e-06	4.38783650e-06
-2.66000000e+00	1.77295260e-05	2.71144873e-06
-2.65000000e+00	3.74585535e-05	9.90052838e-07
-2.64000000e+00	5.41411713e-05	-6.46572458e-07
-2.63000000e+00	6.65655372e-05	-2.08358394e-06
-2.62000000e+00	7.38574320e-05	-3.23023669e-06
-2.61000000e+00	7.55492712e-05	-4.02672816e-06
-2.60000000e+00	7.16168185e-05	-4.44813673e-06
-2.59000000e+00	6.24802598e-05	-4.50512090e-06
-2.58000000e+00	4.89691571e-05	-4.24133058e-06
-2.57000000e+00	3.22537587e-05	-3.72777566e-06
-2.56000000e+00	1.37479522e-05	-3.05467360e-06
-2.55000000e+00	-5.00842399e-06	-2.32153235e-06
-2.54000000e+00	-2.24783531e-05	-1.62639689e-06
-2.53000000e+00	-3.72568532e-05	-1.05527908e-06
-2.52000000e+00	-4.81897680e-05	-6.72792483e-07
-2.51000000e+00	-5.44719527e-05	-5.14923205e-07
-2.50000000e+00	-5.57162221e-05	-5.84689901e-07
-2.49000000e+00	-5.19867392e-05	-8.51194967e-07
-2.48000000e+00	-4.37934197e-05	-1.25226380e-06
-2.47000000e+00	-3.20471841e-05	-1.70053610e-06
-2.46000000e+00	-1.79792413e-05	-2.09254093e-06
-2.45000000e+00	-3.03075274e-06	-2.31998561e-06
-2.44000000e+00	1.12780637e-05	-2.28224550e-06
-2.43000000e+00	2.34883206e-05	-1.89888158e-06
-2.42000000e+00	3.23401521e-05	-1.12095263e-06
-2.41000000e+00	3.68954152e-05	6.00610196e-08
-2.40000000e+00	3.66340542e-05	1.60674516e-06
-2.39000000e+00	3.15147368e-05	3.43441308e-06
-2.38000000e+00	2.19931961e-05	5.41435963e-06
-2.37000000e+00	8.99520489e-06	7.38172882e-06
-2.36000000e+00	-6.15501749e-06	9.14759387e-06
-2.35000000e+00	-2.18462132e-05	1.05144405e-05
-2.34000000e+00	-3.63228763e-05	1.12938847e-05
-2.33000000e+00	-4.78478948e-05	1.13251812e-05
-2.32000000e+00	-5.48712935e-05	1.04929137e-05
-2.31000000e+00	-5.61902057e-05	8.74222641e-06
-2.30000000e+00	-5.10853156e-05	6.09006296e-06
-2.29000000e+00	-3.94204098e-05	2.63112776e-06
-2.28000000e+00	-2.16942832e-05	-1.46234509e-06
-2.27000000e+00	9.62109642e-07	-5.94745737e-06
-2.26000000e+00	2.68459361e-05	-1.05240529e-05
-2.25000000e+00	5.37980270e-05	-1.48540110e-05
-2.24000000e+00	7.93665988e-05	-1.85852392e-05
-2.23000000e+00	1.01007554e-04	-2.13787065e-05
-2.22000000e+00	1.16305999e-04	-2.29365093e-05
-2.21000000e+00	1.23200989e-04	-2.30287460e-05
-2.20000000e+00	1.20194270e-04	-2.15169450e-05
-2.19000000e+00	1.06524120e-04	-1.83719334e-05
-2.18000000e+00	8.22873498e-05	-1.36843585e-05
-2.17000000e+00	4.84959481e-05	-7.66656514e-06
-2.16000000e+00	7.05968761e-06	-6.45145526e-07
-2.15000000e+00	-3.93082986e-05	6.95581273e-06
-2.14000000e+00	-8.72596470e-05	1.46400206e-05
-2.13000000e+00	-1.33042961e-04	2.18713466e-05
-2.12000000e+00	-1.72784585e-04	2.81111341e-05
-2.11000000e+00	-2.02797605e-04	3.28578736e-05
-2.10000000e+00	-2.19895284e-04	3.56863139e-05
-2.09000000e+00	-2.21683505e-04	3.62829979e-05
-2.08000000e+00	-2.06807147e-04	3.44753402e-05
-2.07000000e+00	-1.75127727e-04	3.02517276e-05
-2.06000000e+00	-1.27814060e-04	2.37706990e-05
-2.05000000e+00	-6.73337627e-05	1.53580099e-05
-2.04000000e+00	2.65917982e-06	5.49125961e-06
-2.03000000e+00	7.75374445e-05	-5.22730796e-06
-2.02000000e+00	1.52002402e-04	-1.61082991e-05
-2.01000000e+00	2.20455848e-04	-2.64205892e-05
-2.00000000e+00	2.77415609e-04	-3.54416086e-05
-1.99000000e+00	3.17944440e-04	-4.25089574e-05
-1.98000000e+00	3.38059096e-04	-4.70695873e-05
-1.97000000e+00	3.35086486e-04	-4.87228419e-05
-1.96000000e+00	3.07936421e-04	-4.72539824e-05
-1.95000000e+00	2.57265689e-04	-4.26554322e-05
-1.94000000e+00	1.85515576e-04	-3.51338030e-05
-1.93000000e+00	9.68141561e-05	-2.51017703e-05
-1.92000000e+00	-3.25514096e-06	-1.31549650e-05
-1.91000000e+00	-1.08006591e-04	-3.51717455e-08
-1.90000000e+00	-2.10104753e-04	1.34178311e-05
-1.89000000e+00	-3.02085783e-04	2.63225471e-05
-1.88000000e+00	-3.76910055e-04	3.78162380e-05
-1.87000000e+00	-4.28504801e-04	4.71152833e-05
-1.86000000e+00	-4.52254602e-04	5.35710277e-05
-1.85000000e+00	-4.45400086e-04	5.67169675e-05
-1.84000000e+00	-4.07310825e-04	5.63036942e-05
-1.83000000e+00	-3.39607009e-04	5.23188616e-05
-1.82000000e+00	-2.46115318e-04	4.49905125e-05
-1.81000000e+00	-1.32656803e-04	3.47733111e-05
-1.80000000e+00	-6.67754977e-06	2.23185001e-05
-1.79000000e+00	1.23254508e-04	8.42961792e-06
-1.78000000e+00	2.48052165e-04	-5.99289640e-06
-1.77000000e+00	3.58767616e-04	-2.00142225e-05
-1.76000000e+00	4.47258333e-04	-3.27302443e-05
-1.75000000e+00	5.06809205e-04	-4.33304146e-05
-1.74000000e+00	5.32662058e-04	-5.11537477e-05
-1.73000000e+00	5.22409465e-04	-5.57337818e-05
-1.72000000e+00	4.76219287e-04	-5.68291713e-05
-1.71000000e+00	3.96868685e-04	-5.44376521e-05
-1.70000000e+00	2.89580758e-04	-4.87923891e-05
-1.69000000e+00	1.61672248e-04	-4.03410663e-05
-1.68000000e+00	2.20357741e-05	-2.97094146e-05
-1.67000000e+00	-1.19506381e-04	-1.76520806e-05
-1.66000000e+00	-2.52929013e-04	-4.99472509e-06
-1.65000000e+00	-3.68755957e-04	7.42807343e-06
-1.64000000e+00	-4.58778834e-04	1.88342137e-05
-1.63000000e+00	-5.16685677e-04	2.85499353e-05
-1.62000000e+00	-5.38548571e-04	3.60557786e-05
-1.61000000e+00	-5.23129826e-04	4.10190837e-05
-1.60000000e+00	-4.71979990e-04	4.33105839e-05
-1.59000000e+00	-3.89317305e-04	4.30039662e-05
-1.58000000e+00	-2.81695694e-04	4.03586972e-05
-1.57000000e+00	-1.57485628e-04	3.57878202e-05
-1.56000000e+00	-2.62078543e-05	2.98137114e-05
-1.55000000e+00	1.02227328e-04	2.30158189e-05
-1.54000000e+00	2.18313996e-04	1.59751194e-05
-1.53000000e+00	3.13712715e-04	9.22033311e-06
-1.52000000e+00	3.81917451e-04	3.18081842e-06
-1.51000000e+00	4.18770813e-04	-1.84949435e-06
-1.50000000e+00	4.22782901e-04	-5.73371751e-06
-1.49000000e+00	3.95224906e-04	-8.49703559e-06
-1.48000000e+00	3.39987113e-04	-1.03145141e-05
-1.47000000e+00	2.63210920e-04	-1.14826504e-05
-1.46000000e+00	1.72723943e-04	-1.23771905e-05
-1.45000000e+00	7.73248666e-05	-1.34011204e-05
-1.44000000e+00	-1.40213857e-05	-1.49278237e-05
-1.43000000e+00	-9.30084599e-05	-1.72450651e-05
-1.42000000e+00	-1.52760309e-04	-2.05056407e-05
-1.41000000e+00	-1.88479717e-04	-2.46901906e-05
-1.40000000e+00	-1.97912539e-04	-2.95868005e-05
-1.39000000e+00	-1.81581247e-04	-3.47906806e-05
-1.38000000e+00	-1.42760576e-04	-3.97254950e-05
-1.37000000e+00	-8.71902619e-05	-4.36859532e-05
-1.36000000e+00	-2.25432693e-05	-4.58992280e-05
-1.35000000e+00	4.23094682e-05	-4.56008083e-05
-1.34000000e+00	9.81769331e-05	-4.21187018e-05
-1.33000000e+00	1.36492428e-04	-3.49586508e-05
-1.32000000e+00	1.50239272e-04	-2.38823315e-05
-1.31000000e+00	1.34770582e-04	-8.97049267e-06
-1.30000000e+00	8.84415995e-05	9.33631931e-06
-1.29000000e+00	1.29861173e-05	3.02254094e-05
-1.28000000e+00	-8.64116594e-05	5.25318929e-05
-1.27000000e+00	-2.01373511e-04	7.47923867e-05
-1.26000000e+00	-3.20907250e-04	9.53310201e-05
-1.25000000e+00	-4.32276534e-04	1.12373430e-04
-1.24000000e+00	-5.22098735e-04	1.24181628e-04
-1.23000000e+00	-5.77585359e-04	1.29200240e-04
-1.22000000e+00	-5.87821850e-04	1.26202868e-04
-1.21000000e+00	-5.44974090e-04	1.14426378e-04
-1.20000000e+00	-4.45308592e-04	9.36809178e-05
-1.19000000e+00	-2.89922898e-04	6.44245087e-05
-1.18000000e+00	-8.51016713e-05	2.77930719e-05
-1.17000000e+00	1.57758731e-04	-1.44203178e-05
-1.16000000e+00	4.22680595e-04	-5.98395037e-05
-1.15000000e+00	6.90075812e-04	-1.05631075e-04
-1.14000000e+00	9.38104535e-04	-1.48676102e-04
-1.13000000e+00	1.14433220e-03	-1.85777810e-04
-1.12000000e+00	1.28756476e-03	-2.13891660e-04
-1.11000000e+00	1.34971944e-03	-2.30361561e-04
-1.10000000e+00	1.31757647e-03	-2.33144326e-04
-1.09000000e+00	1.18425792e-03	-2.21004246e-04
-1.08000000e+00	9.50292838e-04	-1.93660761e-04
-1.07000000e+00	6.24154059e-04	-1.51874849e-04
-1.06000000e+00	2.22188607e-04	-9.74636104e-05
-1.05000000e+00	-2.32090926e-04	-3.32374760e-05
-1.04000000e+00	-7.09336216e-04	3.71397985e-05
-1.03000000e+00	-1.17624462e-03	1.09362243e-04
-1.02000000e+00	-1.59787370e-03	1.78751887e-04
-1.01000000e+00	-1.94022871e-03	2.40570865e-04
-1.00000000e+00	-2.17293187e-03	2.90354068e-04
-9.90000000e-01	-2.27176570e-03	3.24238302e-04
-9.80000000e-01	-2.22088153e-03	3.39263028e-04
-9.70000000e-01	-2.01448096e-03	3.33618752e-04
-9.60000000e-01	-1.65781004e-03	3.06822090e-04
-9.50000000e-01	-1.16735354e-03	2.59801273e-04
-9.40000000e-01	-5.70175132e-04	1.94882087e-04
-9.30000000e-01	9.75852672e-05	1.15671548e-04
-9.20000000e-01	7.92977665e-04	2.68444159e-05
-9.10000000e-01	1.46912806e-03	-6.61545953e-05
-9.00000000e-01	2.07854520e-03	-1.57473071e-04
-8.90000000e-01	2.57660672e-03	-2.41252057e-04
-8.80000000e-01	2.92495943e-03	-3.12036708e-04
-8.70000000e-01	3.09456472e-03	-3.65165398e-04
-8.60000000e-01	3.06813801e-03	-3.97107020e-04
-8.50000000e-01	2.84177071e-03	-4.05719539e-04
-8.40000000e-01	2.42558056e-03	-3.90408386e-04
-8.30000000e-01	1.84330959e-03	-3.52170826e-04
-8.20000000e-01	1.13087027e-03	-2.93521246e-04
-8.10000000e-01	3.33926081e-04	-2.18301889e-04
-8.00000000e-01	-4.95326794e-04	-1.31392974e-04
-7.90000000e-01	-1.30193980e-03	-3.83447010e-05
-7.80000000e-01	-2.03226473e-03	5.50395228e-05
-7.70000000e-01	-2.63795885e-03	1.43134661e-04
-7.60000000e-01	-3.07961783e-03	2.20904732e-04
-7.50000000e-01	-3.32973430e-03	2.84258092e-04
-7.40000000e-01	-3.37472872e-03	3.30317143e-04
-7.30000000e-01	-3.21587121e-03	3.57579302e-04
-7.20000000e-01	-2.86900269e-03	3.65955457e-04
-7.10000000e-01	-2.36306435e-03	3.56682918e-04
-7.00000000e-01	-1.73754740e-03	3.32121370e-04
-6.90000000e-01	-1.03907205e-03	2.95451372e-04
-6.80000000e-01	-3.17385973e-04	2.50304581e-04
-6.70000000e-01	3.78868816e-04	2.00362171e-04
-6.60000000e-01	1.00624206e-03	1.48961992e-04
-6.50000000e-01	1.53003942e-03	9.87555199e-05
-6.40000000e-01	1.92702742e-03	5.14520692e-05
-6.30000000e-01	2.18701195e-03	7.68052149e-06
-6.20000000e-01	2.31312074e-03	-3.30118838e-05
-6.10000000e-01	2.32073805e-03	-7.20173117e-05
-6.00000000e-01	2.23516740e-03	-1.11389919e-04
-5.90000000e-01	2.08822572e-03	-1.53456353e-04
-5.80000000e-01	1.91408612e-03	-2.00350816e-04
-5.70000000e-01	1.74477700e-03	-2.53522320e-04
-5.60000000e-01	1.60580143e-03	-3.13268864e-04
-5.50000000e-01	1.51235584e-03	-3.78355538e-04
-5.40000000e-01	1.46659666e-03	-4.45770399e-04
-5.30000000e-01	1.45632778e-03	-5.10663219e-04
-5.20000000e-01	1.45536409e-03	-5.66498219e-04
-5.10000000e-01	1.42567529e-03	-6.05433510e-04
-5.00000000e-01	1.32124110e-03	-6.18918568e-04
-4.90000000e-01	1.09336856e-03	-5.98478256e-04
-4.80000000e-01	6.97050718e-04	-5.36629819e-04
-4.70000000e-01	9.78000589e-05	-4.27859899e-04
-4.60000000e-01	-7.21714356e-04	-2.69574011e-04
-4.50000000e-01	-1.75594673e-03	-6.29229055e-05
-4.40000000e-01	-2.97237802e-03	1.86589827e-04
-4.30000000e-01	-4.30966723e-03	4.68805967e-04
-4.20000000e-01	-5.67852540e-03	7.68986312e-04
-4.10000000e-01	-6.96557861e-03	1.06830390e-03
-4.00000000e-01	-8.04023238e-03	1.34476872e-03
-3.90000000e-01	-8.76426860e-03	1.57455936e-03
-3.80000000e-01	-9.00362107e-03	1.73369830e-03
-3.70000000e-01	-8.64151176e-03	1.79997116e-03
-3.60000000e-01	-7.59191245e-03	1.75495730e-03
-3.50000000e-01	-5.81214924e-03	1.58601553e-03
-3.40000000e-01	-3.31341028e-03	1.28805454e-03
-3.30000000e-01	-1.67963340e-04	8.64917488e-04
-3.20000000e-01	3.48795472e-03	3.30223272e-04
-3.10000000e-01	7.45635251e-03	-2.92464651e-04
-3.00000000e-01	1.14852237e-02	-9.70230105e-04
-2.90000000e-01	1.52818045e-02	-1.66219215e-03
-2.80000000e-01	1.85308735e-02	-2.32166425e-03
-2.70000000e-01	2.09171393e-02	-2.89899554e-03
-2.60000000e-01	2.21503227e-02	-3.34494220e-03
-2.50000000e-01	2.19911653e-02	-3.61436005e-03
-2.40000000e-01	2.02763418e-02	-3.66996479e-03
-2.30000000e-01	1.69401350e-02	-3.48587672e-03
-2.20000000e-01	1.20307828e-02	-3.05065799e-03
-2.10000000e-01	5.66271955e-03	-2.34598546e-03
-2.00000000e-01	-1.66474656e-03	-1.43673467e-03
-1.90000000e-01	-9.52373999e-03	-3.69088352e-04
-1.80000000e-01	-1.74109490e-02	7.96537665e-04
-1.70000000e-01	-2.47785977e-02	1.98877611e-03
-1.60000000e-01	-3.10712026e-02	3.12959867e-03
-1.50000000e-01	-3.57657293e-02	4.13936468e-03
-1.40000000e-01	-3.84123383e-02	4.94230588e-03
-1.30000000e-01	-3.86726702e-02	5.47207369e-03
-1.20000000e-01	-3.63526050e-02	5.67694895e-03
-1.10000000e-01	-3.14266505e-02	5.52431662e-03
-1.00000000e-01	-2.40515696e-02	5.00403982e-03
-9.00000000e-02	-1.45675218e-02	4.13042853e-03
-8.00000000e-02	-3.48583042e-03	2.94258541e-03
-7.00000000e-02	8.53655277e-03	1.50301830e-03
-6.00000000e-02	2.07348125e-02	-1.05470073e-04
-5.00000000e-02	3.22842065e-02	-1.78447863e-03
-4.00000000e-02	4.23552360e-02	-3.42603236e-03
-3.00000000e-02	5.01724049e-02	-4.91956780e-03
-2.00000000e-02	5.50724533e-02	-6.15942625e-03
-1.00000000e-02	5.65577651e-02	-7.05234429e-03
-5.32907052e-15	5.43407775e-02	-7.52440915e-03
1.00000000e-02	4.83756718e-02	-7.52696220e-03
2.00000000e-02	3.88743704e-02	-7.04098803e-03
3.00000000e-02	2.63048763e-02	-6.07961666e-03
4.00000000e-02	1.13711959e-02	-4.68848707e-03
5.00000000e-02	-5.02459861e-03	-2.94386391e-03
6.00000000e-02	-2.18362707e-02	-9.48555796e-04
7.00000000e-02	-3.79401321e-02	1.17415724e-03
8.00000000e-02	-5.22103333e-02	3.28823030e-03
9.00000000e-02	-6.35976845e-02	5.25370819e-03
1.00000000e-01	-7.12064824e-02	6.93614447e-03
1.10000000e-01	-7.43637318e-02	8.21594171e-03
1.20000000e-01	-7.26754685e-02	8.99695555e-03
1.30000000e-01	-6.60656166e-02	9.21373701e-03
1.40000000e-01	-5.47938982e-02	8.83686577e-03
1.50000000e-01	-3.94506971e-02	7.87594674e-03
1.60000000e-01	-2.09283692e-02	6.37999598e-03
1.70000000e-01	-3.70176175e-04	4.43511927e-03
1.80000000e-01	2.09003218e-02	2.15957589e-03
1.90000000e-01	4.14650677e-02	-3.03492939e-04
2.00000000e-01	5.99069132e-02	-2.79521983e-03
2.10000000e-01	7.49081570e-02	-5.15145639e-03
2.20000000e-01	8.53453095e-02	-7.21380886e-03
2.30000000e-01	9.03732266e-02	-8.84050863e-03
2.40000000e-01	8.94923067e-02	-9.91635770e-03
2.50000000e-01	8.25934694e-02	-1.03610394e-02
2.60000000e-01	6.99770691e-02	-1.01351857e-02
2.70000000e-01	5.23436553e-02	-9.24373950e-03
2.80000000e-01	3.07564452e-02	-7.73633146e-03
2.90000000e-01	6.57739466e-03	-5.70459634e-03
3.00000000e-01	-1.86193137e-02	-3.27656714e-03
3.10000000e-01	-4.31508325e-02	-6.08492338e-04
3.20000000e-01	-6.53393797e-02	2.12539312e-03
3.30000000e-01	-8.36283590e-02	4.74446157e-03
3.40000000e-01	-9.66927425e-02	7.07386541e-03
3.50000000e-01	-1.03535808e-01	8.95645316e-03
3.60000000e-01	-1.03565119e-01	1.02636011e-02
3.70000000e-01	-9.66419530e-02	1.09041998e-02
3.80000000e-01	-8.31001577e-02	1.08311565e-02
3.90000000e-01	-6.37324820e-02	1.00449395e-02
4.00000000e-01	-3.97447177e-02	8.59389763e-03
4.10000000e-01	-1.26802539e-02	6.57130342e-03
4.20000000e-01	1.56802030e-02	4.10930472e-03
4.30000000e-01	4.34371554e-02	1.37017923e-03
4.40000000e-01	6.87010995e-02	-1.46451911e-03
4.50000000e-01	8.97227236e-02	-4.20618477e-03
4.60000000e-01	1.05015439e-01	-6.67191949e-03
4.70000000e-01	1.13461562e-01	-8.69694816e-03
4.80000000e-01	1.14394496e-01	-1.01458346e-02
4.90000000e-01	1.07650830e-01	-1.09217210e-02
5.00000000e-01	9.35883243e-02	-1.09729501e-02
5.10000000e-01	7.30680785e-02	-1.02966090e-02
5.20000000e-01	4.74016790e-02	-8.93874620e-03
5.30000000e-01	1.82665879e-02	-6.99124572e-03
5.40000000e-01	-1.24047021e-02	-4.58557023e-03
5.50000000e-01	-4.25543304e-02	-1.88380593e-03
5.60000000e-01	-7.01387336e-02	9.32374241e-04
5.70000000e-01	-9.32687193e-02	3.67406767e-03
5.80000000e-01	-1.10340233e-01	6.15796843e-03
5.90000000e-01	-1.20146669e-01	8.21878068e-03
6.00000000e-01	-1.21964796e-01	9.72036799e-03
6.10000000e-01	-1.15608121e-01	1.05648768e-02
6.20000000e-01	-1.01443781e-01	1.06992151e-02
6.30000000e-01	-8.03715071e-02	1.01184514e-02
6.40000000e-01	-5.37658914e-02	8.86591488e-03
6.50000000e-01	-2.33856915e-02	7.03000444e-03
6.60000000e-01	8.74374266e-03	4.73794173e-03
6.70000000e-01	4.04669671e-02	2.14691355e-03
6.80000000e-01	6.96445522e-02	-5.66775308e-04
6.90000000e-01	9.42987874e-02	-3.21978347e-03
7.00000000e-01	1.12748956e-01	-5.63421365e-03
7.10000000e-01	1.23726841e-01	-7.64963574e-03
7.20000000e-01	1.26464462e-01	-9.13383300e-03
7.30000000e-01	1.20747941e-01	-9.99154594e-03
7.40000000e-01	1.06933705e-01	-1.01706316e-02
7.50000000e-01	8.59258477e-02	-9.66523823e-03
7.60000000e-01	5.91161163e-02	-8.51580294e-03
7.70000000e-01	2.82905838e-02	-6.80590077e-03
7.80000000e-01	-4.49064852e-03	-4.65618754e-03
7.90000000e-01	-3.70325158e-02	-2.21587705e-03
8.00000000e-01	-6.71533321e-02	3.47642752e-04
8.10000000e-01	-9.28322846e-02	2.86032824e-03
8.20000000e-01	-1.12346023e-01	5.15333690e-03
8.30000000e-01	-1.24385041e-01	7.07441060e-03
8.40000000e-01	-1.28141936e-01	8.49801507e-03
8.50000000e-01	-1.23365593e-01	9.33355807e-03
8.60000000e-01	-1.10377637e-01	9.53114775e-03
8.70000000e-01	-9.00501245e-02	9.08452644e-03
8.80000000e-01	-6.37460719e-02	8.03101218e-03
8.90000000e-01	-3.32269332e-02	6.44848608e-03
9.00000000e-01	-5.33409516e-04	4.44966459e-03
9.10000000e-01	3.21522640e-02	2.17407779e-03
9.20000000e-01	6.26531646e-02	-2.21674020e-04
9.30000000e-01	8.89436975e-02	-2.57470358e-03
9.40000000e-01	1.09284912e-01	-4.72691518e-03
9.50000000e-01	1.22340028e-01	-6.53562387e-03
9.60000000e-01	1.27262461e-01	-7.88300140e-03
9.70000000e-01	1.23750548e-01	-8.68372429e-03
9.80000000e-01	1.12065448e-01	-8.89032937e-03
9.90000000e-01	9.30112156e-02	-8.49594466e-03
1.00000000e+00	6.78786003e-02	-7.53424550e-03
1.01000000e+00	3.83565552e-02	-6.07667604e-03
1.02000000e+00	6.41760735e-03	-4.22716064e-03
1.03000000e+00	-2.58150544e-02	-2.11469649e-03
1.04000000e+00	-5.62097392e-02	1.15643899e-04
1.05000000e+00	-8.27680694e-02	2.31267157e-03
1.06000000e+00	-1.03756963e-01	4.32931700e-03
1.07000000e+00	-1.17822022e-01	6.03244996e-03
1.08000000e+00	-1.24074899e-01	7.31162873e-03
1.09000000e+00	-1.22149008e-01	8.08620584e-03
1.10000000e+00	-1.12220121e-01	8.31033685e-03
1.11000000e+00	-9.49907780e-02	7.97558662e-03
1.12000000e+00	-7.16398662e-02	7.11099368e-03
1.13000000e+00	-4.37410210e-02	5.78062617e-03
1.14000000e+00	-1.31555768e-02	4.07883050e-03
1.15000000e+00	1.80925904e-02	2.12352537e-03
1.16000000e+00	4.79518427e-02	4.80192700e-05
1.17000000e+00	7.44781509e-02	-2.00807977e-03
1.18000000e+00	9.59620782e-02	-3.90824143e-03
1.19000000e+00	1.11039059e-01	-5.52804810e-03
1.20000000e+00	1.18775854e-01	-6.76329118e-03
1.21000000e+00	1.18727730e-01	-7.53660510e-03
1.22000000e+00	1.10962902e-01	-7.80222139e-03
1.23000000e+00	9.60530083e-02	-7.54855724e-03
1.24000000e+00	7.50306197e-02	-6.79850195e-03
1.25000000e+00	4.93169754e-02	-5.60741945e-03
1.26000000e+00	2.06250470e-02	-4.05903647e-03
1.27000000e+00	-9.15540134e-03	-2.25952259e-03
1.28000000e+00	-3.80829885e-02	-3.30182951e-04
1.29000000e+00	-6.42917937e-02	1.60073197e-03
1.30000000e+00	-8.61119847e-02	3.40654543e-03
1.31000000e+00	-1.02176186e-01	4.97043697e-03
1.32000000e+00	-1.11504818e-01	6.19294879e-03
1.33000000e+00	-1.13565119e-01	6.99823708e-03
1.34000000e+00	-1.08300346e-01	7.33868087e-03
1.35000000e+00	-9.61276656e-02	7.19757538e-03
1.36000000e+00	-7.79053091e-02	6.58976749e-03
1.37000000e+00	-5.48715571e-02	5.56022787e-03
1.38000000e+00	-2.85599237e-02	4.18068889e-03
1.39000000e+00	-6.96391815e-04	2.54460089e-03
1.40000000e+00	2.69143755e-02	7.60763713e-04
1.41000000e+00	5.25063112e-02	-1.05393049e-03
1.42000000e+00	7.44650662e-02	-2.78215820e-03
1.43000000e+00	9.14297292e-02	-4.31372757e-03
1.44000000e+00	1.02376749e-01	-5.55255800e-03
1.45000000e+00	1.06680923e-01	-6.42263812e-03
1.46000000e+00	1.04149888e-01	-6.87259795e-03
1.47000000e+00	9.50303004e-02	-6.87862763e-03
1.48000000e+00	7.99857832e-02	-6.44558604e-03
1.49000000e+00	6.00484942e-02	-5.60626151e-03
1.50000000e+00	3.65478691e-02	-4.41886557e-03
1.51000000e+00	1.10214764e-02	-2.96295157e-03
1.52000000e+00	-1.48860085e-02	-1.33404600e-03
1.53000000e+00	-3.95290495e-02	3.62643328e-04
1.54000000e+00	-6.13658415e-02	2.01902743e-03
1.55000000e+00	-7.90546040e-02	3.53100573e-03
1.56000000e+00	-9.15355816e-02	4.80497067e-03
1.57000000e+00	-9.80937828e-02	5.76354467e-03
1.58000000e+00	-9.83988050e-02	6.35020280e-03
1.59000000e+00	-9.25196235e-02	6.53251159e-03
1.60000000e+00	-8.09138531e-02	6.30380594e-03
1.61000000e+00	-6.43926221e-02	5.68322742e-03
1.62000000e+00	-4.40637240e-02	4.71415064e-03
1.63000000e+00	-2.12570368e-02	3.46112438e-03
1.64000000e+00	2.56275326e-03	2.00554373e-03
1.65000000e+00	2.58903862e-02	4.40344086e-04
1.66000000e+00	4.72751517e-02	-1.13593713e-03
1.67000000e+00	6.54109016e-02	-2.62535269e-03
1.68000000e+00	7.92153877e-02	-3.93660466e-03
1.69000000e+00	8.78941480e-02	-4.99059882e-03
1.70000000e+00	9.09852273e-02	-5.72516053e-03
1.71000000e+00	8.83823004e-02	-6.09863575e-03
1.72000000e+00	8.03351638e-02	-6.09217413e-03
1.73000000e+00	6.74280047e-02	-5.71057539e-03
1.74000000e+00	5.05372334e-02	-4.98167023e-03
1.75000000e+00	3.07719071e-02	-3.95429677e-03
1.76000000e+00	9.40079410e-03	-2.69501843e-03
1.77000000e+00	-1.22291220e-02	-1.28380340e-03
1.78000000e+00	-3.27774678e-02	1.91054651e-04
1.79000000e+00	-5.09933059e-02	1.63845315e-03
1.80000000e+00	-6.57908688e-02	2.97009155e-03
1.81000000e+00	-7.63136522e-02	4.10583338e-03
1.82000000e+00	-8.19831402e-02	4.97849651e-03
1.83000000e+00	-8.25294572e-02	5.53778824e-03
1.84000000e+00	-7.80024213e-02	5.75315805e-03
1.85000000e+00	-6.87627085e-02	5.61540972e-03
1.86000000e+00	-5.54540737e-02	5.13699197e-03
1.87000000e+00	-3.89587151e-02	4.35096802e-03
1.88000000e+00	-2.03388624e-02	3.30874462e-03
1.89000000e+00	-7.68449203e-04	2.07671488e-03
1.90000000e+00	1.85407475e-02	7.32033059e-04
1.91000000e+00	3.64138686e-02	-6.42210791e-04
1.92000000e+00	5.17840495e-02	-1.96211595e-03
1.93000000e+00	6.37555476e-02	-3.14808098e-03
1.94000000e+00	7.16552319e-02	-4.12958887e-03
1.95000000e+00	7.50695341e-02	-4.84938107e-03
1.96000000e+00	7.38649035e-02	-5.26677516e-03
1.97000000e+00	6.81908565e-02	-5.35993533e-03
1.98000000e+00	5.84657808e-02	-5.12697130e-03
1.99000000e+00	4.53467017e-02	-4.58581316e-03
2.00000000e+00	2.96851594e-02	-3.77288500e-03
2.01000000e+00	1.24721430e-02	-2.74067234e-03
2.02000000e+00	-5.22437598e-03	-1.55434447e-03
2.03000000e+00	-2.23253914e-02	-2.87647929e-04
2.04000000e+00	-3.78062485e-02	9.81670768e-04
2.05000000e+00	-5.07575388e-02	2.17662999e-03
2.06000000e+00	-6.04379250e-02	3.22567399e-03
2.07000000e+00	-6.63158782e-02	4.06694868e-03
2.08000000e+00	-6.80980304e-02	4.65193729e-03
2.09000000e+00	-6.57426971e-02	4.94824320e-03
2.10000000e+00	-5.94580409e-02	4.94136138e-03
2.11000000e+00	-4.96852737e-02	4.63534306e-03
2.12000000e+00	-3.70681821e-02	4.05232682e-03
2.13000000e+00	-2.24110527e-02	3.23097812e-03
2.14000000e+00	-6.62772284e-03	2.22394515e-03
2.15000000e+00	9.31503940e-03	1.09449724e-03
2.16000000e+00	2.44563456e-02	-8.74402966e-05
2.17000000e+00	3.78986430e-02	-1.24960716e-03
2.18000000e+00	4.88604168e-02	-2.32181835e-03
2.19000000e+00	5.67210834e-02	-3.24019518e-03
2.20000000e+00	6.10555386e-02	-3.95096258e-03
2.21000000e+00	6.16564815e-02	-4.41358756e-03
2.22000000e+00	5.85433931e-02	-4.60307657e-03
2.23000000e+00	5.19578576e-02	-4.51130255e-03
2.24000000e+00	4.23457270e-02	-4.14729294e-03
2.25000000e+00	3.03274000e-02	-3.53647389e-03
2.26000000e+00	1.66581677e-02	-2.71892904e-03
2.27000000e+00	2.18113327e-03	-1.74679043e-03
2.28000000e+00	-1.22243886e-02	-6.80930171e-04
2.29000000e+00	-2.56958638e-02	4.12838058e-04
2.30000000e+00	-3.74387618e-02	1.46781144e-03
2.31000000e+00	-4.67729987e-02	2.42045573e-03
2.32000000e+00	-5.31719175e-02	3.21422205e-03
2.33000000e+00	-5.62916003e-02	3.80289431e-03
2.34000000e+00	-5.59889105e-02	4.15326977e-03
2.35000000e+00	-5.23273473e-02	4.24701822e-03
2.36000000e+00	-4.55705312e-02	4.08161660e-03
2.37000000e+00	-3.61638663e-02	3.67031330e-03
2.38000000e+00	-2.47056196e-02	3.04113564e-03
2.39000000e+00	-1.19092667e-02	2.23501177e-03
2.40000000e+00	1.44055487e-03	1.30313126e-03
2.41000000e+00	1.45357936e-02	3.03713127e-04
2.42000000e+00	2.65935526e-02	-7.01615636e-04
2.43000000e+00	3.69025857e-02	-1.65160696e-03
2.44000000e+00	4.48649810e-02	-2.48911214e-03
2.45000000e+00	5.00306067e-02	-3.16451068e-03
2.46000000e+00	5.21223501e-02	-3.63864245e-03
2.47000000e+00	5.10507444e-02	-3.88507050e-03
2.48000000e+00	4.69172267e-02	-3.89154424e-03
2.49000000e+00	4.00059477e-02	-3.66058278e-03
2.50000000e+00	3.07647393e-02	-3.20915233e-03
2.51000000e+00	1.97764842e-02	-2.56746713e-03
2.52000000e+00	7.72269160e-03	-1.77699605e-03
2.53000000e+00	-4.65846886e-03	-8.87804810e-04
2.54000000e+00	-1.66171110e-02	4.45972127e-05
2.55000000e+00	-2.74368355e-02	9.62708287e-04
2.56000000e+00	-3.64774813e-02	1.81056993e-03
2.57000000e+00	-4.32128832e-02	2.53717013e-03
2.58000000e+00	-4.72614141e-02	3.09950769e-03
2.59000000e+00	-4.84075404e-02	3.46513375e-03
2.60000000e+00	-4.66131733e-02	3.61402030e-03
2.61000000e+00	-4.20182210e-02	3.53964831e-03
2.62000000e+00	-3.49304008e-02	3.24925637e-03
2.63000000e+00	-2.58050169e-02	2.76324334e-03
2.64000000e+00	-1.52160092e-02	2.11376996e-03
2.65000000e+00	-3.82009406e-03	1.34265335e-03
2.66000000e+00	7.68377813e-03	4.98690909e-04
2.67000000e+00	1.85971556e-02	-3.65416236e-04
2.68000000e+00	2.82644043e-02	-1.19634681e-03
2.69000000e+00	3.61120512e-02	-1.94344581e-03
2.70000000e+00	4.16827915e-02	-2.56181117e-03
2.71000000e+00	4.46621395e-02	-3.01499247e-03
2.72000000e+00	4.48961651e-02	-3.27713906e-03
2.73000000e+00	4.23993127e-02	-3.33447072e-03
2.74000000e+00	3.73519091e-02	-3.18598707e-03
2.75000000e+00	3.00875993e-02	-2.84337984e-03
2.76000000e+00	2.10715601e-02	-2.33016204e-03
2.77000000e+00	1.08708991e-02	-1.68007632e-03
2.78000000e+00	1.19110185e-04	-9.34889015e-04
2.79000000e+00	-1.05231907e-02	-1.41713596e-04
2.80000000e+00	-2.04088210e-02	6.49965424e-04
2.81000000e+00	-2.89433867e-02	1.39137980e-03
2.82000000e+00	-3.56210405e-02	2.03748324e-03
2.83000000e+00	-4.00544875e-02	2.54968960e-03
2.84000000e+00	-4.19974536e-02	2.89817688e-03
2.85000000e+00	-4.13583081e-02	3.06361875e-03
2.86000000e+00	-3.82040881e-02	3.03824339e-03
2.87000000e+00	-3.27547685e-02	2.82616205e-03
2.88000000e+00	-2.53682204e-02	2.44295632e-03
2.89000000e+00	-1.65168717e-02	1.91455963e-03
2.90000000e+00	-6.75758282e-03	1.27551179e-03
2.91000000e+00	3.30334428e-03	5.66703813e-04
2.92000000e+00	1.30478269e-02	-1.67239604e-04
2.93000000e+00	2.18839890e-02	-8.80771997e-04
2.94000000e+00	2.92821375e-02	-1.53025373e-03
2.95000000e+00	3.48065362e-02	-2.07662112e-03
2.96000000e+00	3.81410662e-02	-2.48773238e-03
2.97000000e+00	3.91072607e-02	-2.74024965e-03
2.98000000e+00	3.76736871e-02	-2.82094720e-03
2.99000000e+00	3.39561923e-02	-2.72737350e-03
3.00000000e+00	2.82090998e-02	-2.46783663e-03
3.01000000e+00	2.08080003e-02	-2.06072468e-03
3.02000000e+00	1.22252931e-02	-1.53321442e-03
3.03000000e+00	3.00006575e-03	-9.19458448e-04
3.04000000e+00	-6.29576548e-03	-2.58371995e-04
3.05000000e+00	-1.50929269e-02	4.08836759e-04
3.06000000e+00	-2.28596661e-02	1.04123573e-03
3.07000000e+00	-2.91338995e-02	1.60067685e-03
3.08000000e+00	-3.35506807e-02	2.05408936e-03
3.09000000e+00	-3.58633604e-02	2.37542082e-03
3.10000000e+00	-3.59572113e-02	2.54711322e-03
3.11000000e+00	-3.38547787e-02	2.56103177e-03
3.12000000e+00	-2.97127309e-02	2.41879994e-03
3.13000000e+00	-2.38105166e-02	2.13153146e-03
3.14000000e+00	-1.65316329e-02	1.71898744e-03
3.15000000e+00	-8.33875529e-03	1.20822130e-03
3.16000000e+00	2.55659359e-04	6.31804485e-04
3.17000000e+00	8.72142703e-03	2.57494765e-05
3.18000000e+00	1.65433425e-02	-5.72737315e-04
3.19000000e+00	2.32525176e-02	-1.12753267e-03
3.20000000e+00	2.84544459e-02	-1.60576480e-03
3.21000000e+00	3.18521166e-02	-1.97974351e-03
3.22000000e+00	3.32628280e-02	-2.22854021e-03
3.23000000e+00	3.26277610e-02	-2.33912958e-03
3.24000000e+00	3.00138272e-02	-2.30703299e-03
3.25000000e+00	2.56077939e-02	-2.13643517e-03
3.26000000e+00	1.97031576e-02	-1.83977796e-03
3.27000000e+00	1.26806790e-02	-1.43686634e-03
3.28000000e+00	4.98386740e-03	-9.53550299e-04
3.29000000e+00	-2.90900911e-03	-4.20070144e-04
3.30000000e+00	-1.05146211e-02	1.30829184e-04
3.31000000e+00	-1.73741388e-02	6.65897574e-04
3.32000000e+00	-2.30808515e-02	1.15337183e-03
3.33000000e+00	-2.73041857e-02	1.56484217e-03
3.34000000e+00	-2.98087116e-02	1.87688510e-03
3.35000000e+00	-3.04670542e-02	2.07237056e-03
3.36000000e+00	-2.92660169e-02	2.14137265e-03
3.37000000e+00	-2.63056535e-02	2.08163787e-03
3.38000000e+00	-2.17914548e-02	1.89859193e-03
3.39000000e+00	-1.60202393e-02	1.60489337e-03
3.40000000e+00	-9.36070766e-03	1.21956883e-03
3.41000000e+00	-2.22993246e-03	7.66788348e-04
3.42000000e+00	4.93271969e-03	2.74358874e-04
3.43000000e+00	1.16926052e-02	-2.27970829e-04
3.44000000e+00	1.76461018e-02	-7.10291686e-04
3.45000000e+00	2.24446019e-02	-1.14429682e-03
3.46000000e+00	2.58147820e-02	-1.50492269e-03
3.47000000e+00	2.75739810e-02	-1.77177548e-03
3.48000000e+00	2.76398343e-02	-1.93026301e-03
3.49000000e+00	2.60336789e-02	-1.97237134e-03
3.50000000e+00	2.28776255e-02	-1.89704605e-03
3.51000000e+00	1.83855825e-02	-1.71016217e-03
3.52000000e+00	1.28488771e-02	-1.42409028e-03
3.53000000e+00	6.61743452e-03	-1.05688952e-03
3.54000000e+00	7.77262399e-05	-6.31179357e-04
3.55000000e+00	-6.37112495e-03	-1.72759504e-04
3.56000000e+00	-1.23416118e-02	2.90938795e-04
3.57000000e+00	-1.74810115e-02	7.32478474e-04
3.58000000e+00	-2.14920799e-02	1.12602427e-03
3.59000000e+00	-2.41500678e-02	1.44883934e-03
3.60000000e+00	-2.53150977e-02	1.68258533e-03
3.61000000e+00	-2.49392375e-02	1.81435257e-03
3.62000000e+00	-2.30679340e-02	1.83736336e-03
3.63000000e+00	-1.98358181e-02	1.75131049e-03
3.64000000e+00	-1.54572262e-02	1.56231485e-03
3.65000000e+00	-1.02120961e-02	1.28250765e-03
3.66000000e+00	-4.42815909e-03	9.29264805e-04
3.67000000e+00	1.53944455e-03	5.24140726e-04
3.68000000e+00	7.32986494e-03	9.15658830e-05
3.69000000e+00	1.25982385e-02	-3.42614217e-04
3.70000000e+00	1.70360855e-02	-7.52672246e-04
3.71000000e+00	2.03892127e-02	-1.11451440e-03
3.72000000e+00	2.24720960e-02	-1.40708930e-03
3.73000000e+00	2.31779406e-02	-1.61360856e-03
3.74000000e+00	2.24838907e-02	-1.72250842e-03
3.75000000e+00	2.04511549e-02	-1.72809746e-03
3.76000000e+00	1.72201196e-02	-1.63085377e-03
3.77000000e+00	1.30008197e-02	-1.43735587e-03
3.78000000e+00	8.05940280e-03	-1.15985317e-03
3.79000000e+00	2.70145334e-03	-8.15502943e-04
3.80000000e+00	-2.74678741e-03	-4.25320324e-04
3.81000000e+00	-7.95815972e-03	-1.29048549e-05
3.82000000e+00	-1.26240973e-02	3.96980124e-04
3.83000000e+00	-1.64727596e-02	7.79890195e-04
3.84000000e+00	-1.92847288e-02	1.11315626e-03
3.85000000e+00	-2.09053770e-02	1.37722794e-03
3.86000000e+00	-2.12532156e-02	1.55682422e-03
3.87000000e+00	-2.03237883e-02	1.64182326e-03
3.88000000e+00	-1.81889364e-02	1.62783899e-03
3.89000000e+00	-1.49915414e-02	1.51645107e-03
3.90000000e+00	-1.09361146e-02	1.31507558e-03
3.91000000e+00	-6.27584406e-03	1.03648538e-03
3.92000000e+00	-1.29691077e-03	6.98010362e-04
3.93000000e+00	3.69896426e-03	3.20466771e-04
3.94000000e+00	8.41268573e-03	-7.31187252e-05
3.95000000e+00	1.25655785e-02	-4.58912348e-04
3.96000000e+00	1.59157602e-02	-8.13718494e-04
3.97000000e+00	1.82721373e-02	-1.11637919e-03
3.98000000e+00	1.95052221e-02	-1.34904291e-03
3.99000000e+00	1.95541622e-02	-1.49822614e-03
4.00000000e+00	1.84296076e-02	-1.55560378e-03
4.01000000e+00	1.62122880e-02	-1.51848151e-03
4.02000000e+00	1.30474299e-02	-1.38992234e-03
4.03000000e+00	9.13538710e-03	-1.17852133e-03
4.04000000e+00	4.71907983e-03	-8.97843774e-04
4.05000000e+00	6.90217630e-05	-5.65562800e-04
4.06000000e+00	-4.53315103e-03	-2.02350748e-04
4.07000000e+00	-8.81165276e-03	1.69406333e-04
4.08000000e+00	-1.25130057e-02	5.26991143e-04
4.09000000e+00	-1.54210056e-02	8.48748929e-04
4.10000000e+00	-1.73693138e-02	1.11540666e-03
4.11000000e+00	-1.82509455e-02	1.31123661e-03
4.12000000e+00	-1.80241117e-02	1.42499352e-03
4.13000000e+00	-1.67140990e-02	1.45056856e-03
4.14000000e+00	-1.44111053e-02	1.38732173e-03
4.15000000e+00	-1.12641978e-02	1.24007395e-03
4.16000000e+00	-7.47178550e-03	1.01876175e-03
4.17000000e+00	-3.26920907e-03	7.37778327e-04
4.18000000e+00	1.08578327e-03	4.15044072e-04
4.19000000e+00	5.32878308e-03	7.08664127e-05
4.20000000e+00	9.20473347e-03	-2.73338591e-04
4.21000000e+00	1.24832384e-02	-5.96382209e-04
4.22000000e+00	1.49722510e-02	-8.78612897e-04
4.23000000e+00	1.65293278e-02	-1.10311862e-03
4.24000000e+00	1.70697871e-02	-1.25674755e-03
4.25000000e+00	1.65713020e-02	-1.33088506e-03
4.26000000e+00	1.50746791e-02	-1.32194053e-03
4.27000000e+00	1.26808046e-02	-1.23151639e-03
4.28000000e+00	9.54397338e-03	-1.06625154e-03
4.29000000e+00	5.86203405e-03	-8.37352277e-04
4.30000000e+00	1.86397499e-03	-5.59842896e-04
4.31000000e+00	-2.20427492e-03	-2.51585867e-04
4.32000000e+00	-6.09495184e-03	6.78648215e-05
4.33000000e+00	-9.57354193e-03	3.78503491e-04
4.34000000e+00	-1.24329265e-02	6.61127053e-04
4.35000000e+00	-1.45057323e-02	8.98524874e-04
4.36000000e+00	-1.56741485e-02	1.07653021e-03
4.37000000e+00	-1.58766306e-02	1.18486869e-03
4.38000000e+00	-1.51111097e-02	1.21775283e-03
4.39000000e+00	-1.34345388e-02	1.17418799e-03
4.40000000e+00	-1.09588362e-02	1.05797392e-03
4.41000000e+00	-7.84350607e-03	8.77405323e-04
4.42000000e+00	-4.28541749e-03	6.44693755e-04
4.43000000e+00	-5.06393839e-04	3.75150680e-04
4.44000000e+00	3.26060581e-03	8.61859403e-05
4.45000000e+00	6.78585245e-03	-2.03812956e-04
4.46000000e+00	9.85687256e-03	-4.76648647e-04
4.47000000e+00	1.22912749e-02	-7.15454608e-04
4.48000000e+00	1.39476013e-02	-9.05737130e-04
4.49000000e+00	1.47335546e-02	-1.03625413e-03
4.50000000e+00	1.46111219e-02	-1.09967745e-03
4.51000000e+00	1.35983107e-02	-1.09299971e-03
4.52000000e+00	1.17674252e-02	-1.01766340e-03
4.53000000e+00	9.24002428e-03	-8.79407812e-04
4.54000000e+00	6.17890824e-03	-6.87847255e-04
4.55000000e+00	2.77765833e-03	-4.55810994e-04
4.56000000e+00	-7.51598049e-04	-1.98489779e-04
4.57000000e+00	-4.19142350e-03	6.75543159e-05
4.58000000e+00	-7.33248029e-03	3.25450299e-04
4.59000000e+00	-9.98628475e-03	5.59084754e-04
4.60000000e+00	-1.19965273e-02	7.54105008e-04
4.61000000e+00	-1.32482767e-02	8.98796558e-04
4.62000000e+00	-1.36745260e-02	9.84781224e-04
4.63000000e+00	-1.32597090e-02	1.00749468e-03
4.64000000e+00	-1.20400065e-02	9.66416566e-04
4.65000000e+00	-1.01004649e-02	8.65042582e-04
4.66000000e+00	-7.56914459e-03	7.10604246e-04
4.67000000e+00	-4.60869655e-03	5.13558124e-04
4.68000000e+00	-1.40592181e-03	2.86880346e-04
4.69000000e+00	1.84001721e-03	4.52140444e-05
4.70000000e+00	4.92998768e-03	-1.96074212e-04
4.71000000e+00	7.67710762e-03	-4.21868126e-04
4.72000000e+00	9.91804657e-03	-6.18243831e-04
4.73000000e+00	1.15227216e-02	-7.73321911e-04
4.74000000e+00	1.24018141e-02	-8.77977399e-04
4.75000000e+00	1.25116747e-02	-9.26365801e-04
4.76000000e+00	1.18563520e-02	-9.16235514e-04
4.77000000e+00	1.04866626e-02	-8.49010975e-04
4.78000000e+00	8.49640185e-03	-7.29645556e-04
4.79000000e+00	6.01597214e-03	-5.66257651e-04
4.80000000e+00	3.20385857e-03	-3.69576636e-04
4.81000000e+00	2.36509492e-04	-1.52236753e-04
4.82000000e+00	-2.70273220e-03	7.20344159e-05
4.83000000e+00	-5.43495200e-03	2.89280608e-04
4.84000000e+00	-7.79654157e-03	4.86180254e-04
4.85000000e+00	-9.64897068e-03	6.50855376e-04
4.86000000e+00	-1.08868711e-02	7.73577375e-04
4.87000000e+00	-1.14439639e-02	8.47328476e-04
4.88000000e+00	-1.12965009e-02	8.68187404e-04
4.89000000e+00	-1.04640509e-02	8.35519310e-04
4.90000000e+00	-9.00762521e-03	7.51962381e-04
4.91000000e+00	-7.02530163e-03	6.23216106e-04
4.92000000e+00	-4.64565566e-03	4.57648051e-04
4.93000000e+00	-2.01943805e-03	2.65746586e-04
4.94000000e+00	6.89963724e-04	5.94556202e-05
4.95000000e+00	3.31667677e-03	-1.48566393e-04
4.96000000e+00	5.70247674e-03	-3.45717364e-04
4.97000000e+00	7.70628673e-03	-5.20205902e-04
4.98000000e+00	9.21247295e-03	-6.61744623e-04
4.99000000e+00	1.01374528e-02	-7.62142657e-04
5.00000000e+00	1.04342423e-02	-8.15764354e-04
5.01000000e+00	1.00947028e-02	-8.19829819e-04
5.02000000e+00	9.14939051e-03	-7.74542587e-04
5.03000000e+00	7.66506016e-03	-6.83040150e-04
5.04000000e+00	5.74001701e-03	-5.51173302e-04
5.05000000e+00	3.49763646e-03	-3.87129998e-04
5.06000000e+00	1.07847755e-03	-2.00927998e-04
5.07000000e+00	-1.36850678e-03	-3.80755784e-06
5.08000000e+00	-3.69511444e-03	1.92439467e-04
5.09000000e+00	-5.76283413e-03	3.76164796e-04
5.10000000e+00	-7.45104396e-03	5.36543130e-04
5.11000000e+00	-8.66398694e-03	6.64197264e-04
5.12000000e+00	-9.33612437e-03	7.51733946e-04
5.13000000e+00	-9.43557397e-03	7.94160965e-04
5.14000000e+00	-8.96546015e-03	7.89162909e-04
5.15000000e+00	-7.96313320e-03	7.37221116e-04
5.16000000e+00	-6.49734317e-03	6.41572136e-04
5.17000000e+00	-4.66357550e-03	5.08007995e-04
5.18000000e+00	-2.57786213e-03	3.44530350e-04
5.19000000e+00	-3.69467324e-04	1.60878634e-04
5.20000000e+00	1.82709262e-03	-3.20407377e-05
5.21000000e+00	3.88020526e-03	-2.22791587e-04
5.22000000e+00	5.66900183e-03	-4.00075397e-04
5.23000000e+00	7.09041747e-03	-5.53390991e-04
5.24000000e+00	8.06506352e-03	-6.73648822e-04
5.25000000e+00	8.54158235e-03	-7.53704649e-04
5.26000000e+00	8.49925170e-03	-7.88781698e-04
5.27000000e+00	7.94871440e-03	-7.76756521e-04
5.28000000e+00	6.93082331e-03	-7.18291306e-04
5.29000000e+00	5.51370356e-03	-6.16803995e-04
5.30000000e+00	3.78823877e-03	-4.78276766e-04
5.31000000e+00	1.86227735e-03	-3.10912763e-04
5.32000000e+00	-1.46073926e-04	-1.24659827e-04
5.33000000e+00	-2.11565451e-03	6.93720518e-05
5.34000000e+00	-3.92951622e-03	2.59566267e-04
5.35000000e+00	-5.48181826e-03	4.34490127e-04
5.36000000e+00	-6.68394833e-03	5.83579758e-04
5.37000000e+00	-7.46951984e-03	6.97778551e-04
5.38000000e+00	-7.79796783e-03	7.70090464e-04
5.39000000e+00	-7.65655405e-03	7.96014050e-04
5.40000000e+00	-7.06068891e-03	7.73829717e-04
5.41000000e+00	-6.05257892e-03	7.04721233e-04
5.42000000e+00	-4.69830711e-03	5.92722224e-04
5.43000000e+00	-3.08354465e-03	4.44488972e-04
5.44000000e+00	-1.30816914e-03	2.68911485e-04
5.45000000e+00	5.19874771e-04	7.65848794e-05
5.46000000e+00	2.29109787e-03	-1.20827903e-04
5.47000000e+00	3.90098066e-03	-3.11303922e-04
5.48000000e+00	5.25609503e-03	-4.83195557e-04
5.49000000e+00	6.27947809e-03	-6.25948039e-04
5.50000000e+00	6.91495258e-03	-7.30754444e-04
5.51000000e+00	7.13015485e-03	-7.91106824e-04
5.52000000e+00	6.91811126e-03	-8.03208199e-04
5.53000000e+00	6.29729156e-03	-7.66218558e-04
5.54000000e+00	5.31015832e-03	-6.82318214e-04
5.55000000e+00	4.02031973e-03	-5.56583317e-04
5.56000000e+00	2.50847336e-03	-3.96680155e-04
5.57000000e+00	8.67397013e-04	-2.12396481e-04
5.58000000e+00	-8.03705142e-04	-1.50385956e-05
5.59000000e+00	-2.40515929e-03	1.83268352e-04
5.60000000e+00	-3.84272674e-03	3.70332989e-04
5.61000000e+00	-5.03310979e-03	5.34655850e-04
5.62000000e+00	-5.90873991e-03	6.66145042e-04
5.63000000e+00	-6.42157567e-03	7.56744076e-04
5.64000000e+00	-6.54569968e-03	8.00932021e-04
5.65000000e+00	-6.27857675e-03	7.96064267e-04
5.66000000e+00	-5.64091606e-03	7.42532419e-04
5.67000000e+00	-4.67516244e-03	6.43733415e-04
5.68000000e+00	-3.44272213e-03	5.05850232e-04
5.69000000e+00	-2.02010145e-03	3.37458612e-04
5.70000000e+00	-4.94198312e-04	1.48985308e-04
5.71000000e+00	1.04296630e-03	-4.79472037e-05
5.72000000e+00	2.49976034e-03	-2.41247573e-04
5.73000000e+00	3.79036857e-03	-4.19107632e-04
5.74000000e+00	4.83981743e-03	-5.70732062e-04
5.75000000e+00	5.58830470e-03	-6.86999847e-04
5.76000000e+00	5.99458590e-03	-7.61016425e-04
5.77000000e+00	6.03822711e-03	-7.88522811e-04
5.78000000e+00	5.72060232e-03	-7.68137369e-04
5.79000000e+00	5.06458878e-03	-7.01416793e-04
5.80000000e+00	4.11299030e-03	-5.92734466e-04
5.81000000e+00	2.92579376e-03	-4.48985882e-04
5.82000000e+00	1.57643138e-03	-2.79141599e-04
5.83000000e+00	1.47278836e-04	-9.36774598e-05
5.84000000e+00	-1.27533767e-03	9.60809381e-05
5.85000000e+00	-2.60632525e-03	2.78657774e-04
5.86000000e+00	-3.76689005e-03	4.43126727e-04
5.87000000e+00	-4.68918513e-03	5.79767821e-04
5.88000000e+00	-5.32026727e-03	6.80641747e-04
5.89000000e+00	-5.62513288e-03	7.40047823e-04
5.90000000e+00	-5.58865869e-03	7.54839561e-04
5.91000000e+00	-5.21633950e-03	7.24581040e-04
5.92000000e+00	-4.53378715e-03	6.51537336e-04
5.93000000e+00	-3.58502895e-03	5.40502506e-04
5.94000000e+00	-2.42971514e-03	3.98478395e-04
5.95000000e+00	-1.13940926e-03	2.34226270e-04
5.96000000e+00	2.06810580e-04	5.77204891e-05
5.97000000e+00	1.52717152e-03	-1.20461369e-04
5.98000000e+00	2.74215510e-03	-2.89774395e-04
5.99000000e+00	3.77927731e-03	-4.40330036e-04
6.00000000e+00	4.57741279e-03	-5.63470884e-04
6.01000000e+00	5.09040500e-03	-6.52263565e-04
6.02000000e+00	5.28974832e-03	-7.01882239e-04
6.03000000e+00	5.16618493e-03	-7.09862237e-04
6.04000000e+00	4.73012545e-03	-6.76211350e-04
6.05000000e+00	4.01087382e-03	-6.03374849e-04
6.06000000e+00	3.05470974e-03	-4.96058870e-04
6.07000000e+00	1.92195064e-03	-3.60924868e-04
6.08000000e+00	6.83177391e-04	-2.06175052e-04
6.09000000e+00	-5.85142423e-04	-4.10545630e-05
6.10000000e+00	-1.80536338e-03	1.24699527e-04
6.11000000e+00	-2.90341396e-03	2.81429862e-04
6.12000000e+00	-3.81330025e-03	4.20117912e-04
6.13000000e+00	-4.48108675e-03	5.32898664e-04
6.14000000e+00	-4.86811289e-03	6.13502033e-04
6.15000000e+00	-4.95325138e-03	6.57596748e-04
6.16000000e+00	-4.73407450e-03	6.63018328e-04
6.17000000e+00	-4.22686233e-03	6.29869598e-04
6.18000000e+00	-3.46545839e-03	5.60489561e-04
6.19000000e+00	-2.49904992e-03	4.59293906e-04
6.20000000e+00	-1.38901589e-03	3.32497701e-04
6.21000000e+00	-2.05043246e-04	1.87737344e-04
6.22000000e+00	9.79243489e-04	3.36143740e-05
6.23000000e+00	2.09086526e-03	-1.20812012e-04
6.24000000e+00	3.06199799e-03	-2.66554232e-04
6.25000000e+00	3.83412864e-03	-3.95216861e-04
6.26000000e+00	4.36160123e-03	-4.99478618e-04
6.27000000e+00	4.61433602e-03	-5.73508385e-04
6.28000000e+00	4.57955787e-03	-6.13291730e-04
6.29000000e+00	4.26243294e-03	-6.16849686e-04
6.30000000e+00	3.68558193e-03	-5.84337750e-04
6.31000000e+00	2.88750895e-03	-5.18020024e-04
6.32000000e+00	1.92005284e-03	-4.22120613e-04
6.33000000e+00	8.45028668e-04	-3.02561491e-04
6.34000000e+00	-2.69723323e-04	-1.66602571e-04
6.35000000e+00	-1.35462805e-03	-2.24053957e-05
6.36000000e+00	-2.34273284e-03	1.21453750e-04
6.37000000e+00	-3.17385711e-03	2.56492563e-04
6.38000000e+00	-3.79827546e-03	3.74823287e-04
6.39000000e+00	-4.17970697e-03	4.69615629e-04
6.40000000e+00	-4.29742950e-03	5.35494758e-04
6.41000000e+00	-4.14739495e-03	5.68850947e-04
6.42000000e+00	-3.74228565e-03	5.68042673e-04
6.43000000e+00	-3.11052015e-03	5.33481304e-04
6.44000000e+00	-2.29428283e-03	4.67592583e-04
6.45000000e+00	-1.34671300e-03	3.74657458e-04
6.46000000e+00	-3.28440733e-04	2.60542100e-04
6.47000000e+00	6.96303683e-04	1.32333601e-04
6.48000000e+00	1.66375609e-03	-2.09642779e-06
6.49000000e+00	2.51460138e-03	-1.34573756e-04
6.50000000e+00	3.19762280e-03	-2.57119520e-04
6.51000000e+00	3.67279172e-03	-3.62433922e-04
6.52000000e+00	3.91361072e-03	-4.44336067e-04
6.53000000e+00	3.90857261e-03	-4.98133111e-04
6.54000000e+00	3.66165640e-03	-5.20896161e-04
6.55000000e+00	3.19184331e-03	-5.11626200e-04
6.56000000e+00	2.53169837e-03	-4.71300054e-04
6.57000000e+00	1.72512187e-03	-4.02793937e-04
6.58000000e+00	8.24425825e-04	-3.10689714e-04
6.59000000e+00	-1.13069280e-04	-2.00976344e-04
6.60000000e+00	-1.02869469e-03	-8.06655731e-05
6.61000000e+00	-1.86611573e-03	4.26537415e-05
6.62000000e+00	-2.57480400e-03	1.61294393e-04
6.63000000e+00	-3.11308462e-03	2.67952395e-04
6.64000000e+00	-3.45057478e-03	3.56160945e-04
6.65000000e+00	-3.56987150e-03	4.20688180e-04
6.66000000e+00	-3.46739706e-03	4.57853807e-04
6.67000000e+00	-3.15336522e-03	4.65744935e-04
6.68000000e+00	-2.65088782e-03	4.44317949e-04
6.69000000e+00	-1.99429500e-03	3.95380658e-04
6.70000000e+00	-1.22679033e-03	3.22456639e-04
6.71000000e+00	-3.97601366e-04	2.30541311e-04
6.72000000e+00	4.41185567e-04	1.25766220e-04
6.73000000e+00	1.23790211e-03	1.49938333e-05
6.74000000e+00	1.94447931e-03	-9.46304299e-05
6.75000000e+00	2.51933786e-03	-1.96139636e-04
6.76000000e+00	2.92981398e-03	-2.83190245e-04
6.77000000e+00	3.15398103e-03	-3.50461795e-04
6.78000000e+00	3.18176788e-03	-3.93985820e-04
6.79000000e+00	3.01532168e-03	-4.11383324e-04
6.80000000e+00	2.66861043e-03	-4.01996272e-04
6.81000000e+00	2.16630874e-03	-3.66905648e-04
6.82000000e+00	1.54205285e-03	-3.08836178e-04
6.83000000e+00	8.36188173e-04	-2.31955234e-04
6.84000000e+00	9.31604585e-05	-1.41580363e-04
6.85000000e+00	-6.41280472e-04	-4.38157532e-05
6.86000000e+00	-1.32288847e-03	5.48576030e-05
6.87000000e+00	-1.91156863e-03	1.48010474e-04
6.88000000e+00	-2.37370767e-03	2.29684240e-04
6.89000000e+00	-2.68405387e-03	2.94772548e-04
6.90000000e+00	-2.82704469e-03	3.39341147e-04
6.91000000e+00	-2.79751674e-03	3.60865674e-04
6.92000000e+00	-2.60077197e-03	3.58372929e-04
6.93000000e+00	-2.25201382e-03	3.32477781e-04
6.94000000e+00	-1.77520452e-03	2.85314921e-04
6.95000000e+00	-1.20142796e-03	2.20371675e-04
6.96000000e+00	-5.66869712e-04	1.42234613e-04
6.97000000e+00	8.94549603e-05	5.62682190e-05
6.98000000e+00	7.28082954e-04	-3.17519025e-05
6.99000000e+00	1.31145111e-03	-1.16026129e-04
7.00000000e+00	1.80607215e-03	-1.91112186e-04
7.01000000e+00	2.18441552e-03	-2.52275591e-04
7.02000000e+00	2.42639089e-03	-2.95786511e-04
7.03000000e+00	2.52035863e-03	-3.19144408e-04
7.04000000e+00	2.46362119e-03	-3.21217026e-04
7.05000000e+00	2.26238105e-03	-3.02286278e-04
7.06000000e+00	1.93118217e-03	-2.63999964e-04
7.07000000e+00	1.49188089e-03	-2.09234574e-04
7.08000000e+00	9.72218125e-04	-1.41880242e-04
7.09000000e+00	4.04085168e-04	-6.65638699e-05
7.10000000e+00	-1.78409819e-04	1.16698041e-05
7.11000000e+00	-7.40959205e-04	8.76970802e-05
7.12000000e+00	-1.25104036e-03	1.56651227e-04
7.13000000e+00	-1.67975544e-03	2.14233331e-04
7.14000000e+00	-2.00342570e-03	2.56978192e-04
7.15000000e+00	-2.20485605e-03	2.82458875e-04
7.16000000e+00	-2.27420598e-03	2.89418087e-04
7.17000000e+00	-2.20942617e-03	2.77819722e-04
7.18000000e+00	-2.01624542e-03	2.48819387e-04
7.19000000e+00	-1.70771743e-03	2.04658178e-04
7.20000000e+00	-1.30336085e-03	1.48488888e-04
7.21000000e+00	-8.27948036e-04	8.41480688e-05
7.22000000e+00	-3.10015698e-04	1.58904993e-05
7.23000000e+00	2.19815213e-04	-5.18953940e-05
7.24000000e+00	7.30614162e-04	-1.14971976e-04
7.25000000e+00	1.19291034e-03	-1.69518148e-04
7.26000000e+00	1.58035843e-03	-2.12359702e-04
7.27000000e+00	1.87120940e-03	-2.41150499e-04
7.28000000e+00	2.04950683e-03	-2.54494381e-04
7.29000000e+00	2.10594471e-03	-2.52002031e-04
7.30000000e+00	2.03834194e-03	-2.34281423e-04
7.31000000e+00	1.85170988e-03	-2.02864963e-04
7.32000000e+00	1.55791191e-03	-1.60080433e-04
7.33000000e+00	1.17493620e-03	-1.08876273e-04
7.34000000e+00	7.25824159e-04	-5.26142864e-05
7.35000000e+00	2.37316090e-04	5.15551122e-06
7.36000000e+00	-2.61709086e-04	6.09226484e-05
7.37000000e+00	-7.41911467e-04	1.11431788e-04
7.38000000e+00	-1.17519012e-03	1.53872813e-04
7.39000000e+00	-1.53630877e-03	1.86034362e-04
7.40000000e+00	-1.80435455e-03	2.06412661e-04
7.41000000e+00	-1.96394621e-03	2.14270837e-04
7.42000000e+00	-2.00612202e-03	2.09647383e-04
7.43000000e+00	-1.92885530e-03	1.93315861e-04
7.44000000e+00	-1.73716681e-03	1.66701034e-04
7.45000000e+00	-1.44282578e-03	1.31759216e-04
7.46000000e+00	-1.06365546e-03	9.08325575e-05
7.47000000e+00	-6.22481632e-04	4.64881487e-05
7.48000000e+00	-1.45784173e-04	1.35317759e-06
7.49000000e+00	3.37870953e-04	-4.20430600e-05
7.50000000e+00	7.99527841e-04	-8.14106687e-05
7.51000000e+00	1.21156545e-03	-1.14816306e-04
7.52000000e+00	1.54934877e-03	-1.40770304e-04
7.53000000e+00	1.79270769e-03	-1.58280535e-04
7.54000000e+00	1.92715391e-03	-1.66872310e-04
7.55000000e+00	1.94476154e-03	-1.66575947e-04
7.56000000e+00	1.84465599e-03	-1.57885742e-04
7.57000000e+00	1.63307944e-03	-1.41695688e-04
7.58000000e+00	1.32302589e-03	-1.19218361e-04
7.59000000e+00	9.33465349e-04	-9.18939327e-05
7.60000000e+00	4.88201659e-04	-6.12961623e-05
7.61000000e+00	1.44313586e-05	-2.90416465e-05
7.62000000e+00	-4.58910207e-04	3.29243629e-06
7.63000000e+00	-9.02915340e-04	3.42381853e-05
7.64000000e+00	-1.29047513e-03	6.24920400e-05
7.65000000e+00	-1.59794616e-03	8.69541589e-05
7.66000000e+00	-1.80660928e-03	1.06752615e-04
7.67000000e+00	-1.90382903e-03	1.21254042e-04
7.68000000e+00	-1.88384016e-03	1.30063176e-04
7.69000000e+00	-1.74811070e-03	1.33014142e-04
7.70000000e+00	-1.50525673e-03	1.30156373e-04
7.71000000e+00	-1.17051245e-03	1.21737703e-04
7.72000000e+00	-7.64786614e-04	1.08186590e-04
7.73000000e+00	-3.13363075e-04	9.00945850e-05
7.74000000e+00	1.55674437e-04	6.81993332e-05
7.75000000e+00	6.13195012e-04	4.33675691e-05
7.76000000e+00	1.03084090e-03	1.65769091e-05
7.77000000e+00	1.38280081e-03	-1.11051298e-05
7.78000000e+00	1.64742396e-03	-3.85465439e-05
7.79000000e+00	1.80857247e-03	-6.45820871e-05
7.80000000e+00	1.85662585e-03	-8.80511658e-05
7.81000000e+00	1.78907355e-03	-1.07842371e-04
7.82000000e+00	1.61065741e-03	-1.22943627e-04
7.83000000e+00	1.33305481e-03	-1.32495882e-04
7.84000000e+00	9.74122633e-04	-1.35847276e-04
7.85000000e+00	5.56750514e-04	-1.32603923e-04
7.86000000e+00	1.07396780e-04	-1.22672994e-04
7.87000000e+00	-3.45598797e-04	-1.06293647e-04
7.88000000e+00	-7.73817113e-04	-8.40517516e-05
7.89000000e+00	-1.15056094e-03	-5.68751061e-05
7.90000000e+00	-1.45253966e-03	-2.60070562e-05
7.91000000e+00	-1.66132958e-03	7.04207006e-06
7.92000000e+00	-1.76451677e-03	4.05645807e-05
7.93000000e+00	-1.75644990e-03	7.27431960e-05
7.94000000e+00	-1.63855623e-03	1.01752411e-04
7.95000000e+00	-1.41920252e-03	1.25867458e-04
7.96000000e+00	-1.11311177e-03	1.43573847e-04
7.97000000e+00	-7.40376266e-04	1.53669952e-04
7.98000000e+00	-3.25132808e-04	1.55355116e-04
7.99000000e+00	1.06011921e-04	1.48296429e-04
8.00000000e+00	5.25702264e-04	1.32668471e-04
8.01000000e+00	9.07588269e-04	1.09162040e-04
8.02000000e+00	1.22800017e-03	7.89599004e-05
8.03000000e+00	1.46743473e-03	4.36799000e-05
8.04000000e+00	1.61175875e-03	5.28807094e-06
8.05000000e+00	1.65305404e-03	-3.40134269e-05
8.06000000e+00	1.59005266e-03	-7.19167986e-05
8.07000000e+00	1.42813814e-03	-1.06149360e-04
8.08000000e+00	1.17891738e-03	-1.34615461e-04
8.09000000e+00	8.59395727e-04	-1.55530249e-04
8.10000000e+00	4.90813754e-04	-1.67536329e-04
8.11000000e+00	9.72254133e-05	-1.69795392e-04
8.12000000e+00	-2.96086354e-04	-1.62048449e-04
8.13000000e+00	-6.64251193e-04	-1.44640364e-04
8.14000000e+00	-9.84402238e-04	-1.18506652e-04
8.15000000e+00	-1.23711323e-03	-8.51230261e-05
8.16000000e+00	-1.40759034e-03	-4.64205749e-05
8.17000000e+00	-1.48654452e-03	-4.67171365e-06
8.18000000e+00	-1.47069255e-03	3.76460546e-05
8.19000000e+00	-1.36285990e-03	7.80001001e-05
8.20000000e+00	-1.17168564e-03	1.13957005e-04
8.21000000e+00	-9.10955358e-04	1.43331658e-04
8.22000000e+00	-5.98612681e-04	1.64321838e-04
8.23000000e+00	-2.55519926e-04	1.75619911e-04
8.24000000e+00	9.59460229e-05	1.76494764e-04
8.25000000e+00	4.33367358e-04	1.66838878e-04
8.26000000e+00	7.35730421e-04	1.47177671e-04
8.27000000e+00	9.84747960e-04	1.18640506e-04
8.28000000e+00	1.16597439e-03	8.28951017e-05
8.29000000e+00	1.26964530e-03	4.20492965e-05
8.30000000e+00	1.29119233e-03	-1.47393664e-06
8.31000000e+00	1.23140705e-03	-4.50807469e-05
8.32000000e+00	1.09625145e-03	-8.61613086e-05
8.33000000e+00	8.96336291e-04	-1.22246135e-04
8.34000000e+00	6.46109961e-04	-1.51154490e-04
8.35000000e+00	3.62818934e-04	-1.71126045e-04
8.36000000e+00	6.53144498e-05	-1.80927934e-04
8.37000000e+00	-2.27211564e-04	-1.79930761e-04
8.38000000e+00	-4.96475808e-04	-1.68148968e-04
8.39000000e+00	-7.26255997e-04	-1.46243003e-04
8.40000000e+00	-9.03372916e-04	-1.15483009e-04
8.41000000e+00	-1.01844230e-03	-7.76759578e-05
8.42000000e+00	-1.06635392e-03	-3.50603651e-05
8.43000000e+00	-1.04645478e-03	9.82540074e-06
8.44000000e+00	-9.62434122e-04	5.42935614e-05
8.45000000e+00	-8.21927909e-04	9.56673295e-05
8.46000000e+00	-6.35878862e-04	1.31441794e-04
8.47000000e+00	-4.17703398e-04	1.59435703e-04
8.48000000e+00	-1.82328072e-04	1.77924984e-04
8.49000000e+00	5.48352924e-05	1.85749842e-04
8.50000000e+00	2.78904986e-04	1.82388745e-04
8.51000000e+00	4.76467834e-04	1.67994487e-04
8.52000000e+00	6.36381030e-04	1.43389769e-04
8.53000000e+00	7.50389471e-04	1.10022101e-04
8.54000000e+00	8.13525213e-04	6.98803056e-05
8.55000000e+00	8.24272000e-04	2.53772541e-05
8.56000000e+00	7.84494634e-04	-2.07944124e-05
8.57000000e+00	6.99149095e-04	-6.58250721e-05
8.58000000e+00	5.75803679e-04	-1.06959655e-04
8.59000000e+00	4.24012974e-04	-1.41667470e-04
8.60000000e+00	2.54594602e-04	-1.67799805e-04
8.61000000e+00	7.88628828e-05	-1.83725402e-04
8.62000000e+00	-9.21263185e-05	-1.88435088e-04
8.63000000e+00	-2.48268948e-04	-1.81608684e-04
8.64000000e+00	-3.81000888e-04	-1.63639514e-04
8.65000000e+00	-4.83747240e-04	-1.35614481e-04
8.66000000e+00	-5.52210915e-04	-9.92504216e-05
8.67000000e+00	-5.84491320e-04	-5.67902447e-05
8.68000000e+00	-5.81036530e-04	-1.08649692e-05
8.69000000e+00	-5.44443887e-04	3.56699475e-05
8.70000000e+00	-4.79133785e-04	7.99138324e-05
8.71000000e+00	-3.90928650e-04	1.19104260e-04
8.72000000e+00	-2.86573664e-04	1.50793011e-04
8.73000000e+00	-1.73237137e-04	1.73003099e-04
8.74000000e+00	-5.80269743e-05	1.84356531e-04
8.75000000e+00	5.24445141e-05	1.84164217e-04
8.76000000e+00	1.52421495e-04	1.72471847e-04
8.77000000e+00	2.37273044e-04	1.50058348e-04
8.78000000e+00	3.03659555e-04	1.18386660e-04
8.79000000e+00	3.49596180e-04	7.95096879e-05
8.80000000e+00	3.74420287e-04	3.59373457e-05
8.81000000e+00	3.78676576e-04	-9.52676602e-06
8.82000000e+00	3.63938438e-04	-5.39683667e-05
8.83000000e+00	3.32587038e-04	-9.45530951e-05
8.84000000e+00	2.87570417e-04	-1.28711989e-04
8.85000000e+00	2.32163693e-04	-1.54309388e-04
8.86000000e+00	1.69748546e-04	-1.69781903e-04
8.87000000e+00	1.03625863e-04	-1.74239004e-04
8.88000000e+00	3.68704218e-05	-1.67518363e-04
8.89000000e+00	-2.77689281e-05	-1.50192140e-04
8.90000000e+00	-8.79251234e-05	-1.23523798e-04
8.91000000e+00	-1.41630698e-04	-8.93784319e-05
8.92000000e+00	-1.87306619e-04	-5.00928298e-05
8.93000000e+00	-2.23733059e-04	-8.31431131e-06
8.94000000e+00	-2.50013338e-04	3.31804526e-05
8.95000000e+00	-2.65541225e-04	7.16740192e-05
8.96000000e+00	-2.69979509e-04	1.04691044e-04
8.97000000e+00	-2.63254549e-04	1.30162761e-04
8.98000000e+00	-2.45567907e-04	1.46561742e-04
8.99000000e+00	-2.17422417e-04	1.52997754e-04
9.00000000e+00	-1.79656770e-04	1.49268350e-04
9.01000000e+00	-1.33480171e-04	1.35861088e-04
9.02000000e+00	-8.04971765e-05	1.13907771e-04
9.03000000e+00	-2.27127134e-05	8.50944992e-05
9.04000000e+00	3.74915749e-05	5.15344843e-05
9.05000000e+00	9.74160709e-05	1.56131782e-05
9.06000000e+00	1.54139996e-04	-2.01828593e-05
9.07000000e+00	2.04655158e-04	-5.34408889e-05
9.08000000e+00	2.46031118e-04	-8.19881537e-05
9.09000000e+00	2.75602045e-04	-1.04037535e-04
9.10000000e+00	2.91161991e-04	-1.18302641e-04
9.11000000e+00	2.91152766e-04	-1.24074658e-04
9.12000000e+00	2.74827452e-04	-1.21256246e-04
9.13000000e+00	2.42372963e-04	-1.10350950e-04
9.14000000e+00	1.94977061e-04	-9.24099408e-05
9.15000000e+00	1.34828733e-04	-6.89409458e-05
9.16000000e+00	6.50456376e-05	-4.17869335e-05
9.17000000e+00	-1.04720068e-05	-1.29841518e-05
9.18000000e+00	-8.72555804e-05	1.53895787e-05
9.19000000e+00	-1.60538694e-04	4.13649689e-05
9.20000000e+00	-2.25567304e-04	6.32188246e-05
9.21000000e+00	-2.77928010e-04	7.95893520e-05
9.22000000e+00	-3.13870456e-04	8.95614005e-05
9.23000000e+00	-3.30598867e-04	9.27162926e-05
9.24000000e+00	-3.26508836e-04	8.91436757e-05
9.25000000e+00	-3.01348611e-04	7.94157312e-05
9.26000000e+00	-2.56289043e-04	6.45268701e-05
9.27000000e+00	-1.93892818e-04	4.58045180e-05
9.28000000e+00	-1.17981013e-04	2.47985745e-05
9.29000000e+00	-3.34029716e-05	3.15847639e-06
9.30000000e+00	5.42768501e-05	-1.74925676e-05
9.31000000e+00	1.39154429e-04	-3.56767118e-05
9.32000000e+00	2.15398004e-04	-5.01653325e-05
9.33000000e+00	2.77666407e-04	-6.00604011e-05
9.34000000e+00	3.21502692e-04	-6.48480954e-05
9.35000000e+00	3.43672852e-04	-6.44216339e-05
9.36000000e+00	3.42422759e-04	-5.90727331e-05
9.37000000e+00	3.17632028e-04	-4.94534582e-05
9.38000000e+00	2.70850848e-04	-3.65124029e-05
9.39000000e+00	2.05214438e-04	-2.14109151e-05
9.40000000e+00	1.25238990e-04	-5.42639092e-06
9.41000000e+00	3.65121369e-05	1.01496235e-05
9.42000000e+00	-5.47007778e-05	2.41106581e-05
9.43000000e+00	-1.41906452e-04	3.54244858e-05
9.44000000e+00	-2.18856499e-04	4.33058522e-05
9.45000000e+00	-2.80008193e-04	4.72678458e-05
9.46000000e+00	-3.20938198e-04	4.71487548e-05
9.47000000e+00	-3.38677471e-04	4.31132060e-05
9.48000000e+00	-3.31941071e-04	3.56283508e-05
9.49000000e+00	-3.01234290e-04	2.54177106e-05
9.50000000e+00	-2.48825741e-04	1.33968889e-05
9.51000000e+00	-1.78588074e-04	5.96579050e-07
9.52000000e+00	-9.57171553e-05	-1.19209137e-05
9.53000000e+00	-6.34991032e-06	-2.31451268e-05
9.54000000e+00	8.28909623e-05	-3.21945560e-05
9.55000000e+00	1.65391380e-04	-3.83817769e-05
9.56000000e+00	2.35042027e-04	-4.12619783e-05
9.57000000e+00	2.86698516e-04	-4.06616814e-05
9.58000000e+00	3.16570260e-04	-3.66859905e-05
9.59000000e+00	3.22508033e-04	-2.97043681e-05
9.60000000e+00	3.04167750e-04	-2.03165338e-05
9.61000000e+00	2.63037421e-04	-9.30153006e-06
9.62000000e+00	2.02324674e-04	2.44581905e-06
9.63000000e+00	1.26712997e-04	1.39859886e-05
9.64000000e+00	4.20049612e-05	2.44078584e-05
9.65000000e+00	-4.53204534e-05	3.28983008e-05
9.66000000e+00	-1.28602649e-04	3.88030859e-05
9.67000000e+00	-2.01508346e-04	4.16746946e-05
9.68000000e+00	-2.58515516e-04	4.13036914e-05
9.69000000e+00	-2.95334996e-04	3.77315949e-05
9.70000000e+00	-3.09237221e-04	3.12446002e-05
9.71000000e+00	-2.99258769e-04	2.23489405e-05
9.72000000e+00	-2.66272756e-04	1.17300254e-05
9.73000000e+00	-2.12917595e-04	1.98662285e-07
9.74000000e+00	-1.43389672e-04	-1.13714276e-05
9.75000000e+00	-6.31160440e-05	-2.21100079e-05
9.76000000e+00	2.16674007e-05	-3.12156347e-05
9.77000000e+00	1.04399530e-04	-3.80150189e-05
9.78000000e+00	1.78701708e-04	-4.20121043e-05
9.79000000e+00	2.38870247e-04	-4.29233445e-05
9.80000000e+00	2.80315335e-04	-4.06967314e-05
9.81000000e+00	2.99912426e-04	-3.55133679e-05
9.82000000e+00	2.96238953e-04	-2.77716855e-05
9.83000000e+00	2.69678206e-04	-1.80556920e-05
9.84000000e+00	2.22382619e-04	-7.08980088e-06
9.85000000e+00	1.58099723e-04	4.31624192e-06
9.86000000e+00	8.18747301e-05	1.53281310e-05
9.87000000e+00	-3.46662295e-07	2.51488951e-05
9.88000000e+00	-8.21839141e-05	3.30773085e-05
9.89000000e+00	-1.57319141e-04	3.85585265e-05
9.90000000e+00	-2.19987484e-04	4.12232827e-05
9.91000000e+00	-2.65422063e-04	4.09128747e-05
9.92000000e+00	-2.90218915e-04	3.76882550e-05
9.93000000e+00	-2.92593739e-04	3.18227434e-05
9.94000000e+00	-2.72510841e-04	2.37791001e-05
9.95000000e+00	-2.31674838e-04	1.41728552e-05
9.96000000e+00	-1.73386459e-04	3.72478948e-06
9.97000000e+00	-1.02274489e-04	-6.79376396e-06
9.98000000e+00	-2.39255866e-05	-1.66186334e-05
9.99000000e+00	5.55583754e-05	-2.50491997e-05
1.00000000e+01	1.30040220e-04	-3.14992757e-05
1.00100000e+01	1.93826663e-04	-3.55387442e-05
1.00200000e+01	2.42109098e-04	-3.69229641e-05
1.00300000e+01	2.71331508e-04	-3.56079011e-05
1.00400000e+01	2.79457018e-04	-3.17500377e-05
1.00500000e+01	2.66112774e-04	-2.56912707e-05
1.00600000e+01	2.32602620e-04	-1.79301293e-05
1.00700000e+01	1.81787537e-04	-9.08166423e-06
1.00800000e+01	1.17844369e-04	1.70818158e-07
1.00900000e+01	4.59228828e-05	9.12842096e-06
1.01000000e+01	-2.82708032e-05	1.71296783e-05
1.01100000e+01	-9.89307208e-05	2.35999089e-05
1.01200000e+01	-1.60610864e-04	2.80932030e-05
1.01300000e+01	-2.08651657e-04	3.03239435e-05
1.01400000e+01	-2.39539375e-04	3.01855974e-05
1.01500000e+01	-2.51170390e-04	2.77555066e-05
1.01600000e+01	-2.42999975e-04	2.32854918e-05
1.01700000e+01	-2.16064771e-04	1.71791730e-05
1.01800000e+01	-1.72878265e-04	9.95791689e-06
1.01900000e+01	-1.17208844e-04	2.21817864e-06
1.02000000e+01	-5.37593573e-05	-5.41636171e-06
1.02100000e+01	1.22250497e-05	-1.23440976e-05
1.02200000e+01	7.53884830e-05	-1.80323835e-05
1.02300000e+01	1.30699923e-04	-2.20583881e-05
1.02400000e+01	1.73857533e-04	-2.41407881e-05
1.02500000e+01	2.01629047e-04	-2.41599163e-05
1.02600000e+01	2.12101065e-04	-2.21648958e-05
1.02700000e+01	2.04817656e-04	-1.83673185e-05
1.02800000e+01	1.80797845e-04	-1.31220818e-05
1.02900000e+01	1.41014308e-04	-6.82837055e-06
1.03000000e+01	9.14165282e-05	-2.29030570e-07
1.03100000e+01	3.65689551e-05	6.11116108e-06
1.03200000e+01	-1.86899069e-05	1.16666491e-05
1.03300000e+01	-6.96580124e-05	1.59924939e-05
1.03400000e+01	-1.12157457e-04	1.87582536e-05
1.03500000e+01	-1.42868035e-04	1.97718590e-05
1.03600000e+01	-1.59580553e-04	1.89918269e-05
1.03700000e+01	-1.61350980e-04	1.65271107e-05
1.03800000e+01	-1.48545076e-04	1.26248722e-05
1.03900000e+01	-1.22772378e-04	7.64740384e-06
1.04000000e+01	-8.67175632e-05	2.04025715e-06
1.04100000e+01	-4.38854750e-05	-3.70571475e-06
1.04200000e+01	1.71711205e-06	-9.09526591e-06
1.04300000e+01	4.59351670e-05	-1.36693101e-05
1.04400000e+01	8.48243171e-05	-1.70418981e-05
1.04500000e+01	1.14984954e-04	-1.89307394e-05
1.04600000e+01	1.33844091e-04	-1.91789478e-05
1.04700000e+01	1.39862370e-04	-1.77664173e-05
1.04800000e+01	1.32650170e-04	-1.48100840e-05
1.04900000e+01	1.12984634e-04	-1.05532081e-05
1.05000000e+01	8.27276895e-05	-5.34468121e-06
1.05100000e+01	4.46534211e-05	3.89873612e-07
1.05200000e+01	2.20046676e-06	6.18281637e-06
1.05300000e+01	-4.08288653e-05	1.15622073e-05
1.05400000e+01	-8.05969748e-05	1.60895157e-05
1.05500000e+01	-1.13559122e-04	1.93943513e-05
1.05600000e+01	-1.36764007e-04	2.12035221e-05
1.05700000e+01	-1.48102049e-04	2.13621984e-05
1.05800000e+01	-1.46481228e-04	1.98456123e-05
1.05900000e+01	-1.31916578e-04	1.67604759e-05
1.06000000e+01	-1.05526651e-04	1.23361144e-05
1.06100000e+01	-6.94380330e-05	6.90611269e-06
1.06200000e+01	-2.66064822e-05	8.81996701e-07
1.06300000e+01	1.94299221e-05	-5.27892373e-06
1.06400000e+01	6.48448572e-05	-1.11090021e-05
1.06500000e+01	1.05840591e-04	-1.61662181e-05
1.06600000e+01	1.38961472e-04	-2.00678764e-05
1.06700000e+01	1.61378460e-04	-2.25194724e-05
1.06800000e+01	1.71121663e-04	-2.33365572e-05
1.06900000e+01	1.67242242e-04	-2.24580056e-05
1.07000000e+01	1.49890928e-04	-1.99497666e-05
1.07100000e+01	1.20307258e-04	-1.59989232e-05
1.07200000e+01	8.07208705e-05	-1.08986316e-05
1.07300000e+01	3.41733061e-05	-5.02519978e-06
1.07400000e+01	-1.57249187e-05	1.19084877e-06
1.07500000e+01	-6.50821050e-05	7.29744839e-06
1.07600000e+01	-1.10034735e-04	1.28548722e-05
1.07700000e+01	-1.47053562e-04	1.74682360e-05
1.07800000e+01	-1.73222045e-04	2.08161861e-05
1.07900000e+01	-1.86465151e-04	2.26736615e-05
1.08000000e+01	-1.85710695e-04	2.29271034e-05
1.08100000e+01	-1.70970884e-04	2.15810924e-05
1.08200000e+01	-1.43338191e-04	1.87560550e-05
1.08300000e+01	-1.04896521e-04	1.46773746e-05
1.08400000e+01	-5.85553307e-05	9.65688060e-06
1.08500000e+01	-7.82036331e-06	4.06825858e-06
1.08600000e+01	4.34804511e-05	-1.68165104e-06
1.08700000e+01	9.14940527e-05	-7.18341915e-06
1.08800000e+01	1.32638803e-04	-1.20551191e-05
1.08900000e+01	1.63877367e-04	-1.59696865e-05
1.09000000e+01	1.82944874e-04	-1.86775474e-05
1.09100000e+01	1.88515072e-04	-2.00229184e-05
1.09200000e+01	1.80292230e-04	-1.99527003e-05
1.09300000e+01	1.59022544e-04	-1.85174746e-05
1.09400000e+01	1.26425144e-04	-1.58647284e-05
1.09500000e+01	8.50491043e-05	-1.22250223e-05
1.09600000e+01	3.80685538e-05	-7.89233834e-06
1.09700000e+01	-1.09673774e-05	-3.20025941e-06
1.09800000e+01	-5.84097252e-05	1.50409025e-06
1.09900000e+01	-1.00788288e-04	5.88629316e-06
1.10000000e+01	-1.35072024e-04	9.64906489e-06
1.10100000e+01	-1.58891387e-04	1.25530434e-05
1.10200000e+01	-1.70706023e-04	1.44324575e-05
1.10300000e+01	-1.69905805e-04	1.52046297e-05
1.10400000e+01	-1.56838560e-04	1.48727764e-05
1.10500000e+01	-1.32763714e-04	1.35221081e-05
1.10600000e+01	-9.97368438e-05	1.13097544e-05
1.10700000e+01	-6.04354338e-05	8.44950650e-06
1.10800000e+01	-1.79405542e-05	5.19275173e-06
1.10900000e+01	2.45077002e-05	1.80722815e-06
1.11000000e+01	6.37614394e-05	-1.44464404e-06
1.11100000e+01	9.70031954e-05	-4.32612034e-06
1.11200000e+01	1.21952860e-04	-6.64360090e-06
1.11300000e+01	1.37027917e-04	-8.25991242e-06
1.11400000e+01	1.41445529e-04	-9.10248032e-06
1.11500000e+01	1.35259866e-04	-9.16590947e-06
1.11600000e+01	1.19333294e-04	-8.50895914e-06
1.11700000e+01	9.52452869e-05	-7.24635512e-06
1.11800000e+01	6.51477643e-05	-5.53629101e-06
1.11900000e+01	3.15795769e-05	-3.56480047e-06
1.12000000e+01	-2.74417665e-06	-1.52840700e-06
1.12100000e+01	-3.51506978e-05	3.83438129e-07
1.12200000e+01	-6.32183655e-05	2.00464184e-06
1.12300000e+01	-8.49595943e-05	3.20613632e-06
1.12400000e+01	-9.89637796e-05	3.90583736e-06
1.12500000e+01	-1.04489959e-04	4.07414251e-06
1.12600000e+01	-1.01503089e-04	3.73461123e-06
1.12700000e+01	-9.06525072e-05	2.95988580e-06
1.12800000e+01	-7.31958379e-05	1.86331485e-06
1.12900000e+01	-5.08759202e-05	5.87099675e-07
1.13000000e+01	-2.57619558e-05	-7.11933539e-07
1.13100000e+01	-6.87165682e-08	-1.87764646e-06
1.13200000e+01	2.40308877e-05	-2.76962213e-06
1.13300000e+01	4.45843870e-05	-3.27659640e-06
1.13400000e+01	6.00150506e-05	-3.32711656e-06
1.13500000e+01	6.92417036e-05	-2.89650629e-06
1.13600000e+01	7.17540310e-05	-2.00954063e-06
1.13700000e+01	6.76381840e-05	-7.38608004e-07
1.13800000e+01	5.75517010e-05	8.02475132e-07
1.13900000e+01	4.26509547e-05	2.46845837e-06
1.14000000e+01	2.44781963e-05	4.09559579e-06
1.14100000e+01	4.81847565e-06	5.51641275e-06
1.14200000e+01	-1.44609739e-05	6.57502728e-06
1.14300000e+01	-3.15750665e-05	7.14170227e-06
1.14400000e+01	-4.49750150e-05	7.12536482e-06
1.14500000e+01	-5.34794816e-05	6.48299520e-06
1.14600000e+01	-5.63720240e-05	5.22504542e-06
1.14700000e+01	-5.34571030e-05	3.41637511e-06
1.14800000e+01	-4.50704848e-05	1.17256344e-06
1.14900000e+01	-3.20437393e-05	-1.34816016e-06
1.15000000e+01	-1.56263761e-05	-3.95675884e-06
1.15100000e+01	2.62733829e-06	-6.44807977e-06
1.15200000e+01	2.09969584e-05	-8.61722689e-06
1.15300000e+01	3.77478828e-05	-1.02762988e-05
1.15400000e+01	5.12838560e-05	-1.12701327e-05
1.15500000e+01	6.02870481e-05	-1.14897637e-05
1.15600000e+01	6.38339436e-05	-1.08824774e-05
1.15700000e+01	6.14773677e-05	-9.45760058e-06
1.15800000e+01	5.32878550e-05	-7.28750329e-06
1.15900000e+01	3.98509863e-05	-4.50366352e-06
1.16000000e+01	2.22209919e-05	-1.28803628e-06
1.16100000e+01	1.83454768e-06	2.13965973e-06
1.16200000e+01	-1.96080256e-05	5.53779768e-06
1.16300000e+01	-4.02842767e-05	8.66064692e-06
1.16400000e+01	-5.84021168e-05	1.12767713e-05
1.16500000e+01	-7.23506730e-05	1.31866114e-05
1.16600000e+01	-8.08370419e-05	1.42378939e-05
1.16700000e+01	-8.29976473e-05	1.43376714e-05
1.16800000e+01	-7.84749986e-05	1.34600489e-05
1.16900000e+01	-6.74534679e-05	1.16489778e-05
1.17000000e+01	-5.06510479e-05	9.01587564e-06
1.17100000e+01	-2.92676217e-05	5.73221878e-06
1.17200000e+01	-4.89380019e-06	2.01764232e-06
1.17300000e+01	2.06124334e-05	-1.87558133e-06
1.17400000e+01	4.52714391e-05	-5.68053653e-06
1.17500000e+01	6.71383644e-05	-9.13479727e-06
1.17600000e+01	8.44578292e-05	-1.19992791e-05
1.17700000e+01	9.58045038e-05	-1.40754142e-05
1.17800000e+01	1.00198364e-04	-1.52193811e-05
1.17900000e+01	9.71854232e-05	-1.53523462e-05
1.18000000e+01	8.68774990e-05	-1.44659746e-05
1.18100000e+01	6.99478040e-05	-1.26228227e-05
1.18200000e+01	4.75826670e-05	-9.95161225e-06
1.18300000e+01	2.13931327e-05	-6.63775938e-06
1.18400000e+01	-6.70665377e-06	-2.90988774e-06
1.18500000e+01	-3.46447797e-05	9.76657550e-07
1.18600000e+01	-6.03492839e-05	4.75806345e-06
1.18700000e+01	-8.19059930e-05	8.18072048e-06
1.18800000e+01	-9.77042394e-05	1.10189462e-05
1.18900000e+01	-1.06559215e-04	1.30904808e-05
1.19000000e+01	-1.07801579e-04	1.42686553e-05
1.19100000e+01	-1.01327531e-04	1.44903948e-05
1.19200000e+01	-8.76056477e-05	1.37595365e-05
1.19300000e+01	-6.76401756e-05	1.21452998e-05
1.19400000e+01	-4.28938107e-05	9.77610267e-06
1.19500000e+01	-1.51761353e-05	6.82926225e-06
1.19600000e+01	1.34935342e-05	3.51741034e-06
1.19700000e+01	4.10382187e-05	7.26828291e-08
1.19800000e+01	6.54785417e-05	-3.27011486e-06
1.19900000e+01	8.50793214e-05	-6.29011280e-06
1.20000000e+01	9.84763986e-05	-8.79554303e-06
1.20100000e+01	1.04774243e-04	-1.06363923e-05
1.20200000e+01	1.03607225e-04	-1.17136784e-05
1.20300000e+01	9.51602954e-05	-1.19847600e-05
1.20400000e+01	8.01480125e-05	-1.14644001e-05
1.20500000e+01	5.97540169e-05	-1.02216302e-05
1.20600000e+01	3.55361078e-05	-8.37277223e-06
1.20700000e+01	9.30461323e-06	-6.07125899e-06
1.20800000e+01	-1.70163007e-05	-3.49511136e-06
1.20900000e+01	-4.15335710e-05	-8.33086917e-07
1.21000000e+01	-6.25253019e-05	1.72941809e-06
1.21100000e+01	-7.85653764e-05	4.02364506e-06
1.21200000e+01	-8.86233958e-05	5.90895604e-06
1.21300000e+01	-9.21327813e-05	7.28172047e-06
1.21400000e+01	-8.90224452e-05	8.08102885e-06
1.21500000e+01	-7.97103227e-05	8.29092077e-06
1.21600000e+01	-6.50600304e-05	7.93909573e-06
1.21700000e+01	-4.63047319e-05	7.09235019e-06
1.21800000e+01	-2.49447496e-05	5.84923209e-06
1.21900000e+01	-2.62735820e-06	4.33060528e-06
1.22000000e+01	1.89815961e-05	2.66895721e-06
1.22100000e+01	3.83241706e-05	9.97352715e-07
1.22200000e+01	5.40651796e-05	-5.61067455e-07
1.22300000e+01	6.51868220e-05	-1.90222129e-06
1.22400000e+01	7.10562458e-05	-2.94817175e-06
