# Supplementary material for: Observation of angular momentum transfer among crystal lattice modes
Source: Nat Phys. 2026 May 12;22(7):1100–6. doi: 10.1038/s41567-026-03274-8 (PMC13423836; doi:10.1038/s41567-026-03274-8)
Supplement: Supplementary file 8 — Source data for Fig. 3b,c. [file 41567_2026_3274_MOESM8_ESM.zip]

Archive with 9 entries (9 files):
- Fig3b_measured_Q_experiment.txt
- Fig3b_phononic_driving_force_modeled.txt
- Fig3b_phononic_driving_Q_modeled.txt
- Fig3b_photonic_driving_force_modeled.txt
- Fig3b_photonic_driving_Q_modeled.txt
- Fig3c_ab-initio_calc_IR_mode_angular_momentum_phononic_pathway.txt
- Fig3c_ab-initio_calc_Raman_mode_angular_momentum_phononic_pathway.txt
- Fig3c_ab-initio_calc_Raman_mode_angular_momentum_photonic_pathway.txt
- Fig3c_experiment_Raman_mode_angular_momentum.txt
