# Supplementary material for: Observation of angular momentum transfer among crystal lattice modes
Source: Nat Phys. 2026 May 12;22(7):1100–6. doi: 10.1038/s41567-026-03274-8 (PMC13423836; doi:10.1038/s41567-026-03274-8)
Supplement: Supplementary file 8 — Source data for Fig. 3b,c. [file 41567_2026_3274_MOESM8_ESM.zip › Fig3b_measured_Q_experiment.txt]

Measured coherent phonon amplitude dynamics pf the Eg mode
Time (ps)	Amplitude (norm.)
-3.46000000e+00	-3.24772271e-18
-3.45000000e+00	-2.14658380e-18
-3.44000000e+00	-6.46880469e-19
-3.43000000e+00	1.19407972e-18
-3.42000000e+00	3.27660354e-18
-3.41000000e+00	5.45964380e-18
-3.40000000e+00	7.56601168e-18
-3.39000000e+00	9.39211813e-18
-3.38000000e+00	1.07222163e-17
-3.37000000e+00	1.13466627e-17
-3.36000000e+00	1.10832101e-17
-3.35000000e+00	9.79983409e-18
-3.34000000e+00	7.43712392e-18
-3.33000000e+00	4.02789439e-18
-3.32000000e+00	-2.88535427e-19
-3.31000000e+00	-5.25995138e-18
-3.30000000e+00	-1.05250297e-17
-3.29000000e+00	-1.56290280e-17
-3.28000000e+00	-2.00522485e-17
-3.27000000e+00	-2.32509973e-17
-3.26000000e+00	-2.47093950e-17
-3.25000000e+00	-2.39988924e-17
-3.24000000e+00	-2.08408358e-17
-3.23000000e+00	-1.51660692e-17
-3.22000000e+00	-7.16452840e-18
-3.21000000e+00	2.68273536e-18
-3.20000000e+00	1.35965007e-17
-3.19000000e+00	2.45236926e-17
-3.18000000e+00	3.41975641e-17
-3.17000000e+00	4.12353952e-17
-3.16000000e+00	4.42716739e-17
-3.15000000e+00	4.21203767e-17
-3.14000000e+00	3.39552632e-17
-3.13000000e+00	1.94924645e-17
-3.12000000e+00	-8.44427969e-19
-3.11000000e+00	-2.57994902e-17
-3.10000000e+00	-5.32237252e-17
-3.09000000e+00	-8.01012821e-17
-3.08000000e+00	-1.02681654e-16
-3.07000000e+00	-1.16730071e-16
-3.06000000e+00	-1.17898491e-16
-3.05000000e+00	-1.02207084e-16
-3.04000000e+00	-6.66114991e-17
-3.03000000e+00	-9.61561038e-18
-3.02000000e+00	6.81258151e-17
-3.01000000e+00	1.63283305e-16
-3.00000000e+00	2.69485715e-16
-2.99000000e+00	3.77191449e-16
-2.98000000e+00	4.73874759e-16
-2.97000000e+00	5.44590387e-16
-2.96000000e+00	5.72956019e-16
-2.95000000e+00	5.42558074e-16
-2.94000000e+00	4.38743153e-16
-2.93000000e+00	2.50707236e-16
-2.92000000e+00	-2.62592178e-17
-2.91000000e+00	-3.88564991e-16
-2.90000000e+00	-8.22391666e-16
-2.89000000e+00	-1.30232120e-15
-2.88000000e+00	-1.79080516e-15
-2.87000000e+00	-2.23875070e-15
-2.86000000e+00	-2.58745457e-15
-2.85000000e+00	-2.77203812e-15
-2.84000000e+00	-2.72642275e-15
-2.83000000e+00	-2.38973923e-15
-2.82000000e+00	-1.71389277e-15
-2.81000000e+00	-6.71818879e-16
-2.80000000e+00	7.34221181e-16
-2.79000000e+00	2.46512400e-15
-2.78000000e+00	4.43915276e-15
-2.77000000e+00	6.52888152e-15
-2.76000000e+00	8.56186569e-15
-2.75000000e+00	1.03259063e-14
-2.74000000e+00	1.15795371e-14
-2.73000000e+00	1.20680045e-14
-2.72000000e+00	1.15445383e-14
-2.71000000e+00	9.79614451e-15
-2.70000000e+00	6.67252162e-15
-2.69000000e+00	2.11606364e-15
-2.68000000e+00	-3.80968822e-15
-2.67000000e+00	-1.08962615e-14
-2.66000000e+00	-1.87745467e-14
-2.65000000e+00	-2.69106108e-14
-2.64000000e+00	-3.46161731e-14
-2.63000000e+00	-4.10762180e-14
-2.62000000e+00	-4.53951482e-14
-2.61000000e+00	-4.66614318e-14
-2.60000000e+00	-4.40289086e-14
-2.59000000e+00	-3.68109011e-14
-2.58000000e+00	-2.45811580e-14
-2.57000000e+00	-7.27363190e-15
-2.56000000e+00	1.47286232e-14
-2.55000000e+00	4.05263245e-14
-2.54000000e+00	6.86698812e-14
-2.53000000e+00	9.71690312e-14
-2.52000000e+00	1.23555088e-13
-2.51000000e+00	1.45001652e-13
-2.50000000e+00	1.58505370e-13
-2.49000000e+00	1.61122932e-13
-2.48000000e+00	1.50254275e-13
-2.47000000e+00	1.23955344e-13
-2.46000000e+00	8.12572559e-14
-2.45000000e+00	2.24630657e-14
-2.44000000e+00	-5.06108161e-14
-2.43000000e+00	-1.34483312e-13
-2.42000000e+00	-2.23981086e-13
-2.41000000e+00	-3.12363590e-13
-2.40000000e+00	-3.91621134e-13
-2.39000000e+00	-4.52953970e-13
-2.38000000e+00	-4.87424522e-13
-2.37000000e+00	-4.86756349e-13
-2.36000000e+00	-4.44233493e-13
-2.35000000e+00	-3.55634191e-13
-2.34000000e+00	-2.20115548e-13
-2.33000000e+00	-4.09529599e-14
-2.32000000e+00	1.73967944e-13
-2.31000000e+00	4.12006044e-13
-2.30000000e+00	6.56051814e-13
-2.29000000e+00	8.85307126e-13
-2.28000000e+00	1.07658138e-12
-2.27000000e+00	1.20608025e-12
-2.26000000e+00	1.25160820e-12
-2.25000000e+00	1.19504674e-12
-2.24000000e+00	1.02491253e-12
-2.23000000e+00	7.38748753e-13
-2.22000000e+00	3.45067660e-13
-2.21000000e+00	-1.35452844e-13
-2.20000000e+00	-6.69801836e-13
-2.19000000e+00	-1.21373438e-12
-2.18000000e+00	-1.71429197e-12
-2.17000000e+00	-2.11378243e-12
-2.16000000e+00	-2.35510887e-12
-2.15000000e+00	-2.38816687e-12
-2.14000000e+00	-2.17684853e-12
-2.13000000e+00	-1.70601913e-12
-2.12000000e+00	-9.87686516e-13
-2.11000000e+00	-6.54880877e-14
-2.10000000e+00	9.83403741e-13
-2.09000000e+00	2.04978789e-12
-2.08000000e+00	2.99800748e-12
-2.07000000e+00	3.67595374e-12
-2.06000000e+00	3.92946363e-12
-2.05000000e+00	3.62057651e-12
-2.04000000e+00	2.64855140e-12
-2.03000000e+00	9.71961038e-13
-2.02000000e+00	-1.37037090e-12
-2.01000000e+00	-4.24226903e-12
-2.00000000e+00	-7.39988984e-12
-1.99000000e+00	-1.04911536e-11
-1.98000000e+00	-1.30675874e-11
-1.97000000e+00	-1.46105751e-11
-1.96000000e+00	-1.45729530e-11
-1.95000000e+00	-1.24354596e-11
-1.94000000e+00	-7.77579682e-12
-1.93000000e+00	-3.46092962e-13
-1.92000000e+00	9.84746983e-12
-1.91000000e+00	2.24709957e-11
-1.90000000e+00	3.68048384e-11
-1.89000000e+00	5.17117414e-11
-1.88000000e+00	6.56417303e-11
-1.87000000e+00	7.66832411e-11
-1.86000000e+00	8.26676061e-11
-1.85000000e+00	8.13302875e-11
-1.84000000e+00	7.05272044e-11
-1.83000000e+00	4.84983081e-11
-1.82000000e+00	1.41635822e-11
-1.81000000e+00	-3.25706096e-11
-1.80000000e+00	-9.05237668e-11
-1.79000000e+00	-1.57006680e-10
-1.78000000e+00	-2.27678223e-10
-1.77000000e+00	-2.96532287e-10
-1.76000000e+00	-3.56050490e-10
-1.75000000e+00	-3.97548696e-10
-1.74000000e+00	-4.11733072e-10
-1.73000000e+00	-3.89464399e-10
-1.72000000e+00	-3.22708180e-10
-1.71000000e+00	-2.05623856e-10
-1.70000000e+00	-3.57208364e-11
-1.69000000e+00	1.85015803e-10
-1.68000000e+00	4.49148398e-10
-1.67000000e+00	7.43091907e-10
-1.66000000e+00	1.04683997e-09
-1.65000000e+00	1.33424357e-09
-1.64000000e+00	1.57395245e-09
-1.63000000e+00	1.73109174e-09
-1.62000000e+00	1.76969246e-09
-1.61000000e+00	1.65582570e-09
-1.60000000e+00	1.36131044e-09
-1.59000000e+00	8.67777836e-10
-1.58000000e+00	1.70789017e-10
-1.57000000e+00	-7.16373923e-10
-1.56000000e+00	-1.75968218e-09
-1.55000000e+00	-2.90256784e-09
-1.54000000e+00	-4.06582395e-09
-1.53000000e+00	-5.14960068e-09
-1.52000000e+00	-6.03779392e-09
-1.51000000e+00	-6.60496202e-09
-1.50000000e+00	-6.72569587e-09
-1.49000000e+00	-6.28611601e-09
-1.48000000e+00	-5.19689377e-09
-1.47000000e+00	-3.40691220e-09
-1.46000000e+00	-9.16423705e-10
-1.45000000e+00	2.21164501e-09
-1.44000000e+00	5.84371177e-09
-1.43000000e+00	9.77235842e-09
-1.42000000e+00	1.37192921e-08
-1.41000000e+00	1.73454931e-08
-1.40000000e+00	2.02691309e-08
-1.39000000e+00	2.20912083e-08
-1.38000000e+00	2.24281428e-08
-1.37000000e+00	2.09496534e-08
-1.36000000e+00	1.74194615e-08
-1.35000000e+00	1.17355172e-08
-1.34000000e+00	3.96581026e-09
-1.33000000e+00	-5.62456729e-09
-1.32000000e+00	-1.65594893e-08
-1.31000000e+00	-2.81549991e-08
-1.30000000e+00	-3.95427885e-08
-1.29000000e+00	-4.97157292e-08
-1.28000000e+00	-5.75953939e-08
-1.27000000e+00	-6.21192797e-08
-1.26000000e+00	-6.23429757e-08
-1.25000000e+00	-5.75500047e-08
-1.24000000e+00	-4.73597695e-08
-1.23000000e+00	-3.18222330e-08
-1.22000000e+00	-1.14869652e-08
-1.21000000e+00	1.25657197e-08
-1.20000000e+00	3.87423910e-08
-1.19000000e+00	6.50108512e-08
-1.18000000e+00	8.90347574e-08
-1.17000000e+00	1.08366277e-07
-1.16000000e+00	1.20687672e-07
-1.15000000e+00	1.24085273e-07
-1.14000000e+00	1.17331943e-07
-1.13000000e+00	1.00147734e-07
-1.12000000e+00	7.34038823e-08
-1.11000000e+00	3.92335423e-08
-1.10000000e+00	1.01467168e-09
-1.09000000e+00	-3.68031708e-08
-1.08000000e+00	-6.90451471e-08
-1.07000000e+00	-9.03316856e-08
-1.06000000e+00	-9.57542343e-08
-1.05000000e+00	-8.16640819e-08
-1.04000000e+00	-4.65078056e-08
-1.03000000e+00	8.38017132e-09
-1.02000000e+00	7.81363716e-08
-1.01000000e+00	1.53998468e-07
-1.00000000e+00	2.23327997e-07
-9.90000000e-01	2.70134214e-07
-9.80000000e-01	2.76179560e-07
-9.70000000e-01	2.22702275e-07
-9.60000000e-01	9.27304042e-08
-9.50000000e-01	-1.26113720e-07
-9.40000000e-01	-4.38504080e-07
-9.30000000e-01	-8.38269542e-07
-9.20000000e-01	-1.30557446e-06
-9.10000000e-01	-1.80484001e-06
-9.00000000e-01	-2.28386127e-06
-8.90000000e-01	-2.67457213e-06
-8.80000000e-01	-2.89585654e-06
-8.70000000e-01	-2.85869367e-06
-8.60000000e-01	-2.47375198e-06
-8.50000000e-01	-1.66131442e-06
-8.40000000e-01	-3.63133714e-07
-8.30000000e-01	1.44450209e-06
-8.20000000e-01	3.73754283e-06
-8.10000000e-01	6.43214536e-06
-8.00000000e-01	9.37544543e-06
-7.90000000e-01	1.23408881e-05
-7.80000000e-01	1.50298792e-05
-7.70000000e-01	1.70813462e-05
-7.60000000e-01	1.80904141e-05
-7.50000000e-01	1.76367916e-05
-7.40000000e-01	1.53226330e-05
-7.30000000e-01	1.08186181e-05
-7.20000000e-01	3.91582922e-06
-7.10000000e-01	-5.42021631e-06
-7.00000000e-01	-1.69981807e-05
-6.90000000e-01	-3.03579544e-05
-6.80000000e-01	-4.47425702e-05
-6.70000000e-01	-5.90915842e-05
-6.60000000e-01	-7.20620694e-05
-6.50000000e-01	-8.20821959e-05
-6.40000000e-01	-8.74403985e-05
-6.30000000e-01	-8.64103849e-05
-6.20000000e-01	-7.74087846e-05
-6.10000000e-01	-5.91782639e-05
-6.00000000e-01	-3.09847047e-05
-5.90000000e-01	7.18706274e-06
-5.80000000e-01	5.44580358e-05
-5.70000000e-01	1.08921888e-04
-5.60000000e-01	1.67576399e-04
-5.50000000e-01	2.26340896e-04
-5.40000000e-01	2.80177682e-04
-5.30000000e-01	3.23329357e-04
-5.20000000e-01	3.49675285e-04
-5.10000000e-01	3.53199523e-04
-5.00000000e-01	3.28549840e-04
-4.90000000e-01	2.71654008e-04
-4.80000000e-01	1.80346474e-04
-4.70000000e-01	5.49473920e-05
-4.60000000e-01	-1.01271744e-04
-4.50000000e-01	-2.81804130e-04
-4.40000000e-01	-4.76869647e-04
-4.30000000e-01	-6.73675435e-04
-4.20000000e-01	-8.57007780e-04
-4.10000000e-01	-1.01016028e-03
-4.00000000e-01	-1.11616868e-03
-3.90000000e-01	-1.15928382e-03
-3.80000000e-01	-1.12657389e-03
-3.70000000e-01	-1.00951010e-03
-3.60000000e-01	-8.05361194e-04
-3.50000000e-01	-5.18206377e-04
-3.40000000e-01	-1.59379984e-04
-3.30000000e-01	2.52812887e-04
-3.20000000e-01	6.94218167e-04
-3.10000000e-01	1.13682201e-03
-3.00000000e-01	1.55153505e-03
-2.90000000e-01	1.91157909e-03
-2.80000000e-01	2.19615574e-03
-2.70000000e-01	2.39395377e-03
-2.60000000e-01	2.50595227e-03
-2.50000000e-01	2.54691801e-03
-2.40000000e-01	2.54499801e-03
-2.30000000e-01	2.53888950e-03
-2.20000000e-01	2.57224330e-03
-2.10000000e-01	2.68522986e-03
-2.00000000e-01	2.90356557e-03
-1.90000000e-01	3.22574596e-03
-1.80000000e-01	3.60973027e-03
-1.70000000e-01	3.96082390e-03
-1.60000000e-01	4.12295022e-03
-1.50000000e-01	3.87581939e-03
-1.40000000e-01	2.94060861e-03
-1.30000000e-01	9.96585677e-04
-1.20000000e-01	-2.28943617e-03
-1.10000000e-01	-7.21988146e-03
-1.00000000e-01	-1.40098946e-02
-9.00000000e-02	-2.27197847e-02
-8.00000000e-02	-3.31808347e-02
-7.00000000e-02	-4.49212073e-02
-6.00000000e-02	-5.71010021e-02
-5.00000000e-02	-6.84675602e-02
-4.00000000e-02	-7.73435505e-02
-3.00000000e-02	-8.16608580e-02
-2.00000000e-02	-7.15296235e-02
-1.00000000e-02	-5.48647855e-02
-4.88498131e-15	-3.19488340e-02
1.00000000e-02	-3.60670902e-03
2.00000000e-02	2.87952570e-02
3.00000000e-02	6.33960690e-02
4.00000000e-02	9.79329505e-02
5.00000000e-02	1.29877014e-01
6.00000000e-02	1.56604492e-01
7.00000000e-02	1.75592744e-01
8.00000000e-02	1.84627319e-01
9.00000000e-02	1.82004312e-01
1.00000000e-01	1.66711375e-01
1.10000000e-01	1.38571114e-01
1.20000000e-01	9.83323746e-02
1.30000000e-01	4.76979244e-02
1.40000000e-01	-1.07187651e-02
1.50000000e-01	-7.35098914e-02
1.60000000e-01	-1.36659518e-01
1.70000000e-01	-1.95790564e-01
1.80000000e-01	-2.46458169e-01
1.90000000e-01	-2.84470427e-01
2.00000000e-01	-3.06214045e-01
2.10000000e-01	-3.08960591e-01
2.20000000e-01	-2.91128876e-01
2.30000000e-01	-2.52480771e-01
2.40000000e-01	-1.94231352e-01
2.50000000e-01	-1.19059612e-01
2.60000000e-01	-3.10125994e-02
2.70000000e-01	6.46964932e-02
2.80000000e-01	1.61987811e-01
2.90000000e-01	2.54295554e-01
3.00000000e-01	3.35006607e-01
3.10000000e-01	3.97928119e-01
3.20000000e-01	4.37751324e-01
3.30000000e-01	4.50477420e-01
3.40000000e-01	4.33772324e-01
3.50000000e-01	3.87220683e-01
3.60000000e-01	3.12455440e-01
3.70000000e-01	2.13147286e-01
3.80000000e-01	9.48478361e-02
3.90000000e-01	-3.53091339e-02
4.00000000e-01	-1.69033486e-01
4.10000000e-01	-2.97406639e-01
4.20000000e-01	-4.11478123e-01
4.30000000e-01	-5.02890831e-01
4.40000000e-01	-5.64491208e-01
4.50000000e-01	-5.90879897e-01
4.60000000e-01	-5.78860887e-01
4.70000000e-01	-5.27752875e-01
4.80000000e-01	-4.39535152e-01
4.90000000e-01	-3.18811236e-01
5.00000000e-01	-1.72586036e-01
5.10000000e-01	-9.86563473e-03
5.20000000e-01	1.58898084e-01
5.30000000e-01	3.22483803e-01
5.40000000e-01	4.69654107e-01
5.50000000e-01	5.89934783e-01
5.60000000e-01	6.74365554e-01
5.70000000e-01	7.16168110e-01
5.80000000e-01	7.11281522e-01
5.90000000e-01	6.58723188e-01
6.00000000e-01	5.60744709e-01
6.10000000e-01	4.22765902e-01
6.20000000e-01	2.53085534e-01
6.30000000e-01	6.23832544e-02
6.40000000e-01	-1.36957528e-01
6.50000000e-01	-3.31662599e-01
6.60000000e-01	-5.08461767e-01
6.70000000e-01	-6.55004514e-01
6.80000000e-01	-7.60732541e-01
6.90000000e-01	-8.17646917e-01
7.00000000e-01	-8.20913663e-01
7.10000000e-01	-7.69261883e-01
7.20000000e-01	-6.65142314e-01
7.30000000e-01	-5.14630470e-01
7.40000000e-01	-3.27076322e-01
7.50000000e-01	-1.14520385e-01
7.60000000e-01	1.09087090e-01
7.70000000e-01	3.28812600e-01
7.80000000e-01	5.29749237e-01
7.90000000e-01	6.98040726e-01
8.00000000e-01	8.21848427e-01
8.10000000e-01	8.92193037e-01
8.20000000e-01	9.03610567e-01
8.30000000e-01	8.54574388e-01
8.40000000e-01	7.47650899e-01
8.50000000e-01	5.89374664e-01
8.60000000e-01	3.89848295e-01
8.70000000e-01	1.62091717e-01
8.80000000e-01	-7.88167841e-02
8.90000000e-01	-3.16750346e-01
9.00000000e-01	-5.35625653e-01
9.10000000e-01	-7.20502525e-01
9.20000000e-01	-8.58614922e-01
9.30000000e-01	-9.40261443e-01
9.40000000e-01	-9.59492598e-01
9.50000000e-01	-9.14545822e-01
9.60000000e-01	-8.07996357e-01
9.70000000e-01	-6.46611674e-01
9.80000000e-01	-4.40917588e-01
9.90000000e-01	-2.04504271e-01
1.00000000e+00	4.68814758e-02
1.01000000e+00	2.96396285e-01
1.02000000e+00	5.27240420e-01
1.03000000e+00	7.23800058e-01
1.04000000e+00	8.72713204e-01
1.05000000e+00	9.63785767e-01
1.06000000e+00	9.90694492e-01
1.07000000e+00	9.51427960e-01
1.08000000e+00	8.48434812e-01
1.09000000e+00	6.88468466e-01
1.10000000e+00	4.82138443e-01
1.11000000e+00	2.43198612e-01
1.12000000e+00	-1.23792472e-02
1.13000000e+00	-2.67483434e-01
1.14000000e+00	-5.05018318e-01
1.15000000e+00	-7.09059495e-01
1.16000000e+00	-8.65929358e-01
1.17000000e+00	-9.65119887e-01
1.18000000e+00	-1.00000000e+00
1.19000000e+00	-9.68259650e-01
1.20000000e+00	-8.72060906e-01
1.21000000e+00	-7.17886345e-01
1.22000000e+00	-5.16095739e-01
1.23000000e+00	-2.80221857e-01
1.24000000e+00	-2.60538701e-02
1.25000000e+00	2.29428878e-01
1.26000000e+00	4.69200039e-01
1.27000000e+00	6.77328758e-01
1.28000000e+00	8.40044277e-01
1.29000000e+00	9.46651070e-01
1.30000000e+00	9.90233443e-01
1.31000000e+00	9.68103081e-01
1.32000000e+00	8.81960728e-01
1.33000000e+00	7.37762641e-01
1.34000000e+00	5.45302488e-01
1.35000000e+00	3.17538497e-01
1.36000000e+00	6.97126414e-02
1.37000000e+00	-1.81677649e-01
1.38000000e+00	-4.19985294e-01
1.39000000e+00	-6.29522203e-01
1.40000000e+00	-7.96596493e-01
1.41000000e+00	-9.10409391e-01
1.42000000e+00	-9.63752935e-01
1.43000000e+00	-9.53463463e-01
1.44000000e+00	-8.80602594e-01
1.45000000e+00	-7.50355973e-01
1.46000000e+00	-5.71658952e-01
1.47000000e+00	-3.56576603e-01
1.48000000e+00	-1.19481546e-01
1.49000000e+00	1.23913844e-01
1.50000000e+00	3.57605173e-01
1.51000000e+00	5.66353398e-01
1.52000000e+00	7.36681642e-01
1.53000000e+00	8.57746047e-01
1.54000000e+00	9.22024381e-01
1.55000000e+00	9.25778834e-01
1.56000000e+00	8.69264918e-01
1.57000000e+00	7.56675536e-01
1.58000000e+00	5.95826935e-01
1.59000000e+00	3.97610229e-01
1.60000000e+00	1.75247353e-01
1.61000000e+00	-5.65972780e-02
1.62000000e+00	-2.82789317e-01
1.63000000e+00	-4.88716373e-01
1.64000000e+00	-6.61234017e-01
1.65000000e+00	-7.89504537e-01
1.66000000e+00	-8.65675013e-01
1.67000000e+00	-8.85352528e-01
1.68000000e+00	-8.47848229e-01
1.69000000e+00	-7.56177486e-01
1.70000000e+00	-6.16819496e-01
1.71000000e+00	-4.39255355e-01
1.72000000e+00	-2.35317749e-01
1.73000000e+00	-1.83971989e-02
1.74000000e+00	1.97441586e-01
1.75000000e+00	3.98374678e-01
1.76000000e+00	5.71705536e-01
1.77000000e+00	7.06666379e-01
1.78000000e+00	7.95083861e-01
1.79000000e+00	8.31868195e-01
1.80000000e+00	8.15296966e-01
1.81000000e+00	7.47078569e-01
1.82000000e+00	6.32194697e-01
1.83000000e+00	4.78535511e-01
1.84000000e+00	2.96354265e-01
1.85000000e+00	9.75792425e-02
1.86000000e+00	-1.04970587e-01
1.87000000e+00	-2.98414454e-01
1.88000000e+00	-4.70629545e-01
1.89000000e+00	-6.11009474e-01
1.90000000e+00	-7.11114171e-01
1.91000000e+00	-7.65171699e-01
1.92000000e+00	-7.70402609e-01
1.93000000e+00	-7.27149339e-01
1.94000000e+00	-6.38805835e-01
1.95000000e+00	-5.11555379e-01
1.96000000e+00	-3.53936605e-01
1.97000000e+00	-1.76268213e-01
1.98000000e+00	1.00287492e-02
1.99000000e+00	1.93166437e-01
2.00000000e+00	3.61736190e-01
2.01000000e+00	5.05417787e-01
2.02000000e+00	6.15608064e-01
2.03000000e+00	6.85930890e-01
2.04000000e+00	7.12598713e-01
2.05000000e+00	6.94605794e-01
2.06000000e+00	6.33744173e-01
2.07000000e+00	5.34444708e-01
2.08000000e+00	4.03456437e-01
2.09000000e+00	2.49387306e-01
2.10000000e+00	8.21375522e-02
2.11000000e+00	-8.77369655e-02
2.12000000e+00	-2.49690538e-01
2.13000000e+00	-3.93840597e-01
2.14000000e+00	-5.11567660e-01
2.15000000e+00	-5.96026098e-01
2.16000000e+00	-6.42535840e-01
2.17000000e+00	-6.48833142e-01
2.18000000e+00	-6.15167677e-01
2.19000000e+00	-5.44242970e-01
2.20000000e+00	-4.41006921e-01
2.21000000e+00	-3.12308246e-01
2.22000000e+00	-1.66442570e-01
2.23000000e+00	-1.26182222e-02
2.24000000e+00	1.39623958e-01
2.25000000e+00	2.81000355e-01
2.26000000e+00	4.03047604e-01
2.27000000e+00	4.98625031e-01
2.28000000e+00	5.62327034e-01
2.29000000e+00	5.90782039e-01
2.30000000e+00	5.82822044e-01
2.31000000e+00	5.39514967e-01
2.32000000e+00	4.64060505e-01
2.33000000e+00	3.61558469e-01
2.34000000e+00	2.38666111e-01
2.35000000e+00	1.03167324e-01
2.36000000e+00	-3.65185311e-02
2.37000000e+00	-1.71857338e-01
2.38000000e+00	-2.94718496e-01
2.39000000e+00	-3.97859520e-01
2.40000000e+00	-4.75348432e-01
2.41000000e+00	-5.22899652e-01
2.42000000e+00	-5.38104816e-01
2.43000000e+00	-5.20546566e-01
2.44000000e+00	-4.71790611e-01
2.45000000e+00	-3.95258751e-01
2.46000000e+00	-2.95992575e-01
2.47000000e+00	-1.80323951e-01
2.48000000e+00	-5.54736351e-02
2.49000000e+00	7.08967307e-02
2.50000000e+00	1.91151664e-01
2.51000000e+00	2.98139715e-01
2.52000000e+00	3.85614981e-01
2.53000000e+00	4.48597722e-01
2.54000000e+00	4.83653565e-01
2.55000000e+00	4.89075960e-01
2.56000000e+00	4.64962576e-01
2.57000000e+00	4.13182717e-01
2.58000000e+00	3.37239422e-01
2.59000000e+00	2.42036029e-01
2.60000000e+00	1.33562555e-01
2.61000000e+00	1.85217262e-02
2.62000000e+00	-9.60822019e-02
2.63000000e+00	-2.03366845e-01
2.64000000e+00	-2.96981944e-01
2.65000000e+00	-3.71482247e-01
2.66000000e+00	-4.22641346e-01
2.67000000e+00	-4.47688579e-01
2.68000000e+00	-4.45455916e-01
2.69000000e+00	-4.16427260e-01
2.70000000e+00	-3.62688460e-01
2.71000000e+00	-2.87782260e-01
2.72000000e+00	-1.96478004e-01
2.73000000e+00	-9.44708416e-02
2.74000000e+00	1.19707985e-02
2.75000000e+00	1.16387826e-01
2.76000000e+00	2.12520044e-01
2.77000000e+00	2.94679305e-01
2.78000000e+00	3.58084171e-01
2.79000000e+00	3.99136517e-01
2.80000000e+00	4.15624164e-01
2.81000000e+00	4.06838221e-01
2.82000000e+00	3.73599011e-01
2.83000000e+00	3.18189958e-01
2.84000000e+00	2.44204372e-01
2.85000000e+00	1.56315144e-01
2.86000000e+00	5.99819759e-02
2.87000000e+00	-3.88857037e-02
2.88000000e+00	-1.34289450e-01
2.89000000e+00	-2.20504240e-01
2.90000000e+00	-2.92420838e-01
2.91000000e+00	-3.45847662e-01
2.92000000e+00	-3.77754377e-01
2.93000000e+00	-3.86443060e-01
2.94000000e+00	-3.71637302e-01
2.95000000e+00	-3.34484603e-01
2.96000000e+00	-2.77472729e-01
2.97000000e+00	-2.04265833e-01
2.98000000e+00	-1.19470989e-01
2.99000000e+00	-2.83498802e-02
3.00000000e+00	6.35064296e-02
3.01000000e+00	1.50519597e-01
3.02000000e+00	2.27462106e-01
3.03000000e+00	2.89770906e-01
3.04000000e+00	3.33817773e-01
3.05000000e+00	3.57120362e-01
3.06000000e+00	3.58481664e-01
3.07000000e+00	3.38050028e-01
3.08000000e+00	2.97296818e-01
3.09000000e+00	2.38913796e-01
3.10000000e+00	1.66637216e-01
3.11000000e+00	8.50100067e-02
3.12000000e+00	-9.02891119e-04
3.13000000e+00	-8.58282550e-02
3.14000000e+00	-1.64607953e-01
3.15000000e+00	-2.32512139e-01
3.16000000e+00	-2.85523239e-01
3.17000000e+00	-3.20573651e-01
3.18000000e+00	-3.35723075e-01
3.19000000e+00	-3.30265204e-01
3.20000000e+00	-3.04757952e-01
3.21000000e+00	-2.60976089e-01
3.22000000e+00	-2.01789985e-01
3.23000000e+00	-1.30978594e-01
3.24000000e+00	-5.29888288e-02
3.25000000e+00	2.73434087e-02
3.26000000e+00	1.05093027e-01
3.27000000e+00	1.75547787e-01
3.28000000e+00	2.34494029e-01
3.29000000e+00	2.78468746e-01
3.30000000e+00	3.04962886e-01
3.31000000e+00	3.12563951e-01
3.32000000e+00	3.01029796e-01
3.33000000e+00	2.71289895e-01
3.34000000e+00	2.25374781e-01
3.35000000e+00	1.66278849e-01
3.36000000e+00	9.77656954e-02
3.37000000e+00	2.41286366e-02
3.38000000e+00	-5.00783563e-02
3.39000000e+00	-1.20322430e-01
3.40000000e+00	-1.82368864e-01
3.41000000e+00	-2.32536380e-01
3.42000000e+00	-2.67915331e-01
3.43000000e+00	-2.86535847e-01
3.44000000e+00	-2.87476259e-01
3.45000000e+00	-2.70905898e-01
3.46000000e+00	-2.38060527e-01
3.47000000e+00	-1.91152783e-01
3.48000000e+00	-1.33224019e-01
3.49000000e+00	-6.79474024e-02
3.50000000e+00	6.04960544e-04
3.51000000e+00	6.82161129e-02
3.52000000e+00	1.30783670e-01
3.53000000e+00	1.84568604e-01
3.54000000e+00	2.26418307e-01
3.55000000e+00	2.53950642e-01
3.56000000e+00	2.65688286e-01
3.57000000e+00	2.61135878e-01
3.58000000e+00	2.40796112e-01
3.59000000e+00	2.06124697e-01
3.60000000e+00	1.59427870e-01
3.61000000e+00	1.03709601e-01
3.62000000e+00	4.24785803e-02
3.63000000e+00	-2.04725942e-02
3.64000000e+00	-8.13021504e-02
3.65000000e+00	-1.36353260e-01
3.66000000e+00	-1.82373297e-01
3.67000000e+00	-2.16705134e-01
3.68000000e+00	-2.37439282e-01
3.69000000e+00	-2.43518264e-01
3.70000000e+00	-2.34787664e-01
3.71000000e+00	-2.11991608e-01
3.72000000e+00	-1.76713880e-01
3.73000000e+00	-1.31269126e-01
3.74000000e+00	-7.85515679e-02
3.75000000e+00	-2.18510826e-02
3.76000000e+00	3.53516762e-02
3.77000000e+00	8.95983887e-02
3.78000000e+00	1.37661399e-01
3.79000000e+00	1.76734773e-01
3.80000000e+00	2.04596846e-01
3.81000000e+00	2.19734946e-01
3.82000000e+00	2.21425415e-01
3.83000000e+00	2.09764853e-01
3.84000000e+00	1.85651540e-01
3.85000000e+00	1.50718958e-01
3.86000000e+00	1.07226229e-01
3.87000000e+00	5.79127473e-02
3.88000000e+00	5.82631089e-03
3.89000000e+00	-4.58644915e-02
3.90000000e+00	-9.40621636e-02
3.91000000e+00	-1.35924889e-01
3.92000000e+00	-1.69032909e-01
3.93000000e+00	-1.91527034e-01
3.94000000e+00	-2.02211472e-01
3.95000000e+00	-2.00615407e-01
3.96000000e+00	-1.87010302e-01
3.97000000e+00	-1.62382607e-01
3.98000000e+00	-1.28364191e-01
3.99000000e+00	-8.71253064e-02
4.00000000e+00	-4.12370450e-02
4.01000000e+00	6.48807259e-03
4.02000000e+00	5.31675383e-02
4.03000000e+00	9.60219589e-02
4.04000000e+00	1.32539495e-01
4.05000000e+00	1.60621990e-01
4.06000000e+00	1.78704367e-01
4.07000000e+00	1.85840589e-01
4.08000000e+00	1.81751549e-01
4.09000000e+00	1.66832580e-01
4.10000000e+00	1.42120718e-01
4.11000000e+00	1.09224192e-01
4.12000000e+00	7.02188768e-02
4.13000000e+00	2.75182773e-02
4.14000000e+00	-1.62748661e-02
4.15000000e+00	-5.85262974e-02
4.16000000e+00	-9.67278012e-02
4.17000000e+00	-1.28645236e-01
4.18000000e+00	-1.52448369e-01
4.19000000e+00	-1.66815026e-01
4.20000000e+00	-1.71003680e-01
4.21000000e+00	-1.64890555e-01
4.22000000e+00	-1.48969456e-01
4.23000000e+00	-1.24314792e-01
4.24000000e+00	-9.25104156e-02
4.25000000e+00	-5.55489158e-02
4.26000000e+00	-1.57076990e-02
4.27000000e+00	2.45904965e-02
4.28000000e+00	6.29241686e-02
4.29000000e+00	9.70178857e-02
4.30000000e+00	1.24876770e-01
4.31000000e+00	1.44902720e-01
4.32000000e+00	1.55985626e-01
4.33000000e+00	1.57564407e-01
4.34000000e+00	1.49654533e-01
4.35000000e+00	1.32840730e-01
4.36000000e+00	1.08235681e-01
4.37000000e+00	7.74075199e-02
4.38000000e+00	4.22807906e-02
4.39000000e+00	5.01705986e-03
4.40000000e+00	-3.21174568e-02
4.41000000e+00	-6.68891889e-02
4.42000000e+00	-9.72311423e-02
4.43000000e+00	-1.21365460e-01
4.44000000e+00	-1.37907361e-01
4.45000000e+00	-1.45944391e-01
4.46000000e+00	-1.45086452e-01
4.47000000e+00	-1.35483886e-01
4.48000000e+00	-1.17812818e-01
4.49000000e+00	-9.32289483e-02
4.50000000e+00	-6.32928914e-02
4.51000000e+00	-2.98718061e-02
4.52000000e+00	4.97650602e-03
4.53000000e+00	3.91298842e-02
4.54000000e+00	7.05307433e-02
4.55000000e+00	9.73098435e-02
4.56000000e+00	1.17897456e-01
4.57000000e+00	1.31115316e-01
4.58000000e+00	1.36243966e-01
4.59000000e+00	1.33061648e-01
4.60000000e+00	1.21852649e-01
4.61000000e+00	1.03384862e-01
4.62000000e+00	7.88582405e-02
4.63000000e+00	4.98275245e-02
4.64000000e+00	1.81041815e-02
4.65000000e+00	-1.43562758e-02
4.66000000e+00	-4.55746095e-02
4.67000000e+00	-7.36684193e-02
4.68000000e+00	-9.69656039e-02
4.69000000e+00	-1.14103880e-01
4.70000000e+00	-1.24110430e-01
4.71000000e+00	-1.26457007e-01
4.72000000e+00	-1.21087392e-01
4.73000000e+00	-1.08415780e-01
4.74000000e+00	-8.92964967e-02
4.75000000e+00	-6.49671699e-02
4.76000000e+00	-3.69691031e-02
4.77000000e+00	-7.04994225e-03
4.78000000e+00	2.29452292e-02
4.79000000e+00	5.11875867e-02
4.80000000e+00	7.59760469e-02
4.81000000e+00	9.58397344e-02
4.82000000e+00	1.09625253e-01
4.83000000e+00	1.16563580e-01
4.84000000e+00	1.16312701e-01
4.85000000e+00	1.08973637e-01
4.86000000e+00	9.50791694e-02
4.87000000e+00	7.55562578e-02
4.88000000e+00	5.16647432e-02
4.89000000e+00	2.49163673e-02
4.90000000e+00	-3.02070483e-03
4.91000000e+00	-3.04258319e-02
4.92000000e+00	-5.56318384e-02
4.93000000e+00	-7.71264231e-02
4.94000000e+00	-9.36428626e-02
4.95000000e+00	-1.04234567e-01
4.96000000e+00	-1.08329104e-01
4.97000000e+00	-1.05758614e-01
4.98000000e+00	-9.67650460e-02
4.99000000e+00	-8.19801939e-02
5.00000000e+00	-6.23820676e-02
5.01000000e+00	-3.92305831e-02
5.02000000e+00	-1.39867757e-02
5.03000000e+00	1.17792903e-02
5.04000000e+00	3.64861137e-02
5.05000000e+00	5.86377832e-02
5.06000000e+00	7.69144862e-02
5.07000000e+00	9.02510244e-02
5.08000000e+00	9.78986708e-02
5.09000000e+00	9.94667894e-02
5.10000000e+00	9.49419322e-02
5.11000000e+00	8.46835436e-02
5.12000000e+00	6.93968555e-02
5.13000000e+00	5.00849472e-02
5.14000000e+00	2.79832046e-02
5.15000000e+00	4.48044540e-03
5.16000000e+00	-1.89682581e-02
5.17000000e+00	-4.09315910e-02
5.18000000e+00	-6.00892751e-02
5.19000000e+00	-7.53112971e-02
5.20000000e+00	-8.57243395e-02
5.21000000e+00	-9.07615213e-02
5.22000000e+00	-9.01926410e-02
5.23000000e+00	-8.41333512e-02
5.24000000e+00	-7.30330145e-02
5.25000000e+00	-5.76423030e-02
5.26000000e+00	-3.89628297e-02
5.27000000e+00	-1.81821750e-02
5.28000000e+00	3.40149080e-03
5.29000000e+00	2.44604070e-02
5.30000000e+00	4.37187946e-02
5.31000000e+00	6.00299948e-02
5.32000000e+00	7.24445179e-02
5.33000000e+00	8.02649773e-02
5.34000000e+00	8.30847537e-02
5.35000000e+00	8.08082808e-02
5.36000000e+00	7.36520073e-02
5.37000000e+00	6.21262852e-02
5.38000000e+00	4.69996049e-02
5.39000000e+00	2.92476491e-02
5.40000000e+00	9.99053107e-03
5.41000000e+00	-9.57775526e-03
5.42000000e+00	-2.82632328e-02
5.43000000e+00	-4.49446212e-02
5.44000000e+00	-5.86403834e-02
5.45000000e+00	-6.85661455e-02
5.46000000e+00	-7.41791537e-02
5.47000000e+00	-7.52072813e-02
5.48000000e+00	-7.16610850e-02
5.49000000e+00	-6.38284732e-02
5.50000000e+00	-5.22526104e-02
5.51000000e+00	-3.76946990e-02
5.52000000e+00	-2.10841647e-02
5.53000000e+00	-3.45949446e-03
5.54000000e+00	1.40965133e-02
5.55000000e+00	3.05230614e-02
5.56000000e+00	4.48451791e-02
5.57000000e+00	5.62312377e-02
5.58000000e+00	6.40407900e-02
5.59000000e+00	6.78600123e-02
5.60000000e+00	6.75228333e-02
5.61000000e+00	6.31167320e-02
5.62000000e+00	5.49731365e-02
5.63000000e+00	4.36432826e-02
5.64000000e+00	2.98612531e-02
5.65000000e+00	1.44966603e-02
5.66000000e+00	-1.49999323e-03
5.67000000e+00	-1.71558549e-02
5.68000000e+00	-3.15345751e-02
5.69000000e+00	-4.37919339e-02
5.70000000e+00	-5.32249649e-02
5.71000000e+00	-5.93117492e-02
5.72000000e+00	-6.17396669e-02
5.73000000e+00	-6.04206259e-02
5.74000000e+00	-5.54925907e-02
5.75000000e+00	-4.73075683e-02
5.76000000e+00	-3.64070103e-02
5.77000000e+00	-2.34863217e-02
5.78000000e+00	-9.35078512e-03
5.79000000e+00	5.13432416e-03
5.80000000e+00	1.90963628e-02
5.81000000e+00	3.17075075e-02
5.82000000e+00	4.22334128e-02
5.83000000e+00	5.00755115e-02
5.84000000e+00	5.48045537e-02
5.85000000e+00	5.61835442e-02
5.86000000e+00	5.41788942e-02
5.87000000e+00	4.89593200e-02
5.88000000e+00	4.08827528e-02
5.89000000e+00	3.04722248e-02
5.90000000e+00	1.83823329e-02
5.91000000e+00	5.35840796e-03
5.92000000e+00	-7.80908684e-03
5.93000000e+00	-2.03321622e-02
5.94000000e+00	-3.14720741e-02
5.95000000e+00	-4.05825130e-02
5.96000000e+00	-4.71467129e-02
5.97000000e+00	-5.08063792e-02
5.98000000e+00	-5.13808434e-02
5.99000000e+00	-4.88754472e-02
6.00000000e+00	-4.34788100e-02
6.01000000e+00	-3.55492835e-02
6.02000000e+00	-2.55915359e-02
6.03000000e+00	-1.42247694e-02
6.04000000e+00	-2.14455016e-03
6.05000000e+00	9.91942051e-03
6.06000000e+00	2.12470536e-02
6.07000000e+00	3.11705406e-02
6.08000000e+00	3.91134354e-02
6.09000000e+00	4.46238842e-02
6.10000000e+00	4.74001040e-02
6.11000000e+00	4.73066875e-02
6.12000000e+00	4.43808671e-02
6.13000000e+00	3.88284706e-02
6.14000000e+00	3.10099099e-02
6.15000000e+00	2.14171294e-02
6.16000000e+00	1.06429669e-02
6.17000000e+00	-6.55188951e-04
6.18000000e+00	-1.17952360e-02
6.19000000e+00	-2.21112973e-02
6.20000000e+00	-3.09933211e-02
6.21000000e+00	-3.79229997e-02
6.22000000e+00	-4.25039039e-02
6.23000000e+00	-4.44840859e-02
6.24000000e+00	-4.37698649e-02
6.25000000e+00	-4.04300431e-02
6.26000000e+00	-3.46903717e-02
6.27000000e+00	-2.69186720e-02
6.28000000e+00	-1.76015672e-02
6.29000000e+00	-7.31427577e-03
6.30000000e+00	3.31467577e-03
6.31000000e+00	1.36416729e-02
6.32000000e+00	2.30468547e-02
6.33000000e+00	3.09712409e-02
6.34000000e+00	3.69499262e-02
6.35000000e+00	4.06393698e-02
6.36000000e+00	4.18371767e-02
6.37000000e+00	4.04932233e-02
6.38000000e+00	3.67115115e-02
6.39000000e+00	3.07426954e-02
6.40000000e+00	2.29677872e-02
6.41000000e+00	1.38740832e-02
6.42000000e+00	4.02481160e-03
6.43000000e+00	-5.97561860e-03
6.44000000e+00	-1.55186341e-02
6.45000000e+00	-2.40285157e-02
6.46000000e+00	-3.09971678e-02
6.47000000e+00	-3.60145344e-02
6.48000000e+00	-3.87928337e-02
6.49000000e+00	-3.91831675e-02
6.50000000e+00	-3.71835375e-02
6.51000000e+00	-3.29378277e-02
6.52000000e+00	-2.67258699e-02
6.53000000e+00	-1.89452546e-02
6.54000000e+00	-1.00860532e-02
6.55000000e+00	-7.00048437e-04
6.56000000e+00	8.63360245e-03
6.57000000e+00	1.73441354e-02
6.58000000e+00	2.49041655e-02
6.59000000e+00	3.08617401e-02
6.60000000e+00	3.48674982e-02
6.61000000e+00	3.66952941e-02
6.62000000e+00	3.62550527e-02
6.63000000e+00	3.35971165e-02
6.64000000e+00	2.89078770e-02
6.65000000e+00	2.24970248e-02
6.66000000e+00	1.47772722e-02
6.67000000e+00	6.23786848e-03
6.68000000e+00	-2.58639918e-03
6.69000000e+00	-1.11487524e-02
6.70000000e+00	-1.89244059e-02
6.71000000e+00	-2.54428675e-02
6.72000000e+00	-3.03165548e-02
6.73000000e+00	-3.32639739e-02
6.74000000e+00	-3.41260631e-02
6.75000000e+00	-3.28747431e-02
6.76000000e+00	-2.96132143e-02
6.77000000e+00	-2.45680625e-02
6.78000000e+00	-1.80737517e-02
6.79000000e+00	-1.05505507e-02
6.80000000e+00	-2.47735025e-03
6.81000000e+00	5.63887194e-03
6.82000000e+00	1.32949837e-02
6.83000000e+00	2.00230080e-02
6.84000000e+00	2.54188507e-02
6.85000000e+00	2.91666718e-02
6.86000000e+00	3.10574205e-02
6.87000000e+00	3.10004428e-02
6.88000000e+00	2.90275172e-02
6.89000000e+00	2.52891649e-02
6.90000000e+00	2.00435684e-02
6.91000000e+00	1.36388966e-02
6.92000000e+00	6.49024029e-03
6.93000000e+00	-9.47312951e-04
6.94000000e+00	-8.20771235e-03
6.95000000e+00	-1.48432273e-02
6.96000000e+00	-2.04521310e-02
6.97000000e+00	-2.47030666e-02
6.98000000e+00	-2.73546103e-02
6.99000000e+00	-2.82688796e-02
7.00000000e+00	-2.74184235e-02
7.01000000e+00	-2.48860734e-02
7.02000000e+00	-2.08578842e-02
7.03000000e+00	-1.56097274e-02
7.04000000e+00	-9.48849303e-03
7.05000000e+00	-2.88917804e-03
7.06000000e+00	3.77062099e-03
7.07000000e+00	1.00771604e-02
7.08000000e+00	1.56462658e-02
7.09000000e+00	2.01467112e-02
7.10000000e+00	2.33198373e-02
7.11000000e+00	2.49942530e-02
7.12000000e+00	2.50947959e-02
7.13000000e+00	2.36453069e-02
7.14000000e+00	2.07651739e-02
7.15000000e+00	1.66599907e-02
7.16000000e+00	1.16070421e-02
7.17000000e+00	5.93663280e-03
7.18000000e+00	1.05180604e-05
7.19000000e+00	-5.80115356e-03
7.20000000e+00	-1.11429156e-02
7.21000000e+00	-1.56956389e-02
7.22000000e+00	-1.91954530e-02
7.23000000e+00	-2.14488207e-02
7.24000000e+00	-2.23429226e-02
7.25000000e+00	-2.18508176e-02
7.26000000e+00	-2.00311883e-02
7.27000000e+00	-1.70228164e-02
7.28000000e+00	-1.30342618e-02
7.29000000e+00	-8.32949858e-03
7.30000000e+00	-3.21049545e-03
7.31000000e+00	2.00211172e-03
7.32000000e+00	6.98902014e-03
7.33000000e+00	1.14516898e-02
7.34000000e+00	1.51300293e-02
7.35000000e+00	1.78173025e-02
7.36000000e+00	1.93714214e-02
7.37000000e+00	1.97220331e-02
7.38000000e+00	1.88730834e-02
7.39000000e+00	1.69008227e-02
7.40000000e+00	1.39474985e-02
7.41000000e+00	1.02112315e-02
7.42000000e+00	5.93279049e-03
7.43000000e+00	1.38014462e-03
7.44000000e+00	-3.16821835e-03
7.45000000e+00	-7.44017661e-03
7.46000000e+00	-1.11860480e-02
7.47000000e+00	-1.41929186e-02
7.48000000e+00	-1.62964232e-02
7.49000000e+00	-1.73893523e-02
7.50000000e+00	-1.74266632e-02
7.51000000e+00	-1.64267018e-02
7.52000000e+00	-1.44686674e-02
7.53000000e+00	-1.16865724e-02
7.54000000e+00	-8.26014806e-03
7.55000000e+00	-4.40330616e-03
7.56000000e+00	-3.50896006e-04
7.57000000e+00	3.65543320e-03
7.58000000e+00	7.38142462e-03
7.59000000e+00	1.06136438e-02
7.60000000e+00	1.31713970e-02
7.61000000e+00	1.49164967e-02
7.62000000e+00	1.57603739e-02
7.63000000e+00	1.56681990e-02
7.64000000e+00	1.46598540e-02
7.65000000e+00	1.28077742e-02
7.66000000e+00	1.02318569e-02
7.67000000e+00	7.09178561e-03
7.68000000e+00	3.57725801e-03
7.69000000e+00	-1.03295956e-04
7.70000000e+00	-3.73484824e-03
7.71000000e+00	-7.10807110e-03
7.72000000e+00	-1.00311179e-02
7.73000000e+00	-1.23402465e-02
7.74000000e+00	-1.39087207e-02
7.75000000e+00	-1.46535281e-02
7.76000000e+00	-1.45395769e-02
7.77000000e+00	-1.35811767e-02
7.78000000e+00	-1.18407527e-02
7.79000000e+00	-9.42489601e-03
7.80000000e+00	-6.47798772e-03
7.81000000e+00	-3.17376841e-03
7.82000000e+00	2.94674118e-04
7.83000000e+00	3.72594051e-03
7.84000000e+00	6.92176992e-03
7.85000000e+00	9.69827423e-03
7.86000000e+00	1.18963382e-02
7.87000000e+00	1.33906127e-02
7.88000000e+00	1.40966014e-02
7.89000000e+00	1.39754453e-02
7.90000000e+00	1.30361319e-02
7.91000000e+00	1.13349938e-02
7.92000000e+00	8.97251404e-03
7.93000000e+00	6.08760089e-03
7.94000000e+00	2.84963906e-03
7.95000000e+00	-5.51246561e-04
7.96000000e+00	-3.91517436e-03
7.97000000e+00	-7.04411750e-03
7.98000000e+00	-9.75348057e-03
7.99000000e+00	-1.18829710e-02
8.00000000e+00	-1.33061260e-02
8.01000000e+00	-1.39379239e-02
8.02000000e+00	-1.37400126e-02
8.03000000e+00	-1.27232200e-02
8.04000000e+00	-1.09471662e-02
8.05000000e+00	-8.51696899e-03
8.06000000e+00	-5.57720326e-03
8.07000000e+00	-2.30344734e-03
8.08000000e+00	1.10810408e-03
8.09000000e+00	4.45235389e-03
8.10000000e+00	7.52764770e-03
8.11000000e+00	1.01480055e-02
8.12000000e+00	1.21544911e-02
8.13000000e+00	1.34250142e-02
8.14000000e+00	1.38819449e-02
8.15000000e+00	1.34970518e-02
8.16000000e+00	1.22934315e-02
8.17000000e+00	1.03442846e-02
8.18000000e+00	7.76858658e-03
8.19000000e+00	4.72389995e-03
8.20000000e+00	1.39675550e-03
8.21000000e+00	-2.00881175e-03
8.22000000e+00	-5.28386349e-03
8.23000000e+00	-8.22751001e-03
8.24000000e+00	-1.06593986e-02
8.25000000e+00	-1.24309477e-02
8.26000000e+00	-1.34346123e-02
8.27000000e+00	-1.36105856e-02
8.28000000e+00	-1.29505064e-02
8.29000000e+00	-1.14979299e-02
8.30000000e+00	-9.34552682e-03
8.31000000e+00	-6.62918674e-03
8.32000000e+00	-3.51940059e-03
8.33000000e+00	-2.10472414e-04
8.34000000e+00	3.09174855e-03
8.35000000e+00	6.18283015e-03
8.36000000e+00	8.87258439e-03
8.37000000e+00	1.09969402e-02
8.38000000e+00	1.24281068e-02
8.39000000e+00	1.30823854e-02
8.40000000e+00	1.29251417e-02
8.41000000e+00	1.19726380e-02
8.42000000e+00	1.02906266e-02
8.43000000e+00	7.98981832e-03
8.44000000e+00	5.21854010e-03
8.45000000e+00	2.15307263e-03
8.46000000e+00	-1.01369197e-03
8.47000000e+00	-4.08453278e-03
8.48000000e+00	-6.87032897e-03
8.49000000e+00	-9.20183998e-03
8.50000000e+00	-1.09400932e-02
8.51000000e+00	-1.19847334e-02
8.52000000e+00	-1.22798278e-02
8.53000000e+00	-1.18167909e-02
8.54000000e+00	-1.06342814e-02
8.55000000e+00	-8.81512367e-03
8.56000000e+00	-6.48048995e-03
8.57000000e+00	-3.78175815e-03
8.58000000e+00	-8.90596090e-04
8.59000000e+00	2.01206927e-03
8.60000000e+00	4.74748102e-03
8.61000000e+00	7.15015027e-03
8.62000000e+00	9.07792787e-03
8.63000000e+00	1.04204335e-02
8.64000000e+00	1.11053414e-02
8.65000000e+00	1.11021700e-02
8.66000000e+00	1.04233840e-02
8.67000000e+00	9.12279696e-03
8.68000000e+00	7.29142932e-03
8.69000000e+00	5.05113467e-03
8.70000000e+00	2.54644297e-03
8.71000000e+00	-6.48307162e-05
8.72000000e+00	-2.62159724e-03
8.73000000e+00	-4.96948521e-03
8.74000000e+00	-6.97019095e-03
8.75000000e+00	-8.50961949e-03
8.76000000e+00	-9.50433903e-03
8.77000000e+00	-9.90598871e-03
8.78000000e+00	-9.70341695e-03
8.79000000e+00	-8.92247449e-03
8.80000000e+00	-7.62353523e-03
8.81000000e+00	-5.89695699e-03
8.82000000e+00	-3.85681733e-03
8.83000000e+00	-1.63335747e-03
8.84000000e+00	6.35364296e-04
8.85000000e+00	2.81207317e-03
8.86000000e+00	4.76859566e-03
8.87000000e+00	6.39339059e-03
8.88000000e+00	7.59785305e-03
8.89000000e+00	8.32103995e-03
8.90000000e+00	8.53257390e-03
8.91000000e+00	8.23360234e-03
8.92000000e+00	7.45581268e-03
8.93000000e+00	6.25862381e-03
8.94000000e+00	4.72478323e-03
8.95000000e+00	2.95468942e-03
8.96000000e+00	1.05982702e-03
8.97000000e+00	-8.44256243e-04
8.98000000e+00	-2.64498840e-03
8.99000000e+00	-4.23940004e-03
9.00000000e+00	-5.53995131e-03
9.01000000e+00	-6.47923472e-03
9.02000000e+00	-7.01330933e-03
9.03000000e+00	-7.12351521e-03
9.04000000e+00	-6.81671450e-03
9.05000000e+00	-6.12400402e-03
9.06000000e+00	-5.09803449e-03
9.07000000e+00	-3.80915101e-03
9.08000000e+00	-2.34063155e-03
9.09000000e+00	-7.83343114e-04
9.10000000e+00	7.69843167e-04
9.11000000e+00	2.22953718e-03
9.12000000e+00	3.51489524e-03
9.13000000e+00	4.55798515e-03
9.14000000e+00	5.30722461e-03
9.15000000e+00	5.72973206e-03
9.16000000e+00	5.81250070e-03
9.17000000e+00	5.56237979e-03
9.18000000e+00	5.00491782e-03
9.19000000e+00	4.18218567e-03
9.20000000e+00	3.14975095e-03
9.21000000e+00	1.97301497e-03
9.22000000e+00	7.23149515e-04
9.23000000e+00	-5.27119236e-04
9.24000000e+00	-1.70763602e-03
9.25000000e+00	-2.75462578e-03
9.26000000e+00	-3.61399079e-03
9.27000000e+00	-4.24393818e-03
9.28000000e+00	-4.61682537e-03
9.29000000e+00	-4.72015926e-03
9.30000000e+00	-4.55673353e-03
9.31000000e+00	-4.14393538e-03
9.32000000e+00	-3.51229471e-03
9.33000000e+00	-2.70338480e-03
9.34000000e+00	-1.76721110e-03
9.35000000e+00	-7.59244698e-04
9.36000000e+00	2.62732634e-04
9.37000000e+00	1.24180293e-03
9.38000000e+00	2.12494318e-03
9.39000000e+00	2.86576385e-03
9.40000000e+00	3.42682522e-03
9.41000000e+00	3.78142658e-03
9.42000000e+00	3.91479185e-03
9.43000000e+00	3.82460603e-03
9.44000000e+00	3.52088883e-03
9.45000000e+00	3.02522366e-03
9.46000000e+00	2.36939063e-03
9.47000000e+00	1.59348019e-03
9.48000000e+00	7.43588578e-04
9.49000000e+00	-1.30783791e-04
9.50000000e+00	-9.79495327e-04
9.51000000e+00	-1.75454330e-03
9.52000000e+00	-2.41271471e-03
9.53000000e+00	-2.91796694e-03
9.54000000e+00	-3.24340899e-03
9.55000000e+00	-3.37277340e-03
9.56000000e+00	-3.30129380e-03
9.57000000e+00	-3.03593368e-03
9.58000000e+00	-2.59494649e-03
9.59000000e+00	-2.00678381e-03
9.60000000e+00	-1.30840577e-03
9.61000000e+00	-5.43083448e-04
9.62000000e+00	2.42185168e-04
9.63000000e+00	9.99498470e-04
9.64000000e+00	1.68294826e-03
9.65000000e+00	2.25141659e-03
9.66000000e+00	2.67110014e-03
9.67000000e+00	2.91760238e-03
9.68000000e+00	2.97745685e-03
9.69000000e+00	2.84897737e-03
9.70000000e+00	2.54237148e-03
9.71000000e+00	2.07909904e-03
9.72000000e+00	1.49050652e-03
9.73000000e+00	8.15815304e-04
9.74000000e+00	9.95864584e-05
9.75000000e+00	-6.11178519e-04
9.76000000e+00	-1.27011400e-03
9.77000000e+00	-1.83454139e-03
9.78000000e+00	-2.26829093e-03
9.79000000e+00	-2.54410202e-03
9.80000000e+00	-2.64543567e-03
9.81000000e+00	-2.56757018e-03
9.82000000e+00	-2.31789886e-03
9.83000000e+00	-1.91540267e-03
9.84000000e+00	-1.38932749e-03
9.85000000e+00	-7.77152113e-04
9.86000000e+00	-1.21983183e-04
9.87000000e+00	5.30444184e-04
9.88000000e+00	1.13495214e-03
9.89000000e+00	1.65006877e-03
9.90000000e+00	2.04091694e-03
9.91000000e+00	2.28163742e-03
9.92000000e+00	2.35717197e-03
9.93000000e+00	2.26427723e-03
9.94000000e+00	2.01169460e-03
9.95000000e+00	1.61946216e-03
9.96000000e+00	1.11741688e-03
9.97000000e+00	5.42994504e-04
9.98000000e+00	-6.15138688e-05
9.99000000e+00	-6.52048866e-04
1.00000000e+01	-1.18598838e-03
1.00100000e+01	-1.62523685e-03
1.00200000e+01	-1.93897167e-03
1.00300000e+01	-2.10584505e-03
1.00400000e+01	-2.11547989e-03
1.00500000e+01	-1.96915009e-03
1.00600000e+01	-1.67959711e-03
1.00700000e+01	-1.26999827e-03
1.00800000e+01	-7.72166249e-04
1.00900000e+01	-2.24116649e-04
1.01000000e+01	3.32812253e-04
1.01100000e+01	8.57069915e-04
1.01200000e+01	1.30999946e-03
1.01300000e+01	1.65870535e-03
1.01400000e+01	1.87846753e-03
1.01500000e+01	1.95452191e-03
1.01600000e+01	1.88307550e-03
1.01700000e+01	1.67148357e-03
1.01800000e+01	1.33758004e-03
1.01900000e+01	9.08217429e-04
1.02000000e+01	4.17132709e-04
1.02100000e+01	-9.76931239e-05
1.02200000e+01	-5.96975958e-04
1.02300000e+01	-1.04314191e-03
1.02400000e+01	-1.40318069e-03
1.02500000e+01	-1.65112010e-03
1.02600000e+01	-1.76993345e-03
1.02700000e+01	-1.75273673e-03
1.02800000e+01	-1.60318845e-03
1.02900000e+01	-1.33506782e-03
1.03000000e+01	-9.71071111e-04
1.03100000e+01	-5.40927274e-04
1.03200000e+01	-7.89861536e-05
1.03300000e+01	3.78526520e-04
1.03400000e+01	7.96368560e-04
1.03500000e+01	1.14302876e-03
1.03600000e+01	1.39314643e-03
1.03700000e+01	1.52941455e-03
1.03800000e+01	1.54382072e-03
1.03900000e+01	1.43813343e-03
1.04000000e+01	1.22360251e-03
1.04100000e+01	9.19905362e-04
1.04200000e+01	5.53431027e-04
1.04300000e+01	1.55046584e-04
1.04400000e+01	-2.42468934e-04
1.04500000e+01	-6.07112335e-04
1.04600000e+01	-9.10246594e-04
1.04700000e+01	-1.12888392e-03
1.04800000e+01	-1.24747808e-03
1.04900000e+01	-1.25908370e-03
1.05000000e+01	-1.16579282e-03
1.05100000e+01	-9.78418620e-04
1.05200000e+01	-7.15458506e-04
1.05300000e+01	-4.01427551e-04
1.05400000e+01	-6.47051753e-05
1.05500000e+01	2.64922540e-04
1.05600000e+01	5.58817823e-04
1.05700000e+01	7.91928945e-04
1.05800000e+01	9.44906447e-04
1.05900000e+01	1.00572079e-03
1.06000000e+01	9.70646273e-04
1.06100000e+01	8.44529118e-04
1.06200000e+01	6.40317845e-04
1.06300000e+01	3.77895853e-04
1.06400000e+01	8.23150822e-05
1.06500000e+01	-2.18419681e-04
1.06600000e+01	-4.95827870e-04
1.06700000e+01	-7.23480688e-04
1.06800000e+01	-8.79362939e-04
1.06900000e+01	-9.47865682e-04
1.07000000e+01	-9.21236117e-04
1.07100000e+01	-8.00355792e-04
1.07200000e+01	-5.94773975e-04
1.07300000e+01	-3.21985490e-04
1.07400000e+01	-6.00616866e-06
1.07500000e+01	3.24640896e-04
1.07600000e+01	6.39363912e-04
1.07700000e+01	9.08163408e-04
1.07800000e+01	1.10429189e-03
1.07900000e+01	1.20668526e-03
1.08000000e+01	1.20195505e-03
1.08100000e+01	1.08576422e-03
1.08200000e+01	8.63458196e-04
1.08300000e+01	5.49883208e-04
1.08400000e+01	1.68390914e-04
1.08500000e+01	-2.50903902e-04
1.08600000e+01	-6.73482084e-04
1.08700000e+01	-1.06321124e-03
1.08800000e+01	-1.38534580e-03
1.08900000e+01	-1.60949105e-03
1.09000000e+01	-1.71228422e-03
1.09100000e+01	-1.67956449e-03
1.09200000e+01	-1.50784112e-03
1.09300000e+01	-1.20492283e-03
1.09400000e+01	-7.89637270e-04
1.09500000e+01	-2.90642748e-04
1.09600000e+01	2.55592213e-04
1.09700000e+01	8.07496319e-04
1.09800000e+01	1.32158646e-03
1.09900000e+01	1.75589550e-03
1.10000000e+01	2.07336624e-03
1.10100000e+01	2.24493849e-03
1.10200000e+01	2.25207530e-03
1.10300000e+01	2.08851483e-03
1.10400000e+01	1.76109194e-03
1.10500000e+01	1.28954501e-03
1.10600000e+01	7.05302740e-04
1.10700000e+01	4.93265166e-05
1.10800000e+01	-6.30839879e-04
1.10900000e+01	-1.28459614e-03
1.11000000e+01	-1.86212075e-03
1.11100000e+01	-2.31822095e-03
1.11200000e+01	-2.61589664e-03
1.11300000e+01	-2.72933547e-03
1.11400000e+01	-2.64609663e-03
1.11500000e+01	-2.36830103e-03
1.11600000e+01	-1.91272052e-03
1.11700000e+01	-1.30974352e-03
1.11800000e+01	-6.01281569e-04
1.11900000e+01	1.62235322e-04
1.12000000e+01	9.25553843e-04
1.12100000e+01	1.63270650e-03
1.12200000e+01	2.23122272e-03
1.12300000e+01	2.67611898e-03
1.12400000e+01	2.93335890e-03
1.12500000e+01	2.98251265e-03
1.12600000e+01	2.81840444e-03
1.12700000e+01	2.45161365e-03
1.12800000e+01	1.90778291e-03
1.12900000e+01	1.22577812e-03
1.13000000e+01	4.54834863e-04
1.13100000e+01	-3.49095436e-04
1.13200000e+01	-1.12752315e-03
1.13300000e+01	-1.82380354e-03
1.13400000e+01	-2.38738981e-03
1.13500000e+01	-2.77762935e-03
1.13600000e+01	-2.96681073e-03
1.13700000e+01	-2.94222645e-03
1.13800000e+01	-2.70709187e-03
1.13900000e+01	-2.28024943e-03
1.14000000e+01	-1.69468142e-03
1.14100000e+01	-9.94947080e-04
1.14200000e+01	-2.33743335e-04
1.14300000e+01	5.32143092e-04
1.14400000e+01	1.24617749e-03
1.14500000e+01	1.85637545e-03
1.14600000e+01	2.31922414e-03
1.14700000e+01	2.60292331e-03
1.14800000e+01	2.68969648e-03
1.14900000e+01	2.57699679e-03
1.15000000e+01	2.27751908e-03
1.15100000e+01	1.81802410e-03
1.15200000e+01	1.23707480e-03
1.15300000e+01	5.81869839e-04
1.15400000e+01	-9.55695035e-05
1.15500000e+01	-6.71889204e-04
1.15600000e+01	-1.07243868e-03
1.15700000e+01	-1.30064022e-03
1.15800000e+01	-1.37323394e-03
1.15900000e+01	-1.31632189e-03
1.16000000e+01	-1.16140992e-03
1.16100000e+01	-9.41768444e-04
1.16200000e+01	-6.89347815e-04
1.16300000e+01	-4.32394971e-04
1.16400000e+01	-1.93833723e-04
1.16500000e+01	9.60298013e-06
1.16600000e+01	1.67559734e-04
1.16700000e+01	2.75677873e-04
1.16800000e+01	3.34786156e-04
1.16900000e+01	3.49811325e-04
1.17000000e+01	3.28552326e-04
1.17100000e+01	2.80446505e-04
1.17200000e+01	2.15432781e-04
1.17300000e+01	1.42989218e-04
1.17400000e+01	7.13934332e-05
1.17500000e+01	7.22664915e-06
1.17600000e+01	-4.48820857e-05
1.17700000e+01	-8.22945402e-05
1.17800000e+01	-1.04221865e-04
1.17900000e+01	-1.11448521e-04
1.18000000e+01	-1.05970062e-04
1.18100000e+01	-9.05916787e-05
1.18200000e+01	-6.85292138e-05
1.18300000e+01	-4.30465421e-05
1.18400000e+01	-1.71540221e-05
1.18500000e+01	6.61694455e-06
1.18600000e+01	2.63573772e-05
1.18700000e+01	4.08443694e-05
1.18800000e+01	4.95335148e-05
1.18900000e+01	5.24932421e-05
1.19000000e+01	5.02968347e-05
1.19100000e+01	4.38887521e-05
1.19200000e+01	3.44411663e-05
1.19300000e+01	2.32146973e-05
1.19400000e+01	1.14345660e-05
1.19500000e+01	1.90150572e-07
1.19600000e+01	-9.63741540e-06
1.19700000e+01	-1.74181205e-05
1.19800000e+01	-2.27876907e-05
1.19900000e+01	-2.56373687e-05
1.20000000e+01	-2.60837977e-05
1.20100000e+01	-2.44247879e-05
1.20200000e+01	-2.10869662e-05
1.20300000e+01	-1.65709871e-05
1.20400000e+01	-1.13992479e-05
1.20500000e+01	-6.07002860e-06
1.20600000e+01	-1.02080107e-06
1.20700000e+01	3.39775592e-06
1.20800000e+01	6.93662754e-06
1.20900000e+01	9.45279109e-06
1.21000000e+01	1.09043394e-05
1.21100000e+01	1.13382692e-05
1.21200000e+01	1.08730940e-05
1.21300000e+01	9.67850842e-06
1.21400000e+01	7.95420685e-06
1.21500000e+01	5.90968138e-06
1.21600000e+01	3.74645150e-06
1.21700000e+01	1.64374314e-06
1.21800000e+01	-2.51805928e-07
1.21900000e+01	-1.83225272e-06
1.22000000e+01	-3.03046598e-06
1.22100000e+01	-3.81873520e-06
1.22200000e+01	-4.20455248e-06
1.22300000e+01	-4.22435893e-06
1.22400000e+01	-3.93607730e-06
1.22500000e+01	-3.41121234e-06
1.22600000e+01	-2.72720449e-06
1.22700000e+01	-1.96058903e-06
1.22800000e+01	-1.18135747e-06
1.22900000e+01	-4.48757857e-07
1.23000000e+01	1.91381695e-07
1.23100000e+01	7.07854753e-07
1.23200000e+01	1.08395910e-06
1.23300000e+01	1.31629204e-06
1.23400000e+01	1.41273571e-06
1.23500000e+01	1.38992568e-06
1.23600000e+01	1.27048617e-06
1.23700000e+01	1.08028486e-06
1.23800000e+01	8.45915518e-07
1.23900000e+01	5.92562846e-07
1.24000000e+01	3.42347800e-07
1.24100000e+01	1.13197170e-07
1.24200000e+01	-8.17671093e-08
1.24300000e+01	-2.34363072e-07
1.24400000e+01	-3.41081620e-07
1.24500000e+01	-4.02509024e-07
1.24600000e+01	-4.22538772e-07
1.24700000e+01	-4.07471323e-07
1.24800000e+01	-3.65091559e-07
1.24900000e+01	-3.03799504e-07
1.25000000e+01	-2.31852204e-07
