# Supplementary material for: Observation of angular momentum transfer among crystal lattice modes
Source: Nat Phys. 2026 May 12;22(7):1100–6. doi: 10.1038/s41567-026-03274-8 (PMC13423836; doi:10.1038/s41567-026-03274-8)
Supplement: Supplementary file 8 — Source data for Fig. 3b,c. [file 41567_2026_3274_MOESM8_ESM.zip › Fig3b_phononic_driving_force_modeled.txt]

Driving force in the Phononic excitation pathway
Time (ps)	Amplitude (norm.)
-4.00000000e+00	0.00000000e+00
-3.99983000e+00	8.52673482e-18
-3.99966000e+00	1.36495314e-16
-3.99948999e+00	6.91348500e-16
-3.99931999e+00	2.18607702e-15
-3.99914999e+00	5.33971700e-15
-3.99897999e+00	1.10778428e-14
-3.99880999e+00	2.05330542e-14
-3.99863999e+00	3.50454606e-14
-3.99846998e+00	5.61631604e-14
-3.99829998e+00	8.56427151e-14
-3.99812998e+00	1.25449618e-13
-3.99795998e+00	1.77758762e-13
-3.99778998e+00	2.44954894e-13
-3.99761998e+00	3.29633075e-13
-3.99744997e+00	4.34599129e-13
-3.99727997e+00	5.62870089e-13
-3.99710997e+00	7.17674637e-13
-3.99693997e+00	9.02453543e-13
-3.99676997e+00	1.12086009e-12
-3.99659997e+00	1.37676051e-12
-3.99642996e+00	1.67423440e-12
-3.99625996e+00	2.01757514e-12
-3.99608996e+00	2.41129030e-12
-3.99591996e+00	2.86010206e-12
-3.99574996e+00	3.36894761e-12
-3.99557996e+00	3.94297951e-12
-3.99540995e+00	4.58756617e-12
-3.99523995e+00	5.30829214e-12
-3.99506995e+00	6.11095856e-12
-3.99489995e+00	7.00158350e-12
-3.99472995e+00	7.98640237e-12
-3.99455995e+00	9.07186435e-12
-3.99438994e+00	1.02646363e-11
-3.99421994e+00	1.15716073e-11
-3.99404994e+00	1.29998849e-11
-3.99387994e+00	1.45567962e-11
-3.99370994e+00	1.62498873e-11
-3.99353994e+00	1.80869242e-11
-3.99336993e+00	2.00758929e-11
-3.99319993e+00	2.22249999e-11
-3.99302993e+00	2.45426719e-11
-3.99285993e+00	2.70375569e-11
-3.99268993e+00	2.97185240e-11
-3.99251993e+00	3.25946634e-11
-3.99234992e+00	3.56752874e-11
-3.99217992e+00	3.89699301e-11
-3.99200992e+00	4.24883476e-11
-3.99183992e+00	4.62405186e-11
-3.99166992e+00	5.02366444e-11
-3.99149991e+00	5.44871490e-11
-3.99132991e+00	5.90026797e-11
-3.99115991e+00	6.37941069e-11
-3.99098991e+00	6.88725244e-11
-3.99081991e+00	7.42492497e-11
-3.99064991e+00	7.99358241e-11
-3.99047990e+00	8.59440129e-11
-3.99030990e+00	9.22858053e-11
-3.99013990e+00	9.89734152e-11
-3.98996990e+00	1.06019281e-10
-3.98979990e+00	1.13436064e-10
-3.98962990e+00	1.21236653e-10
-3.98945989e+00	1.29434159e-10
-3.98928989e+00	1.38041920e-10
-3.98911989e+00	1.47073498e-10
-3.98894989e+00	1.56542679e-10
-3.98877989e+00	1.66463477e-10
-3.98860989e+00	1.76850128e-10
-3.98843988e+00	1.87717096e-10
-3.98826988e+00	1.99079069e-10
-3.98809988e+00	2.10950961e-10
-3.98792988e+00	2.23347910e-10
-3.98775988e+00	2.36285283e-10
-3.98758988e+00	2.49778669e-10
-3.98741987e+00	2.63843884e-10
-3.98724987e+00	2.78496970e-10
-3.98707987e+00	2.93754194e-10
-3.98690987e+00	3.09632049e-10
-3.98673987e+00	3.26147252e-10
-3.98656987e+00	3.43316749e-10
-3.98639986e+00	3.61157708e-10
-3.98622986e+00	3.79687525e-10
-3.98605986e+00	3.98923819e-10
-3.98588986e+00	4.18884437e-10
-3.98571986e+00	4.39587449e-10
-3.98554986e+00	4.61051152e-10
-3.98537985e+00	4.83294067e-10
-3.98520985e+00	5.06334942e-10
-3.98503985e+00	5.30192747e-10
-3.98486985e+00	5.54886680e-10
-3.98469985e+00	5.80436161e-10
-3.98452985e+00	6.06860837e-10
-3.98435984e+00	6.34180578e-10
-3.98418984e+00	6.62415479e-10
-3.98401984e+00	6.91585860e-10
-3.98384984e+00	7.21712263e-10
-3.98367984e+00	7.52815456e-10
-3.98350984e+00	7.84916430e-10
-3.98333983e+00	8.18036400e-10
-3.98316983e+00	8.52196803e-10
-3.98299983e+00	8.87419301e-10
-3.98282983e+00	9.23725779e-10
-3.98265983e+00	9.61138342e-10
-3.98248982e+00	9.99679322e-10
-3.98231982e+00	1.03937127e-09
-3.98214982e+00	1.08023696e-09
-3.98197982e+00	1.12229939e-09
-3.98180982e+00	1.16558178e-09
-3.98163982e+00	1.21010756e-09
-3.98146981e+00	1.25590039e-09
-3.98129981e+00	1.30298417e-09
-3.98112981e+00	1.35138298e-09
-3.98095981e+00	1.40112115e-09
-3.98078981e+00	1.45222322e-09
-3.98061981e+00	1.50471396e-09
-3.98044980e+00	1.55861834e-09
-3.98027980e+00	1.61396157e-09
-3.98010980e+00	1.67076905e-09
-3.97993980e+00	1.72906644e-09
-3.97976980e+00	1.78887958e-09
-3.97959980e+00	1.85023455e-09
-3.97942979e+00	1.91315764e-09
-3.97925979e+00	1.97767534e-09
-3.97908979e+00	2.04381440e-09
-3.97891979e+00	2.11160174e-09
-3.97874979e+00	2.18106451e-09
-3.97857979e+00	2.25223010e-09
-3.97840978e+00	2.32512609e-09
-3.97823978e+00	2.39978027e-09
-3.97806978e+00	2.47622066e-09
-3.97789978e+00	2.55447548e-09
-3.97772978e+00	2.63457318e-09
-3.97755978e+00	2.71654241e-09
-3.97738977e+00	2.80041203e-09
-3.97721977e+00	2.88621112e-09
-3.97704977e+00	2.97396898e-09
-3.97687977e+00	3.06371509e-09
-3.97670977e+00	3.15547917e-09
-3.97653977e+00	3.24929114e-09
-3.97636976e+00	3.34518112e-09
-3.97619976e+00	3.44317946e-09
-3.97602976e+00	3.54331669e-09
-3.97585976e+00	3.64562357e-09
-3.97568976e+00	3.75013107e-09
-3.97551976e+00	3.85687034e-09
-3.97534975e+00	3.96587276e-09
-3.97517975e+00	4.07716991e-09
-3.97500975e+00	4.19079357e-09
-3.97483975e+00	4.30677573e-09
-3.97466975e+00	4.42514858e-09
-3.97449974e+00	4.54594452e-09
-3.97432974e+00	4.66919613e-09
-3.97415974e+00	4.79493623e-09
-3.97398974e+00	4.92319780e-09
-3.97381974e+00	5.05401405e-09
-3.97364974e+00	5.18741839e-09
-3.97347973e+00	5.32344440e-09
-3.97330973e+00	5.46212136e-09
-3.97313973e+00	5.60347852e-09
-3.97296973e+00	5.74754971e-09
-3.97279973e+00	5.89436898e-09
-3.97262973e+00	6.04397055e-09
-3.97245972e+00	6.19638885e-09
-3.97228972e+00	6.35165848e-09
-3.97211972e+00	6.50981424e-09
-3.97194972e+00	6.67089114e-09
-3.97177972e+00	6.83492435e-09
-3.97160972e+00	7.00194924e-09
-3.97143971e+00	7.17200136e-09
-3.97126971e+00	7.34511647e-09
-3.97109971e+00	7.52133048e-09
-3.97092971e+00	7.70067953e-09
-3.97075971e+00	7.88319990e-09
-3.97058971e+00	8.06892809e-09
-3.97041970e+00	8.25790076e-09
-3.97024970e+00	8.45015476e-09
-3.97007970e+00	8.64572713e-09
-3.96990970e+00	8.84465509e-09
-3.96973970e+00	9.04697601e-09
-3.96956970e+00	9.25272749e-09
-3.96939969e+00	9.46194727e-09
-3.96922969e+00	9.67467329e-09
-3.96905969e+00	9.89094365e-09
-3.96888969e+00	1.01107966e-08
-3.96871969e+00	1.03342707e-08
-3.96854969e+00	1.05614045e-08
-3.96837968e+00	1.07922369e-08
-3.96820968e+00	1.10268068e-08
-3.96803968e+00	1.12651533e-08
-3.96786968e+00	1.15073159e-08
-3.96769968e+00	1.17533339e-08
-3.96752968e+00	1.20032472e-08
-3.96735967e+00	1.22570954e-08
-3.96718967e+00	1.25149187e-08
-3.96701967e+00	1.27767572e-08
-3.96684967e+00	1.30426512e-08
-3.96667967e+00	1.33126412e-08
-3.96650967e+00	1.35867679e-08
-3.96633966e+00	1.38650722e-08
-3.96616966e+00	1.41475950e-08
-3.96599966e+00	1.44343776e-08
-3.96582966e+00	1.47254611e-08
-3.96565966e+00	1.50208872e-08
-3.96548965e+00	1.53206973e-08
-3.96531965e+00	1.56249335e-08
-3.96514965e+00	1.59336375e-08
-3.96497965e+00	1.62468516e-08
-3.96480965e+00	1.65646179e-08
-3.96463965e+00	1.68869789e-08
-3.96446964e+00	1.72139773e-08
-3.96429964e+00	1.75456556e-08
-3.96412964e+00	1.78820568e-08
-3.96395964e+00	1.82232240e-08
-3.96378964e+00	1.85692002e-08
-3.96361964e+00	1.89200289e-08
-3.96344963e+00	1.92757535e-08
-3.96327963e+00	1.96364177e-08
-3.96310963e+00	2.00020651e-08
-3.96293963e+00	2.03727398e-08
-3.96276963e+00	2.07484858e-08
-3.96259963e+00	2.11293472e-08
-3.96242962e+00	2.15153685e-08
-3.96225962e+00	2.19065942e-08
-3.96208962e+00	2.23030687e-08
-3.96191962e+00	2.27048370e-08
-3.96174962e+00	2.31119439e-08
-3.96157962e+00	2.35244344e-08
-3.96140961e+00	2.39423537e-08
-3.96123961e+00	2.43657471e-08
-3.96106961e+00	2.47946601e-08
-3.96089961e+00	2.52291383e-08
-3.96072961e+00	2.56692272e-08
-3.96055961e+00	2.61149728e-08
-3.96038960e+00	2.65664211e-08
-3.96021960e+00	2.70236180e-08
-3.96004960e+00	2.74866099e-08
-3.95987960e+00	2.79554430e-08
-3.95970960e+00	2.84301639e-08
-3.95953960e+00	2.89108191e-08
-3.95936959e+00	2.93974553e-08
-3.95919959e+00	2.98901193e-08
-3.95902959e+00	3.03888582e-08
-3.95885959e+00	3.08937189e-08
-3.95868959e+00	3.14047487e-08
-3.95851959e+00	3.19219948e-08
-3.95834958e+00	3.24455047e-08
-3.95817958e+00	3.29753260e-08
-3.95800958e+00	3.35115061e-08
-3.95783958e+00	3.40540930e-08
-3.95766958e+00	3.46031344e-08
-3.95749957e+00	3.51586783e-08
-3.95732957e+00	3.57207729e-08
-3.95715957e+00	3.62894663e-08
-3.95698957e+00	3.68648067e-08
-3.95681957e+00	3.74468427e-08
-3.95664957e+00	3.80356226e-08
-3.95647956e+00	3.86311951e-08
-3.95630956e+00	3.92336089e-08
-3.95613956e+00	3.98429128e-08
-3.95596956e+00	4.04591556e-08
-3.95579956e+00	4.10823865e-08
-3.95562956e+00	4.17126544e-08
-3.95545955e+00	4.23500085e-08
-3.95528955e+00	4.29944982e-08
-3.95511955e+00	4.36461728e-08
-3.95494955e+00	4.43050817e-08
-3.95477955e+00	4.49712745e-08
-3.95460955e+00	4.56448008e-08
-3.95443954e+00	4.63257103e-08
-3.95426954e+00	4.70140529e-08
-3.95409954e+00	4.77098785e-08
-3.95392954e+00	4.84132369e-08
-3.95375954e+00	4.91241783e-08
-3.95358954e+00	4.98427528e-08
-3.95341953e+00	5.05690105e-08
-3.95324953e+00	5.13030018e-08
-3.95307953e+00	5.20447771e-08
-3.95290953e+00	5.27943867e-08
-3.95273953e+00	5.35518811e-08
-3.95256953e+00	5.43173111e-08
-3.95239952e+00	5.50907271e-08
-3.95222952e+00	5.58721799e-08
-3.95205952e+00	5.66617203e-08
-3.95188952e+00	5.74593992e-08
-3.95171952e+00	5.82652674e-08
-3.95154952e+00	5.90793759e-08
-3.95137951e+00	5.99017758e-08
-3.95120951e+00	6.07325182e-08
-3.95103951e+00	6.15716542e-08
-3.95086951e+00	6.24192350e-08
-3.95069951e+00	6.32753119e-08
-3.95052951e+00	6.41399362e-08
-3.95035950e+00	6.50131594e-08
-3.95018950e+00	6.58950328e-08
-3.95001950e+00	6.67856079e-08
-3.94984950e+00	6.76849362e-08
-3.94967950e+00	6.85930693e-08
-3.94950950e+00	6.95100589e-08
-3.94933949e+00	7.04359566e-08
-3.94916949e+00	7.13708140e-08
-3.94899949e+00	7.23146830e-08
-3.94882949e+00	7.32676154e-08
-3.94865949e+00	7.42296629e-08
-3.94848948e+00	7.52008774e-08
-3.94831948e+00	7.61813109e-08
-3.94814948e+00	7.71710152e-08
-3.94797948e+00	7.81700423e-08
-3.94780948e+00	7.91784442e-08
-3.94763948e+00	8.01962730e-08
-3.94746947e+00	8.12235807e-08
-3.94729947e+00	8.22604193e-08
-3.94712947e+00	8.33068410e-08
-3.94695947e+00	8.43628979e-08
-3.94678947e+00	8.54286421e-08
-3.94661947e+00	8.65041259e-08
-3.94644946e+00	8.75894013e-08
-3.94627946e+00	8.86845207e-08
-3.94610946e+00	8.97895362e-08
-3.94593946e+00	9.09045000e-08
-3.94576946e+00	9.20294644e-08
-3.94559946e+00	9.31644817e-08
-3.94542945e+00	9.43096040e-08
-3.94525945e+00	9.54648838e-08
-3.94508945e+00	9.66303732e-08
-3.94491945e+00	9.78061246e-08
-3.94474945e+00	9.89921902e-08
-3.94457945e+00	1.00188622e-07
-3.94440944e+00	1.01395473e-07
-3.94423944e+00	1.02612795e-07
-3.94406944e+00	1.03840641e-07
-3.94389944e+00	1.05079062e-07
-3.94372944e+00	1.06328111e-07
-3.94355944e+00	1.07587840e-07
-3.94338943e+00	1.08858301e-07
-3.94321943e+00	1.10139547e-07
-3.94304943e+00	1.11431631e-07
-3.94287943e+00	1.12734603e-07
-3.94270943e+00	1.14048516e-07
-3.94253943e+00	1.15373423e-07
-3.94236942e+00	1.16709376e-07
-3.94219942e+00	1.18056426e-07
-3.94202942e+00	1.19414626e-07
-3.94185942e+00	1.20784028e-07
-3.94168942e+00	1.22164684e-07
-3.94151942e+00	1.23556646e-07
-3.94134941e+00	1.24959966e-07
-3.94117941e+00	1.26374696e-07
-3.94100941e+00	1.27800888e-07
-3.94083941e+00	1.29238594e-07
-3.94066941e+00	1.30687866e-07
-3.94049940e+00	1.32148755e-07
-3.94032940e+00	1.33621313e-07
-3.94015940e+00	1.35105592e-07
-3.93998940e+00	1.36601644e-07
-3.93981940e+00	1.38109521e-07
-3.93964940e+00	1.39629273e-07
-3.93947939e+00	1.41160954e-07
-3.93930939e+00	1.42704613e-07
-3.93913939e+00	1.44260302e-07
-3.93896939e+00	1.45828074e-07
-3.93879939e+00	1.47407979e-07
-3.93862939e+00	1.49000068e-07
-3.93845938e+00	1.50604393e-07
-3.93828938e+00	1.52221006e-07
-3.93811938e+00	1.53849956e-07
-3.93794938e+00	1.55491295e-07
-3.93777938e+00	1.57145075e-07
-3.93760938e+00	1.58811345e-07
-3.93743937e+00	1.60490158e-07
-3.93726937e+00	1.62181562e-07
-3.93709937e+00	1.63885611e-07
-3.93692937e+00	1.65602353e-07
-3.93675937e+00	1.67331840e-07
-3.93658937e+00	1.69074121e-07
-3.93641936e+00	1.70829248e-07
-3.93624936e+00	1.72597271e-07
-3.93607936e+00	1.74378239e-07
-3.93590936e+00	1.76172203e-07
-3.93573936e+00	1.77979214e-07
-3.93556936e+00	1.79799320e-07
-3.93539935e+00	1.81632573e-07
-3.93522935e+00	1.83479021e-07
-3.93505935e+00	1.85338714e-07
-3.93488935e+00	1.87211702e-07
-3.93471935e+00	1.89098035e-07
-3.93454935e+00	1.90997761e-07
-3.93437934e+00	1.92910931e-07
-3.93420934e+00	1.94837592e-07
-3.93403934e+00	1.96777795e-07
-3.93386934e+00	1.98731589e-07
-3.93369934e+00	2.00699021e-07
-3.93352934e+00	2.02680142e-07
-3.93335933e+00	2.04674999e-07
-3.93318933e+00	2.06683641e-07
-3.93301933e+00	2.08706117e-07
-3.93284933e+00	2.10742474e-07
-3.93267933e+00	2.12792762e-07
-3.93250933e+00	2.14857027e-07
-3.93233932e+00	2.16935319e-07
-3.93216932e+00	2.19027684e-07
-3.93199932e+00	2.21134170e-07
-3.93182932e+00	2.23254826e-07
-3.93165932e+00	2.25389698e-07
-3.93148931e+00	2.27538834e-07
-3.93131931e+00	2.29702280e-07
-3.93114931e+00	2.31880084e-07
-3.93097931e+00	2.34072293e-07
-3.93080931e+00	2.36278954e-07
-3.93063931e+00	2.38500112e-07
-3.93046930e+00	2.40735815e-07
-3.93029930e+00	2.42986109e-07
-3.93012930e+00	2.45251039e-07
-3.92995930e+00	2.47530653e-07
-3.92978930e+00	2.49824995e-07
-3.92961930e+00	2.52134112e-07
-3.92944929e+00	2.54458049e-07
-3.92927929e+00	2.56796851e-07
-3.92910929e+00	2.59150564e-07
-3.92893929e+00	2.61519232e-07
-3.92876929e+00	2.63902902e-07
-3.92859929e+00	2.66301616e-07
-3.92842928e+00	2.68715421e-07
-3.92825928e+00	2.71144360e-07
-3.92808928e+00	2.73588478e-07
-3.92791928e+00	2.76047818e-07
-3.92774928e+00	2.78522425e-07
-3.92757928e+00	2.81012342e-07
-3.92740927e+00	2.83517612e-07
-3.92723927e+00	2.86038281e-07
-3.92706927e+00	2.88574389e-07
-3.92689927e+00	2.91125981e-07
-3.92672927e+00	2.93693099e-07
-3.92655927e+00	2.96275785e-07
-3.92638926e+00	2.98874083e-07
-3.92621926e+00	3.01488035e-07
-3.92604926e+00	3.04117682e-07
-3.92587926e+00	3.06763066e-07
-3.92570926e+00	3.09424229e-07
-3.92553926e+00	3.12101213e-07
-3.92536925e+00	3.14794059e-07
-3.92519925e+00	3.17502807e-07
-3.92502925e+00	3.20227499e-07
-3.92485925e+00	3.22968175e-07
-3.92468925e+00	3.25724876e-07
-3.92451925e+00	3.28497642e-07
-3.92434924e+00	3.31286514e-07
-3.92417924e+00	3.34091529e-07
-3.92400924e+00	3.36912730e-07
-3.92383924e+00	3.39750154e-07
-3.92366924e+00	3.42603841e-07
-3.92349923e+00	3.45473830e-07
-3.92332923e+00	3.48360159e-07
-3.92315923e+00	3.51262868e-07
-3.92298923e+00	3.54181993e-07
-3.92281923e+00	3.57117574e-07
-3.92264923e+00	3.60069648e-07
-3.92247922e+00	3.63038253e-07
-3.92230922e+00	3.66023426e-07
-3.92213922e+00	3.69025204e-07
-3.92196922e+00	3.72043624e-07
-3.92179922e+00	3.75078723e-07
-3.92162922e+00	3.78130536e-07
-3.92145921e+00	3.81199100e-07
-3.92128921e+00	3.84284452e-07
-3.92111921e+00	3.87386626e-07
-3.92094921e+00	3.90505658e-07
-3.92077921e+00	3.93641582e-07
-3.92060921e+00	3.96794435e-07
-3.92043920e+00	3.99964251e-07
-3.92026920e+00	4.03151063e-07
-3.92009920e+00	4.06354906e-07
-3.91992920e+00	4.09575815e-07
-3.91975920e+00	4.12813821e-07
-3.91958920e+00	4.16068960e-07
-3.91941919e+00	4.19341263e-07
-3.91924919e+00	4.22630763e-07
-3.91907919e+00	4.25937494e-07
-3.91890919e+00	4.29261487e-07
-3.91873919e+00	4.32602774e-07
-3.91856919e+00	4.35961387e-07
-3.91839918e+00	4.39337358e-07
-3.91822918e+00	4.42730717e-07
-3.91805918e+00	4.46141495e-07
-3.91788918e+00	4.49569722e-07
-3.91771918e+00	4.53015430e-07
-3.91754918e+00	4.56478648e-07
-3.91737917e+00	4.59959406e-07
-3.91720917e+00	4.63457732e-07
-3.91703917e+00	4.66973657e-07
-3.91686917e+00	4.70507209e-07
-3.91669917e+00	4.74058416e-07
-3.91652917e+00	4.77627307e-07
-3.91635916e+00	4.81213909e-07
-3.91618916e+00	4.84818251e-07
-3.91601916e+00	4.88440359e-07
-3.91584916e+00	4.92080261e-07
-3.91567916e+00	4.95737982e-07
-3.91550916e+00	4.99413550e-07
-3.91533915e+00	5.03106991e-07
-3.91516915e+00	5.06818330e-07
-3.91499915e+00	5.10547592e-07
-3.91482915e+00	5.14294803e-07
-3.91465915e+00	5.18059988e-07
-3.91448914e+00	5.21843170e-07
-3.91431914e+00	5.25644375e-07
-3.91414914e+00	5.29463625e-07
-3.91397914e+00	5.33300945e-07
-3.91380914e+00	5.37156357e-07
-3.91363914e+00	5.41029885e-07
-3.91346913e+00	5.44921550e-07
-3.91329913e+00	5.48831375e-07
-3.91312913e+00	5.52759382e-07
-3.91295913e+00	5.56705592e-07
-3.91278913e+00	5.60670026e-07
-3.91261913e+00	5.64652705e-07
-3.91244912e+00	5.68653650e-07
-3.91227912e+00	5.72672880e-07
-3.91210912e+00	5.76710415e-07
-3.91193912e+00	5.80766275e-07
-3.91176912e+00	5.84840479e-07
-3.91159912e+00	5.88933045e-07
-3.91142911e+00	5.93043991e-07
-3.91125911e+00	5.97173336e-07
-3.91108911e+00	6.01321097e-07
-3.91091911e+00	6.05487291e-07
-3.91074911e+00	6.09671936e-07
-3.91057911e+00	6.13875047e-07
-3.91040910e+00	6.18096642e-07
-3.91023910e+00	6.22336734e-07
-3.91006910e+00	6.26595341e-07
-3.90989910e+00	6.30872477e-07
-3.90972910e+00	6.35168156e-07
-3.90955910e+00	6.39482393e-07
-3.90938909e+00	6.43815202e-07
-3.90921909e+00	6.48166597e-07
-3.90904909e+00	6.52536589e-07
-3.90887909e+00	6.56925193e-07
-3.90870909e+00	6.61332420e-07
-3.90853909e+00	6.65758283e-07
-3.90836908e+00	6.70202792e-07
-3.90819908e+00	6.74665960e-07
-3.90802908e+00	6.79147797e-07
-3.90785908e+00	6.83648312e-07
-3.90768908e+00	6.88167517e-07
-3.90751908e+00	6.92705421e-07
-3.90734907e+00	6.97262033e-07
-3.90717907e+00	7.01837362e-07
-3.90700907e+00	7.06431416e-07
-3.90683907e+00	7.11044203e-07
-3.90666907e+00	7.15675731e-07
-3.90649906e+00	7.20326007e-07
-3.90632906e+00	7.24995037e-07
-3.90615906e+00	7.29682828e-07
-3.90598906e+00	7.34389386e-07
-3.90581906e+00	7.39114717e-07
-3.90564906e+00	7.43858824e-07
-3.90547905e+00	7.48621714e-07
-3.90530905e+00	7.53403390e-07
-3.90513905e+00	7.58203856e-07
-3.90496905e+00	7.63023115e-07
-3.90479905e+00	7.67861171e-07
-3.90462905e+00	7.72718026e-07
-3.90445904e+00	7.77593681e-07
-3.90428904e+00	7.82488140e-07
-3.90411904e+00	7.87401402e-07
-3.90394904e+00	7.92333468e-07
-3.90377904e+00	7.97284340e-07
-3.90360904e+00	8.02254016e-07
-3.90343903e+00	8.07242497e-07
-3.90326903e+00	8.12249781e-07
-3.90309903e+00	8.17275867e-07
-3.90292903e+00	8.22320753e-07
-3.90275903e+00	8.27384436e-07
-3.90258903e+00	8.32466915e-07
-3.90241902e+00	8.37568185e-07
-3.90224902e+00	8.42688243e-07
-3.90207902e+00	8.47827085e-07
-3.90190902e+00	8.52984706e-07
-3.90173902e+00	8.58161101e-07
-3.90156902e+00	8.63356265e-07
-3.90139901e+00	8.68570191e-07
-3.90122901e+00	8.73802874e-07
-3.90105901e+00	8.79054306e-07
-3.90088901e+00	8.84324480e-07
-3.90071901e+00	8.89613387e-07
-3.90054901e+00	8.94921021e-07
-3.90037900e+00	9.00247371e-07
-3.90020900e+00	9.05592430e-07
-3.90003900e+00	9.10956186e-07
-3.89986900e+00	9.16338629e-07
-3.89969900e+00	9.21739750e-07
-3.89952900e+00	9.27159536e-07
-3.89935899e+00	9.32597977e-07
-3.89918899e+00	9.38055059e-07
-3.89901899e+00	9.43530771e-07
-3.89884899e+00	9.49025099e-07
-3.89867899e+00	9.54538029e-07
-3.89850899e+00	9.60069548e-07
-3.89833898e+00	9.65619641e-07
-3.89816898e+00	9.71188293e-07
-3.89799898e+00	9.76775488e-07
-3.89782898e+00	9.82381209e-07
-3.89765898e+00	9.88005442e-07
-3.89748897e+00	9.93648168e-07
-3.89731897e+00	9.99309369e-07
-3.89714897e+00	1.00498903e-06
-3.89697897e+00	1.01068713e-06
-3.89680897e+00	1.01640365e-06
-3.89663897e+00	1.02213856e-06
-3.89646896e+00	1.02789186e-06
-3.89629896e+00	1.03366352e-06
-3.89612896e+00	1.03945352e-06
-3.89595896e+00	1.04526183e-06
-3.89578896e+00	1.05108844e-06
-3.89561896e+00	1.05693333e-06
-3.89544895e+00	1.06279646e-06
-3.89527895e+00	1.06867781e-06
-3.89510895e+00	1.07457737e-06
-3.89493895e+00	1.08049510e-06
-3.89476895e+00	1.08643098e-06
-3.89459895e+00	1.09238499e-06
-3.89442894e+00	1.09835709e-06
-3.89425894e+00	1.10434727e-06
-3.89408894e+00	1.11035549e-06
-3.89391894e+00	1.11638173e-06
-3.89374894e+00	1.12242596e-06
-3.89357894e+00	1.12848814e-06
-3.89340893e+00	1.13456826e-06
-3.89323893e+00	1.14066627e-06
-3.89306893e+00	1.14678216e-06
-3.89289893e+00	1.15291588e-06
-3.89272893e+00	1.15906740e-06
-3.89255893e+00	1.16523670e-06
-3.89238892e+00	1.17142374e-06
-3.89221892e+00	1.17762849e-06
-3.89204892e+00	1.18385091e-06
-3.89187892e+00	1.19009097e-06
-3.89170892e+00	1.19634863e-06
-3.89153892e+00	1.20262386e-06
-3.89136891e+00	1.20891662e-06
-3.89119891e+00	1.21522688e-06
-3.89102891e+00	1.22155460e-06
-3.89085891e+00	1.22789974e-06
-3.89068891e+00	1.23426226e-06
-3.89051891e+00	1.24064213e-06
-3.89034890e+00	1.24703930e-06
-3.89017890e+00	1.25345373e-06
-3.89000890e+00	1.25988539e-06
-3.88983890e+00	1.26633423e-06
-3.88966890e+00	1.27280021e-06
-3.88949889e+00	1.27928329e-06
-3.88932889e+00	1.28578342e-06
-3.88915889e+00	1.29230057e-06
-3.88898889e+00	1.29883468e-06
-3.88881889e+00	1.30538572e-06
-3.88864889e+00	1.31195364e-06
-3.88847888e+00	1.31853839e-06
-3.88830888e+00	1.32513992e-06
-3.88813888e+00	1.33175820e-06
-3.88796888e+00	1.33839317e-06
-3.88779888e+00	1.34504478e-06
-3.88762888e+00	1.35171299e-06
-3.88745887e+00	1.35839775e-06
-3.88728887e+00	1.36509900e-06
-3.88711887e+00	1.37181670e-06
-3.88694887e+00	1.37855079e-06
-3.88677887e+00	1.38530123e-06
-3.88660887e+00	1.39206796e-06
-3.88643886e+00	1.39885093e-06
-3.88626886e+00	1.40565009e-06
-3.88609886e+00	1.41246538e-06
-3.88592886e+00	1.41929674e-06
-3.88575886e+00	1.42614413e-06
-3.88558886e+00	1.43300749e-06
-3.88541885e+00	1.43988675e-06
-3.88524885e+00	1.44678187e-06
-3.88507885e+00	1.45369279e-06
-3.88490885e+00	1.46061945e-06
-3.88473885e+00	1.46756178e-06
-3.88456885e+00	1.47451974e-06
-3.88439884e+00	1.48149326e-06
-3.88422884e+00	1.48848228e-06
-3.88405884e+00	1.49548674e-06
-3.88388884e+00	1.50250657e-06
-3.88371884e+00	1.50954172e-06
-3.88354884e+00	1.51659213e-06
-3.88337883e+00	1.52365772e-06
-3.88320883e+00	1.53073844e-06
-3.88303883e+00	1.53783422e-06
-3.88286883e+00	1.54494499e-06
-3.88269883e+00	1.55207070e-06
-3.88252883e+00	1.55921126e-06
-3.88235882e+00	1.56636663e-06
-3.88218882e+00	1.57353672e-06
-3.88201882e+00	1.58072147e-06
-3.88184882e+00	1.58792081e-06
-3.88167882e+00	1.59513467e-06
-3.88150882e+00	1.60236298e-06
-3.88133881e+00	1.60960568e-06
-3.88116881e+00	1.61686268e-06
-3.88099881e+00	1.62413425e-06
-3.88082881e+00	1.63142146e-06
-3.88065881e+00	1.63872433e-06
-3.88048880e+00	1.64604279e-06
-3.88031880e+00	1.65337680e-06
-3.88014880e+00	1.66072629e-06
-3.87997880e+00	1.66809119e-06
-3.87980880e+00	1.67547144e-06
-3.87963880e+00	1.68286699e-06
-3.87946879e+00	1.69027776e-06
-3.87929879e+00	1.69770370e-06
-3.87912879e+00	1.70514474e-06
-3.87895879e+00	1.71260081e-06
-3.87878879e+00	1.72007185e-06
-3.87861879e+00	1.72755780e-06
-3.87844878e+00	1.73505859e-06
-3.87827878e+00	1.74257415e-06
-3.87810878e+00	1.75010442e-06
-3.87793878e+00	1.75764933e-06
-3.87776878e+00	1.76520882e-06
-3.87759878e+00	1.77278281e-06
-3.87742877e+00	1.78037124e-06
-3.87725877e+00	1.78797403e-06
-3.87708877e+00	1.79559113e-06
-3.87691877e+00	1.80322247e-06
-3.87674877e+00	1.81086796e-06
-3.87657877e+00	1.81852755e-06
-3.87640876e+00	1.82620116e-06
-3.87623876e+00	1.83388872e-06
-3.87606876e+00	1.84159017e-06
-3.87589876e+00	1.84930542e-06
-3.87572876e+00	1.85703442e-06
-3.87555876e+00	1.86477708e-06
-3.87538875e+00	1.87253334e-06
-3.87521875e+00	1.88030311e-06
-3.87504875e+00	1.88808634e-06
-3.87487875e+00	1.89588294e-06
-3.87470875e+00	1.90369284e-06
-3.87453875e+00	1.91151597e-06
-3.87436874e+00	1.91935226e-06
-3.87419874e+00	1.92720162e-06
-3.87402874e+00	1.93506398e-06
-3.87385874e+00	1.94293927e-06
-3.87368874e+00	1.95082742e-06
-3.87351874e+00	1.95872833e-06
-3.87334873e+00	1.96664195e-06
-3.87317873e+00	1.97456819e-06
-3.87300873e+00	1.98250697e-06
-3.87283873e+00	1.99045822e-06
-3.87266873e+00	1.99842185e-06
-3.87249872e+00	2.00639780e-06
-3.87232872e+00	2.01438598e-06
-3.87215872e+00	2.02238631e-06
-3.87198872e+00	2.03039871e-06
-3.87181872e+00	2.03842311e-06
-3.87164872e+00	2.04645943e-06
-3.87147871e+00	2.05450757e-06
-3.87130871e+00	2.06256747e-06
-3.87113871e+00	2.07063904e-06
-3.87096871e+00	2.07872220e-06
-3.87079871e+00	2.08681687e-06
-3.87062871e+00	2.09492297e-06
-3.87045870e+00	2.10304041e-06
-3.87028870e+00	2.11116911e-06
-3.87011870e+00	2.11930900e-06
-3.86994870e+00	2.12745998e-06
-3.86977870e+00	2.13562197e-06
-3.86960870e+00	2.14379489e-06
-3.86943869e+00	2.15197866e-06
-3.86926869e+00	2.16017318e-06
-3.86909869e+00	2.16837838e-06
-3.86892869e+00	2.17659417e-06
-3.86875869e+00	2.18482047e-06
-3.86858869e+00	2.19305718e-06
-3.86841868e+00	2.20130423e-06
-3.86824868e+00	2.20956153e-06
-3.86807868e+00	2.21782899e-06
-3.86790868e+00	2.22610652e-06
-3.86773868e+00	2.23439403e-06
-3.86756868e+00	2.24269145e-06
-3.86739867e+00	2.25099868e-06
-3.86722867e+00	2.25931563e-06
-3.86705867e+00	2.26764221e-06
-3.86688867e+00	2.27597834e-06
-3.86671867e+00	2.28432393e-06
-3.86654867e+00	2.29267889e-06
-3.86637866e+00	2.30104313e-06
-3.86620866e+00	2.30941655e-06
-3.86603866e+00	2.31779908e-06
-3.86586866e+00	2.32619061e-06
-3.86569866e+00	2.33459106e-06
-3.86552866e+00	2.34300034e-06
-3.86535865e+00	2.35141836e-06
-3.86518865e+00	2.35984502e-06
-3.86501865e+00	2.36828023e-06
-3.86484865e+00	2.37672391e-06
-3.86467865e+00	2.38517595e-06
-3.86450865e+00	2.39363628e-06
-3.86433864e+00	2.40210478e-06
-3.86416864e+00	2.41058138e-06
-3.86399864e+00	2.41906598e-06
-3.86382864e+00	2.42755848e-06
-3.86365864e+00	2.43605879e-06
-3.86348863e+00	2.44456682e-06
-3.86331863e+00	2.45308248e-06
-3.86314863e+00	2.46160566e-06
-3.86297863e+00	2.47013627e-06
-3.86280863e+00	2.47867423e-06
-3.86263863e+00	2.48721943e-06
-3.86246862e+00	2.49577177e-06
-3.86229862e+00	2.50433117e-06
-3.86212862e+00	2.51289753e-06
-3.86195862e+00	2.52147075e-06
-3.86178862e+00	2.53005073e-06
-3.86161862e+00	2.53863738e-06
-3.86144861e+00	2.54723060e-06
-3.86127861e+00	2.55583029e-06
-3.86110861e+00	2.56443636e-06
-3.86093861e+00	2.57304871e-06
-3.86076861e+00	2.58166724e-06
-3.86059861e+00	2.59029186e-06
-3.86042860e+00	2.59892246e-06
-3.86025860e+00	2.60755895e-06
-3.86008860e+00	2.61620123e-06
-3.85991860e+00	2.62484919e-06
-3.85974860e+00	2.63350275e-06
-3.85957860e+00	2.64216180e-06
-3.85940859e+00	2.65082624e-06
-3.85923859e+00	2.65949598e-06
-3.85906859e+00	2.66817090e-06
-3.85889859e+00	2.67685092e-06
-3.85872859e+00	2.68553594e-06
-3.85855859e+00	2.69422584e-06
-3.85838858e+00	2.70292054e-06
-3.85821858e+00	2.71161992e-06
-3.85804858e+00	2.72032390e-06
-3.85787858e+00	2.72903237e-06
-3.85770858e+00	2.73774522e-06
-3.85753858e+00	2.74646236e-06
-3.85736857e+00	2.75518368e-06
-3.85719857e+00	2.76390909e-06
-3.85702857e+00	2.77263847e-06
-3.85685857e+00	2.78137173e-06
-3.85668857e+00	2.79010877e-06
-3.85651857e+00	2.79884948e-06
-3.85634856e+00	2.80759376e-06
-3.85617856e+00	2.81634151e-06
-3.85600856e+00	2.82509262e-06
-3.85583856e+00	2.83384699e-06
-3.85566856e+00	2.84260452e-06
-3.85549855e+00	2.85136510e-06
-3.85532855e+00	2.86012863e-06
-3.85515855e+00	2.86889501e-06
-3.85498855e+00	2.87766413e-06
-3.85481855e+00	2.88643588e-06
-3.85464855e+00	2.89521017e-06
-3.85447854e+00	2.90398689e-06
-3.85430854e+00	2.91276593e-06
-3.85413854e+00	2.92154719e-06
-3.85396854e+00	2.93033056e-06
-3.85379854e+00	2.93911594e-06
-3.85362854e+00	2.94790322e-06
-3.85345853e+00	2.95669231e-06
-3.85328853e+00	2.96548308e-06
-3.85311853e+00	2.97427544e-06
-3.85294853e+00	2.98306928e-06
-3.85277853e+00	2.99186450e-06
-3.85260853e+00	3.00066098e-06
-3.85243852e+00	3.00945863e-06
-3.85226852e+00	3.01825733e-06
-3.85209852e+00	3.02705698e-06
-3.85192852e+00	3.03585747e-06
-3.85175852e+00	3.04465871e-06
-3.85158852e+00	3.05346056e-06
-3.85141851e+00	3.06226295e-06
-3.85124851e+00	3.07106574e-06
-3.85107851e+00	3.07986885e-06
-3.85090851e+00	3.08867216e-06
-3.85073851e+00	3.09747555e-06
-3.85056851e+00	3.10627894e-06
-3.85039850e+00	3.11508220e-06
-3.85022850e+00	3.12388524e-06
-3.85005850e+00	3.13268793e-06
-3.84988850e+00	3.14149018e-06
-3.84971850e+00	3.15029188e-06
-3.84954850e+00	3.15909292e-06
-3.84937849e+00	3.16789318e-06
-3.84920849e+00	3.17669257e-06
-3.84903849e+00	3.18549097e-06
-3.84886849e+00	3.19428828e-06
-3.84869849e+00	3.20308438e-06
-3.84852849e+00	3.21187917e-06
-3.84835848e+00	3.22067254e-06
-3.84818848e+00	3.22946439e-06
-3.84801848e+00	3.23825459e-06
-3.84784848e+00	3.24704304e-06
-3.84767848e+00	3.25582964e-06
-3.84750848e+00	3.26461427e-06
-3.84733847e+00	3.27339683e-06
-3.84716847e+00	3.28217720e-06
-3.84699847e+00	3.29095528e-06
-3.84682847e+00	3.29973096e-06
-3.84665847e+00	3.30850412e-06
-3.84648846e+00	3.31727467e-06
-3.84631846e+00	3.32604248e-06
-3.84614846e+00	3.33480745e-06
-3.84597846e+00	3.34356947e-06
-3.84580846e+00	3.35232843e-06
-3.84563846e+00	3.36108422e-06
-3.84546845e+00	3.36983673e-06
-3.84529845e+00	3.37858585e-06
-3.84512845e+00	3.38733147e-06
-3.84495845e+00	3.39607348e-06
-3.84478845e+00	3.40481177e-06
-3.84461845e+00	3.41354623e-06
-3.84444844e+00	3.42227675e-06
-3.84427844e+00	3.43100322e-06
-3.84410844e+00	3.43972553e-06
-3.84393844e+00	3.44844357e-06
-3.84376844e+00	3.45715723e-06
-3.84359844e+00	3.46586640e-06
-3.84342843e+00	3.47457097e-06
-3.84325843e+00	3.48327083e-06
-3.84308843e+00	3.49196586e-06
-3.84291843e+00	3.50065596e-06
-3.84274843e+00	3.50934103e-06
-3.84257843e+00	3.51802093e-06
-3.84240842e+00	3.52669558e-06
-3.84223842e+00	3.53536485e-06
-3.84206842e+00	3.54402864e-06
-3.84189842e+00	3.55268684e-06
-3.84172842e+00	3.56133932e-06
-3.84155842e+00	3.56998600e-06
-3.84138841e+00	3.57862675e-06
-3.84121841e+00	3.58726146e-06
-3.84104841e+00	3.59589003e-06
-3.84087841e+00	3.60451234e-06
-3.84070841e+00	3.61312829e-06
-3.84053841e+00	3.62173775e-06
-3.84036840e+00	3.63034063e-06
-3.84019840e+00	3.63893681e-06
-3.84002840e+00	3.64752618e-06
-3.83985840e+00	3.65610864e-06
-3.83968840e+00	3.66468406e-06
-3.83951840e+00	3.67325234e-06
-3.83934839e+00	3.68181338e-06
-3.83917839e+00	3.69036705e-06
-3.83900839e+00	3.69891326e-06
-3.83883839e+00	3.70745188e-06
-3.83866839e+00	3.71598281e-06
-3.83849838e+00	3.72450595e-06
-3.83832838e+00	3.73302117e-06
-3.83815838e+00	3.74152837e-06
-3.83798838e+00	3.75002743e-06
-3.83781838e+00	3.75851826e-06
-3.83764838e+00	3.76700074e-06
-3.83747837e+00	3.77547475e-06
-3.83730837e+00	3.78394020e-06
-3.83713837e+00	3.79239696e-06
-3.83696837e+00	3.80084493e-06
-3.83679837e+00	3.80928400e-06
-3.83662837e+00	3.81771407e-06
-3.83645836e+00	3.82613501e-06
-3.83628836e+00	3.83454672e-06
-3.83611836e+00	3.84294909e-06
-3.83594836e+00	3.85134202e-06
-3.83577836e+00	3.85972539e-06
-3.83560836e+00	3.86809909e-06
-3.83543835e+00	3.87646301e-06
-3.83526835e+00	3.88481705e-06
-3.83509835e+00	3.89316109e-06
-3.83492835e+00	3.90149503e-06
-3.83475835e+00	3.90981875e-06
-3.83458835e+00	3.91813216e-06
-3.83441834e+00	3.92643513e-06
-3.83424834e+00	3.93472756e-06
-3.83407834e+00	3.94300935e-06
-3.83390834e+00	3.95128037e-06
-3.83373834e+00	3.95954054e-06
-3.83356834e+00	3.96778972e-06
-3.83339833e+00	3.97602783e-06
-3.83322833e+00	3.98425474e-06
-3.83305833e+00	3.99247036e-06
-3.83288833e+00	4.00067457e-06
-3.83271833e+00	4.00886726e-06
-3.83254833e+00	4.01704833e-06
-3.83237832e+00	4.02521767e-06
-3.83220832e+00	4.03337517e-06
-3.83203832e+00	4.04152073e-06
-3.83186832e+00	4.04965423e-06
-3.83169832e+00	4.05777556e-06
-3.83152832e+00	4.06588464e-06
-3.83135831e+00	4.07398133e-06
-3.83118831e+00	4.08206554e-06
-3.83101831e+00	4.09013716e-06
-3.83084831e+00	4.09819609e-06
-3.83067831e+00	4.10624221e-06
-3.83050831e+00	4.11427542e-06
-3.83033830e+00	4.12229561e-06
-3.83016830e+00	4.13030269e-06
-3.82999830e+00	4.13829653e-06
-3.82982830e+00	4.14627703e-06
-3.82965830e+00	4.15424410e-06
-3.82948829e+00	4.16219761e-06
-3.82931829e+00	4.17013747e-06
-3.82914829e+00	4.17806358e-06
-3.82897829e+00	4.18597582e-06
-3.82880829e+00	4.19387409e-06
-3.82863829e+00	4.20175828e-06
-3.82846828e+00	4.20962829e-06
-3.82829828e+00	4.21748402e-06
-3.82812828e+00	4.22532536e-06
-3.82795828e+00	4.23315220e-06
-3.82778828e+00	4.24096444e-06
-3.82761828e+00	4.24876198e-06
-3.82744827e+00	4.25654471e-06
-3.82727827e+00	4.26431253e-06
-3.82710827e+00	4.27206533e-06
-3.82693827e+00	4.27980301e-06
-3.82676827e+00	4.28752547e-06
-3.82659827e+00	4.29523260e-06
-3.82642826e+00	4.30292430e-06
-3.82625826e+00	4.31060046e-06
-3.82608826e+00	4.31826099e-06
-3.82591826e+00	4.32590578e-06
-3.82574826e+00	4.33353473e-06
-3.82557826e+00	4.34114773e-06
-3.82540825e+00	4.34874468e-06
-3.82523825e+00	4.35632549e-06
-3.82506825e+00	4.36389004e-06
-3.82489825e+00	4.37143824e-06
-3.82472825e+00	4.37896998e-06
-3.82455825e+00	4.38648517e-06
-3.82438824e+00	4.39398370e-06
-3.82421824e+00	4.40146547e-06
-3.82404824e+00	4.40893038e-06
-3.82387824e+00	4.41637833e-06
-3.82370824e+00	4.42380922e-06
-3.82353824e+00	4.43122294e-06
-3.82336823e+00	4.43861941e-06
-3.82319823e+00	4.44599851e-06
-3.82302823e+00	4.45336015e-06
-3.82285823e+00	4.46070423e-06
-3.82268823e+00	4.46803065e-06
-3.82251823e+00	4.47533930e-06
-3.82234822e+00	4.48263010e-06
-3.82217822e+00	4.48990294e-06
-3.82200822e+00	4.49715772e-06
-3.82183822e+00	4.50439434e-06
-3.82166822e+00	4.51161272e-06
-3.82149821e+00	4.51881274e-06
-3.82132821e+00	4.52599431e-06
-3.82115821e+00	4.53315733e-06
-3.82098821e+00	4.54030171e-06
-3.82081821e+00	4.54742735e-06
-3.82064821e+00	4.55453414e-06
-3.82047820e+00	4.56162201e-06
-3.82030820e+00	4.56869083e-06
-3.82013820e+00	4.57574053e-06
-3.81996820e+00	4.58277101e-06
-3.81979820e+00	4.58978216e-06
-3.81962820e+00	4.59677390e-06
-3.81945819e+00	4.60374613e-06
-3.81928819e+00	4.61069875e-06
-3.81911819e+00	4.61763166e-06
-3.81894819e+00	4.62454478e-06
-3.81877819e+00	4.63143801e-06
-3.81860819e+00	4.63831125e-06
-3.81843818e+00	4.64516441e-06
-3.81826818e+00	4.65199739e-06
-3.81809818e+00	4.65881011e-06
-3.81792818e+00	4.66560247e-06
-3.81775818e+00	4.67237437e-06
-3.81758818e+00	4.67912573e-06
-3.81741817e+00	4.68585644e-06
-3.81724817e+00	4.69256643e-06
-3.81707817e+00	4.69925558e-06
-3.81690817e+00	4.70592382e-06
-3.81673817e+00	4.71257106e-06
-3.81656817e+00	4.71919719e-06
-3.81639816e+00	4.72580213e-06
-3.81622816e+00	4.73238579e-06
-3.81605816e+00	4.73894808e-06
-3.81588816e+00	4.74548890e-06
-3.81571816e+00	4.75200817e-06
-3.81554816e+00	4.75850580e-06
-3.81537815e+00	4.76498169e-06
-3.81520815e+00	4.77143576e-06
-3.81503815e+00	4.77786792e-06
-3.81486815e+00	4.78427808e-06
-3.81469815e+00	4.79066615e-06
-3.81452815e+00	4.79703204e-06
-3.81435814e+00	4.80337566e-06
-3.81418814e+00	4.80969693e-06
-3.81401814e+00	4.81599576e-06
-3.81384814e+00	4.82227206e-06
-3.81367814e+00	4.82852575e-06
-3.81350814e+00	4.83475673e-06
-3.81333813e+00	4.84096492e-06
-3.81316813e+00	4.84715024e-06
-3.81299813e+00	4.85331260e-06
-3.81282813e+00	4.85945191e-06
-3.81265813e+00	4.86556809e-06
-3.81248812e+00	4.87166105e-06
-3.81231812e+00	4.87773071e-06
-3.81214812e+00	4.88377698e-06
-3.81197812e+00	4.88979978e-06
-3.81180812e+00	4.89579903e-06
-3.81163812e+00	4.90177463e-06
-3.81146811e+00	4.90772652e-06
-3.81129811e+00	4.91365460e-06
-3.81112811e+00	4.91955879e-06
-3.81095811e+00	4.92543901e-06
-3.81078811e+00	4.93129518e-06
-3.81061811e+00	4.93712721e-06
-3.81044810e+00	4.94293503e-06
-3.81027810e+00	4.94871855e-06
-3.81010810e+00	4.95447769e-06
-3.80993810e+00	4.96021237e-06
-3.80976810e+00	4.96592251e-06
-3.80959810e+00	4.97160803e-06
-3.80942809e+00	4.97726885e-06
-3.80925809e+00	4.98290489e-06
-3.80908809e+00	4.98851607e-06
-3.80891809e+00	4.99410232e-06
-3.80874809e+00	4.99966354e-06
-3.80857809e+00	5.00519968e-06
-3.80840808e+00	5.01071064e-06
-3.80823808e+00	5.01619635e-06
-3.80806808e+00	5.02165673e-06
-3.80789808e+00	5.02709171e-06
-3.80772808e+00	5.03250120e-06
-3.80755808e+00	5.03788514e-06
-3.80738807e+00	5.04324344e-06
-3.80721807e+00	5.04857603e-06
-3.80704807e+00	5.05388284e-06
-3.80687807e+00	5.05916379e-06
-3.80670807e+00	5.06441880e-06
-3.80653807e+00	5.06964780e-06
-3.80636806e+00	5.07485071e-06
-3.80619806e+00	5.08002747e-06
-3.80602806e+00	5.08517800e-06
-3.80585806e+00	5.09030222e-06
-3.80568806e+00	5.09540006e-06
-3.80551806e+00	5.10047145e-06
-3.80534805e+00	5.10551632e-06
-3.80517805e+00	5.11053460e-06
-3.80500805e+00	5.11552621e-06
-3.80483805e+00	5.12049108e-06
-3.80466805e+00	5.12542914e-06
-3.80449804e+00	5.13034032e-06
-3.80432804e+00	5.13522456e-06
-3.80415804e+00	5.14008177e-06
-3.80398804e+00	5.14491190e-06
-3.80381804e+00	5.14971487e-06
-3.80364804e+00	5.15449061e-06
-3.80347803e+00	5.15923906e-06
-3.80330803e+00	5.16396014e-06
-3.80313803e+00	5.16865379e-06
-3.80296803e+00	5.17331994e-06
-3.80279803e+00	5.17795853e-06
-3.80262803e+00	5.18256948e-06
-3.80245802e+00	5.18715273e-06
-3.80228802e+00	5.19170822e-06
-3.80211802e+00	5.19623588e-06
-3.80194802e+00	5.20073564e-06
-3.80177802e+00	5.20520743e-06
-3.80160802e+00	5.20965121e-06
-3.80143801e+00	5.21406689e-06
-3.80126801e+00	5.21845441e-06
-3.80109801e+00	5.22281372e-06
-3.80092801e+00	5.22714474e-06
-3.80075801e+00	5.23144742e-06
-3.80058801e+00	5.23572169e-06
-3.80041800e+00	5.23996749e-06
-3.80024800e+00	5.24418476e-06
-3.80007800e+00	5.24837343e-06
-3.79990800e+00	5.25253345e-06
-3.79973800e+00	5.25666476e-06
-3.79956800e+00	5.26076729e-06
-3.79939799e+00	5.26484098e-06
-3.79922799e+00	5.26888578e-06
-3.79905799e+00	5.27290162e-06
-3.79888799e+00	5.27688845e-06
-3.79871799e+00	5.28084620e-06
-3.79854799e+00	5.28477483e-06
-3.79837798e+00	5.28867426e-06
-3.79820798e+00	5.29254445e-06
-3.79803798e+00	5.29638534e-06
-3.79786798e+00	5.30019686e-06
-3.79769798e+00	5.30397897e-06
-3.79752798e+00	5.30773161e-06
-3.79735797e+00	5.31145472e-06
-3.79718797e+00	5.31514824e-06
-3.79701797e+00	5.31881212e-06
-3.79684797e+00	5.32244632e-06
-3.79667797e+00	5.32605076e-06
-3.79650797e+00	5.32962540e-06
-3.79633796e+00	5.33317019e-06
-3.79616796e+00	5.33668507e-06
-3.79599796e+00	5.34016999e-06
-3.79582796e+00	5.34362489e-06
-3.79565796e+00	5.34704974e-06
-3.79548795e+00	5.35044446e-06
-3.79531795e+00	5.35380902e-06
-3.79514795e+00	5.35714336e-06
-3.79497795e+00	5.36044743e-06
-3.79480795e+00	5.36372139e-06
-3.79463795e+00	5.36696531e-06
-3.79446794e+00	5.37017914e-06
-3.79429794e+00	5.37336283e-06
-3.79412794e+00	5.37651633e-06
-3.79395794e+00	5.37963960e-06
-3.79378794e+00	5.38273258e-06
-3.79361794e+00	5.38579524e-06
-3.79344793e+00	5.38882753e-06
-3.79327793e+00	5.39182939e-06
-3.79310793e+00	5.39480079e-06
-3.79293793e+00	5.39774167e-06
-3.79276793e+00	5.40065200e-06
-3.79259793e+00	5.40353173e-06
-3.79242792e+00	5.40638081e-06
-3.79225792e+00	5.40919920e-06
-3.79208792e+00	5.41198687e-06
-3.79191792e+00	5.41474375e-06
-3.79174792e+00	5.41746982e-06
-3.79157792e+00	5.42016503e-06
-3.79140791e+00	5.42282934e-06
-3.79123791e+00	5.42546271e-06
-3.79106791e+00	5.42806509e-06
-3.79089791e+00	5.43063645e-06
-3.79072791e+00	5.43317674e-06
-3.79055791e+00	5.43568593e-06
-3.79038790e+00	5.43816397e-06
-3.79021790e+00	5.44061084e-06
-3.79004790e+00	5.44302648e-06
-3.78987790e+00	5.44541086e-06
-3.78970790e+00	5.44776394e-06
-3.78953790e+00	5.45008568e-06
-3.78936789e+00	5.45237606e-06
-3.78919789e+00	5.45463502e-06
-3.78902789e+00	5.45686254e-06
-3.78885789e+00	5.45905858e-06
-3.78868789e+00	5.46122310e-06
-3.78851789e+00	5.46335607e-06
-3.78834788e+00	5.46545746e-06
-3.78817788e+00	5.46752722e-06
-3.78800788e+00	5.46956532e-06
-3.78783788e+00	5.47157174e-06
-3.78766788e+00	5.47354644e-06
-3.78749787e+00	5.47548938e-06
-3.78732787e+00	5.47740054e-06
-3.78715787e+00	5.47927988e-06
-3.78698787e+00	5.48112736e-06
-3.78681787e+00	5.48294297e-06
-3.78664787e+00	5.48472667e-06
-3.78647786e+00	5.48647842e-06
-3.78630786e+00	5.48819820e-06
-3.78613786e+00	5.48988598e-06
-3.78596786e+00	5.49154172e-06
-3.78579786e+00	5.49316541e-06
-3.78562786e+00	5.49475701e-06
-3.78545785e+00	5.49631650e-06
-3.78528785e+00	5.49784384e-06
-3.78511785e+00	5.49933901e-06
-3.78494785e+00	5.50080199e-06
-3.78477785e+00	5.50223274e-06
-3.78460785e+00	5.50363124e-06
-3.78443784e+00	5.50499747e-06
-3.78426784e+00	5.50633140e-06
-3.78409784e+00	5.50763301e-06
-3.78392784e+00	5.50890227e-06
-3.78375784e+00	5.51013915e-06
-3.78358784e+00	5.51134364e-06
-3.78341783e+00	5.51251571e-06
-3.78324783e+00	5.51365534e-06
-3.78307783e+00	5.51476251e-06
-3.78290783e+00	5.51583719e-06
-3.78273783e+00	5.51687936e-06
-3.78256783e+00	5.51788901e-06
-3.78239782e+00	5.51886611e-06
-3.78222782e+00	5.51981064e-06
-3.78205782e+00	5.52072258e-06
-3.78188782e+00	5.52160192e-06
-3.78171782e+00	5.52244863e-06
-3.78154782e+00	5.52326270e-06
-3.78137781e+00	5.52404410e-06
-3.78120781e+00	5.52479283e-06
-3.78103781e+00	5.52550885e-06
-3.78086781e+00	5.52619216e-06
-3.78069781e+00	5.52684275e-06
-3.78052781e+00	5.52746058e-06
-3.78035780e+00	5.52804565e-06
-3.78018780e+00	5.52859795e-06
-3.78001780e+00	5.52911745e-06
-3.77984780e+00	5.52960415e-06
-3.77967780e+00	5.53005802e-06
-3.77950780e+00	5.53047907e-06
-3.77933779e+00	5.53086726e-06
-3.77916779e+00	5.53122260e-06
-3.77899779e+00	5.53154506e-06
-3.77882779e+00	5.53183464e-06
-3.77865779e+00	5.53209133e-06
-3.77848778e+00	5.53231511e-06
-3.77831778e+00	5.53250597e-06
-3.77814778e+00	5.53266390e-06
-3.77797778e+00	5.53278890e-06
-3.77780778e+00	5.53288096e-06
-3.77763778e+00	5.53294005e-06
-3.77746777e+00	5.53296619e-06
-3.77729777e+00	5.53295935e-06
-3.77712777e+00	5.53291953e-06
-3.77695777e+00	5.53284673e-06
-3.77678777e+00	5.53274093e-06
-3.77661777e+00	5.53260214e-06
-3.77644776e+00	5.53243034e-06
-3.77627776e+00	5.53222552e-06
-3.77610776e+00	5.53198770e-06
-3.77593776e+00	5.53171684e-06
-3.77576776e+00	5.53141297e-06
-3.77559776e+00	5.53107606e-06
-3.77542775e+00	5.53070612e-06
-3.77525775e+00	5.53030315e-06
-3.77508775e+00	5.52986714e-06
-3.77491775e+00	5.52939808e-06
-3.77474775e+00	5.52889599e-06
-3.77457775e+00	5.52836085e-06
-3.77440774e+00	5.52779266e-06
-3.77423774e+00	5.52719143e-06
-3.77406774e+00	5.52655715e-06
-3.77389774e+00	5.52588983e-06
-3.77372774e+00	5.52518946e-06
-3.77355774e+00	5.52445605e-06
-3.77338773e+00	5.52368960e-06
-3.77321773e+00	5.52289010e-06
-3.77304773e+00	5.52205757e-06
-3.77287773e+00	5.52119201e-06
-3.77270773e+00	5.52029341e-06
-3.77253773e+00	5.51936178e-06
-3.77236772e+00	5.51839713e-06
-3.77219772e+00	5.51739946e-06
-3.77202772e+00	5.51636878e-06
-3.77185772e+00	5.51530508e-06
-3.77168772e+00	5.51420839e-06
-3.77151772e+00	5.51307869e-06
-3.77134771e+00	5.51191601e-06
-3.77117771e+00	5.51072033e-06
-3.77100771e+00	5.50949169e-06
-3.77083771e+00	5.50823007e-06
-3.77066771e+00	5.50693550e-06
-3.77049770e+00	5.50560797e-06
-3.77032770e+00	5.50424749e-06
-3.77015770e+00	5.50285409e-06
-3.76998770e+00	5.50142776e-06
-3.76981770e+00	5.49996852e-06
-3.76964770e+00	5.49847637e-06
-3.76947769e+00	5.49695134e-06
-3.76930769e+00	5.49539342e-06
-3.76913769e+00	5.49380264e-06
-3.76896769e+00	5.49217900e-06
-3.76879769e+00	5.49052252e-06
-3.76862769e+00	5.48883321e-06
-3.76845768e+00	5.48711108e-06
-3.76828768e+00	5.48535615e-06
-3.76811768e+00	5.48356844e-06
-3.76794768e+00	5.48174795e-06
-3.76777768e+00	5.47989471e-06
-3.76760768e+00	5.47800872e-06
-3.76743767e+00	5.47609001e-06
-3.76726767e+00	5.47413859e-06
-3.76709767e+00	5.47215448e-06
-3.76692767e+00	5.47013769e-06
-3.76675767e+00	5.46808825e-06
-3.76658767e+00	5.46600617e-06
-3.76641766e+00	5.46389147e-06
-3.76624766e+00	5.46174417e-06
-3.76607766e+00	5.45956429e-06
-3.76590766e+00	5.45735185e-06
-3.76573766e+00	5.45510686e-06
-3.76556766e+00	5.45282936e-06
-3.76539765e+00	5.45051935e-06
-3.76522765e+00	5.44817687e-06
-3.76505765e+00	5.44580193e-06
-3.76488765e+00	5.44339456e-06
-3.76471765e+00	5.44095478e-06
-3.76454765e+00	5.43848261e-06
-3.76437764e+00	5.43597808e-06
-3.76420764e+00	5.43344120e-06
-3.76403764e+00	5.43087201e-06
-3.76386764e+00	5.42827053e-06
-3.76369764e+00	5.42563679e-06
-3.76352764e+00	5.42297080e-06
-3.76335763e+00	5.42027260e-06
-3.76318763e+00	5.41754221e-06
-3.76301763e+00	5.41477966e-06
-3.76284763e+00	5.41198498e-06
-3.76267763e+00	5.40915819e-06
-3.76250763e+00	5.40629932e-06
-3.76233762e+00	5.40340840e-06
-3.76216762e+00	5.40048547e-06
-3.76199762e+00	5.39753054e-06
-3.76182762e+00	5.39454364e-06
-3.76165762e+00	5.39152482e-06
-3.76148761e+00	5.38847409e-06
-3.76131761e+00	5.38539150e-06
-3.76114761e+00	5.38227706e-06
-3.76097761e+00	5.37913082e-06
-3.76080761e+00	5.37595280e-06
-3.76063761e+00	5.37274304e-06
-3.76046760e+00	5.36950157e-06
-3.76029760e+00	5.36622842e-06
-3.76012760e+00	5.36292363e-06
-3.75995760e+00	5.35958723e-06
-3.75978760e+00	5.35621925e-06
-3.75961760e+00	5.35281974e-06
-3.75944759e+00	5.34938872e-06
-3.75927759e+00	5.34592623e-06
-3.75910759e+00	5.34243231e-06
-3.75893759e+00	5.33890699e-06
-3.75876759e+00	5.33535031e-06
-3.75859759e+00	5.33176231e-06
-3.75842758e+00	5.32814302e-06
-3.75825758e+00	5.32449249e-06
-3.75808758e+00	5.32081075e-06
-3.75791758e+00	5.31709784e-06
-3.75774758e+00	5.31335380e-06
-3.75757758e+00	5.30957867e-06
-3.75740757e+00	5.30577249e-06
-3.75723757e+00	5.30193530e-06
-3.75706757e+00	5.29806714e-06
-3.75689757e+00	5.29416805e-06
-3.75672757e+00	5.29023807e-06
-3.75655757e+00	5.28627725e-06
-3.75638756e+00	5.28228563e-06
-3.75621756e+00	5.27826325e-06
-3.75604756e+00	5.27421015e-06
-3.75587756e+00	5.27012638e-06
-3.75570756e+00	5.26601198e-06
-3.75553756e+00	5.26186699e-06
-3.75536755e+00	5.25769146e-06
-3.75519755e+00	5.25348544e-06
-3.75502755e+00	5.24924897e-06
-3.75485755e+00	5.24498210e-06
-3.75468755e+00	5.24068486e-06
-3.75451755e+00	5.23635732e-06
-3.75434754e+00	5.23199951e-06
-3.75417754e+00	5.22761148e-06
-3.75400754e+00	5.22319329e-06
-3.75383754e+00	5.21874497e-06
-3.75366754e+00	5.21426658e-06
-3.75349753e+00	5.20975817e-06
-3.75332753e+00	5.20521978e-06
-3.75315753e+00	5.20065147e-06
-3.75298753e+00	5.19605328e-06
-3.75281753e+00	5.19142527e-06
-3.75264753e+00	5.18676748e-06
-3.75247752e+00	5.18207997e-06
-3.75230752e+00	5.17736279e-06
-3.75213752e+00	5.17261599e-06
-3.75196752e+00	5.16783962e-06
-3.75179752e+00	5.16303374e-06
-3.75162752e+00	5.15819839e-06
-3.75145751e+00	5.15333364e-06
-3.75128751e+00	5.14843953e-06
-3.75111751e+00	5.14351612e-06
-3.75094751e+00	5.13856347e-06
-3.75077751e+00	5.13358162e-06
-3.75060751e+00	5.12857064e-06
-3.75043750e+00	5.12353057e-06
-3.75026750e+00	5.11846148e-06
-3.75009750e+00	5.11336342e-06
-3.74992750e+00	5.10823645e-06
-3.74975750e+00	5.10308063e-06
-3.74958750e+00	5.09789600e-06
-3.74941749e+00	5.09268264e-06
-3.74924749e+00	5.08744060e-06
-3.74907749e+00	5.08216993e-06
-3.74890749e+00	5.07687069e-06
-3.74873749e+00	5.07154295e-06
-3.74856749e+00	5.06618677e-06
-3.74839748e+00	5.06080219e-06
-3.74822748e+00	5.05538929e-06
-3.74805748e+00	5.04994813e-06
-3.74788748e+00	5.04447876e-06
-3.74771748e+00	5.03898125e-06
-3.74754748e+00	5.03345565e-06
-3.74737747e+00	5.02790204e-06
-3.74720747e+00	5.02232046e-06
-3.74703747e+00	5.01671099e-06
-3.74686747e+00	5.01107369e-06
-3.74669747e+00	5.00540863e-06
-3.74652747e+00	4.99971585e-06
-3.74635746e+00	4.99399544e-06
-3.74618746e+00	4.98824745e-06
-3.74601746e+00	4.98247194e-06
-3.74584746e+00	4.97666899e-06
-3.74567746e+00	4.97083866e-06
-3.74550746e+00	4.96498102e-06
-3.74533745e+00	4.95909612e-06
-3.74516745e+00	4.95318404e-06
-3.74499745e+00	4.94724484e-06
-3.74482745e+00	4.94127860e-06
-3.74465745e+00	4.93528537e-06
-3.74448744e+00	4.92926523e-06
-3.74431744e+00	4.92321825e-06
-3.74414744e+00	4.91714448e-06
-3.74397744e+00	4.91104401e-06
-3.74380744e+00	4.90491690e-06
-3.74363744e+00	4.89876322e-06
-3.74346743e+00	4.89258303e-06
-3.74329743e+00	4.88637642e-06
-3.74312743e+00	4.88014345e-06
-3.74295743e+00	4.87388419e-06
-3.74278743e+00	4.86759871e-06
-3.74261743e+00	4.86128708e-06
-3.74244742e+00	4.85494938e-06
-3.74227742e+00	4.84858568e-06
-3.74210742e+00	4.84219605e-06
-3.74193742e+00	4.83578056e-06
-3.74176742e+00	4.82933928e-06
-3.74159742e+00	4.82287229e-06
-3.74142741e+00	4.81637967e-06
-3.74125741e+00	4.80986148e-06
-3.74108741e+00	4.80331781e-06
-3.74091741e+00	4.79674871e-06
-3.74074741e+00	4.79015428e-06
-3.74057741e+00	4.78353459e-06
-3.74040740e+00	4.77688970e-06
-3.74023740e+00	4.77021970e-06
-3.74006740e+00	4.76352467e-06
-3.73989740e+00	4.75680467e-06
-3.73972740e+00	4.75005980e-06
-3.73955740e+00	4.74329011e-06
-3.73938739e+00	4.73649570e-06
-3.73921739e+00	4.72967663e-06
-3.73904739e+00	4.72283299e-06
-3.73887739e+00	4.71596486e-06
-3.73870739e+00	4.70907231e-06
-3.73853739e+00	4.70215542e-06
-3.73836738e+00	4.69521427e-06
-3.73819738e+00	4.68824895e-06
-3.73802738e+00	4.68125952e-06
-3.73785738e+00	4.67424608e-06
-3.73768738e+00	4.66720870e-06
-3.73751738e+00	4.66014746e-06
-3.73734737e+00	4.65306244e-06
-3.73717737e+00	4.64595373e-06
-3.73700737e+00	4.63882141e-06
-3.73683737e+00	4.63166555e-06
-3.73666737e+00	4.62448624e-06
-3.73649736e+00	4.61728357e-06
-3.73632736e+00	4.61005761e-06
-3.73615736e+00	4.60280845e-06
-3.73598736e+00	4.59553617e-06
-3.73581736e+00	4.58824086e-06
-3.73564736e+00	4.58092260e-06
-3.73547735e+00	4.57358147e-06
-3.73530735e+00	4.56621755e-06
-3.73513735e+00	4.55883094e-06
-3.73496735e+00	4.55142172e-06
-3.73479735e+00	4.54398997e-06
-3.73462735e+00	4.53653578e-06
-3.73445734e+00	4.52905924e-06
-3.73428734e+00	4.52156042e-06
-3.73411734e+00	4.51403942e-06
-3.73394734e+00	4.50649632e-06
-3.73377734e+00	4.49893122e-06
-3.73360734e+00	4.49134419e-06
-3.73343733e+00	4.48373532e-06
-3.73326733e+00	4.47610471e-06
-3.73309733e+00	4.46845244e-06
-3.73292733e+00	4.46077860e-06
-3.73275733e+00	4.45308328e-06
-3.73258733e+00	4.44536656e-06
-3.73241732e+00	4.43762854e-06
-3.73224732e+00	4.42986930e-06
-3.73207732e+00	4.42208893e-06
-3.73190732e+00	4.41428753e-06
-3.73173732e+00	4.40646519e-06
-3.73156732e+00	4.39862198e-06
-3.73139731e+00	4.39075802e-06
-3.73122731e+00	4.38287338e-06
-3.73105731e+00	4.37496815e-06
-3.73088731e+00	4.36704243e-06
-3.73071731e+00	4.35909632e-06
-3.73054731e+00	4.35112989e-06
-3.73037730e+00	4.34314325e-06
-3.73020730e+00	4.33513648e-06
-3.73003730e+00	4.32710969e-06
-3.72986730e+00	4.31906295e-06
-3.72969730e+00	4.31099637e-06
-3.72952730e+00	4.30291003e-06
-3.72935729e+00	4.29480404e-06
-3.72918729e+00	4.28667848e-06
-3.72901729e+00	4.27853345e-06
-3.72884729e+00	4.27036905e-06
-3.72867729e+00	4.26218536e-06
-3.72850729e+00	4.25398248e-06
-3.72833728e+00	4.24576051e-06
-3.72816728e+00	4.23751955e-06
-3.72799728e+00	4.22925968e-06
-3.72782728e+00	4.22098101e-06
-3.72765728e+00	4.21268362e-06
-3.72748727e+00	4.20436762e-06
-3.72731727e+00	4.19603311e-06
-3.72714727e+00	4.18768017e-06
-3.72697727e+00	4.17930890e-06
-3.72680727e+00	4.17091941e-06
-3.72663727e+00	4.16251179e-06
-3.72646726e+00	4.15408613e-06
-3.72629726e+00	4.14564254e-06
-3.72612726e+00	4.13718111e-06
-3.72595726e+00	4.12870194e-06
-3.72578726e+00	4.12020513e-06
-3.72561726e+00	4.11169078e-06
-3.72544725e+00	4.10315898e-06
-3.72527725e+00	4.09460984e-06
-3.72510725e+00	4.08604345e-06
-3.72493725e+00	4.07745992e-06
-3.72476725e+00	4.06885933e-06
-3.72459725e+00	4.06024180e-06
-3.72442724e+00	4.05160742e-06
-3.72425724e+00	4.04295630e-06
-3.72408724e+00	4.03428852e-06
-3.72391724e+00	4.02560421e-06
-3.72374724e+00	4.01690344e-06
-3.72357724e+00	4.00818633e-06
-3.72340723e+00	3.99945298e-06
-3.72323723e+00	3.99070348e-06
-3.72306723e+00	3.98193794e-06
-3.72289723e+00	3.97315646e-06
-3.72272723e+00	3.96435915e-06
-3.72255723e+00	3.95554610e-06
-3.72238722e+00	3.94671742e-06
-3.72221722e+00	3.93787321e-06
-3.72204722e+00	3.92901357e-06
-3.72187722e+00	3.92013860e-06
-3.72170722e+00	3.91124841e-06
-3.72153722e+00	3.90234311e-06
-3.72136721e+00	3.89342278e-06
-3.72119721e+00	3.88448755e-06
-3.72102721e+00	3.87553751e-06
-3.72085721e+00	3.86657276e-06
-3.72068721e+00	3.85759342e-06
-3.72051721e+00	3.84859957e-06
-3.72034720e+00	3.83959134e-06
-3.72017720e+00	3.83056882e-06
-3.72000720e+00	3.82153212e-06
-3.71983720e+00	3.81248134e-06
-3.71966720e+00	3.80341659e-06
-3.71949719e+00	3.79433797e-06
-3.71932719e+00	3.78524559e-06
-3.71915719e+00	3.77613955e-06
-3.71898719e+00	3.76701997e-06
-3.71881719e+00	3.75788694e-06
-3.71864719e+00	3.74874057e-06
-3.71847718e+00	3.73958097e-06
-3.71830718e+00	3.73040825e-06
-3.71813718e+00	3.72122251e-06
-3.71796718e+00	3.71202385e-06
-3.71779718e+00	3.70281239e-06
-3.71762718e+00	3.69358823e-06
-3.71745717e+00	3.68435148e-06
-3.71728717e+00	3.67510225e-06
-3.71711717e+00	3.66584064e-06
-3.71694717e+00	3.65656676e-06
-3.71677717e+00	3.64728072e-06
-3.71660717e+00	3.63798263e-06
-3.71643716e+00	3.62867259e-06
-3.71626716e+00	3.61935071e-06
-3.71609716e+00	3.61001711e-06
-3.71592716e+00	3.60067188e-06
-3.71575716e+00	3.59131515e-06
-3.71558716e+00	3.58194701e-06
-3.71541715e+00	3.57256758e-06
-3.71524715e+00	3.56317696e-06
-3.71507715e+00	3.55377526e-06
-3.71490715e+00	3.54436260e-06
-3.71473715e+00	3.53493908e-06
-3.71456715e+00	3.52550482e-06
-3.71439714e+00	3.51605991e-06
-3.71422714e+00	3.50660448e-06
-3.71405714e+00	3.49713862e-06
-3.71388714e+00	3.48766246e-06
-3.71371714e+00	3.47817610e-06
-3.71354714e+00	3.46867965e-06
-3.71337713e+00	3.45917323e-06
-3.71320713e+00	3.44965693e-06
-3.71303713e+00	3.44013088e-06
-3.71286713e+00	3.43059518e-06
-3.71269713e+00	3.42104994e-06
-3.71252713e+00	3.41149528e-06
-3.71235712e+00	3.40193131e-06
-3.71218712e+00	3.39235814e-06
-3.71201712e+00	3.38277587e-06
-3.71184712e+00	3.37318462e-06
-3.71167712e+00	3.36358450e-06
-3.71150712e+00	3.35397563e-06
-3.71133711e+00	3.34435811e-06
-3.71116711e+00	3.33473206e-06
-3.71099711e+00	3.32509758e-06
-3.71082711e+00	3.31545480e-06
-3.71065711e+00	3.30580381e-06
-3.71048710e+00	3.29614474e-06
-3.71031710e+00	3.28647770e-06
-3.71014710e+00	3.27680279e-06
-3.70997710e+00	3.26712014e-06
-3.70980710e+00	3.25742985e-06
-3.70963710e+00	3.24773203e-06
-3.70946709e+00	3.23802681e-06
-3.70929709e+00	3.22831428e-06
-3.70912709e+00	3.21859457e-06
-3.70895709e+00	3.20886779e-06
-3.70878709e+00	3.19913404e-06
-3.70861709e+00	3.18939345e-06
-3.70844708e+00	3.17964613e-06
-3.70827708e+00	3.16989218e-06
-3.70810708e+00	3.16013173e-06
-3.70793708e+00	3.15036488e-06
-3.70776708e+00	3.14059176e-06
-3.70759708e+00	3.13081246e-06
-3.70742707e+00	3.12102711e-06
-3.70725707e+00	3.11123583e-06
-3.70708707e+00	3.10143871e-06
-3.70691707e+00	3.09163589e-06
-3.70674707e+00	3.08182746e-06
-3.70657707e+00	3.07201356e-06
-3.70640706e+00	3.06219428e-06
-3.70623706e+00	3.05236974e-06
-3.70606706e+00	3.04254006e-06
-3.70589706e+00	3.03270536e-06
-3.70572706e+00	3.02286574e-06
-3.70555706e+00	3.01302132e-06
-3.70538705e+00	3.00317221e-06
-3.70521705e+00	2.99331853e-06
-3.70504705e+00	2.98346040e-06
-3.70487705e+00	2.97359793e-06
-3.70470705e+00	2.96373122e-06
-3.70453705e+00	2.95386041e-06
-3.70436704e+00	2.94398559e-06
-3.70419704e+00	2.93410576e-06
-3.70402704e+00	2.92421988e-06
-3.70385704e+00	2.91432806e-06
-3.70368704e+00	2.90443040e-06
-3.70351704e+00	2.89452700e-06
-3.70334703e+00	2.88461796e-06
-3.70317703e+00	2.87470338e-06
-3.70300703e+00	2.86478337e-06
-3.70283703e+00	2.85485802e-06
-3.70266703e+00	2.84492744e-06
-3.70249702e+00	2.83499172e-06
-3.70232702e+00	2.82505097e-06
-3.70215702e+00	2.81510529e-06
-3.70198702e+00	2.80515477e-06
-3.70181702e+00	2.79519952e-06
-3.70164702e+00	2.78523964e-06
-3.70147701e+00	2.77527522e-06
-3.70130701e+00	2.76530637e-06
-3.70113701e+00	2.75533318e-06
-3.70096701e+00	2.74535576e-06
-3.70079701e+00	2.73537420e-06
-3.70062701e+00	2.72538860e-06
-3.70045700e+00	2.71539907e-06
-3.70028700e+00	2.70540569e-06
-3.70011700e+00	2.69540856e-06
-3.69994700e+00	2.68540780e-06
-3.69977700e+00	2.67540348e-06
-3.69960700e+00	2.66539572e-06
-3.69943699e+00	2.65538461e-06
-3.69926699e+00	2.64537024e-06
-3.69909699e+00	2.63535271e-06
-3.69892699e+00	2.62533213e-06
-3.69875699e+00	2.61530858e-06
-3.69858699e+00	2.60528216e-06
-3.69841698e+00	2.59525298e-06
-3.69824698e+00	2.58522112e-06
-3.69807698e+00	2.57518669e-06
-3.69790698e+00	2.56514977e-06
-3.69773698e+00	2.55511047e-06
-3.69756698e+00	2.54506888e-06
-3.69739697e+00	2.53502509e-06
-3.69722697e+00	2.52497921e-06
-3.69705697e+00	2.51493132e-06
-3.69688697e+00	2.50488153e-06
-3.69671697e+00	2.49482992e-06
-3.69654697e+00	2.48477659e-06
-3.69637696e+00	2.47472163e-06
-3.69620696e+00	2.46466514e-06
-3.69603696e+00	2.45460722e-06
-3.69586696e+00	2.44454795e-06
-3.69569696e+00	2.43448744e-06
-3.69552696e+00	2.42442577e-06
-3.69535695e+00	2.41436303e-06
-3.69518695e+00	2.40429933e-06
-3.69501695e+00	2.39423475e-06
-3.69484695e+00	2.38416938e-06
-3.69467695e+00	2.37410333e-06
-3.69450695e+00	2.36403667e-06
-3.69433694e+00	2.35396951e-06
-3.69416694e+00	2.34390193e-06
-3.69399694e+00	2.33383403e-06
-3.69382694e+00	2.32376589e-06
-3.69365694e+00	2.31369762e-06
-3.69348693e+00	2.30362929e-06
-3.69331693e+00	2.29356101e-06
-3.69314693e+00	2.28349286e-06
-3.69297693e+00	2.27342494e-06
-3.69280693e+00	2.26335732e-06
-3.69263693e+00	2.25329011e-06
-3.69246692e+00	2.24322340e-06
-3.69229692e+00	2.23315726e-06
-3.69212692e+00	2.22309180e-06
-3.69195692e+00	2.21302711e-06
-3.69178692e+00	2.20296326e-06
-3.69161692e+00	2.19290035e-06
-3.69144691e+00	2.18283848e-06
-3.69127691e+00	2.17277772e-06
-3.69110691e+00	2.16271817e-06
-3.69093691e+00	2.15265991e-06
-3.69076691e+00	2.14260304e-06
-3.69059691e+00	2.13254763e-06
-3.69042690e+00	2.12249378e-06
-3.69025690e+00	2.11244158e-06
-3.69008690e+00	2.10239111e-06
-3.68991690e+00	2.09234247e-06
-3.68974690e+00	2.08229572e-06
-3.68957690e+00	2.07225097e-06
-3.68940689e+00	2.06220830e-06
-3.68923689e+00	2.05216780e-06
-3.68906689e+00	2.04212954e-06
-3.68889689e+00	2.03209362e-06
-3.68872689e+00	2.02206013e-06
-3.68855689e+00	2.01202914e-06
-3.68838688e+00	2.00200075e-06
-3.68821688e+00	1.99197503e-06
-3.68804688e+00	1.98195208e-06
-3.68787688e+00	1.97193197e-06
-3.68770688e+00	1.96191480e-06
-3.68753688e+00	1.95190064e-06
-3.68736687e+00	1.94188958e-06
-3.68719687e+00	1.93188170e-06
-3.68702687e+00	1.92187709e-06
-3.68685687e+00	1.91187583e-06
-3.68668687e+00	1.90187800e-06
-3.68651687e+00	1.89188369e-06
-3.68634686e+00	1.88189298e-06
-3.68617686e+00	1.87190594e-06
-3.68600686e+00	1.86192267e-06
-3.68583686e+00	1.85194324e-06
-3.68566686e+00	1.84196774e-06
-3.68549685e+00	1.83199625e-06
-3.68532685e+00	1.82202884e-06
-3.68515685e+00	1.81206561e-06
-3.68498685e+00	1.80210662e-06
-3.68481685e+00	1.79215197e-06
-3.68464685e+00	1.78220173e-06
-3.68447684e+00	1.77225598e-06
-3.68430684e+00	1.76231481e-06
-3.68413684e+00	1.75237828e-06
-3.68396684e+00	1.74244649e-06
-3.68379684e+00	1.73251951e-06
-3.68362684e+00	1.72259741e-06
-3.68345683e+00	1.71268029e-06
-3.68328683e+00	1.70276821e-06
-3.68311683e+00	1.69286126e-06
-3.68294683e+00	1.68295951e-06
-3.68277683e+00	1.67306305e-06
-3.68260683e+00	1.66317194e-06
-3.68243682e+00	1.65328628e-06
-3.68226682e+00	1.64340612e-06
-3.68209682e+00	1.63353156e-06
-3.68192682e+00	1.62366267e-06
-3.68175682e+00	1.61379952e-06
-3.68158682e+00	1.60394219e-06
-3.68141681e+00	1.59409077e-06
-3.68124681e+00	1.58424531e-06
-3.68107681e+00	1.57440591e-06
-3.68090681e+00	1.56457263e-06
-3.68073681e+00	1.55474555e-06
-3.68056681e+00	1.54492474e-06
-3.68039680e+00	1.53511029e-06
-3.68022680e+00	1.52530226e-06
-3.68005680e+00	1.51550073e-06
-3.67988680e+00	1.50570578e-06
-3.67971680e+00	1.49591747e-06
-3.67954680e+00	1.48613588e-06
-3.67937679e+00	1.47636109e-06
-3.67920679e+00	1.46659316e-06
-3.67903679e+00	1.45683218e-06
-3.67886679e+00	1.44707821e-06
-3.67869679e+00	1.43733133e-06
-3.67852679e+00	1.42759160e-06
-3.67835678e+00	1.41785910e-06
-3.67818678e+00	1.40813391e-06
-3.67801678e+00	1.39841609e-06
-3.67784678e+00	1.38870572e-06
-3.67767678e+00	1.37900287e-06
-3.67750678e+00	1.36930760e-06
-3.67733677e+00	1.35961999e-06
-3.67716677e+00	1.34994011e-06
-3.67699677e+00	1.34026803e-06
-3.67682677e+00	1.33060381e-06
-3.67665677e+00	1.32094754e-06
-3.67648676e+00	1.31129927e-06
-3.67631676e+00	1.30165909e-06
-3.67614676e+00	1.29202705e-06
-3.67597676e+00	1.28240322e-06
-3.67580676e+00	1.27278768e-06
-3.67563676e+00	1.26318049e-06
-3.67546675e+00	1.25358172e-06
-3.67529675e+00	1.24399145e-06
-3.67512675e+00	1.23440972e-06
-3.67495675e+00	1.22483663e-06
-3.67478675e+00	1.21527222e-06
-3.67461675e+00	1.20571657e-06
-3.67444674e+00	1.19616975e-06
-3.67427674e+00	1.18663181e-06
-3.67410674e+00	1.17710284e-06
-3.67393674e+00	1.16758289e-06
-3.67376674e+00	1.15807202e-06
-3.67359674e+00	1.14857031e-06
-3.67342673e+00	1.13907783e-06
-3.67325673e+00	1.12959462e-06
-3.67308673e+00	1.12012077e-06
-3.67291673e+00	1.11065633e-06
-3.67274673e+00	1.10120138e-06
-3.67257673e+00	1.09175596e-06
-3.67240672e+00	1.08232015e-06
-3.67223672e+00	1.07289401e-06
-3.67206672e+00	1.06347761e-06
-3.67189672e+00	1.05407100e-06
-3.67172672e+00	1.04467426e-06
-3.67155672e+00	1.03528743e-06
-3.67138671e+00	1.02591060e-06
-3.67121671e+00	1.01654381e-06
-3.67104671e+00	1.00718712e-06
-3.67087671e+00	9.97840615e-07
-3.67070671e+00	9.88504338e-07
-3.67053671e+00	9.79178355e-07
-3.67036670e+00	9.69862727e-07
-3.67019670e+00	9.60557514e-07
-3.67002670e+00	9.51262778e-07
-3.66985670e+00	9.41978579e-07
-3.66968670e+00	9.32704976e-07
-3.66951670e+00	9.23442030e-07
-3.66934669e+00	9.14189799e-07
-3.66917669e+00	9.04948345e-07
-3.66900669e+00	8.95717724e-07
-3.66883669e+00	8.86497997e-07
-3.66866669e+00	8.77289222e-07
-3.66849668e+00	8.68091456e-07
-3.66832668e+00	8.58904760e-07
-3.66815668e+00	8.49729189e-07
-3.66798668e+00	8.40564803e-07
-3.66781668e+00	8.31411657e-07
-3.66764668e+00	8.22269811e-07
-3.66747667e+00	8.13139319e-07
-3.66730667e+00	8.04020239e-07
-3.66713667e+00	7.94912628e-07
-3.66696667e+00	7.85816542e-07
-3.66679667e+00	7.76732036e-07
-3.66662667e+00	7.67659167e-07
-3.66645666e+00	7.58597989e-07
-3.66628666e+00	7.49548558e-07
-3.66611666e+00	7.40510929e-07
-3.66594666e+00	7.31485156e-07
-3.66577666e+00	7.22471295e-07
-3.66560666e+00	7.13469399e-07
-3.66543665e+00	7.04479523e-07
-3.66526665e+00	6.95501719e-07
-3.66509665e+00	6.86536042e-07
-3.66492665e+00	6.77582546e-07
-3.66475665e+00	6.68641282e-07
-3.66458665e+00	6.59712303e-07
-3.66441664e+00	6.50795663e-07
-3.66424664e+00	6.41891414e-07
-3.66407664e+00	6.32999607e-07
-3.66390664e+00	6.24120295e-07
-3.66373664e+00	6.15253529e-07
-3.66356664e+00	6.06399360e-07
-3.66339663e+00	5.97557839e-07
-3.66322663e+00	5.88729018e-07
-3.66305663e+00	5.79912946e-07
-3.66288663e+00	5.71109675e-07
-3.66271663e+00	5.62319254e-07
-3.66254663e+00	5.53541733e-07
-3.66237662e+00	5.44777161e-07
-3.66220662e+00	5.36025589e-07
-3.66203662e+00	5.27287066e-07
-3.66186662e+00	5.18561639e-07
-3.66169662e+00	5.09849358e-07
-3.66152662e+00	5.01150272e-07
-3.66135661e+00	4.92464427e-07
-3.66118661e+00	4.83791873e-07
-3.66101661e+00	4.75132657e-07
-3.66084661e+00	4.66486827e-07
-3.66067661e+00	4.57854429e-07
-3.66050661e+00	4.49235510e-07
[truncated: 98,001 more rows]
