# Supplementary material for: Observation of angular momentum transfer among crystal lattice modes
Source: Nat Phys. 2026 May 12;22(7):1100–6. doi: 10.1038/s41567-026-03274-8 (PMC13423836; doi:10.1038/s41567-026-03274-8)
Supplement: Supplementary file 8 — Source data for Fig. 3b,c. [file 41567_2026_3274_MOESM8_ESM.zip › Fig3b_phononic_driving_Q_modeled.txt]

Eg phonon amplitude dynamics in the Phononic excitation pathway
Time (ps)	Amplitude (norm.)
-4.00000000e+00	0.00000000e+00
-3.99983000e+00	9.88106862e-25
-3.99966000e+00	6.63503731e-22
-3.99948999e+00	1.40341352e-21
-3.99931999e+00	3.99396978e-21
-3.99914999e+00	1.50444495e-20
-3.99897999e+00	4.60001543e-20
-3.99880999e+00	9.21576494e-19
-3.99863999e+00	3.03110203e-18
-3.99846998e+00	5.83861828e-18
-3.99829998e+00	8.94423270e-18
-3.99812998e+00	1.20841187e-17
-3.99795998e+00	1.51305155e-17
-3.99778998e+00	1.80917285e-17
-3.99761998e+00	2.11121289e-17
-3.99744997e+00	2.44721539e-17
-3.99727997e+00	2.85883064e-17
-3.99710997e+00	3.40131556e-17
-3.99693997e+00	4.14353365e-17
-3.99676997e+00	5.16795499e-17
-3.99659997e+00	6.57065628e-17
-3.99642996e+00	8.46132079e-17
-3.99625996e+00	1.09632384e-16
-3.99608996e+00	1.42133056e-16
-3.99591996e+00	1.83620254e-16
-3.99574996e+00	2.35735075e-16
-3.99557996e+00	3.00254681e-16
-3.99540995e+00	3.79092301e-16
-3.99523995e+00	4.74297229e-16
-3.99506995e+00	5.88054826e-16
-3.99489995e+00	7.22686517e-16
-3.99472995e+00	8.80649796e-16
-3.99455995e+00	1.74917876e-15
-3.99438994e+00	3.94528503e-15
-3.99421994e+00	7.36897360e-15
-3.99404994e+00	1.19239550e-14
-3.99387994e+00	1.75176455e-14
-3.99370994e+00	2.40611668e-14
-3.99353994e+00	3.14693462e-14
-3.99336993e+00	3.96607166e-14
-3.99319993e+00	4.85575165e-14
-3.99302993e+00	5.80856901e-14
-3.99285993e+00	6.81748869e-14
-3.99268993e+00	7.87584622e-14
-3.99251993e+00	8.97734769e-14
-3.99234992e+00	1.01160697e-13
-3.99217992e+00	1.12864596e-13
-3.99200992e+00	1.24833349e-13
-3.99183992e+00	1.37018841e-13
-3.99166992e+00	1.49376660e-13
-3.99149991e+00	1.61866101e-13
-3.99132991e+00	1.74450164e-13
-3.99115991e+00	1.87095553e-13
-3.99098991e+00	1.99772680e-13
-3.99081991e+00	2.12455663e-13
-3.99064991e+00	2.25122322e-13
-3.99047990e+00	2.37754186e-13
-3.99030990e+00	2.50336488e-13
-3.99013990e+00	2.62858168e-13
-3.98996990e+00	2.75311869e-13
-3.98979990e+00	2.87693942e-13
-3.98962990e+00	3.00004444e-13
-3.98945989e+00	3.12247134e-13
-3.98928989e+00	3.24429480e-13
-3.98911989e+00	3.36562655e-13
-3.98894989e+00	3.48661536e-13
-3.98877989e+00	3.60744708e-13
-3.98860989e+00	3.72834459e-13
-3.98843988e+00	3.84956784e-13
-3.98826988e+00	3.97141384e-13
-3.98809988e+00	4.09421665e-13
-3.98792988e+00	4.21834738e-13
-3.98775988e+00	4.34421421e-13
-3.98758988e+00	4.47226236e-13
-3.98741987e+00	4.60297412e-13
-3.98724987e+00	4.73686882e-13
-3.98707987e+00	4.87450287e-13
-3.98690987e+00	5.01646970e-13
-3.98673987e+00	5.16339983e-13
-3.98656987e+00	5.31596082e-13
-3.98639986e+00	5.47485730e-13
-3.98622986e+00	5.64083092e-13
-3.98605986e+00	5.81466043e-13
-3.98588986e+00	5.99716160e-13
-3.98571986e+00	6.18918729e-13
-3.98554986e+00	6.39162739e-13
-3.98537985e+00	6.60540884e-13
-3.98520985e+00	6.83149567e-13
-3.98503985e+00	7.07088894e-13
-3.98486985e+00	7.32462676e-13
-3.98469985e+00	7.59378431e-13
-3.98452985e+00	7.87947383e-13
-3.98435984e+00	8.18284461e-13
-3.98418984e+00	8.50508298e-13
-3.98401984e+00	8.84741236e-13
-3.98384984e+00	9.21109319e-13
-3.98367984e+00	9.59742298e-13
-3.98350984e+00	1.00077363e-12
-3.98333983e+00	1.04434048e-12
-3.98316983e+00	1.09058371e-12
-3.98299983e+00	1.13964790e-12
-3.98282983e+00	1.19168133e-12
-3.98265983e+00	1.24683597e-12
-3.98248982e+00	1.30526753e-12
-3.98231982e+00	1.36713540e-12
-3.98214982e+00	1.43260267e-12
-3.98197982e+00	1.50183616e-12
-3.98180982e+00	1.57500638e-12
-3.98163982e+00	1.65228754e-12
-3.98146981e+00	1.73385757e-12
-3.98129981e+00	1.81989811e-12
-3.98112981e+00	1.91059447e-12
-3.98095981e+00	2.00613572e-12
-3.98078981e+00	2.10671458e-12
-3.98061981e+00	2.21252751e-12
-3.98044980e+00	2.32377468e-12
-3.98027980e+00	2.44065994e-12
-3.98010980e+00	2.56339086e-12
-3.97993980e+00	2.69217871e-12
-3.97976980e+00	2.82723848e-12
-3.97959980e+00	2.96878885e-12
-3.97942979e+00	3.11705221e-12
-3.97925979e+00	3.27225465e-12
-3.97908979e+00	3.43462599e-12
-3.97891979e+00	3.60439972e-12
-3.97874979e+00	3.78181306e-12
-3.97857979e+00	3.96710693e-12
-3.97840978e+00	4.16052595e-12
-3.97823978e+00	4.36231846e-12
-3.97806978e+00	4.57273648e-12
-3.97789978e+00	4.79203576e-12
-3.97772978e+00	5.02047575e-12
-3.97755978e+00	5.25831959e-12
-3.97738977e+00	5.50583415e-12
-3.97721977e+00	5.76328999e-12
-3.97704977e+00	6.03096138e-12
-3.97687977e+00	6.30912628e-12
-3.97670977e+00	6.59806639e-12
-3.97653977e+00	6.89806709e-12
-3.97636976e+00	7.20941747e-12
-3.97619976e+00	7.53241032e-12
-3.97602976e+00	7.86734215e-12
-3.97585976e+00	8.21451317e-12
-3.97568976e+00	8.57422729e-12
-3.97551976e+00	8.94679213e-12
-3.97534975e+00	9.33251901e-12
-3.97517975e+00	9.73172296e-12
-3.97500975e+00	1.01447227e-11
-3.97483975e+00	1.05718407e-11
-3.97466975e+00	1.10134032e-11
-3.97449974e+00	1.14697398e-11
-3.97432974e+00	1.19411843e-11
-3.97415974e+00	1.24280739e-11
-3.97398974e+00	1.29307495e-11
-3.97381974e+00	1.34495558e-11
-3.97364974e+00	1.39848412e-11
-3.97347973e+00	1.45369578e-11
-3.97330973e+00	1.54243301e-11
-3.97313973e+00	1.69597416e-11
-3.97296973e+00	1.91351284e-11
-3.97279973e+00	2.19424829e-11
-3.97262973e+00	2.53738544e-11
-3.97245972e+00	2.94213491e-11
-3.97228972e+00	3.40771294e-11
-3.97211972e+00	3.93334148e-11
-3.97194972e+00	4.51824813e-11
-3.97177972e+00	5.16166615e-11
-3.97160972e+00	5.86283450e-11
-3.97143971e+00	6.62099778e-11
-3.97126971e+00	7.43540627e-11
-3.97109971e+00	8.30531592e-11
-3.97092971e+00	9.22998833e-11
-3.97075971e+00	1.02086908e-10
-3.97058971e+00	1.12406963e-10
-3.97041970e+00	1.23252834e-10
-3.97024970e+00	1.34617364e-10
-3.97007970e+00	1.46493452e-10
-3.96990970e+00	1.58874056e-10
-3.96973970e+00	1.71752188e-10
-3.96956970e+00	1.85120917e-10
-3.96939969e+00	1.98973370e-10
-3.96922969e+00	2.13302730e-10
-3.96905969e+00	2.28102237e-10
-3.96888969e+00	2.43365186e-10
-3.96871969e+00	2.59084932e-10
-3.96854969e+00	2.75254883e-10
-3.96837968e+00	2.91868507e-10
-3.96820968e+00	3.08919325e-10
-3.96803968e+00	3.26400919e-10
-3.96786968e+00	3.44306925e-10
-3.96769968e+00	3.62631035e-10
-3.96752968e+00	3.81367000e-10
-3.96735967e+00	4.00508626e-10
-3.96718967e+00	4.20049776e-10
-3.96701967e+00	4.39984371e-10
-3.96684967e+00	4.60306386e-10
-3.96667967e+00	4.81009856e-10
-3.96650967e+00	5.02088870e-10
-3.96633966e+00	5.23537575e-10
-3.96616966e+00	5.45350175e-10
-3.96599966e+00	5.67520928e-10
-3.96582966e+00	5.90044152e-10
-3.96565966e+00	6.12914221e-10
-3.96548965e+00	6.36125564e-10
-3.96531965e+00	6.59672668e-10
-3.96514965e+00	6.83550077e-10
-3.96497965e+00	7.07752391e-10
-3.96480965e+00	7.32274266e-10
-3.96463965e+00	7.57110417e-10
-3.96446964e+00	7.82255613e-10
-3.96429964e+00	8.07704681e-10
-3.96412964e+00	8.33452505e-10
-3.96395964e+00	8.59494025e-10
-3.96378964e+00	8.85824238e-10
-3.96361964e+00	9.12438198e-10
-3.96344963e+00	9.39331015e-10
-3.96327963e+00	9.66497856e-10
-3.96310963e+00	9.93933944e-10
-3.96293963e+00	1.02163456e-09
-3.96276963e+00	1.04959504e-09
-3.96259963e+00	1.07781078e-09
-3.96242962e+00	1.10627723e-09
-3.96225962e+00	1.13498990e-09
-3.96208962e+00	1.16394434e-09
-3.96191962e+00	1.19313619e-09
-3.96174962e+00	1.22256112e-09
-3.96157962e+00	1.25221485e-09
-3.96140961e+00	1.28209319e-09
-3.96123961e+00	1.31219198e-09
-3.96106961e+00	1.34250712e-09
-3.96089961e+00	1.37303458e-09
-3.96072961e+00	1.40377036e-09
-3.96055961e+00	1.43471055e-09
-3.96038960e+00	1.46585128e-09
-3.96021960e+00	1.49718873e-09
-3.96004960e+00	1.52871915e-09
-3.95987960e+00	1.56043884e-09
-3.95970960e+00	1.59234415e-09
-3.95953960e+00	1.62443150e-09
-3.95936959e+00	1.65669736e-09
-3.95919959e+00	1.68913826e-09
-3.95902959e+00	1.72175078e-09
-3.95885959e+00	1.75453157e-09
-3.95868959e+00	1.78747731e-09
-3.95851959e+00	1.82058477e-09
-3.95834958e+00	1.85385075e-09
-3.95817958e+00	1.88727213e-09
-3.95800958e+00	1.92084582e-09
-3.95783958e+00	1.95456881e-09
-3.95766958e+00	1.98843814e-09
-3.95749957e+00	2.02245090e-09
-3.95732957e+00	2.05660424e-09
-3.95715957e+00	2.09089536e-09
-3.95698957e+00	2.12532154e-09
-3.95681957e+00	2.15988010e-09
-3.95664957e+00	2.19456840e-09
-3.95647956e+00	2.22938390e-09
-3.95630956e+00	2.26432407e-09
-3.95613956e+00	2.29938646e-09
-3.95596956e+00	2.33456869e-09
-3.95579956e+00	2.36986840e-09
-3.95562956e+00	2.40528332e-09
-3.95545955e+00	2.44081123e-09
-3.95528955e+00	2.47644995e-09
-3.95511955e+00	2.51219738e-09
-3.95494955e+00	2.54805145e-09
-3.95477955e+00	2.58401017e-09
-3.95460955e+00	2.62007159e-09
-3.95443954e+00	2.65623384e-09
-3.95426954e+00	2.69249508e-09
-3.95409954e+00	2.72885354e-09
-3.95392954e+00	2.76530750e-09
-3.95375954e+00	2.80185531e-09
-3.95358954e+00	2.83849536e-09
-3.95341953e+00	2.87522612e-09
-3.95324953e+00	2.91204608e-09
-3.95307953e+00	2.94895382e-09
-3.95290953e+00	2.98594797e-09
-3.95273953e+00	3.02302720e-09
-3.95256953e+00	3.06019026e-09
-3.95239952e+00	3.09743593e-09
-3.95222952e+00	3.13476307e-09
-3.95205952e+00	3.17217059e-09
-3.95188952e+00	3.20965746e-09
-3.95171952e+00	3.24722269e-09
-3.95154952e+00	3.28486536e-09
-3.95137951e+00	3.32258461e-09
-3.95120951e+00	3.36037963e-09
-3.95103951e+00	3.39824966e-09
-3.95086951e+00	3.43619402e-09
-3.95069951e+00	3.47421207e-09
-3.95052951e+00	3.51230322e-09
-3.95035950e+00	3.55046694e-09
-3.95018950e+00	3.58870278e-09
-3.95001950e+00	3.62701031e-09
-3.94984950e+00	3.66538919e-09
-3.94967950e+00	3.70383912e-09
-3.94950950e+00	3.74235984e-09
-3.94933949e+00	3.78095119e-09
-3.94916949e+00	3.81961303e-09
-3.94899949e+00	3.85834529e-09
-3.94882949e+00	3.89714795e-09
-3.94865949e+00	3.93602106e-09
-3.94848948e+00	3.97496472e-09
-3.94831948e+00	4.01397908e-09
-3.94814948e+00	4.05306435e-09
-3.94797948e+00	4.09222080e-09
-3.94780948e+00	4.13144876e-09
-3.94763948e+00	4.17074861e-09
-3.94746947e+00	4.21012079e-09
-3.94729947e+00	4.24956579e-09
-3.94712947e+00	4.28908417e-09
-3.94695947e+00	4.32867653e-09
-3.94678947e+00	4.36834354e-09
-3.94661947e+00	4.40808592e-09
-3.94644946e+00	4.44790445e-09
-3.94627946e+00	4.48779997e-09
-3.94610946e+00	4.52777337e-09
-3.94593946e+00	4.56782560e-09
-3.94576946e+00	4.60795766e-09
-3.94559946e+00	4.64817062e-09
-3.94542945e+00	4.68846559e-09
-3.94525945e+00	4.72884375e-09
-3.94508945e+00	4.76930634e-09
-3.94491945e+00	4.80985463e-09
-3.94474945e+00	4.85048999e-09
-3.94457945e+00	4.89121380e-09
-3.94440944e+00	4.93202753e-09
-3.94423944e+00	4.97293270e-09
-3.94406944e+00	5.01393088e-09
-3.94389944e+00	5.05502369e-09
-3.94372944e+00	5.09621282e-09
-3.94355944e+00	5.13750002e-09
-3.94338943e+00	5.17888708e-09
-3.94321943e+00	5.22037587e-09
-3.94304943e+00	5.26196828e-09
-3.94287943e+00	5.30366630e-09
-3.94270943e+00	5.34547195e-09
-3.94253943e+00	5.38738730e-09
-3.94236942e+00	5.42941451e-09
-3.94219942e+00	5.47155576e-09
-3.94202942e+00	5.51381331e-09
-3.94185942e+00	5.55618947e-09
-3.94168942e+00	5.59868660e-09
-3.94151942e+00	5.64130713e-09
-3.94134941e+00	5.68405354e-09
-3.94117941e+00	5.72692835e-09
-3.94100941e+00	5.76993418e-09
-3.94083941e+00	5.81307366e-09
-3.94066941e+00	5.85634949e-09
-3.94049940e+00	5.89976446e-09
-3.94032940e+00	5.94332136e-09
-3.94015940e+00	5.98702309e-09
-3.93998940e+00	6.03087257e-09
-3.93981940e+00	6.07487279e-09
-3.93964940e+00	6.11902680e-09
-3.93947939e+00	6.16333770e-09
-3.93930939e+00	6.20780865e-09
-3.93913939e+00	6.25244287e-09
-3.93896939e+00	6.29724363e-09
-3.93879939e+00	6.34221426e-09
-3.93862939e+00	6.38735814e-09
-3.93845938e+00	6.43267873e-09
-3.93828938e+00	6.47817952e-09
-3.93811938e+00	6.52386406e-09
-3.93794938e+00	6.56973597e-09
-3.93777938e+00	6.61579892e-09
-3.93760938e+00	6.66205664e-09
-3.93743937e+00	6.70851290e-09
-3.93726937e+00	6.75517156e-09
-3.93709937e+00	6.80203650e-09
-3.93692937e+00	6.84911167e-09
-3.93675937e+00	6.89640110e-09
-3.93658937e+00	6.94390884e-09
-3.93641936e+00	6.99163902e-09
-3.93624936e+00	7.03959582e-09
-3.93607936e+00	7.08778347e-09
-3.93590936e+00	7.13620628e-09
-3.93573936e+00	7.18486858e-09
-3.93556936e+00	7.23377478e-09
-3.93539935e+00	7.28292936e-09
-3.93522935e+00	7.33233683e-09
-3.93505935e+00	7.38200176e-09
-3.93488935e+00	7.43192879e-09
-3.93471935e+00	7.48212261e-09
-3.93454935e+00	7.53258796e-09
-3.93437934e+00	7.58332966e-09
-3.93420934e+00	7.63435256e-09
-3.93403934e+00	7.68566157e-09
-3.93386934e+00	7.73726168e-09
-3.93369934e+00	7.78915790e-09
-3.93352934e+00	7.84135534e-09
-3.93335933e+00	7.89385912e-09
-3.93318933e+00	7.94667446e-09
-3.93301933e+00	7.99980661e-09
-3.93284933e+00	8.05326088e-09
-3.93267933e+00	8.10704264e-09
-3.93250933e+00	8.16115732e-09
-3.93233932e+00	8.21561041e-09
-3.93216932e+00	8.27040745e-09
-3.93199932e+00	8.32555402e-09
-3.93182932e+00	8.38105579e-09
-3.93165932e+00	8.43691847e-09
-3.93148931e+00	8.49314782e-09
-3.93131931e+00	8.54974967e-09
-3.93114931e+00	8.60672989e-09
-3.93097931e+00	8.66409443e-09
-3.93080931e+00	8.72184928e-09
-3.93063931e+00	8.78000049e-09
-3.93046930e+00	8.83855417e-09
-3.93029930e+00	8.89751648e-09
-3.93012930e+00	8.95689364e-09
-3.92995930e+00	9.01669193e-09
-3.92978930e+00	9.07691768e-09
-3.92961930e+00	9.13757729e-09
-3.92944929e+00	9.19867720e-09
-3.92927929e+00	9.26022391e-09
-3.92910929e+00	9.32222399e-09
-3.92893929e+00	9.38468405e-09
-3.92876929e+00	9.44761078e-09
-3.92859929e+00	9.51101089e-09
-3.92842928e+00	9.57489118e-09
-3.92825928e+00	9.63925849e-09
-3.92808928e+00	9.70411972e-09
-3.92791928e+00	9.76948183e-09
-3.92774928e+00	9.83535183e-09
-3.92757928e+00	9.90173680e-09
-3.92740927e+00	9.96864386e-09
-3.92723927e+00	1.00360802e-08
-3.92706927e+00	1.01040531e-08
-3.92689927e+00	1.01725697e-08
-3.92672927e+00	1.02416376e-08
-3.92655927e+00	1.03112640e-08
-3.92638926e+00	1.03814565e-08
-3.92621926e+00	1.04522225e-08
-3.92604926e+00	1.05235697e-08
-3.92587926e+00	1.05955057e-08
-3.92570926e+00	1.06680382e-08
-3.92553926e+00	1.07411749e-08
-3.92536925e+00	1.08149237e-08
-3.92519925e+00	1.08892923e-08
-3.92502925e+00	1.09642888e-08
-3.92485925e+00	1.10399211e-08
-3.92468925e+00	1.11161973e-08
-3.92451925e+00	1.11931254e-08
-3.92434924e+00	1.12707136e-08
-3.92417924e+00	1.13489700e-08
-3.92400924e+00	1.14279031e-08
-3.92383924e+00	1.15075209e-08
-3.92366924e+00	1.15878321e-08
-3.92349923e+00	1.16688449e-08
-3.92332923e+00	1.17505678e-08
-3.92315923e+00	1.18330095e-08
-3.92298923e+00	1.19161785e-08
-3.92281923e+00	1.20000834e-08
-3.92264923e+00	1.20847330e-08
-3.92247922e+00	1.21701361e-08
-3.92230922e+00	1.22563015e-08
-3.92213922e+00	1.23432380e-08
-3.92196922e+00	1.24309546e-08
-3.92179922e+00	1.25194604e-08
-3.92162922e+00	1.26087643e-08
-3.92145921e+00	1.26988755e-08
-3.92128921e+00	1.27898031e-08
-3.92111921e+00	1.28815564e-08
-3.92094921e+00	1.29741446e-08
-3.92077921e+00	1.30675771e-08
-3.92060921e+00	1.31618633e-08
-3.92043920e+00	1.32570126e-08
-3.92026920e+00	1.33530346e-08
-3.92009920e+00	1.34499388e-08
-3.91992920e+00	1.35477348e-08
-3.91975920e+00	1.36464323e-08
-3.91958920e+00	1.37460411e-08
-3.91941919e+00	1.38465709e-08
-3.91924919e+00	1.39480315e-08
-3.91907919e+00	1.40504330e-08
-3.91890919e+00	1.41537852e-08
-3.91873919e+00	1.42580982e-08
-3.91856919e+00	1.43633820e-08
-3.91839918e+00	1.44696468e-08
-3.91822918e+00	1.45769028e-08
-3.91805918e+00	1.46851602e-08
-3.91788918e+00	1.47944293e-08
-3.91771918e+00	1.49047204e-08
-3.91754918e+00	1.50160441e-08
-3.91737917e+00	1.51284107e-08
-3.91720917e+00	1.52418308e-08
-3.91703917e+00	1.53563149e-08
-3.91686917e+00	1.54718738e-08
-3.91669917e+00	1.55885181e-08
-3.91652917e+00	1.57062586e-08
-3.91635916e+00	1.58251060e-08
-3.91618916e+00	1.59450713e-08
-3.91601916e+00	1.60661654e-08
-3.91584916e+00	1.61883992e-08
-3.91567916e+00	1.63117839e-08
-3.91550916e+00	1.64363304e-08
-3.91533915e+00	1.65620500e-08
-3.91516915e+00	1.66889538e-08
-3.91499915e+00	1.68170531e-08
-3.91482915e+00	1.69463593e-08
-3.91465915e+00	1.70768837e-08
-3.91448914e+00	1.72086378e-08
-3.91431914e+00	1.73416330e-08
-3.91414914e+00	1.74758809e-08
-3.91397914e+00	1.76113931e-08
-3.91380914e+00	1.77481813e-08
-3.91363914e+00	1.78862572e-08
-3.91346913e+00	1.80256325e-08
-3.91329913e+00	1.81663192e-08
-3.91312913e+00	1.83083290e-08
-3.91295913e+00	1.84516739e-08
-3.91278913e+00	1.85963660e-08
-3.91261913e+00	1.87424173e-08
-3.91244912e+00	1.88898399e-08
-3.91227912e+00	1.90386459e-08
-3.91210912e+00	1.91888477e-08
-3.91193912e+00	1.93404575e-08
-3.91176912e+00	1.94934876e-08
-3.91159912e+00	1.96479504e-08
-3.91142911e+00	1.98038585e-08
-3.91125911e+00	1.99612242e-08
-3.91108911e+00	2.01200603e-08
-3.91091911e+00	2.02803792e-08
-3.91074911e+00	2.04421937e-08
-3.91057911e+00	2.06055166e-08
-3.91040910e+00	2.07703605e-08
-3.91023910e+00	2.09367385e-08
-3.91006910e+00	2.11046633e-08
-3.90989910e+00	2.12741480e-08
-3.90972910e+00	2.14452055e-08
-3.90955910e+00	2.16178490e-08
-3.90938909e+00	2.17920916e-08
-3.90921909e+00	2.19679465e-08
-3.90904909e+00	2.21454269e-08
-3.90887909e+00	2.23245461e-08
-3.90870909e+00	2.25053176e-08
-3.90853909e+00	2.26877547e-08
-3.90836908e+00	2.28718708e-08
-3.90819908e+00	2.30576796e-08
-3.90802908e+00	2.32451947e-08
-3.90785908e+00	2.34344296e-08
-3.90768908e+00	2.36253980e-08
-3.90751908e+00	2.38181138e-08
-3.90734907e+00	2.40125908e-08
-3.90717907e+00	2.42088427e-08
-3.90700907e+00	2.44068836e-08
-3.90683907e+00	2.46067275e-08
-3.90666907e+00	2.48083883e-08
-3.90649906e+00	2.50118802e-08
-3.90632906e+00	2.52172174e-08
-3.90615906e+00	2.54244140e-08
-3.90598906e+00	2.56334843e-08
-3.90581906e+00	2.58444427e-08
-3.90564906e+00	2.60573035e-08
-3.90547905e+00	2.62720811e-08
-3.90530905e+00	2.64887902e-08
-3.90513905e+00	2.67074451e-08
-3.90496905e+00	2.69280606e-08
-3.90479905e+00	2.71506513e-08
-3.90462905e+00	2.73752319e-08
-3.90445904e+00	2.76018172e-08
-3.90428904e+00	2.78304221e-08
-3.90411904e+00	2.80610614e-08
-3.90394904e+00	2.82937500e-08
-3.90377904e+00	2.85285031e-08
-3.90360904e+00	2.87653356e-08
-3.90343903e+00	2.90042627e-08
-3.90326903e+00	2.92452995e-08
-3.90309903e+00	2.94884614e-08
-3.90292903e+00	2.97337635e-08
-3.90275903e+00	2.99812212e-08
-3.90258903e+00	3.02308499e-08
-3.90241902e+00	3.04826652e-08
-3.90224902e+00	3.07366824e-08
-3.90207902e+00	3.09929172e-08
-3.90190902e+00	3.12513852e-08
-3.90173902e+00	3.15121021e-08
-3.90156902e+00	3.17750837e-08
-3.90139901e+00	3.20403457e-08
-3.90122901e+00	3.23079040e-08
-3.90105901e+00	3.25777745e-08
-3.90088901e+00	3.28499732e-08
-3.90071901e+00	3.31245161e-08
-3.90054901e+00	3.34014193e-08
-3.90037900e+00	3.36806989e-08
-3.90020900e+00	3.39623711e-08
-3.90003900e+00	3.42464523e-08
-3.89986900e+00	3.45329586e-08
-3.89969900e+00	3.48219065e-08
-3.89952900e+00	3.51133124e-08
-3.89935899e+00	3.54071927e-08
-3.89918899e+00	3.57035641e-08
-3.89901899e+00	3.60024430e-08
-3.89884899e+00	3.63038463e-08
-3.89867899e+00	3.66077904e-08
-3.89850899e+00	3.69142923e-08
-3.89833898e+00	3.72233687e-08
-3.89816898e+00	3.75350366e-08
-3.89799898e+00	3.78493128e-08
-3.89782898e+00	3.81662144e-08
-3.89765898e+00	3.84857583e-08
-3.89748897e+00	3.88079617e-08
-3.89731897e+00	3.91328419e-08
-3.89714897e+00	3.94604158e-08
-3.89697897e+00	3.97907010e-08
-3.89680897e+00	4.01237146e-08
-3.89663897e+00	4.04594741e-08
-3.89646896e+00	4.07979969e-08
-3.89629896e+00	4.11393005e-08
-3.89612896e+00	4.14834025e-08
-3.89595896e+00	4.18303205e-08
-3.89578896e+00	4.21800721e-08
-3.89561896e+00	4.25326751e-08
-3.89544895e+00	4.28881473e-08
-3.89527895e+00	4.32465065e-08
-3.89510895e+00	4.36077706e-08
-3.89493895e+00	4.39719576e-08
-3.89476895e+00	4.43390855e-08
-3.89459895e+00	4.47091723e-08
-3.89442894e+00	4.50822362e-08
-3.89425894e+00	4.54582953e-08
-3.89408894e+00	4.58373679e-08
-3.89391894e+00	4.62194723e-08
-3.89374894e+00	4.66046269e-08
-3.89357894e+00	4.69928499e-08
-3.89340893e+00	4.73841600e-08
-3.89323893e+00	4.77785756e-08
-3.89306893e+00	4.81761154e-08
-3.89289893e+00	4.85767978e-08
-3.89272893e+00	4.89806417e-08
-3.89255893e+00	4.93876658e-08
-3.89238892e+00	4.97978889e-08
-3.89221892e+00	5.02113298e-08
-3.89204892e+00	5.06280075e-08
-3.89187892e+00	5.10479409e-08
-3.89170892e+00	5.14711492e-08
-3.89153892e+00	5.18976512e-08
-3.89136891e+00	5.23274663e-08
-3.89119891e+00	5.27606136e-08
-3.89102891e+00	5.31971123e-08
-3.89085891e+00	5.36369819e-08
-3.89068891e+00	5.40802415e-08
-3.89051891e+00	5.45269108e-08
-3.89034890e+00	5.49770092e-08
-3.89017890e+00	5.54305561e-08
-3.89000890e+00	5.58875713e-08
-3.88983890e+00	5.63480743e-08
-3.88966890e+00	5.68120849e-08
-3.88949889e+00	5.72796228e-08
-3.88932889e+00	5.77507079e-08
-3.88915889e+00	5.82253601e-08
-3.88898889e+00	5.87035992e-08
-3.88881889e+00	5.91854454e-08
-3.88864889e+00	5.96709185e-08
-3.88847888e+00	6.01600388e-08
-3.88830888e+00	6.06528265e-08
-3.88813888e+00	6.11493016e-08
-3.88796888e+00	6.16494846e-08
-3.88779888e+00	6.21533957e-08
-3.88762888e+00	6.26610554e-08
-3.88745887e+00	6.31724840e-08
-3.88728887e+00	6.36877022e-08
-3.88711887e+00	6.42067304e-08
-3.88694887e+00	6.47295892e-08
-3.88677887e+00	6.52562994e-08
-3.88660887e+00	6.57868817e-08
-3.88643886e+00	6.63213569e-08
-3.88626886e+00	6.68597458e-08
-3.88609886e+00	6.74020693e-08
-3.88592886e+00	6.79483484e-08
-3.88575886e+00	6.84986041e-08
-3.88558886e+00	6.90528574e-08
-3.88541885e+00	6.96111296e-08
-3.88524885e+00	7.01734417e-08
-3.88507885e+00	7.07398150e-08
-3.88490885e+00	7.13102709e-08
-3.88473885e+00	7.18848307e-08
-3.88456885e+00	7.24635157e-08
-3.88439884e+00	7.30463475e-08
-3.88422884e+00	7.36333476e-08
-3.88405884e+00	7.42245375e-08
-3.88388884e+00	7.48199390e-08
-3.88371884e+00	7.54195737e-08
-3.88354884e+00	7.60234633e-08
-3.88337883e+00	7.66316297e-08
-3.88320883e+00	7.72440947e-08
-3.88303883e+00	7.78608802e-08
-3.88286883e+00	7.84820083e-08
-3.88269883e+00	7.91075010e-08
-3.88252883e+00	7.97373803e-08
-3.88235882e+00	8.03716685e-08
-3.88218882e+00	8.10103876e-08
-3.88201882e+00	8.16535601e-08
-3.88184882e+00	8.23012081e-08
-3.88167882e+00	8.29533541e-08
-3.88150882e+00	8.36100205e-08
-3.88133881e+00	8.42712299e-08
-3.88116881e+00	8.49370046e-08
-3.88099881e+00	8.56068236e-08
-3.88082881e+00	8.62788871e-08
-3.88065881e+00	8.69530801e-08
-3.88048880e+00	8.76294357e-08
-3.88031880e+00	8.83079869e-08
-3.88014880e+00	8.89887663e-08
-3.87997880e+00	8.96718066e-08
-3.87980880e+00	9.03571403e-08
-3.87963880e+00	9.10447997e-08
-3.87946879e+00	9.17348169e-08
-3.87929879e+00	9.24272240e-08
-3.87912879e+00	9.31220527e-08
-3.87895879e+00	9.38193348e-08
-3.87878879e+00	9.45191018e-08
-3.87861879e+00	9.52213851e-08
-3.87844878e+00	9.59262158e-08
-3.87827878e+00	9.66336252e-08
-3.87810878e+00	9.73436441e-08
-3.87793878e+00	9.80563032e-08
-3.87776878e+00	9.87716332e-08
-3.87759878e+00	9.94896645e-08
-3.87742877e+00	1.00210427e-07
-3.87725877e+00	1.00933952e-07
-3.87708877e+00	1.01660268e-07
-3.87691877e+00	1.02389406e-07
-3.87674877e+00	1.03121396e-07
-3.87657877e+00	1.03856266e-07
-3.87640876e+00	1.04594046e-07
-3.87623876e+00	1.05334765e-07
-3.87606876e+00	1.06078453e-07
-3.87589876e+00	1.06825138e-07
-3.87572876e+00	1.07574850e-07
-3.87555876e+00	1.08327615e-07
-3.87538875e+00	1.09083464e-07
-3.87521875e+00	1.09842425e-07
-3.87504875e+00	1.10604525e-07
-3.87487875e+00	1.11369792e-07
-3.87470875e+00	1.12138255e-07
-3.87453875e+00	1.12909940e-07
-3.87436874e+00	1.13684876e-07
-3.87419874e+00	1.14463090e-07
-3.87402874e+00	1.15244609e-07
-3.87385874e+00	1.16029460e-07
-3.87368874e+00	1.16817670e-07
-3.87351874e+00	1.17609266e-07
-3.87334873e+00	1.18404274e-07
-3.87317873e+00	1.19202721e-07
-3.87300873e+00	1.20004632e-07
-3.87283873e+00	1.20810035e-07
-3.87266873e+00	1.21618955e-07
-3.87249872e+00	1.22431417e-07
-3.87232872e+00	1.23247449e-07
-3.87215872e+00	1.24067074e-07
-3.87198872e+00	1.24890318e-07
-3.87181872e+00	1.25717207e-07
-3.87164872e+00	1.26547766e-07
-3.87147871e+00	1.27382019e-07
-3.87130871e+00	1.28219991e-07
-3.87113871e+00	1.29061707e-07
-3.87096871e+00	1.29907192e-07
-3.87079871e+00	1.30756468e-07
-3.87062871e+00	1.31609561e-07
-3.87045870e+00	1.32466495e-07
-3.87028870e+00	1.33327293e-07
-3.87011870e+00	1.34191978e-07
-3.86994870e+00	1.35060576e-07
-3.86977870e+00	1.35933107e-07
-3.86960870e+00	1.36809597e-07
-3.86943869e+00	1.37690068e-07
-3.86926869e+00	1.38574542e-07
-3.86909869e+00	1.39463043e-07
-3.86892869e+00	1.40355593e-07
-3.86875869e+00	1.41252214e-07
-3.86858869e+00	1.42152930e-07
-3.86841868e+00	1.43057760e-07
-3.86824868e+00	1.43966729e-07
-3.86807868e+00	1.44879857e-07
-3.86790868e+00	1.45797166e-07
-3.86773868e+00	1.46718678e-07
-3.86756868e+00	1.47644414e-07
-3.86739867e+00	1.48574395e-07
-3.86722867e+00	1.49508641e-07
-3.86705867e+00	1.50447175e-07
-3.86688867e+00	1.51390017e-07
-3.86671867e+00	1.52337186e-07
-3.86654867e+00	1.53288705e-07
-3.86637866e+00	1.54244592e-07
-3.86620866e+00	1.55204867e-07
-3.86603866e+00	1.56169552e-07
-3.86586866e+00	1.57138665e-07
-3.86569866e+00	1.58112227e-07
-3.86552866e+00	1.59090256e-07
-3.86535865e+00	1.60072772e-07
-3.86518865e+00	1.61059794e-07
-3.86501865e+00	1.62051341e-07
-3.86484865e+00	1.63047432e-07
-3.86467865e+00	1.64048086e-07
-3.86450865e+00	1.65053321e-07
-3.86433864e+00	1.66063155e-07
-3.86416864e+00	1.67077608e-07
-3.86399864e+00	1.68096695e-07
-3.86382864e+00	1.69120437e-07
-3.86365864e+00	1.70148850e-07
-3.86348863e+00	1.71181953e-07
-3.86331863e+00	1.72219761e-07
-3.86314863e+00	1.73262294e-07
-3.86297863e+00	1.74309568e-07
-3.86280863e+00	1.75361599e-07
-3.86263863e+00	1.76418405e-07
-3.86246862e+00	1.77480003e-07
-3.86229862e+00	1.78546409e-07
-3.86212862e+00	1.79617639e-07
-3.86195862e+00	1.80693709e-07
-3.86178862e+00	1.81774636e-07
-3.86161862e+00	1.82860436e-07
-3.86144861e+00	1.83951124e-07
-3.86127861e+00	1.85046715e-07
-3.86110861e+00	1.86147226e-07
-3.86093861e+00	1.87252671e-07
-3.86076861e+00	1.88363066e-07
-3.86059861e+00	1.89478426e-07
-3.86042860e+00	1.90598765e-07
-3.86025860e+00	1.91724098e-07
-3.86008860e+00	1.92854440e-07
-3.85991860e+00	1.93989805e-07
-3.85974860e+00	1.95130207e-07
-3.85957860e+00	1.96275660e-07
-3.85940859e+00	1.97426178e-07
-3.85923859e+00	1.98581775e-07
-3.85906859e+00	1.99742464e-07
-3.85889859e+00	2.00908259e-07
-3.85872859e+00	2.02079173e-07
-3.85855859e+00	2.03255219e-07
-3.85838858e+00	2.04436411e-07
-3.85821858e+00	2.05622760e-07
-3.85804858e+00	2.06814280e-07
-3.85787858e+00	2.08010983e-07
-3.85770858e+00	2.09212882e-07
-3.85753858e+00	2.10419988e-07
-3.85736857e+00	2.11632314e-07
-3.85719857e+00	2.12849871e-07
-3.85702857e+00	2.14072671e-07
-3.85685857e+00	2.15300726e-07
-3.85668857e+00	2.16534048e-07
-3.85651857e+00	2.17772647e-07
-3.85634856e+00	2.19016534e-07
-3.85617856e+00	2.20265721e-07
-3.85600856e+00	2.21520218e-07
-3.85583856e+00	2.22780036e-07
-3.85566856e+00	2.24045186e-07
-3.85549855e+00	2.25315677e-07
-3.85532855e+00	2.26591520e-07
-3.85515855e+00	2.27872725e-07
-3.85498855e+00	2.29159301e-07
-3.85481855e+00	2.30451260e-07
-3.85464855e+00	2.31748609e-07
-3.85447854e+00	2.33051358e-07
-3.85430854e+00	2.34359518e-07
-3.85413854e+00	2.35673096e-07
-3.85396854e+00	2.36992101e-07
-3.85379854e+00	2.38316544e-07
-3.85362854e+00	2.39646431e-07
-3.85345853e+00	2.40981772e-07
-3.85328853e+00	2.42322574e-07
-3.85311853e+00	2.43668847e-07
-3.85294853e+00	2.45020598e-07
-3.85277853e+00	2.46377834e-07
-3.85260853e+00	2.47740564e-07
-3.85243852e+00	2.49108795e-07
-3.85226852e+00	2.50482535e-07
-3.85209852e+00	2.51861791e-07
-3.85192852e+00	2.53246569e-07
-3.85175852e+00	2.54636877e-07
-3.85158852e+00	2.56032721e-07
-3.85141851e+00	2.57434108e-07
-3.85124851e+00	2.58841045e-07
-3.85107851e+00	2.60253538e-07
-3.85090851e+00	2.61671593e-07
-3.85073851e+00	2.63095215e-07
-3.85056851e+00	2.64524412e-07
-3.85039850e+00	2.65959188e-07
-3.85022850e+00	2.67399549e-07
-3.85005850e+00	2.68845500e-07
-3.84988850e+00	2.70297047e-07
-3.84971850e+00	2.71754195e-07
-3.84954850e+00	2.73216948e-07
-3.84937849e+00	2.74685312e-07
-3.84920849e+00	2.76159290e-07
-3.84903849e+00	2.77638888e-07
-3.84886849e+00	2.79124109e-07
-3.84869849e+00	2.80614958e-07
-3.84852849e+00	2.82111439e-07
-3.84835848e+00	2.83613556e-07
-3.84818848e+00	2.85121312e-07
-3.84801848e+00	2.86634710e-07
-3.84784848e+00	2.88153755e-07
-3.84767848e+00	2.89678449e-07
-3.84750848e+00	2.91208795e-07
-3.84733847e+00	2.92744797e-07
-3.84716847e+00	2.94286456e-07
-3.84699847e+00	2.95833776e-07
-3.84682847e+00	2.97386759e-07
-3.84665847e+00	2.98945408e-07
-3.84648846e+00	3.00509724e-07
-3.84631846e+00	3.02079709e-07
-3.84614846e+00	3.03655365e-07
-3.84597846e+00	3.05236695e-07
-3.84580846e+00	3.06823698e-07
-3.84563846e+00	3.08416377e-07
-3.84546845e+00	3.10014734e-07
-3.84529845e+00	3.11618768e-07
-3.84512845e+00	3.13228480e-07
-3.84495845e+00	3.14843873e-07
-3.84478845e+00	3.16464945e-07
-3.84461845e+00	3.18091698e-07
-3.84444844e+00	3.19724132e-07
-3.84427844e+00	3.21362247e-07
-3.84410844e+00	3.23006042e-07
-3.84393844e+00	3.24655518e-07
-3.84376844e+00	3.26310674e-07
-3.84359844e+00	3.27971510e-07
-3.84342843e+00	3.29638026e-07
-3.84325843e+00	3.31310219e-07
-3.84308843e+00	3.32988090e-07
-3.84291843e+00	3.34671637e-07
-3.84274843e+00	3.36360859e-07
-3.84257843e+00	3.38055754e-07
-3.84240842e+00	3.39756321e-07
-3.84223842e+00	3.41462558e-07
-3.84206842e+00	3.43174463e-07
-3.84189842e+00	3.44892035e-07
-3.84172842e+00	3.46615270e-07
-3.84155842e+00	3.48344167e-07
-3.84138841e+00	3.50078723e-07
-3.84121841e+00	3.51818935e-07
-3.84104841e+00	3.53564801e-07
-3.84087841e+00	3.55316317e-07
-3.84070841e+00	3.57073481e-07
-3.84053841e+00	3.58836288e-07
-3.84036840e+00	3.60604737e-07
-3.84019840e+00	3.62378822e-07
-3.84002840e+00	3.64158541e-07
-3.83985840e+00	3.65943888e-07
-3.83968840e+00	3.67734862e-07
-3.83951840e+00	3.69531456e-07
-3.83934839e+00	3.71333667e-07
-3.83917839e+00	3.73141489e-07
-3.83900839e+00	3.74954920e-07
-3.83883839e+00	3.76773953e-07
-3.83866839e+00	3.78598583e-07
-3.83849838e+00	3.80428806e-07
-3.83832838e+00	3.82264616e-07
-3.83815838e+00	3.84106007e-07
-3.83798838e+00	3.85952975e-07
-3.83781838e+00	3.87805513e-07
-3.83764838e+00	3.89663615e-07
-3.83747837e+00	3.91527275e-07
-3.83730837e+00	3.93396488e-07
-3.83713837e+00	3.95271245e-07
-3.83696837e+00	3.97151542e-07
-3.83679837e+00	3.99037372e-07
-3.83662837e+00	4.00928726e-07
-3.83645836e+00	4.02825599e-07
-3.83628836e+00	4.04727984e-07
-3.83611836e+00	4.06635872e-07
-3.83594836e+00	4.08549257e-07
-3.83577836e+00	4.10468131e-07
-3.83560836e+00	4.12392486e-07
-3.83543835e+00	4.14322314e-07
-3.83526835e+00	4.16257607e-07
-3.83509835e+00	4.18198356e-07
-3.83492835e+00	4.20144554e-07
-3.83475835e+00	4.22096192e-07
-3.83458835e+00	4.24053261e-07
-3.83441834e+00	4.26015752e-07
-3.83424834e+00	4.27983657e-07
-3.83407834e+00	4.29956965e-07
-3.83390834e+00	4.31935668e-07
-3.83373834e+00	4.33919756e-07
-3.83356834e+00	4.35909220e-07
-3.83339833e+00	4.37904049e-07
-3.83322833e+00	4.39904234e-07
-3.83305833e+00	4.41909765e-07
-3.83288833e+00	4.43920631e-07
-3.83271833e+00	4.45936822e-07
-3.83254833e+00	4.47958328e-07
-3.83237832e+00	4.49985137e-07
-3.83220832e+00	4.52017239e-07
-3.83203832e+00	4.54054623e-07
-3.83186832e+00	4.56097277e-07
-3.83169832e+00	4.58145191e-07
-3.83152832e+00	4.60198352e-07
-3.83135831e+00	4.62256749e-07
-3.83118831e+00	4.64320371e-07
-3.83101831e+00	4.66389204e-07
-3.83084831e+00	4.68463238e-07
-3.83067831e+00	4.70542460e-07
-3.83050831e+00	4.72626857e-07
-3.83033830e+00	4.74716417e-07
-3.83016830e+00	4.76811127e-07
-3.82999830e+00	4.78910974e-07
-3.82982830e+00	4.81015945e-07
-3.82965830e+00	4.83126028e-07
-3.82948829e+00	4.85241207e-07
-3.82931829e+00	4.87361471e-07
-3.82914829e+00	4.89486806e-07
-3.82897829e+00	4.91617196e-07
-3.82880829e+00	4.93752630e-07
-3.82863829e+00	4.95893092e-07
-3.82846828e+00	4.98038568e-07
-3.82829828e+00	5.00189043e-07
-3.82812828e+00	5.02344504e-07
-3.82795828e+00	5.04504935e-07
-3.82778828e+00	5.06670322e-07
-3.82761828e+00	5.08840649e-07
-3.82744827e+00	5.11015901e-07
-3.82727827e+00	5.13196063e-07
-3.82710827e+00	5.15381119e-07
-3.82693827e+00	5.17571053e-07
-3.82676827e+00	5.19765851e-07
-3.82659827e+00	5.21965495e-07
-3.82642826e+00	5.24169970e-07
-3.82625826e+00	5.26379259e-07
-3.82608826e+00	5.28593345e-07
-3.82591826e+00	5.30812213e-07
-3.82574826e+00	5.33035846e-07
-3.82557826e+00	5.35264226e-07
-3.82540825e+00	5.37497336e-07
-3.82523825e+00	5.39735160e-07
-3.82506825e+00	5.41977679e-07
-3.82489825e+00	5.44224877e-07
-3.82472825e+00	5.46476735e-07
-3.82455825e+00	5.48733237e-07
-3.82438824e+00	5.50994362e-07
-3.82421824e+00	5.53260095e-07
-3.82404824e+00	5.55530415e-07
-3.82387824e+00	5.57805306e-07
-3.82370824e+00	5.60084747e-07
-3.82353824e+00	5.62368721e-07
-3.82336823e+00	5.64657208e-07
-3.82319823e+00	5.66950190e-07
-3.82302823e+00	5.69247647e-07
-3.82285823e+00	5.71549559e-07
-3.82268823e+00	5.73855908e-07
-3.82251823e+00	5.76166673e-07
-3.82234822e+00	5.78481835e-07
-3.82217822e+00	5.80801373e-07
-3.82200822e+00	5.83125267e-07
-3.82183822e+00	5.85453498e-07
-3.82166822e+00	5.87786044e-07
-3.82149821e+00	5.90122885e-07
-3.82132821e+00	5.92464001e-07
-3.82115821e+00	5.94809369e-07
-3.82098821e+00	5.97158970e-07
-3.82081821e+00	5.99512781e-07
-3.82064821e+00	6.01870782e-07
-3.82047820e+00	6.04232950e-07
-3.82030820e+00	6.06599265e-07
-3.82013820e+00	6.08969704e-07
-3.81996820e+00	6.11344245e-07
-3.81979820e+00	6.13722867e-07
-3.81962820e+00	6.16105546e-07
-3.81945819e+00	6.18492260e-07
-3.81928819e+00	6.20882987e-07
-3.81911819e+00	6.23277703e-07
-3.81894819e+00	6.25676386e-07
-3.81877819e+00	6.28079013e-07
-3.81860819e+00	6.30485561e-07
-3.81843818e+00	6.32896005e-07
-3.81826818e+00	6.35310322e-07
-3.81809818e+00	6.37728490e-07
-3.81792818e+00	6.40150483e-07
-3.81775818e+00	6.42576278e-07
-3.81758818e+00	6.45005850e-07
-3.81741817e+00	6.47439175e-07
-3.81724817e+00	6.49876230e-07
-3.81707817e+00	6.52316988e-07
-3.81690817e+00	6.54761425e-07
-3.81673817e+00	6.57209517e-07
-3.81656817e+00	6.59661237e-07
-3.81639816e+00	6.62116562e-07
-3.81622816e+00	6.64575465e-07
-3.81605816e+00	6.67037920e-07
-3.81588816e+00	6.69503903e-07
-3.81571816e+00	6.71973386e-07
-3.81554816e+00	6.74446345e-07
-3.81537815e+00	6.76922753e-07
-3.81520815e+00	6.79402583e-07
-3.81503815e+00	6.81885809e-07
-3.81486815e+00	6.84372404e-07
-3.81469815e+00	6.86862342e-07
-3.81452815e+00	6.89355595e-07
-3.81435814e+00	6.91852137e-07
-3.81418814e+00	6.94351939e-07
-3.81401814e+00	6.96854976e-07
-3.81384814e+00	6.99361218e-07
-3.81367814e+00	7.01870638e-07
-3.81350814e+00	7.04383209e-07
-3.81333813e+00	7.06898902e-07
-3.81316813e+00	7.09417689e-07
-3.81299813e+00	7.11939541e-07
-3.81282813e+00	7.14464431e-07
-3.81265813e+00	7.16992329e-07
-3.81248812e+00	7.19523207e-07
-3.81231812e+00	7.22057035e-07
-3.81214812e+00	7.24593785e-07
-3.81197812e+00	7.27133426e-07
-3.81180812e+00	7.29675931e-07
-3.81163812e+00	7.32221268e-07
-3.81146811e+00	7.34769409e-07
-3.81129811e+00	7.37320323e-07
-3.81112811e+00	7.39873980e-07
-3.81095811e+00	7.42430350e-07
-3.81078811e+00	7.44989403e-07
-3.81061811e+00	7.47551108e-07
-3.81044810e+00	7.50115434e-07
-3.81027810e+00	7.52682351e-07
-3.81010810e+00	7.55251827e-07
-3.80993810e+00	7.57823832e-07
-3.80976810e+00	7.60398334e-07
-3.80959810e+00	7.62975301e-07
-3.80942809e+00	7.65554702e-07
-3.80925809e+00	7.68136505e-07
-3.80908809e+00	7.70720679e-07
-3.80891809e+00	7.73307190e-07
-3.80874809e+00	7.75896007e-07
-3.80857809e+00	7.78487098e-07
-3.80840808e+00	7.81080430e-07
-3.80823808e+00	7.83675970e-07
-3.80806808e+00	7.86273685e-07
-3.80789808e+00	7.88873542e-07
-3.80772808e+00	7.91475509e-07
-3.80755808e+00	7.94079551e-07
-3.80738807e+00	7.96685635e-07
-3.80721807e+00	7.99293729e-07
-3.80704807e+00	8.01903797e-07
-3.80687807e+00	8.04515805e-07
-3.80670807e+00	8.07129721e-07
-3.80653807e+00	8.09745509e-07
-3.80636806e+00	8.12363135e-07
-3.80619806e+00	8.14982565e-07
-3.80602806e+00	8.17603764e-07
-3.80585806e+00	8.20226696e-07
-3.80568806e+00	8.22851328e-07
-3.80551806e+00	8.25477623e-07
-3.80534805e+00	8.28105546e-07
-3.80517805e+00	8.30735062e-07
-3.80500805e+00	8.33366136e-07
-3.80483805e+00	8.35998730e-07
-3.80466805e+00	8.38632810e-07
-3.80449804e+00	8.41268340e-07
-3.80432804e+00	8.43905282e-07
-3.80415804e+00	8.46543601e-07
-3.80398804e+00	8.49183261e-07
-3.80381804e+00	8.51824223e-07
-3.80364804e+00	8.54466452e-07
-3.80347803e+00	8.57109910e-07
-3.80330803e+00	8.59754560e-07
-3.80313803e+00	8.62400365e-07
-3.80296803e+00	8.65047287e-07
-3.80279803e+00	8.67695288e-07
-3.80262803e+00	8.70344332e-07
-3.80245802e+00	8.72994379e-07
-3.80228802e+00	8.75645392e-07
-3.80211802e+00	8.78297332e-07
-3.80194802e+00	8.80950161e-07
-3.80177802e+00	8.83603841e-07
-3.80160802e+00	8.86258332e-07
-3.80143801e+00	8.88913596e-07
-3.80126801e+00	8.91569593e-07
-3.80109801e+00	8.94226285e-07
-3.80092801e+00	8.96883631e-07
-3.80075801e+00	8.99541594e-07
-3.80058801e+00	9.02200132e-07
-3.80041800e+00	9.04859206e-07
-3.80024800e+00	9.07518775e-07
-3.80007800e+00	9.10178801e-07
-3.79990800e+00	9.12839243e-07
-3.79973800e+00	9.15500059e-07
-3.79956800e+00	9.18161210e-07
-3.79939799e+00	9.20822654e-07
-3.79922799e+00	9.23484352e-07
-3.79905799e+00	9.26146261e-07
-3.79888799e+00	9.28808340e-07
-3.79871799e+00	9.31470549e-07
-3.79854799e+00	9.34132845e-07
-3.79837798e+00	9.36795187e-07
-3.79820798e+00	9.39457533e-07
-3.79803798e+00	9.42119841e-07
-3.79786798e+00	9.44782069e-07
-3.79769798e+00	9.47444175e-07
-3.79752798e+00	9.50106115e-07
-3.79735797e+00	9.52767848e-07
-3.79718797e+00	9.55429331e-07
-3.79701797e+00	9.58090521e-07
-3.79684797e+00	9.60751374e-07
-3.79667797e+00	9.63411847e-07
-3.79650797e+00	9.66071898e-07
-3.79633796e+00	9.68731482e-07
-3.79616796e+00	9.71390556e-07
-3.79599796e+00	9.74049075e-07
-3.79582796e+00	9.76706997e-07
-3.79565796e+00	9.79364276e-07
-3.79548795e+00	9.82020869e-07
-3.79531795e+00	9.84676731e-07
-3.79514795e+00	9.87331817e-07
-3.79497795e+00	9.89986065e-07
-3.79480795e+00	9.92638292e-07
-3.79463795e+00	9.95287791e-07
-3.79446794e+00	9.97934547e-07
-3.79429794e+00	1.00057855e-06
-3.79412794e+00	1.00321978e-06
-3.79395794e+00	1.00585823e-06
-3.79378794e+00	1.00849388e-06
-3.79361794e+00	1.01112672e-06
-3.79344793e+00	1.01375674e-06
-3.79327793e+00	1.01638392e-06
-3.79310793e+00	1.01900825e-06
-3.79293793e+00	1.02162972e-06
-3.79276793e+00	1.02424830e-06
-3.79259793e+00	1.02686399e-06
-3.79242792e+00	1.02947678e-06
-3.79225792e+00	1.03208664e-06
-3.79208792e+00	1.03469357e-06
-3.79191792e+00	1.03729754e-06
-3.79174792e+00	1.03989855e-06
-3.79157792e+00	1.04249659e-06
-3.79140791e+00	1.04509162e-06
-3.79123791e+00	1.04768365e-06
-3.79106791e+00	1.05027265e-06
-3.79089791e+00	1.05285862e-06
-3.79072791e+00	1.05544153e-06
-3.79055791e+00	1.05802137e-06
-3.79038790e+00	1.06059813e-06
-3.79021790e+00	1.06317179e-06
-3.79004790e+00	1.06574233e-06
-3.78987790e+00	1.06830975e-06
-3.78970790e+00	1.07087402e-06
-3.78953790e+00	1.07343513e-06
-3.78936789e+00	1.07599306e-06
-3.78919789e+00	1.07854780e-06
-3.78902789e+00	1.08109933e-06
-3.78885789e+00	1.08364764e-06
-3.78868789e+00	1.08619271e-06
-3.78851789e+00	1.08873452e-06
-3.78834788e+00	1.09127306e-06
-3.78817788e+00	1.09380832e-06
-3.78800788e+00	1.09634026e-06
-3.78783788e+00	1.09886889e-06
-3.78766788e+00	1.10139419e-06
-3.78749787e+00	1.10391613e-06
-3.78732787e+00	1.10643469e-06
-3.78715787e+00	1.10894988e-06
-3.78698787e+00	1.11146166e-06
-3.78681787e+00	1.11397002e-06
-3.78664787e+00	1.11647494e-06
-3.78647786e+00	1.11897641e-06
-3.78630786e+00	1.12147441e-06
-3.78613786e+00	1.12396892e-06
-3.78596786e+00	1.12645993e-06
-3.78579786e+00	1.12894741e-06
-3.78562786e+00	1.13143136e-06
-3.78545785e+00	1.13391174e-06
-3.78528785e+00	1.13638856e-06
-3.78511785e+00	1.13886178e-06
-3.78494785e+00	1.14133139e-06
-3.78477785e+00	1.14379738e-06
-3.78460785e+00	1.14625972e-06
-3.78443784e+00	1.14871839e-06
-3.78426784e+00	1.15117339e-06
-3.78409784e+00	1.15362469e-06
-3.78392784e+00	1.15607227e-06
-3.78375784e+00	1.15851611e-06
-3.78358784e+00	1.16095620e-06
-3.78341783e+00	1.16339252e-06
-3.78324783e+00	1.16582505e-06
-3.78307783e+00	1.16825377e-06
-3.78290783e+00	1.17067867e-06
-3.78273783e+00	1.17309972e-06
-3.78256783e+00	1.17551690e-06
-3.78239782e+00	1.17793020e-06
-3.78222782e+00	1.18033960e-06
-3.78205782e+00	1.18274507e-06
-3.78188782e+00	1.18514661e-06
-3.78171782e+00	1.18754418e-06
-3.78154782e+00	1.18993778e-06
-3.78137781e+00	1.19232738e-06
-3.78120781e+00	1.19471296e-06
-3.78103781e+00	1.19709451e-06
-3.78086781e+00	1.19947200e-06
-3.78069781e+00	1.20184541e-06
-3.78052781e+00	1.20421473e-06
-3.78035780e+00	1.20657993e-06
-3.78018780e+00	1.20894100e-06
-3.78001780e+00	1.21129791e-06
-3.77984780e+00	1.21365065e-06
-3.77967780e+00	1.21599919e-06
-3.77950780e+00	1.21834352e-06
-3.77933779e+00	1.22068361e-06
-3.77916779e+00	1.22301945e-06
-3.77899779e+00	1.22535101e-06
-3.77882779e+00	1.22767828e-06
-3.77865779e+00	1.23000122e-06
-3.77848778e+00	1.23231983e-06
-3.77831778e+00	1.23463408e-06
-3.77814778e+00	1.23694396e-06
-3.77797778e+00	1.23924943e-06
-3.77780778e+00	1.24155048e-06
-3.77763778e+00	1.24384709e-06
-3.77746777e+00	1.24613924e-06
-3.77729777e+00	1.24842690e-06
-3.77712777e+00	1.25071006e-06
-3.77695777e+00	1.25298869e-06
-3.77678777e+00	1.25526277e-06
-3.77661777e+00	1.25753228e-06
-3.77644776e+00	1.25979720e-06
-3.77627776e+00	1.26205751e-06
-3.77610776e+00	1.26431319e-06
-3.77593776e+00	1.26656421e-06
-3.77576776e+00	1.26881055e-06
-3.77559776e+00	1.27105219e-06
-3.77542775e+00	1.27328911e-06
-3.77525775e+00	1.27552129e-06
-3.77508775e+00	1.27774869e-06
-3.77491775e+00	1.27997132e-06
-3.77474775e+00	1.28218912e-06
-3.77457775e+00	1.28440210e-06
-3.77440774e+00	1.28661022e-06
-3.77423774e+00	1.28881347e-06
-3.77406774e+00	1.29101181e-06
-3.77389774e+00	1.29320523e-06
-3.77372774e+00	1.29539370e-06
-3.77355774e+00	1.29757720e-06
-3.77338773e+00	1.29975571e-06
-3.77321773e+00	1.30192921e-06
-3.77304773e+00	1.30409766e-06
-3.77287773e+00	1.30626106e-06
-3.77270773e+00	1.30841937e-06
-3.77253773e+00	1.31057257e-06
-3.77236772e+00	1.31272065e-06
-3.77219772e+00	1.31486356e-06
-3.77202772e+00	1.31700130e-06
-3.77185772e+00	1.31913383e-06
-3.77168772e+00	1.32126114e-06
-3.77151772e+00	1.32338320e-06
-3.77134771e+00	1.32549999e-06
-3.77117771e+00	1.32761148e-06
-3.77100771e+00	1.32971764e-06
-3.77083771e+00	1.33181846e-06
-3.77066771e+00	1.33391391e-06
-3.77049770e+00	1.33600397e-06
-3.77032770e+00	1.33808861e-06
-3.77015770e+00	1.34016780e-06
-3.76998770e+00	1.34224153e-06
-3.76981770e+00	1.34430976e-06
-3.76964770e+00	1.34637248e-06
-3.76947769e+00	1.34842965e-06
-3.76930769e+00	1.35048126e-06
-3.76913769e+00	1.35252728e-06
-3.76896769e+00	1.35456768e-06
-3.76879769e+00	1.35660244e-06
-3.76862769e+00	1.35863153e-06
-3.76845768e+00	1.36065493e-06
-3.76828768e+00	1.36267262e-06
-3.76811768e+00	1.36468456e-06
-3.76794768e+00	1.36669073e-06
-3.76777768e+00	1.36869111e-06
-3.76760768e+00	1.37068567e-06
-3.76743767e+00	1.37267439e-06
-3.76726767e+00	1.37465723e-06
-3.76709767e+00	1.37663418e-06
-3.76692767e+00	1.37860521e-06
-3.76675767e+00	1.38057029e-06
-3.76658767e+00	1.38252939e-06
-3.76641766e+00	1.38448249e-06
-3.76624766e+00	1.38642957e-06
-3.76607766e+00	1.38837059e-06
-3.76590766e+00	1.39030553e-06
-3.76573766e+00	1.39223437e-06
-3.76556766e+00	1.39415708e-06
-3.76539765e+00	1.39607362e-06
-3.76522765e+00	1.39798398e-06
-3.76505765e+00	1.39988813e-06
-3.76488765e+00	1.40178604e-06
-3.76471765e+00	1.40367768e-06
-3.76454765e+00	1.40556303e-06
-3.76437764e+00	1.40744205e-06
-3.76420764e+00	1.40931473e-06
-3.76403764e+00	1.41118104e-06
-3.76386764e+00	1.41304094e-06
-3.76369764e+00	1.41489441e-06
-3.76352764e+00	1.41674142e-06
-3.76335763e+00	1.41858195e-06
-3.76318763e+00	1.42041597e-06
-3.76301763e+00	1.42224345e-06
-3.76284763e+00	1.42406436e-06
-3.76267763e+00	1.42587867e-06
-3.76250763e+00	1.42768636e-06
-3.76233762e+00	1.42948740e-06
-3.76216762e+00	1.43128175e-06
-3.76199762e+00	1.43306940e-06
-3.76182762e+00	1.43485032e-06
-3.76165762e+00	1.43662446e-06
-3.76148761e+00	1.43839182e-06
-3.76131761e+00	1.44015235e-06
-3.76114761e+00	1.44190603e-06
-3.76097761e+00	1.44365284e-06
-3.76080761e+00	1.44539273e-06
-3.76063761e+00	1.44712569e-06
-3.76046760e+00	1.44885169e-06
-3.76029760e+00	1.45057068e-06
-3.76012760e+00	1.45228266e-06
-3.75995760e+00	1.45398758e-06
-3.75978760e+00	1.45568543e-06
-3.75961760e+00	1.45737616e-06
-3.75944759e+00	1.45905975e-06
-3.75927759e+00	1.46073617e-06
-3.75910759e+00	1.46240539e-06
-3.75893759e+00	1.46406738e-06
-3.75876759e+00	1.46572211e-06
-3.75859759e+00	1.46736955e-06
-3.75842758e+00	1.46900968e-06
-3.75825758e+00	1.47064246e-06
-3.75808758e+00	1.47226786e-06
-3.75791758e+00	1.47388585e-06
-3.75774758e+00	1.47549640e-06
-3.75757758e+00	1.47709949e-06
-3.75740757e+00	1.47869507e-06
-3.75723757e+00	1.48028313e-06
-3.75706757e+00	1.48186362e-06
-3.75689757e+00	1.48343653e-06
-3.75672757e+00	1.48500181e-06
-3.75655757e+00	1.48655945e-06
-3.75638756e+00	1.48810940e-06
-3.75621756e+00	1.48965163e-06
-3.75604756e+00	1.49118613e-06
-3.75587756e+00	1.49271284e-06
-3.75570756e+00	1.49423176e-06
-3.75553756e+00	1.49574283e-06
-3.75536755e+00	1.49724604e-06
-3.75519755e+00	1.49874134e-06
-3.75502755e+00	1.50022871e-06
-3.75485755e+00	1.50170813e-06
-3.75468755e+00	1.50317954e-06
-3.75451755e+00	1.50464293e-06
-3.75434754e+00	1.50609827e-06
-3.75417754e+00	1.50754551e-06
-3.75400754e+00	1.50898463e-06
-3.75383754e+00	1.51041560e-06
-3.75366754e+00	1.51183838e-06
-3.75349753e+00	1.51325295e-06
-3.75332753e+00	1.51465926e-06
-3.75315753e+00	1.51605729e-06
-3.75298753e+00	1.51744701e-06
-3.75281753e+00	1.51882839e-06
-3.75264753e+00	1.52020138e-06
-3.75247752e+00	1.52156596e-06
-3.75230752e+00	1.52292210e-06
-3.75213752e+00	1.52426976e-06
-3.75196752e+00	1.52560891e-06
-3.75179752e+00	1.52693951e-06
-3.75162752e+00	1.52826154e-06
-3.75145751e+00	1.52957497e-06
-3.75128751e+00	1.53087975e-06
-3.75111751e+00	1.53217585e-06
-3.75094751e+00	1.53346325e-06
-3.75077751e+00	1.53474190e-06
-3.75060751e+00	1.53601178e-06
-3.75043750e+00	1.53727285e-06
-3.75026750e+00	1.53852508e-06
-3.75009750e+00	1.53976843e-06
-3.74992750e+00	1.54100287e-06
-3.74975750e+00	1.54222837e-06
-3.74958750e+00	1.54344489e-06
-3.74941749e+00	1.54465240e-06
-3.74924749e+00	1.54585087e-06
-3.74907749e+00	1.54704025e-06
-3.74890749e+00	1.54822052e-06
-3.74873749e+00	1.54939164e-06
-3.74856749e+00	1.55055358e-06
-3.74839748e+00	1.55170631e-06
-3.74822748e+00	1.55284978e-06
-3.74805748e+00	1.55398396e-06
-3.74788748e+00	1.55510883e-06
-3.74771748e+00	1.55622434e-06
-3.74754748e+00	1.55733045e-06
-3.74737747e+00	1.55842715e-06
-3.74720747e+00	1.55951438e-06
-3.74703747e+00	1.56059212e-06
-3.74686747e+00	1.56166032e-06
-3.74669747e+00	1.56271896e-06
-3.74652747e+00	1.56376800e-06
-3.74635746e+00	1.56480741e-06
-3.74618746e+00	1.56583714e-06
-3.74601746e+00	1.56685716e-06
-3.74584746e+00	1.56786744e-06
-3.74567746e+00	1.56886795e-06
-3.74550746e+00	1.56985863e-06
-3.74533745e+00	1.57083947e-06
-3.74516745e+00	1.57181042e-06
-3.74499745e+00	1.57277145e-06
-3.74482745e+00	1.57372252e-06
-3.74465745e+00	1.57466359e-06
-3.74448744e+00	1.57559464e-06
-3.74431744e+00	1.57651561e-06
-3.74414744e+00	1.57742649e-06
-3.74397744e+00	1.57832722e-06
-3.74380744e+00	1.57921777e-06
-3.74363744e+00	1.58009812e-06
-3.74346743e+00	1.58096821e-06
-3.74329743e+00	1.58182802e-06
-3.74312743e+00	1.58267750e-06
-3.74295743e+00	1.58351662e-06
-3.74278743e+00	1.58434534e-06
-3.74261743e+00	1.58516363e-06
-3.74244742e+00	1.58597145e-06
-3.74227742e+00	1.58676876e-06
-3.74210742e+00	1.58755552e-06
-3.74193742e+00	1.58833170e-06
-3.74176742e+00	1.58909725e-06
-3.74159742e+00	1.58985215e-06
-3.74142741e+00	1.59059635e-06
-3.74125741e+00	1.59132981e-06
-3.74108741e+00	1.59205251e-06
-3.74091741e+00	1.59276439e-06
-3.74074741e+00	1.59346542e-06
-3.74057741e+00	1.59415557e-06
-3.74040740e+00	1.59483480e-06
-3.74023740e+00	1.59550306e-06
-3.74006740e+00	1.59616032e-06
-3.73989740e+00	1.59680654e-06
-3.73972740e+00	1.59744168e-06
-3.73955740e+00	1.59806571e-06
-3.73938739e+00	1.59867859e-06
-3.73921739e+00	1.59928027e-06
-3.73904739e+00	1.59987071e-06
-3.73887739e+00	1.60044989e-06
-3.73870739e+00	1.60101776e-06
-3.73853739e+00	1.60157427e-06
-3.73836738e+00	1.60211940e-06
-3.73819738e+00	1.60265311e-06
-3.73802738e+00	1.60317534e-06
-3.73785738e+00	1.60368608e-06
-3.73768738e+00	1.60418526e-06
-3.73751738e+00	1.60467286e-06
-3.73734737e+00	1.60514884e-06
-3.73717737e+00	1.60561316e-06
-3.73700737e+00	1.60606577e-06
-3.73683737e+00	1.60650663e-06
-3.73666737e+00	1.60693572e-06
-3.73649736e+00	1.60735298e-06
-3.73632736e+00	1.60775838e-06
-3.73615736e+00	1.60815188e-06
-3.73598736e+00	1.60853343e-06
-3.73581736e+00	1.60890300e-06
-3.73564736e+00	1.60926055e-06
-3.73547735e+00	1.60960603e-06
-3.73530735e+00	1.60993941e-06
-3.73513735e+00	1.61026064e-06
-3.73496735e+00	1.61056969e-06
-3.73479735e+00	1.61086651e-06
-3.73462735e+00	1.61115107e-06
-3.73445734e+00	1.61142331e-06
-3.73428734e+00	1.61168321e-06
-3.73411734e+00	1.61193072e-06
-3.73394734e+00	1.61216580e-06
-3.73377734e+00	1.61238840e-06
-3.73360734e+00	1.61259849e-06
-3.73343733e+00	1.61279603e-06
-3.73326733e+00	1.61298097e-06
-3.73309733e+00	1.61315327e-06
-3.73292733e+00	1.61331289e-06
-3.73275733e+00	1.61345979e-06
-3.73258733e+00	1.61359393e-06
-3.73241732e+00	1.61371527e-06
-3.73224732e+00	1.61382376e-06
-3.73207732e+00	1.61391936e-06
-3.73190732e+00	1.61400203e-06
-3.73173732e+00	1.61407173e-06
-3.73156732e+00	1.61412841e-06
-3.73139731e+00	1.61417204e-06
-3.73122731e+00	1.61420256e-06
-3.73105731e+00	1.61421995e-06
-3.73088731e+00	1.61422415e-06
-3.73071731e+00	1.61421513e-06
-3.73054731e+00	1.61419283e-06
-3.73037730e+00	1.61415723e-06
-3.73020730e+00	1.61410826e-06
-3.73003730e+00	1.61404590e-06
-3.72986730e+00	1.61397010e-06
-3.72969730e+00	1.61388082e-06
-3.72952730e+00	1.61377801e-06
-3.72935729e+00	1.61366163e-06
-3.72918729e+00	1.61353163e-06
-3.72901729e+00	1.61338798e-06
-3.72884729e+00	1.61323063e-06
-3.72867729e+00	1.61305953e-06
-3.72850729e+00	1.61287465e-06
-3.72833728e+00	1.61267594e-06
-3.72816728e+00	1.61246335e-06
-3.72799728e+00	1.61223684e-06
-3.72782728e+00	1.61199637e-06
-3.72765728e+00	1.61174189e-06
-3.72748727e+00	1.61147337e-06
-3.72731727e+00	1.61119075e-06
-3.72714727e+00	1.61089398e-06
-3.72697727e+00	1.61058304e-06
-3.72680727e+00	1.61025787e-06
-3.72663727e+00	1.60991842e-06
-3.72646726e+00	1.60956466e-06
-3.72629726e+00	1.60919654e-06
-3.72612726e+00	1.60881401e-06
-3.72595726e+00	1.60841703e-06
-3.72578726e+00	1.60800556e-06
-3.72561726e+00	1.60757954e-06
-3.72544725e+00	1.60713894e-06
-3.72527725e+00	1.60668371e-06
-3.72510725e+00	1.60621380e-06
-3.72493725e+00	1.60572918e-06
-3.72476725e+00	1.60522978e-06
-3.72459725e+00	1.60471557e-06
-3.72442724e+00	1.60418651e-06
-3.72425724e+00	1.60364254e-06
-3.72408724e+00	1.60308363e-06
-3.72391724e+00	1.60250972e-06
-3.72374724e+00	1.60192077e-06
-3.72357724e+00	1.60131674e-06
-3.72340723e+00	1.60069757e-06
-3.72323723e+00	1.60006323e-06
-3.72306723e+00	1.59941366e-06
-3.72289723e+00	1.59874882e-06
-3.72272723e+00	1.59806867e-06
-3.72255723e+00	1.59737315e-06
-3.72238722e+00	1.59666222e-06
-3.72221722e+00	1.59593584e-06
-3.72204722e+00	1.59519396e-06
-3.72187722e+00	1.59443653e-06
-3.72170722e+00	1.59366350e-06
-3.72153722e+00	1.59287483e-06
-3.72136721e+00	1.59207047e-06
-3.72119721e+00	1.59125037e-06
-3.72102721e+00	1.59041449e-06
-3.72085721e+00	1.58956278e-06
-3.72068721e+00	1.58869520e-06
-3.72051721e+00	1.58781169e-06
-3.72034720e+00	1.58691220e-06
-3.72017720e+00	1.58599670e-06
-3.72000720e+00	1.58506513e-06
-3.71983720e+00	1.58411745e-06
-3.71966720e+00	1.58315360e-06
-3.71949719e+00	1.58217354e-06
-3.71932719e+00	1.58117723e-06
-3.71915719e+00	1.58016461e-06
-3.71898719e+00	1.57913563e-06
-3.71881719e+00	1.57809025e-06
-3.71864719e+00	1.57702843e-06
-3.71847718e+00	1.57595010e-06
-3.71830718e+00	1.57485523e-06
-3.71813718e+00	1.57374377e-06
-3.71796718e+00	1.57261566e-06
-3.71779718e+00	1.57147086e-06
-3.71762718e+00	1.57030932e-06
-3.71745717e+00	1.56913099e-06
-3.71728717e+00	1.56793582e-06
-3.71711717e+00	1.56672376e-06
-3.71694717e+00	1.56549477e-06
-3.71677717e+00	1.56424880e-06
-3.71660717e+00	1.56298579e-06
-3.71643716e+00	1.56170570e-06
-3.71626716e+00	1.56040847e-06
-3.71609716e+00	1.55909407e-06
-3.71592716e+00	1.55776243e-06
-3.71575716e+00	1.55641352e-06
-3.71558716e+00	1.55504727e-06
-3.71541715e+00	1.55366365e-06
-3.71524715e+00	1.55226259e-06
-3.71507715e+00	1.55084406e-06
-3.71490715e+00	1.54940800e-06
-3.71473715e+00	1.54795436e-06
-3.71456715e+00	1.54648309e-06
-3.71439714e+00	1.54499414e-06
-3.71422714e+00	1.54348746e-06
-3.71405714e+00	1.54196301e-06
-3.71388714e+00	1.54042072e-06
-3.71371714e+00	1.53886056e-06
-3.71354714e+00	1.53728246e-06
-3.71337713e+00	1.53568639e-06
-3.71320713e+00	1.53407228e-06
-3.71303713e+00	1.53244009e-06
-3.71286713e+00	1.53078976e-06
-3.71269713e+00	1.52912126e-06
-3.71252713e+00	1.52743451e-06
-3.71235712e+00	1.52572949e-06
-3.71218712e+00	1.52400612e-06
-3.71201712e+00	1.52226437e-06
-3.71184712e+00	1.52050417e-06
-3.71167712e+00	1.51872549e-06
-3.71150712e+00	1.51692827e-06
-3.71133711e+00	1.51511245e-06
-3.71116711e+00	1.51327798e-06
-3.71099711e+00	1.51142482e-06
-3.71082711e+00	1.50955291e-06
-3.71065711e+00	1.50766220e-06
-3.71048710e+00	1.50575263e-06
-3.71031710e+00	1.50382417e-06
-3.71014710e+00	1.50187674e-06
-3.70997710e+00	1.49991031e-06
-3.70980710e+00	1.49792481e-06
-3.70963710e+00	1.49592021e-06
-3.70946709e+00	1.49389644e-06
-3.70929709e+00	1.49185345e-06
-3.70912709e+00	1.48979119e-06
-3.70895709e+00	1.48770960e-06
-3.70878709e+00	1.48560864e-06
-3.70861709e+00	1.48348826e-06
-3.70844708e+00	1.48134839e-06
-3.70827708e+00	1.47918899e-06
-3.70810708e+00	1.47701000e-06
-3.70793708e+00	1.47481137e-06
-3.70776708e+00	1.47259305e-06
-3.70759708e+00	1.47035498e-06
-3.70742707e+00	1.46809711e-06
-3.70725707e+00	1.46581939e-06
-3.70708707e+00	1.46352176e-06
-3.70691707e+00	1.46120417e-06
-3.70674707e+00	1.45886657e-06
-3.70657707e+00	1.45650890e-06
-3.70640706e+00	1.45413110e-06
-3.70623706e+00	1.45173314e-06
-3.70606706e+00	1.44931494e-06
-3.70589706e+00	1.44687646e-06
-3.70572706e+00	1.44441765e-06
-3.70555706e+00	1.44193844e-06
-3.70538705e+00	1.43943879e-06
-3.70521705e+00	1.43691864e-06
-3.70504705e+00	1.43437793e-06
-3.70487705e+00	1.43181662e-06
-3.70470705e+00	1.42923464e-06
-3.70453705e+00	1.42663195e-06
-3.70436704e+00	1.42400848e-06
-3.70419704e+00	1.42136974e-06
-3.70402704e+00	1.41872124e-06
-3.70385704e+00	1.41606294e-06
-3.70368704e+00	1.41339482e-06
-3.70351704e+00	1.41071684e-06
-3.70334703e+00	1.40802897e-06
-3.70317703e+00	1.40533117e-06
-3.70300703e+00	1.40262341e-06
-3.70283703e+00	1.39990567e-06
-3.70266703e+00	1.39717790e-06
-3.70249702e+00	1.39444009e-06
-3.70232702e+00	1.39169219e-06
-3.70215702e+00	1.38893418e-06
-3.70198702e+00	1.38616603e-06
-3.70181702e+00	1.38338771e-06
-3.70164702e+00	1.38059919e-06
-3.70147701e+00	1.37780044e-06
-3.70130701e+00	1.37499143e-06
-3.70113701e+00	1.37217213e-06
-3.70096701e+00	1.36934252e-06
-3.70079701e+00	1.36650257e-06
-3.70062701e+00	1.36365225e-06
-3.70045700e+00	1.36079154e-06
-3.70028700e+00	1.35792040e-06
-3.70011700e+00	1.35503882e-06
-3.69994700e+00	1.35214677e-06
-3.69977700e+00	1.34924421e-06
-3.69960700e+00	1.34633114e-06
-3.69943699e+00	1.34340751e-06
-3.69926699e+00	1.34047332e-06
-3.69909699e+00	1.33752853e-06
-3.69892699e+00	1.33457312e-06
-3.69875699e+00	1.33160707e-06
-3.69858699e+00	1.32863035e-06
-3.69841698e+00	1.32564295e-06
-3.69824698e+00	1.32264483e-06
-3.69807698e+00	1.31963599e-06
-3.69790698e+00	1.31661639e-06
-3.69773698e+00	1.31358602e-06
-3.69756698e+00	1.31054486e-06
-3.69739697e+00	1.30749288e-06
-3.69722697e+00	1.30443007e-06
-3.69705697e+00	1.30135641e-06
-3.69688697e+00	1.29827187e-06
-3.69671697e+00	1.29517644e-06
-3.69654697e+00	1.29207010e-06
-3.69637696e+00	1.28895283e-06
-3.69620696e+00	1.28582462e-06
-3.69603696e+00	1.28268544e-06
-3.69586696e+00	1.27953529e-06
-3.69569696e+00	1.27637413e-06
-3.69552696e+00	1.27320197e-06
-3.69535695e+00	1.27001877e-06
-3.69518695e+00	1.26682453e-06
-3.69501695e+00	1.26361923e-06
-3.69484695e+00	1.26040285e-06
-3.69467695e+00	1.25717539e-06
-3.69450695e+00	1.25393682e-06
-3.69433694e+00	1.25068713e-06
-3.69416694e+00	1.24742632e-06
-3.69399694e+00	1.24415436e-06
-3.69382694e+00	1.24087124e-06
-3.69365694e+00	1.23757695e-06
-3.69348693e+00	1.23427148e-06
-3.69331693e+00	1.23095482e-06
-3.69314693e+00	1.22762696e-06
-3.69297693e+00	1.22428788e-06
-3.69280693e+00	1.22093757e-06
-3.69263693e+00	1.21757603e-06
-3.69246692e+00	1.21420325e-06
-3.69229692e+00	1.21081920e-06
-3.69212692e+00	1.20742390e-06
-3.69195692e+00	1.20401732e-06
-3.69178692e+00	1.20059946e-06
-3.69161692e+00	1.19717031e-06
-3.69144691e+00	1.19372986e-06
-3.69127691e+00	1.19027810e-06
-3.69110691e+00	1.18681504e-06
-3.69093691e+00	1.18334066e-06
-3.69076691e+00	1.17985495e-06
-3.69059691e+00	1.17635791e-06
-3.69042690e+00	1.17284953e-06
-3.69025690e+00	1.16932982e-06
-3.69008690e+00	1.16579875e-06
-3.68991690e+00	1.16225634e-06
-3.68974690e+00	1.15870257e-06
-3.68957690e+00	1.15513744e-06
-3.68940689e+00	1.15156095e-06
-3.68923689e+00	1.14797310e-06
-3.68906689e+00	1.14437387e-06
-3.68889689e+00	1.14076328e-06
-3.68872689e+00	1.13714131e-06
-3.68855689e+00	1.13350797e-06
-3.68838688e+00	1.12986326e-06
-3.68821688e+00	1.12620717e-06
-3.68804688e+00	1.12253970e-06
-3.68787688e+00	1.11886085e-06
-3.68770688e+00	1.11517063e-06
-3.68753688e+00	1.11146903e-06
-3.68736687e+00	1.10775605e-06
-3.68719687e+00	1.10403170e-06
-3.68702687e+00	1.10029598e-06
-3.68685687e+00	1.09654889e-06
-3.68668687e+00	1.09279043e-06
-3.68651687e+00	1.08902060e-06
-3.68634686e+00	1.08523941e-06
-3.68617686e+00	1.08144686e-06
-3.68600686e+00	1.07764295e-06
-3.68583686e+00	1.07382770e-06
-3.68566686e+00	1.07000109e-06
-3.68549685e+00	1.06616314e-06
-3.68532685e+00	1.06231386e-06
-3.68515685e+00	1.05845324e-06
-3.68498685e+00	1.05458130e-06
-3.68481685e+00	1.05069804e-06
-3.68464685e+00	1.04680346e-06
-3.68447684e+00	1.04289758e-06
-3.68430684e+00	1.03898040e-06
-3.68413684e+00	1.03505193e-06
-3.68396684e+00	1.03111217e-06
-3.68379684e+00	1.02716114e-06
-3.68362684e+00	1.02319884e-06
-3.68345683e+00	1.01922529e-06
-3.68328683e+00	1.01524049e-06
-3.68311683e+00	1.01124445e-06
-3.68294683e+00	1.00723718e-06
-3.68277683e+00	1.00321870e-06
-3.68260683e+00	9.99189009e-07
-3.68243682e+00	9.95148124e-07
-3.68226682e+00	9.91096055e-07
-3.68209682e+00	9.87032815e-07
-3.68192682e+00	9.82958415e-07
-3.68175682e+00	9.78872869e-07
-3.68158682e+00	9.74776190e-07
-3.68141681e+00	9.70668390e-07
-3.68124681e+00	9.66549484e-07
-3.68107681e+00	9.62419485e-07
-3.68090681e+00	9.58278409e-07
-3.68073681e+00	9.54126269e-07
-3.68056681e+00	9.49963082e-07
-3.68039680e+00	9.45788862e-07
-3.68022680e+00	9.41603626e-07
-3.68005680e+00	9.37407389e-07
-3.67988680e+00	9.33200169e-07
-3.67971680e+00	9.28981983e-07
-3.67954680e+00	9.24752846e-07
-3.67937679e+00	9.20512779e-07
-3.67920679e+00	9.16261797e-07
-3.67903679e+00	9.11999920e-07
-3.67886679e+00	9.07727167e-07
-3.67869679e+00	9.03443556e-07
-3.67852679e+00	8.99149108e-07
-3.67835678e+00	8.94843841e-07
-3.67818678e+00	8.90527776e-07
-3.67801678e+00	8.86200934e-07
-3.67784678e+00	8.81863335e-07
-3.67767678e+00	8.77515001e-07
-3.67750678e+00	8.73155953e-07
-3.67733677e+00	8.68786214e-07
-3.67716677e+00	8.64405805e-07
-3.67699677e+00	8.60014749e-07
-3.67682677e+00	8.55613070e-07
-3.67665677e+00	8.51200790e-07
-3.67648676e+00	8.46777934e-07
-3.67631676e+00	8.42344526e-07
-3.67614676e+00	8.37900590e-07
-3.67597676e+00	8.33446150e-07
-3.67580676e+00	8.28981233e-07
-3.67563676e+00	8.24505863e-07
-3.67546675e+00	8.20020066e-07
-3.67529675e+00	8.15523870e-07
-3.67512675e+00	8.11017300e-07
-3.67495675e+00	8.06500383e-07
-3.67478675e+00	8.01973147e-07
-3.67461675e+00	7.97435619e-07
-3.67444674e+00	7.92887828e-07
-3.67427674e+00	7.88329801e-07
-3.67410674e+00	7.83761568e-07
-3.67393674e+00	7.79183158e-07
-3.67376674e+00	7.74594600e-07
-3.67359674e+00	7.69995925e-07
-3.67342673e+00	7.65387161e-07
-3.67325673e+00	7.60768340e-07
-3.67308673e+00	7.56139493e-07
-3.67291673e+00	7.51500651e-07
-3.67274673e+00	7.46851845e-07
-3.67257673e+00	7.42193108e-07
-3.67240672e+00	7.37524472e-07
-3.67223672e+00	7.32845969e-07
-3.67206672e+00	7.28157633e-07
-3.67189672e+00	7.23459498e-07
-3.67172672e+00	7.18751596e-07
-3.67155672e+00	7.14033962e-07
-3.67138671e+00	7.09306630e-07
-3.67121671e+00	7.04569636e-07
-3.67104671e+00	6.99823014e-07
-3.67087671e+00	6.95066800e-07
-3.67070671e+00	6.90301031e-07
-3.67053671e+00	6.85525741e-07
-3.67036670e+00	6.80740969e-07
-3.67019670e+00	6.75946750e-07
-3.67002670e+00	6.71143123e-07
-3.66985670e+00	6.66330125e-07
-3.66968670e+00	6.61507793e-07
-3.66951670e+00	6.56676167e-07
-3.66934669e+00	6.51835285e-07
-3.66917669e+00	6.46985187e-07
-3.66900669e+00	6.42125911e-07
-3.66883669e+00	6.37257499e-07
-3.66866669e+00	6.32379989e-07
-3.66849668e+00	6.27493422e-07
-3.66832668e+00	6.22597840e-07
-3.66815668e+00	6.17693284e-07
-3.66798668e+00	6.12779795e-07
-3.66781668e+00	6.07857415e-07
-3.66764668e+00	6.02926187e-07
-3.66747667e+00	5.97986153e-07
-3.66730667e+00	5.93037357e-07
-3.66713667e+00	5.88079842e-07
-3.66696667e+00	5.83113651e-07
-3.66679667e+00	5.78138829e-07
-3.66662667e+00	5.73155421e-07
-3.66645666e+00	5.68163471e-07
-3.66628666e+00	5.63163024e-07
-3.66611666e+00	5.58154126e-07
-3.66594666e+00	5.53136824e-07
-3.66577666e+00	5.48111162e-07
-3.66560666e+00	5.43077188e-07
-3.66543665e+00	5.38034950e-07
-3.66526665e+00	5.32984493e-07
-3.66509665e+00	5.27925866e-07
-3.66492665e+00	5.22859118e-07
-3.66475665e+00	5.17784296e-07
-3.66458665e+00	5.12701449e-07
-3.66441664e+00	5.07610627e-07
-3.66424664e+00	5.02511879e-07
-3.66407664e+00	4.97405254e-07
-3.66390664e+00	4.92290804e-07
-3.66373664e+00	4.87168578e-07
-3.66356664e+00	4.82038628e-07
-3.66339663e+00	4.76901005e-07
-3.66322663e+00	4.71755760e-07
-3.66305663e+00	4.66602946e-07
-3.66288663e+00	4.61442615e-07
-3.66271663e+00	4.56274820e-07
-3.66254663e+00	4.51099613e-07
-3.66237662e+00	4.45917048e-07
-3.66220662e+00	4.40727180e-07
-3.66203662e+00	4.35530062e-07
-3.66186662e+00	4.30325748e-07
-3.66169662e+00	4.25114294e-07
-3.66152662e+00	4.19895755e-07
-3.66135661e+00	4.14670186e-07
-3.66118661e+00	4.09437644e-07
-3.66101661e+00	4.04198184e-07
-3.66084661e+00	3.98951864e-07
-3.66067661e+00	3.93698740e-07
-3.66050661e+00	3.88438869e-07
[truncated: 98,001 more rows]
