# Supplementary material for: Observation of angular momentum transfer among crystal lattice modes
Source: Nat Phys. 2026 May 12;22(7):1100–6. doi: 10.1038/s41567-026-03274-8 (PMC13423836; doi:10.1038/s41567-026-03274-8)
Supplement: Supplementary file 8 — Source data for Fig. 3b,c. [file 41567_2026_3274_MOESM8_ESM.zip › Fig3b_photonic_driving_force_modeled.txt]

Driving force in the Photonic excitation pathway
Time (ps)	Amplitude (norm.)
-4.00000000e+00	7.03867441e-06
-3.99983000e+00	7.05219441e-06
-3.99966000e+00	7.06572131e-06
-3.99948999e+00	7.07925511e-06
-3.99931999e+00	7.09279581e-06
-3.99914999e+00	7.10634342e-06
-3.99897999e+00	7.11989792e-06
-3.99880999e+00	7.13345933e-06
-3.99863999e+00	7.14702765e-06
-3.99846998e+00	7.16060286e-06
-3.99829998e+00	7.17418498e-06
-3.99812998e+00	7.18777400e-06
-3.99795998e+00	7.20136992e-06
-3.99778998e+00	7.21497274e-06
-3.99761998e+00	7.22858247e-06
-3.99744997e+00	7.24219910e-06
-3.99727997e+00	7.25582263e-06
-3.99710997e+00	7.26945307e-06
-3.99693997e+00	7.28309041e-06
-3.99676997e+00	7.29673464e-06
-3.99659997e+00	7.31038579e-06
-3.99642996e+00	7.32404383e-06
-3.99625996e+00	7.33770878e-06
-3.99608996e+00	7.35138063e-06
-3.99591996e+00	7.36505938e-06
-3.99574996e+00	7.37874503e-06
-3.99557996e+00	7.39243759e-06
-3.99540995e+00	7.40613705e-06
-3.99523995e+00	7.41984341e-06
-3.99506995e+00	7.43355668e-06
-3.99489995e+00	7.44727684e-06
-3.99472995e+00	7.46100391e-06
-3.99455995e+00	7.47473788e-06
-3.99438994e+00	7.48847876e-06
-3.99421994e+00	7.50222653e-06
-3.99404994e+00	7.51598121e-06
-3.99387994e+00	7.52974279e-06
-3.99370994e+00	7.54351128e-06
-3.99353994e+00	7.55728666e-06
-3.99336993e+00	7.57106895e-06
-3.99319993e+00	7.58485814e-06
-3.99302993e+00	7.59865424e-06
-3.99285993e+00	7.61245723e-06
-3.99268993e+00	7.62626713e-06
-3.99251993e+00	7.64008393e-06
-3.99234992e+00	7.65390764e-06
-3.99217992e+00	7.66773824e-06
-3.99200992e+00	7.68157575e-06
-3.99183992e+00	7.69542016e-06
-3.99166992e+00	7.70927148e-06
-3.99149991e+00	7.72312969e-06
-3.99132991e+00	7.73699481e-06
-3.99115991e+00	7.75086683e-06
-3.99098991e+00	7.76474575e-06
-3.99081991e+00	7.77863158e-06
-3.99064991e+00	7.79252431e-06
-3.99047990e+00	7.80642394e-06
-3.99030990e+00	7.82033047e-06
-3.99013990e+00	7.83424391e-06
-3.98996990e+00	7.84779700e-06
-3.98979990e+00	7.85964862e-06
-3.98962990e+00	7.87150467e-06
-3.98945989e+00	7.88336514e-06
-3.98928989e+00	7.89523003e-06
-3.98911989e+00	7.90709935e-06
-3.98894989e+00	7.91897309e-06
-3.98877989e+00	7.93085125e-06
-3.98860989e+00	7.94273383e-06
-3.98843988e+00	7.95462084e-06
-3.98826988e+00	7.96651227e-06
-3.98809988e+00	7.97840812e-06
-3.98792988e+00	7.99030840e-06
-3.98775988e+00	8.00221309e-06
-3.98758988e+00	8.01412221e-06
-3.98741987e+00	8.02603576e-06
-3.98724987e+00	8.03795372e-06
-3.98707987e+00	8.04987611e-06
-3.98690987e+00	8.06180292e-06
-3.98673987e+00	8.07373416e-06
-3.98656987e+00	8.08566982e-06
-3.98639986e+00	8.09760990e-06
-3.98622986e+00	8.10955440e-06
-3.98605986e+00	8.12150332e-06
-3.98588986e+00	8.13345667e-06
-3.98571986e+00	8.14541444e-06
-3.98554986e+00	8.15737664e-06
-3.98537985e+00	8.16934325e-06
-3.98520985e+00	8.18131429e-06
-3.98503985e+00	8.19328975e-06
-3.98486985e+00	8.20526964e-06
-3.98469985e+00	8.21725395e-06
-3.98452985e+00	8.22924268e-06
-3.98435984e+00	8.24123583e-06
-3.98418984e+00	8.25323340e-06
-3.98401984e+00	8.26523540e-06
-3.98384984e+00	8.27724182e-06
-3.98367984e+00	8.28925267e-06
-3.98350984e+00	8.30126793e-06
-3.98333983e+00	8.31328762e-06
-3.98316983e+00	8.32531174e-06
-3.98299983e+00	8.33734027e-06
-3.98282983e+00	8.34937323e-06
-3.98265983e+00	8.36141061e-06
-3.98248982e+00	8.37345241e-06
-3.98231982e+00	8.38549864e-06
-3.98214982e+00	8.39754929e-06
-3.98197982e+00	8.40960436e-06
-3.98180982e+00	8.42166385e-06
-3.98163982e+00	8.43372777e-06
-3.98146981e+00	8.44579611e-06
-3.98129981e+00	8.45786887e-06
-3.98112981e+00	8.46994606e-06
-3.98095981e+00	8.48202766e-06
-3.98078981e+00	8.49411369e-06
-3.98061981e+00	8.50620415e-06
-3.98044980e+00	8.51829902e-06
-3.98027980e+00	8.53039832e-06
-3.98010980e+00	8.54250204e-06
-3.97993980e+00	8.55370184e-06
-3.97976980e+00	8.56324785e-06
-3.97959980e+00	8.57279617e-06
-3.97942979e+00	8.58234680e-06
-3.97925979e+00	8.59189973e-06
-3.97908979e+00	8.60145497e-06
-3.97891979e+00	8.61101251e-06
-3.97874979e+00	8.62057236e-06
-3.97857979e+00	8.63013451e-06
-3.97840978e+00	8.63969897e-06
-3.97823978e+00	8.64926573e-06
-3.97806978e+00	8.65883479e-06
-3.97789978e+00	8.66840616e-06
-3.97772978e+00	8.67797984e-06
-3.97755978e+00	8.68755582e-06
-3.97738977e+00	8.69713411e-06
-3.97721977e+00	8.70671470e-06
-3.97704977e+00	8.71629760e-06
-3.97687977e+00	8.72588280e-06
-3.97670977e+00	8.73547031e-06
-3.97653977e+00	8.74506012e-06
-3.97636976e+00	8.75465223e-06
-3.97619976e+00	8.76424665e-06
-3.97602976e+00	8.77384338e-06
-3.97585976e+00	8.78344241e-06
-3.97568976e+00	8.79304375e-06
-3.97551976e+00	8.80264739e-06
-3.97534975e+00	8.81225334e-06
-3.97517975e+00	8.82186159e-06
-3.97500975e+00	8.83147214e-06
-3.97483975e+00	8.84108501e-06
-3.97466975e+00	8.85070017e-06
-3.97449974e+00	8.86031764e-06
-3.97432974e+00	8.86993742e-06
-3.97415974e+00	8.87955950e-06
-3.97398974e+00	8.88918389e-06
-3.97381974e+00	8.89881058e-06
-3.97364974e+00	8.90843957e-06
-3.97347973e+00	8.91807088e-06
-3.97330973e+00	8.92770448e-06
-3.97313973e+00	8.93734039e-06
-3.97296973e+00	8.94697861e-06
-3.97279973e+00	8.95661913e-06
-3.97262973e+00	8.96626196e-06
-3.97245972e+00	8.97590709e-06
-3.97228972e+00	8.98555452e-06
-3.97211972e+00	8.99520426e-06
-3.97194972e+00	9.00485631e-06
-3.97177972e+00	9.01451066e-06
-3.97160972e+00	9.02416732e-06
-3.97143971e+00	9.03382628e-06
-3.97126971e+00	9.04348754e-06
-3.97109971e+00	9.05315112e-06
-3.97092971e+00	9.06281699e-06
-3.97075971e+00	9.07248517e-06
-3.97058971e+00	9.08215566e-06
-3.97041970e+00	9.09182845e-06
-3.97024970e+00	9.10150355e-06
-3.97007970e+00	9.11118095e-06
-3.96990970e+00	9.11929659e-06
-3.96973970e+00	9.12603290e-06
-3.96956970e+00	9.13277001e-06
-3.96939969e+00	9.13950791e-06
-3.96922969e+00	9.14624659e-06
-3.96905969e+00	9.15298606e-06
-3.96888969e+00	9.15972633e-06
-3.96871969e+00	9.16646738e-06
-3.96854969e+00	9.17320922e-06
-3.96837968e+00	9.17995184e-06
-3.96820968e+00	9.18669526e-06
-3.96803968e+00	9.19343947e-06
-3.96786968e+00	9.20018446e-06
-3.96769968e+00	9.20693024e-06
-3.96752968e+00	9.21367682e-06
-3.96735967e+00	9.22042418e-06
-3.96718967e+00	9.22717233e-06
-3.96701967e+00	9.23392126e-06
-3.96684967e+00	9.24067099e-06
-3.96667967e+00	9.24742151e-06
-3.96650967e+00	9.25417281e-06
-3.96633966e+00	9.26092490e-06
-3.96616966e+00	9.26767779e-06
-3.96599966e+00	9.27443146e-06
-3.96582966e+00	9.28118591e-06
-3.96565966e+00	9.28794116e-06
-3.96548965e+00	9.29469720e-06
-3.96531965e+00	9.30145403e-06
-3.96514965e+00	9.30821164e-06
-3.96497965e+00	9.31497004e-06
-3.96480965e+00	9.32172923e-06
-3.96463965e+00	9.32848921e-06
-3.96446964e+00	9.33524998e-06
-3.96429964e+00	9.34201154e-06
-3.96412964e+00	9.34877389e-06
-3.96395964e+00	9.35553702e-06
-3.96378964e+00	9.36230095e-06
-3.96361964e+00	9.36906566e-06
-3.96344963e+00	9.37583116e-06
-3.96327963e+00	9.38259745e-06
-3.96310963e+00	9.38936453e-06
-3.96293963e+00	9.39613240e-06
-3.96276963e+00	9.40290106e-06
-3.96259963e+00	9.40967050e-06
-3.96242962e+00	9.41644074e-06
-3.96225962e+00	9.42321176e-06
-3.96208962e+00	9.42998357e-06
-3.96191962e+00	9.43675617e-06
-3.96174962e+00	9.44352956e-06
-3.96157962e+00	9.45030374e-06
-3.96140961e+00	9.45707871e-06
-3.96123961e+00	9.46385446e-06
-3.96106961e+00	9.47063101e-06
-3.96089961e+00	9.47740834e-06
-3.96072961e+00	9.48418646e-06
-3.96055961e+00	9.49096537e-06
-3.96038960e+00	9.49774507e-06
-3.96021960e+00	9.50452556e-06
-3.96004960e+00	9.51130684e-06
-3.95987960e+00	9.51583345e-06
-3.95970960e+00	9.51943102e-06
-3.95953960e+00	9.52302858e-06
-3.95936959e+00	9.52662614e-06
-3.95919959e+00	9.53022369e-06
-3.95902959e+00	9.53382124e-06
-3.95885959e+00	9.53741878e-06
-3.95868959e+00	9.54101632e-06
-3.95851959e+00	9.54461385e-06
-3.95834958e+00	9.54821137e-06
-3.95817958e+00	9.55180890e-06
-3.95800958e+00	9.55540641e-06
-3.95783958e+00	9.55900393e-06
-3.95766958e+00	9.56260143e-06
-3.95749957e+00	9.56619893e-06
-3.95732957e+00	9.56979643e-06
-3.95715957e+00	9.57339392e-06
-3.95698957e+00	9.57699141e-06
-3.95681957e+00	9.58058889e-06
-3.95664957e+00	9.58418637e-06
-3.95647956e+00	9.58778384e-06
-3.95630956e+00	9.59138131e-06
-3.95613956e+00	9.59497877e-06
-3.95596956e+00	9.59857622e-06
-3.95579956e+00	9.60217368e-06
-3.95562956e+00	9.60577112e-06
-3.95545955e+00	9.60936856e-06
-3.95528955e+00	9.61296600e-06
-3.95511955e+00	9.61656343e-06
-3.95494955e+00	9.62016086e-06
-3.95477955e+00	9.62375828e-06
-3.95460955e+00	9.62735569e-06
-3.95443954e+00	9.63095310e-06
-3.95426954e+00	9.63455051e-06
-3.95409954e+00	9.63814791e-06
-3.95392954e+00	9.64174531e-06
-3.95375954e+00	9.64534270e-06
-3.95358954e+00	9.64894008e-06
-3.95341953e+00	9.65253746e-06
-3.95324953e+00	9.65613484e-06
-3.95307953e+00	9.65973221e-06
-3.95290953e+00	9.66332958e-06
-3.95273953e+00	9.66692694e-06
-3.95256953e+00	9.67052429e-06
-3.95239952e+00	9.67412164e-06
-3.95222952e+00	9.67771899e-06
-3.95205952e+00	9.68131633e-06
-3.95188952e+00	9.68491366e-06
-3.95171952e+00	9.68851099e-06
-3.95154952e+00	9.69210832e-06
-3.95137951e+00	9.69570564e-06
-3.95120951e+00	9.69930296e-06
-3.95103951e+00	9.70290027e-06
-3.95086951e+00	9.70649757e-06
-3.95069951e+00	9.71009487e-06
-3.95052951e+00	9.71369217e-06
-3.95035950e+00	9.71728946e-06
-3.95018950e+00	9.72088674e-06
-3.95001950e+00	9.72448402e-06
-3.94984950e+00	9.72518709e-06
-3.94967950e+00	9.72551508e-06
-3.94950950e+00	9.72584297e-06
-3.94933949e+00	9.72617077e-06
-3.94916949e+00	9.72649848e-06
-3.94899949e+00	9.72682609e-06
-3.94882949e+00	9.72715361e-06
-3.94865949e+00	9.72748104e-06
-3.94848948e+00	9.72780837e-06
-3.94831948e+00	9.72813560e-06
-3.94814948e+00	9.72846275e-06
-3.94797948e+00	9.72878980e-06
-3.94780948e+00	9.72911675e-06
-3.94763948e+00	9.72944361e-06
-3.94746947e+00	9.72977038e-06
-3.94729947e+00	9.73009705e-06
-3.94712947e+00	9.73042363e-06
-3.94695947e+00	9.73075012e-06
-3.94678947e+00	9.73107651e-06
-3.94661947e+00	9.73140281e-06
-3.94644946e+00	9.73172901e-06
-3.94627946e+00	9.73205512e-06
-3.94610946e+00	9.73238114e-06
-3.94593946e+00	9.73270706e-06
-3.94576946e+00	9.73303289e-06
-3.94559946e+00	9.73335863e-06
-3.94542945e+00	9.73368427e-06
-3.94525945e+00	9.73400982e-06
-3.94508945e+00	9.73433527e-06
-3.94491945e+00	9.73466063e-06
-3.94474945e+00	9.73498590e-06
-3.94457945e+00	9.73531107e-06
-3.94440944e+00	9.73563615e-06
-3.94423944e+00	9.73596113e-06
-3.94406944e+00	9.73628602e-06
-3.94389944e+00	9.73661082e-06
-3.94372944e+00	9.73693552e-06
-3.94355944e+00	9.73726013e-06
-3.94338943e+00	9.73758464e-06
-3.94321943e+00	9.73790906e-06
-3.94304943e+00	9.73823339e-06
-3.94287943e+00	9.73855763e-06
-3.94270943e+00	9.73888177e-06
-3.94253943e+00	9.73920581e-06
-3.94236942e+00	9.73952976e-06
-3.94219942e+00	9.73985362e-06
-3.94202942e+00	9.74017738e-06
-3.94185942e+00	9.74050105e-06
-3.94168942e+00	9.74082463e-06
-3.94151942e+00	9.74114811e-06
-3.94134941e+00	9.74147150e-06
-3.94117941e+00	9.74179480e-06
-3.94100941e+00	9.74211800e-06
-3.94083941e+00	9.74244111e-06
-3.94066941e+00	9.74276412e-06
-3.94049940e+00	9.74308704e-06
-3.94032940e+00	9.74340986e-06
-3.94015940e+00	9.74373260e-06
-3.93998940e+00	9.74385599e-06
-3.93981940e+00	9.74098333e-06
-3.93964940e+00	9.73811104e-06
-3.93947939e+00	9.73523913e-06
-3.93930939e+00	9.73236758e-06
-3.93913939e+00	9.72949641e-06
-3.93896939e+00	9.72662561e-06
-3.93879939e+00	9.72375518e-06
-3.93862939e+00	9.72088512e-06
-3.93845938e+00	9.71801543e-06
-3.93828938e+00	9.71514612e-06
-3.93811938e+00	9.71227717e-06
-3.93794938e+00	9.70940860e-06
-3.93777938e+00	9.70654039e-06
-3.93760938e+00	9.70367256e-06
-3.93743937e+00	9.70080510e-06
-3.93726937e+00	9.69793801e-06
-3.93709937e+00	9.69507129e-06
-3.93692937e+00	9.69220495e-06
-3.93675937e+00	9.68933897e-06
-3.93658937e+00	9.68647337e-06
-3.93641936e+00	9.68360813e-06
-3.93624936e+00	9.68074327e-06
-3.93607936e+00	9.67787878e-06
-3.93590936e+00	9.67501466e-06
-3.93573936e+00	9.67215091e-06
-3.93556936e+00	9.66928753e-06
-3.93539935e+00	9.66642453e-06
-3.93522935e+00	9.66356189e-06
-3.93505935e+00	9.66069963e-06
-3.93488935e+00	9.65783773e-06
-3.93471935e+00	9.65497621e-06
-3.93454935e+00	9.65211506e-06
-3.93437934e+00	9.64925428e-06
-3.93420934e+00	9.64639388e-06
-3.93403934e+00	9.64353384e-06
-3.93386934e+00	9.64067417e-06
-3.93369934e+00	9.63781488e-06
-3.93352934e+00	9.63495596e-06
-3.93335933e+00	9.63209740e-06
-3.93318933e+00	9.62923922e-06
-3.93301933e+00	9.62638141e-06
-3.93284933e+00	9.62352398e-06
-3.93267933e+00	9.62066691e-06
-3.93250933e+00	9.61781021e-06
-3.93233932e+00	9.61495389e-06
-3.93216932e+00	9.61209793e-06
-3.93199932e+00	9.60924235e-06
-3.93182932e+00	9.60638714e-06
-3.93165932e+00	9.60353230e-06
-3.93148931e+00	9.60067783e-06
-3.93131931e+00	9.59782374e-06
-3.93114931e+00	9.59497001e-06
-3.93097931e+00	9.59211665e-06
-3.93080931e+00	9.58926367e-06
-3.93063931e+00	9.58641106e-06
-3.93046930e+00	9.58355882e-06
-3.93029930e+00	9.58070695e-06
-3.93012930e+00	9.57785545e-06
-3.92995930e+00	9.57429261e-06
-3.92978930e+00	9.56846958e-06
-3.92961930e+00	9.56264769e-06
-3.92944929e+00	9.55682694e-06
-3.92927929e+00	9.55100732e-06
-3.92910929e+00	9.54518883e-06
-3.92893929e+00	9.53937148e-06
-3.92876929e+00	9.53355526e-06
-3.92859929e+00	9.52774018e-06
-3.92842928e+00	9.52192623e-06
-3.92825928e+00	9.51611342e-06
-3.92808928e+00	9.51030174e-06
-3.92791928e+00	9.50449119e-06
-3.92774928e+00	9.49868178e-06
-3.92757928e+00	9.49287350e-06
-3.92740927e+00	9.48706636e-06
-3.92723927e+00	9.48126036e-06
-3.92706927e+00	9.47545548e-06
-3.92689927e+00	9.46965175e-06
-3.92672927e+00	9.46384914e-06
-3.92655927e+00	9.45804767e-06
-3.92638926e+00	9.45224734e-06
-3.92621926e+00	9.44644814e-06
-3.92604926e+00	9.44065007e-06
-3.92587926e+00	9.43485314e-06
-3.92570926e+00	9.42905735e-06
-3.92553926e+00	9.42326268e-06
-3.92536925e+00	9.41746916e-06
-3.92519925e+00	9.41167676e-06
-3.92502925e+00	9.40588551e-06
-3.92485925e+00	9.40009538e-06
-3.92468925e+00	9.39430639e-06
-3.92451925e+00	9.38851854e-06
-3.92434924e+00	9.38273182e-06
-3.92417924e+00	9.37694623e-06
-3.92400924e+00	9.37116178e-06
-3.92383924e+00	9.36537846e-06
-3.92366924e+00	9.35959628e-06
-3.92349923e+00	9.35381523e-06
-3.92332923e+00	9.34803532e-06
-3.92315923e+00	9.34225654e-06
-3.92298923e+00	9.33647890e-06
-3.92281923e+00	9.33070239e-06
-3.92264923e+00	9.32492701e-06
-3.92247922e+00	9.31915277e-06
-3.92230922e+00	9.31337966e-06
-3.92213922e+00	9.30760769e-06
-3.92196922e+00	9.30183685e-06
-3.92179922e+00	9.29606715e-06
-3.92162922e+00	9.29029858e-06
-3.92145921e+00	9.28453115e-06
-3.92128921e+00	9.27876485e-06
-3.92111921e+00	9.27299968e-06
-3.92094921e+00	9.26723565e-06
-3.92077921e+00	9.26147276e-06
-3.92060921e+00	9.25571100e-06
-3.92043920e+00	9.24995037e-06
-3.92026920e+00	9.24419088e-06
-3.92009920e+00	9.23843252e-06
-3.91992920e+00	9.23158349e-06
-3.91975920e+00	9.22320637e-06
-3.91958920e+00	9.21483112e-06
-3.91941919e+00	9.20645777e-06
-3.91924919e+00	9.19808630e-06
-3.91907919e+00	9.18971671e-06
-3.91890919e+00	9.18134901e-06
-3.91873919e+00	9.17298319e-06
-3.91856919e+00	9.16461926e-06
-3.91839918e+00	9.15625722e-06
-3.91822918e+00	9.14789706e-06
-3.91805918e+00	9.13953878e-06
-3.91788918e+00	9.13118239e-06
-3.91771918e+00	9.12282788e-06
-3.91754918e+00	9.11447526e-06
-3.91737917e+00	9.10612453e-06
-3.91720917e+00	9.09777567e-06
-3.91703917e+00	9.08942871e-06
-3.91686917e+00	9.08108363e-06
-3.91669917e+00	9.07274043e-06
-3.91652917e+00	9.06439912e-06
-3.91635916e+00	9.05605969e-06
-3.91618916e+00	9.04772215e-06
-3.91601916e+00	9.03938649e-06
-3.91584916e+00	9.03105272e-06
-3.91567916e+00	9.02272084e-06
-3.91550916e+00	9.01439083e-06
-3.91533915e+00	9.00606272e-06
-3.91516915e+00	8.99773648e-06
-3.91499915e+00	8.98941214e-06
-3.91482915e+00	8.98108968e-06
-3.91465915e+00	8.97276910e-06
-3.91448914e+00	8.96445041e-06
-3.91431914e+00	8.95613360e-06
-3.91414914e+00	8.94781868e-06
-3.91397914e+00	8.93950564e-06
-3.91380914e+00	8.93119449e-06
-3.91363914e+00	8.92288522e-06
-3.91346913e+00	8.91457784e-06
-3.91329913e+00	8.90627234e-06
-3.91312913e+00	8.89796873e-06
-3.91295913e+00	8.88966700e-06
-3.91278913e+00	8.88136716e-06
-3.91261913e+00	8.87306920e-06
-3.91244912e+00	8.86477313e-06
-3.91227912e+00	8.85647894e-06
-3.91210912e+00	8.84818664e-06
-3.91193912e+00	8.83989622e-06
-3.91176912e+00	8.83160769e-06
-3.91159912e+00	8.82332104e-06
-3.91142911e+00	8.81503628e-06
-3.91125911e+00	8.80675340e-06
-3.91108911e+00	8.79847241e-06
-3.91091911e+00	8.79019330e-06
-3.91074911e+00	8.78191608e-06
-3.91057911e+00	8.77364074e-06
-3.91040910e+00	8.76536729e-06
-3.91023910e+00	8.75709572e-06
-3.91006910e+00	8.74882604e-06
-3.90989910e+00	8.73927019e-06
-3.90972910e+00	8.72883445e-06
-3.90955910e+00	8.71840104e-06
-3.90938909e+00	8.70796994e-06
-3.90921909e+00	8.69754116e-06
-3.90904909e+00	8.68711469e-06
-3.90887909e+00	8.67669054e-06
-3.90870909e+00	8.66626871e-06
-3.90853909e+00	8.65584919e-06
-3.90836908e+00	8.64543199e-06
-3.90819908e+00	8.63501711e-06
-3.90802908e+00	8.62460454e-06
-3.90785908e+00	8.61419429e-06
-3.90768908e+00	8.60378635e-06
-3.90751908e+00	8.59338073e-06
-3.90734907e+00	8.58297743e-06
-3.90717907e+00	8.57257645e-06
-3.90700907e+00	8.56217778e-06
-3.90683907e+00	8.55178143e-06
-3.90666907e+00	8.54138739e-06
-3.90649906e+00	8.53099567e-06
-3.90632906e+00	8.52060627e-06
-3.90615906e+00	8.51021918e-06
-3.90598906e+00	8.49983441e-06
-3.90581906e+00	8.48945196e-06
-3.90564906e+00	8.47907182e-06
-3.90547905e+00	8.46869400e-06
-3.90530905e+00	8.45831849e-06
-3.90513905e+00	8.44794531e-06
-3.90496905e+00	8.43757443e-06
-3.90479905e+00	8.42720588e-06
-3.90462905e+00	8.41683964e-06
-3.90445904e+00	8.40647572e-06
-3.90428904e+00	8.39611411e-06
-3.90411904e+00	8.38575482e-06
-3.90394904e+00	8.37539785e-06
-3.90377904e+00	8.36504319e-06
-3.90360904e+00	8.35469086e-06
-3.90343903e+00	8.34434083e-06
-3.90326903e+00	8.33399312e-06
-3.90309903e+00	8.32364773e-06
-3.90292903e+00	8.31330466e-06
-3.90275903e+00	8.30296390e-06
-3.90258903e+00	8.29262546e-06
-3.90241902e+00	8.28228934e-06
-3.90224902e+00	8.27195553e-06
-3.90207902e+00	8.26162404e-06
-3.90190902e+00	8.25129486e-06
-3.90173902e+00	8.24096800e-06
-3.90156902e+00	8.23064346e-06
-3.90139901e+00	8.22032124e-06
-3.90122901e+00	8.21000133e-06
-3.90105901e+00	8.19968373e-06
-3.90088901e+00	8.18936846e-06
-3.90071901e+00	8.17905550e-06
-3.90054901e+00	8.16874485e-06
-3.90037900e+00	8.15843653e-06
-3.90020900e+00	8.14813051e-06
-3.90003900e+00	8.13782682e-06
-3.89986900e+00	8.12625357e-06
-3.89969900e+00	8.11430387e-06
-3.89952900e+00	8.10235636e-06
-3.89935899e+00	8.09041104e-06
-3.89918899e+00	8.07846790e-06
-3.89901899e+00	8.06652696e-06
-3.89884899e+00	8.05458820e-06
-3.89867899e+00	8.04265164e-06
-3.89850899e+00	8.03071726e-06
-3.89833898e+00	8.01878507e-06
-3.89816898e+00	8.00685507e-06
-3.89799898e+00	7.99492725e-06
-3.89782898e+00	7.98300163e-06
-3.89765898e+00	7.97107820e-06
-3.89748897e+00	7.95915695e-06
-3.89731897e+00	7.94723789e-06
-3.89714897e+00	7.93532102e-06
-3.89697897e+00	7.92340634e-06
-3.89680897e+00	7.91149385e-06
-3.89663897e+00	7.89958355e-06
-3.89646896e+00	7.88767543e-06
-3.89629896e+00	7.87576951e-06
-3.89612896e+00	7.86386577e-06
-3.89595896e+00	7.85196422e-06
-3.89578896e+00	7.84006486e-06
-3.89561896e+00	7.82816769e-06
-3.89544895e+00	7.81627271e-06
-3.89527895e+00	7.80437992e-06
-3.89510895e+00	7.79248931e-06
-3.89493895e+00	7.78060090e-06
-3.89476895e+00	7.76871467e-06
-3.89459895e+00	7.75683063e-06
-3.89442894e+00	7.74494878e-06
-3.89425894e+00	7.73306912e-06
-3.89408894e+00	7.72119165e-06
-3.89391894e+00	7.70931636e-06
-3.89374894e+00	7.69744327e-06
-3.89357894e+00	7.68557236e-06
-3.89340893e+00	7.67370364e-06
-3.89323893e+00	7.66183711e-06
-3.89306893e+00	7.64997277e-06
-3.89289893e+00	7.63811062e-06
-3.89272893e+00	7.62625066e-06
-3.89255893e+00	7.61439288e-06
-3.89238892e+00	7.60253730e-06
-3.89221892e+00	7.59068390e-06
-3.89204892e+00	7.57883269e-06
-3.89187892e+00	7.56698367e-06
-3.89170892e+00	7.55513684e-06
-3.89153892e+00	7.54329220e-06
-3.89136891e+00	7.53144974e-06
-3.89119891e+00	7.51960948e-06
-3.89102891e+00	7.50777140e-06
-3.89085891e+00	7.49593551e-06
-3.89068891e+00	7.48410181e-06
-3.89051891e+00	7.47227030e-06
-3.89034890e+00	7.46044098e-06
-3.89017890e+00	7.44861385e-06
-3.89000890e+00	7.43678891e-06
-3.88983890e+00	7.42392899e-06
-3.88966890e+00	7.41101318e-06
-3.88949889e+00	7.39809874e-06
-3.88932889e+00	7.38518568e-06
-3.88915889e+00	7.37227400e-06
-3.88898889e+00	7.35936369e-06
-3.88881889e+00	7.34645477e-06
-3.88864889e+00	7.33354721e-06
-3.88847888e+00	7.32064104e-06
-3.88830888e+00	7.30773624e-06
-3.88813888e+00	7.29483282e-06
-3.88796888e+00	7.28193077e-06
-3.88779888e+00	7.26903011e-06
-3.88762888e+00	7.25613081e-06
-3.88745887e+00	7.24323290e-06
-3.88728887e+00	7.23033636e-06
-3.88711887e+00	7.21744120e-06
-3.88694887e+00	7.20454742e-06
-3.88677887e+00	7.19165501e-06
-3.88660887e+00	7.17876398e-06
-3.88643886e+00	7.16587433e-06
-3.88626886e+00	7.15298605e-06
-3.88609886e+00	7.14009915e-06
-3.88592886e+00	7.12721363e-06
-3.88575886e+00	7.11432949e-06
-3.88558886e+00	7.10144672e-06
-3.88541885e+00	7.08856533e-06
-3.88524885e+00	7.07568531e-06
-3.88507885e+00	7.06280667e-06
-3.88490885e+00	7.04992941e-06
-3.88473885e+00	7.03705353e-06
-3.88456885e+00	7.02417902e-06
-3.88439884e+00	7.01130589e-06
-3.88422884e+00	6.99843413e-06
-3.88405884e+00	6.98556376e-06
-3.88388884e+00	6.97269476e-06
-3.88371884e+00	6.95982713e-06
-3.88354884e+00	6.94696089e-06
-3.88337883e+00	6.93409602e-06
-3.88320883e+00	6.92123252e-06
-3.88303883e+00	6.90837041e-06
-3.88286883e+00	6.89550967e-06
-3.88269883e+00	6.88265031e-06
-3.88252883e+00	6.86979232e-06
-3.88235882e+00	6.85693571e-06
-3.88218882e+00	6.84408048e-06
-3.88201882e+00	6.83122663e-06
-3.88184882e+00	6.81837415e-06
-3.88167882e+00	6.80552305e-06
-3.88150882e+00	6.79267332e-06
-3.88133881e+00	6.77982498e-06
-3.88116881e+00	6.76697801e-06
-3.88099881e+00	6.75413241e-06
-3.88082881e+00	6.74128820e-06
-3.88065881e+00	6.72844536e-06
-3.88048880e+00	6.71560389e-06
-3.88031880e+00	6.70276381e-06
-3.88014880e+00	6.68992510e-06
-3.87997880e+00	6.67702173e-06
-3.87980880e+00	6.66365545e-06
-3.87963880e+00	6.65028907e-06
-3.87946879e+00	6.63692259e-06
-3.87929879e+00	6.62355601e-06
-3.87912879e+00	6.61018933e-06
-3.87895879e+00	6.59682255e-06
-3.87878879e+00	6.58345567e-06
-3.87861879e+00	6.57008869e-06
-3.87844878e+00	6.55672162e-06
-3.87827878e+00	6.54335444e-06
-3.87810878e+00	6.52998716e-06
-3.87793878e+00	6.51661978e-06
-3.87776878e+00	6.50325230e-06
-3.87759878e+00	6.48988473e-06
-3.87742877e+00	6.47651705e-06
-3.87725877e+00	6.46314927e-06
-3.87708877e+00	6.44978140e-06
-3.87691877e+00	6.43641342e-06
-3.87674877e+00	6.42304534e-06
-3.87657877e+00	6.40967717e-06
-3.87640876e+00	6.39630889e-06
-3.87623876e+00	6.38294052e-06
-3.87606876e+00	6.36957204e-06
-3.87589876e+00	6.35620347e-06
-3.87572876e+00	6.34283480e-06
-3.87555876e+00	6.32946602e-06
-3.87538875e+00	6.31609715e-06
-3.87521875e+00	6.30272818e-06
-3.87504875e+00	6.28935910e-06
-3.87487875e+00	6.27598993e-06
-3.87470875e+00	6.26262066e-06
-3.87453875e+00	6.24925129e-06
-3.87436874e+00	6.23588181e-06
-3.87419874e+00	6.22251224e-06
-3.87402874e+00	6.20914257e-06
-3.87385874e+00	6.19577280e-06
-3.87368874e+00	6.18240293e-06
-3.87351874e+00	6.16903296e-06
-3.87334873e+00	6.15566289e-06
-3.87317873e+00	6.14229272e-06
-3.87300873e+00	6.12892245e-06
-3.87283873e+00	6.11555208e-06
-3.87266873e+00	6.10218161e-06
-3.87249872e+00	6.08881105e-06
-3.87232872e+00	6.07544038e-06
-3.87215872e+00	6.06206961e-06
-3.87198872e+00	6.04869874e-06
-3.87181872e+00	6.03532778e-06
-3.87164872e+00	6.02195671e-06
-3.87147871e+00	6.00858554e-06
-3.87130871e+00	5.99521428e-06
-3.87113871e+00	5.98184291e-06
-3.87096871e+00	5.96847144e-06
-3.87079871e+00	5.95509988e-06
-3.87062871e+00	5.94172821e-06
-3.87045870e+00	5.92835645e-06
-3.87028870e+00	5.91498459e-06
-3.87011870e+00	5.90161262e-06
-3.86994870e+00	5.88824675e-06
-3.86977870e+00	5.87489382e-06
-3.86960870e+00	5.86153882e-06
-3.86943869e+00	5.84818173e-06
-3.86926869e+00	5.83482258e-06
-3.86909869e+00	5.82146134e-06
-3.86892869e+00	5.80809803e-06
-3.86875869e+00	5.79473265e-06
-3.86858869e+00	5.78136518e-06
-3.86841868e+00	5.76799565e-06
-3.86824868e+00	5.75462403e-06
-3.86807868e+00	5.74125034e-06
-3.86790868e+00	5.72787457e-06
-3.86773868e+00	5.71449673e-06
-3.86756868e+00	5.70111681e-06
-3.86739867e+00	5.68773482e-06
-3.86722867e+00	5.67435075e-06
-3.86705867e+00	5.66096460e-06
-3.86688867e+00	5.64757638e-06
-3.86671867e+00	5.63418608e-06
-3.86654867e+00	5.62079370e-06
-3.86637866e+00	5.60739925e-06
-3.86620866e+00	5.59400272e-06
-3.86603866e+00	5.58060411e-06
-3.86586866e+00	5.56720343e-06
-3.86569866e+00	5.55380068e-06
-3.86552866e+00	5.54039584e-06
-3.86535865e+00	5.52698894e-06
-3.86518865e+00	5.51357995e-06
-3.86501865e+00	5.50016889e-06
-3.86484865e+00	5.48675575e-06
-3.86467865e+00	5.47334054e-06
-3.86450865e+00	5.45992325e-06
-3.86433864e+00	5.44650388e-06
-3.86416864e+00	5.43308244e-06
-3.86399864e+00	5.41965892e-06
-3.86382864e+00	5.40623333e-06
-3.86365864e+00	5.39280566e-06
-3.86348863e+00	5.37937591e-06
-3.86331863e+00	5.36594409e-06
-3.86314863e+00	5.35251019e-06
-3.86297863e+00	5.33907421e-06
-3.86280863e+00	5.32563616e-06
-3.86263863e+00	5.31219603e-06
-3.86246862e+00	5.29875383e-06
-3.86229862e+00	5.28530955e-06
-3.86212862e+00	5.27186319e-06
-3.86195862e+00	5.25841476e-06
-3.86178862e+00	5.24496425e-06
-3.86161862e+00	5.23151167e-06
-3.86144861e+00	5.21805701e-06
-3.86127861e+00	5.20460027e-06
-3.86110861e+00	5.19114146e-06
-3.86093861e+00	5.17768057e-06
-3.86076861e+00	5.16421760e-06
-3.86059861e+00	5.15075256e-06
-3.86042860e+00	5.13728545e-06
-3.86025860e+00	5.12381625e-06
-3.86008860e+00	5.11034498e-06
-3.85991860e+00	5.09713004e-06
-3.85974860e+00	5.08419266e-06
-3.85957860e+00	5.07125101e-06
-3.85940859e+00	5.05830510e-06
-3.85923859e+00	5.04535491e-06
-3.85906859e+00	5.03240045e-06
-3.85889859e+00	5.01944173e-06
-3.85872859e+00	5.00647874e-06
-3.85855859e+00	4.99351147e-06
-3.85838858e+00	4.98053994e-06
-3.85821858e+00	4.96756414e-06
-3.85804858e+00	4.95458407e-06
-3.85787858e+00	4.94159973e-06
-3.85770858e+00	4.92861113e-06
-3.85753858e+00	4.91561825e-06
-3.85736857e+00	4.90262111e-06
-3.85719857e+00	4.88961969e-06
-3.85702857e+00	4.87661401e-06
-3.85685857e+00	4.86360406e-06
-3.85668857e+00	4.85058983e-06
-3.85651857e+00	4.83757134e-06
-3.85634856e+00	4.82454859e-06
-3.85617856e+00	4.81152156e-06
-3.85600856e+00	4.79849026e-06
-3.85583856e+00	4.78545469e-06
-3.85566856e+00	4.77241486e-06
-3.85549855e+00	4.75937075e-06
-3.85532855e+00	4.74632238e-06
-3.85515855e+00	4.73326974e-06
-3.85498855e+00	4.72021283e-06
-3.85481855e+00	4.70715165e-06
-3.85464855e+00	4.69408620e-06
-3.85447854e+00	4.68101648e-06
-3.85430854e+00	4.66794249e-06
-3.85413854e+00	4.65486424e-06
-3.85396854e+00	4.64178171e-06
-3.85379854e+00	4.62869492e-06
-3.85362854e+00	4.61560385e-06
-3.85345853e+00	4.60250852e-06
-3.85328853e+00	4.58940892e-06
-3.85311853e+00	4.57630505e-06
-3.85294853e+00	4.56319691e-06
-3.85277853e+00	4.55008450e-06
-3.85260853e+00	4.53696782e-06
-3.85243852e+00	4.52384688e-06
-3.85226852e+00	4.51072166e-06
-3.85209852e+00	4.49759218e-06
-3.85192852e+00	4.48445842e-06
-3.85175852e+00	4.47132040e-06
-3.85158852e+00	4.45817811e-06
-3.85141851e+00	4.44503155e-06
-3.85124851e+00	4.43188072e-06
-3.85107851e+00	4.41872562e-06
-3.85090851e+00	4.40556625e-06
-3.85073851e+00	4.39240262e-06
-3.85056851e+00	4.37923471e-06
-3.85039850e+00	4.36606254e-06
-3.85022850e+00	4.35288609e-06
-3.85005850e+00	4.33970538e-06
-3.84988850e+00	4.32718754e-06
-3.84971850e+00	4.31501376e-06
-3.84954850e+00	4.30283365e-06
-3.84937849e+00	4.29064722e-06
-3.84920849e+00	4.27845445e-06
-3.84903849e+00	4.26625536e-06
-3.84886849e+00	4.25404995e-06
-3.84869849e+00	4.24183820e-06
-3.84852849e+00	4.22962013e-06
-3.84835848e+00	4.21739574e-06
-3.84818848e+00	4.20516501e-06
-3.84801848e+00	4.19292796e-06
-3.84784848e+00	4.18068459e-06
-3.84767848e+00	4.16843488e-06
-3.84750848e+00	4.15617885e-06
-3.84733847e+00	4.14391650e-06
-3.84716847e+00	4.13164781e-06
-3.84699847e+00	4.11937280e-06
-3.84682847e+00	4.10709147e-06
-3.84665847e+00	4.09480380e-06
-3.84648846e+00	4.08250981e-06
-3.84631846e+00	4.07020950e-06
-3.84614846e+00	4.05790285e-06
-3.84597846e+00	4.04558988e-06
-3.84580846e+00	4.03327058e-06
-3.84563846e+00	4.02094496e-06
-3.84546845e+00	4.00861301e-06
-3.84529845e+00	3.99627473e-06
-3.84512845e+00	3.98393013e-06
-3.84495845e+00	3.97157920e-06
-3.84478845e+00	3.95922194e-06
-3.84461845e+00	3.94685836e-06
-3.84444844e+00	3.93448845e-06
-3.84427844e+00	3.92211221e-06
-3.84410844e+00	3.90972964e-06
-3.84393844e+00	3.89734075e-06
-3.84376844e+00	3.88494554e-06
-3.84359844e+00	3.87254399e-06
-3.84342843e+00	3.86013612e-06
-3.84325843e+00	3.84772192e-06
-3.84308843e+00	3.83530140e-06
-3.84291843e+00	3.82287455e-06
-3.84274843e+00	3.81044137e-06
-3.84257843e+00	3.79800186e-06
-3.84240842e+00	3.78555603e-06
-3.84223842e+00	3.77310387e-06
-3.84206842e+00	3.76064539e-06
-3.84189842e+00	3.74818058e-06
-3.84172842e+00	3.73570944e-06
-3.84155842e+00	3.72323198e-06
-3.84138841e+00	3.71074818e-06
-3.84121841e+00	3.69825807e-06
-3.84104841e+00	3.68576162e-06
-3.84087841e+00	3.67325885e-06
-3.84070841e+00	3.66074975e-06
-3.84053841e+00	3.64823433e-06
-3.84036840e+00	3.63571257e-06
-3.84019840e+00	3.62318450e-06
-3.84002840e+00	3.61065009e-06
-3.83985840e+00	3.59931374e-06
-3.83968840e+00	3.58821119e-06
-3.83951840e+00	3.57710073e-06
-3.83934839e+00	3.56598239e-06
-3.83917839e+00	3.55485615e-06
-3.83900839e+00	3.54372201e-06
-3.83883839e+00	3.53257998e-06
-3.83866839e+00	3.52143006e-06
-3.83849838e+00	3.51027224e-06
-3.83832838e+00	3.49910653e-06
-3.83815838e+00	3.48793292e-06
-3.83798838e+00	3.47675142e-06
-3.83781838e+00	3.46556202e-06
-3.83764838e+00	3.45436473e-06
-3.83747837e+00	3.44315954e-06
-3.83730837e+00	3.43194646e-06
-3.83713837e+00	3.42072549e-06
-3.83696837e+00	3.40949661e-06
-3.83679837e+00	3.39825985e-06
-3.83662837e+00	3.38701519e-06
-3.83645836e+00	3.37576264e-06
-3.83628836e+00	3.36450219e-06
-3.83611836e+00	3.35323384e-06
-3.83594836e+00	3.34195760e-06
-3.83577836e+00	3.33067347e-06
-3.83560836e+00	3.31938144e-06
-3.83543835e+00	3.30808152e-06
-3.83526835e+00	3.29677370e-06
-3.83509835e+00	3.28545799e-06
-3.83492835e+00	3.27413439e-06
-3.83475835e+00	3.26280289e-06
-3.83458835e+00	3.25146349e-06
-3.83441834e+00	3.24011620e-06
-3.83424834e+00	3.22876102e-06
-3.83407834e+00	3.21739794e-06
-3.83390834e+00	3.20602696e-06
-3.83373834e+00	3.19464809e-06
-3.83356834e+00	3.18326133e-06
-3.83339833e+00	3.17186667e-06
-3.83322833e+00	3.16046412e-06
-3.83305833e+00	3.14905367e-06
-3.83288833e+00	3.13763533e-06
-3.83271833e+00	3.12620909e-06
-3.83254833e+00	3.11477496e-06
-3.83237832e+00	3.10333294e-06
-3.83220832e+00	3.09188302e-06
-3.83203832e+00	3.08042520e-06
-3.83186832e+00	3.06895949e-06
-3.83169832e+00	3.05748589e-06
-3.83152832e+00	3.04600439e-06
-3.83135831e+00	3.03451499e-06
-3.83118831e+00	3.02301770e-06
-3.83101831e+00	3.01151252e-06
-3.83084831e+00	2.99999944e-06
-3.83067831e+00	2.98847847e-06
-3.83050831e+00	2.97694960e-06
-3.83033830e+00	2.96541284e-06
-3.83016830e+00	2.95386819e-06
-3.82999830e+00	2.94233384e-06
-3.82982830e+00	2.93259345e-06
-3.82965830e+00	2.92284438e-06
-3.82948829e+00	2.91308663e-06
-3.82931829e+00	2.90332020e-06
-3.82914829e+00	2.89354508e-06
-3.82897829e+00	2.88376128e-06
-3.82880829e+00	2.87396880e-06
-3.82863829e+00	2.86416764e-06
-3.82846828e+00	2.85435780e-06
-3.82829828e+00	2.84453927e-06
-3.82812828e+00	2.83471207e-06
-3.82795828e+00	2.82487618e-06
-3.82778828e+00	2.81503160e-06
-3.82761828e+00	2.80517835e-06
-3.82744827e+00	2.79531641e-06
-3.82727827e+00	2.78544580e-06
-3.82710827e+00	2.77556650e-06
-3.82693827e+00	2.76567851e-06
-3.82676827e+00	2.75578185e-06
-3.82659827e+00	2.74587650e-06
-3.82642826e+00	2.73596248e-06
-3.82625826e+00	2.72603977e-06
-3.82608826e+00	2.71610837e-06
-3.82591826e+00	2.70616830e-06
-3.82574826e+00	2.69621954e-06
-3.82557826e+00	2.68626211e-06
-3.82540825e+00	2.67629599e-06
-3.82523825e+00	2.66632118e-06
-3.82506825e+00	2.65633770e-06
-3.82489825e+00	2.64634553e-06
-3.82472825e+00	2.63634469e-06
-3.82455825e+00	2.62633515e-06
-3.82438824e+00	2.61631694e-06
-3.82421824e+00	2.60629005e-06
-3.82404824e+00	2.59625447e-06
-3.82387824e+00	2.58621021e-06
-3.82370824e+00	2.57615727e-06
-3.82353824e+00	2.56609565e-06
-3.82336823e+00	2.55602535e-06
-3.82319823e+00	2.54594636e-06
-3.82302823e+00	2.53585869e-06
-3.82285823e+00	2.52576234e-06
-3.82268823e+00	2.51565731e-06
-3.82251823e+00	2.50554359e-06
-3.82234822e+00	2.49542120e-06
-3.82217822e+00	2.48529012e-06
-3.82200822e+00	2.47515036e-06
-3.82183822e+00	2.46500191e-06
-3.82166822e+00	2.45484479e-06
-3.82149821e+00	2.44467898e-06
-3.82132821e+00	2.43450449e-06
-3.82115821e+00	2.42432132e-06
-3.82098821e+00	2.41412947e-06
-3.82081821e+00	2.40392893e-06
-3.82064821e+00	2.39371972e-06
-3.82047820e+00	2.38350182e-06
-3.82030820e+00	2.37327524e-06
-3.82013820e+00	2.36303997e-06
-3.81996820e+00	2.35319492e-06
-3.81979820e+00	2.34507480e-06
-3.81962820e+00	2.33694617e-06
-3.81945819e+00	2.32880902e-06
-3.81928819e+00	2.32066336e-06
-3.81911819e+00	2.31250917e-06
-3.81894819e+00	2.30434647e-06
-3.81877819e+00	2.29617525e-06
-3.81860819e+00	2.28799551e-06
-3.81843818e+00	2.27980726e-06
-3.81826818e+00	2.27161049e-06
-3.81809818e+00	2.26340520e-06
-3.81792818e+00	2.25519139e-06
-3.81775818e+00	2.24696907e-06
-3.81758818e+00	2.23873823e-06
-3.81741817e+00	2.23049887e-06
-3.81724817e+00	2.22225099e-06
-3.81707817e+00	2.21399459e-06
-3.81690817e+00	2.20572968e-06
-3.81673817e+00	2.19745625e-06
-3.81656817e+00	2.18917430e-06
-3.81639816e+00	2.18088384e-06
-3.81622816e+00	2.17258486e-06
-3.81605816e+00	2.16427736e-06
-3.81588816e+00	2.15596134e-06
-3.81571816e+00	2.14763680e-06
-3.81554816e+00	2.13930375e-06
-3.81537815e+00	2.13096218e-06
-3.81520815e+00	2.12261209e-06
-3.81503815e+00	2.11425349e-06
-3.81486815e+00	2.10588636e-06
-3.81469815e+00	2.09751072e-06
-3.81452815e+00	2.08912656e-06
-3.81435814e+00	2.08073389e-06
-3.81418814e+00	2.07233270e-06
-3.81401814e+00	2.06392298e-06
-3.81384814e+00	2.05550476e-06
-3.81367814e+00	2.04707801e-06
-3.81350814e+00	2.03864275e-06
-3.81333813e+00	2.03019896e-06
-3.81316813e+00	2.02174667e-06
-3.81299813e+00	2.01328585e-06
-3.81282813e+00	2.00481652e-06
-3.81265813e+00	1.99633866e-06
-3.81248812e+00	1.98785230e-06
-3.81231812e+00	1.97935741e-06
-3.81214812e+00	1.97085400e-06
-3.81197812e+00	1.96234208e-06
-3.81180812e+00	1.95382164e-06
-3.81163812e+00	1.94529269e-06
-3.81146811e+00	1.93675521e-06
-3.81129811e+00	1.92820922e-06
-3.81112811e+00	1.91965471e-06
-3.81095811e+00	1.91109168e-06
-3.81078811e+00	1.90252014e-06
-3.81061811e+00	1.89394008e-06
-3.81044810e+00	1.88535150e-06
-3.81027810e+00	1.87675440e-06
-3.81010810e+00	1.86814878e-06
-3.80993810e+00	1.86039869e-06
-3.80976810e+00	1.85414979e-06
-3.80959810e+00	1.84789350e-06
-3.80942809e+00	1.84162984e-06
-3.80925809e+00	1.83535878e-06
-3.80908809e+00	1.82908035e-06
-3.80891809e+00	1.82279453e-06
-3.80874809e+00	1.81650133e-06
-3.80857809e+00	1.81020075e-06
-3.80840808e+00	1.80389278e-06
-3.80823808e+00	1.79757743e-06
-3.80806808e+00	1.79125470e-06
-3.80789808e+00	1.78492459e-06
-3.80772808e+00	1.77858709e-06
-3.80755808e+00	1.77224221e-06
-3.80738807e+00	1.76588995e-06
-3.80721807e+00	1.75953030e-06
-3.80704807e+00	1.75316327e-06
-3.80687807e+00	1.74678886e-06
-3.80670807e+00	1.74040706e-06
-3.80653807e+00	1.73401789e-06
-3.80636806e+00	1.72762132e-06
-3.80619806e+00	1.72121738e-06
-3.80602806e+00	1.71480605e-06
-3.80585806e+00	1.70838734e-06
-3.80568806e+00	1.70196125e-06
-3.80551806e+00	1.69552778e-06
-3.80534805e+00	1.68908692e-06
-3.80517805e+00	1.68263868e-06
-3.80500805e+00	1.67618305e-06
-3.80483805e+00	1.66972005e-06
-3.80466805e+00	1.66324966e-06
-3.80449804e+00	1.65677188e-06
-3.80432804e+00	1.65028673e-06
-3.80415804e+00	1.64379419e-06
-3.80398804e+00	1.63729427e-06
-3.80381804e+00	1.63078696e-06
-3.80364804e+00	1.62427228e-06
-3.80347803e+00	1.61775021e-06
-3.80330803e+00	1.61122075e-06
-3.80313803e+00	1.60468392e-06
-3.80296803e+00	1.59813970e-06
-3.80279803e+00	1.59158809e-06
-3.80262803e+00	1.58502911e-06
-3.80245802e+00	1.57846274e-06
-3.80228802e+00	1.57188899e-06
-3.80211802e+00	1.56530786e-06
-3.80194802e+00	1.55871934e-06
-3.80177802e+00	1.55212344e-06
-3.80160802e+00	1.54552016e-06
-3.80143801e+00	1.53890950e-06
-3.80126801e+00	1.53229145e-06
-3.80109801e+00	1.52566602e-06
-3.80092801e+00	1.51903320e-06
-3.80075801e+00	1.51239301e-06
-3.80058801e+00	1.50574543e-06
-3.80041800e+00	1.49909046e-06
-3.80024800e+00	1.49242812e-06
-3.80007800e+00	1.48575839e-06
-3.79990800e+00	1.48045023e-06
-3.79973800e+00	1.47629683e-06
-3.79956800e+00	1.47213802e-06
-3.79939799e+00	1.46797379e-06
-3.79922799e+00	1.46380414e-06
-3.79905799e+00	1.45962908e-06
-3.79888799e+00	1.45544859e-06
-3.79871799e+00	1.45126269e-06
-3.79854799e+00	1.44707138e-06
-3.79837798e+00	1.44287464e-06
-3.79820798e+00	1.43867249e-06
-3.79803798e+00	1.43446493e-06
-3.79786798e+00	1.43025194e-06
-3.79769798e+00	1.42603354e-06
-3.79752798e+00	1.42180972e-06
-3.79735797e+00	1.41758049e-06
-3.79718797e+00	1.41334583e-06
-3.79701797e+00	1.40910576e-06
-3.79684797e+00	1.40486028e-06
-3.79667797e+00	1.40060937e-06
-3.79650797e+00	1.39635305e-06
-3.79633796e+00	1.39209131e-06
-3.79616796e+00	1.38782416e-06
-3.79599796e+00	1.38355159e-06
-3.79582796e+00	1.37927360e-06
-3.79565796e+00	1.37499019e-06
-3.79548795e+00	1.37070137e-06
-3.79531795e+00	1.36640713e-06
-3.79514795e+00	1.36210747e-06
-3.79497795e+00	1.35780239e-06
-3.79480795e+00	1.35349190e-06
-3.79463795e+00	1.34917599e-06
-3.79446794e+00	1.34485467e-06
-3.79429794e+00	1.34052792e-06
-3.79412794e+00	1.33619576e-06
-3.79395794e+00	1.33185819e-06
-3.79378794e+00	1.32751519e-06
-3.79361794e+00	1.32316678e-06
-3.79344793e+00	1.31881295e-06
-3.79327793e+00	1.31445370e-06
-3.79310793e+00	1.31008904e-06
-3.79293793e+00	1.30571896e-06
-3.79276793e+00	1.30134347e-06
-3.79259793e+00	1.29696255e-06
-3.79242792e+00	1.29257622e-06
-3.79225792e+00	1.28818447e-06
-3.79208792e+00	1.28378731e-06
-3.79191792e+00	1.27938472e-06
-3.79174792e+00	1.27497672e-06
-3.79157792e+00	1.27056331e-06
-3.79140791e+00	1.26614447e-06
-3.79123791e+00	1.26172022e-06
-3.79106791e+00	1.25729056e-06
-3.79089791e+00	1.25285547e-06
-3.79072791e+00	1.24841497e-06
-3.79055791e+00	1.24396905e-06
-3.79038790e+00	1.23951771e-06
-3.79021790e+00	1.23506096e-06
-3.79004790e+00	1.23059879e-06
-3.78987790e+00	1.22798998e-06
-3.78970790e+00	1.22610711e-06
-3.78953790e+00	1.22422136e-06
-3.78936789e+00	1.22233271e-06
-3.78919789e+00	1.22044118e-06
-3.78902789e+00	1.21854675e-06
-3.78885789e+00	1.21664943e-06
-3.78868789e+00	1.21474922e-06
-3.78851789e+00	1.21284612e-06
-3.78834788e+00	1.21094013e-06
-3.78817788e+00	1.20903125e-06
-3.78800788e+00	1.20711947e-06
-3.78783788e+00	1.20520481e-06
-3.78766788e+00	1.20328725e-06
-3.78749787e+00	1.20136680e-06
-3.78732787e+00	1.19944346e-06
-3.78715787e+00	1.19751723e-06
-3.78698787e+00	1.19558811e-06
-3.78681787e+00	1.19365610e-06
-3.78664787e+00	1.19172119e-06
-3.78647786e+00	1.18978340e-06
-3.78630786e+00	1.18784271e-06
-3.78613786e+00	1.18589913e-06
-3.78596786e+00	1.18395266e-06
-3.78579786e+00	1.18200330e-06
-3.78562786e+00	1.18005105e-06
-3.78545785e+00	1.17809591e-06
-3.78528785e+00	1.17613787e-06
-3.78511785e+00	1.17417695e-06
-3.78494785e+00	1.17221313e-06
-3.78477785e+00	1.17024642e-06
-3.78460785e+00	1.16827682e-06
-3.78443784e+00	1.16630433e-06
-3.78426784e+00	1.16432895e-06
-3.78409784e+00	1.16235068e-06
-3.78392784e+00	1.16036952e-06
-3.78375784e+00	1.15838546e-06
-3.78358784e+00	1.15639852e-06
-3.78341783e+00	1.15440868e-06
-3.78324783e+00	1.15241595e-06
-3.78307783e+00	1.15042033e-06
-3.78290783e+00	1.14842182e-06
-3.78273783e+00	1.14642042e-06
-3.78256783e+00	1.14441612e-06
-3.78239782e+00	1.14240894e-06
-3.78222782e+00	1.14039886e-06
-3.78205782e+00	1.13838589e-06
-3.78188782e+00	1.13637004e-06
-3.78171782e+00	1.13435129e-06
-3.78154782e+00	1.13232965e-06
-3.78137781e+00	1.13030511e-06
-3.78120781e+00	1.12827769e-06
-3.78103781e+00	1.12624738e-06
-3.78086781e+00	1.12421417e-06
-3.78069781e+00	1.12217807e-06
-3.78052781e+00	1.12013908e-06
-3.78035780e+00	1.11809721e-06
-3.78018780e+00	1.11605243e-06
-3.78001780e+00	1.11400477e-06
-3.77984780e+00	1.11422346e-06
-3.77967780e+00	1.11470723e-06
-3.77950780e+00	1.11519084e-06
-3.77933779e+00	1.11567430e-06
-3.77916779e+00	1.11615759e-06
-3.77899779e+00	1.11664073e-06
-3.77882779e+00	1.11712371e-06
-3.77865779e+00	1.11760653e-06
-3.77848778e+00	1.11808919e-06
-3.77831778e+00	1.11857169e-06
-3.77814778e+00	1.11905404e-06
-3.77797778e+00	1.11953622e-06
-3.77780778e+00	1.12001825e-06
-3.77763778e+00	1.12050012e-06
-3.77746777e+00	1.12098183e-06
-3.77729777e+00	1.12146338e-06
-3.77712777e+00	1.12194477e-06
-3.77695777e+00	1.12242601e-06
-3.77678777e+00	1.12290708e-06
-3.77661777e+00	1.12338800e-06
-3.77644776e+00	1.12386876e-06
-3.77627776e+00	1.12434936e-06
-3.77610776e+00	1.12482980e-06
-3.77593776e+00	1.12531008e-06
-3.77576776e+00	1.12579021e-06
-3.77559776e+00	1.12627017e-06
-3.77542775e+00	1.12674998e-06
-3.77525775e+00	1.12722962e-06
-3.77508775e+00	1.12770911e-06
-3.77491775e+00	1.12818844e-06
-3.77474775e+00	1.12866762e-06
-3.77457775e+00	1.12914663e-06
-3.77440774e+00	1.12962549e-06
-3.77423774e+00	1.13010418e-06
-3.77406774e+00	1.13058272e-06
-3.77389774e+00	1.13106110e-06
-3.77372774e+00	1.13153932e-06
-3.77355774e+00	1.13201738e-06
-3.77338773e+00	1.13249528e-06
-3.77321773e+00	1.13297303e-06
-3.77304773e+00	1.13345061e-06
-3.77287773e+00	1.13392804e-06
-3.77270773e+00	1.13440531e-06
-3.77253773e+00	1.13488242e-06
-3.77236772e+00	1.13535937e-06
-3.77219772e+00	1.13583616e-06
-3.77202772e+00	1.13631280e-06
-3.77185772e+00	1.13678927e-06
-3.77168772e+00	1.13726559e-06
-3.77151772e+00	1.13774175e-06
-3.77134771e+00	1.13821775e-06
-3.77117771e+00	1.13869359e-06
-3.77100771e+00	1.13916927e-06
-3.77083771e+00	1.13964480e-06
-3.77066771e+00	1.14012016e-06
-3.77049770e+00	1.14059537e-06
-3.77032770e+00	1.14107042e-06
-3.77015770e+00	1.14154531e-06
-3.76998770e+00	1.14219070e-06
-3.76981770e+00	1.14502544e-06
-3.76964770e+00	1.14786259e-06
-3.76947769e+00	1.15070215e-06
-3.76930769e+00	1.15354412e-06
-3.76913769e+00	1.15638850e-06
-3.76896769e+00	1.15923529e-06
-3.76879769e+00	1.16208448e-06
-3.76862769e+00	1.16493609e-06
-3.76845768e+00	1.16779011e-06
-3.76828768e+00	1.17064653e-06
-3.76811768e+00	1.17350537e-06
-3.76794768e+00	1.17636661e-06
-3.76777768e+00	1.17923026e-06
-3.76760768e+00	1.18209633e-06
-3.76743767e+00	1.18496480e-06
-3.76726767e+00	1.18783568e-06
-3.76709767e+00	1.19070897e-06
-3.76692767e+00	1.19358467e-06
-3.76675767e+00	1.19646279e-06
-3.76658767e+00	1.19934331e-06
-3.76641766e+00	1.20222623e-06
-3.76624766e+00	1.20511157e-06
-3.76607766e+00	1.20799932e-06
-3.76590766e+00	1.21088948e-06
-3.76573766e+00	1.21378205e-06
-3.76556766e+00	1.21667702e-06
-3.76539765e+00	1.21957441e-06
-3.76522765e+00	1.22247420e-06
-3.76505765e+00	1.22537641e-06
-3.76488765e+00	1.22828102e-06
-3.76471765e+00	1.23118805e-06
-3.76454765e+00	1.23409748e-06
-3.76437764e+00	1.23700932e-06
-3.76420764e+00	1.23992358e-06
-3.76403764e+00	1.24284024e-06
-3.76386764e+00	1.24575931e-06
-3.76369764e+00	1.24868079e-06
-3.76352764e+00	1.25160468e-06
-3.76335763e+00	1.25453098e-06
-3.76318763e+00	1.25745969e-06
-3.76301763e+00	1.26039081e-06
-3.76284763e+00	1.26332433e-06
-3.76267763e+00	1.26626027e-06
-3.76250763e+00	1.26919862e-06
-3.76233762e+00	1.27213937e-06
-3.76216762e+00	1.27508254e-06
-3.76199762e+00	1.27802811e-06
-3.76182762e+00	1.28097610e-06
-3.76165762e+00	1.28392649e-06
-3.76148761e+00	1.28687930e-06
-3.76131761e+00	1.28983451e-06
-3.76114761e+00	1.29279213e-06
-3.76097761e+00	1.29575216e-06
-3.76080761e+00	1.29871460e-06
-3.76063761e+00	1.30167945e-06
-3.76046760e+00	1.30464671e-06
-3.76029760e+00	1.30761638e-06
-3.76012760e+00	1.31058846e-06
-3.75995760e+00	1.31407705e-06
-3.75978760e+00	1.31911647e-06
-3.75961760e+00	1.32416038e-06
-3.75944759e+00	1.32920879e-06
-3.75927759e+00	1.33426168e-06
-3.75910759e+00	1.33931906e-06
-3.75893759e+00	1.34438093e-06
-3.75876759e+00	1.34944729e-06
-3.75859759e+00	1.35451814e-06
-3.75842758e+00	1.35959348e-06
-3.75825758e+00	1.36467331e-06
-3.75808758e+00	1.36975763e-06
-3.75791758e+00	1.37484644e-06
-3.75774758e+00	1.37993973e-06
-3.75757758e+00	1.38503752e-06
-3.75740757e+00	1.39013979e-06
-3.75723757e+00	1.39524655e-06
-3.75706757e+00	1.40035781e-06
-3.75689757e+00	1.40547355e-06
-3.75672757e+00	1.41059378e-06
-3.75655757e+00	1.41571850e-06
-3.75638756e+00	1.42084771e-06
-3.75621756e+00	1.42598141e-06
-3.75604756e+00	1.43111960e-06
-3.75587756e+00	1.43626228e-06
-3.75570756e+00	1.44140944e-06
-3.75553756e+00	1.44656110e-06
-3.75536755e+00	1.45171725e-06
-3.75519755e+00	1.45687788e-06
-3.75502755e+00	1.46204300e-06
-3.75485755e+00	1.46721262e-06
-3.75468755e+00	1.47238672e-06
-3.75451755e+00	1.47756531e-06
-3.75434754e+00	1.48274839e-06
-3.75417754e+00	1.48793596e-06
-3.75400754e+00	1.49312802e-06
-3.75383754e+00	1.49832457e-06
-3.75366754e+00	1.50352561e-06
-3.75349753e+00	1.50873113e-06
-3.75332753e+00	1.51394115e-06
-3.75315753e+00	1.51915566e-06
-3.75298753e+00	1.52437465e-06
-3.75281753e+00	1.52959813e-06
-3.75264753e+00	1.53482611e-06
-3.75247752e+00	1.54005857e-06
-3.75230752e+00	1.54529552e-06
-3.75213752e+00	1.55053696e-06
-3.75196752e+00	1.55578289e-06
-3.75179752e+00	1.56103331e-06
-3.75162752e+00	1.56628822e-06
-3.75145751e+00	1.57154762e-06
-3.75128751e+00	1.57681151e-06
-3.75111751e+00	1.58207988e-06
-3.75094751e+00	1.58735275e-06
-3.75077751e+00	1.59263010e-06
-3.75060751e+00	1.59791195e-06
-3.75043750e+00	1.60319828e-06
-3.75026750e+00	1.60848910e-06
-3.75009750e+00	1.61378442e-06
-3.74992750e+00	1.61978729e-06
-3.74975750e+00	1.62674113e-06
-3.74958750e+00	1.63370084e-06
-3.74941749e+00	1.64066640e-06
-3.74924749e+00	1.64763782e-06
-3.74907749e+00	1.65461510e-06
-3.74890749e+00	1.66159824e-06
-3.74873749e+00	1.66858724e-06
-3.74856749e+00	1.67558209e-06
-3.74839748e+00	1.68258280e-06
-3.74822748e+00	1.68958937e-06
-3.74805748e+00	1.69660180e-06
-3.74788748e+00	1.70362009e-06
-3.74771748e+00	1.71064423e-06
-3.74754748e+00	1.71767424e-06
-3.74737747e+00	1.72471010e-06
-3.74720747e+00	1.73175182e-06
-3.74703747e+00	1.73879940e-06
-3.74686747e+00	1.74585284e-06
-3.74669747e+00	1.75291213e-06
-3.74652747e+00	1.75997729e-06
-3.74635746e+00	1.76704830e-06
-3.74618746e+00	1.77412517e-06
-3.74601746e+00	1.78120790e-06
-3.74584746e+00	1.78829648e-06
-3.74567746e+00	1.79539093e-06
-3.74550746e+00	1.80249123e-06
-3.74533745e+00	1.80959739e-06
-3.74516745e+00	1.81670941e-06
-3.74499745e+00	1.82382729e-06
-3.74482745e+00	1.83095103e-06
-3.74465745e+00	1.83808062e-06
-3.74448744e+00	1.84521607e-06
-3.74431744e+00	1.85235739e-06
-3.74414744e+00	1.85950456e-06
-3.74397744e+00	1.86665758e-06
-3.74380744e+00	1.87381647e-06
-3.74363744e+00	1.88098121e-06
-3.74346743e+00	1.88815182e-06
-3.74329743e+00	1.89532828e-06
-3.74312743e+00	1.90251060e-06
-3.74295743e+00	1.90969877e-06
-3.74278743e+00	1.91689281e-06
-3.74261743e+00	1.92409270e-06
-3.74244742e+00	1.93129846e-06
-3.74227742e+00	1.93851007e-06
-3.74210742e+00	1.94572753e-06
-3.74193742e+00	1.95295086e-06
-3.74176742e+00	1.96018005e-06
-3.74159742e+00	1.96741509e-06
-3.74142741e+00	1.97465599e-06
-3.74125741e+00	1.98190275e-06
-3.74108741e+00	1.98915537e-06
-3.74091741e+00	1.99641385e-06
-3.74074741e+00	2.00367818e-06
-3.74057741e+00	2.01094838e-06
-3.74040740e+00	2.01822443e-06
-3.74023740e+00	2.02550634e-06
-3.74006740e+00	2.03279411e-06
-3.73989740e+00	2.04077592e-06
-3.73972740e+00	2.04921613e-06
-3.73955740e+00	2.05766277e-06
-3.73938739e+00	2.06611583e-06
-3.73921739e+00	2.07457532e-06
-3.73904739e+00	2.08304124e-06
-3.73887739e+00	2.09151359e-06
-3.73870739e+00	2.09999236e-06
-3.73853739e+00	2.10847756e-06
-3.73836738e+00	2.11696918e-06
-3.73819738e+00	2.12546723e-06
-3.73802738e+00	2.13397171e-06
-3.73785738e+00	2.14248262e-06
-3.73768738e+00	2.15099995e-06
-3.73751738e+00	2.15952371e-06
-3.73734737e+00	2.16805390e-06
-3.73717737e+00	2.17659051e-06
-3.73700737e+00	2.18513355e-06
-3.73683737e+00	2.19368302e-06
-3.73666737e+00	2.20223891e-06
-3.73649736e+00	2.21080124e-06
-3.73632736e+00	2.21936998e-06
-3.73615736e+00	2.22794516e-06
-3.73598736e+00	2.23652676e-06
-3.73581736e+00	2.24511479e-06
-3.73564736e+00	2.25370924e-06
-3.73547735e+00	2.26231013e-06
-3.73530735e+00	2.27091743e-06
-3.73513735e+00	2.27953117e-06
-3.73496735e+00	2.28815133e-06
-3.73479735e+00	2.29677792e-06
-3.73462735e+00	2.30541094e-06
-3.73445734e+00	2.31405038e-06
-3.73428734e+00	2.32269625e-06
-3.73411734e+00	2.33134855e-06
-3.73394734e+00	2.34000727e-06
-3.73377734e+00	2.34867242e-06
-3.73360734e+00	2.35734400e-06
-3.73343733e+00	2.36602201e-06
-3.73326733e+00	2.37470644e-06
-3.73309733e+00	2.38339730e-06
-3.73292733e+00	2.39209458e-06
-3.73275733e+00	2.40079829e-06
-3.73258733e+00	2.40950843e-06
-3.73241732e+00	2.41822500e-06
-3.73224732e+00	2.42694799e-06
-3.73207732e+00	2.43567741e-06
-3.73190732e+00	2.44441326e-06
-3.73173732e+00	2.45315553e-06
-3.73156732e+00	2.46190423e-06
-3.73139731e+00	2.47065936e-06
-3.73122731e+00	2.47942091e-06
-3.73105731e+00	2.48818889e-06
-3.73088731e+00	2.49696330e-06
-3.73071731e+00	2.50574413e-06
-3.73054731e+00	2.51453139e-06
-3.73037730e+00	2.52332508e-06
-3.73020730e+00	2.53212520e-06
-3.73003730e+00	2.54093174e-06
-3.72986730e+00	2.55018705e-06
-3.72969730e+00	2.55957297e-06
-3.72952730e+00	2.56896513e-06
-3.72935729e+00	2.57836353e-06
-3.72918729e+00	2.58776817e-06
-3.72901729e+00	2.59717905e-06
-3.72884729e+00	2.60659618e-06
-3.72867729e+00	2.61601955e-06
-3.72850729e+00	2.62544916e-06
-3.72833728e+00	2.63488501e-06
-3.72816728e+00	2.64432711e-06
-3.72799728e+00	2.65377545e-06
-3.72782728e+00	2.66323003e-06
-3.72765728e+00	2.67269085e-06
-3.72748727e+00	2.68215791e-06
-3.72731727e+00	2.69163122e-06
-3.72714727e+00	2.70111077e-06
-3.72697727e+00	2.71059656e-06
-3.72680727e+00	2.72008859e-06
-3.72663727e+00	2.72958686e-06
-3.72646726e+00	2.73909138e-06
-3.72629726e+00	2.74860214e-06
-3.72612726e+00	2.75811914e-06
-3.72595726e+00	2.76764238e-06
-3.72578726e+00	2.77717187e-06
-3.72561726e+00	2.78670760e-06
-3.72544725e+00	2.79624957e-06
-3.72527725e+00	2.80579778e-06
-3.72510725e+00	2.81535223e-06
-3.72493725e+00	2.82491293e-06
-3.72476725e+00	2.83447987e-06
-3.72459725e+00	2.84405305e-06
-3.72442724e+00	2.85363247e-06
-3.72425724e+00	2.86321814e-06
-3.72408724e+00	2.87281004e-06
-3.72391724e+00	2.88240819e-06
-3.72374724e+00	2.89201258e-06
-3.72357724e+00	2.90162322e-06
-3.72340723e+00	2.91124009e-06
-3.72323723e+00	2.92086321e-06
-3.72306723e+00	2.93049257e-06
-3.72289723e+00	2.94012817e-06
-3.72272723e+00	2.94977002e-06
-3.72255723e+00	2.95941811e-06
-3.72238722e+00	2.96907243e-06
-3.72221722e+00	2.97873301e-06
-3.72204722e+00	2.98839982e-06
-3.72187722e+00	2.99807287e-06
-3.72170722e+00	3.00775217e-06
-3.72153722e+00	3.01743771e-06
-3.72136721e+00	3.02712949e-06
-3.72119721e+00	3.03682752e-06
-3.72102721e+00	3.04653178e-06
-3.72085721e+00	3.05624229e-06
-3.72068721e+00	3.06595904e-06
-3.72051721e+00	3.07568203e-06
-3.72034720e+00	3.08541127e-06
-3.72017720e+00	3.09514674e-06
-3.72000720e+00	3.10488846e-06
-3.71983720e+00	3.11460469e-06
-3.71966720e+00	3.12432499e-06
-3.71949719e+00	3.13405075e-06
-3.71932719e+00	3.14378199e-06
-3.71915719e+00	3.15351868e-06
-3.71898719e+00	3.16326085e-06
-3.71881719e+00	3.17300847e-06
-3.71864719e+00	3.18276157e-06
-3.71847718e+00	3.19252013e-06
-3.71830718e+00	3.20228415e-06
-3.71813718e+00	3.21205364e-06
-3.71796718e+00	3.22182860e-06
-3.71779718e+00	3.23160902e-06
-3.71762718e+00	3.24139490e-06
-3.71745717e+00	3.25118625e-06
-3.71728717e+00	3.26098307e-06
-3.71711717e+00	3.27078535e-06
-3.71694717e+00	3.28059310e-06
-3.71677717e+00	3.29040631e-06
-3.71660717e+00	3.30022499e-06
-3.71643716e+00	3.31004914e-06
-3.71626716e+00	3.31987874e-06
-3.71609716e+00	3.32971382e-06
-3.71592716e+00	3.33955436e-06
-3.71575716e+00	3.34940036e-06
-3.71558716e+00	3.35925184e-06
-3.71541715e+00	3.36910877e-06
-3.71524715e+00	3.37897117e-06
-3.71507715e+00	3.38883904e-06
-3.71490715e+00	3.39871237e-06
-3.71473715e+00	3.40859117e-06
-3.71456715e+00	3.41847543e-06
-3.71439714e+00	3.42836516e-06
-3.71422714e+00	3.43826036e-06
-3.71405714e+00	3.44816102e-06
-3.71388714e+00	3.45806714e-06
-3.71371714e+00	3.46797873e-06
-3.71354714e+00	3.47789579e-06
-3.71337713e+00	3.48781831e-06
-3.71320713e+00	3.49774629e-06
-3.71303713e+00	3.50767974e-06
-3.71286713e+00	3.51761866e-06
-3.71269713e+00	3.52756304e-06
-3.71252713e+00	3.53751289e-06
-3.71235712e+00	3.54746821e-06
-3.71218712e+00	3.55742898e-06
-3.71201712e+00	3.56739523e-06
-3.71184712e+00	3.57736694e-06
-3.71167712e+00	3.58734411e-06
-3.71150712e+00	3.59732675e-06
-3.71133711e+00	3.60731486e-06
-3.71116711e+00	3.61730843e-06
-3.71099711e+00	3.62730747e-06
-3.71082711e+00	3.63731197e-06
-3.71065711e+00	3.64732194e-06
-3.71048710e+00	3.65733737e-06
-3.71031710e+00	3.66735827e-06
-3.71014710e+00	3.67738463e-06
-3.70997710e+00	3.68733364e-06
-3.70980710e+00	3.69675547e-06
-3.70963710e+00	3.70618163e-06
-3.70946709e+00	3.71561212e-06
-3.70929709e+00	3.72504693e-06
-3.70912709e+00	3.73448608e-06
-3.70895709e+00	3.74392955e-06
-3.70878709e+00	3.75337735e-06
-3.70861709e+00	3.76282948e-06
-3.70844708e+00	3.77228594e-06
-3.70827708e+00	3.78174672e-06
-3.70810708e+00	3.79121184e-06
-3.70793708e+00	3.80068128e-06
-3.70776708e+00	3.81015505e-06
-3.70759708e+00	3.81963315e-06
-3.70742707e+00	3.82911558e-06
-3.70725707e+00	3.83860234e-06
-3.70708707e+00	3.84809343e-06
-3.70691707e+00	3.85758884e-06
-3.70674707e+00	3.86708858e-06
-3.70657707e+00	3.87659266e-06
-3.70640706e+00	3.88610106e-06
-3.70623706e+00	3.89561378e-06
-3.70606706e+00	3.90513084e-06
-3.70589706e+00	3.91465223e-06
-3.70572706e+00	3.92417794e-06
-3.70555706e+00	3.93370798e-06
-3.70538705e+00	3.94324235e-06
-3.70521705e+00	3.95278105e-06
-3.70504705e+00	3.96232408e-06
-3.70487705e+00	3.97187144e-06
-3.70470705e+00	3.98142312e-06
-3.70453705e+00	3.99097914e-06
-3.70436704e+00	4.00053948e-06
-3.70419704e+00	4.01010415e-06
-3.70402704e+00	4.01967315e-06
-3.70385704e+00	4.02924647e-06
-3.70368704e+00	4.03882413e-06
-3.70351704e+00	4.04840611e-06
-3.70334703e+00	4.05799243e-06
-3.70317703e+00	4.06758307e-06
-3.70300703e+00	4.07717804e-06
-3.70283703e+00	4.08677734e-06
-3.70266703e+00	4.09638096e-06
-3.70249702e+00	4.10598892e-06
-3.70232702e+00	4.11560120e-06
-3.70215702e+00	4.12521782e-06
-3.70198702e+00	4.13483876e-06
-3.70181702e+00	4.14446403e-06
-3.70164702e+00	4.15409362e-06
-3.70147701e+00	4.16372755e-06
-3.70130701e+00	4.17336580e-06
-3.70113701e+00	4.18300839e-06
-3.70096701e+00	4.19265530e-06
-3.70079701e+00	4.20230654e-06
-3.70062701e+00	4.21196211e-06
-3.70045700e+00	4.22162201e-06
-3.70028700e+00	4.23128623e-06
-3.70011700e+00	4.24095478e-06
-3.69994700e+00	4.25027362e-06
-3.69977700e+00	4.25881441e-06
-3.69960700e+00	4.26735827e-06
-3.69943699e+00	4.27590522e-06
-3.69926699e+00	4.28445524e-06
-3.69909699e+00	4.29300835e-06
-3.69892699e+00	4.30156453e-06
-3.69875699e+00	4.31012380e-06
-3.69858699e+00	4.31868615e-06
-3.69841698e+00	4.32725157e-06
-3.69824698e+00	4.33582008e-06
-3.69807698e+00	4.34439167e-06
-3.69790698e+00	4.35296634e-06
-3.69773698e+00	4.36154409e-06
-3.69756698e+00	4.37012493e-06
-3.69739697e+00	4.37870884e-06
-3.69722697e+00	4.38729583e-06
-3.69705697e+00	4.39588590e-06
-3.69688697e+00	4.40447906e-06
-3.69671697e+00	4.41307529e-06
-3.69654697e+00	4.42167461e-06
-3.69637696e+00	4.43027700e-06
-3.69620696e+00	4.43888248e-06
-3.69603696e+00	4.44749104e-06
-3.69586696e+00	4.45610267e-06
-3.69569696e+00	4.46471739e-06
-3.69552696e+00	4.47333519e-06
-3.69535695e+00	4.48195607e-06
-3.69518695e+00	4.49058003e-06
-3.69501695e+00	4.49920707e-06
-3.69484695e+00	4.50783720e-06
-3.69467695e+00	4.51647040e-06
-3.69450695e+00	4.52510668e-06
-3.69433694e+00	4.53374605e-06
-3.69416694e+00	4.54238849e-06
-3.69399694e+00	4.55103401e-06
-3.69382694e+00	4.55968262e-06
-3.69365694e+00	4.56833431e-06
-3.69348693e+00	4.57698907e-06
-3.69331693e+00	4.58564692e-06
-3.69314693e+00	4.59430785e-06
-3.69297693e+00	4.60297186e-06
-3.69280693e+00	4.61163895e-06
-3.69263693e+00	4.62030912e-06
-3.69246692e+00	4.62898237e-06
-3.69229692e+00	4.63765870e-06
-3.69212692e+00	4.64633811e-06
-3.69195692e+00	4.65502061e-06
-3.69178692e+00	4.66370618e-06
-3.69161692e+00	4.67239483e-06
-3.69144691e+00	4.68108657e-06
-3.69127691e+00	4.68978138e-06
-3.69110691e+00	4.69847928e-06
-3.69093691e+00	4.70718026e-06
-3.69076691e+00	4.71588431e-06
-3.69059691e+00	4.72459145e-06
-3.69042690e+00	4.73330167e-06
-3.69025690e+00	4.74201497e-06
-3.69008690e+00	4.75073135e-06
-3.68991690e+00	4.75869010e-06
-3.68974690e+00	4.76585558e-06
-3.68957690e+00	4.77302300e-06
-3.68940689e+00	4.78019235e-06
-3.68923689e+00	4.78736364e-06
-3.68906689e+00	4.79453687e-06
-3.68889689e+00	4.80171204e-06
-3.68872689e+00	4.80888914e-06
-3.68855689e+00	4.81606818e-06
-3.68838688e+00	4.82324916e-06
-3.68821688e+00	4.83043207e-06
-3.68804688e+00	4.83761692e-06
-3.68787688e+00	4.84480371e-06
-3.68770688e+00	4.85199243e-06
-3.68753688e+00	4.85918310e-06
-3.68736687e+00	4.86637570e-06
-3.68719687e+00	4.87357023e-06
-3.68702687e+00	4.88076671e-06
-3.68685687e+00	4.88796512e-06
-3.68668687e+00	4.89516546e-06
-3.68651687e+00	4.90236775e-06
-3.68634686e+00	4.90957197e-06
-3.68617686e+00	4.91677813e-06
-3.68600686e+00	4.92398623e-06
-3.68583686e+00	4.93119626e-06
-3.68566686e+00	4.93840823e-06
-3.68549685e+00	4.94562214e-06
-3.68532685e+00	4.95283798e-06
-3.68515685e+00	4.96005576e-06
-3.68498685e+00	4.96727548e-06
-3.68481685e+00	4.97449714e-06
-3.68464685e+00	4.98172073e-06
-3.68447684e+00	4.98894626e-06
-3.68430684e+00	4.99617373e-06
-3.68413684e+00	5.00340313e-06
-3.68396684e+00	5.01063447e-06
-3.68379684e+00	5.01786775e-06
-3.68362684e+00	5.02510296e-06
-3.68345683e+00	5.03234012e-06
-3.68328683e+00	5.03957920e-06
-3.68311683e+00	5.04682023e-06
-3.68294683e+00	5.05406319e-06
-3.68277683e+00	5.06130810e-06
-3.68260683e+00	5.06855493e-06
-3.68243682e+00	5.07580371e-06
-3.68226682e+00	5.08305442e-06
-3.68209682e+00	5.09030707e-06
-3.68192682e+00	5.09756165e-06
-3.68175682e+00	5.10481818e-06
-3.68158682e+00	5.11207664e-06
-3.68141681e+00	5.11933703e-06
-3.68124681e+00	5.12659937e-06
-3.68107681e+00	5.13386364e-06
-3.68090681e+00	5.14112985e-06
-3.68073681e+00	5.14839799e-06
-3.68056681e+00	5.15566808e-06
-3.68039680e+00	5.16294010e-06
-3.68022680e+00	5.17021405e-06
-3.68005680e+00	5.17748995e-06
-3.67988680e+00	5.18353801e-06
-3.67971680e+00	5.18897020e-06
-3.67954680e+00	5.19440344e-06
-3.67937679e+00	5.19983771e-06
-3.67920679e+00	5.20527303e-06
-3.67903679e+00	5.21070939e-06
-3.67886679e+00	5.21614679e-06
-3.67869679e+00	5.22158523e-06
-3.67852679e+00	5.22702471e-06
-3.67835678e+00	5.23246523e-06
-3.67818678e+00	5.23790679e-06
-3.67801678e+00	5.24334939e-06
-3.67784678e+00	5.24879304e-06
-3.67767678e+00	5.25423772e-06
-3.67750678e+00	5.25968345e-06
-3.67733677e+00	5.26513021e-06
-3.67716677e+00	5.27057802e-06
-3.67699677e+00	5.27602687e-06
-3.67682677e+00	5.28147675e-06
-3.67665677e+00	5.28692768e-06
-3.67648676e+00	5.29237965e-06
-3.67631676e+00	5.29783266e-06
-3.67614676e+00	5.30328672e-06
-3.67597676e+00	5.30874181e-06
-3.67580676e+00	5.31419794e-06
-3.67563676e+00	5.31965512e-06
-3.67546675e+00	5.32511333e-06
-3.67529675e+00	5.33057259e-06
-3.67512675e+00	5.33603288e-06
-3.67495675e+00	5.34149422e-06
-3.67478675e+00	5.34695660e-06
-3.67461675e+00	5.35242002e-06
-3.67444674e+00	5.35788448e-06
-3.67427674e+00	5.36334998e-06
-3.67410674e+00	5.36881652e-06
-3.67393674e+00	5.37428410e-06
-3.67376674e+00	5.37975273e-06
-3.67359674e+00	5.38522239e-06
-3.67342673e+00	5.39069310e-06
-3.67325673e+00	5.39616484e-06
-3.67308673e+00	5.40163763e-06
-3.67291673e+00	5.40711146e-06
-3.67274673e+00	5.41258632e-06
-3.67257673e+00	5.41806223e-06
-3.67240672e+00	5.42353918e-06
-3.67223672e+00	5.42901717e-06
-3.67206672e+00	5.43449621e-06
-3.67189672e+00	5.43997628e-06
-3.67172672e+00	5.44545739e-06
-3.67155672e+00	5.45093954e-06
-3.67138671e+00	5.45642274e-06
-3.67121671e+00	5.46190698e-06
-3.67104671e+00	5.46739225e-06
-3.67087671e+00	5.47287857e-06
-3.67070671e+00	5.47836593e-06
-3.67053671e+00	5.48385433e-06
-3.67036670e+00	5.48934377e-06
-3.67019670e+00	5.49483425e-06
-3.67002670e+00	5.50032577e-06
-3.66985670e+00	5.50414116e-06
-3.66968670e+00	5.50764455e-06
-3.66951670e+00	5.51114838e-06
-3.66934669e+00	5.51465266e-06
-3.66917669e+00	5.51815738e-06
-3.66900669e+00	5.52166255e-06
-3.66883669e+00	5.52516817e-06
-3.66866669e+00	5.52867423e-06
-3.66849668e+00	5.53218073e-06
-3.66832668e+00	5.53568768e-06
-3.66815668e+00	5.53919508e-06
-3.66798668e+00	5.54270292e-06
-3.66781668e+00	5.54621120e-06
-3.66764668e+00	5.54971993e-06
-3.66747667e+00	5.55322911e-06
-3.66730667e+00	5.55673873e-06
-3.66713667e+00	5.56024880e-06
-3.66696667e+00	5.56375931e-06
-3.66679667e+00	5.56727026e-06
-3.66662667e+00	5.57078166e-06
-3.66645666e+00	5.57429351e-06
-3.66628666e+00	5.57780580e-06
-3.66611666e+00	5.58131854e-06
-3.66594666e+00	5.58483172e-06
-3.66577666e+00	5.58834535e-06
-3.66560666e+00	5.59185942e-06
-3.66543665e+00	5.59537394e-06
-3.66526665e+00	5.59888890e-06
-3.66509665e+00	5.60240431e-06
-3.66492665e+00	5.60592016e-06
-3.66475665e+00	5.60943646e-06
-3.66458665e+00	5.61295321e-06
-3.66441664e+00	5.61647039e-06
-3.66424664e+00	5.61998803e-06
-3.66407664e+00	5.62350611e-06
-3.66390664e+00	5.62702463e-06
-3.66373664e+00	5.63054360e-06
-3.66356664e+00	5.63406301e-06
-3.66339663e+00	5.63758287e-06
-3.66322663e+00	5.64110318e-06
-3.66305663e+00	5.64462393e-06
-3.66288663e+00	5.64814512e-06
-3.66271663e+00	5.65166676e-06
-3.66254663e+00	5.65518885e-06
-3.66237662e+00	5.65871138e-06
-3.66220662e+00	5.66223436e-06
-3.66203662e+00	5.66575778e-06
-3.66186662e+00	5.66928164e-06
-3.66169662e+00	5.67280595e-06
-3.66152662e+00	5.67633071e-06
-3.66135661e+00	5.67985591e-06
-3.66118661e+00	5.68338156e-06
-3.66101661e+00	5.68690765e-06
-3.66084661e+00	5.69043419e-06
-3.66067661e+00	5.69396117e-06
-3.66050661e+00	5.69748860e-06
[truncated: 98,001 more rows]
