# Supplementary material for: Observation of angular momentum transfer among crystal lattice modes
Source: Nat Phys. 2026 May 12;22(7):1100–6. doi: 10.1038/s41567-026-03274-8 (PMC13423836; doi:10.1038/s41567-026-03274-8)
Supplement: Supplementary file 8 — Source data for Fig. 3b,c. [file 41567_2026_3274_MOESM8_ESM.zip › Fig3b_photonic_driving_Q_modeled.txt]

Eg phonon amplitude dynamics in the Photonic excitation pathway
Time (ps)	Amplitude (norm.)
-4.00000000e+00	0.00000000e+00
-3.99983000e+00	3.21091807e-11
-3.99966000e+00	1.28508283e-10
-3.99948999e+00	2.89303799e-10
-3.99931999e+00	5.14601086e-10
-3.99914999e+00	8.04504351e-10
-3.99897999e+00	1.15911666e-09
-3.99880999e+00	1.57853960e-09
-3.99863999e+00	2.06287378e-09
-3.99846998e+00	2.61221901e-09
-3.99829998e+00	3.22667396e-09
-3.99812998e+00	3.90633609e-09
-3.99795998e+00	4.65130172e-09
-3.99778998e+00	5.46166598e-09
-3.99761998e+00	6.33752283e-09
-3.99744997e+00	7.27896504e-09
-3.99727997e+00	8.28608425e-09
-3.99710997e+00	9.35897088e-09
-3.99693997e+00	1.04977142e-08
-3.99676997e+00	1.17024023e-08
-3.99659997e+00	1.29731221e-08
-3.99642996e+00	1.43099594e-08
-3.99625996e+00	1.57129987e-08
-3.99608996e+00	1.71823234e-08
-3.99591996e+00	1.87180158e-08
-3.99574996e+00	2.03201569e-08
-3.99557996e+00	2.19888266e-08
-3.99540995e+00	2.37241036e-08
-3.99523995e+00	2.55260654e-08
-3.99506995e+00	2.73947885e-08
-3.99489995e+00	2.93303479e-08
-3.99472995e+00	3.13328177e-08
-3.99455995e+00	3.34021920e-08
-3.99438994e+00	3.55384703e-08
-3.99421994e+00	3.77417328e-08
-3.99404994e+00	4.00120579e-08
-3.99387994e+00	4.23495224e-08
-3.99370994e+00	4.47542012e-08
-3.99353994e+00	4.72261678e-08
-3.99336993e+00	4.97654937e-08
-3.99319993e+00	5.23722489e-08
-3.99302993e+00	5.50465015e-08
-3.99285993e+00	5.77883180e-08
-3.99268993e+00	6.05977633e-08
-3.99251993e+00	6.34749004e-08
-3.99234992e+00	6.64197906e-08
-3.99217992e+00	6.94324938e-08
-3.99200992e+00	7.25130677e-08
-3.99183992e+00	7.56615687e-08
-3.99166992e+00	7.88780514e-08
-3.99149991e+00	8.21625685e-08
-3.99132991e+00	8.55151712e-08
-3.99115991e+00	8.89359090e-08
-3.99098991e+00	9.24248295e-08
-3.99081991e+00	9.59819788e-08
-3.99064991e+00	9.96074012e-08
-3.99047990e+00	1.03301139e-07
-3.99030990e+00	1.07063234e-07
-3.99013990e+00	1.10893724e-07
-3.98996990e+00	1.14792648e-07
-3.98979990e+00	1.18760041e-07
-3.98962990e+00	1.22795937e-07
-3.98945989e+00	1.26900368e-07
-3.98928989e+00	1.31073365e-07
-3.98911989e+00	1.35314958e-07
-3.98894989e+00	1.39625173e-07
-3.98877989e+00	1.44004035e-07
-3.98860989e+00	1.48451570e-07
-3.98843988e+00	1.52967798e-07
-3.98826988e+00	1.57552740e-07
-3.98809988e+00	1.62206416e-07
-3.98792988e+00	1.66928841e-07
-3.98775988e+00	1.71720031e-07
-3.98758988e+00	1.76580001e-07
-3.98741987e+00	1.81508761e-07
-3.98724987e+00	1.86506322e-07
-3.98707987e+00	1.91572692e-07
-3.98690987e+00	1.96707879e-07
-3.98673987e+00	2.01911886e-07
-3.98656987e+00	2.07184718e-07
-3.98639986e+00	2.12526377e-07
-3.98622986e+00	2.17936861e-07
-3.98605986e+00	2.23416170e-07
-3.98588986e+00	2.28964299e-07
-3.98571986e+00	2.34581245e-07
-3.98554986e+00	2.40266999e-07
-3.98537985e+00	2.46021553e-07
-3.98520985e+00	2.51844897e-07
-3.98503985e+00	2.57737019e-07
-3.98486985e+00	2.63697906e-07
-3.98469985e+00	2.69727540e-07
-3.98452985e+00	2.75825907e-07
-3.98435984e+00	2.81992986e-07
-3.98418984e+00	2.88228758e-07
-3.98401984e+00	2.94533200e-07
-3.98384984e+00	3.00906287e-07
-3.98367984e+00	3.07347995e-07
-3.98350984e+00	3.13858296e-07
-3.98333983e+00	3.20437161e-07
-3.98316983e+00	3.27084559e-07
-3.98299983e+00	3.33800458e-07
-3.98282983e+00	3.40584823e-07
-3.98265983e+00	3.47437619e-07
-3.98248982e+00	3.54358808e-07
-3.98231982e+00	3.61348350e-07
-3.98214982e+00	3.68406205e-07
-3.98197982e+00	3.75532330e-07
-3.98180982e+00	3.82726680e-07
-3.98163982e+00	3.89989210e-07
-3.98146981e+00	3.97319871e-07
-3.98129981e+00	4.04718614e-07
-3.98112981e+00	4.12185387e-07
-3.98095981e+00	4.19720138e-07
-3.98078981e+00	4.27322813e-07
-3.98061981e+00	4.34993353e-07
-3.98044980e+00	4.42731703e-07
-3.98027980e+00	4.50537801e-07
-3.98010980e+00	4.58411586e-07
-3.97993980e+00	4.66352995e-07
-3.97976980e+00	4.74361964e-07
-3.97959980e+00	4.82438425e-07
-3.97942979e+00	4.90582310e-07
-3.97925979e+00	4.98793549e-07
-3.97908979e+00	5.07072070e-07
-3.97891979e+00	5.15417801e-07
-3.97874979e+00	5.23830665e-07
-3.97857979e+00	5.32310586e-07
-3.97840978e+00	5.40857486e-07
-3.97823978e+00	5.49471283e-07
-3.97806978e+00	5.58151897e-07
-3.97789978e+00	5.66899243e-07
-3.97772978e+00	5.75713236e-07
-3.97755978e+00	5.84593789e-07
-3.97738977e+00	5.93540813e-07
-3.97721977e+00	6.02554217e-07
-3.97704977e+00	6.11633910e-07
-3.97687977e+00	6.20779797e-07
-3.97670977e+00	6.29991784e-07
-3.97653977e+00	6.39269771e-07
-3.97636976e+00	6.48613661e-07
-3.97619976e+00	6.58023353e-07
-3.97602976e+00	6.67498744e-07
-3.97585976e+00	6.77039729e-07
-3.97568976e+00	6.86646204e-07
-3.97551976e+00	6.96318061e-07
-3.97534975e+00	7.06055190e-07
-3.97517975e+00	7.15857480e-07
-3.97500975e+00	7.25724818e-07
-3.97483975e+00	7.35657091e-07
-3.97466975e+00	7.45654182e-07
-3.97449974e+00	7.55715973e-07
-3.97432974e+00	7.65842345e-07
-3.97415974e+00	7.76033176e-07
-3.97398974e+00	7.86288344e-07
-3.97381974e+00	7.96607723e-07
-3.97364974e+00	8.06991189e-07
-3.97347973e+00	8.17438611e-07
-3.97330973e+00	8.27921976e-07
-3.97313973e+00	8.38413598e-07
-3.97296973e+00	8.48913844e-07
-3.97279973e+00	8.59423079e-07
-3.97262973e+00	8.69941664e-07
-3.97245972e+00	8.80469959e-07
-3.97228972e+00	8.91008322e-07
-3.97211972e+00	9.01557108e-07
-3.97194972e+00	9.12116669e-07
-3.97177972e+00	9.22687356e-07
-3.97160972e+00	9.33269518e-07
-3.97143971e+00	9.43863500e-07
-3.97126971e+00	9.54469645e-07
-3.97109971e+00	9.65088297e-07
-3.97092971e+00	9.75719793e-07
-3.97075971e+00	9.86364471e-07
-3.97058971e+00	9.97022665e-07
-3.97041970e+00	1.00769471e-06
-3.97024970e+00	1.01838093e-06
-3.97007970e+00	1.02908166e-06
-3.96990970e+00	1.03979721e-06
-3.96973970e+00	1.05052793e-06
-3.96956970e+00	1.06127412e-06
-3.96939969e+00	1.07203610e-06
-3.96922969e+00	1.08281420e-06
-3.96905969e+00	1.09360872e-06
-3.96888969e+00	1.10441997e-06
-3.96871969e+00	1.11524828e-06
-3.96854969e+00	1.12609394e-06
-3.96837968e+00	1.13695725e-06
-3.96820968e+00	1.14783853e-06
-3.96803968e+00	1.15873807e-06
-3.96786968e+00	1.16965616e-06
-3.96769968e+00	1.18059312e-06
-3.96752968e+00	1.19154922e-06
-3.96735967e+00	1.20252476e-06
-3.96718967e+00	1.21352003e-06
-3.96701967e+00	1.22453532e-06
-3.96684967e+00	1.23557091e-06
-3.96667967e+00	1.24662708e-06
-3.96650967e+00	1.25770412e-06
-3.96633966e+00	1.26880229e-06
-3.96616966e+00	1.27992188e-06
-3.96599966e+00	1.29106316e-06
-3.96582966e+00	1.30222640e-06
-3.96565966e+00	1.31341186e-06
-3.96548965e+00	1.32461982e-06
-3.96531965e+00	1.33585054e-06
-3.96514965e+00	1.34710427e-06
-3.96497965e+00	1.35838129e-06
-3.96480965e+00	1.36968184e-06
-3.96463965e+00	1.38100618e-06
-3.96446964e+00	1.39235457e-06
-3.96429964e+00	1.40372725e-06
-3.96412964e+00	1.41512447e-06
-3.96395964e+00	1.42654647e-06
-3.96378964e+00	1.43799351e-06
-3.96361964e+00	1.44946582e-06
-3.96344963e+00	1.46096364e-06
-3.96327963e+00	1.47248721e-06
-3.96310963e+00	1.48403675e-06
-3.96293963e+00	1.49561252e-06
-3.96276963e+00	1.50721472e-06
-3.96259963e+00	1.51884359e-06
-3.96242962e+00	1.53049936e-06
-3.96225962e+00	1.54218225e-06
-3.96208962e+00	1.55389248e-06
-3.96191962e+00	1.56563026e-06
-3.96174962e+00	1.57739582e-06
-3.96157962e+00	1.58918937e-06
-3.96140961e+00	1.60101111e-06
-3.96123961e+00	1.61286126e-06
-3.96106961e+00	1.62474003e-06
-3.96089961e+00	1.63664761e-06
-3.96072961e+00	1.64858422e-06
-3.96055961e+00	1.66055005e-06
-3.96038960e+00	1.67254530e-06
-3.96021960e+00	1.68457016e-06
-3.96004960e+00	1.69662483e-06
-3.95987960e+00	1.70870950e-06
-3.95970960e+00	1.72082436e-06
-3.95953960e+00	1.73296959e-06
-3.95936959e+00	1.74514539e-06
-3.95919959e+00	1.75735192e-06
-3.95902959e+00	1.76958937e-06
-3.95885959e+00	1.78185792e-06
-3.95868959e+00	1.79415774e-06
-3.95851959e+00	1.80648900e-06
-3.95834958e+00	1.81885188e-06
-3.95817958e+00	1.83124654e-06
-3.95800958e+00	1.84367315e-06
-3.95783958e+00	1.85613188e-06
-3.95766958e+00	1.86862288e-06
-3.95749957e+00	1.88114631e-06
-3.95732957e+00	1.89370233e-06
-3.95715957e+00	1.90629110e-06
-3.95698957e+00	1.91891276e-06
-3.95681957e+00	1.93156747e-06
-3.95664957e+00	1.94425537e-06
-3.95647956e+00	1.95697661e-06
-3.95630956e+00	1.96973134e-06
-3.95613956e+00	1.98251968e-06
-3.95596956e+00	1.99534179e-06
-3.95579956e+00	2.00819780e-06
-3.95562956e+00	2.02108784e-06
-3.95545955e+00	2.03401204e-06
-3.95528955e+00	2.04697053e-06
-3.95511955e+00	2.05996345e-06
-3.95494955e+00	2.07299091e-06
-3.95477955e+00	2.08605304e-06
-3.95460955e+00	2.09914995e-06
-3.95443954e+00	2.11228177e-06
-3.95426954e+00	2.12544861e-06
-3.95409954e+00	2.13865059e-06
-3.95392954e+00	2.15188781e-06
-3.95375954e+00	2.16516039e-06
-3.95358954e+00	2.17846842e-06
-3.95341953e+00	2.19181203e-06
-3.95324953e+00	2.20519130e-06
-3.95307953e+00	2.21860634e-06
-3.95290953e+00	2.23205724e-06
-3.95273953e+00	2.24554410e-06
-3.95256953e+00	2.25906702e-06
-3.95239952e+00	2.27262608e-06
-3.95222952e+00	2.28622137e-06
-3.95205952e+00	2.29985298e-06
-3.95188952e+00	2.31352099e-06
-3.95171952e+00	2.32722548e-06
-3.95154952e+00	2.34096654e-06
-3.95137951e+00	2.35474423e-06
-3.95120951e+00	2.36855864e-06
-3.95103951e+00	2.38240984e-06
-3.95086951e+00	2.39629789e-06
-3.95069951e+00	2.41022286e-06
-3.95052951e+00	2.42418483e-06
-3.95035950e+00	2.43818385e-06
-3.95018950e+00	2.45221998e-06
-3.95001950e+00	2.46629329e-06
-3.94984950e+00	2.48040382e-06
-3.94967950e+00	2.49455164e-06
-3.94950950e+00	2.50873679e-06
-3.94933949e+00	2.52295933e-06
-3.94916949e+00	2.53721930e-06
-3.94899949e+00	2.55151675e-06
-3.94882949e+00	2.56585171e-06
-3.94865949e+00	2.58022424e-06
-3.94848948e+00	2.59463437e-06
-3.94831948e+00	2.60908213e-06
-3.94814948e+00	2.62356755e-06
-3.94797948e+00	2.63809068e-06
-3.94780948e+00	2.65265153e-06
-3.94763948e+00	2.66725014e-06
-3.94746947e+00	2.68188653e-06
-3.94729947e+00	2.69656072e-06
-3.94712947e+00	2.71127273e-06
-3.94695947e+00	2.72602259e-06
-3.94678947e+00	2.74081029e-06
-3.94661947e+00	2.75563587e-06
-3.94644946e+00	2.77049932e-06
-3.94627946e+00	2.78540066e-06
-3.94610946e+00	2.80033989e-06
-3.94593946e+00	2.81531702e-06
-3.94576946e+00	2.83033205e-06
-3.94559946e+00	2.84538498e-06
-3.94542945e+00	2.86047580e-06
-3.94525945e+00	2.87560451e-06
-3.94508945e+00	2.89077111e-06
-3.94491945e+00	2.90597558e-06
-3.94474945e+00	2.92121791e-06
-3.94457945e+00	2.93649809e-06
-3.94440944e+00	2.95181610e-06
-3.94423944e+00	2.96717192e-06
-3.94406944e+00	2.98256553e-06
-3.94389944e+00	2.99799690e-06
-3.94372944e+00	3.01346602e-06
-3.94355944e+00	3.02897286e-06
-3.94338943e+00	3.04451737e-06
-3.94321943e+00	3.06009954e-06
-3.94304943e+00	3.07571932e-06
-3.94287943e+00	3.09137668e-06
-3.94270943e+00	3.10707158e-06
-3.94253943e+00	3.12280398e-06
-3.94236942e+00	3.13857383e-06
-3.94219942e+00	3.15438109e-06
-3.94202942e+00	3.17022571e-06
-3.94185942e+00	3.18610764e-06
-3.94168942e+00	3.20202682e-06
-3.94151942e+00	3.21798320e-06
-3.94134941e+00	3.23397673e-06
-3.94117941e+00	3.25000734e-06
-3.94100941e+00	3.26607496e-06
-3.94083941e+00	3.28217955e-06
-3.94066941e+00	3.29832102e-06
-3.94049940e+00	3.31449932e-06
-3.94032940e+00	3.33071436e-06
-3.94015940e+00	3.34696608e-06
-3.93998940e+00	3.36325440e-06
-3.93981940e+00	3.37957924e-06
-3.93964940e+00	3.39594052e-06
-3.93947939e+00	3.41233816e-06
-3.93930939e+00	3.42877208e-06
-3.93913939e+00	3.44524218e-06
-3.93896939e+00	3.46174837e-06
-3.93879939e+00	3.47829057e-06
-3.93862939e+00	3.49486869e-06
-3.93845938e+00	3.51148261e-06
-3.93828938e+00	3.52813226e-06
-3.93811938e+00	3.54481751e-06
-3.93794938e+00	3.56153828e-06
-3.93777938e+00	3.57829446e-06
-3.93760938e+00	3.59508593e-06
-3.93743937e+00	3.61191260e-06
-3.93726937e+00	3.62877434e-06
-3.93709937e+00	3.64567104e-06
-3.93692937e+00	3.66260258e-06
-3.93675937e+00	3.67956885e-06
-3.93658937e+00	3.69656973e-06
-3.93641936e+00	3.71360508e-06
-3.93624936e+00	3.73067479e-06
-3.93607936e+00	3.74777873e-06
-3.93590936e+00	3.76491676e-06
-3.93573936e+00	3.78208875e-06
-3.93556936e+00	3.79929457e-06
-3.93539935e+00	3.81653408e-06
-3.93522935e+00	3.83380715e-06
-3.93505935e+00	3.85111362e-06
-3.93488935e+00	3.86845335e-06
-3.93471935e+00	3.88582620e-06
-3.93454935e+00	3.90323202e-06
-3.93437934e+00	3.92067066e-06
-3.93420934e+00	3.93814196e-06
-3.93403934e+00	3.95564578e-06
-3.93386934e+00	3.97318194e-06
-3.93369934e+00	3.99075029e-06
-3.93352934e+00	4.00835067e-06
-3.93335933e+00	4.02598292e-06
-3.93318933e+00	4.04364686e-06
-3.93301933e+00	4.06134233e-06
-3.93284933e+00	4.07906915e-06
-3.93267933e+00	4.09682716e-06
-3.93250933e+00	4.11461617e-06
-3.93233932e+00	4.13243600e-06
-3.93216932e+00	4.15028649e-06
-3.93199932e+00	4.16816743e-06
-3.93182932e+00	4.18607866e-06
-3.93165932e+00	4.20401997e-06
-3.93148931e+00	4.22199119e-06
-3.93131931e+00	4.23999211e-06
-3.93114931e+00	4.25802255e-06
-3.93097931e+00	4.27608231e-06
-3.93080931e+00	4.29417118e-06
-3.93063931e+00	4.31228897e-06
-3.93046930e+00	4.33043547e-06
-3.93029930e+00	4.34861048e-06
-3.93012930e+00	4.36681379e-06
-3.92995930e+00	4.38504519e-06
-3.92978930e+00	4.40330447e-06
-3.92961930e+00	4.42159141e-06
-3.92944929e+00	4.43990579e-06
-3.92927929e+00	4.45824740e-06
-3.92910929e+00	4.47661601e-06
-3.92893929e+00	4.49501140e-06
-3.92876929e+00	4.51343334e-06
-3.92859929e+00	4.53188161e-06
-3.92842928e+00	4.55035597e-06
-3.92825928e+00	4.56885619e-06
-3.92808928e+00	4.58738203e-06
-3.92791928e+00	4.60593326e-06
-3.92774928e+00	4.62450964e-06
-3.92757928e+00	4.64311092e-06
-3.92740927e+00	4.66173686e-06
-3.92723927e+00	4.68038722e-06
-3.92706927e+00	4.69906174e-06
-3.92689927e+00	4.71776017e-06
-3.92672927e+00	4.73648226e-06
-3.92655927e+00	4.75522776e-06
-3.92638926e+00	4.77399639e-06
-3.92621926e+00	4.79278792e-06
-3.92604926e+00	4.81160206e-06
-3.92587926e+00	4.83043856e-06
-3.92570926e+00	4.84929715e-06
-3.92553926e+00	4.86817756e-06
-3.92536925e+00	4.88707951e-06
-3.92519925e+00	4.90600274e-06
-3.92502925e+00	4.92494697e-06
-3.92485925e+00	4.94391191e-06
-3.92468925e+00	4.96289729e-06
-3.92451925e+00	4.98190282e-06
-3.92434924e+00	5.00092822e-06
-3.92417924e+00	5.01997320e-06
-3.92400924e+00	5.03903747e-06
-3.92383924e+00	5.05812074e-06
-3.92366924e+00	5.07722271e-06
-3.92349923e+00	5.09634308e-06
-3.92332923e+00	5.11548156e-06
-3.92315923e+00	5.13463785e-06
-3.92298923e+00	5.15381163e-06
-3.92281923e+00	5.17300261e-06
-3.92264923e+00	5.19221048e-06
-3.92247922e+00	5.21143492e-06
-3.92230922e+00	5.23067562e-06
-3.92213922e+00	5.24993228e-06
-3.92196922e+00	5.26920456e-06
-3.92179922e+00	5.28849215e-06
-3.92162922e+00	5.30779473e-06
-3.92145921e+00	5.32711197e-06
-3.92128921e+00	5.34644355e-06
-3.92111921e+00	5.36578913e-06
-3.92094921e+00	5.38514839e-06
-3.92077921e+00	5.40452100e-06
-3.92060921e+00	5.42390661e-06
-3.92043920e+00	5.44330489e-06
-3.92026920e+00	5.46271550e-06
-3.92009920e+00	5.48213810e-06
-3.91992920e+00	5.50157234e-06
-3.91975920e+00	5.52101787e-06
-3.91958920e+00	5.54047435e-06
-3.91941919e+00	5.55994142e-06
-3.91924919e+00	5.57941872e-06
-3.91907919e+00	5.59890591e-06
-3.91890919e+00	5.61840263e-06
-3.91873919e+00	5.63790851e-06
-3.91856919e+00	5.65742318e-06
-3.91839918e+00	5.67694629e-06
-3.91822918e+00	5.69647747e-06
-3.91805918e+00	5.71601635e-06
-3.91788918e+00	5.73556255e-06
-3.91771918e+00	5.75511570e-06
-3.91754918e+00	5.77467542e-06
-3.91737917e+00	5.79424134e-06
-3.91720917e+00	5.81381307e-06
-3.91703917e+00	5.83339022e-06
-3.91686917e+00	5.85297243e-06
-3.91669917e+00	5.87255928e-06
-3.91652917e+00	5.89215040e-06
-3.91635916e+00	5.91174539e-06
-3.91618916e+00	5.93134386e-06
-3.91601916e+00	5.95094541e-06
-3.91584916e+00	5.97054964e-06
-3.91567916e+00	5.99015614e-06
-3.91550916e+00	6.00976452e-06
-3.91533915e+00	6.02937436e-06
-3.91516915e+00	6.04898526e-06
-3.91499915e+00	6.06859681e-06
-3.91482915e+00	6.08820860e-06
-3.91465915e+00	6.10782020e-06
-3.91448914e+00	6.12743120e-06
-3.91431914e+00	6.14704118e-06
-3.91414914e+00	6.16664972e-06
-3.91397914e+00	6.18625639e-06
-3.91380914e+00	6.20586077e-06
-3.91363914e+00	6.22546243e-06
-3.91346913e+00	6.24506093e-06
-3.91329913e+00	6.26465584e-06
-3.91312913e+00	6.28424673e-06
-3.91295913e+00	6.30383315e-06
-3.91278913e+00	6.32341467e-06
-3.91261913e+00	6.34299084e-06
-3.91244912e+00	6.36256122e-06
-3.91227912e+00	6.38212537e-06
-3.91210912e+00	6.40168282e-06
-3.91193912e+00	6.42123313e-06
-3.91176912e+00	6.44077584e-06
-3.91159912e+00	6.46031050e-06
-3.91142911e+00	6.47983666e-06
-3.91125911e+00	6.49935383e-06
-3.91108911e+00	6.51886158e-06
-3.91091911e+00	6.53835942e-06
-3.91074911e+00	6.55784689e-06
-3.91057911e+00	6.57732352e-06
-3.91040910e+00	6.59678884e-06
-3.91023910e+00	6.61624237e-06
-3.91006910e+00	6.63568363e-06
-3.90989910e+00	6.65511215e-06
-3.90972910e+00	6.67452745e-06
-3.90955910e+00	6.69392903e-06
-3.90938909e+00	6.71331642e-06
-3.90921909e+00	6.73268913e-06
-3.90904909e+00	6.75204666e-06
-3.90887909e+00	6.77138852e-06
-3.90870909e+00	6.79071421e-06
-3.90853909e+00	6.81002324e-06
-3.90836908e+00	6.82931512e-06
-3.90819908e+00	6.84858933e-06
-3.90802908e+00	6.86784536e-06
-3.90785908e+00	6.88708273e-06
-3.90768908e+00	6.90630091e-06
-3.90751908e+00	6.92549939e-06
-3.90734907e+00	6.94467767e-06
-3.90717907e+00	6.96383522e-06
-3.90700907e+00	6.98297152e-06
-3.90683907e+00	7.00208606e-06
-3.90666907e+00	7.02117832e-06
-3.90649906e+00	7.04024776e-06
-3.90632906e+00	7.05929387e-06
-3.90615906e+00	7.07831610e-06
-3.90598906e+00	7.09731394e-06
-3.90581906e+00	7.11628683e-06
-3.90564906e+00	7.13523426e-06
-3.90547905e+00	7.15415568e-06
-3.90530905e+00	7.17305055e-06
-3.90513905e+00	7.19191832e-06
-3.90496905e+00	7.21075845e-06
-3.90479905e+00	7.22957040e-06
-3.90462905e+00	7.24835361e-06
-3.90445904e+00	7.26710753e-06
-3.90428904e+00	7.28583160e-06
-3.90411904e+00	7.30452527e-06
-3.90394904e+00	7.32318798e-06
-3.90377904e+00	7.34181916e-06
-3.90360904e+00	7.36041826e-06
-3.90343903e+00	7.37898471e-06
-3.90326903e+00	7.39751794e-06
-3.90309903e+00	7.41601737e-06
-3.90292903e+00	7.43448244e-06
-3.90275903e+00	7.45291258e-06
-3.90258903e+00	7.47130719e-06
-3.90241902e+00	7.48966571e-06
-3.90224902e+00	7.50798754e-06
-3.90207902e+00	7.52627212e-06
-3.90190902e+00	7.54451884e-06
-3.90173902e+00	7.56272713e-06
-3.90156902e+00	7.58089638e-06
-3.90139901e+00	7.59902602e-06
-3.90122901e+00	7.61711543e-06
-3.90105901e+00	7.63516402e-06
-3.90088901e+00	7.65317120e-06
-3.90071901e+00	7.67113636e-06
-3.90054901e+00	7.68905889e-06
-3.90037900e+00	7.70693820e-06
-3.90020900e+00	7.72477365e-06
-3.90003900e+00	7.74256466e-06
-3.89986900e+00	7.76031060e-06
-3.89969900e+00	7.77801086e-06
-3.89952900e+00	7.79566481e-06
-3.89935899e+00	7.81327184e-06
-3.89918899e+00	7.83083133e-06
-3.89901899e+00	7.84834264e-06
-3.89884899e+00	7.86580516e-06
-3.89867899e+00	7.88321824e-06
-3.89850899e+00	7.90058127e-06
-3.89833898e+00	7.91789360e-06
-3.89816898e+00	7.93515460e-06
-3.89799898e+00	7.95236362e-06
-3.89782898e+00	7.96952004e-06
-3.89765898e+00	7.98662319e-06
-3.89748897e+00	8.00367245e-06
-3.89731897e+00	8.02066715e-06
-3.89714897e+00	8.03760666e-06
-3.89697897e+00	8.05449031e-06
-3.89680897e+00	8.07131745e-06
-3.89663897e+00	8.08808743e-06
-3.89646896e+00	8.10479958e-06
-3.89629896e+00	8.12145324e-06
-3.89612896e+00	8.13804775e-06
-3.89595896e+00	8.15458245e-06
-3.89578896e+00	8.17105666e-06
-3.89561896e+00	8.18746971e-06
-3.89544895e+00	8.20382092e-06
-3.89527895e+00	8.22010964e-06
-3.89510895e+00	8.23633517e-06
-3.89493895e+00	8.25249683e-06
-3.89476895e+00	8.26859395e-06
-3.89459895e+00	8.28462584e-06
-3.89442894e+00	8.30059180e-06
-3.89425894e+00	8.31649117e-06
-3.89408894e+00	8.33232323e-06
-3.89391894e+00	8.34808730e-06
-3.89374894e+00	8.36378268e-06
-3.89357894e+00	8.37940867e-06
-3.89340893e+00	8.39496458e-06
-3.89323893e+00	8.41044969e-06
-3.89306893e+00	8.42586331e-06
-3.89289893e+00	8.44120473e-06
-3.89272893e+00	8.45647323e-06
-3.89255893e+00	8.47166811e-06
-3.89238892e+00	8.48678864e-06
-3.89221892e+00	8.50183413e-06
-3.89204892e+00	8.51680383e-06
-3.89187892e+00	8.53169705e-06
-3.89170892e+00	8.54651304e-06
-3.89153892e+00	8.56125109e-06
-3.89136891e+00	8.57591046e-06
-3.89119891e+00	8.59049043e-06
-3.89102891e+00	8.60499027e-06
-3.89085891e+00	8.61940923e-06
-3.89068891e+00	8.63374659e-06
-3.89051891e+00	8.64800160e-06
-3.89034890e+00	8.66217352e-06
-3.89017890e+00	8.67626160e-06
-3.89000890e+00	8.69026511e-06
-3.88983890e+00	8.70418329e-06
-3.88966890e+00	8.71801540e-06
-3.88949889e+00	8.73176067e-06
-3.88932889e+00	8.74541835e-06
-3.88915889e+00	8.75898769e-06
-3.88898889e+00	8.77246793e-06
-3.88881889e+00	8.78585830e-06
-3.88864889e+00	8.79915804e-06
-3.88847888e+00	8.81236638e-06
-3.88830888e+00	8.82548255e-06
-3.88813888e+00	8.83850579e-06
-3.88796888e+00	8.85143531e-06
-3.88779888e+00	8.86427035e-06
-3.88762888e+00	8.87701012e-06
-3.88745887e+00	8.88965385e-06
-3.88728887e+00	8.90220074e-06
-3.88711887e+00	8.91465003e-06
-3.88694887e+00	8.92700091e-06
-3.88677887e+00	8.93925260e-06
-3.88660887e+00	8.95140431e-06
-3.88643886e+00	8.96345524e-06
-3.88626886e+00	8.97540460e-06
-3.88609886e+00	8.98725159e-06
-3.88592886e+00	8.99899540e-06
-3.88575886e+00	9.01063524e-06
-3.88558886e+00	9.02217030e-06
-3.88541885e+00	9.03359977e-06
-3.88524885e+00	9.04492284e-06
-3.88507885e+00	9.05613870e-06
-3.88490885e+00	9.06724653e-06
-3.88473885e+00	9.07824552e-06
-3.88456885e+00	9.08913485e-06
-3.88439884e+00	9.09991369e-06
-3.88422884e+00	9.11058123e-06
-3.88405884e+00	9.12113663e-06
-3.88388884e+00	9.13157907e-06
-3.88371884e+00	9.14190772e-06
-3.88354884e+00	9.15212175e-06
-3.88337883e+00	9.16222031e-06
-3.88320883e+00	9.17220257e-06
-3.88303883e+00	9.18206770e-06
-3.88286883e+00	9.19181485e-06
-3.88269883e+00	9.20144317e-06
-3.88252883e+00	9.21095183e-06
-3.88235882e+00	9.22033996e-06
-3.88218882e+00	9.22960673e-06
-3.88201882e+00	9.23875127e-06
-3.88184882e+00	9.24777273e-06
-3.88167882e+00	9.25667025e-06
-3.88150882e+00	9.26544298e-06
-3.88133881e+00	9.27409004e-06
-3.88116881e+00	9.28261058e-06
-3.88099881e+00	9.29100373e-06
-3.88082881e+00	9.29926862e-06
-3.88065881e+00	9.30740438e-06
-3.88048880e+00	9.31541012e-06
-3.88031880e+00	9.32328499e-06
-3.88014880e+00	9.33102809e-06
-3.87997880e+00	9.33863855e-06
-3.87980880e+00	9.34611549e-06
-3.87963880e+00	9.35345801e-06
-3.87946879e+00	9.36066524e-06
-3.87929879e+00	9.36773628e-06
-3.87912879e+00	9.37467023e-06
-3.87895879e+00	9.38146622e-06
-3.87878879e+00	9.38812333e-06
-3.87861879e+00	9.39464067e-06
-3.87844878e+00	9.40101734e-06
-3.87827878e+00	9.40725243e-06
-3.87810878e+00	9.41334504e-06
-3.87793878e+00	9.41929427e-06
-3.87776878e+00	9.42509919e-06
-3.87759878e+00	9.43075890e-06
-3.87742877e+00	9.43627248e-06
-3.87725877e+00	9.44163902e-06
-3.87708877e+00	9.44685760e-06
-3.87691877e+00	9.45192728e-06
-3.87674877e+00	9.45684716e-06
-3.87657877e+00	9.46161631e-06
-3.87640876e+00	9.46623378e-06
-3.87623876e+00	9.47069866e-06
-3.87606876e+00	9.47501002e-06
-3.87589876e+00	9.47916690e-06
-3.87572876e+00	9.48316839e-06
-3.87555876e+00	9.48701353e-06
-3.87538875e+00	9.49070139e-06
-3.87521875e+00	9.49423102e-06
-3.87504875e+00	9.49760147e-06
-3.87487875e+00	9.50081180e-06
-3.87470875e+00	9.50386105e-06
-3.87453875e+00	9.50674826e-06
-3.87436874e+00	9.50947250e-06
-3.87419874e+00	9.51203278e-06
-3.87402874e+00	9.51442817e-06
-3.87385874e+00	9.51665768e-06
-3.87368874e+00	9.51872036e-06
-3.87351874e+00	9.52061524e-06
-3.87334873e+00	9.52234135e-06
-3.87317873e+00	9.52389772e-06
-3.87300873e+00	9.52528336e-06
-3.87283873e+00	9.52649732e-06
-3.87266873e+00	9.52753860e-06
-3.87249872e+00	9.52840624e-06
-3.87232872e+00	9.52909923e-06
-3.87215872e+00	9.52961660e-06
-3.87198872e+00	9.52995736e-06
-3.87181872e+00	9.53012053e-06
-3.87164872e+00	9.53010509e-06
-3.87147871e+00	9.52991008e-06
-3.87130871e+00	9.52953447e-06
-3.87113871e+00	9.52897728e-06
-3.87096871e+00	9.52823751e-06
-3.87079871e+00	9.52731415e-06
-3.87062871e+00	9.52620619e-06
-3.87045870e+00	9.52491263e-06
-3.87028870e+00	9.52343245e-06
-3.87011870e+00	9.52176464e-06
-3.86994870e+00	9.51990820e-06
-3.86977870e+00	9.51786209e-06
-3.86960870e+00	9.51562530e-06
-3.86943869e+00	9.51319680e-06
-3.86926869e+00	9.51057558e-06
-3.86909869e+00	9.50776061e-06
-3.86892869e+00	9.50475085e-06
-3.86875869e+00	9.50154528e-06
-3.86858869e+00	9.49814287e-06
-3.86841868e+00	9.49454256e-06
-3.86824868e+00	9.49074334e-06
-3.86807868e+00	9.48674416e-06
-3.86790868e+00	9.48254397e-06
-3.86773868e+00	9.47814173e-06
-3.86756868e+00	9.47353639e-06
-3.86739867e+00	9.46872691e-06
-3.86722867e+00	9.46371223e-06
-3.86705867e+00	9.45882846e-06
-3.86688867e+00	9.45441014e-06
-3.86671867e+00	9.45045387e-06
-3.86654867e+00	9.44695625e-06
-3.86637866e+00	9.44391390e-06
-3.86620866e+00	9.44132344e-06
-3.86603866e+00	9.43918149e-06
-3.86586866e+00	9.43748470e-06
-3.86569866e+00	9.43622969e-06
-3.86552866e+00	9.43541313e-06
-3.86535865e+00	9.43503167e-06
-3.86518865e+00	9.43508197e-06
-3.86501865e+00	9.43556070e-06
-3.86484865e+00	9.43646455e-06
-3.86467865e+00	9.43779020e-06
-3.86450865e+00	9.43953433e-06
-3.86433864e+00	9.44169366e-06
-3.86416864e+00	9.44426489e-06
-3.86399864e+00	9.44724474e-06
-3.86382864e+00	9.45062992e-06
-3.86365864e+00	9.45441716e-06
-3.86348863e+00	9.45860321e-06
-3.86331863e+00	9.46318481e-06
-3.86314863e+00	9.46815870e-06
-3.86297863e+00	9.47352165e-06
-3.86280863e+00	9.47927042e-06
-3.86263863e+00	9.48540179e-06
-3.86246862e+00	9.49191253e-06
-3.86229862e+00	9.49879943e-06
-3.86212862e+00	9.50605930e-06
-3.86195862e+00	9.51368892e-06
-3.86178862e+00	9.52168511e-06
-3.86161862e+00	9.53004468e-06
-3.86144861e+00	9.53876446e-06
-3.86127861e+00	9.54784129e-06
-3.86110861e+00	9.55727199e-06
-3.86093861e+00	9.56705342e-06
-3.86076861e+00	9.57718242e-06
-3.86059861e+00	9.58765586e-06
-3.86042860e+00	9.59847060e-06
-3.86025860e+00	9.60962353e-06
-3.86008860e+00	9.62111151e-06
-3.85991860e+00	9.63293145e-06
-3.85974860e+00	9.64508023e-06
-3.85957860e+00	9.65755476e-06
-3.85940859e+00	9.67035195e-06
-3.85923859e+00	9.68346873e-06
-3.85906859e+00	9.69690200e-06
-3.85889859e+00	9.71064872e-06
-3.85872859e+00	9.72470581e-06
-3.85855859e+00	9.73907023e-06
-3.85838858e+00	9.75373893e-06
-3.85821858e+00	9.76870887e-06
-3.85804858e+00	9.78397702e-06
-3.85787858e+00	9.79954036e-06
-3.85770858e+00	9.81539587e-06
-3.85753858e+00	9.83154053e-06
-3.85736857e+00	9.84797136e-06
-3.85719857e+00	9.86468536e-06
-3.85702857e+00	9.88167953e-06
-3.85685857e+00	9.89895090e-06
-3.85668857e+00	9.91649649e-06
-3.85651857e+00	9.93431334e-06
-3.85634856e+00	9.95239850e-06
-3.85617856e+00	9.97074900e-06
-3.85600856e+00	9.98936191e-06
-3.85583856e+00	1.00082343e-05
-3.85566856e+00	1.00273632e-05
-3.85549855e+00	1.00467457e-05
-3.85532855e+00	1.00663790e-05
-3.85515855e+00	1.00862600e-05
-3.85498855e+00	1.01063860e-05
-3.85481855e+00	1.01267539e-05
-3.85464855e+00	1.01473610e-05
-3.85447854e+00	1.01682042e-05
-3.85430854e+00	1.01892809e-05
-3.85413854e+00	1.02105881e-05
-3.85396854e+00	1.02321229e-05
-3.85379854e+00	1.02538825e-05
-3.85362854e+00	1.02758641e-05
-3.85345853e+00	1.02980648e-05
-3.85328853e+00	1.03204817e-05
-3.85311853e+00	1.03431122e-05
-3.85294853e+00	1.03659533e-05
-3.85277853e+00	1.03890023e-05
-3.85260853e+00	1.04122563e-05
-3.85243852e+00	1.04357126e-05
-3.85226852e+00	1.04593684e-05
-3.85209852e+00	1.04832209e-05
-3.85192852e+00	1.05072673e-05
-3.85175852e+00	1.05315049e-05
-3.85158852e+00	1.05559309e-05
-3.85141851e+00	1.05805425e-05
-3.85124851e+00	1.06053371e-05
-3.85107851e+00	1.06303119e-05
-3.85090851e+00	1.06554642e-05
-3.85073851e+00	1.06807912e-05
-3.85056851e+00	1.07062903e-05
-3.85039850e+00	1.07319587e-05
-3.85022850e+00	1.07577937e-05
-3.85005850e+00	1.07837927e-05
-3.84988850e+00	1.08099530e-05
-3.84971850e+00	1.08362718e-05
-3.84954850e+00	1.08627466e-05
-3.84937849e+00	1.08893746e-05
-3.84920849e+00	1.09161533e-05
-3.84903849e+00	1.09430799e-05
-3.84886849e+00	1.09701519e-05
-3.84869849e+00	1.09973665e-05
-3.84852849e+00	1.10247212e-05
-3.84835848e+00	1.10522134e-05
-3.84818848e+00	1.10798404e-05
-3.84801848e+00	1.11075997e-05
-3.84784848e+00	1.11354886e-05
-3.84767848e+00	1.11635045e-05
-3.84750848e+00	1.11916450e-05
-3.84733847e+00	1.12199073e-05
-3.84716847e+00	1.12482890e-05
-3.84699847e+00	1.12767875e-05
-3.84682847e+00	1.13054002e-05
-3.84665847e+00	1.13341245e-05
-3.84648846e+00	1.13629581e-05
-3.84631846e+00	1.13918982e-05
-3.84614846e+00	1.14209425e-05
-3.84597846e+00	1.14500883e-05
-3.84580846e+00	1.14793332e-05
-3.84563846e+00	1.15086746e-05
-3.84546845e+00	1.15381102e-05
-3.84529845e+00	1.15676373e-05
-3.84512845e+00	1.15972536e-05
-3.84495845e+00	1.16269565e-05
-3.84478845e+00	1.16567435e-05
-3.84461845e+00	1.16866123e-05
-3.84444844e+00	1.17165604e-05
-3.84427844e+00	1.17465853e-05
-3.84410844e+00	1.17766845e-05
-3.84393844e+00	1.18068558e-05
-3.84376844e+00	1.18370966e-05
-3.84359844e+00	1.18674045e-05
-3.84342843e+00	1.18977771e-05
-3.84325843e+00	1.19282121e-05
-3.84308843e+00	1.19587070e-05
-3.84291843e+00	1.19892594e-05
-3.84274843e+00	1.20198671e-05
-3.84257843e+00	1.20505275e-05
-3.84240842e+00	1.20812383e-05
-3.84223842e+00	1.21119973e-05
-3.84206842e+00	1.21428020e-05
-3.84189842e+00	1.21736500e-05
-3.84172842e+00	1.22045392e-05
-3.84155842e+00	1.22354670e-05
-3.84138841e+00	1.22664313e-05
-3.84121841e+00	1.22974297e-05
-3.84104841e+00	1.23284599e-05
-3.84087841e+00	1.23595196e-05
-3.84070841e+00	1.23906064e-05
-3.84053841e+00	1.24217183e-05
-3.84036840e+00	1.24528527e-05
-3.84019840e+00	1.24840076e-05
-3.84002840e+00	1.25151806e-05
-3.83985840e+00	1.25463694e-05
-3.83968840e+00	1.25775719e-05
-3.83951840e+00	1.26087858e-05
-3.83934839e+00	1.26400088e-05
-3.83917839e+00	1.26712387e-05
-3.83900839e+00	1.27024734e-05
-3.83883839e+00	1.27337105e-05
-3.83866839e+00	1.27649480e-05
-3.83849838e+00	1.27961835e-05
-3.83832838e+00	1.28274150e-05
-3.83815838e+00	1.28586402e-05
-3.83798838e+00	1.28898569e-05
-3.83781838e+00	1.29210631e-05
-3.83764838e+00	1.29522564e-05
-3.83747837e+00	1.29834349e-05
-3.83730837e+00	1.30145963e-05
-3.83713837e+00	1.30457385e-05
-3.83696837e+00	1.30768593e-05
-3.83679837e+00	1.31079567e-05
-3.83662837e+00	1.31390285e-05
-3.83645836e+00	1.31700727e-05
-3.83628836e+00	1.32010871e-05
-3.83611836e+00	1.32320696e-05
-3.83594836e+00	1.32630181e-05
-3.83577836e+00	1.32939306e-05
-3.83560836e+00	1.33248050e-05
-3.83543835e+00	1.33556392e-05
-3.83526835e+00	1.33864311e-05
-3.83509835e+00	1.34171788e-05
-3.83492835e+00	1.34478801e-05
-3.83475835e+00	1.34785331e-05
-3.83458835e+00	1.35091357e-05
-3.83441834e+00	1.35396859e-05
-3.83424834e+00	1.35701816e-05
-3.83407834e+00	1.36006209e-05
-3.83390834e+00	1.36310018e-05
-3.83373834e+00	1.36613223e-05
-3.83356834e+00	1.36915803e-05
-3.83339833e+00	1.37217739e-05
-3.83322833e+00	1.37519012e-05
-3.83305833e+00	1.37819602e-05
-3.83288833e+00	1.38119489e-05
-3.83271833e+00	1.38418653e-05
-3.83254833e+00	1.38717076e-05
-3.83237832e+00	1.39014738e-05
-3.83220832e+00	1.39311619e-05
-3.83203832e+00	1.39607701e-05
-3.83186832e+00	1.39902964e-05
-3.83169832e+00	1.40197390e-05
-3.83152832e+00	1.40490959e-05
-3.83135831e+00	1.40783652e-05
-3.83118831e+00	1.41075451e-05
-3.83101831e+00	1.41366337e-05
-3.83084831e+00	1.41656291e-05
-3.83067831e+00	1.41945295e-05
-3.83050831e+00	1.42233329e-05
-3.83033830e+00	1.42520376e-05
-3.83016830e+00	1.42806418e-05
-3.82999830e+00	1.43091435e-05
-3.82982830e+00	1.43375409e-05
-3.82965830e+00	1.43658323e-05
-3.82948829e+00	1.43940158e-05
-3.82931829e+00	1.44220897e-05
-3.82914829e+00	1.44500520e-05
-3.82897829e+00	1.44779011e-05
-3.82880829e+00	1.45056352e-05
-3.82863829e+00	1.45332525e-05
-3.82846828e+00	1.45607511e-05
-3.82829828e+00	1.45881294e-05
-3.82812828e+00	1.46153856e-05
-3.82795828e+00	1.46425180e-05
-3.82778828e+00	1.46695248e-05
-3.82761828e+00	1.46964043e-05
-3.82744827e+00	1.47231547e-05
-3.82727827e+00	1.47497744e-05
-3.82710827e+00	1.47762617e-05
-3.82693827e+00	1.48026148e-05
-3.82676827e+00	1.48288320e-05
-3.82659827e+00	1.48549116e-05
-3.82642826e+00	1.48808521e-05
-3.82625826e+00	1.49066517e-05
-3.82608826e+00	1.49323086e-05
-3.82591826e+00	1.49578214e-05
-3.82574826e+00	1.49831883e-05
-3.82557826e+00	1.50084077e-05
-3.82540825e+00	1.50334779e-05
-3.82523825e+00	1.50583974e-05
-3.82506825e+00	1.50831645e-05
-3.82489825e+00	1.51077775e-05
-3.82472825e+00	1.51322349e-05
-3.82455825e+00	1.51565351e-05
-3.82438824e+00	1.51806765e-05
-3.82421824e+00	1.52046575e-05
-3.82404824e+00	1.52284765e-05
-3.82387824e+00	1.52521319e-05
-3.82370824e+00	1.52756222e-05
-3.82353824e+00	1.52989459e-05
-3.82336823e+00	1.53221013e-05
-3.82319823e+00	1.53450870e-05
-3.82302823e+00	1.53679014e-05
-3.82285823e+00	1.53905429e-05
-3.82268823e+00	1.54130101e-05
-3.82251823e+00	1.54353015e-05
-3.82234822e+00	1.54574155e-05
-3.82217822e+00	1.54793506e-05
-3.82200822e+00	1.55011054e-05
-3.82183822e+00	1.55226783e-05
-3.82166822e+00	1.55440679e-05
-3.82149821e+00	1.55652728e-05
-3.82132821e+00	1.55862914e-05
-3.82115821e+00	1.56071223e-05
-3.82098821e+00	1.56277640e-05
-3.82081821e+00	1.56482152e-05
-3.82064821e+00	1.56684743e-05
-3.82047820e+00	1.56885400e-05
-3.82030820e+00	1.57084109e-05
-3.82013820e+00	1.57280854e-05
-3.81996820e+00	1.57475623e-05
-3.81979820e+00	1.57668401e-05
-3.81962820e+00	1.57859174e-05
-3.81945819e+00	1.58047929e-05
-3.81928819e+00	1.58234652e-05
-3.81911819e+00	1.58419329e-05
-3.81894819e+00	1.58601946e-05
-3.81877819e+00	1.58782490e-05
-3.81860819e+00	1.58960948e-05
-3.81843818e+00	1.59137306e-05
-3.81826818e+00	1.59311551e-05
-3.81809818e+00	1.59483669e-05
-3.81792818e+00	1.59653648e-05
-3.81775818e+00	1.59821474e-05
-3.81758818e+00	1.59987134e-05
-3.81741817e+00	1.60150616e-05
-3.81724817e+00	1.60311906e-05
-3.81707817e+00	1.60470991e-05
-3.81690817e+00	1.60627860e-05
-3.81673817e+00	1.60782499e-05
-3.81656817e+00	1.60934896e-05
-3.81639816e+00	1.61085037e-05
-3.81622816e+00	1.61232912e-05
-3.81605816e+00	1.61378507e-05
-3.81588816e+00	1.61521810e-05
-3.81571816e+00	1.61662808e-05
-3.81554816e+00	1.61801491e-05
-3.81537815e+00	1.61937845e-05
-3.81520815e+00	1.62071858e-05
-3.81503815e+00	1.62203520e-05
-3.81486815e+00	1.62332817e-05
-3.81469815e+00	1.62459738e-05
-3.81452815e+00	1.62584271e-05
-3.81435814e+00	1.62706405e-05
-3.81418814e+00	1.62826128e-05
-3.81401814e+00	1.62943429e-05
-3.81384814e+00	1.63058296e-05
-3.81367814e+00	1.63170718e-05
-3.81350814e+00	1.63280683e-05
-3.81333813e+00	1.63388180e-05
-3.81316813e+00	1.63493199e-05
-3.81299813e+00	1.63595728e-05
-3.81282813e+00	1.63695756e-05
-3.81265813e+00	1.63793272e-05
-3.81248812e+00	1.63888266e-05
-3.81231812e+00	1.63980726e-05
-3.81214812e+00	1.64070642e-05
-3.81197812e+00	1.64158004e-05
-3.81180812e+00	1.64242800e-05
-3.81163812e+00	1.64325021e-05
-3.81146811e+00	1.64404655e-05
-3.81129811e+00	1.64481693e-05
-3.81112811e+00	1.64556124e-05
-3.81095811e+00	1.64627938e-05
-3.81078811e+00	1.64697125e-05
-3.81061811e+00	1.64763675e-05
-3.81044810e+00	1.64827578e-05
-3.81027810e+00	1.64888824e-05
-3.81010810e+00	1.64947404e-05
-3.80993810e+00	1.65003306e-05
-3.80976810e+00	1.65056523e-05
-3.80959810e+00	1.65107043e-05
-3.80942809e+00	1.65154858e-05
-3.80925809e+00	1.65199959e-05
-3.80908809e+00	1.65242335e-05
-3.80891809e+00	1.65281977e-05
-3.80874809e+00	1.65318877e-05
-3.80857809e+00	1.65353025e-05
-3.80840808e+00	1.65384412e-05
-3.80823808e+00	1.65413029e-05
-3.80806808e+00	1.65438866e-05
-3.80789808e+00	1.65461916e-05
-3.80772808e+00	1.65482169e-05
-3.80755808e+00	1.65499616e-05
-3.80738807e+00	1.65514250e-05
-3.80721807e+00	1.65526060e-05
-3.80704807e+00	1.65535040e-05
-3.80687807e+00	1.65541179e-05
-3.80670807e+00	1.65544471e-05
-3.80653807e+00	1.65544906e-05
-3.80636806e+00	1.65542477e-05
-3.80619806e+00	1.65537174e-05
-3.80602806e+00	1.65528991e-05
-3.80585806e+00	1.65517920e-05
-3.80568806e+00	1.65503951e-05
-3.80551806e+00	1.65487078e-05
-3.80534805e+00	1.65467292e-05
-3.80517805e+00	1.65444586e-05
-3.80500805e+00	1.65418952e-05
-3.80483805e+00	1.65390383e-05
-3.80466805e+00	1.65358871e-05
-3.80449804e+00	1.65324409e-05
-3.80432804e+00	1.65286989e-05
-3.80415804e+00	1.65246604e-05
-3.80398804e+00	1.65203247e-05
-3.80381804e+00	1.65156910e-05
-3.80364804e+00	1.65107587e-05
-3.80347803e+00	1.65055271e-05
-3.80330803e+00	1.64999954e-05
-3.80313803e+00	1.64941631e-05
-3.80296803e+00	1.64880293e-05
-3.80279803e+00	1.64815935e-05
-3.80262803e+00	1.64748549e-05
-3.80245802e+00	1.64678130e-05
-3.80228802e+00	1.64604670e-05
-3.80211802e+00	1.64528164e-05
-3.80194802e+00	1.64448605e-05
-3.80177802e+00	1.64365986e-05
-3.80160802e+00	1.64280302e-05
-3.80143801e+00	1.64191546e-05
-3.80126801e+00	1.64099713e-05
-3.80109801e+00	1.64004795e-05
-3.80092801e+00	1.63906789e-05
-3.80075801e+00	1.63805686e-05
-3.80058801e+00	1.63701483e-05
-3.80041800e+00	1.63594173e-05
-3.80024800e+00	1.63483750e-05
-3.80007800e+00	1.63370210e-05
-3.79990800e+00	1.63253546e-05
-3.79973800e+00	1.63133753e-05
-3.79956800e+00	1.63010825e-05
-3.79939799e+00	1.62884759e-05
-3.79922799e+00	1.62755548e-05
-3.79905799e+00	1.62623187e-05
-3.79888799e+00	1.62487671e-05
-3.79871799e+00	1.62348996e-05
-3.79854799e+00	1.62207156e-05
-3.79837798e+00	1.62062146e-05
-3.79820798e+00	1.61913963e-05
-3.79803798e+00	1.61762600e-05
-3.79786798e+00	1.61608054e-05
-3.79769798e+00	1.61450321e-05
-3.79752798e+00	1.61289394e-05
-3.79735797e+00	1.61125271e-05
-3.79718797e+00	1.60957947e-05
-3.79701797e+00	1.60787418e-05
-3.79684797e+00	1.60613679e-05
-3.79667797e+00	1.60436727e-05
-3.79650797e+00	1.60256557e-05
-3.79633796e+00	1.60073165e-05
-3.79616796e+00	1.59886548e-05
-3.79599796e+00	1.59696702e-05
-3.79582796e+00	1.59503623e-05
-3.79565796e+00	1.59307307e-05
-3.79548795e+00	1.59107751e-05
-3.79531795e+00	1.58904952e-05
-3.79514795e+00	1.58698905e-05
-3.79497795e+00	1.58489608e-05
-3.79480795e+00	1.58277058e-05
-3.79463795e+00	1.58061250e-05
-3.79446794e+00	1.57842182e-05
-3.79429794e+00	1.57619851e-05
-3.79412794e+00	1.57394254e-05
-3.79395794e+00	1.57165387e-05
-3.79378794e+00	1.56933249e-05
-3.79361794e+00	1.56697836e-05
-3.79344793e+00	1.56459145e-05
-3.79327793e+00	1.56217175e-05
-3.79310793e+00	1.55971922e-05
-3.79293793e+00	1.55723383e-05
-3.79276793e+00	1.55471557e-05
-3.79259793e+00	1.55216441e-05
-3.79242792e+00	1.54958033e-05
-3.79225792e+00	1.54696331e-05
-3.79208792e+00	1.54431332e-05
-3.79191792e+00	1.54163035e-05
-3.79174792e+00	1.53891437e-05
-3.79157792e+00	1.53616536e-05
-3.79140791e+00	1.53338331e-05
-3.79123791e+00	1.53056820e-05
-3.79106791e+00	1.52772002e-05
-3.79089791e+00	1.52483874e-05
-3.79072791e+00	1.52192435e-05
-3.79055791e+00	1.51897684e-05
-3.79038790e+00	1.51599619e-05
-3.79021790e+00	1.51298239e-05
-3.79004790e+00	1.50993542e-05
-3.78987790e+00	1.50685528e-05
-3.78970790e+00	1.50374196e-05
-3.78953790e+00	1.50059543e-05
-3.78936789e+00	1.49741570e-05
-3.78919789e+00	1.49420275e-05
-3.78902789e+00	1.49095658e-05
-3.78885789e+00	1.48767718e-05
-3.78868789e+00	1.48436454e-05
-3.78851789e+00	1.48101866e-05
-3.78834788e+00	1.47763953e-05
-3.78817788e+00	1.47422714e-05
-3.78800788e+00	1.47078150e-05
-3.78783788e+00	1.46730259e-05
-3.78766788e+00	1.46379042e-05
-3.78749787e+00	1.46024499e-05
-3.78732787e+00	1.45666629e-05
-3.78715787e+00	1.45305433e-05
-3.78698787e+00	1.44940909e-05
-3.78681787e+00	1.44573060e-05
-3.78664787e+00	1.44201884e-05
-3.78647786e+00	1.43827383e-05
-3.78630786e+00	1.43449555e-05
-3.78613786e+00	1.43068403e-05
-3.78596786e+00	1.42683925e-05
-3.78579786e+00	1.42296124e-05
-3.78562786e+00	1.41904999e-05
-3.78545785e+00	1.41510551e-05
-3.78528785e+00	1.41112781e-05
-3.78511785e+00	1.40711691e-05
-3.78494785e+00	1.40307279e-05
-3.78477785e+00	1.39899549e-05
-3.78460785e+00	1.39488500e-05
-3.78443784e+00	1.39074134e-05
-3.78426784e+00	1.38656453e-05
-3.78409784e+00	1.38235456e-05
-3.78392784e+00	1.37811147e-05
-3.78375784e+00	1.37383526e-05
-3.78358784e+00	1.36952594e-05
-3.78341783e+00	1.36518354e-05
-3.78324783e+00	1.36080807e-05
-3.78307783e+00	1.35639954e-05
-3.78290783e+00	1.35195798e-05
-3.78273783e+00	1.34748341e-05
-3.78256783e+00	1.34297583e-05
-3.78239782e+00	1.33843528e-05
-3.78222782e+00	1.33386177e-05
-3.78205782e+00	1.32925533e-05
-3.78188782e+00	1.32461598e-05
-3.78171782e+00	1.31994373e-05
-3.78154782e+00	1.31523862e-05
-3.78137781e+00	1.31050067e-05
-3.78120781e+00	1.30572991e-05
-3.78103781e+00	1.30092635e-05
-3.78086781e+00	1.29609003e-05
-3.78069781e+00	1.29122098e-05
-3.78052781e+00	1.28631921e-05
-3.78035780e+00	1.28138477e-05
-3.78018780e+00	1.27641768e-05
-3.78001780e+00	1.27141797e-05
-3.77984780e+00	1.26638567e-05
-3.77967780e+00	1.26132082e-05
-3.77950780e+00	1.25622344e-05
-3.77933779e+00	1.25109357e-05
-3.77916779e+00	1.24593125e-05
-3.77899779e+00	1.24073650e-05
-3.77882779e+00	1.23550937e-05
-3.77865779e+00	1.23024988e-05
-3.77848778e+00	1.22495809e-05
-3.77831778e+00	1.21963401e-05
-3.77814778e+00	1.21427770e-05
-3.77797778e+00	1.20888919e-05
-3.77780778e+00	1.20346852e-05
-3.77763778e+00	1.19801573e-05
-3.77746777e+00	1.19253087e-05
-3.77729777e+00	1.18701396e-05
-3.77712777e+00	1.18146507e-05
-3.77695777e+00	1.17588423e-05
-3.77678777e+00	1.17027148e-05
-3.77661777e+00	1.16462687e-05
-3.77644776e+00	1.15895044e-05
-3.77627776e+00	1.15324225e-05
-3.77610776e+00	1.14750234e-05
-3.77593776e+00	1.14173075e-05
-3.77576776e+00	1.13592753e-05
-3.77559776e+00	1.13009274e-05
-3.77542775e+00	1.12422642e-05
-3.77525775e+00	1.11832863e-05
-3.77508775e+00	1.11239941e-05
-3.77491775e+00	1.10643882e-05
-3.77474775e+00	1.10044691e-05
-3.77457775e+00	1.09442374e-05
-3.77440774e+00	1.08836935e-05
-3.77423774e+00	1.08228381e-05
-3.77406774e+00	1.07616716e-05
-3.77389774e+00	1.07001947e-05
-3.77372774e+00	1.06384079e-05
-3.77355774e+00	1.05763119e-05
-3.77338773e+00	1.05139071e-05
-3.77321773e+00	1.04511942e-05
-3.77304773e+00	1.03881738e-05
-3.77287773e+00	1.03248465e-05
-3.77270773e+00	1.02612128e-05
-3.77253773e+00	1.01972736e-05
-3.77236772e+00	1.01330292e-05
-3.77219772e+00	1.00684805e-05
-3.77202772e+00	1.00036280e-05
-3.77185772e+00	9.93847246e-06
-3.77168772e+00	9.87301442e-06
-3.77151772e+00	9.80725461e-06
-3.77134771e+00	9.74119368e-06
-3.77117771e+00	9.67483233e-06
-3.77100771e+00	9.60817124e-06
-3.77083771e+00	9.54121111e-06
-3.77066771e+00	9.47395263e-06
-3.77049770e+00	9.40639652e-06
-3.77032770e+00	9.33854350e-06
-3.77015770e+00	9.27039428e-06
-3.76998770e+00	9.20194961e-06
-3.76981770e+00	9.13321021e-06
-3.76964770e+00	9.06417684e-06
-3.76947769e+00	8.99485025e-06
-3.76930769e+00	8.92523119e-06
-3.76913769e+00	8.85532045e-06
-3.76896769e+00	8.78511878e-06
-3.76879769e+00	8.71462698e-06
-3.76862769e+00	8.64384584e-06
-3.76845768e+00	8.57277614e-06
-3.76828768e+00	8.50141870e-06
-3.76811768e+00	8.42977433e-06
-3.76794768e+00	8.35784384e-06
-3.76777768e+00	8.28562806e-06
-3.76760768e+00	8.21312782e-06
-3.76743767e+00	8.14034397e-06
-3.76726767e+00	8.06727736e-06
-3.76709767e+00	7.99392883e-06
-3.76692767e+00	7.92029924e-06
-3.76675767e+00	7.84638948e-06
-3.76658767e+00	7.77220041e-06
-3.76641766e+00	7.69773293e-06
-3.76624766e+00	7.62298791e-06
-3.76607766e+00	7.54796626e-06
-3.76590766e+00	7.47266889e-06
-3.76573766e+00	7.39709671e-06
-3.76556766e+00	7.32125063e-06
-3.76539765e+00	7.24513159e-06
-3.76522765e+00	7.16874053e-06
-3.76505765e+00	7.09207837e-06
-3.76488765e+00	7.01514608e-06
-3.76471765e+00	6.93794461e-06
-3.76454765e+00	6.86047492e-06
-3.76437764e+00	6.78273799e-06
-3.76420764e+00	6.70473479e-06
-3.76403764e+00	6.62646630e-06
-3.76386764e+00	6.54793353e-06
-3.76369764e+00	6.46913747e-06
-3.76352764e+00	6.39007913e-06
-3.76335763e+00	6.31075953e-06
-3.76318763e+00	6.23117968e-06
-3.76301763e+00	6.15134061e-06
-3.76284763e+00	6.07124337e-06
-3.76267763e+00	5.99088900e-06
-3.76250763e+00	5.91027854e-06
-3.76233762e+00	5.82941305e-06
-3.76216762e+00	5.74829361e-06
-3.76199762e+00	5.66692128e-06
-3.76182762e+00	5.58529714e-06
-3.76165762e+00	5.50342229e-06
-3.76148761e+00	5.42129781e-06
-3.76131761e+00	5.33892481e-06
-3.76114761e+00	5.25630439e-06
-3.76097761e+00	5.17343768e-06
-3.76080761e+00	5.09032580e-06
-3.76063761e+00	5.00696987e-06
-3.76046760e+00	4.92337105e-06
-3.76029760e+00	4.83953046e-06
-3.76012760e+00	4.75544927e-06
-3.75995760e+00	4.67112863e-06
-3.75978760e+00	4.58656971e-06
-3.75961760e+00	4.50177369e-06
-3.75944759e+00	4.41674175e-06
-3.75927759e+00	4.33147508e-06
-3.75910759e+00	4.24597487e-06
-3.75893759e+00	4.16024233e-06
-3.75876759e+00	4.07427866e-06
-3.75859759e+00	3.98808510e-06
-3.75842758e+00	3.90166285e-06
-3.75825758e+00	3.81501316e-06
-3.75808758e+00	3.72813726e-06
-3.75791758e+00	3.64103641e-06
-3.75774758e+00	3.55371185e-06
-3.75757758e+00	3.46616485e-06
-3.75740757e+00	3.37839667e-06
-3.75723757e+00	3.29040860e-06
-3.75706757e+00	3.20220191e-06
-3.75689757e+00	3.11377791e-06
-3.75672757e+00	3.02513787e-06
-3.75655757e+00	2.93628312e-06
-3.75638756e+00	2.84721496e-06
-3.75621756e+00	2.75793472e-06
-3.75604756e+00	2.66844371e-06
-3.75587756e+00	2.57874328e-06
-3.75570756e+00	2.48883477e-06
-3.75553756e+00	2.39871952e-06
-3.75536755e+00	2.30839889e-06
-3.75519755e+00	2.21787424e-06
-3.75502755e+00	2.12714695e-06
-3.75485755e+00	2.03621840e-06
-3.75468755e+00	1.94508996e-06
-3.75451755e+00	1.85376303e-06
-3.75434754e+00	1.76223901e-06
-3.75417754e+00	1.67051931e-06
-3.75400754e+00	1.57860534e-06
-3.75383754e+00	1.48649853e-06
-3.75366754e+00	1.39420030e-06
-3.75349753e+00	1.30171208e-06
-3.75332753e+00	1.20903533e-06
-3.75315753e+00	1.11617149e-06
-3.75298753e+00	1.02312202e-06
-3.75281753e+00	9.29888379e-07
-3.75264753e+00	8.36472049e-07
-3.75247752e+00	7.42874505e-07
-3.75230752e+00	6.49097236e-07
-3.75213752e+00	5.55141734e-07
-3.75196752e+00	4.61009502e-07
-3.75179752e+00	3.66702047e-07
-3.75162752e+00	2.72220886e-07
-3.75145751e+00	1.77567542e-07
-3.75128751e+00	8.27435460e-08
-3.75111751e+00	-1.22495652e-08
-3.75094751e+00	-1.07410246e-07
-3.75077751e+00	-2.02736945e-07
-3.75060751e+00	-2.98228101e-07
-3.75043750e+00	-3.93882149e-07
-3.75026750e+00	-4.89697514e-07
-3.75009750e+00	-5.85672615e-07
-3.74992750e+00	-6.81805864e-07
-3.74975750e+00	-7.78095664e-07
-3.74958750e+00	-8.74540412e-07
-3.74941749e+00	-9.71138498e-07
-3.74924749e+00	-1.06788831e-06
-3.74907749e+00	-1.16478821e-06
-3.74890749e+00	-1.26183657e-06
-3.74873749e+00	-1.35903176e-06
-3.74856749e+00	-1.45637213e-06
-3.74839748e+00	-1.55385602e-06
-3.74822748e+00	-1.65148177e-06
-3.74805748e+00	-1.74924772e-06
-3.74788748e+00	-1.84715218e-06
-3.74771748e+00	-1.94519348e-06
-3.74754748e+00	-2.04336993e-06
-3.74737747e+00	-2.14167982e-06
-3.74720747e+00	-2.24012145e-06
-3.74703747e+00	-2.33869312e-06
-3.74686747e+00	-2.43739309e-06
-3.74669747e+00	-2.53621965e-06
-3.74652747e+00	-2.63517106e-06
-3.74635746e+00	-2.73424558e-06
-3.74618746e+00	-2.83344146e-06
-3.74601746e+00	-2.93275695e-06
-3.74584746e+00	-3.03219028e-06
-3.74567746e+00	-3.13173968e-06
-3.74550746e+00	-3.23140338e-06
-3.74533745e+00	-3.33117959e-06
-3.74516745e+00	-3.43106651e-06
-3.74499745e+00	-3.53106236e-06
-3.74482745e+00	-3.63116532e-06
-3.74465745e+00	-3.73137358e-06
-3.74448744e+00	-3.83168531e-06
-3.74431744e+00	-3.93209870e-06
-3.74414744e+00	-4.03261190e-06
-3.74397744e+00	-4.13322307e-06
-3.74380744e+00	-4.23393036e-06
-3.74363744e+00	-4.33473192e-06
-3.74346743e+00	-4.43562588e-06
-3.74329743e+00	-4.53661036e-06
-3.74312743e+00	-4.63768349e-06
-3.74295743e+00	-4.73884339e-06
-3.74278743e+00	-4.84008815e-06
-3.74261743e+00	-4.94141588e-06
-3.74244742e+00	-5.04282468e-06
-3.74227742e+00	-5.14431261e-06
-3.74210742e+00	-5.24587777e-06
-3.74193742e+00	-5.34751822e-06
-3.74176742e+00	-5.44923202e-06
-3.74159742e+00	-5.55101723e-06
-3.74142741e+00	-5.65287191e-06
-3.74125741e+00	-5.75479408e-06
-3.74108741e+00	-5.85678178e-06
-3.74091741e+00	-5.95883304e-06
-3.74074741e+00	-6.06094588e-06
-3.74057741e+00	-6.16311831e-06
-3.74040740e+00	-6.26534834e-06
-3.74023740e+00	-6.36763396e-06
-3.74006740e+00	-6.46997316e-06
-3.73989740e+00	-6.57236393e-06
-3.73972740e+00	-6.67480424e-06
-3.73955740e+00	-6.77729206e-06
-3.73938739e+00	-6.87982535e-06
-3.73921739e+00	-6.98240207e-06
-3.73904739e+00	-7.08502015e-06
-3.73887739e+00	-7.18767755e-06
-3.73870739e+00	-7.29037219e-06
-3.73853739e+00	-7.39310199e-06
-3.73836738e+00	-7.49586488e-06
-3.73819738e+00	-7.59865877e-06
-3.73802738e+00	-7.70148155e-06
-3.73785738e+00	-7.80433113e-06
-3.73768738e+00	-7.90720539e-06
-3.73751738e+00	-8.01010222e-06
-3.73734737e+00	-8.11301948e-06
-3.73717737e+00	-8.21595504e-06
-3.73700737e+00	-8.31890677e-06
-3.73683737e+00	-8.42187252e-06
-3.73666737e+00	-8.52485012e-06
-3.73649736e+00	-8.62783743e-06
-3.73632736e+00	-8.73083226e-06
-3.73615736e+00	-8.83383245e-06
-3.73598736e+00	-8.93683580e-06
-3.73581736e+00	-9.03984013e-06
-3.73564736e+00	-9.14284323e-06
-3.73547735e+00	-9.24584291e-06
-3.73530735e+00	-9.34883694e-06
-3.73513735e+00	-9.45182312e-06
-3.73496735e+00	-9.55479920e-06
-3.73479735e+00	-9.65776296e-06
-3.73462735e+00	-9.76071215e-06
-3.73445734e+00	-9.86364452e-06
-3.73428734e+00	-9.96655782e-06
-3.73411734e+00	-1.00694498e-05
-3.73394734e+00	-1.01723181e-05
-3.73377734e+00	-1.02751606e-05
-3.73360734e+00	-1.03779749e-05
-3.73343733e+00	-1.04807587e-05
-3.73326733e+00	-1.05835098e-05
-3.73309733e+00	-1.06862258e-05
-3.73292733e+00	-1.07889044e-05
-3.73275733e+00	-1.08915433e-05
-3.73258733e+00	-1.09941401e-05
-3.73241732e+00	-1.10966926e-05
-3.73224732e+00	-1.11991983e-05
-3.73207732e+00	-1.13016550e-05
-3.73190732e+00	-1.14040602e-05
-3.73173732e+00	-1.15064117e-05
-3.73156732e+00	-1.16087069e-05
-3.73139731e+00	-1.17109437e-05
-3.73122731e+00	-1.18131194e-05
-3.73105731e+00	-1.19152319e-05
-3.73088731e+00	-1.20172786e-05
-3.73071731e+00	-1.21192572e-05
-3.73054731e+00	-1.22211652e-05
-3.73037730e+00	-1.23230002e-05
-3.73020730e+00	-1.24247598e-05
-3.73003730e+00	-1.25264416e-05
-3.72986730e+00	-1.26280430e-05
-3.72969730e+00	-1.27295618e-05
-3.72952730e+00	-1.28309952e-05
-3.72935729e+00	-1.29323411e-05
-3.72918729e+00	-1.30335967e-05
-3.72901729e+00	-1.31347597e-05
-3.72884729e+00	-1.32358276e-05
-3.72867729e+00	-1.33367979e-05
-3.72850729e+00	-1.34376681e-05
-3.72833728e+00	-1.35384356e-05
-3.72816728e+00	-1.36390979e-05
-3.72799728e+00	-1.37396526e-05
-3.72782728e+00	-1.38400970e-05
-3.72765728e+00	-1.39404287e-05
-3.72748727e+00	-1.40406451e-05
-3.72731727e+00	-1.41407437e-05
-3.72714727e+00	-1.42407218e-05
-3.72697727e+00	-1.43405770e-05
-3.72680727e+00	-1.44403065e-05
-3.72663727e+00	-1.45399080e-05
-3.72646726e+00	-1.46393787e-05
-3.72629726e+00	-1.47387160e-05
-3.72612726e+00	-1.48379174e-05
-3.72595726e+00	-1.49369803e-05
-3.72578726e+00	-1.50359020e-05
-3.72561726e+00	-1.51346799e-05
-3.72544725e+00	-1.52333113e-05
-3.72527725e+00	-1.53317937e-05
-3.72510725e+00	-1.54301243e-05
-3.72493725e+00	-1.55283006e-05
-3.72476725e+00	-1.56263198e-05
-3.72459725e+00	-1.57241793e-05
-3.72442724e+00	-1.58218764e-05
-3.72425724e+00	-1.59194085e-05
-3.72408724e+00	-1.60167727e-05
-3.72391724e+00	-1.61139665e-05
-3.72374724e+00	-1.62109871e-05
-3.72357724e+00	-1.63078318e-05
-3.72340723e+00	-1.64044979e-05
-3.72323723e+00	-1.65009826e-05
-3.72306723e+00	-1.65972833e-05
-3.72289723e+00	-1.66933971e-05
-3.72272723e+00	-1.67893214e-05
-3.72255723e+00	-1.68850533e-05
-3.72238722e+00	-1.69805901e-05
-3.72221722e+00	-1.70759291e-05
-3.72204722e+00	-1.71710674e-05
-3.72187722e+00	-1.72660022e-05
-3.72170722e+00	-1.73607309e-05
-3.72153722e+00	-1.74552505e-05
-3.72136721e+00	-1.75495582e-05
-3.72119721e+00	-1.76436513e-05
-3.72102721e+00	-1.77375270e-05
-3.72085721e+00	-1.78311823e-05
-3.72068721e+00	-1.79246144e-05
-3.72051721e+00	-1.80178206e-05
-3.72034720e+00	-1.81107979e-05
-3.72017720e+00	-1.82035435e-05
-3.72000720e+00	-1.82960545e-05
-3.71983720e+00	-1.83883281e-05
-3.71966720e+00	-1.84803613e-05
-3.71949719e+00	-1.85721514e-05
-3.71932719e+00	-1.86636953e-05
-3.71915719e+00	-1.87549902e-05
-3.71898719e+00	-1.88460332e-05
-3.71881719e+00	-1.89368213e-05
-3.71864719e+00	-1.90273516e-05
-3.71847718e+00	-1.91176213e-05
-3.71830718e+00	-1.92076273e-05
-3.71813718e+00	-1.92973667e-05
-3.71796718e+00	-1.93868366e-05
-3.71779718e+00	-1.94760339e-05
-3.71762718e+00	-1.95649558e-05
-3.71745717e+00	-1.96535993e-05
-3.71728717e+00	-1.97419613e-05
-3.71711717e+00	-1.98300389e-05
-3.71694717e+00	-1.99178290e-05
-3.71677717e+00	-2.00053288e-05
-3.71660717e+00	-2.00925350e-05
-3.71643716e+00	-2.01794449e-05
-3.71626716e+00	-2.02660552e-05
-3.71609716e+00	-2.03523631e-05
-3.71592716e+00	-2.04383654e-05
-3.71575716e+00	-2.05240590e-05
-3.71558716e+00	-2.06094410e-05
-3.71541715e+00	-2.06945083e-05
-3.71524715e+00	-2.07792578e-05
-3.71507715e+00	-2.08636864e-05
-3.71490715e+00	-2.09477911e-05
-3.71473715e+00	-2.10315686e-05
-3.71456715e+00	-2.11150161e-05
-3.71439714e+00	-2.11981303e-05
-3.71422714e+00	-2.12809081e-05
-3.71405714e+00	-2.13633464e-05
-3.71388714e+00	-2.14454421e-05
-3.71371714e+00	-2.15271921e-05
-3.71354714e+00	-2.16085931e-05
-3.71337713e+00	-2.16896421e-05
-3.71320713e+00	-2.17703359e-05
-3.71303713e+00	-2.18506713e-05
-3.71286713e+00	-2.19306452e-05
-3.71269713e+00	-2.20102543e-05
-3.71252713e+00	-2.20894956e-05
-3.71235712e+00	-2.21683657e-05
-3.71218712e+00	-2.22468615e-05
-3.71201712e+00	-2.23249799e-05
-3.71184712e+00	-2.24027175e-05
-3.71167712e+00	-2.24800711e-05
-3.71150712e+00	-2.25570376e-05
-3.71133711e+00	-2.26336136e-05
-3.71116711e+00	-2.27097960e-05
-3.71099711e+00	-2.27855814e-05
-3.71082711e+00	-2.28609667e-05
-3.71065711e+00	-2.29359486e-05
-3.71048710e+00	-2.30105237e-05
-3.71031710e+00	-2.30846888e-05
-3.71014710e+00	-2.31584407e-05
-3.70997710e+00	-2.32317760e-05
-3.70980710e+00	-2.33046914e-05
-3.70963710e+00	-2.33771836e-05
-3.70946709e+00	-2.34492493e-05
-3.70929709e+00	-2.35208851e-05
-3.70912709e+00	-2.35920878e-05
-3.70895709e+00	-2.36628540e-05
-3.70878709e+00	-2.37331803e-05
-3.70861709e+00	-2.38030635e-05
-3.70844708e+00	-2.38725001e-05
-3.70827708e+00	-2.39414867e-05
-3.70810708e+00	-2.40100200e-05
-3.70793708e+00	-2.40780967e-05
-3.70776708e+00	-2.41457132e-05
-3.70759708e+00	-2.42128663e-05
-3.70742707e+00	-2.42795525e-05
-3.70725707e+00	-2.43457684e-05
-3.70708707e+00	-2.44115106e-05
-3.70691707e+00	-2.44767756e-05
-3.70674707e+00	-2.45415601e-05
-3.70657707e+00	-2.46058606e-05
-3.70640706e+00	-2.46696736e-05
-3.70623706e+00	-2.47329957e-05
-3.70606706e+00	-2.47958234e-05
-3.70589706e+00	-2.48581533e-05
-3.70572706e+00	-2.49199818e-05
-3.70555706e+00	-2.49813055e-05
-3.70538705e+00	-2.50421209e-05
-3.70521705e+00	-2.51024246e-05
-3.70504705e+00	-2.51622129e-05
-3.70487705e+00	-2.52214824e-05
-3.70470705e+00	-2.52802295e-05
-3.70453705e+00	-2.53384508e-05
-3.70436704e+00	-2.53961427e-05
-3.70419704e+00	-2.54533016e-05
-3.70402704e+00	-2.55099241e-05
-3.70385704e+00	-2.55660065e-05
-3.70368704e+00	-2.56215453e-05
-3.70351704e+00	-2.56765368e-05
-3.70334703e+00	-2.57309777e-05
-3.70317703e+00	-2.57848641e-05
-3.70300703e+00	-2.58381926e-05
-3.70283703e+00	-2.58909596e-05
-3.70266703e+00	-2.59431616e-05
-3.70249702e+00	-2.59951232e-05
-3.70232702e+00	-2.60471423e-05
-3.70215702e+00	-2.60992137e-05
-3.70198702e+00	-2.61513325e-05
-3.70181702e+00	-2.62034933e-05
-3.70164702e+00	-2.62556913e-05
-3.70147701e+00	-2.63079213e-05
-3.70130701e+00	-2.63601783e-05
-3.70113701e+00	-2.64124574e-05
-3.70096701e+00	-2.64647534e-05
-3.70079701e+00	-2.65170614e-05
-3.70062701e+00	-2.65693765e-05
-3.70045700e+00	-2.66216937e-05
-3.70028700e+00	-2.66740081e-05
-3.70011700e+00	-2.67263147e-05
-3.69994700e+00	-2.67786088e-05
-3.69977700e+00	-2.68308854e-05
-3.69960700e+00	-2.68831396e-05
-3.69943699e+00	-2.69353667e-05
-3.69926699e+00	-2.69875619e-05
-3.69909699e+00	-2.70397202e-05
-3.69892699e+00	-2.70918370e-05
-3.69875699e+00	-2.71439075e-05
-3.69858699e+00	-2.71959269e-05
-3.69841698e+00	-2.72478906e-05
-3.69824698e+00	-2.72997938e-05
-3.69807698e+00	-2.73516318e-05
-3.69790698e+00	-2.74034000e-05
-3.69773698e+00	-2.74550937e-05
-3.69756698e+00	-2.75067083e-05
-3.69739697e+00	-2.75582391e-05
-3.69722697e+00	-2.76096817e-05
-3.69705697e+00	-2.76610313e-05
-3.69688697e+00	-2.77122835e-05
-3.69671697e+00	-2.77634336e-05
-3.69654697e+00	-2.78144773e-05
-3.69637696e+00	-2.78654099e-05
-3.69620696e+00	-2.79162269e-05
-3.69603696e+00	-2.79669240e-05
-3.69586696e+00	-2.80174967e-05
-3.69569696e+00	-2.80679405e-05
-3.69552696e+00	-2.81182511e-05
-3.69535695e+00	-2.81684239e-05
-3.69518695e+00	-2.82184547e-05
-3.69501695e+00	-2.82683391e-05
-3.69484695e+00	-2.83180728e-05
-3.69467695e+00	-2.83676514e-05
-3.69450695e+00	-2.84170706e-05
-3.69433694e+00	-2.84663262e-05
-3.69416694e+00	-2.85154139e-05
-3.69399694e+00	-2.85643293e-05
-3.69382694e+00	-2.86130684e-05
-3.69365694e+00	-2.86616269e-05
-3.69348693e+00	-2.87100006e-05
-3.69331693e+00	-2.87581852e-05
-3.69314693e+00	-2.88061768e-05
-3.69297693e+00	-2.88539711e-05
-3.69280693e+00	-2.89015640e-05
-3.69263693e+00	-2.89489513e-05
-3.69246692e+00	-2.89961291e-05
-3.69229692e+00	-2.90430933e-05
-3.69212692e+00	-2.90898397e-05
-3.69195692e+00	-2.91363645e-05
-3.69178692e+00	-2.91826635e-05
-3.69161692e+00	-2.92287327e-05
-3.69144691e+00	-2.92745683e-05
-3.69127691e+00	-2.93201662e-05
-3.69110691e+00	-2.93655225e-05
-3.69093691e+00	-2.94106333e-05
-3.69076691e+00	-2.94554947e-05
-3.69059691e+00	-2.95001028e-05
-3.69042690e+00	-2.95444537e-05
-3.69025690e+00	-2.95885436e-05
-3.69008690e+00	-2.96323687e-05
-3.68991690e+00	-2.96759251e-05
-3.68974690e+00	-2.97192091e-05
-3.68957690e+00	-2.97622169e-05
-3.68940689e+00	-2.98049447e-05
-3.68923689e+00	-2.98473888e-05
-3.68906689e+00	-2.98895454e-05
-3.68889689e+00	-2.99314110e-05
-3.68872689e+00	-2.99729817e-05
-3.68855689e+00	-3.00142540e-05
-3.68838688e+00	-3.00552242e-05
-3.68821688e+00	-3.00958886e-05
-3.68804688e+00	-3.01362437e-05
-3.68787688e+00	-3.01762858e-05
-3.68770688e+00	-3.02160114e-05
-3.68753688e+00	-3.02554170e-05
-3.68736687e+00	-3.02944989e-05
-3.68719687e+00	-3.03332537e-05
-3.68702687e+00	-3.03716779e-05
-3.68685687e+00	-3.04097681e-05
-3.68668687e+00	-3.04475206e-05
-3.68651687e+00	-3.04849321e-05
-3.68634686e+00	-3.05219992e-05
-3.68617686e+00	-3.05587185e-05
-3.68600686e+00	-3.05950865e-05
-3.68583686e+00	-3.06310999e-05
-3.68566686e+00	-3.06667554e-05
-3.68549685e+00	-3.07020496e-05
-3.68532685e+00	-3.07369791e-05
-3.68515685e+00	-3.07715408e-05
-3.68498685e+00	-3.08057313e-05
-3.68481685e+00	-3.08395473e-05
-3.68464685e+00	-3.08729857e-05
-3.68447684e+00	-3.09060431e-05
-3.68430684e+00	-3.09387164e-05
-3.68413684e+00	-3.09710024e-05
-3.68396684e+00	-3.10028979e-05
-3.68379684e+00	-3.10343998e-05
-3.68362684e+00	-3.10655049e-05
-3.68345683e+00	-3.10962101e-05
-3.68328683e+00	-3.11265123e-05
-3.68311683e+00	-3.11564085e-05
-3.68294683e+00	-3.11858956e-05
-3.68277683e+00	-3.12149705e-05
-3.68260683e+00	-3.12436302e-05
-3.68243682e+00	-3.12718717e-05
-3.68226682e+00	-3.12996921e-05
-3.68209682e+00	-3.13270883e-05
-3.68192682e+00	-3.13540574e-05
-3.68175682e+00	-3.13805964e-05
-3.68158682e+00	-3.14067026e-05
-3.68141681e+00	-3.14323728e-05
-3.68124681e+00	-3.14576044e-05
-3.68107681e+00	-3.14823943e-05
-3.68090681e+00	-3.15067399e-05
-3.68073681e+00	-3.15306382e-05
-3.68056681e+00	-3.15540864e-05
-3.68039680e+00	-3.15770818e-05
-3.68022680e+00	-3.15996216e-05
-3.68005680e+00	-3.16217031e-05
-3.67988680e+00	-3.16433234e-05
-3.67971680e+00	-3.16644800e-05
-3.67954680e+00	-3.16851700e-05
-3.67937679e+00	-3.17053909e-05
-3.67920679e+00	-3.17251400e-05
-3.67903679e+00	-3.17444145e-05
-3.67886679e+00	-3.17632120e-05
-3.67869679e+00	-3.17815298e-05
-3.67852679e+00	-3.17993653e-05
-3.67835678e+00	-3.18167159e-05
-3.67818678e+00	-3.18335792e-05
-3.67801678e+00	-3.18499525e-05
-3.67784678e+00	-3.18658333e-05
-3.67767678e+00	-3.18812192e-05
-3.67750678e+00	-3.18961078e-05
-3.67733677e+00	-3.19104964e-05
-3.67716677e+00	-3.19243827e-05
-3.67699677e+00	-3.19377643e-05
-3.67682677e+00	-3.19506387e-05
-3.67665677e+00	-3.19630037e-05
-3.67648676e+00	-3.19748567e-05
-3.67631676e+00	-3.19861955e-05
-3.67614676e+00	-3.19970177e-05
-3.67597676e+00	-3.20073211e-05
-3.67580676e+00	-3.20171033e-05
-3.67563676e+00	-3.20263620e-05
-3.67546675e+00	-3.20350950e-05
-3.67529675e+00	-3.20433001e-05
-3.67512675e+00	-3.20509751e-05
-3.67495675e+00	-3.20581176e-05
-3.67478675e+00	-3.20647256e-05
-3.67461675e+00	-3.20707969e-05
-3.67444674e+00	-3.20763294e-05
-3.67427674e+00	-3.20813209e-05
-3.67410674e+00	-3.20857692e-05
-3.67393674e+00	-3.20896724e-05
-3.67376674e+00	-3.20930283e-05
-3.67359674e+00	-3.20958349e-05
-3.67342673e+00	-3.20980901e-05
-3.67325673e+00	-3.20997919e-05
-3.67308673e+00	-3.21009384e-05
-3.67291673e+00	-3.21015275e-05
-3.67274673e+00	-3.21015572e-05
-3.67257673e+00	-3.21010257e-05
-3.67240672e+00	-3.20999310e-05
-3.67223672e+00	-3.20982712e-05
-3.67206672e+00	-3.20960444e-05
-3.67189672e+00	-3.20932487e-05
-3.67172672e+00	-3.20898823e-05
-3.67155672e+00	-3.20859433e-05
-3.67138671e+00	-3.20814299e-05
-3.67121671e+00	-3.20763404e-05
-3.67104671e+00	-3.20706728e-05
-3.67087671e+00	-3.20644256e-05
-3.67070671e+00	-3.20575969e-05
-3.67053671e+00	-3.20501849e-05
-3.67036670e+00	-3.20421881e-05
-3.67019670e+00	-3.20336046e-05
-3.67002670e+00	-3.20244329e-05
-3.66985670e+00	-3.20146713e-05
-3.66968670e+00	-3.20043181e-05
-3.66951670e+00	-3.19933717e-05
-3.66934669e+00	-3.19818305e-05
-3.66917669e+00	-3.19696930e-05
-3.66900669e+00	-3.19569575e-05
-3.66883669e+00	-3.19436226e-05
-3.66866669e+00	-3.19296867e-05
-3.66849668e+00	-3.19151483e-05
-3.66832668e+00	-3.19000059e-05
-3.66815668e+00	-3.18842581e-05
-3.66798668e+00	-3.18679033e-05
-3.66781668e+00	-3.18509402e-05
-3.66764668e+00	-3.18333673e-05
-3.66747667e+00	-3.18151832e-05
-3.66730667e+00	-3.17963867e-05
-3.66713667e+00	-3.17769762e-05
-3.66696667e+00	-3.17569504e-05
-3.66679667e+00	-3.17363081e-05
-3.66662667e+00	-3.17150479e-05
-3.66645666e+00	-3.16931686e-05
-3.66628666e+00	-3.16706688e-05
-3.66611666e+00	-3.16475473e-05
-3.66594666e+00	-3.16238029e-05
-3.66577666e+00	-3.15994343e-05
-3.66560666e+00	-3.15744405e-05
-3.66543665e+00	-3.15488201e-05
-3.66526665e+00	-3.15225720e-05
-3.66509665e+00	-3.14956951e-05
-3.66492665e+00	-3.14681883e-05
-3.66475665e+00	-3.14400504e-05
-3.66458665e+00	-3.14112804e-05
-3.66441664e+00	-3.13818772e-05
-3.66424664e+00	-3.13518398e-05
-3.66407664e+00	-3.13211670e-05
-3.66390664e+00	-3.12898580e-05
-3.66373664e+00	-3.12579116e-05
-3.66356664e+00	-3.12253270e-05
-3.66339663e+00	-3.11921032e-05
-3.66322663e+00	-3.11582391e-05
-3.66305663e+00	-3.11237340e-05
-3.66288663e+00	-3.10885869e-05
-3.66271663e+00	-3.10527968e-05
-3.66254663e+00	-3.10163631e-05
-3.66237662e+00	-3.09792847e-05
-3.66220662e+00	-3.09415609e-05
-3.66203662e+00	-3.09031908e-05
-3.66186662e+00	-3.08641736e-05
-3.66169662e+00	-3.08245087e-05
-3.66152662e+00	-3.07841952e-05
-3.66135661e+00	-3.07432323e-05
-3.66118661e+00	-3.07016194e-05
-3.66101661e+00	-3.06593557e-05
-3.66084661e+00	-3.06164407e-05
-3.66067661e+00	-3.05728735e-05
-3.66050661e+00	-3.05286535e-05
[truncated: 98,001 more rows]
