# Supplementary material for: Observation of angular momentum transfer among crystal lattice modes
Source: Nat Phys. 2026 May 12;22(7):1100–6. doi: 10.1038/s41567-026-03274-8 (PMC13423836; doi:10.1038/s41567-026-03274-8)
Supplement: Supplementary file 8 — Source data for Fig. 3b,c. [file 41567_2026_3274_MOESM8_ESM.zip › Fig3c_ab-initio_calc_IR_mode_angular_momentum_phononic_pathway.txt]

Ab-initio modelling of angular momentum dynamics of IR Eu mode for phononic pathway
Time (ps)	Eu phonon angular momentum L_z (h-bar/V_c)
-1.00000000e+00	5.38256495e-05
-9.90000000e-01	5.40859273e-05
-9.80000000e-01	5.17454258e-05
-9.70000000e-01	4.64932284e-05
-9.60000000e-01	3.81643863e-05
-9.50000000e-01	2.67760058e-05
-9.40000000e-01	1.25500757e-05
-9.30000000e-01	-4.06597340e-06
-9.20000000e-01	-2.23961903e-05
-9.10000000e-01	-4.15421288e-05
-9.00000000e-01	-6.04049183e-05
-8.90000000e-01	-7.77212640e-05
-8.80000000e-01	-9.21135760e-05
-8.70000000e-01	-1.02158059e-04
-8.60000000e-01	-1.06445373e-04
-8.50000000e-01	-1.03691723e-04
-8.40000000e-01	-9.27898809e-05
-8.30000000e-01	-7.29167699e-05
-8.20000000e-01	-4.36074009e-05
-8.10000000e-01	-4.82097504e-06
-8.00000000e-01	4.30073625e-05
-7.90000000e-01	9.89307383e-05
-7.80000000e-01	1.61489893e-04
-7.70000000e-01	2.28827680e-04
-7.60000000e-01	2.98256396e-04
-7.50000000e-01	3.67308005e-04
-7.40000000e-01	4.32873159e-04
-7.30000000e-01	4.91820445e-04
-7.20000000e-01	5.41056643e-04
-7.10000000e-01	5.77698755e-04
-7.00000000e-01	5.99251271e-04
-6.90000000e-01	6.03799556e-04
-6.80000000e-01	5.90151888e-04
-6.70000000e-01	5.57979877e-04
-6.60000000e-01	5.08052971e-04
-6.50000000e-01	4.42087853e-04
-6.40000000e-01	3.63200391e-04
-6.30000000e-01	2.75075537e-04
-6.20000000e-01	1.82733689e-04
-6.10000000e-01	9.18714701e-05
-6.00000000e-01	8.67266991e-06
-5.90000000e-01	-6.03651225e-05
-5.80000000e-01	-1.09200141e-04
-5.70000000e-01	-1.32081804e-04
-5.60000000e-01	-1.24816591e-04
-5.50000000e-01	-8.46366718e-05
-5.40000000e-01	-1.09993417e-05
-5.30000000e-01	9.39861567e-05
-5.20000000e-01	2.25169819e-04
-5.10000000e-01	3.74059248e-04
-5.00000000e-01	5.28661679e-04
-4.90000000e-01	6.73473725e-04
-4.80000000e-01	7.89679733e-04
-4.70000000e-01	8.55515479e-04
-4.60000000e-01	8.46870471e-04
-4.50000000e-01	7.38031847e-04
-4.40000000e-01	5.02622683e-04
-4.30000000e-01	1.14624755e-04
-4.20000000e-01	-4.50539278e-04
-4.10000000e-01	-1.21496464e-03
-4.00000000e-01	-2.19734686e-03
-3.90000000e-01	-3.41220785e-03
-3.80000000e-01	-4.86949805e-03
-3.70000000e-01	-6.57458273e-03
-3.60000000e-01	-8.52854819e-03
-3.50000000e-01	-1.07290440e-02
-3.40000000e-01	-1.31716169e-02
-3.30000000e-01	-1.58512749e-02
-3.20000000e-01	-1.87645050e-02
-3.10000000e-01	-2.19112786e-02
-3.00000000e-01	-2.52970666e-02
-2.90000000e-01	-2.89345484e-02
-2.80000000e-01	-3.28448418e-02
-2.70000000e-01	-3.70592737e-02
-2.60000000e-01	-4.16126475e-02
-2.50000000e-01	-4.65547441e-02
-2.40000000e-01	-5.19353332e-02
-2.30000000e-01	-5.78075682e-02
-2.20000000e-01	-6.42232810e-02
-2.10000000e-01	-7.12293894e-02
-2.00000000e-01	-7.88647674e-02
-1.90000000e-01	-8.71581443e-02
-1.80000000e-01	-9.61275771e-02
-1.70000000e-01	-1.05782207e-01
-1.60000000e-01	-1.16132667e-01
-1.50000000e-01	-1.27167372e-01
-1.40000000e-01	-1.38924239e-01
-1.30000000e-01	-1.51441170e-01
-1.20000000e-01	-1.64800849e-01
-1.10000000e-01	-1.79138861e-01
-1.00000000e-01	-1.94672881e-01
-9.00000000e-02	-2.11633737e-01
-8.00000000e-02	-2.30429886e-01
-7.00000000e-02	-2.51488171e-01
-6.00000000e-02	-2.75324474e-01
-5.00000000e-02	-3.02510250e-01
-4.00000000e-02	-3.33645482e-01
-3.00000000e-02	-3.69324510e-01
-2.00000000e-02	-4.10123996e-01
-1.00000000e-02	-4.56373477e-01
0.00000000e+00	-5.08485275e-01
1.00000000e-02	-5.66520060e-01
2.00000000e-02	-6.30343943e-01
3.00000000e-02	-6.99579248e-01
4.00000000e-02	-7.73505629e-01
5.00000000e-02	-8.51243915e-01
6.00000000e-02	-9.31610090e-01
7.00000000e-02	-1.01325201e+00
8.00000000e-02	-1.09470133e+00
9.00000000e-02	-1.17445598e+00
1.00000000e-01	-1.25107187e+00
1.10000000e-01	-1.32325602e+00
1.20000000e-01	-1.38995510e+00
1.30000000e-01	-1.45042792e+00
1.40000000e-01	-1.50430177e+00
1.50000000e-01	-1.55160196e+00
1.60000000e-01	-1.59275306e+00
1.70000000e-01	-1.62855243e+00
1.80000000e-01	-1.66011480e+00
1.90000000e-01	-1.68879000e+00
2.00000000e-01	-1.71606464e+00
2.10000000e-01	-1.74344683e+00
2.20000000e-01	-1.77234655e+00
2.30000000e-01	-1.80396112e+00
2.40000000e-01	-1.83917201e+00
2.50000000e-01	-1.87846629e+00
2.60000000e-01	-1.92188709e+00
2.70000000e-01	-1.96902057e+00
2.80000000e-01	-2.01902075e+00
2.90000000e-01	-2.07067206e+00
3.00000000e-01	-2.12248147e+00
3.10000000e-01	-2.17279567e+00
3.20000000e-01	-2.21993094e+00
3.30000000e-01	-2.26230209e+00
3.40000000e-01	-2.29854564e+00
3.50000000e-01	-2.32761708e+00
3.60000000e-01	-2.34886296e+00
3.70000000e-01	-2.36205524e+00
3.80000000e-01	-2.36738953e+00
3.90000000e-01	-2.36544480e+00
4.00000000e-01	-2.35711490e+00
4.10000000e-01	-2.34351485e+00
4.20000000e-01	-2.32588095e+00
4.30000000e-01	-2.30546803e+00
4.40000000e-01	-2.28345770e+00
4.50000000e-01	-2.26088228e+00
4.60000000e-01	-2.23856836e+00
4.70000000e-01	-2.21710113e+00
4.80000000e-01	-2.19680937e+00
4.90000000e-01	-2.17777283e+00
5.00000000e-01	-2.15985056e+00
5.10000000e-01	-2.14272882e+00
5.20000000e-01	-2.12598473e+00
5.30000000e-01	-2.10915643e+00
5.40000000e-01	-2.09181295e+00
5.50000000e-01	-2.07361090e+00
5.60000000e-01	-2.05433510e+00
5.70000000e-01	-2.03391689e+00
5.80000000e-01	-2.01243231e+00
5.90000000e-01	-1.99008597e+00
6.00000000e-01	-1.96718329e+00
6.10000000e-01	-1.94409522e+00
6.20000000e-01	-1.92121934e+00
6.30000000e-01	-1.89893809e+00
6.40000000e-01	-1.87757809e+00
6.50000000e-01	-1.85737511e+00
6.60000000e-01	-1.83845060e+00
6.70000000e-01	-1.82080460e+00
6.80000000e-01	-1.80432705e+00
6.90000000e-01	-1.78882467e+00
7.00000000e-01	-1.77405687e+00
7.10000000e-01	-1.75976960e+00
7.20000000e-01	-1.74572721e+00
7.30000000e-01	-1.73172853e+00
7.40000000e-01	-1.71761477e+00
7.50000000e-01	-1.70326975e+00
7.60000000e-01	-1.68861735e+00
7.70000000e-01	-1.67361746e+00
7.80000000e-01	-1.65826122e+00
7.90000000e-01	-1.64256275e+00
8.00000000e-01	-1.62654586e+00
8.10000000e-01	-1.61022784e+00
8.20000000e-01	-1.59360087e+00
8.30000000e-01	-1.57662112e+00
8.40000000e-01	-1.55920444e+00
8.50000000e-01	-1.54123554e+00
8.60000000e-01	-1.52258438e+00
8.70000000e-01	-1.50312756e+00
8.80000000e-01	-1.48276660e+00
8.90000000e-01	-1.46144104e+00
9.00000000e-01	-1.43913386e+00
9.10000000e-01	-1.41587490e+00
9.20000000e-01	-1.39173888e+00
9.30000000e-01	-1.36684938e+00
9.40000000e-01	-1.34137755e+00
9.50000000e-01	-1.31554050e+00
9.60000000e-01	-1.28959080e+00
9.70000000e-01	-1.26379879e+00
9.80000000e-01	-1.23842719e+00
9.90000000e-01	-1.21370480e+00
1.00000000e+00	-1.18980450e+00
1.01000000e+00	-1.16683083e+00
1.02000000e+00	-1.14481882e+00
1.03000000e+00	-1.12374189e+00
1.04000000e+00	-1.10352552e+00
1.05000000e+00	-1.08406137e+00
1.06000000e+00	-1.06522058e+00
1.07000000e+00	-1.04686552e+00
1.08000000e+00	-1.02886175e+00
1.09000000e+00	-1.01109096e+00
1.10000000e+00	-9.93464513e-01
1.11000000e+00	-9.75934591e-01
1.12000000e+00	-9.58499506e-01
1.13000000e+00	-9.41200525e-01
1.14000000e+00	-9.24110308e-01
1.15000000e+00	-9.07315692e-01
1.16000000e+00	-8.90899606e-01
1.17000000e+00	-8.74926665e-01
1.18000000e+00	-8.59434693e-01
1.19000000e+00	-8.44433142e-01
1.20000000e+00	-8.29905058e-01
1.21000000e+00	-8.15810867e-01
1.22000000e+00	-8.02092070e-01
1.23000000e+00	-7.88674745e-01
1.24000000e+00	-7.75474549e-01
1.25000000e+00	-7.62404104e-01
1.26000000e+00	-7.49383963e-01
1.27000000e+00	-7.36354106e-01
1.28000000e+00	-7.23284968e-01
1.29000000e+00	-7.10180287e-01
1.30000000e+00	-6.97089250e-01
1.31000000e+00	-6.84075573e-01
1.32000000e+00	-6.71231983e-01
1.33000000e+00	-6.58656754e-01
1.34000000e+00	-6.46446112e-01
1.35000000e+00	-6.34686526e-01
1.36000000e+00	-6.23448499e-01
1.37000000e+00	-6.12781161e-01
1.38000000e+00	-6.02707267e-01
1.39000000e+00	-5.93218548e-01
1.40000000e+00	-5.84275058e-01
1.41000000e+00	-5.75805978e-01
1.42000000e+00	-5.67717043e-01
1.43000000e+00	-5.59901167e-01
1.44000000e+00	-5.52251141e-01
1.45000000e+00	-5.44671341e-01
1.46000000e+00	-5.37086311e-01
1.47000000e+00	-5.29445344e-01
1.48000000e+00	-5.21722940e-01
1.49000000e+00	-5.13917084e-01
1.50000000e+00	-5.06046051e-01
1.51000000e+00	-4.98144766e-01
1.52000000e+00	-4.90262295e-01
1.53000000e+00	-4.82456696e-01
1.54000000e+00	-4.74790199e-01
1.55000000e+00	-4.67323160e-01
1.56000000e+00	-4.60107717e-01
1.57000000e+00	-4.53182778e-01
1.58000000e+00	-4.46571708e-01
1.59000000e+00	-4.40282770e-01
1.60000000e+00	-4.34312033e-01
1.61000000e+00	-4.28647435e-01
1.62000000e+00	-4.23272515e-01
1.63000000e+00	-4.18168978e-01
1.64000000e+00	-4.13317604e-01
1.65000000e+00	-4.08698489e-01
1.66000000e+00	-4.04290909e-01
1.67000000e+00	-4.00073684e-01
1.68000000e+00	-3.96025985e-01
1.69000000e+00	-3.92127977e-01
1.70000000e+00	-3.88360619e-01
1.71000000e+00	-3.84704494e-01
1.72000000e+00	-3.81137684e-01
1.73000000e+00	-3.77633613e-01
1.74000000e+00	-3.74159777e-01
1.75000000e+00	-3.70678187e-01
1.76000000e+00	-3.67147549e-01
1.77000000e+00	-3.63526719e-01
1.78000000e+00	-3.59778373e-01
1.79000000e+00	-3.55872400e-01
1.80000000e+00	-3.51787640e-01
1.81000000e+00	-3.47512751e-01
1.82000000e+00	-3.43046248e-01
1.83000000e+00	-3.38396061e-01
1.84000000e+00	-3.33579085e-01
1.85000000e+00	-3.28620419e-01
1.86000000e+00	-3.23551691e-01
1.87000000e+00	-3.18409216e-01
1.88000000e+00	-3.13230501e-01
1.89000000e+00	-3.08050483e-01
1.90000000e+00	-3.02898866e-01
1.91000000e+00	-2.97797637e-01
1.92000000e+00	-2.92760260e-01
1.93000000e+00	-2.87792942e-01
1.94000000e+00	-2.82896267e-01
1.95000000e+00	-2.78067422e-01
1.96000000e+00	-2.73302134e-01
1.97000000e+00	-2.68596073e-01
1.98000000e+00	-2.63945800e-01
1.99000000e+00	-2.59349587e-01
2.00000000e+00	-2.54808090e-01
2.01000000e+00	-2.50325251e-01
2.02000000e+00	-2.45909030e-01
2.03000000e+00	-2.41571419e-01
2.04000000e+00	-2.37328011e-01
2.05000000e+00	-2.33196878e-01
2.06000000e+00	-2.29196442e-01
2.07000000e+00	-2.25343910e-01
2.08000000e+00	-2.21653680e-01
2.09000000e+00	-2.18136338e-01
2.10000000e+00	-2.14798335e-01
2.11000000e+00	-2.11641956e-01
2.12000000e+00	-2.08665395e-01
2.13000000e+00	-2.05862862e-01
2.14000000e+00	-2.03224639e-01
2.15000000e+00	-2.00737387e-01
2.16000000e+00	-1.98384736e-01
2.17000000e+00	-1.96148363e-01
2.18000000e+00	-1.94009370e-01
2.19000000e+00	-1.91949752e-01
2.20000000e+00	-1.89953479e-01
2.21000000e+00	-1.88006891e-01
2.22000000e+00	-1.86100353e-01
2.23000000e+00	-1.84224641e-01
2.24000000e+00	-1.82373626e-01
2.25000000e+00	-1.80542107e-01
2.26000000e+00	-1.78725747e-01
2.27000000e+00	-1.76920835e-01
2.28000000e+00	-1.75124054e-01
2.29000000e+00	-1.73332195e-01
2.30000000e+00	-1.71541678e-01
2.31000000e+00	-1.69748188e-01
2.32000000e+00	-1.67946291e-01
2.33000000e+00	-1.66129439e-01
2.34000000e+00	-1.64290314e-01
2.35000000e+00	-1.62421438e-01
2.36000000e+00	-1.60516039e-01
2.37000000e+00	-1.58568553e-01
2.38000000e+00	-1.56575311e-01
2.39000000e+00	-1.54534734e-01
2.40000000e+00	-1.52447398e-01
2.41000000e+00	-1.50315935e-01
2.42000000e+00	-1.48145107e-01
2.43000000e+00	-1.45941742e-01
2.44000000e+00	-1.43714572e-01
2.45000000e+00	-1.41473945e-01
2.46000000e+00	-1.39231272e-01
2.47000000e+00	-1.36998241e-01
2.48000000e+00	-1.34785910e-01
2.49000000e+00	-1.32603947e-01
2.50000000e+00	-1.30459942e-01
2.51000000e+00	-1.28359372e-01
2.52000000e+00	-1.26305526e-01
2.53000000e+00	-1.24299745e-01
2.54000000e+00	-1.22342151e-01
2.55000000e+00	-1.20431849e-01
2.56000000e+00	-1.18567544e-01
2.57000000e+00	-1.16747834e-01
2.58000000e+00	-1.14971515e-01
2.59000000e+00	-1.13238040e-01
2.60000000e+00	-1.11547665e-01
2.61000000e+00	-1.09901550e-01
2.62000000e+00	-1.08301691e-01
2.63000000e+00	-1.06750559e-01
2.64000000e+00	-1.05250596e-01
2.65000000e+00	-1.03803671e-01
2.66000000e+00	-1.02410576e-01
2.67000000e+00	-1.01070709e-01
2.68000000e+00	-9.97820202e-02
2.69000000e+00	-9.85411483e-02
2.70000000e+00	-9.73436916e-02
2.71000000e+00	-9.61845841e-02
2.72000000e+00	-9.50584209e-02
2.73000000e+00	-9.39597860e-02
2.74000000e+00	-9.28835030e-02
2.75000000e+00	-9.18248900e-02
2.76000000e+00	-9.07799629e-02
2.77000000e+00	-8.97455347e-02
2.78000000e+00	-8.87192393e-02
2.79000000e+00	-8.76994123e-02
2.80000000e+00	-8.66848265e-02
2.81000000e+00	-8.56743367e-02
2.82000000e+00	-8.46665334e-02
2.83000000e+00	-8.36594382e-02
2.84000000e+00	-8.26503932e-02
2.85000000e+00	-8.16360953e-02
2.86000000e+00	-8.06127654e-02
2.87000000e+00	-7.95764621e-02
2.88000000e+00	-7.85234390e-02
2.89000000e+00	-7.74505066e-02
2.90000000e+00	-7.63553575e-02
2.91000000e+00	-7.52368574e-02
2.92000000e+00	-7.40952946e-02
2.93000000e+00	-7.29324922e-02
2.94000000e+00	-7.17518483e-02
2.95000000e+00	-7.05581447e-02
2.96000000e+00	-6.93572266e-02
2.97000000e+00	-6.81555119e-02
2.98000000e+00	-6.69594477e-02
2.99000000e+00	-6.57748641e-02
3.00000000e+00	-6.46065203e-02
3.01000000e+00	-6.34577474e-02
3.02000000e+00	-6.23302967e-02
3.03000000e+00	-6.12243990e-02
3.04000000e+00	-6.01389998e-02
3.05000000e+00	-5.90721101e-02
3.06000000e+00	-5.80213073e-02
3.07000000e+00	-5.69841835e-02
3.08000000e+00	-5.59588606e-02
3.09000000e+00	-5.49444359e-02
3.10000000e+00	-5.39412754e-02
3.11000000e+00	-5.29511851e-02
3.12000000e+00	-5.19773473e-02
3.13000000e+00	-5.10240507e-02
3.14000000e+00	-5.00963860e-02
3.15000000e+00	-4.91995696e-02
3.16000000e+00	-4.83383427e-02
3.17000000e+00	-4.75165016e-02
3.18000000e+00	-4.67364300e-02
3.19000000e+00	-4.59987723e-02
3.20000000e+00	-4.53023789e-02
3.21000000e+00	-4.46443255e-02
3.22000000e+00	-4.40201999e-02
3.23000000e+00	-4.34244257e-02
3.24000000e+00	-4.28507758e-02
3.25000000e+00	-4.22928838e-02
3.26000000e+00	-4.17447945e-02
3.27000000e+00	-4.12014453e-02
3.28000000e+00	-4.06590205e-02
3.29000000e+00	-4.01152114e-02
3.30000000e+00	-3.95692041e-02
3.31000000e+00	-3.90215852e-02
3.32000000e+00	-3.84740004e-02
3.33000000e+00	-3.79287801e-02
3.34000000e+00	-3.73884320e-02
3.35000000e+00	-3.68552474e-02
3.36000000e+00	-3.63308278e-02
3.37000000e+00	-3.58158218e-02
3.38000000e+00	-3.53097140e-02
3.39000000e+00	-3.48108217e-02
3.40000000e+00	-3.43164023e-02
3.41000000e+00	-3.38229109e-02
3.42000000e+00	-3.33263899e-02
3.43000000e+00	-3.28229036e-02
3.44000000e+00	-3.23090633e-02
3.45000000e+00	-3.17824198e-02
3.46000000e+00	-3.12418399e-02
3.47000000e+00	-3.06877031e-02
3.48000000e+00	-3.01219545e-02
3.49000000e+00	-2.95479927e-02
3.50000000e+00	-2.89704169e-02
3.51000000e+00	-2.83946502e-02
3.52000000e+00	-2.78265118e-02
3.53000000e+00	-2.72717441e-02
3.54000000e+00	-2.67355731e-02
3.55000000e+00	-2.62223166e-02
3.56000000e+00	-2.57351105e-02
3.57000000e+00	-2.52757477e-02
3.58000000e+00	-2.48445945e-02
3.59000000e+00	-2.44407917e-02
3.60000000e+00	-2.40623734e-02
3.61000000e+00	-2.37066345e-02
3.62000000e+00	-2.33704419e-02
3.63000000e+00	-2.30505864e-02
3.64000000e+00	-2.27441330e-02
3.65000000e+00	-2.24485910e-02
3.66000000e+00	-2.21621346e-02
3.67000000e+00	-2.18836346e-02
3.68000000e+00	-2.16126243e-02
3.69000000e+00	-2.13492113e-02
3.70000000e+00	-2.10938869e-02
3.71000000e+00	-2.08473389e-02
3.72000000e+00	-2.06102274e-02
3.73000000e+00	-2.03829914e-02
3.74000000e+00	-2.01656946e-02
3.75000000e+00	-1.99579302e-02
3.76000000e+00	-1.97587979e-02
3.77000000e+00	-1.95669550e-02
3.78000000e+00	-1.93807188e-02
3.79000000e+00	-1.91982206e-02
3.80000000e+00	-1.90175720e-02
3.81000000e+00	-1.88370344e-02
3.82000000e+00	-1.86551653e-02
3.83000000e+00	-1.84709172e-02
3.84000000e+00	-1.82837055e-02
3.85000000e+00	-1.80934116e-02
3.86000000e+00	-1.79003326e-02
3.87000000e+00	-1.77051040e-02
3.88000000e+00	-1.75085616e-02
3.89000000e+00	-1.73116138e-02
3.90000000e+00	-1.71150915e-02
3.91000000e+00	-1.69196441e-02
3.92000000e+00	-1.67256311e-02
3.93000000e+00	-1.65330951e-02
3.94000000e+00	-1.63417510e-02
3.95000000e+00	-1.61510365e-02
3.96000000e+00	-1.59601891e-02
3.97000000e+00	-1.57683516e-02
3.98000000e+00	-1.55746819e-02
3.99000000e+00	-1.53784649e-02
4.00000000e+00	-1.51792138e-02
4.01000000e+00	-1.49767387e-02
4.02000000e+00	-1.47712010e-02
4.03000000e+00	-1.45631144e-02
4.04000000e+00	-1.43533274e-02
4.05000000e+00	-1.41429789e-02
4.06000000e+00	-1.39333953e-02
4.07000000e+00	-1.37260179e-02
4.08000000e+00	-1.35222834e-02
4.09000000e+00	-1.33235409e-02
4.10000000e+00	-1.31309551e-02
4.11000000e+00	-1.29454503e-02
4.12000000e+00	-1.27676604e-02
4.13000000e+00	-1.25979175e-02
4.14000000e+00	-1.24362583e-02
4.15000000e+00	-1.22824530e-02
4.16000000e+00	-1.21360476e-02
4.17000000e+00	-1.19964277e-02
4.18000000e+00	-1.18628843e-02
4.19000000e+00	-1.17346548e-02
4.20000000e+00	-1.16110164e-02
4.21000000e+00	-1.14912968e-02
4.22000000e+00	-1.13749151e-02
4.23000000e+00	-1.12613965e-02
4.24000000e+00	-1.11503465e-02
4.25000000e+00	-1.10414557e-02
4.26000000e+00	-1.09344612e-02
4.27000000e+00	-1.08291199e-02
4.28000000e+00	-1.07251881e-02
4.29000000e+00	-1.06224054e-02
4.30000000e+00	-1.05204769e-02
4.31000000e+00	-1.04190883e-02
4.32000000e+00	-1.03179182e-02
4.33000000e+00	-1.02166638e-02
4.34000000e+00	-1.01150719e-02
4.35000000e+00	-1.00129828e-02
4.36000000e+00	-9.91035243e-03
4.37000000e+00	-9.80728250e-03
4.38000000e+00	-9.70402811e-03
4.39000000e+00	-9.60098484e-03
4.40000000e+00	-9.49866649e-03
4.41000000e+00	-9.39765789e-03
4.42000000e+00	-9.29855841e-03
4.43000000e+00	-9.20191843e-03
4.44000000e+00	-9.10817318e-03
4.45000000e+00	-9.01758851e-03
4.46000000e+00	-8.93021404e-03
4.47000000e+00	-8.84586112e-03
4.48000000e+00	-8.76410149e-03
4.49000000e+00	-8.68429188e-03
4.50000000e+00	-8.60562052e-03
4.51000000e+00	-8.52717420e-03
4.52000000e+00	-8.44801786e-03
4.53000000e+00	-8.36727337e-03
4.54000000e+00	-8.28420714e-03
4.55000000e+00	-8.19827990e-03
4.56000000e+00	-8.10919873e-03
4.57000000e+00	-8.01692970e-03
4.58000000e+00	-7.92169063e-03
4.59000000e+00	-7.82390950e-03
4.60000000e+00	-7.72417121e-03
4.61000000e+00	-7.62314499e-03
4.62000000e+00	-7.52151372e-03
4.63000000e+00	-7.41989542e-03
4.64000000e+00	-7.31880324e-03
4.65000000e+00	-7.21857840e-03
4.66000000e+00	-7.11940306e-03
4.67000000e+00	-7.02129149e-03
4.68000000e+00	-6.92413109e-03
4.69000000e+00	-6.82772342e-03
4.70000000e+00	-6.73184504e-03
4.71000000e+00	-6.63630331e-03
4.72000000e+00	-6.54098691e-03
4.73000000e+00	-6.44589704e-03
4.74000000e+00	-6.35116630e-03
4.75000000e+00	-6.25705010e-03
4.76000000e+00	-6.16389946e-03
4.77000000e+00	-6.07211973e-03
4.78000000e+00	-5.98211989e-03
4.79000000e+00	-5.89425866e-03
4.80000000e+00	-5.80880200e-03
4.81000000e+00	-5.72587780e-03
4.82000000e+00	-5.64548804e-03
4.83000000e+00	-5.56747646e-03
4.84000000e+00	-5.49159856e-03
4.85000000e+00	-5.41753445e-03
4.86000000e+00	-5.34496176e-03
4.87000000e+00	-5.27360570e-03
4.88000000e+00	-5.20329631e-03
4.89000000e+00	-5.13399848e-03
4.90000000e+00	-5.06583917e-03
4.91000000e+00	-4.99909575e-03
4.92000000e+00	-4.93416462e-03
4.93000000e+00	-4.87151519e-03
4.94000000e+00	-4.81161328e-03
4.95000000e+00	-4.75485410e-03
4.96000000e+00	-4.70148575e-03
4.97000000e+00	-4.65154946e-03
4.98000000e+00	-4.60483751e-03
4.99000000e+00	-4.56088174e-03
5.00000000e+00	-4.51896954e-03
