# Supplementary material for: Observation of angular momentum transfer among crystal lattice modes
Source: Nat Phys. 2026 May 12;22(7):1100–6. doi: 10.1038/s41567-026-03274-8 (PMC13423836; doi:10.1038/s41567-026-03274-8)
Supplement: Supplementary file 8 — Source data for Fig. 3b,c. [file 41567_2026_3274_MOESM8_ESM.zip › Fig3c_ab-initio_calc_Raman_mode_angular_momentum_phononic_pathway.txt]

Ab-initio modelling of angular momentum dynamics of Raman Eg mode for phononic pathway
Time (ps)	Eg phonon angular momentum L_z (h-bar/V_c)
-1.00000000e+00	-5.42385732e-12
-9.90000000e-01	-1.55955513e-11
-9.80000000e-01	-2.72424881e-11
-9.70000000e-01	-3.97805997e-11
-9.60000000e-01	-5.23993805e-11
-9.50000000e-01	-6.40616712e-11
-9.40000000e-01	-7.35243232e-11
-9.30000000e-01	-7.93789288e-11
-9.20000000e-01	-8.01132104e-11
-9.10000000e-01	-7.42146266e-11
-9.00000000e-01	-6.02855490e-11
-8.90000000e-01	-3.72033248e-11
-8.80000000e-01	-4.29265248e-12
-8.70000000e-01	3.84935572e-11
-8.60000000e-01	9.03207052e-11
-8.50000000e-01	1.49428316e-10
-8.40000000e-01	2.12850036e-10
-8.30000000e-01	2.76378620e-10
-8.20000000e-01	3.34523990e-10
-8.10000000e-01	3.80564617e-10
-8.00000000e-01	4.06698171e-10
-7.90000000e-01	4.04322735e-10
-7.80000000e-01	3.64409469e-10
-7.70000000e-01	2.77885386e-10
-7.60000000e-01	1.37037821e-10
-7.50000000e-01	-6.52749822e-11
-7.40000000e-01	-3.33293080e-10
-7.30000000e-01	-6.68258100e-10
-7.20000000e-01	-1.06745591e-09
-7.10000000e-01	-1.52342554e-09
-7.00000000e-01	-2.02331215e-09
-6.90000000e-01	-2.54833099e-09
-6.80000000e-01	-3.07345775e-09
-6.70000000e-01	-3.56775885e-09
-6.60000000e-01	-3.99295215e-09
-6.50000000e-01	-4.30700481e-09
-6.40000000e-01	-4.46264288e-09
-6.30000000e-01	-4.41195304e-09
-6.20000000e-01	-4.10682751e-09
-6.10000000e-01	-3.50447087e-09
-6.00000000e-01	-2.57153713e-09
-5.90000000e-01	-1.29242666e-09
-5.80000000e-01	3.31149416e-10
-5.70000000e-01	2.25359045e-09
-5.60000000e-01	4.40956248e-09
-5.50000000e-01	6.67732793e-09
-5.40000000e-01	8.88817465e-09
-5.30000000e-01	1.08212150e-08
-5.20000000e-01	1.22052150e-08
-5.10000000e-01	1.27267346e-08
-5.00000000e-01	1.20458120e-08
-4.90000000e-01	9.82199990e-09
-4.80000000e-01	5.75217677e-09
-4.70000000e-01	-3.78309521e-10
-4.60000000e-01	-8.62904380e-09
-4.50000000e-01	-1.88245800e-08
-4.40000000e-01	-3.04605977e-08
-4.30000000e-01	-4.26012143e-08
-4.20000000e-01	-5.37731323e-08
-4.10000000e-01	-6.18661885e-08
-4.00000000e-01	-6.40519962e-08
-3.90000000e-01	-5.67403193e-08
-3.80000000e-01	-3.55846272e-08
-3.70000000e-01	4.44551603e-09
-3.60000000e-01	6.89016209e-08
-3.50000000e-01	1.63599577e-07
-3.40000000e-01	2.94288344e-07
-3.30000000e-01	4.66210681e-07
-3.20000000e-01	6.83650480e-07
-3.10000000e-01	9.49447767e-07
-3.00000000e-01	1.26458379e-06
-2.90000000e-01	1.62786547e-06
-2.80000000e-01	2.03579512e-06
-2.70000000e-01	2.48277141e-06
-2.60000000e-01	2.96071842e-06
-2.50000000e-01	3.46097080e-06
-2.40000000e-01	3.97364165e-06
-2.30000000e-01	4.48919099e-06
-2.20000000e-01	4.99929969e-06
-2.10000000e-01	5.49809470e-06
-2.00000000e-01	5.98366943e-06
-1.90000000e-01	6.46019817e-06
-1.80000000e-01	6.94102511e-06
-1.70000000e-01	7.45331887e-06
-1.60000000e-01	8.04505778e-06
-1.50000000e-01	8.79238469e-06
-1.40000000e-01	9.81534261e-06
-1.30000000e-01	1.12886957e-05
-1.20000000e-01	1.34604659e-05
-1.10000000e-01	1.66691645e-05
-1.00000000e-01	2.13666476e-05
-9.00000000e-02	2.81067699e-05
-8.00000000e-02	3.76144554e-05
-7.00000000e-02	5.07438498e-05
-6.00000000e-02	6.85195551e-05
-5.00000000e-02	9.21486276e-05
-4.00000000e-02	1.23044492e-04
-3.00000000e-02	1.62860695e-04
-2.00000000e-02	2.13568406e-04
-1.00000000e-02	2.77247516e-04
0.00000000e+00	3.56591506e-04
1.00000000e-02	4.54358494e-04
2.00000000e-02	5.73511465e-04
3.00000000e-02	7.16988448e-04
4.00000000e-02	8.87186432e-04
5.00000000e-02	1.08592517e-03
6.00000000e-02	1.31359835e-03
7.00000000e-02	1.56892823e-03
8.00000000e-02	1.84862817e-03
9.00000000e-02	2.14734809e-03
1.00000000e-01	2.45796455e-03
1.10000000e-01	2.77226429e-03
1.20000000e-01	3.08201081e-03
1.30000000e-01	3.38030132e-03
1.40000000e-01	3.66303190e-03
1.50000000e-01	3.93024273e-03
1.60000000e-01	4.18705528e-03
1.70000000e-01	4.44395602e-03
1.80000000e-01	4.71623254e-03
1.90000000e-01	5.02249280e-03
2.00000000e-01	5.38245959e-03
2.10000000e-01	5.81434480e-03
2.20000000e-01	6.33235116e-03
2.30000000e-01	6.94492673e-03
2.40000000e-01	7.65426237e-03
2.50000000e-01	8.45726391e-03
2.60000000e-01	9.34777035e-03
2.70000000e-01	1.03193527e-02
2.80000000e-01	1.13677419e-02
2.90000000e-01	1.24919617e-02
3.00000000e-01	1.36936869e-02
3.10000000e-01	1.49749934e-02
3.20000000e-01	1.63353655e-02
3.30000000e-01	1.77691587e-02
3.40000000e-01	1.92645566e-02
3.50000000e-01	2.08044076e-02
3.60000000e-01	2.23685261e-02
3.70000000e-01	2.39365005e-02
3.80000000e-01	2.54899947e-02
3.90000000e-01	2.70141091e-02
4.00000000e-01	2.84980692e-02
4.10000000e-01	2.99359745e-02
4.20000000e-01	3.13280906e-02
4.30000000e-01	3.26824123e-02
4.40000000e-01	3.40153217e-02
4.50000000e-01	3.53498637e-02
4.60000000e-01	3.67109758e-02
4.70000000e-01	3.81185046e-02
4.80000000e-01	3.95805640e-02
4.90000000e-01	4.10903516e-02
5.00000000e-01	4.26286222e-02
5.10000000e-01	4.41715183e-02
5.20000000e-01	4.57007262e-02
5.30000000e-01	4.72113692e-02
5.40000000e-01	4.87136888e-02
5.50000000e-01	5.02274562e-02
5.60000000e-01	5.17716600e-02
5.70000000e-01	5.33545149e-02
5.80000000e-01	5.49688626e-02
5.90000000e-01	5.65949847e-02
6.00000000e-01	5.82091215e-02
6.10000000e-01	5.97926248e-02
6.20000000e-01	6.13366447e-02
6.30000000e-01	6.28398680e-02
6.40000000e-01	6.43011962e-02
6.50000000e-01	6.57124321e-02
6.60000000e-01	6.70563858e-02
6.70000000e-01	6.83126398e-02
6.80000000e-01	6.94685873e-02
6.90000000e-01	7.05295032e-02
7.00000000e-01	7.15215034e-02
7.10000000e-01	7.24841926e-02
7.20000000e-01	7.34559957e-02
7.30000000e-01	7.44592189e-02
7.40000000e-01	7.54927715e-02
7.50000000e-01	7.65368743e-02
7.60000000e-01	7.75676123e-02
7.70000000e-01	7.85736664e-02
7.80000000e-01	7.95662465e-02
7.90000000e-01	8.05760503e-02
8.00000000e-01	8.16388501e-02
8.10000000e-01	8.27765224e-02
8.20000000e-01	8.39842147e-02
8.30000000e-01	8.52301218e-02
8.40000000e-01	8.64683437e-02
8.50000000e-01	8.76577333e-02
8.60000000e-01	8.87766533e-02
8.70000000e-01	8.98257672e-02
8.80000000e-01	9.08178657e-02
8.90000000e-01	9.17611095e-02
9.00000000e-01	9.26458862e-02
9.10000000e-01	9.34433044e-02
9.20000000e-01	9.41171645e-02
9.30000000e-01	9.46427226e-02
9.40000000e-01	9.50221567e-02
9.50000000e-01	9.52873381e-02
9.60000000e-01	9.54876149e-02
9.70000000e-01	9.56684606e-02
9.80000000e-01	9.58520125e-02
9.90000000e-01	9.60298679e-02
1.00000000e+00	9.61720177e-02
1.01000000e+00	9.62471901e-02
1.02000000e+00	9.62435099e-02
1.03000000e+00	9.61782540e-02
1.04000000e+00	9.60912922e-02
1.05000000e+00	9.60258405e-02
1.06000000e+00	9.60069047e-02
1.07000000e+00	9.60292628e-02
1.08000000e+00	9.60613329e-02
1.09000000e+00	9.60625222e-02
1.10000000e+00	9.60044684e-02
1.11000000e+00	9.58843032e-02
1.12000000e+00	9.57229077e-02
1.13000000e+00	9.55495013e-02
1.14000000e+00	9.53815648e-02
1.15000000e+00	9.52116964e-02
1.16000000e+00	9.50089280e-02
1.17000000e+00	9.47340170e-02
1.18000000e+00	9.43603071e-02
1.19000000e+00	9.38887034e-02
1.20000000e+00	9.33483700e-02
1.21000000e+00	9.27827672e-02
1.22000000e+00	9.22285417e-02
1.23000000e+00	9.16986279e-02
1.24000000e+00	9.11787327e-02
1.25000000e+00	9.06387138e-02
1.26000000e+00	9.00525024e-02
1.27000000e+00	8.94153461e-02
1.28000000e+00	8.87490298e-02
1.29000000e+00	8.80920506e-02
1.30000000e+00	8.74810883e-02
1.31000000e+00	8.69317143e-02
1.32000000e+00	8.64322681e-02
1.33000000e+00	8.59503347e-02
1.34000000e+00	8.54501223e-02
1.35000000e+00	8.49102146e-02
1.36000000e+00	8.43322213e-02
1.37000000e+00	8.37360772e-02
1.38000000e+00	8.31451977e-02
1.39000000e+00	8.25702363e-02
1.40000000e+00	8.20007408e-02
1.41000000e+00	8.14092249e-02
1.42000000e+00	8.07654420e-02
1.43000000e+00	8.00528366e-02
1.44000000e+00	7.92781392e-02
1.45000000e+00	7.84689216e-02
1.46000000e+00	7.76605700e-02
1.47000000e+00	7.68798112e-02
1.48000000e+00	7.61335487e-02
1.49000000e+00	7.54087919e-02
1.50000000e+00	7.46832250e-02
1.51000000e+00	7.39402643e-02
1.52000000e+00	7.31803058e-02
1.53000000e+00	7.24218503e-02
1.54000000e+00	7.16922747e-02
1.55000000e+00	7.10134154e-02
1.56000000e+00	7.03898808e-02
1.57000000e+00	6.98062652e-02
1.58000000e+00	6.92347671e-02
1.59000000e+00	6.86485702e-02
1.60000000e+00	6.80338545e-02
1.61000000e+00	6.73941298e-02
1.62000000e+00	6.67449808e-02
1.63000000e+00	6.61026074e-02
1.64000000e+00	6.54729211e-02
1.65000000e+00	6.48470600e-02
1.66000000e+00	6.42057731e-02
1.67000000e+00	6.35300573e-02
1.68000000e+00	6.28121076e-02
1.69000000e+00	6.20603629e-02
1.70000000e+00	6.12963899e-02
1.71000000e+00	6.05449692e-02
1.72000000e+00	5.98230423e-02
1.73000000e+00	5.91332869e-02
1.74000000e+00	5.84654985e-02
1.75000000e+00	5.78046818e-02
1.76000000e+00	5.71412648e-02
1.77000000e+00	5.64776604e-02
1.78000000e+00	5.58277549e-02
1.79000000e+00	5.52097300e-02
1.80000000e+00	5.46363844e-02
1.81000000e+00	5.41078898e-02
1.82000000e+00	5.36113789e-02
1.83000000e+00	5.31267213e-02
1.84000000e+00	5.26357956e-02
1.85000000e+00	5.21299087e-02
1.86000000e+00	5.16117721e-02
1.87000000e+00	5.10910414e-02
1.88000000e+00	5.05767308e-02
1.89000000e+00	5.00703311e-02
1.90000000e+00	4.95637308e-02
1.91000000e+00	4.90430315e-02
1.92000000e+00	4.84957125e-02
1.93000000e+00	4.79175894e-02
1.94000000e+00	4.73154143e-02
1.95000000e+00	4.67039431e-02
1.96000000e+00	4.60992101e-02
1.97000000e+00	4.55114450e-02
1.98000000e+00	4.49414506e-02
1.99000000e+00	4.43821358e-02
2.00000000e+00	4.38240903e-02
2.01000000e+00	4.32620853e-02
2.02000000e+00	4.26988463e-02
2.03000000e+00	4.21441222e-02
2.04000000e+00	4.16098189e-02
2.05000000e+00	4.11037987e-02
2.06000000e+00	4.06256654e-02
2.07000000e+00	4.01669553e-02
2.08000000e+00	3.97151933e-02
2.09000000e+00	3.92597753e-02
2.10000000e+00	3.87963659e-02
2.11000000e+00	3.83277151e-02
2.12000000e+00	3.78606047e-02
2.13000000e+00	3.74008926e-02
2.14000000e+00	3.69494287e-02
2.15000000e+00	3.65010132e-02
2.16000000e+00	3.60470847e-02
2.17000000e+00	3.55802742e-02
2.18000000e+00	3.50985468e-02
2.19000000e+00	3.46066209e-02
2.20000000e+00	3.41139611e-02
2.21000000e+00	3.36303812e-02
2.22000000e+00	3.31621817e-02
2.23000000e+00	3.27093096e-02
2.24000000e+00	3.22672973e-02
2.25000000e+00	3.18303880e-02
2.26000000e+00	3.13955425e-02
2.27000000e+00	3.09645652e-02
2.28000000e+00	3.05434158e-02
2.29000000e+00	3.01391060e-02
2.30000000e+00	2.97559009e-02
2.31000000e+00	2.93929536e-02
2.32000000e+00	2.90445007e-02
2.33000000e+00	2.87024780e-02
2.34000000e+00	2.83601034e-02
2.35000000e+00	2.80144906e-02
2.36000000e+00	2.76670441e-02
2.37000000e+00	2.73215761e-02
2.38000000e+00	2.69812688e-02
2.39000000e+00	2.66462660e-02
2.40000000e+00	2.63131272e-02
2.41000000e+00	2.59765077e-02
2.42000000e+00	2.56318871e-02
2.43000000e+00	2.52780617e-02
2.44000000e+00	2.49179219e-02
2.45000000e+00	2.45571960e-02
2.46000000e+00	2.42018115e-02
2.47000000e+00	2.38553518e-02
2.48000000e+00	2.35178589e-02
2.49000000e+00	2.31865074e-02
2.50000000e+00	2.28577740e-02
2.51000000e+00	2.25297826e-02
2.52000000e+00	2.22035238e-02
2.53000000e+00	2.18825358e-02
2.54000000e+00	2.15710134e-02
2.55000000e+00	2.12715833e-02
2.56000000e+00	2.09839029e-02
2.57000000e+00	2.07047827e-02
2.58000000e+00	2.04297279e-02
2.59000000e+00	2.01549858e-02
2.60000000e+00	1.98791739e-02
2.61000000e+00	1.96033964e-02
2.62000000e+00	1.93301676e-02
2.63000000e+00	1.90615781e-02
2.64000000e+00	1.87978776e-02
2.65000000e+00	1.85371623e-02
2.66000000e+00	1.82763076e-02
2.67000000e+00	1.80126092e-02
2.68000000e+00	1.77452798e-02
2.69000000e+00	1.74759322e-02
2.70000000e+00	1.72078224e-02
2.71000000e+00	1.69443979e-02
2.72000000e+00	1.66877343e-02
2.73000000e+00	1.64378696e-02
2.74000000e+00	1.61931486e-02
2.75000000e+00	1.59514973e-02
2.76000000e+00	1.57117627e-02
2.77000000e+00	1.54745051e-02
2.78000000e+00	1.52417190e-02
2.79000000e+00	1.50158209e-02
2.80000000e+00	1.47983287e-02
2.81000000e+00	1.45890291e-02
2.82000000e+00	1.43860282e-02
2.83000000e+00	1.41866284e-02
2.84000000e+00	1.39885394e-02
2.85000000e+00	1.37907837e-02
2.86000000e+00	1.35938508e-02
2.87000000e+00	1.33990496e-02
2.88000000e+00	1.32074938e-02
2.89000000e+00	1.30192624e-02
2.90000000e+00	1.28332014e-02
2.91000000e+00	1.26474516e-02
2.92000000e+00	1.24603997e-02
2.93000000e+00	1.22714970e-02
2.94000000e+00	1.20816112e-02
2.95000000e+00	1.18925728e-02
2.96000000e+00	1.17063420e-02
2.97000000e+00	1.15241339e-02
2.98000000e+00	1.13459937e-02
2.99000000e+00	1.11709893e-02
3.00000000e+00	1.09979174e-02
3.01000000e+00	1.08260793e-02
3.02000000e+00	1.06557275e-02
3.03000000e+00	1.04879676e-02
3.04000000e+00	1.03241709e-02
3.05000000e+00	1.01652459e-02
3.06000000e+00	1.00111589e-02
3.07000000e+00	9.86091508e-03
3.08000000e+00	9.71307326e-03
3.09000000e+00	9.56640790e-03
3.10000000e+00	9.42041712e-03
3.11000000e+00	9.27542292e-03
3.12000000e+00	9.13223064e-03
3.13000000e+00	8.99152633e-03
3.14000000e+00	8.85342498e-03
3.15000000e+00	8.71732543e-03
3.16000000e+00	8.58219733e-03
3.17000000e+00	8.44710686e-03
3.18000000e+00	8.31170886e-03
3.19000000e+00	8.17642276e-03
3.20000000e+00	8.04224103e-03
3.21000000e+00	7.91024412e-03
3.22000000e+00	7.78112678e-03
3.23000000e+00	7.65493578e-03
3.24000000e+00	7.53118119e-03
3.25000000e+00	7.40919809e-03
3.26000000e+00	7.28859249e-03
3.27000000e+00	7.16949542e-03
3.28000000e+00	7.05251762e-03
3.29000000e+00	6.93842563e-03
3.30000000e+00	6.82773758e-03
3.31000000e+00	6.72044309e-03
3.32000000e+00	6.61599209e-03
3.33000000e+00	6.51355312e-03
3.34000000e+00	6.41238114e-03
3.35000000e+00	6.31211591e-03
3.36000000e+00	6.21284382e-03
3.37000000e+00	6.11492602e-03
3.38000000e+00	6.01867924e-03
3.39000000e+00	5.92412755e-03
3.40000000e+00	5.83090614e-03
3.41000000e+00	5.73843140e-03
3.42000000e+00	5.64615891e-03
3.43000000e+00	5.55387754e-03
3.44000000e+00	5.46179879e-03
3.45000000e+00	5.37046051e-03
3.46000000e+00	5.28046690e-03
3.47000000e+00	5.19222007e-03
3.48000000e+00	5.10577290e-03
3.49000000e+00	5.02087232e-03
3.50000000e+00	4.93715650e-03
3.51000000e+00	4.85439237e-03
3.52000000e+00	4.77261845e-03
3.53000000e+00	4.69213904e-03
3.54000000e+00	4.61335128e-03
3.55000000e+00	4.53653126e-03
3.56000000e+00	4.46168307e-03
3.57000000e+00	4.38852520e-03
3.58000000e+00	4.31662637e-03
3.59000000e+00	4.24560835e-03
3.60000000e+00	4.17529391e-03
3.61000000e+00	4.10576474e-03
3.62000000e+00	4.03725547e-03
3.63000000e+00	3.96998991e-03
3.64000000e+00	3.90403549e-03
3.65000000e+00	3.83923977e-03
3.66000000e+00	3.77531641e-03
3.67000000e+00	3.71198241e-03
3.68000000e+00	3.64911257e-03
3.69000000e+00	3.58679448e-03
3.70000000e+00	3.52529430e-03
3.71000000e+00	3.46491307e-03
3.72000000e+00	3.40584834e-03
3.73000000e+00	3.34811347e-03
3.74000000e+00	3.29155523e-03
3.75000000e+00	3.23595683e-03
3.76000000e+00	3.18116489e-03
3.77000000e+00	3.12717423e-03
3.78000000e+00	3.07412261e-03
3.79000000e+00	3.02220828e-03
3.80000000e+00	2.97157309e-03
3.81000000e+00	2.92221685e-03
3.82000000e+00	2.87399173e-03
3.83000000e+00	2.82665742e-03
3.84000000e+00	2.77999856e-03
3.85000000e+00	2.73390623e-03
3.86000000e+00	2.68840312e-03
3.87000000e+00	2.64359968e-03
3.88000000e+00	2.59960461e-03
3.89000000e+00	2.55644511e-03
3.90000000e+00	2.51403520e-03
3.91000000e+00	2.47221411e-03
3.92000000e+00	2.43082160e-03
3.93000000e+00	2.38977885e-03
3.94000000e+00	2.34912506e-03
3.95000000e+00	2.30899348e-03
3.96000000e+00	2.26954523e-03
3.97000000e+00	2.23089130e-03
3.98000000e+00	2.19304483e-03
3.99000000e+00	2.15592712e-03
4.00000000e+00	2.11942825e-03
4.01000000e+00	2.08346125e-03
4.02000000e+00	2.04802064e-03
4.03000000e+00	2.01317767e-03
4.04000000e+00	1.97903290e-03
4.05000000e+00	1.94566325e-03
4.06000000e+00	1.91306745e-03
4.07000000e+00	1.88116606e-03
4.08000000e+00	1.84982883e-03
4.09000000e+00	1.81893521e-03
4.10000000e+00	1.78842048e-03
4.11000000e+00	1.75829153e-03
4.12000000e+00	1.72860374e-03
4.13000000e+00	1.69941636e-03
4.14000000e+00	1.67074817e-03
4.15000000e+00	1.64255935e-03
4.16000000e+00	1.61477114e-03
4.17000000e+00	1.58730268e-03
4.18000000e+00	1.56011402e-03
4.19000000e+00	1.53322965e-03
4.20000000e+00	1.50672202e-03
4.21000000e+00	1.48068036e-03
4.22000000e+00	1.45516636e-03
4.23000000e+00	1.43019278e-03
4.24000000e+00	1.40571924e-03
4.25000000e+00	1.38168729e-03
4.26000000e+00	1.35805022e-03
4.27000000e+00	1.33480074e-03
4.28000000e+00	1.31197138e-03
4.29000000e+00	1.28961226e-03
4.30000000e+00	1.26776018e-03
4.31000000e+00	1.24641198e-03
4.32000000e+00	1.22552101e-03
4.33000000e+00	1.20501406e-03
4.34000000e+00	1.18482074e-03
4.35000000e+00	1.16489929e-03
4.36000000e+00	1.14524643e-03
4.37000000e+00	1.12588609e-03
4.38000000e+00	1.10684554e-03
4.39000000e+00	1.08813267e-03
4.40000000e+00	1.06972606e-03
4.41000000e+00	1.05158246e-03
4.42000000e+00	1.03365888e-03
4.43000000e+00	1.01593362e-03
4.44000000e+00	9.98417627e-04
4.45000000e+00	9.81150056e-04
4.46000000e+00	9.64178409e-04
4.47000000e+00	9.47537681e-04
4.48000000e+00	9.31235854e-04
4.49000000e+00	9.15255008e-04
4.50000000e+00	8.99564712e-04
4.51000000e+00	8.84141050e-04
4.52000000e+00	8.68980388e-04
4.53000000e+00	8.54098255e-04
4.54000000e+00	8.39523307e-04
4.55000000e+00	8.25273172e-04
4.56000000e+00	8.11346974e-04
4.57000000e+00	7.97719032e-04
4.58000000e+00	7.84348209e-04
4.59000000e+00	7.71193560e-04
4.60000000e+00	7.58227922e-04
4.61000000e+00	7.45444378e-04
4.62000000e+00	7.32849680e-04
4.63000000e+00	7.20454577e-04
4.64000000e+00	7.08260072e-04
4.65000000e+00	6.96250931e-04
4.66000000e+00	6.84404648e-04
4.67000000e+00	6.72697187e-04
4.68000000e+00	6.61116743e-04
4.69000000e+00	6.49669529e-04
4.70000000e+00	6.38376974e-04
4.71000000e+00	6.27266069e-04
4.72000000e+00	6.16356563e-04
4.73000000e+00	6.05655835e-04
4.74000000e+00	5.95155191e-04
4.75000000e+00	5.84840329e-04
4.76000000e+00	5.74698905e-04
4.77000000e+00	5.64728479e-04
4.78000000e+00	5.54937488e-04
4.79000000e+00	5.45339736e-04
4.80000000e+00	5.35944439e-04
4.81000000e+00	5.26751696e-04
4.82000000e+00	5.17747003e-04
4.83000000e+00	5.08909556e-04
4.84000000e+00	5.00216849e-04
4.85000000e+00	4.91654500e-04
4.86000000e+00	4.83218337e-04
4.87000000e+00	4.74912097e-04
4.88000000e+00	4.66740758e-04
4.89000000e+00	4.58706146e-04
4.90000000e+00	4.50799926e-04
4.91000000e+00	4.43011185e-04
4.92000000e+00	4.35326391e-04
4.93000000e+00	4.27739456e-04
4.94000000e+00	4.20252363e-04
4.95000000e+00	4.12876020e-04
4.96000000e+00	4.05623735e-04
4.97000000e+00	3.98506093e-04
4.98000000e+00	3.91526273e-04
4.99000000e+00	3.84680207e-04
5.00000000e+00	3.77960298e-04
