# Supplementary material for: Observation of angular momentum transfer among crystal lattice modes
Source: Nat Phys. 2026 May 12;22(7):1100–6. doi: 10.1038/s41567-026-03274-8 (PMC13423836; doi:10.1038/s41567-026-03274-8)
Supplement: Supplementary file 8 — Source data for Fig. 3b,c. [file 41567_2026_3274_MOESM8_ESM.zip › Fig3c_ab-initio_calc_Raman_mode_angular_momentum_photonic_pathway.txt]

Ab-initio modelling of angular momentum dynamics of Raman Eg mode for photonic pathway
Time (ps)	Eg phonon angular momentum L_z (h-bar/V_c)
-1.00000000e+00	-3.95418031e-13
-9.90000000e-01	1.06419470e-12
-9.80000000e-01	2.84476550e-12
-9.70000000e-01	4.83521240e-12
-9.60000000e-01	6.97218063e-12
-9.50000000e-01	9.09331158e-12
-9.40000000e-01	1.10906720e-11
-9.30000000e-01	1.27110220e-11
-9.20000000e-01	1.37746622e-11
-9.10000000e-01	1.40825986e-11
-9.00000000e-01	1.32756667e-11
-8.90000000e-01	1.13019032e-11
-8.80000000e-01	7.82254654e-12
-8.70000000e-01	2.74456798e-12
-8.60000000e-01	-3.96902497e-12
-8.50000000e-01	-1.23517623e-11
-8.40000000e-01	-2.21898845e-11
-8.30000000e-01	-3.32330697e-11
-8.20000000e-01	-4.49948260e-11
-8.10000000e-01	-5.68835747e-11
-8.00000000e-01	-6.81321253e-11
-7.90000000e-01	-7.77710456e-11
-7.80000000e-01	-8.46204062e-11
-7.70000000e-01	-8.73819162e-11
-7.60000000e-01	-8.47793816e-11
-7.50000000e-01	-7.53340134e-11
-7.40000000e-01	-5.76287597e-11
-7.30000000e-01	-3.05881696e-11
-7.20000000e-01	6.35255573e-12
-7.10000000e-01	5.34095257e-11
-7.00000000e-01	1.09901592e-10
-6.90000000e-01	1.74080097e-10
-6.80000000e-01	2.42921111e-10
-6.70000000e-01	3.11941093e-10
-6.60000000e-01	3.75097143e-10
-6.50000000e-01	4.24855539e-10
-6.40000000e-01	4.52274280e-10
-6.30000000e-01	4.47212428e-10
-6.20000000e-01	3.98379724e-10
-6.10000000e-01	2.94913674e-10
-6.00000000e-01	1.26298720e-10
-5.90000000e-01	-1.16525397e-10
-5.80000000e-01	-4.39096094e-10
-5.70000000e-01	-8.41756105e-10
-5.60000000e-01	-1.31780879e-09
-5.50000000e-01	-1.85153991e-09
-5.40000000e-01	-2.41588454e-09
-5.30000000e-01	-2.96926448e-09
-5.20000000e-01	-3.45738128e-09
-5.10000000e-01	-3.81228330e-09
-5.00000000e-01	-3.94615657e-09
-4.90000000e-01	-3.75603299e-09
-4.80000000e-01	-3.13269389e-09
-4.70000000e-01	-1.96007191e-09
-4.60000000e-01	-1.27144499e-10
-4.50000000e-01	2.46532060e-09
-4.40000000e-01	5.88813458e-09
-4.30000000e-01	1.01746827e-08
-4.20000000e-01	1.53132712e-08
-4.10000000e-01	2.12375272e-08
-4.00000000e-01	2.78274502e-08
-3.90000000e-01	3.49123216e-08
-3.80000000e-01	4.22855304e-08
-3.70000000e-01	4.97226028e-08
-3.60000000e-01	5.70056015e-08
-3.50000000e-01	6.39579278e-08
-3.40000000e-01	7.04805654e-08
-3.30000000e-01	7.64273410e-08
-3.20000000e-01	8.19389310e-08
-3.10000000e-01	8.70887522e-08
-3.00000000e-01	9.20354619e-08
-2.90000000e-01	9.69562859e-08
-2.80000000e-01	1.02011995e-07
-2.70000000e-01	1.07325382e-07
-2.60000000e-01	1.12985256e-07
-2.50000000e-01	1.19105138e-07
-2.40000000e-01	1.25929670e-07
-2.30000000e-01	1.34006624e-07
-2.20000000e-01	1.44390269e-07
-2.10000000e-01	1.58886213e-07
-2.00000000e-01	1.80296338e-07
-1.90000000e-01	2.12366801e-07
-1.80000000e-01	2.59996894e-07
-1.70000000e-01	3.29289982e-07
-1.60000000e-01	4.26957253e-07
-1.50000000e-01	5.60382687e-07
-1.40000000e-01	7.37417762e-07
-1.30000000e-01	9.66442426e-07
-1.20000000e-01	1.25673461e-06
-1.10000000e-01	1.62107727e-06
-1.00000000e-01	2.06672889e-06
-9.00000000e-02	2.61599909e-06
-8.00000000e-02	3.28677404e-06
-7.00000000e-02	4.10192513e-06
-6.00000000e-02	5.08564318e-06
-5.00000000e-02	6.26042572e-06
-4.00000000e-02	7.64295397e-06
-3.00000000e-02	9.23947638e-06
-2.00000000e-02	1.10416758e-05
-1.00000000e-02	1.30240687e-05
0.00000000e+00	1.51437601e-05
1.00000000e-02	1.73435408e-05
2.00000000e-02	1.95580542e-05
3.00000000e-02	2.17214985e-05
4.00000000e-02	2.37769463e-05
5.00000000e-02	2.56833177e-05
6.00000000e-02	2.74203312e-05
7.00000000e-02	2.89887102e-05
8.00000000e-02	3.04066070e-05
9.00000000e-02	3.17019172e-05
1.00000000e-01	3.29042081e-05
1.10000000e-01	3.40363568e-05
1.20000000e-01	3.51088608e-05
1.30000000e-01	3.61193303e-05
1.40000000e-01	3.70540590e-05
1.50000000e-01	3.78944188e-05
1.60000000e-01	3.86236846e-05
1.70000000e-01	3.92335101e-05
1.80000000e-01	3.97279946e-05
1.90000000e-01	4.01246667e-05
2.00000000e-01	4.04520395e-05
2.10000000e-01	4.07455276e-05
2.20000000e-01	4.10413960e-05
2.30000000e-01	4.13719606e-05
2.40000000e-01	4.17612757e-05
2.50000000e-01	4.22227048e-05
2.60000000e-01	4.27577513e-05
2.70000000e-01	4.33561513e-05
2.80000000e-01	4.39963200e-05
2.90000000e-01	4.46470994e-05
3.00000000e-01	4.52701856e-05
3.10000000e-01	4.58235708e-05
3.20000000e-01	4.62661285e-05
3.30000000e-01	4.65622236e-05
3.40000000e-01	4.66873018e-05
3.50000000e-01	4.66304001e-05
3.60000000e-01	4.63958332e-05
3.70000000e-01	4.60016963e-05
3.80000000e-01	4.54763620e-05
3.90000000e-01	4.48529294e-05
4.00000000e-01	4.41637421e-05
4.10000000e-01	4.34363909e-05
4.20000000e-01	4.26908900e-05
4.30000000e-01	4.19394090e-05
4.40000000e-01	4.11878032e-05
4.50000000e-01	4.04382182e-05
4.60000000e-01	3.96915697e-05
4.70000000e-01	3.89492418e-05
4.80000000e-01	3.82138637e-05
4.90000000e-01	3.74889930e-05
5.00000000e-01	3.67781643e-05
5.10000000e-01	3.60839373e-05
5.20000000e-01	3.54074276e-05
5.30000000e-01	3.47481609e-05
5.40000000e-01	3.41045652e-05
5.50000000e-01	3.34745898e-05
5.60000000e-01	3.28563328e-05
5.70000000e-01	3.22482630e-05
5.80000000e-01	3.16494064e-05
5.90000000e-01	3.10591611e-05
6.00000000e-01	3.04768843e-05
6.10000000e-01	2.99021526e-05
6.20000000e-01	2.93352051e-05
6.30000000e-01	2.87760217e-05
6.40000000e-01	2.82256585e-05
6.50000000e-01	2.76857921e-05
6.60000000e-01	2.71583960e-05
6.70000000e-01	2.66455397e-05
6.80000000e-01	2.61489755e-05
6.90000000e-01	2.56696440e-05
7.00000000e-01	2.52075245e-05
7.10000000e-01	2.47616560e-05
7.20000000e-01	2.43303031e-05
7.30000000e-01	2.39114304e-05
7.40000000e-01	2.35029084e-05
7.50000000e-01	2.31027083e-05
7.60000000e-01	2.27092741e-05
7.70000000e-01	2.23214755e-05
7.80000000e-01	2.19385805e-05
7.90000000e-01	2.15601959e-05
8.00000000e-01	2.11861323e-05
8.10000000e-01	2.08163074e-05
8.20000000e-01	2.04506389e-05
8.30000000e-01	2.00889533e-05
8.40000000e-01	1.97310001e-05
8.50000000e-01	1.93763809e-05
8.60000000e-01	1.90247506e-05
8.70000000e-01	1.86759270e-05
8.80000000e-01	1.83300018e-05
8.90000000e-01	1.79874987e-05
9.00000000e-01	1.76494177e-05
9.10000000e-01	1.73170516e-05
9.20000000e-01	1.69918178e-05
9.30000000e-01	1.66749273e-05
9.40000000e-01	1.63670806e-05
9.50000000e-01	1.60682778e-05
9.60000000e-01	1.57777745e-05
9.70000000e-01	1.54942257e-05
9.80000000e-01	1.52159579e-05
9.90000000e-01	1.49413437e-05
1.00000000e+00	1.46691042e-05
1.01000000e+00	1.43984743e-05
1.02000000e+00	1.41293186e-05
1.03000000e+00	1.38619697e-05
1.04000000e+00	1.35970434e-05
1.05000000e+00	1.33351836e-05
1.06000000e+00	1.30769877e-05
1.07000000e+00	1.28229206e-05
1.08000000e+00	1.25732639e-05
1.09000000e+00	1.23281420e-05
1.10000000e+00	1.20876714e-05
1.11000000e+00	1.18520100e-05
1.12000000e+00	1.16213334e-05
1.13000000e+00	1.13957059e-05
1.14000000e+00	1.11750050e-05
1.15000000e+00	1.09590565e-05
1.16000000e+00	1.07475161e-05
1.17000000e+00	1.05399312e-05
1.18000000e+00	1.03359145e-05
1.19000000e+00	1.01352827e-05
1.20000000e+00	9.93800237e-06
1.21000000e+00	9.74427783e-06
1.22000000e+00	9.55447502e-06
1.23000000e+00	9.36911988e-06
1.24000000e+00	9.18858433e-06
1.25000000e+00	9.01311119e-06
1.26000000e+00	8.84283731e-06
1.27000000e+00	8.67761601e-06
1.28000000e+00	8.51707586e-06
1.29000000e+00	8.36081603e-06
1.30000000e+00	8.20826794e-06
1.31000000e+00	8.05885821e-06
1.32000000e+00	7.91202705e-06
1.33000000e+00	7.76727828e-06
1.34000000e+00	7.62422269e-06
1.35000000e+00	7.48261657e-06
1.36000000e+00	7.34238744e-06
1.37000000e+00	7.20365007e-06
1.38000000e+00	7.06661727e-06
1.39000000e+00	6.93163892e-06
1.40000000e+00	6.79911790e-06
1.41000000e+00	6.66932478e-06
1.42000000e+00	6.54251107e-06
1.43000000e+00	6.41872743e-06
1.44000000e+00	6.29792400e-06
1.45000000e+00	6.17995129e-06
1.46000000e+00	6.06461798e-06
1.47000000e+00	5.95173354e-06
1.48000000e+00	5.84114449e-06
1.49000000e+00	5.73274180e-06
1.50000000e+00	5.62645407e-06
1.51000000e+00	5.52222553e-06
1.52000000e+00	5.41998774e-06
1.53000000e+00	5.31965102e-06
1.54000000e+00	5.22110125e-06
1.55000000e+00	5.12420650e-06
1.56000000e+00	5.02884501e-06
1.57000000e+00	4.93491784e-06
1.58000000e+00	4.84236515e-06
1.59000000e+00	4.75116708e-06
1.60000000e+00	4.66134642e-06
1.61000000e+00	4.57294344e-06
1.62000000e+00	4.48602292e-06
1.63000000e+00	4.40064226e-06
1.64000000e+00	4.31685855e-06
1.65000000e+00	4.23471914e-06
1.66000000e+00	4.15425744e-06
1.67000000e+00	4.07550137e-06
1.68000000e+00	3.99846457e-06
1.69000000e+00	3.92315711e-06
1.70000000e+00	3.84957872e-06
1.71000000e+00	3.77771809e-06
1.72000000e+00	3.70755858e-06
1.73000000e+00	3.63906023e-06
1.74000000e+00	3.57217368e-06
1.75000000e+00	3.50682059e-06
1.76000000e+00	3.44290308e-06
1.77000000e+00	3.38030699e-06
1.78000000e+00	3.31890363e-06
1.79000000e+00	3.25857333e-06
1.80000000e+00	3.19920247e-06
1.81000000e+00	3.14070168e-06
1.82000000e+00	3.08302034e-06
1.83000000e+00	3.02612805e-06
1.84000000e+00	2.97004668e-06
1.85000000e+00	2.91480512e-06
1.86000000e+00	2.86043494e-06
1.87000000e+00	2.80698466e-06
1.88000000e+00	2.75449239e-06
1.89000000e+00	2.70296981e-06
1.90000000e+00	2.65242864e-06
1.91000000e+00	2.60286990e-06
1.92000000e+00	2.55427223e-06
1.93000000e+00	2.50662719e-06
1.94000000e+00	2.45990862e-06
1.95000000e+00	2.41409807e-06
1.96000000e+00	2.36917412e-06
1.97000000e+00	2.32511849e-06
1.98000000e+00	2.28191685e-06
1.99000000e+00	2.23955292e-06
2.00000000e+00	2.19801786e-06
2.01000000e+00	2.15729416e-06
2.02000000e+00	2.11737288e-06
2.03000000e+00	2.07822802e-06
2.04000000e+00	2.03984445e-06
2.05000000e+00	2.00218579e-06
2.06000000e+00	1.96522718e-06
2.07000000e+00	1.92893455e-06
2.08000000e+00	1.89327937e-06
2.09000000e+00	1.85824347e-06
2.10000000e+00	1.82380533e-06
2.11000000e+00	1.78996930e-06
2.12000000e+00	1.75673475e-06
2.13000000e+00	1.72410320e-06
2.14000000e+00	1.69208714e-06
2.15000000e+00	1.66069909e-06
2.16000000e+00	1.62993935e-06
2.17000000e+00	1.59980559e-06
2.18000000e+00	1.57029197e-06
2.19000000e+00	1.54139167e-06
2.20000000e+00	1.51309246e-06
2.21000000e+00	1.48537867e-06
2.22000000e+00	1.45823162e-06
2.23000000e+00	1.43163144e-06
2.24000000e+00	1.40556153e-06
2.25000000e+00	1.38000662e-06
2.26000000e+00	1.35494885e-06
2.27000000e+00	1.33036738e-06
2.28000000e+00	1.30623847e-06
2.29000000e+00	1.28253687e-06
2.30000000e+00	1.25924049e-06
2.31000000e+00	1.23632936e-06
2.32000000e+00	1.21378284e-06
2.33000000e+00	1.19158166e-06
2.34000000e+00	1.16970785e-06
2.35000000e+00	1.14814907e-06
2.36000000e+00	1.12690120e-06
2.37000000e+00	1.10596525e-06
2.38000000e+00	1.08534414e-06
2.39000000e+00	1.06504406e-06
2.40000000e+00	1.04507411e-06
2.41000000e+00	1.02545164e-06
2.42000000e+00	1.00618991e-06
2.43000000e+00	9.87296684e-07
2.44000000e+00	9.68782963e-07
2.45000000e+00	9.50651474e-07
2.46000000e+00	9.32898884e-07
2.47000000e+00	9.15519317e-07
2.48000000e+00	8.98501639e-07
2.49000000e+00	8.81832379e-07
2.50000000e+00	8.65496760e-07
2.51000000e+00	8.49480318e-07
2.52000000e+00	8.33769537e-07
2.53000000e+00	8.18354697e-07
2.54000000e+00	8.03224683e-07
2.55000000e+00	7.88369658e-07
2.56000000e+00	7.73784794e-07
2.57000000e+00	7.59463000e-07
2.58000000e+00	7.45396448e-07
2.59000000e+00	7.31581110e-07
2.60000000e+00	7.18012483e-07
2.61000000e+00	7.04685800e-07
2.62000000e+00	6.91596331e-07
2.63000000e+00	6.78740015e-07
2.64000000e+00	6.66112879e-07
2.65000000e+00	6.53712075e-07
2.66000000e+00	6.41536009e-07
2.67000000e+00	6.29584548e-07
2.68000000e+00	6.17857486e-07
2.69000000e+00	6.06354344e-07
2.70000000e+00	5.95073725e-07
2.71000000e+00	5.84013392e-07
2.72000000e+00	5.73169840e-07
2.73000000e+00	5.62538548e-07
2.74000000e+00	5.52114406e-07
2.75000000e+00	5.41892800e-07
2.76000000e+00	5.31868722e-07
2.77000000e+00	5.22036995e-07
2.78000000e+00	5.12392231e-07
2.79000000e+00	5.02928866e-07
2.80000000e+00	4.93641988e-07
2.81000000e+00	4.84526085e-07
2.82000000e+00	4.75575820e-07
2.83000000e+00	4.66786124e-07
2.84000000e+00	4.58152151e-07
2.85000000e+00	4.49669142e-07
2.86000000e+00	4.41332001e-07
2.87000000e+00	4.33136926e-07
2.88000000e+00	4.25080712e-07
2.89000000e+00	4.17161672e-07
2.90000000e+00	4.09379626e-07
2.91000000e+00	4.01736061e-07
2.92000000e+00	3.94234490e-07
2.93000000e+00	3.86878414e-07
2.94000000e+00	3.79670864e-07
2.95000000e+00	3.72613100e-07
2.96000000e+00	3.65704538e-07
2.97000000e+00	3.58942251e-07
2.98000000e+00	3.52321572e-07
2.99000000e+00	3.45836060e-07
3.00000000e+00	3.39479021e-07
3.01000000e+00	3.33244410e-07
3.02000000e+00	3.27127207e-07
3.03000000e+00	3.21123160e-07
3.04000000e+00	3.15228764e-07
3.05000000e+00	3.09441902e-07
3.06000000e+00	3.03760481e-07
3.07000000e+00	2.98183208e-07
3.08000000e+00	2.92708860e-07
3.09000000e+00	2.87336256e-07
3.10000000e+00	2.82064190e-07
3.11000000e+00	2.76890680e-07
3.12000000e+00	2.71813267e-07
3.13000000e+00	2.66828297e-07
3.14000000e+00	2.61931578e-07
3.15000000e+00	2.57118573e-07
3.16000000e+00	2.52385187e-07
3.17000000e+00	2.47728274e-07
3.18000000e+00	2.43146521e-07
3.19000000e+00	2.38640595e-07
3.20000000e+00	2.34212152e-07
3.21000000e+00	2.29863110e-07
3.22000000e+00	2.25595025e-07
3.23000000e+00	2.21408342e-07
3.24000000e+00	2.17302049e-07
3.25000000e+00	2.13274375e-07
3.26000000e+00	2.09322920e-07
3.27000000e+00	2.05444814e-07
3.28000000e+00	2.01637098e-07
3.29000000e+00	1.97896962e-07
3.30000000e+00	1.94222914e-07
3.31000000e+00	1.90613360e-07
3.32000000e+00	1.87067245e-07
3.33000000e+00	1.83583610e-07
3.34000000e+00	1.80161417e-07
3.35000000e+00	1.76799496e-07
3.36000000e+00	1.73496120e-07
3.37000000e+00	1.70250061e-07
3.38000000e+00	1.67059791e-07
3.39000000e+00	1.63924000e-07
3.40000000e+00	1.60841583e-07
3.41000000e+00	1.57811883e-07
3.42000000e+00	1.54835284e-07
3.43000000e+00	1.51912674e-07
3.44000000e+00	1.49045826e-07
3.45000000e+00	1.46236913e-07
3.46000000e+00	1.43488504e-07
3.47000000e+00	1.40802790e-07
3.48000000e+00	1.38181146e-07
3.49000000e+00	1.35623165e-07
3.50000000e+00	1.33126869e-07
3.51000000e+00	1.30688655e-07
3.52000000e+00	1.28303275e-07
3.53000000e+00	1.25964775e-07
3.54000000e+00	1.23666999e-07
3.55000000e+00	1.21404989e-07
3.56000000e+00	1.19174854e-07
3.57000000e+00	1.16974468e-07
3.58000000e+00	1.14803215e-07
3.59000000e+00	1.12661810e-07
3.60000000e+00	1.10551734e-07
3.61000000e+00	1.08474500e-07
3.62000000e+00	1.06431677e-07
3.63000000e+00	1.04424312e-07
3.64000000e+00	1.02453049e-07
3.65000000e+00	1.00518043e-07
3.66000000e+00	9.86190227e-08
3.67000000e+00	9.67554517e-08
3.68000000e+00	9.49267069e-08
3.69000000e+00	9.31318402e-08
3.70000000e+00	9.13698714e-08
3.71000000e+00	8.96398174e-08
3.72000000e+00	8.79409195e-08
3.73000000e+00	8.62728617e-08
3.74000000e+00	8.46352528e-08
3.75000000e+00	8.30283389e-08
3.76000000e+00	8.14525079e-08
3.77000000e+00	7.99084658e-08
3.78000000e+00	7.83963603e-08
3.79000000e+00	7.69161841e-08
3.80000000e+00	7.54674239e-08
3.81000000e+00	7.40491853e-08
3.82000000e+00	7.26603025e-08
3.83000000e+00	7.12995045e-08
3.84000000e+00	6.99656505e-08
3.85000000e+00	6.86577436e-08
3.86000000e+00	6.73749004e-08
3.87000000e+00	6.61164872e-08
3.88000000e+00	6.48819529e-08
3.89000000e+00	6.36708947e-08
3.90000000e+00	6.24829307e-08
3.91000000e+00	6.13177189e-08
3.92000000e+00	6.01750114e-08
3.93000000e+00	5.90545135e-08
3.94000000e+00	5.79558419e-08
3.95000000e+00	5.68784759e-08
3.96000000e+00	5.58218373e-08
3.97000000e+00	5.47852922e-08
3.98000000e+00	5.37682880e-08
3.99000000e+00	5.27704472e-08
4.00000000e+00	5.17914202e-08
4.01000000e+00	5.08308878e-08
4.02000000e+00	4.98885072e-08
4.03000000e+00	4.89639049e-08
4.04000000e+00	4.80566059e-08
4.05000000e+00	4.71661106e-08
4.06000000e+00	4.62918292e-08
4.07000000e+00	4.54332045e-08
4.08000000e+00	4.45896740e-08
4.09000000e+00	4.37607353e-08
4.10000000e+00	4.29459979e-08
4.11000000e+00	4.21451115e-08
4.12000000e+00	4.13579376e-08
4.13000000e+00	4.05843932e-08
4.14000000e+00	3.98244915e-08
4.15000000e+00	3.90783705e-08
4.16000000e+00	3.83461152e-08
4.17000000e+00	3.76278218e-08
4.18000000e+00	3.69233712e-08
4.19000000e+00	3.62326128e-08
4.20000000e+00	3.55552732e-08
4.21000000e+00	3.48910199e-08
4.22000000e+00	3.42394731e-08
4.23000000e+00	3.36002410e-08
4.24000000e+00	3.29729994e-08
4.25000000e+00	3.23574789e-08
4.26000000e+00	3.17534369e-08
4.27000000e+00	3.11606696e-08
4.28000000e+00	3.05789812e-08
4.29000000e+00	3.00081830e-08
4.30000000e+00	2.94481166e-08
4.31000000e+00	2.88985767e-08
4.32000000e+00	2.83593742e-08
4.33000000e+00	2.78302861e-08
4.34000000e+00	2.73110619e-08
4.35000000e+00	2.68014611e-08
4.36000000e+00	2.63011697e-08
4.37000000e+00	2.58099856e-08
4.38000000e+00	2.53276789e-08
4.39000000e+00	2.48540743e-08
4.40000000e+00	2.43890671e-08
4.41000000e+00	2.39326195e-08
4.42000000e+00	2.34847038e-08
4.43000000e+00	2.30452670e-08
4.44000000e+00	2.26142527e-08
4.45000000e+00	2.21915943e-08
4.46000000e+00	2.17772069e-08
4.47000000e+00	2.13709879e-08
4.48000000e+00	2.09728253e-08
4.49000000e+00	2.05826135e-08
4.50000000e+00	2.02001821e-08
4.51000000e+00	1.98253386e-08
4.52000000e+00	1.94578331e-08
4.53000000e+00	1.90974103e-08
4.54000000e+00	1.87438067e-08
4.55000000e+00	1.83967792e-08
4.56000000e+00	1.80561126e-08
4.57000000e+00	1.77217205e-08
4.58000000e+00	1.73934572e-08
4.59000000e+00	1.70712260e-08
4.60000000e+00	1.67549411e-08
4.61000000e+00	1.64445065e-08
4.62000000e+00	1.61398333e-08
4.63000000e+00	1.58408131e-08
4.64000000e+00	1.55473441e-08
4.65000000e+00	1.52593159e-08
4.66000000e+00	1.49766204e-08
4.67000000e+00	1.46991799e-08
4.68000000e+00	1.44268692e-08
4.69000000e+00	1.41595938e-08
4.70000000e+00	1.38972818e-08
4.71000000e+00	1.36398550e-08
4.72000000e+00	1.33872417e-08
4.73000000e+00	1.31393710e-08
4.74000000e+00	1.28961519e-08
4.75000000e+00	1.26574995e-08
4.76000000e+00	1.24232959e-08
4.77000000e+00	1.21934295e-08
4.78000000e+00	1.19677720e-08
4.79000000e+00	1.17462049e-08
4.80000000e+00	1.15285907e-08
4.81000000e+00	1.13149108e-08
4.82000000e+00	1.11050414e-08
4.83000000e+00	1.08989056e-08
4.84000000e+00	1.06964317e-08
4.85000000e+00	1.04975515e-08
4.86000000e+00	1.03022300e-08
4.87000000e+00	1.01104293e-08
4.88000000e+00	9.92209538e-09
4.89000000e+00	9.73718593e-09
4.90000000e+00	9.55563345e-09
4.91000000e+00	9.37744625e-09
4.92000000e+00	9.20239926e-09
4.93000000e+00	9.03053292e-09
4.94000000e+00	8.86179390e-09
4.95000000e+00	8.69617547e-09
4.96000000e+00	8.53370681e-09
4.97000000e+00	8.37439924e-09
4.98000000e+00	8.21831145e-09
4.99000000e+00	8.06543407e-09
5.00000000e+00	7.91575035e-09
