# Supplementary material for: Observation of angular momentum transfer among crystal lattice modes
Source: Nat Phys. 2026 May 12;22(7):1100–6. doi: 10.1038/s41567-026-03274-8 (PMC13423836; doi:10.1038/s41567-026-03274-8)
Supplement: Supplementary file 8 — Source data for Fig. 3b,c. [file 41567_2026_3274_MOESM8_ESM.zip › Fig3c_experiment_Raman_mode_angular_momentum.txt]

Experimentally measured angular momentum dynamics of Raman Eg mode
Time (ps)	Eg phonon angular momentum L_z (norm.)
-3.46000000e+00	1.81117340e-06
-3.45000000e+00	1.76770263e-06
-3.44000000e+00	1.72220332e-06
-3.43000000e+00	1.67471879e-06
-3.42000000e+00	1.62525498e-06
-3.41000000e+00	1.57382162e-06
-3.40000000e+00	1.52047552e-06
-3.39000000e+00	1.46535488e-06
-3.38000000e+00	1.40869571e-06
-3.37000000e+00	1.35082638e-06
-3.36000000e+00	1.29214144e-06
-3.35000000e+00	1.23306136e-06
-3.34000000e+00	1.17398802e-06
-3.33000000e+00	1.11526669e-06
-3.32000000e+00	1.05716363e-06
-3.31000000e+00	9.99864231e-07
-3.30000000e+00	9.43491965e-07
-3.29000000e+00	8.88143233e-07
-3.28000000e+00	8.33929772e-07
-3.27000000e+00	7.81018504e-07
-3.26000000e+00	7.29659414e-07
-3.25000000e+00	6.80194721e-07
-3.24000000e+00	6.33046767e-07
-3.23000000e+00	5.88686728e-07
-3.22000000e+00	5.47590564e-07
-3.21000000e+00	5.10191653e-07
-3.20000000e+00	4.76840687e-07
-3.19000000e+00	4.47782280e-07
-3.18000000e+00	4.23154519e-07
-3.17000000e+00	4.03012776e-07
-3.16000000e+00	3.87373524e-07
-3.15000000e+00	3.76268713e-07
-3.14000000e+00	3.69797871e-07
-3.13000000e+00	3.68164407e-07
-3.12000000e+00	3.71685244e-07
-3.11000000e+00	3.80768629e-07
-3.10000000e+00	3.95862745e-07
-3.09000000e+00	4.17385689e-07
-3.08000000e+00	4.45653537e-07
-3.07000000e+00	4.80825476e-07
-3.06000000e+00	5.22882328e-07
-3.05000000e+00	5.71647318e-07
-3.04000000e+00	6.26847036e-07
-3.03000000e+00	6.88199135e-07
-3.02000000e+00	7.55504306e-07
-3.01000000e+00	8.28716709e-07
-3.00000000e+00	9.07970606e-07
-2.99000000e+00	9.93551453e-07
-2.98000000e+00	1.08581468e-06
-2.97000000e+00	1.18507090e-06
-2.96000000e+00	1.29146803e-06
-2.95000000e+00	1.40490426e-06
-2.94000000e+00	1.52500043e-06
-2.93000000e+00	1.65114479e-06
-2.92000000e+00	1.78260346e-06
-2.91000000e+00	1.91866944e-06
-2.90000000e+00	2.05880907e-06
-2.89000000e+00	2.20276218e-06
-2.88000000e+00	2.35056167e-06
-2.87000000e+00	2.50245986e-06
-2.86000000e+00	2.65877534e-06
-2.85000000e+00	2.81969981e-06
-2.84000000e+00	2.98511960e-06
-2.83000000e+00	3.15450756e-06
-2.82000000e+00	3.32692472e-06
-2.81000000e+00	3.50114170e-06
-2.80000000e+00	3.67585447e-06
-2.79000000e+00	3.84993843e-06
-2.78000000e+00	4.02266769e-06
-2.77000000e+00	4.19383010e-06
-2.76000000e+00	4.36369367e-06
-2.75000000e+00	4.53282040e-06
-2.74000000e+00	4.70176929e-06
-2.73000000e+00	4.87076777e-06
-2.72000000e+00	5.03944787e-06
-2.71000000e+00	5.20673346e-06
-2.70000000e+00	5.37092786e-06
-2.69000000e+00	5.52999609e-06
-2.68000000e+00	5.68197735e-06
-2.67000000e+00	5.82541813e-06
-2.66000000e+00	5.95969972e-06
-2.65000000e+00	6.08515309e-06
-2.64000000e+00	6.20290660e-06
-2.63000000e+00	6.31448586e-06
-2.62000000e+00	6.42126005e-06
-2.61000000e+00	6.52388287e-06
-2.60000000e+00	6.62189217e-06
-2.59000000e+00	6.71360104e-06
-2.58000000e+00	6.79634046e-06
-2.57000000e+00	6.86701667e-06
-2.56000000e+00	6.92285168e-06
-2.55000000e+00	6.96211019e-06
-2.54000000e+00	6.98460269e-06
-2.53000000e+00	6.99180031e-06
-2.52000000e+00	6.98649462e-06
-2.51000000e+00	6.97206021e-06
-2.50000000e+00	6.95149694e-06
-2.49000000e+00	6.92650640e-06
-2.48000000e+00	6.89686827e-06
-2.47000000e+00	6.86031886e-06
-2.46000000e+00	6.81300722e-06
-2.45000000e+00	6.75044669e-06
-2.44000000e+00	6.66873317e-06
-2.43000000e+00	6.56570853e-06
-2.42000000e+00	6.44173909e-06
-2.41000000e+00	6.29986301e-06
-2.40000000e+00	6.14521979e-06
-2.39000000e+00	5.98386978e-06
-2.38000000e+00	5.82128986e-06
-2.37000000e+00	5.66094079e-06
-2.36000000e+00	5.50330815e-06
-2.35000000e+00	5.34571324e-06
-2.34000000e+00	5.18299517e-06
-2.33000000e+00	5.00893071e-06
-2.32000000e+00	4.81804596e-06
-2.31000000e+00	4.60734550e-06
-2.30000000e+00	4.37747977e-06
-2.29000000e+00	4.13299905e-06
-2.28000000e+00	3.88157356e-06
-2.27000000e+00	3.63233643e-06
-2.26000000e+00	3.39375418e-06
-2.25000000e+00	3.17157919e-06
-2.24000000e+00	2.96744352e-06
-2.23000000e+00	2.77850585e-06
-2.22000000e+00	2.59829597e-06
-2.21000000e+00	2.41858311e-06
-2.20000000e+00	2.23180869e-06
-2.19000000e+00	2.03345183e-06
-2.18000000e+00	1.82368763e-06
-2.17000000e+00	1.60786249e-06
-2.16000000e+00	1.39561096e-06
-2.15000000e+00	1.19879663e-06
-2.14000000e+00	1.02878215e-06
-2.13000000e+00	8.93731572e-07
-2.12000000e+00	7.96664166e-07
-2.11000000e+00	7.34802948e-07
-2.10000000e+00	7.00433668e-07
-2.09000000e+00	6.83094924e-07
-2.08000000e+00	6.72560305e-07
-2.07000000e+00	6.61846560e-07
-2.06000000e+00	6.49451833e-07
-2.05000000e+00	6.40208367e-07
-2.04000000e+00	6.44482595e-07
-2.03000000e+00	6.75884269e-07
-2.02000000e+00	7.48043723e-07
-2.01000000e+00	8.71276950e-07
-2.00000000e+00	1.05000960e-06
-1.99000000e+00	1.28165472e-06
-1.98000000e+00	1.55727584e-06
-1.97000000e+00	1.86390772e-06
-1.96000000e+00	2.18796985e-06
-1.95000000e+00	2.51890737e-06
-1.94000000e+00	2.85211306e-06
-1.93000000e+00	3.19034757e-06
-1.92000000e+00	3.54324776e-06
-1.91000000e+00	3.92500158e-06
-1.90000000e+00	4.35074852e-06
-1.89000000e+00	4.83261126e-06
-1.88000000e+00	5.37638379e-06
-1.87000000e+00	5.97975568e-06
-1.86000000e+00	6.63257445e-06
-1.85000000e+00	7.31912822e-06
-1.84000000e+00	8.02190318e-06
-1.83000000e+00	8.72587071e-06
-1.82000000e+00	9.42219642e-06
-1.81000000e+00	1.01103864e-05
-1.80000000e+00	1.07982703e-05
-1.79000000e+00	1.14997735e-05
-1.78000000e+00	1.22310092e-05
-1.77000000e+00	1.30056776e-05
-1.76000000e+00	1.38309656e-05
-1.75000000e+00	1.47050361e-05
-1.74000000e+00	1.56168063e-05
-1.73000000e+00	1.65481205e-05
-1.72000000e+00	1.74777975e-05
-1.71000000e+00	1.83865203e-05
-1.70000000e+00	1.92612938e-05
-1.69000000e+00	2.00982840e-05
-1.68000000e+00	2.09032618e-05
-1.67000000e+00	2.16894979e-05
-1.66000000e+00	2.24736331e-05
-1.65000000e+00	2.32705975e-05
-1.64000000e+00	2.40889195e-05
-1.63000000e+00	2.49276811e-05
-1.62000000e+00	2.57759443e-05
-1.61000000e+00	2.66148213e-05
-1.60000000e+00	2.74216513e-05
-1.59000000e+00	2.81751769e-05
-1.58000000e+00	2.88603436e-05
-1.57000000e+00	2.94714412e-05
-1.56000000e+00	3.00127604e-05
-1.55000000e+00	3.04966040e-05
-1.54000000e+00	3.09392144e-05
-1.53000000e+00	3.13557326e-05
-1.52000000e+00	3.17555566e-05
-1.51000000e+00	3.21393419e-05
-1.50000000e+00	3.24984187e-05
-1.49000000e+00	3.28167343e-05
-1.48000000e+00	3.30747383e-05
-1.47000000e+00	3.32541139e-05
-1.46000000e+00	3.33420585e-05
-1.45000000e+00	3.33339811e-05
-1.44000000e+00	3.32339506e-05
-1.43000000e+00	3.30528747e-05
-1.42000000e+00	3.28050091e-05
-1.41000000e+00	3.25038324e-05
-1.40000000e+00	3.21584484e-05
-1.39000000e+00	3.17714703e-05
-1.38000000e+00	3.13388802e-05
-1.37000000e+00	3.08517740e-05
-1.36000000e+00	3.02993781e-05
-1.35000000e+00	2.96724038e-05
-1.34000000e+00	2.89657747e-05
-1.33000000e+00	2.81800083e-05
-1.32000000e+00	2.73209813e-05
-1.31000000e+00	2.63982986e-05
-1.30000000e+00	2.54228848e-05
-1.29000000e+00	2.44045982e-05
-1.28000000e+00	2.33505914e-05
-1.27000000e+00	2.22648515e-05
-1.26000000e+00	2.11489398e-05
-1.25000000e+00	2.00035638e-05
-1.24000000e+00	1.88303645e-05
-1.23000000e+00	1.76332759e-05
-1.22000000e+00	1.64189963e-05
-1.21000000e+00	1.51964499e-05
-1.20000000e+00	1.39754829e-05
-1.19000000e+00	1.27653122e-05
-1.18000000e+00	1.15733322e-05
-1.17000000e+00	1.04047643e-05
-1.16000000e+00	9.26332843e-06
-1.15000000e+00	8.15275198e-06
-1.14000000e+00	7.07860923e-06
-1.13000000e+00	6.04983253e-06
-1.12000000e+00	5.07930323e-06
-1.11000000e+00	4.18320577e-06
-1.10000000e+00	3.37922816e-06
-1.09000000e+00	2.68408990e-06
-1.08000000e+00	2.11114156e-06
-1.07000000e+00	1.66881697e-06
-1.06000000e+00	1.36050323e-06
-1.05000000e+00	1.18598246e-06
-1.04000000e+00	1.14411134e-06
-1.03000000e+00	1.23599065e-06
-1.02000000e+00	1.46767118e-06
-1.01000000e+00	1.85151975e-06
-1.00000000e+00	2.40572151e-06
-9.90000000e-01	3.15192886e-06
-9.80000000e-01	4.11162987e-06
-9.70000000e-01	5.30223026e-06
-9.60000000e-01	6.73398871e-06
-9.50000000e-01	8.40875606e-06
-9.40000000e-01	1.03209845e-05
-9.30000000e-01	1.24608207e-05
-9.20000000e-01	1.48184642e-05
-9.10000000e-01	1.73885427e-05
-9.00000000e-01	2.01731775e-05
-8.90000000e-01	2.31827153e-05
-8.80000000e-01	2.64337349e-05
-8.70000000e-01	2.99447210e-05
-8.60000000e-01	3.37305213e-05
-8.50000000e-01	3.77971464e-05
-8.40000000e-01	4.21384857e-05
-8.30000000e-01	4.67360659e-05
-8.20000000e-01	5.15621616e-05
-8.10000000e-01	5.65855968e-05
-8.00000000e-01	6.17787145e-05
-7.90000000e-01	6.71235088e-05
-7.80000000e-01	7.26149728e-05
-7.70000000e-01	7.82603603e-05
-7.60000000e-01	8.40741426e-05
-7.50000000e-01	9.00697038e-05
-7.40000000e-01	9.62498994e-05
-7.30000000e-01	1.02599172e-04
-7.20000000e-01	1.09079761e-04
-7.10000000e-01	1.15633622e-04
-7.00000000e-01	1.22190162e-04
-6.90000000e-01	1.28678209e-04
-6.80000000e-01	1.35039203e-04
-6.70000000e-01	1.41237846e-04
-6.60000000e-01	1.47266800e-04
-6.50000000e-01	1.53143304e-04
-6.40000000e-01	1.58897725e-04
-6.30000000e-01	1.64556422e-04
-6.20000000e-01	1.70123240e-04
-6.10000000e-01	1.75564910e-04
-6.00000000e-01	1.80805154e-04
-5.90000000e-01	1.85730333e-04
-5.80000000e-01	1.90206531e-04
-5.70000000e-01	1.94104609e-04
-5.60000000e-01	1.97327056e-04
-5.50000000e-01	1.99829227e-04
-5.40000000e-01	2.01628220e-04
-5.30000000e-01	2.02795457e-04
-5.20000000e-01	2.03433176e-04
-5.10000000e-01	2.03639744e-04
-5.00000000e-01	2.03472427e-04
-4.90000000e-01	2.02918062e-04
-4.80000000e-01	2.01881007e-04
-4.70000000e-01	2.00193991e-04
-4.60000000e-01	1.97651580e-04
-4.50000000e-01	1.94059608e-04
-4.40000000e-01	1.89288611e-04
-4.30000000e-01	1.83316836e-04
-4.20000000e-01	1.76249743e-04
-4.10000000e-01	1.68308039e-04
-4.00000000e-01	1.59784298e-04
-3.90000000e-01	1.50977003e-04
-3.80000000e-01	1.42118173e-04
-3.70000000e-01	1.33314263e-04
-3.60000000e-01	1.24518453e-04
-3.50000000e-01	1.15545632e-04
-3.40000000e-01	1.06130687e-04
-3.30000000e-01	9.60187544e-05
-3.20000000e-01	8.50660354e-05
-3.10000000e-01	7.33246435e-05
-3.00000000e-01	6.10866408e-05
-2.90000000e-01	4.88711722e-05
-2.80000000e-01	3.73526673e-05
-2.70000000e-01	2.72441106e-05
-2.60000000e-01	1.91631264e-05
-2.50000000e-01	1.35160839e-05
-2.40000000e-01	1.04339277e-05
-2.30000000e-01	9.78254877e-06
-2.20000000e-01	1.12523128e-05
-2.10000000e-01	1.45101772e-05
-2.00000000e-01	1.93791624e-05
-1.90000000e-01	2.59991469e-05
-1.80000000e-01	3.49236950e-05
-1.70000000e-01	4.71207627e-05
-1.60000000e-01	6.38681966e-05
-1.50000000e-01	8.65625752e-05
-1.40000000e-01	1.16485040e-04
-1.30000000e-01	1.54583292e-04
-1.20000000e-01	2.01329833e-04
-1.10000000e-01	2.56701331e-04
-1.00000000e-01	3.20295316e-04
-9.00000000e-02	3.91564927e-04
-8.00000000e-02	4.70119088e-04
-7.00000000e-02	5.56013368e-04
-6.00000000e-02	6.49952892e-04
-5.00000000e-02	7.53345453e-04
-4.00000000e-02	8.68177671e-04
-3.00000000e-02	9.96731847e-04
-2.00000000e-02	1.14120489e-03
-1.00000000e-02	1.30332163e-03
-4.88498131e-15	1.48404356e-03
1.00000000e-02	1.68345700e-03
2.00000000e-02	1.90088364e-03
3.00000000e-02	2.13520117e-03
4.00000000e-02	2.38530561e-03
5.00000000e-02	2.65060427e-03
6.00000000e-02	2.93141219e-03
7.00000000e-02	3.22914075e-03
8.00000000e-02	3.54621330e-03
9.00000000e-02	3.88570921e-03
1.00000000e-01	4.25080850e-03
1.10000000e-01	4.64416591e-03
1.20000000e-01	5.06737016e-03
1.30000000e-01	5.52063270e-03
1.40000000e-01	6.00280025e-03
1.50000000e-01	6.51170802e-03
1.60000000e-01	7.04480433e-03
1.70000000e-01	7.59990306e-03
1.80000000e-01	8.17587923e-03
1.90000000e-01	8.77312656e-03
2.00000000e-01	9.39364596e-03
2.10000000e-01	1.00407203e-02
2.20000000e-01	1.07182335e-02
2.30000000e-01	1.14297855e-02
2.40000000e-01	1.21778140e-02
2.50000000e-01	1.29629439e-02
2.60000000e-01	1.37837389e-02
2.70000000e-01	1.46369384e-02
2.80000000e-01	1.55181444e-02
2.90000000e-01	1.64228080e-02
3.00000000e-01	1.73472853e-02
3.10000000e-01	1.82897024e-02
3.20000000e-01	1.92504047e-02
3.30000000e-01	2.02318608e-02
3.40000000e-01	2.12380212e-02
3.50000000e-01	2.22732657e-02
3.60000000e-01	2.33411845e-02
3.70000000e-01	2.44434874e-02
3.80000000e-01	2.55793171e-02
3.90000000e-01	2.67451530e-02
4.00000000e-01	2.79353537e-02
4.10000000e-01	2.91432277e-02
4.20000000e-01	3.03623891e-02
4.30000000e-01	3.15880739e-02
4.40000000e-01	3.28180903e-02
4.50000000e-01	3.40531567e-02
4.60000000e-01	3.52965242e-02
4.70000000e-01	3.65529558e-02
4.80000000e-01	3.78272955e-02
4.90000000e-01	3.91229724e-02
5.00000000e-01	4.04408090e-02
5.10000000e-01	4.17784388e-02
5.20000000e-01	4.31304951e-02
5.30000000e-01	4.44895423e-02
5.40000000e-01	4.58475354e-02
5.50000000e-01	4.71974560e-02
5.60000000e-01	4.85347204e-02
5.70000000e-01	4.98580057e-02
5.80000000e-01	5.11692793e-02
5.90000000e-01	5.24730151e-02
6.00000000e-01	5.37747854e-02
6.10000000e-01	5.50795757e-02
6.20000000e-01	5.63902470e-02
6.30000000e-01	5.77065308e-02
6.40000000e-01	5.90248136e-02
6.50000000e-01	6.03387620e-02
6.60000000e-01	6.16406305e-02
6.70000000e-01	6.29229144e-02
6.80000000e-01	6.41799281e-02
6.90000000e-01	6.54089094e-02
7.00000000e-01	6.66103773e-02
7.10000000e-01	6.77876697e-02
7.20000000e-01	6.89457963e-02
7.30000000e-01	7.00899215e-02
7.40000000e-01	7.12238750e-02
7.50000000e-01	7.23490724e-02
7.60000000e-01	7.34641044e-02
7.70000000e-01	7.45650695e-02
7.80000000e-01	7.56465239e-02
7.90000000e-01	7.67027679e-02
8.00000000e-01	7.77291107e-02
8.10000000e-01	7.87227861e-02
8.20000000e-01	7.96833061e-02
8.30000000e-01	8.06122085e-02
8.40000000e-01	8.15123249e-02
8.50000000e-01	8.23868159e-02
8.60000000e-01	8.32382645e-02
8.70000000e-01	8.40680685e-02
8.80000000e-01	8.48762611e-02
8.90000000e-01	8.56617428e-02
9.00000000e-01	8.64227843e-02
9.10000000e-01	8.71575918e-02
9.20000000e-01	8.78647327e-02
9.30000000e-01	8.85432990e-02
9.40000000e-01	8.91927998e-02
9.50000000e-01	8.98128820e-02
9.60000000e-01	9.04030501e-02
9.70000000e-01	9.09625478e-02
9.80000000e-01	9.14904970e-02
9.90000000e-01	9.19862726e-02
1.00000000e+00	9.24499813e-02
1.01000000e+00	9.28828369e-02
1.02000000e+00	9.32872325e-02
1.03000000e+00	9.36663921e-02
1.04000000e+00	9.40236260e-02
1.05000000e+00	9.43613654e-02
1.06000000e+00	9.46802679e-02
1.07000000e+00	9.49787036e-02
1.08000000e+00	9.52528597e-02
1.09000000e+00	9.54975286e-02
1.10000000e+00	9.57074353e-02
1.11000000e+00	9.58787727e-02
1.12000000e+00	9.60105066e-02
1.13000000e+00	9.61050381e-02
1.14000000e+00	9.61679606e-02
1.15000000e+00	9.62068959e-02
1.16000000e+00	9.62296647e-02
1.17000000e+00	9.62422607e-02
1.18000000e+00	9.62471901e-02
1.19000000e+00	9.62426688e-02
1.20000000e+00	9.62229525e-02
1.21000000e+00	9.61797687e-02
1.22000000e+00	9.61045046e-02
1.23000000e+00	9.59905771e-02
1.24000000e+00	9.58353382e-02
1.25000000e+00	9.56409805e-02
1.26000000e+00	9.54141665e-02
1.27000000e+00	9.51644590e-02
1.28000000e+00	9.49019569e-02
1.29000000e+00	9.46347691e-02
1.30000000e+00	9.43670063e-02
1.31000000e+00	9.40978305e-02
1.32000000e+00	9.38218141e-02
1.33000000e+00	9.35305016e-02
1.34000000e+00	9.32147400e-02
1.35000000e+00	9.28671451e-02
1.36000000e+00	9.24840456e-02
1.37000000e+00	9.20664054e-02
1.38000000e+00	9.16195130e-02
1.39000000e+00	9.11515692e-02
1.40000000e+00	9.06715887e-02
1.41000000e+00	9.01872017e-02
1.42000000e+00	8.97029329e-02
1.43000000e+00	8.92193778e-02
1.44000000e+00	8.87334313e-02
1.45000000e+00	8.82394321e-02
1.46000000e+00	8.77308556e-02
1.47000000e+00	8.72020713e-02
1.48000000e+00	8.66497099e-02
1.49000000e+00	8.60733296e-02
1.50000000e+00	8.54752903e-02
1.51000000e+00	8.48599621e-02
1.52000000e+00	8.42325541e-02
1.53000000e+00	8.35979108e-02
1.54000000e+00	8.29595785e-02
1.55000000e+00	8.23193288e-02
1.56000000e+00	8.16771677e-02
1.57000000e+00	8.10317311e-02
1.58000000e+00	8.03808825e-02
1.59000000e+00	7.97223217e-02
1.60000000e+00	7.90540635e-02
1.61000000e+00	7.83747232e-02
1.62000000e+00	7.76836291e-02
1.63000000e+00	7.69808246e-02
1.64000000e+00	7.62670301e-02
1.65000000e+00	7.55436003e-02
1.66000000e+00	7.48124657e-02
1.67000000e+00	7.40760124e-02
1.68000000e+00	7.33368481e-02
1.69000000e+00	7.25974368e-02
1.70000000e+00	7.18596440e-02
1.71000000e+00	7.11242960e-02
1.72000000e+00	7.03908940e-02
1.73000000e+00	6.96576114e-02
1.74000000e+00	6.89216429e-02
1.75000000e+00	6.81798721e-02
1.76000000e+00	6.74297181e-02
1.77000000e+00	6.66699447e-02
1.78000000e+00	6.59011951e-02
1.79000000e+00	6.51260682e-02
1.80000000e+00	6.43486693e-02
1.81000000e+00	6.35737154e-02
1.82000000e+00	6.28054099e-02
1.83000000e+00	6.20463870e-02
1.84000000e+00	6.12970225e-02
1.85000000e+00	6.05553221e-02
1.86000000e+00	5.98174462e-02
1.87000000e+00	5.90787502e-02
1.88000000e+00	5.83350745e-02
1.89000000e+00	5.75839362e-02
1.90000000e+00	5.68252953e-02
1.91000000e+00	5.60616777e-02
1.92000000e+00	5.52976115e-02
1.93000000e+00	5.45385197e-02
1.94000000e+00	5.37893656e-02
1.95000000e+00	5.30534125e-02
1.96000000e+00	5.23314311e-02
1.97000000e+00	5.16215665e-02
1.98000000e+00	5.09198969e-02
1.99000000e+00	5.02215290e-02
2.00000000e+00	4.95219380e-02
2.01000000e+00	4.88181916e-02
2.02000000e+00	4.81097421e-02
2.03000000e+00	4.73985841e-02
2.04000000e+00	4.66887510e-02
2.05000000e+00	4.59852951e-02
2.06000000e+00	4.52930272e-02
2.07000000e+00	4.46153463e-02
2.08000000e+00	4.39534578e-02
2.09000000e+00	4.33061650e-02
2.10000000e+00	4.26702721e-02
2.11000000e+00	4.20414741e-02
2.12000000e+00	4.14154936e-02
2.13000000e+00	4.07891724e-02
2.14000000e+00	4.01612467e-02
2.15000000e+00	3.95326268e-02
2.16000000e+00	3.89061316e-02
2.17000000e+00	3.82857651e-02
2.18000000e+00	3.76757299e-02
2.19000000e+00	3.70794272e-02
2.20000000e+00	3.64986860e-02
2.21000000e+00	3.59333973e-02
2.22000000e+00	3.53816235e-02
2.23000000e+00	3.48401379e-02
2.24000000e+00	3.43052495e-02
2.25000000e+00	3.37737050e-02
2.26000000e+00	3.32434540e-02
2.27000000e+00	3.27141024e-02
2.28000000e+00	3.21869576e-02
2.29000000e+00	3.16646714e-02
2.30000000e+00	3.11505768e-02
2.31000000e+00	3.06478835e-02
2.32000000e+00	3.01589251e-02
2.33000000e+00	2.96846333e-02
2.34000000e+00	2.92243549e-02
2.35000000e+00	2.87760462e-02
2.36000000e+00	2.83367901e-02
2.37000000e+00	2.79035054e-02
2.38000000e+00	2.74736774e-02
2.39000000e+00	2.70459346e-02
2.40000000e+00	2.66203375e-02
2.41000000e+00	2.61983160e-02
2.42000000e+00	2.57822766e-02
2.43000000e+00	2.53749801e-02
2.44000000e+00	2.49788462e-02
2.45000000e+00	2.45953539e-02
2.46000000e+00	2.42246853e-02
2.47000000e+00	2.38656954e-02
2.48000000e+00	2.35162096e-02
2.49000000e+00	2.31735704e-02
2.50000000e+00	2.28352897e-02
2.51000000e+00	2.24996446e-02
2.52000000e+00	2.21660633e-02
2.53000000e+00	2.18352115e-02
2.54000000e+00	2.15087607e-02
2.55000000e+00	2.11889058e-02
2.56000000e+00	2.08777616e-02
2.57000000e+00	2.05767949e-02
2.58000000e+00	2.02864405e-02
2.59000000e+00	2.00059937e-02
2.60000000e+00	1.97338024e-02
2.61000000e+00	1.94676988e-02
2.62000000e+00	1.92055524e-02
2.63000000e+00	1.89457949e-02
2.64000000e+00	1.86877803e-02
2.65000000e+00	1.84318892e-02
2.66000000e+00	1.81793585e-02
2.67000000e+00	1.79318896e-02
2.68000000e+00	1.76911478e-02
2.69000000e+00	1.74582884e-02
2.70000000e+00	1.72336361e-02
2.71000000e+00	1.70165979e-02
2.72000000e+00	1.68058249e-02
2.73000000e+00	1.65995696e-02
2.74000000e+00	1.63961371e-02
2.75000000e+00	1.61943048e-02
2.76000000e+00	1.59935986e-02
2.77000000e+00	1.57943582e-02
2.78000000e+00	1.55975808e-02
2.79000000e+00	1.54045951e-02
2.80000000e+00	1.52166610e-02
2.81000000e+00	1.50346039e-02
2.82000000e+00	1.48585822e-02
2.83000000e+00	1.46880449e-02
2.84000000e+00	1.45218805e-02
2.85000000e+00	1.43587110e-02
2.86000000e+00	1.41972430e-02
2.87000000e+00	1.40365806e-02
2.88000000e+00	1.38764173e-02
2.89000000e+00	1.37170617e-02
2.90000000e+00	1.35592983e-02
2.91000000e+00	1.34041287e-02
2.92000000e+00	1.32524708e-02
2.93000000e+00	1.31048951e-02
2.94000000e+00	1.29614710e-02
2.95000000e+00	1.28217538e-02
2.96000000e+00	1.26849112e-02
2.97000000e+00	1.25499448e-02
2.98000000e+00	1.24159444e-02
2.99000000e+00	1.22823017e-02
3.00000000e+00	1.21488329e-02
3.01000000e+00	1.20157790e-02
3.02000000e+00	1.18836944e-02
3.03000000e+00	1.17532596e-02
3.04000000e+00	1.16250735e-02
3.05000000e+00	1.14994821e-02
3.06000000e+00	1.13764886e-02
3.07000000e+00	1.12557632e-02
3.08000000e+00	1.11367428e-02
3.09000000e+00	1.10187891e-02
3.10000000e+00	1.09013560e-02
3.11000000e+00	1.07841215e-02
3.12000000e+00	1.06670480e-02
3.13000000e+00	1.05503603e-02
3.14000000e+00	1.04344509e-02
3.15000000e+00	1.03197442e-02
3.16000000e+00	1.02065608e-02
3.17000000e+00	1.00950187e-02
3.18000000e+00	9.98500075e-03
3.19000000e+00	9.87619225e-03
3.20000000e+00	9.76817685e-03
3.21000000e+00	9.66055988e-03
3.22000000e+00	9.55308241e-03
3.23000000e+00	9.44569243e-03
3.24000000e+00	9.33855288e-03
3.25000000e+00	9.23198482e-03
3.26000000e+00	9.12636297e-03
3.27000000e+00	9.02199473e-03
3.28000000e+00	8.91901841e-03
3.29000000e+00	8.81735131e-03
3.30000000e+00	8.71670362e-03
3.31000000e+00	8.61665536e-03
3.32000000e+00	8.51677509e-03
3.33000000e+00	8.41674668e-03
3.34000000e+00	8.31646722e-03
3.35000000e+00	8.21608678e-03
3.36000000e+00	8.11597647e-03
3.37000000e+00	8.01663158e-03
3.38000000e+00	7.91853528e-03
3.39000000e+00	7.82202020e-03
3.40000000e+00	7.72716713e-03
3.41000000e+00	7.63377068e-03
3.42000000e+00	7.54138396e-03
3.43000000e+00	7.44943251e-03
3.44000000e+00	7.35736813e-03
3.45000000e+00	7.26482141e-03
3.46000000e+00	7.17171091e-03
3.47000000e+00	7.07827748e-03
3.48000000e+00	6.98503249e-03
3.49000000e+00	6.89263120e-03
3.50000000e+00	6.80170405e-03
3.51000000e+00	6.71269005e-03
3.52000000e+00	6.62571738e-03
3.53000000e+00	6.54056420e-03
3.54000000e+00	6.45671165e-03
3.55000000e+00	6.37347667e-03
3.56000000e+00	6.29019050e-03
3.57000000e+00	6.20637628e-03
3.58000000e+00	6.12187861e-03
3.59000000e+00	6.03691054e-03
3.60000000e+00	5.95200478e-03
3.61000000e+00	5.86788119e-03
3.62000000e+00	5.78526482e-03
3.63000000e+00	5.70470185e-03
3.64000000e+00	5.62642120e-03
3.65000000e+00	5.55027800e-03
3.66000000e+00	5.47579326e-03
3.67000000e+00	5.40227922e-03
3.68000000e+00	5.32901767e-03
3.69000000e+00	5.25544476e-03
3.70000000e+00	5.18129492e-03
3.71000000e+00	5.10666722e-03
3.72000000e+00	5.03199816e-03
3.73000000e+00	4.95794894e-03
3.74000000e+00	4.88523732e-03
3.75000000e+00	4.81445768e-03
3.76000000e+00	4.74593522e-03
3.77000000e+00	4.67965056e-03
3.78000000e+00	4.61525249e-03
3.79000000e+00	4.55215359e-03
3.80000000e+00	4.48968276e-03
3.81000000e+00	4.42725484e-03
3.82000000e+00	4.36451425e-03
3.83000000e+00	4.30141728e-03
3.84000000e+00	4.23823431e-03
3.85000000e+00	4.17547355e-03
3.86000000e+00	4.11374793e-03
3.87000000e+00	4.05362009e-03
3.88000000e+00	3.99546469e-03
3.89000000e+00	3.93938180e-03
3.90000000e+00	3.88518090e-03
3.91000000e+00	3.83243708e-03
3.92000000e+00	3.78060278e-03
3.93000000e+00	3.72914533e-03
3.94000000e+00	3.67767537e-03
3.95000000e+00	3.62603488e-03
3.96000000e+00	3.57432470e-03
3.97000000e+00	3.52286733e-03
3.98000000e+00	3.47211688e-03
3.99000000e+00	3.42254041e-03
4.00000000e+00	3.37450126e-03
4.01000000e+00	3.32817263e-03
4.02000000e+00	3.28350149e-03
4.03000000e+00	3.24022920e-03
4.04000000e+00	3.19796144e-03
4.05000000e+00	3.15626790e-03
4.06000000e+00	3.11478608e-03
4.07000000e+00	3.07330366e-03
4.08000000e+00	3.03180017e-03
4.09000000e+00	2.99043980e-03
4.10000000e+00	2.94951940e-03
4.11000000e+00	2.90938639e-03
4.12000000e+00	2.87034831e-03
4.13000000e+00	2.83259631e-03
4.14000000e+00	2.79616089e-03
4.15000000e+00	2.76090911e-03
4.16000000e+00	2.72658198e-03
4.17000000e+00	2.69286116e-03
4.18000000e+00	2.65944695e-03
4.19000000e+00	2.62612807e-03
4.20000000e+00	2.59282628e-03
4.21000000e+00	2.55960605e-03
4.22000000e+00	2.52664841e-03
4.23000000e+00	2.49419713e-03
4.24000000e+00	2.46249178e-03
4.25000000e+00	2.43170492e-03
4.26000000e+00	2.40189886e-03
4.27000000e+00	2.37301206e-03
4.28000000e+00	2.34487713e-03
4.29000000e+00	2.31726482e-03
4.30000000e+00	2.28994163e-03
4.31000000e+00	2.26272623e-03
4.32000000e+00	2.23553017e-03
4.33000000e+00	2.20837351e-03
4.34000000e+00	2.18137209e-03
4.35000000e+00	2.15470104e-03
4.36000000e+00	2.12854449e-03
4.37000000e+00	2.10304512e-03
4.38000000e+00	2.07826626e-03
4.39000000e+00	2.05417604e-03
4.40000000e+00	2.03065673e-03
4.41000000e+00	2.00753604e-03
4.42000000e+00	1.98463152e-03
4.43000000e+00	1.96179609e-03
4.44000000e+00	1.93895282e-03
4.45000000e+00	1.91611035e-03
4.46000000e+00	1.89335541e-03
4.47000000e+00	1.87082531e-03
4.48000000e+00	1.84866810e-03
4.49000000e+00	1.82700121e-03
4.50000000e+00	1.80587948e-03
4.51000000e+00	1.78528070e-03
4.52000000e+00	1.76511175e-03
4.53000000e+00	1.74523332e-03
4.54000000e+00	1.72549616e-03
4.55000000e+00	1.70577889e-03
4.56000000e+00	1.68601763e-03
4.57000000e+00	1.66621979e-03
4.58000000e+00	1.64645887e-03
4.59000000e+00	1.62685216e-03
4.60000000e+00	1.60752756e-03
4.61000000e+00	1.58858850e-03
4.62000000e+00	1.57008607e-03
4.63000000e+00	1.55200548e-03
4.64000000e+00	1.53426998e-03
4.65000000e+00	1.51676083e-03
4.66000000e+00	1.49934778e-03
4.67000000e+00	1.48192199e-03
4.68000000e+00	1.46442280e-03
4.69000000e+00	1.44685173e-03
4.70000000e+00	1.42927027e-03
4.71000000e+00	1.41178239e-03
4.72000000e+00	1.39450653e-03
4.73000000e+00	1.37754441e-03
4.74000000e+00	1.36095452e-03
4.75000000e+00	1.34473701e-03
4.76000000e+00	1.32883365e-03
4.77000000e+00	1.31314248e-03
4.78000000e+00	1.29754343e-03
4.79000000e+00	1.28192830e-03
4.80000000e+00	1.26622742e-03
4.81000000e+00	1.25042652e-03
4.82000000e+00	1.23456964e-03
4.83000000e+00	1.21874736e-03
4.84000000e+00	1.20307354e-03
4.85000000e+00	1.18765634e-03
4.86000000e+00	1.17257079e-03
4.87000000e+00	1.15783971e-03
4.88000000e+00	1.14342776e-03
4.89000000e+00	1.12925002e-03
4.90000000e+00	1.11519308e-03
4.91000000e+00	1.10114327e-03
4.92000000e+00	1.08701506e-03
4.93000000e+00	1.07277258e-03
4.94000000e+00	1.05843867e-03
4.95000000e+00	1.04408928e-03
4.96000000e+00	1.02983441e-03
4.97000000e+00	1.01579037e-03
4.98000000e+00	1.00205021e-03
4.99000000e+00	9.88659885e-04
5.00000000e+00	9.75606210e-04
5.01000000e+00	9.62819847e-04
5.02000000e+00	9.50192653e-04
5.03000000e+00	9.37605163e-04
5.04000000e+00	9.24957231e-04
5.05000000e+00	9.12193962e-04
5.06000000e+00	8.99320203e-04
5.07000000e+00	8.86399682e-04
5.08000000e+00	8.73538861e-04
5.09000000e+00	8.60859537e-04
5.10000000e+00	8.48467221e-04
5.11000000e+00	8.36423538e-04
5.12000000e+00	8.24729929e-04
5.13000000e+00	8.13327048e-04
5.14000000e+00	8.02110165e-04
5.15000000e+00	7.90956641e-04
5.16000000e+00	7.79758283e-04
5.17000000e+00	7.68450041e-04
5.18000000e+00	7.57027377e-04
5.19000000e+00	7.45547621e-04
5.20000000e+00	7.34114844e-04
5.21000000e+00	7.22852226e-04
5.22000000e+00	7.11869259e-04
5.23000000e+00	7.01232562e-04
5.24000000e+00	6.90948156e-04
5.25000000e+00	6.80959990e-04
5.26000000e+00	6.71165130e-04
5.27000000e+00	6.61441538e-04
5.28000000e+00	6.51680934e-04
5.29000000e+00	6.41817865e-04
5.30000000e+00	6.31847144e-04
5.31000000e+00	6.21824948e-04
5.32000000e+00	6.11853354e-04
5.33000000e+00	6.02052537e-04
5.34000000e+00	5.92528249e-04
5.35000000e+00	5.83343379e-04
5.36000000e+00	5.74501317e-04
5.37000000e+00	5.65945513e-04
5.38000000e+00	5.57575264e-04
5.39000000e+00	5.49273284e-04
5.40000000e+00	5.40937496e-04
5.41000000e+00	5.32508384e-04
5.42000000e+00	5.23984530e-04
5.43000000e+00	5.15422271e-04
5.44000000e+00	5.06919742e-04
5.45000000e+00	4.98589847e-04
5.46000000e+00	4.90529582e-04
5.47000000e+00	4.82794091e-04
5.48000000e+00	4.75382364e-04
5.49000000e+00	4.68238282e-04
5.50000000e+00	4.61266450e-04
5.51000000e+00	4.54358323e-04
5.52000000e+00	4.47421396e-04
5.53000000e+00	4.40403545e-04
5.54000000e+00	4.33306081e-04
5.55000000e+00	4.26182247e-04
5.56000000e+00	4.19121842e-04
5.57000000e+00	4.12226411e-04
5.58000000e+00	4.05581842e-04
5.59000000e+00	3.99235739e-04
5.60000000e+00	3.93185502e-04
5.61000000e+00	3.87380020e-04
5.62000000e+00	3.81734180e-04
5.63000000e+00	3.76151998e-04
5.64000000e+00	3.70551997e-04
5.65000000e+00	3.64888056e-04
5.66000000e+00	3.59160331e-04
5.67000000e+00	3.53413661e-04
5.68000000e+00	3.47724255e-04
5.69000000e+00	3.42178538e-04
5.70000000e+00	3.36849957e-04
5.71000000e+00	3.31779937e-04
5.72000000e+00	3.26967818e-04
5.73000000e+00	3.22372142e-04
5.74000000e+00	3.17922544e-04
5.75000000e+00	3.13538764e-04
5.76000000e+00	3.09151570e-04
5.77000000e+00	3.04720052e-04
5.78000000e+00	3.00240897e-04
5.79000000e+00	2.95747543e-04
5.80000000e+00	2.91299784e-04
5.81000000e+00	2.86966919e-04
5.82000000e+00	2.82809049e-04
5.83000000e+00	2.78861472e-04
5.84000000e+00	2.75126113e-04
5.85000000e+00	2.71571948e-04
5.86000000e+00	2.68143968e-04
5.87000000e+00	2.64778033e-04
5.88000000e+00	2.61417543e-04
5.89000000e+00	2.58027509e-04
5.90000000e+00	2.54602476e-04
5.91000000e+00	2.51166461e-04
5.92000000e+00	2.47765199e-04
5.93000000e+00	2.44452992e-04
5.94000000e+00	2.41277771e-04
5.95000000e+00	2.38268322e-04
5.96000000e+00	2.35426942e-04
5.97000000e+00	2.32729272e-04
5.98000000e+00	2.30131141e-04
5.99000000e+00	2.27580420e-04
6.00000000e+00	2.25030650e-04
6.01000000e+00	2.22452821e-04
6.02000000e+00	2.19842242e-04
6.03000000e+00	2.17218823e-04
6.04000000e+00	2.14620825e-04
6.05000000e+00	2.12093859e-04
6.06000000e+00	2.09678130e-04
6.07000000e+00	2.07397328e-04
6.08000000e+00	2.05252090e-04
6.09000000e+00	2.03219702e-04
6.10000000e+00	2.01260047e-04
6.11000000e+00	1.99326157e-04
6.12000000e+00	1.97376512e-04
6.13000000e+00	1.95385803e-04
6.14000000e+00	1.93351285e-04
6.15000000e+00	1.91293057e-04
6.16000000e+00	1.89248210e-04
6.17000000e+00	1.87260428e-04
6.18000000e+00	1.85367836e-04
6.19000000e+00	1.83592351e-04
6.20000000e+00	1.81933380e-04
6.21000000e+00	1.80367571e-04
6.22000000e+00	1.78854667e-04
6.23000000e+00	1.77347910e-04
6.24000000e+00	1.75806207e-04
6.25000000e+00	1.74204789e-04
6.26000000e+00	1.72541519e-04
6.27000000e+00	1.70837139e-04
6.28000000e+00	1.69129411e-04
6.29000000e+00	1.67462706e-04
6.30000000e+00	1.65875863e-04
6.31000000e+00	1.64391553e-04
6.32000000e+00	1.63010008e-04
6.33000000e+00	1.61708773e-04
6.34000000e+00	1.60448511e-04
6.35000000e+00	1.59183268e-04
6.36000000e+00	1.57872404e-04
6.37000000e+00	1.56490994e-04
6.38000000e+00	1.55035912e-04
6.39000000e+00	1.53526038e-04
6.40000000e+00	1.51996627e-04
6.41000000e+00	1.50489436e-04
6.42000000e+00	1.49041351e-04
6.43000000e+00	1.47674592e-04
6.44000000e+00	1.46391082e-04
6.45000000e+00	1.45172394e-04
6.46000000e+00	1.43985107e-04
6.47000000e+00	1.42789986e-04
6.48000000e+00	1.41552363e-04
6.49000000e+00	1.40250869e-04
6.50000000e+00	1.38882252e-04
6.51000000e+00	1.37461105e-04
6.52000000e+00	1.36014850e-04
6.53000000e+00	1.34575562e-04
6.54000000e+00	1.33171036e-04
6.55000000e+00	1.31817606e-04
6.56000000e+00	1.30516575e-04
6.57000000e+00	1.29255038e-04
6.58000000e+00	1.28010556e-04
6.59000000e+00	1.26758102e-04
6.60000000e+00	1.25477144e-04
6.61000000e+00	1.24156809e-04
6.62000000e+00	1.22797793e-04
6.63000000e+00	1.21410708e-04
6.64000000e+00	1.20011668e-04
6.65000000e+00	1.18616688e-04
6.66000000e+00	1.17236726e-04
6.67000000e+00	1.15874900e-04
6.68000000e+00	1.14526597e-04
6.69000000e+00	1.13182249e-04
6.70000000e+00	1.11831651e-04
6.71000000e+00	1.10468246e-04
6.72000000e+00	1.09091845e-04
6.73000000e+00	1.07708817e-04
6.74000000e+00	1.06329688e-04
6.75000000e+00	1.04964959e-04
6.76000000e+00	1.03620632e-04
6.77000000e+00	1.02295070e-04
6.78000000e+00	1.00978424e-04
6.79000000e+00	9.96550539e-05
6.80000000e+00	9.83083552e-05
6.81000000e+00	9.69265632e-05
6.82000000e+00	9.55076581e-05
6.83000000e+00	9.40616580e-05
6.84000000e+00	9.26092916e-05
6.85000000e+00	9.11771210e-05
6.86000000e+00	8.97903117e-05
6.87000000e+00	8.84650703e-05
6.88000000e+00	8.72030268e-05
6.89000000e+00	8.59894152e-05
6.90000000e+00	8.47958993e-05
6.91000000e+00	8.35875692e-05
6.92000000e+00	8.23323745e-05
6.93000000e+00	8.10104433e-05
6.94000000e+00	7.96206139e-05
6.95000000e+00	7.81821552e-05
6.96000000e+00	7.67309111e-05
6.97000000e+00	7.53106452e-05
6.98000000e+00	7.39617461e-05
6.99000000e+00	7.27102944e-05
7.00000000e+00	7.15605162e-05
7.01000000e+00	7.04928330e-05
7.02000000e+00	6.94682558e-05
7.03000000e+00	6.84381575e-05
7.04000000e+00	6.73569521e-05
7.05000000e+00	6.61943450e-05
7.06000000e+00	6.49438449e-05
7.07000000e+00	6.36251550e-05
7.08000000e+00	6.22796659e-05
7.09000000e+00	6.09601128e-05
7.10000000e+00	5.97170507e-05
7.11000000e+00	5.85856992e-05
7.12000000e+00	5.75766569e-05
7.13000000e+00	5.66729955e-05
7.14000000e+00	5.58345609e-05
7.15000000e+00	5.50083942e-05
7.16000000e+00	5.41425473e-05
7.17000000e+00	5.31996508e-05
7.18000000e+00	5.21666510e-05
7.19000000e+00	5.10581448e-05
7.20000000e+00	4.99124525e-05
7.21000000e+00	4.87814925e-05
7.22000000e+00	4.77171720e-05
7.23000000e+00	4.67579120e-05
7.24000000e+00	4.59188638e-05
7.25000000e+00	4.51883617e-05
7.26000000e+00	4.45314692e-05
7.27000000e+00	4.38995785e-05
7.28000000e+00	4.32434262e-05
7.29000000e+00	4.25260146e-05
7.30000000e+00	4.17320103e-05
7.31000000e+00	4.08711927e-05
7.32000000e+00	3.99751594e-05
7.33000000e+00	3.90883219e-05
7.34000000e+00	3.82557307e-05
7.35000000e+00	3.75110716e-05
7.36000000e+00	3.68680504e-05
7.37000000e+00	3.63173951e-05
7.38000000e+00	3.58301297e-05
7.39000000e+00	3.53660582e-05
7.40000000e+00	3.48850063e-05
7.41000000e+00	3.43576792e-05
7.42000000e+00	3.37731821e-05
7.43000000e+00	3.31412415e-05
7.44000000e+00	3.24886749e-05
7.45000000e+00	3.18512551e-05
7.46000000e+00	3.12633603e-05
7.47000000e+00	3.07483523e-05
7.48000000e+00	3.03123497e-05
7.49000000e+00	2.99430459e-05
7.50000000e+00	2.96137683e-05
7.51000000e+00	2.92914962e-05
7.52000000e+00	2.89464673e-05
7.53000000e+00	2.85606036e-05
7.54000000e+00	2.81323762e-05
7.55000000e+00	2.76767900e-05
7.56000000e+00	2.72205805e-05
7.57000000e+00	2.67940838e-05
7.58000000e+00	2.64221749e-05
7.59000000e+00	2.61169042e-05
7.60000000e+00	2.58739479e-05
7.61000000e+00	2.56738713e-05
7.62000000e+00	2.54878078e-05
7.63000000e+00	2.52858888e-05
7.64000000e+00	2.50459725e-05
7.65000000e+00	2.47601375e-05
7.66000000e+00	2.44370565e-05
7.67000000e+00	2.40995490e-05
7.68000000e+00	2.37779982e-05
7.69000000e+00	2.35015089e-05
7.70000000e+00	2.32893369e-05
7.71000000e+00	2.31450565e-05
7.72000000e+00	2.30551628e-05
7.73000000e+00	2.29925507e-05
7.74000000e+00	2.29239266e-05
7.75000000e+00	2.28190850e-05
7.76000000e+00	2.26594382e-05
7.77000000e+00	2.24433805e-05
7.78000000e+00	2.21869404e-05
7.79000000e+00	2.19194933e-05
7.80000000e+00	2.16756865e-05
7.81000000e+00	2.14858011e-05
7.82000000e+00	2.13672197e-05
7.83000000e+00	2.13193809e-05
7.84000000e+00	2.13236404e-05
7.85000000e+00	2.13481072e-05
7.86000000e+00	2.13561491e-05
7.87000000e+00	2.13162450e-05
7.88000000e+00	2.12104904e-05
7.89000000e+00	2.10394279e-05
7.90000000e+00	2.08218841e-05
7.91000000e+00	2.05898590e-05
7.92000000e+00	2.03798611e-05
7.93000000e+00	2.02230454e-05
7.94000000e+00	2.01368218e-05
7.95000000e+00	2.01201887e-05
7.96000000e+00	2.01540207e-05
7.97000000e+00	2.02061966e-05
7.98000000e+00	2.02401467e-05
7.99000000e+00	2.02245011e-05
8.00000000e+00	2.01412486e-05
8.01000000e+00	1.99902555e-05
8.02000000e+00	1.97889940e-05
8.03000000e+00	1.95676279e-05
8.04000000e+00	1.93608369e-05
8.05000000e+00	1.91986010e-05
8.06000000e+00	1.90983974e-05
8.07000000e+00	1.90608367e-05
8.08000000e+00	1.90698115e-05
8.09000000e+00	1.90970117e-05
8.10000000e+00	1.91095189e-05
8.11000000e+00	1.90784135e-05
8.12000000e+00	1.89861203e-05
8.13000000e+00	1.88306129e-05
8.14000000e+00	1.86254740e-05
8.15000000e+00	1.83959174e-05
8.16000000e+00	1.81719289e-05
8.17000000e+00	1.79803882e-05
8.18000000e+00	1.78382405e-05
8.19000000e+00	1.77484406e-05
8.20000000e+00	1.76996195e-05
8.21000000e+00	1.76694289e-05
8.22000000e+00	1.76305811e-05
8.23000000e+00	1.75579440e-05
8.24000000e+00	1.74348468e-05
8.25000000e+00	1.72570209e-05
8.26000000e+00	1.70332630e-05
8.27000000e+00	1.67827722e-05
8.28000000e+00	1.65299549e-05
8.29000000e+00	1.62980988e-05
8.30000000e+00	1.61035477e-05
8.31000000e+00	1.59518203e-05
8.32000000e+00	1.58365759e-05
8.33000000e+00	1.57415866e-05
8.34000000e+00	1.56451214e-05
8.35000000e+00	1.55255689e-05
8.36000000e+00	1.53668623e-05
8.37000000e+00	1.51623639e-05
8.38000000e+00	1.49162921e-05
8.39000000e+00	1.46424089e-05
8.40000000e+00	1.43603684e-05
8.41000000e+00	1.40906905e-05
8.42000000e+00	1.38496410e-05
8.43000000e+00	1.36452860e-05
8.44000000e+00	1.34756746e-05
8.45000000e+00	1.33295578e-05
8.46000000e+00	1.31894164e-05
8.47000000e+00	1.30360077e-05
8.48000000e+00	1.28532711e-05
8.49000000e+00	1.26323663e-05
8.50000000e+00	1.23738417e-05
8.51000000e+00	1.20874136e-05
8.52000000e+00	1.17894335e-05
8.53000000e+00	1.14987073e-05
8.54000000e+00	1.12317330e-05
8.55000000e+00	1.09985713e-05
8.56000000e+00	1.08003925e-05
8.57000000e+00	1.06293147e-05
8.58000000e+00	1.04705609e-05
8.59000000e+00	1.03063684e-05
8.60000000e+00	1.01206356e-05
8.61000000e+00	9.90310495e-06
8.62000000e+00	9.65200283e-06
8.63000000e+00	9.37446064e-06
8.64000000e+00	9.08462167e-06
8.65000000e+00	8.79994027e-06
8.66000000e+00	8.53665126e-06
8.67000000e+00	8.30560001e-06
8.68000000e+00	8.10952261e-06
8.69000000e+00	7.94247766e-06
8.70000000e+00	7.79155888e-06
8.71000000e+00	7.64041495e-06
8.72000000e+00	7.47362848e-06
8.73000000e+00	7.28078796e-06
8.74000000e+00	7.05917980e-06
8.75000000e+00	6.81440660e-06
8.76000000e+00	6.55879792e-06
8.77000000e+00	6.30806871e-06
8.78000000e+00	6.07714116e-06
8.79000000e+00	5.87625379e-06
8.80000000e+00	5.70838641e-06
8.81000000e+00	5.56865986e-06
8.82000000e+00	5.44582985e-06
8.83000000e+00	5.32543258e-06
8.84000000e+00	5.19370799e-06
8.85000000e+00	5.04123803e-06
8.86000000e+00	4.86533858e-06
8.87000000e+00	4.67059941e-06
8.88000000e+00	4.46747734e-06
8.89000000e+00	4.26936998e-06
8.90000000e+00	4.08899170e-06
8.91000000e+00	3.93503710e-06
8.92000000e+00	3.81001114e-06
8.93000000e+00	3.70976790e-06
8.94000000e+00	3.62482686e-06
8.95000000e+00	3.54305907e-06
8.96000000e+00	3.45298379e-06
8.97000000e+00	3.34677831e-06
8.98000000e+00	3.22221076e-06
8.99000000e+00	3.08302049e-06
9.00000000e+00	2.93770033e-06
9.01000000e+00	2.79706292e-06
9.02000000e+00	2.67128256e-06
9.03000000e+00	2.56721767e-06
9.04000000e+00	2.48671428e-06
9.05000000e+00	2.42630238e-06
9.06000000e+00	2.37831127e-06
9.07000000e+00	2.33305122e-06
9.08000000e+00	2.28143984e-06
9.09000000e+00	2.21735824e-06
9.10000000e+00	2.13912320e-06
9.11000000e+00	2.04972167e-06
9.12000000e+00	1.95579755e-06
9.13000000e+00	1.86571258e-06
9.14000000e+00	1.78723561e-06
9.15000000e+00	1.72548968e-06
9.16000000e+00	1.68169079e-06
9.17000000e+00	1.65297862e-06
9.18000000e+00	1.63333616e-06
9.19000000e+00	1.61530543e-06
9.20000000e+00	1.59200771e-06
9.21000000e+00	1.55891708e-06
9.22000000e+00	1.51492652e-06
9.23000000e+00	1.46245481e-06
9.24000000e+00	1.40660962e-06
9.25000000e+00	1.35367343e-06
9.26000000e+00	1.30934772e-06
9.27000000e+00	1.27723573e-06
9.28000000e+00	1.25795826e-06
9.29000000e+00	1.24910971e-06
9.30000000e+00	1.24602646e-06
9.31000000e+00	1.24312353e-06
9.32000000e+00	1.23541383e-06
9.33000000e+00	1.21979327e-06
9.34000000e+00	1.19575749e-06
9.35000000e+00	1.16538446e-06
9.36000000e+00	1.13262306e-06
9.37000000e+00	1.10211303e-06
9.38000000e+00	1.07787756e-06
9.39000000e+00	1.06224824e-06
9.40000000e+00	1.05530178e-06
9.41000000e+00	1.05493613e-06
9.42000000e+00	1.05753393e-06
9.43000000e+00	1.05900429e-06
9.44000000e+00	1.05590140e-06
9.45000000e+00	1.04631193e-06
9.46000000e+00	1.03028161e-06
9.47000000e+00	1.00968762e-06
9.48000000e+00	9.87619764e-07
9.49000000e+00	9.67463777e-07
9.50000000e+00	9.51951985e-07
9.51000000e+00	9.42442123e-07
9.52000000e+00	9.38609467e-07
9.53000000e+00	9.38615051e-07
9.54000000e+00	9.39679263e-07
9.55000000e+00	9.38882882e-07
9.56000000e+00	9.33964614e-07
9.57000000e+00	9.23897333e-07
9.58000000e+00	9.09097311e-07
9.59000000e+00	8.91229019e-07
9.60000000e+00	8.72680747e-07
9.61000000e+00	8.55872283e-07
9.62000000e+00	8.42592916e-07
9.63000000e+00	8.33548684e-07
9.64000000e+00	8.28230532e-07
9.65000000e+00	8.25121011e-07
9.66000000e+00	8.22163726e-07
9.67000000e+00	8.17352535e-07
9.68000000e+00	8.09273268e-07
9.69000000e+00	7.97453678e-07
9.70000000e+00	7.82438211e-07
9.71000000e+00	7.65583993e-07
9.72000000e+00	7.48650269e-07
9.73000000e+00	7.33304933e-07
9.74000000e+00	7.20686298e-07
9.75000000e+00	7.11134497e-07
9.76000000e+00	7.04153723e-07
9.77000000e+00	6.98600445e-07
9.78000000e+00	6.93032460e-07
9.79000000e+00	6.86114995e-07
9.80000000e+00	6.76971959e-07
9.81000000e+00	6.65392759e-07
9.82000000e+00	6.51849711e-07
9.83000000e+00	6.37334325e-07
9.84000000e+00	6.23067944e-07
9.85000000e+00	6.10171248e-07
9.86000000e+00	5.99381799e-07
9.87000000e+00	5.90889777e-07
9.88000000e+00	5.84326252e-07
9.89000000e+00	5.78896373e-07
9.90000000e+00	5.73613116e-07
9.91000000e+00	5.67564758e-07
9.92000000e+00	5.60145552e-07
9.93000000e+00	5.51193571e-07
9.94000000e+00	5.41007177e-07
9.95000000e+00	5.30244036e-07
9.96000000e+00	5.19735609e-07
9.97000000e+00	5.10268686e-07
9.98000000e+00	5.02390142e-07
9.99000000e+00	4.96281654e-07
1.00000000e+01	4.91731110e-07
1.00100000e+01	4.88202340e-07
1.00200000e+01	4.84981046e-07
1.00300000e+01	4.81357743e-07
1.00400000e+01	4.76801715e-07
1.00500000e+01	4.71084349e-07
1.00600000e+01	4.64324029e-07
1.00700000e+01	4.56944461e-07
1.00800000e+01	4.49559110e-07
1.00900000e+01	4.42811558e-07
1.01000000e+01	4.37211365e-07
1.01100000e+01	4.33005344e-07
1.01200000e+01	4.30115126e-07
1.01300000e+01	4.28155744e-07
1.01400000e+01	4.26530311e-07
1.01500000e+01	4.24577418e-07
1.01600000e+01	4.21734901e-07
1.01700000e+01	4.17679256e-07
1.01800000e+01	4.12405571e-07
1.01900000e+01	4.06227127e-07
1.02000000e+01	3.99693648e-07
1.02100000e+01	3.93447726e-07
1.02200000e+01	3.88055149e-07
1.02300000e+01	3.83852376e-07
1.02400000e+01	3.80851117e-07
1.02500000e+01	3.78726198e-07
1.02600000e+01	3.76891923e-07
1.02700000e+01	3.74649059e-07
1.02800000e+01	3.71365493e-07
1.02900000e+01	3.66643570e-07
1.03000000e+01	3.60429322e-07
1.03100000e+01	3.53032881e-07
1.03200000e+01	3.45052267e-07
1.03300000e+01	3.37218361e-07
1.03400000e+01	3.30200611e-07
1.03500000e+01	3.24424778e-07
1.03600000e+01	3.19952227e-07
1.03700000e+01	3.16455097e-07
1.03800000e+01	3.13296642e-07
1.03900000e+01	3.09697767e-07
1.04000000e+01	3.04946847e-07
1.04100000e+01	2.98596936e-07
1.04200000e+01	2.90596413e-07
1.04300000e+01	2.81315802e-07
1.04400000e+01	2.71460812e-07
1.04500000e+01	2.61892432e-07
1.04600000e+01	2.53400790e-07
1.04700000e+01	2.46493278e-07
1.04800000e+01	2.41255011e-07
1.04900000e+01	2.37321374e-07
1.05000000e+01	2.33972720e-07
1.05100000e+01	2.30328202e-07
1.05200000e+01	2.25588125e-07
1.05300000e+01	2.19259834e-07
1.05400000e+01	2.11305231e-07
1.05500000e+01	2.02168044e-07
1.05600000e+01	1.92670878e-07
1.05700000e+01	1.83807362e-07
1.05800000e+01	1.76483786e-07
1.05900000e+01	1.71279435e-07
1.06000000e+01	1.68291080e-07
1.06100000e+01	1.67105388e-07
1.06200000e+01	1.66909039e-07
1.06300000e+01	1.66709072e-07
1.06400000e+01	1.65605570e-07
1.06500000e+01	1.63043618e-07
1.06600000e+01	1.58975924e-07
1.06700000e+01	1.53890642e-07
1.06800000e+01	1.48694817e-07
1.06900000e+01	1.44482851e-07
1.07000000e+01	1.42250934e-07
1.07100000e+01	1.42633827e-07
1.07200000e+01	1.45735290e-07
1.07300000e+01	1.51099000e-07
1.07400000e+01	1.57829336e-07
1.07500000e+01	1.64831035e-07
1.07600000e+01	1.71104291e-07
1.07700000e+01	1.76016329e-07
1.07800000e+01	1.79476130e-07
1.07900000e+01	1.81964549e-07
1.08000000e+01	1.84410712e-07
1.08100000e+01	1.87946951e-07
1.08200000e+01	1.93607484e-07
1.08300000e+01	2.02051472e-07
1.08400000e+01	2.13384915e-07
1.08500000e+01	2.27129419e-07
1.08600000e+01	2.42346492e-07
1.08700000e+01	2.57884174e-07
1.08800000e+01	2.72679846e-07
1.08900000e+01	2.86037995e-07
1.09000000e+01	2.97808503e-07
1.09100000e+01	3.08417969e-07
1.09200000e+01	3.18746219e-07
1.09300000e+01	3.29881854e-07
1.09400000e+01	3.42823048e-07
1.09500000e+01	3.58204180e-07
1.09600000e+01	3.76121370e-07
1.09700000e+01	3.96102856e-07
1.09800000e+01	4.17230719e-07
1.09900000e+01	4.38379732e-07
1.10000000e+01	4.58507867e-07
1.10100000e+01	4.76919917e-07
1.10200000e+01	4.93433884e-07
1.10300000e+01	5.08406997e-07
1.10400000e+01	5.22616697e-07
1.10500000e+01	5.37031148e-07
1.10600000e+01	5.52533065e-07
1.10700000e+01	5.69672128e-07
1.10800000e+01	5.88512092e-07
1.10900000e+01	6.08611758e-07
1.11000000e+01	6.29141922e-07
1.11100000e+01	6.49103508e-07
1.11200000e+01	6.67585450e-07
1.11300000e+01	6.83991603e-07
1.11400000e+01	6.98176143e-07
1.11500000e+01	7.10453401e-07
1.11600000e+01	7.21483255e-07
1.11700000e+01	7.32067065e-07
1.11800000e+01	7.42912607e-07
1.11900000e+01	7.54433152e-07
1.12000000e+01	7.66634476e-07
1.12100000e+01	7.79117723e-07
1.12200000e+01	7.91193276e-07
1.12300000e+01	8.02070379e-07
1.12400000e+01	8.11067558e-07
1.12500000e+01	8.17785076e-07
1.12600000e+01	8.22193265e-07
1.12700000e+01	8.24615656e-07
1.12800000e+01	8.25615838e-07
1.12900000e+01	8.25823535e-07
1.13000000e+01	8.25750987e-07
1.13100000e+01	8.25651488e-07
1.13200000e+01	8.25458063e-07
1.13300000e+01	8.24816193e-07
1.13400000e+01	8.23197409e-07
1.13500000e+01	8.20058169e-07
1.13600000e+01	8.14997017e-07
1.13700000e+01	8.07865299e-07
1.13800000e+01	7.98801768e-07
1.13900000e+01	7.88184289e-07
1.14000000e+01	7.76515916e-07
1.14100000e+01	7.64280819e-07
1.14200000e+01	7.51812916e-07
1.14300000e+01	7.39214817e-07
1.14400000e+01	7.26348779e-07
1.14500000e+01	7.12899698e-07
1.14600000e+01	6.98489235e-07
1.14700000e+01	6.82805918e-07
1.14800000e+01	6.65712539e-07
1.14900000e+01	6.47299928e-07
1.15000000e+01	6.27872799e-07
1.15100000e+01	6.07873612e-07
1.15200000e+01	5.87768408e-07
1.15300000e+01	5.67929098e-07
1.15400000e+01	5.48546921e-07
1.15500000e+01	5.29601829e-07
1.15600000e+01	5.10895689e-07
1.15700000e+01	4.92138325e-07
1.15800000e+01	4.73060187e-07
1.15900000e+01	4.53518132e-07
1.16000000e+01	4.33563386e-07
1.16100000e+01	4.13452245e-07
1.16200000e+01	3.93597025e-07
1.16300000e+01	3.74472119e-07
1.16400000e+01	3.56502785e-07
1.16500000e+01	3.39968901e-07
1.16600000e+01	3.24951166e-07
1.16700000e+01	3.11334677e-07
1.16800000e+01	2.98868194e-07
1.16900000e+01	2.87261512e-07
1.17000000e+01	2.76292768e-07
1.17100000e+01	2.65895038e-07
1.17200000e+01	2.56197893e-07
1.17300000e+01	2.47512614e-07
1.17400000e+01	2.40265786e-07
1.17500000e+01	2.34900415e-07
1.17600000e+01	2.31772471e-07
1.17700000e+01	2.31071586e-07
1.17800000e+01	2.32787447e-07
1.17900000e+01	2.36730340e-07
1.18000000e+01	2.42599208e-07
1.18100000e+01	2.50077623e-07
1.18200000e+01	2.58930807e-07
1.18300000e+01	2.69077182e-07
1.18400000e+01	2.80615457e-07
1.18500000e+01	2.93800888e-07
1.18600000e+01	3.08978273e-07
1.18700000e+01	3.26490791e-07
1.18800000e+01	3.46589761e-07
1.18900000e+01	3.69369402e-07
1.19000000e+01	3.94743231e-07
1.19100000e+01	4.22467048e-07
1.19200000e+01	4.52200852e-07
1.19300000e+01	4.83591967e-07
1.19400000e+01	5.16356708e-07
1.19500000e+01	5.50339201e-07
1.19600000e+01	5.85532866e-07
1.19700000e+01	6.22060546e-07
1.19800000e+01	6.60120237e-07
1.19900000e+01	6.99912068e-07
1.20000000e+01	7.41566262e-07
1.20100000e+01	7.85090589e-07
1.20200000e+01	8.30349792e-07
1.20300000e+01	8.77080586e-07
1.20400000e+01	9.24936549e-07
1.20500000e+01	9.73549923e-07
1.20600000e+01	1.02259393e-06
1.20700000e+01	1.07183007e-06
1.20800000e+01	1.12112979e-06
1.20900000e+01	1.17046677e-06
1.21000000e+01	1.21988402e-06
1.21100000e+01	1.26944539e-06
1.21200000e+01	1.31918445e-06
1.21300000e+01	1.36906331e-06
1.21400000e+01	1.41895038e-06
1.21500000e+01	1.46862114e-06
1.21600000e+01	1.51777995e-06
1.21700000e+01	1.56609669e-06
1.21800000e+01	1.61324870e-06
1.21900000e+01	1.65895847e-06
1.22000000e+01	1.70301927e-06
1.22100000e+01	1.74530383e-06
1.22200000e+01	1.78575574e-06
1.22300000e+01	1.82436631e-06
1.22400000e+01	1.86114289e-06
1.22500000e+01	1.89607578e-06
1.22600000e+01	1.92911078e-06
1.22700000e+01	1.96013299e-06
1.22800000e+01	1.98896522e-06
1.22900000e+01	2.01538110e-06
1.23000000e+01	2.03913022e-06
1.23100000e+01	2.05997019e-06
1.23200000e+01	2.07769878e-06
1.23300000e+01	2.09217931e-06
1.23400000e+01	2.10335354e-06
1.23500000e+01	2.11123888e-06
1.23600000e+01	2.11591001e-06
1.23700000e+01	2.11746886e-06
1.23800000e+01	2.11600955e-06
1.23900000e+01	2.11158659e-06
1.24000000e+01	2.10419445e-06
1.24100000e+01	2.09376390e-06
1.24200000e+01	2.08017690e-06
1.24300000e+01	2.06329713e-06
1.24400000e+01	2.04300900e-06
1.24500000e+01	2.01925569e-06
1.24600000e+01	1.99206646e-06
1.24700000e+01	1.96156590e-06
1.24800000e+01	1.92796233e-06
1.24900000e+01	1.89151768e-06
