# Supplementary material for: Observation of angular momentum transfer among crystal lattice modes
Source: Nat Phys. 2026 May 12;22(7):1100–6. doi: 10.1038/s41567-026-03274-8 (PMC13423836; doi:10.1038/s41567-026-03274-8)
Supplement: Supplementary file 9 — Source data for Fig. 4a–c. [file 41567_2026_3274_MOESM9_ESM.zip]

Archive with 6 entries (6 files):
- Fig4a_Eu_trajectory_modeled.txt
- Fig4b_phononic_force_trajectory_modeled.txt
- Fig4c_Eu_phonon_ellipticity.txt
- Fig4c_Eu_phonon_spectrum.txt
- Fig4c_phononic_force_ellipticity.txt
- Fig4c_phononic_force_spectrum.txt
