# Supplementary material for: Observation of angular momentum transfer among crystal lattice modes
Source: Nat Phys. 2026 May 12;22(7):1100–6. doi: 10.1038/s41567-026-03274-8 (PMC13423836; doi:10.1038/s41567-026-03274-8)
Supplement: Supplementary file 9 — Source data for Fig. 4a–c. [file 41567_2026_3274_MOESM9_ESM.zip › Fig4a_Eu_trajectory_modeled.txt]

Eu phonon trajectory calculated from the experimental RCP THz E field
Time (ps)	Q^{IR}_x (a.u.)	Q^{IR}_y (a.u.)
-4.00000000e+00	0.00000000e+00	0.00000000e+00
-3.99983000e+00	-3.67721262e-09	-2.23600161e-09
-3.99966000e+00	-1.47105349e-08	-8.94300196e-09
-3.99948999e+00	-3.31024686e-08	-2.01194798e-08
-3.99931999e+00	-5.88554825e-08	-3.57638942e-08
-3.99914999e+00	-9.19720120e-08	-5.58746851e-08
-3.99897999e+00	-1.32454460e-07	-8.04502728e-08
-3.99880999e+00	-1.80305194e-07	-1.09489060e-07
-3.99863999e+00	-2.35526550e-07	-1.42989429e-07
-3.99846998e+00	-2.98120832e-07	-1.80949741e-07
-3.99829998e+00	-3.68090309e-07	-2.23368337e-07
-3.99812998e+00	-4.45437220e-07	-2.70243541e-07
-3.99795998e+00	-5.30163768e-07	-3.21573656e-07
-3.99778998e+00	-6.22272123e-07	-3.77356966e-07
-3.99761998e+00	-7.21764424e-07	-4.37591735e-07
-3.99744997e+00	-8.28642775e-07	-5.02276210e-07
-3.99727997e+00	-9.42909247e-07	-5.71408617e-07
-3.99710997e+00	-1.06456588e-06	-6.44987163e-07
-3.99693997e+00	-1.19361467e-06	-7.23010036e-07
-3.99676997e+00	-1.33005760e-06	-8.05475405e-07
-3.99659997e+00	-1.47389660e-06	-8.92381419e-07
-3.99642996e+00	-1.62513359e-06	-9.83726210e-07
-3.99625996e+00	-1.78377042e-06	-1.07950789e-06
-3.99608996e+00	-1.94980894e-06	-1.17972454e-06
-3.99591996e+00	-2.12325096e-06	-1.28437425e-06
-3.99574996e+00	-2.30409825e-06	-1.39345506e-06
-3.99557996e+00	-2.49235254e-06	-1.50696501e-06
-3.99540995e+00	-2.68801555e-06	-1.62490212e-06
-3.99523995e+00	-2.89108894e-06	-1.74726437e-06
-3.99506995e+00	-3.10157436e-06	-1.87404976e-06
-3.99489995e+00	-3.31947341e-06	-2.00525622e-06
-3.99472995e+00	-3.54478766e-06	-2.14088171e-06
-3.99455995e+00	-3.77751842e-06	-2.28092458e-06
-3.99438994e+00	-4.01766699e-06	-2.42538317e-06
-3.99421994e+00	-4.26523494e-06	-2.57425529e-06
-3.99404994e+00	-4.52022374e-06	-2.72753874e-06
-3.99387994e+00	-4.78263486e-06	-2.88523132e-06
-3.99370994e+00	-5.05246969e-06	-3.04733080e-06
-3.99353994e+00	-5.32972958e-06	-3.21383491e-06
-3.99336993e+00	-5.61441584e-06	-3.38474137e-06
-3.99319993e+00	-5.90652973e-06	-3.56004790e-06
-3.99302993e+00	-6.20607246e-06	-3.73975218e-06
-3.99285993e+00	-6.51304518e-06	-3.92385186e-06
-3.99268993e+00	-6.82744901e-06	-4.11234459e-06
-3.99251993e+00	-7.14928502e-06	-4.30522799e-06
-3.99234992e+00	-7.47855422e-06	-4.50249966e-06
-3.99217992e+00	-7.81525759e-06	-4.70415718e-06
-3.99200992e+00	-8.15939605e-06	-4.91019811e-06
-3.99183992e+00	-8.51097046e-06	-5.12061998e-06
-3.99166992e+00	-8.86998167e-06	-5.33542032e-06
-3.99149991e+00	-9.23643043e-06	-5.55459661e-06
-3.99132991e+00	-9.61031750e-06	-5.77814634e-06
-3.99115991e+00	-9.99164354e-06	-6.00606697e-06
-3.99098991e+00	-1.03804092e-05	-6.23835592e-06
-3.99081991e+00	-1.07766151e-05	-6.47501062e-06
-3.99064991e+00	-1.11802617e-05	-6.71602845e-06
-3.99047990e+00	-1.15913495e-05	-6.96140678e-06
-3.99030990e+00	-1.20098790e-05	-7.21114298e-06
-3.99013990e+00	-1.24358506e-05	-7.46523438e-06
-3.98996990e+00	-1.28692646e-05	-7.72367827e-06
-3.98979990e+00	-1.33101213e-05	-7.98647196e-06
-3.98962990e+00	-1.37584210e-05	-8.25361272e-06
-3.98945989e+00	-1.42141639e-05	-8.52509779e-06
-3.98928989e+00	-1.46773501e-05	-8.80092440e-06
-3.98911989e+00	-1.51479797e-05	-9.08108977e-06
-3.98894989e+00	-1.56260528e-05	-9.36559107e-06
-3.98877989e+00	-1.61115695e-05	-9.65442548e-06
-3.98860989e+00	-1.66045296e-05	-9.94759014e-06
-3.98843988e+00	-1.71049332e-05	-1.02450822e-05
-3.98826988e+00	-1.76127800e-05	-1.05468987e-05
-3.98809988e+00	-1.81280698e-05	-1.08530368e-05
-3.98792988e+00	-1.86508026e-05	-1.11634935e-05
-3.98775988e+00	-1.91809779e-05	-1.14782659e-05
-3.98758988e+00	-1.97185955e-05	-1.17973510e-05
-3.98741987e+00	-2.02636550e-05	-1.21207457e-05
-3.98724987e+00	-2.08161560e-05	-1.24484472e-05
-3.98707987e+00	-2.13760979e-05	-1.27804523e-05
-3.98690987e+00	-2.19434804e-05	-1.31167580e-05
-3.98673987e+00	-2.25183028e-05	-1.34573611e-05
-3.98656987e+00	-2.31005646e-05	-1.38022587e-05
-3.98639986e+00	-2.36902650e-05	-1.41514475e-05
-3.98622986e+00	-2.42874033e-05	-1.45049245e-05
-3.98605986e+00	-2.48919789e-05	-1.48626864e-05
-3.98588986e+00	-2.55039909e-05	-1.52247301e-05
-3.98571986e+00	-2.61234384e-05	-1.55910524e-05
-3.98554986e+00	-2.67503206e-05	-1.59616501e-05
-3.98537985e+00	-2.73846366e-05	-1.63365199e-05
-3.98520985e+00	-2.80263852e-05	-1.67156585e-05
-3.98503985e+00	-2.86755656e-05	-1.70990626e-05
-3.98486985e+00	-2.93321765e-05	-1.74867290e-05
-3.98469985e+00	-2.99962169e-05	-1.78786543e-05
-3.98452985e+00	-3.06676856e-05	-1.82748352e-05
-3.98435984e+00	-3.13465814e-05	-1.86752683e-05
-3.98418984e+00	-3.20329029e-05	-1.90799502e-05
-3.98401984e+00	-3.27266488e-05	-1.94888775e-05
-3.98384984e+00	-3.34278179e-05	-1.99020468e-05
-3.98367984e+00	-3.41364085e-05	-2.03194546e-05
-3.98350984e+00	-3.48524194e-05	-2.07410974e-05
-3.98333983e+00	-3.55758489e-05	-2.11669717e-05
-3.98316983e+00	-3.63066955e-05	-2.15970741e-05
-3.98299983e+00	-3.70449575e-05	-2.20314010e-05
-3.98282983e+00	-3.77906334e-05	-2.24699489e-05
-3.98265983e+00	-3.85437214e-05	-2.29127141e-05
-3.98248982e+00	-3.93042197e-05	-2.33596931e-05
-3.98231982e+00	-4.00721265e-05	-2.38108822e-05
-3.98214982e+00	-4.08474401e-05	-2.42662779e-05
-3.98197982e+00	-4.16301584e-05	-2.47258764e-05
-3.98180982e+00	-4.24202796e-05	-2.51896740e-05
-3.98163982e+00	-4.32178016e-05	-2.56576672e-05
-3.98146981e+00	-4.40227224e-05	-2.61298521e-05
-3.98129981e+00	-4.48350398e-05	-2.66062251e-05
-3.98112981e+00	-4.56547519e-05	-2.70867823e-05
-3.98095981e+00	-4.64818563e-05	-2.75715199e-05
-3.98078981e+00	-4.73163508e-05	-2.80604343e-05
-3.98061981e+00	-4.81582332e-05	-2.85535214e-05
-3.98044980e+00	-4.90075012e-05	-2.90507776e-05
-3.98027980e+00	-4.98641522e-05	-2.95521989e-05
-3.98010980e+00	-5.07281840e-05	-3.00577815e-05
-3.97993980e+00	-5.15995939e-05	-3.05675214e-05
-3.97976980e+00	-5.24783796e-05	-3.10814147e-05
-3.97959980e+00	-5.33645385e-05	-3.15994575e-05
-3.97942979e+00	-5.42580678e-05	-3.21216459e-05
-3.97925979e+00	-5.51589650e-05	-3.26479757e-05
-3.97908979e+00	-5.60672273e-05	-3.31784430e-05
-3.97891979e+00	-5.69828521e-05	-3.37130438e-05
-3.97874979e+00	-5.79058363e-05	-3.42517740e-05
-3.97857979e+00	-5.88361773e-05	-3.47946296e-05
-3.97840978e+00	-5.97738721e-05	-3.53416064e-05
-3.97823978e+00	-6.07189177e-05	-3.58927004e-05
-3.97806978e+00	-6.16713111e-05	-3.64479074e-05
-3.97789978e+00	-6.26310493e-05	-3.70072233e-05
-3.97772978e+00	-6.35981293e-05	-3.75706438e-05
-3.97755978e+00	-6.45725477e-05	-3.81381649e-05
-3.97738977e+00	-6.55543016e-05	-3.87097822e-05
-3.97721977e+00	-6.65433875e-05	-3.92854915e-05
-3.97704977e+00	-6.75398023e-05	-3.98652887e-05
-3.97687977e+00	-6.85435425e-05	-4.04491693e-05
-3.97670977e+00	-6.95546048e-05	-4.10371292e-05
-3.97653977e+00	-7.05729858e-05	-4.16291639e-05
-3.97636976e+00	-7.15986820e-05	-4.22252692e-05
-3.97619976e+00	-7.26316899e-05	-4.28254407e-05
-3.97602976e+00	-7.36720058e-05	-4.34296740e-05
-3.97585976e+00	-7.47196262e-05	-4.40379646e-05
-3.97568976e+00	-7.57745473e-05	-4.46503083e-05
-3.97551976e+00	-7.68367655e-05	-4.52667005e-05
-3.97534975e+00	-7.79062771e-05	-4.58871368e-05
-3.97517975e+00	-7.89830780e-05	-4.65116127e-05
-3.97500975e+00	-8.00671647e-05	-4.71401237e-05
-3.97483975e+00	-8.11585330e-05	-4.77726653e-05
-3.97466975e+00	-8.22571790e-05	-4.84092328e-05
-3.97449974e+00	-8.33630988e-05	-4.90498219e-05
-3.97432974e+00	-8.44762883e-05	-4.96944277e-05
-3.97415974e+00	-8.55967433e-05	-5.03430459e-05
-3.97398974e+00	-8.67244598e-05	-5.09956717e-05
-3.97381974e+00	-8.78594335e-05	-5.16523004e-05
-3.97364974e+00	-8.90016602e-05	-5.23129275e-05
-3.97347973e+00	-9.01511356e-05	-5.29775482e-05
-3.97330973e+00	-9.13078300e-05	-5.36461569e-05
-3.97313973e+00	-9.24717138e-05	-5.43187479e-05
-3.97296973e+00	-9.36427820e-05	-5.49953157e-05
-3.97279973e+00	-9.48210299e-05	-5.56758551e-05
-3.97262973e+00	-9.60064528e-05	-5.63603608e-05
-3.97245972e+00	-9.71990456e-05	-5.70488276e-05
-3.97228972e+00	-9.83988037e-05	-5.77412501e-05
-3.97211972e+00	-9.96057220e-05	-5.84376230e-05
-3.97194972e+00	-1.00819796e-04	-5.91379411e-05
-3.97177972e+00	-1.02041019e-04	-5.98421989e-05
-3.97160972e+00	-1.03269388e-04	-6.05503913e-05
-3.97143971e+00	-1.04504898e-04	-6.12625128e-05
-3.97126971e+00	-1.05747542e-04	-6.19785581e-05
-3.97109971e+00	-1.06997317e-04	-6.26985219e-05
-3.97092971e+00	-1.08254216e-04	-6.34223988e-05
-3.97075971e+00	-1.09518234e-04	-6.41501835e-05
-3.97058971e+00	-1.10789367e-04	-6.48818707e-05
-3.97041970e+00	-1.12067610e-04	-6.56174549e-05
-3.97024970e+00	-1.13352956e-04	-6.63569309e-05
-3.97007970e+00	-1.14645400e-04	-6.71002931e-05
-3.96990970e+00	-1.15944937e-04	-6.78475363e-05
-3.96973970e+00	-1.17251562e-04	-6.85986550e-05
-3.96956970e+00	-1.18565269e-04	-6.93536439e-05
-3.96939969e+00	-1.19886053e-04	-7.01124976e-05
-3.96922969e+00	-1.21213908e-04	-7.08752106e-05
-3.96905969e+00	-1.22548829e-04	-7.16417775e-05
-3.96888969e+00	-1.23890809e-04	-7.24121930e-05
-3.96871969e+00	-1.25239844e-04	-7.31864516e-05
-3.96854969e+00	-1.26595928e-04	-7.39645479e-05
-3.96837968e+00	-1.27959054e-04	-7.47464763e-05
-3.96820968e+00	-1.29329218e-04	-7.55322316e-05
-3.96803968e+00	-1.30706414e-04	-7.63218082e-05
-3.96786968e+00	-1.32090635e-04	-7.71152008e-05
-3.96769968e+00	-1.33481876e-04	-7.79124037e-05
-3.96752968e+00	-1.34880131e-04	-7.87134116e-05
-3.96735967e+00	-1.36285394e-04	-7.95182190e-05
-3.96718967e+00	-1.37697660e-04	-8.03268205e-05
-3.96701967e+00	-1.39116921e-04	-8.11392104e-05
-3.96684967e+00	-1.40543173e-04	-8.19553834e-05
-3.96667967e+00	-1.41976408e-04	-8.27753340e-05
-3.96650967e+00	-1.43416622e-04	-8.35990566e-05
-3.96633966e+00	-1.44863808e-04	-8.44265457e-05
-3.96616966e+00	-1.46317959e-04	-8.52577958e-05
-3.96599966e+00	-1.47779070e-04	-8.60928015e-05
-3.96582966e+00	-1.49247134e-04	-8.69315571e-05
-3.96565966e+00	-1.50722145e-04	-8.77740572e-05
-3.96548965e+00	-1.52204097e-04	-8.86202962e-05
-3.96531965e+00	-1.53692984e-04	-8.94702685e-05
-3.96514965e+00	-1.55188798e-04	-9.03239687e-05
-3.96497965e+00	-1.56691534e-04	-9.11813911e-05
-3.96480965e+00	-1.58201186e-04	-9.20425302e-05
-3.96463965e+00	-1.59717746e-04	-9.29073804e-05
-3.96446964e+00	-1.61241208e-04	-9.37759362e-05
-3.96429964e+00	-1.62771566e-04	-9.46481919e-05
-3.96412964e+00	-1.64308813e-04	-9.55241421e-05
-3.96395964e+00	-1.65852943e-04	-9.64037810e-05
-3.96378964e+00	-1.67403949e-04	-9.72871031e-05
-3.96361964e+00	-1.68961823e-04	-9.81741028e-05
-3.96344963e+00	-1.70526560e-04	-9.90647745e-05
-3.96327963e+00	-1.72098153e-04	-9.99591125e-05
-3.96310963e+00	-1.73676595e-04	-1.00857111e-04
-3.96293963e+00	-1.75261878e-04	-1.01758765e-04
-3.96276963e+00	-1.76853997e-04	-1.02664069e-04
-3.96259963e+00	-1.78452945e-04	-1.03573016e-04
-3.96242962e+00	-1.80058713e-04	-1.04485601e-04
-3.96225962e+00	-1.81671296e-04	-1.05401819e-04
-3.96208962e+00	-1.83290687e-04	-1.06321664e-04
-3.96191962e+00	-1.84916878e-04	-1.07245130e-04
-3.96174962e+00	-1.86549862e-04	-1.08172211e-04
-3.96157962e+00	-1.88189632e-04	-1.09102903e-04
-3.96140961e+00	-1.89836181e-04	-1.10037198e-04
-3.96123961e+00	-1.91489503e-04	-1.10975092e-04
-3.96106961e+00	-1.93149589e-04	-1.11916579e-04
-3.96089961e+00	-1.94816432e-04	-1.12861653e-04
-3.96072961e+00	-1.96490025e-04	-1.13810309e-04
-3.96055961e+00	-1.98170362e-04	-1.14762540e-04
-3.96038960e+00	-1.99857433e-04	-1.15718341e-04
-3.96021960e+00	-2.01551233e-04	-1.16677706e-04
-3.96004960e+00	-2.03251754e-04	-1.17640630e-04
-3.95987960e+00	-2.04958987e-04	-1.18607106e-04
-3.95970960e+00	-2.06672927e-04	-1.19577130e-04
-3.95953960e+00	-2.08393564e-04	-1.20550694e-04
-3.95936959e+00	-2.10120892e-04	-1.21527795e-04
-3.95919959e+00	-2.11854903e-04	-1.22508425e-04
-3.95902959e+00	-2.13595590e-04	-1.23492579e-04
-3.95885959e+00	-2.15342944e-04	-1.24480251e-04
-3.95868959e+00	-2.17096958e-04	-1.25471436e-04
-3.95851959e+00	-2.18857624e-04	-1.26466127e-04
-3.95834958e+00	-2.20624935e-04	-1.27464319e-04
-3.95817958e+00	-2.22398882e-04	-1.28466007e-04
-3.95800958e+00	-2.24179458e-04	-1.29471183e-04
-3.95783958e+00	-2.25966655e-04	-1.30479843e-04
-3.95766958e+00	-2.27760465e-04	-1.31491981e-04
-3.95749957e+00	-2.29560880e-04	-1.32507590e-04
-3.95732957e+00	-2.31367893e-04	-1.33526666e-04
-3.95715957e+00	-2.33181494e-04	-1.34549201e-04
-3.95698957e+00	-2.35001676e-04	-1.35575191e-04
-3.95681957e+00	-2.36828431e-04	-1.36604629e-04
-3.95664957e+00	-2.38661751e-04	-1.37637510e-04
-3.95647956e+00	-2.40501627e-04	-1.38673828e-04
-3.95630956e+00	-2.42348052e-04	-1.39713577e-04
-3.95613956e+00	-2.44201017e-04	-1.40756750e-04
-3.95596956e+00	-2.46060513e-04	-1.41803343e-04
-3.95579956e+00	-2.47926534e-04	-1.42853349e-04
-3.95562956e+00	-2.49799069e-04	-1.43906763e-04
-3.95545955e+00	-2.51678112e-04	-1.44963578e-04
-3.95528955e+00	-2.53563653e-04	-1.46023788e-04
-3.95511955e+00	-2.55455683e-04	-1.47087388e-04
-3.95494955e+00	-2.57354196e-04	-1.48154372e-04
-3.95477955e+00	-2.59259181e-04	-1.49224734e-04
-3.95460955e+00	-2.61170631e-04	-1.50298468e-04
-3.95443954e+00	-2.63088536e-04	-1.51375567e-04
-3.95426954e+00	-2.65012889e-04	-1.52456027e-04
-3.95409954e+00	-2.66943681e-04	-1.53539841e-04
-3.95392954e+00	-2.68880902e-04	-1.54627003e-04
-3.95375954e+00	-2.70824544e-04	-1.55717507e-04
-3.95358954e+00	-2.72774599e-04	-1.56811348e-04
-3.95341953e+00	-2.74731058e-04	-1.57908519e-04
-3.95324953e+00	-2.76693911e-04	-1.59009014e-04
-3.95307953e+00	-2.78663150e-04	-1.60112827e-04
-3.95290953e+00	-2.80638766e-04	-1.61219953e-04
-3.95273953e+00	-2.82620750e-04	-1.62330386e-04
-3.95256953e+00	-2.84609093e-04	-1.63444118e-04
-3.95239952e+00	-2.86603786e-04	-1.64561145e-04
-3.95222952e+00	-2.88604821e-04	-1.65681460e-04
-3.95205952e+00	-2.90612187e-04	-1.66805058e-04
-3.95188952e+00	-2.92625876e-04	-1.67931932e-04
-3.95171952e+00	-2.94645878e-04	-1.69062076e-04
-3.95154952e+00	-2.96672185e-04	-1.70195485e-04
-3.95137951e+00	-2.98704788e-04	-1.71332152e-04
-3.95120951e+00	-3.00743676e-04	-1.72472070e-04
-3.95103951e+00	-3.02788841e-04	-1.73615236e-04
-3.95086951e+00	-3.04840273e-04	-1.74761641e-04
-3.95069951e+00	-3.06897964e-04	-1.75911280e-04
-3.95052951e+00	-3.08961903e-04	-1.77064147e-04
-3.95035950e+00	-3.11032081e-04	-1.78220236e-04
-3.95018950e+00	-3.13108489e-04	-1.79379541e-04
-3.95001950e+00	-3.15191117e-04	-1.80542055e-04
-3.94984950e+00	-3.17279956e-04	-1.81707773e-04
-3.94967950e+00	-3.19374996e-04	-1.82876689e-04
-3.94950950e+00	-3.21476227e-04	-1.84048796e-04
-3.94933949e+00	-3.23583640e-04	-1.85224088e-04
-3.94916949e+00	-3.25697226e-04	-1.86402560e-04
-3.94899949e+00	-3.27816973e-04	-1.87584204e-04
-3.94882949e+00	-3.29942874e-04	-1.88769016e-04
-3.94865949e+00	-3.32074917e-04	-1.89956988e-04
-3.94848948e+00	-3.34213094e-04	-1.91148115e-04
-3.94831948e+00	-3.36357393e-04	-1.92342390e-04
-3.94814948e+00	-3.38507806e-04	-1.93539808e-04
-3.94797948e+00	-3.40664323e-04	-1.94740362e-04
-3.94780948e+00	-3.42826933e-04	-1.95944046e-04
-3.94763948e+00	-3.44995626e-04	-1.97150854e-04
-3.94746947e+00	-3.47170393e-04	-1.98360779e-04
-3.94729947e+00	-3.49351223e-04	-1.99573816e-04
-3.94712947e+00	-3.51538106e-04	-2.00789959e-04
-3.94695947e+00	-3.53731033e-04	-2.02009200e-04
-3.94678947e+00	-3.55929992e-04	-2.03231534e-04
-3.94661947e+00	-3.58134974e-04	-2.04456955e-04
-3.94644946e+00	-3.60345969e-04	-2.05685457e-04
-3.94627946e+00	-3.62562966e-04	-2.06917033e-04
-3.94610946e+00	-3.64785955e-04	-2.08151677e-04
-3.94593946e+00	-3.67014925e-04	-2.09389382e-04
-3.94576946e+00	-3.69249866e-04	-2.10630144e-04
-3.94559946e+00	-3.71490768e-04	-2.11873954e-04
-3.94542945e+00	-3.73737621e-04	-2.13120808e-04
-3.94525945e+00	-3.75990413e-04	-2.14370698e-04
-3.94508945e+00	-3.78249135e-04	-2.15623619e-04
-3.94491945e+00	-3.80513775e-04	-2.16879565e-04
-3.94474945e+00	-3.82784323e-04	-2.18138528e-04
-3.94457945e+00	-3.85060769e-04	-2.19400503e-04
-3.94440944e+00	-3.87343102e-04	-2.20665484e-04
-3.94423944e+00	-3.89631310e-04	-2.21933464e-04
-3.94406944e+00	-3.91925384e-04	-2.23204436e-04
-3.94389944e+00	-3.94225313e-04	-2.24478396e-04
-3.94372944e+00	-3.96531086e-04	-2.25755335e-04
-3.94355944e+00	-3.98842691e-04	-2.27035249e-04
-3.94338943e+00	-4.01160119e-04	-2.28318130e-04
-3.94321943e+00	-4.03483357e-04	-2.29603972e-04
-3.94304943e+00	-4.05812396e-04	-2.30892769e-04
-3.94287943e+00	-4.08147224e-04	-2.32184515e-04
-3.94270943e+00	-4.10487830e-04	-2.33479204e-04
-3.94253943e+00	-4.12834204e-04	-2.34776828e-04
-3.94236942e+00	-4.15186333e-04	-2.36077381e-04
-3.94219942e+00	-4.17544208e-04	-2.37380858e-04
-3.94202942e+00	-4.19907816e-04	-2.38687252e-04
-3.94185942e+00	-4.22277147e-04	-2.39996556e-04
-3.94168942e+00	-4.24652189e-04	-2.41308765e-04
-3.94151942e+00	-4.27032931e-04	-2.42623871e-04
-3.94134941e+00	-4.29419362e-04	-2.43941868e-04
-3.94117941e+00	-4.31811471e-04	-2.45262750e-04
-3.94100941e+00	-4.34209245e-04	-2.46586511e-04
-3.94083941e+00	-4.36612675e-04	-2.47913144e-04
-3.94066941e+00	-4.39021747e-04	-2.49242642e-04
-3.94049940e+00	-4.41436451e-04	-2.50575000e-04
-3.94032940e+00	-4.43856776e-04	-2.51910210e-04
-3.94015940e+00	-4.46282709e-04	-2.53248267e-04
-3.93998940e+00	-4.48714239e-04	-2.54589163e-04
-3.93981940e+00	-4.51151355e-04	-2.55932894e-04
-3.93964940e+00	-4.53594045e-04	-2.57279451e-04
-3.93947939e+00	-4.56042296e-04	-2.58628829e-04
-3.93930939e+00	-4.58496099e-04	-2.59981021e-04
-3.93913939e+00	-4.60955439e-04	-2.61336020e-04
-3.93896939e+00	-4.63420307e-04	-2.62693821e-04
-3.93879939e+00	-4.65890690e-04	-2.64054416e-04
-3.93862939e+00	-4.68366576e-04	-2.65417800e-04
-3.93845938e+00	-4.70847953e-04	-2.66783965e-04
-3.93828938e+00	-4.73334809e-04	-2.68152905e-04
-3.93811938e+00	-4.75827133e-04	-2.69524614e-04
-3.93794938e+00	-4.78324913e-04	-2.70899085e-04
-3.93777938e+00	-4.80828135e-04	-2.72276312e-04
-3.93760938e+00	-4.83336789e-04	-2.73656288e-04
-3.93743937e+00	-4.85850862e-04	-2.75039006e-04
-3.93726937e+00	-4.88370342e-04	-2.76424461e-04
-3.93709937e+00	-4.90895217e-04	-2.77812645e-04
-3.93692937e+00	-4.93425474e-04	-2.79203552e-04
-3.93675937e+00	-4.95961102e-04	-2.80597175e-04
-3.93658937e+00	-4.98502088e-04	-2.81993508e-04
-3.93641936e+00	-5.01048419e-04	-2.83392544e-04
-3.93624936e+00	-5.03600084e-04	-2.84794277e-04
-3.93607936e+00	-5.06157070e-04	-2.86198701e-04
-3.93590936e+00	-5.08719364e-04	-2.87605807e-04
-3.93573936e+00	-5.11286955e-04	-2.89015591e-04
-3.93556936e+00	-5.13859829e-04	-2.90428044e-04
-3.93539935e+00	-5.16437974e-04	-2.91843162e-04
-3.93522935e+00	-5.19021378e-04	-2.93260937e-04
-3.93505935e+00	-5.21610027e-04	-2.94681362e-04
-3.93488935e+00	-5.24203910e-04	-2.96104431e-04
-3.93471935e+00	-5.26803013e-04	-2.97530137e-04
-3.93454935e+00	-5.29407324e-04	-2.98958474e-04
-3.93437934e+00	-5.32016831e-04	-3.00389435e-04
-3.93420934e+00	-5.34631519e-04	-3.01823013e-04
-3.93403934e+00	-5.37251377e-04	-3.03259201e-04
-3.93386934e+00	-5.39876392e-04	-3.04697994e-04
-3.93369934e+00	-5.42506551e-04	-3.06139384e-04
-3.93352934e+00	-5.45141840e-04	-3.07583365e-04
-3.93335933e+00	-5.47782247e-04	-3.09029929e-04
-3.93318933e+00	-5.50427759e-04	-3.10479071e-04
-3.93301933e+00	-5.53078364e-04	-3.11930784e-04
-3.93284933e+00	-5.55734046e-04	-3.13385061e-04
-3.93267933e+00	-5.58394795e-04	-3.14841894e-04
-3.93250933e+00	-5.61060596e-04	-3.16301278e-04
-3.93233932e+00	-5.63731437e-04	-3.17763206e-04
-3.93216932e+00	-5.66407303e-04	-3.19227672e-04
-3.93199932e+00	-5.69088183e-04	-3.20694667e-04
-3.93182932e+00	-5.71774063e-04	-3.22164186e-04
-3.93165932e+00	-5.74464928e-04	-3.23636222e-04
-3.93148931e+00	-5.77160767e-04	-3.25110768e-04
-3.93131931e+00	-5.79861566e-04	-3.26587817e-04
-3.93114931e+00	-5.82567310e-04	-3.28067363e-04
-3.93097931e+00	-5.85277988e-04	-3.29549399e-04
-3.93080931e+00	-5.87993585e-04	-3.31033918e-04
-3.93063931e+00	-5.90714087e-04	-3.32520914e-04
-3.93046930e+00	-5.93439482e-04	-3.34010378e-04
-3.93029930e+00	-5.96169756e-04	-3.35502306e-04
-3.93012930e+00	-5.98904894e-04	-3.36996690e-04
-3.92995930e+00	-6.01644884e-04	-3.38493522e-04
-3.92978930e+00	-6.04389712e-04	-3.39992798e-04
-3.92961930e+00	-6.07139363e-04	-3.41494508e-04
-3.92944929e+00	-6.09893825e-04	-3.42998648e-04
-3.92927929e+00	-6.12653083e-04	-3.44505209e-04
-3.92910929e+00	-6.15417123e-04	-3.46014186e-04
-3.92893929e+00	-6.18185932e-04	-3.47525570e-04
-3.92876929e+00	-6.20959496e-04	-3.49039356e-04
-3.92859929e+00	-6.23737801e-04	-3.50555537e-04
-3.92842928e+00	-6.26520832e-04	-3.52074106e-04
-3.92825928e+00	-6.29308576e-04	-3.53595055e-04
-3.92808928e+00	-6.32101019e-04	-3.55118378e-04
-3.92791928e+00	-6.34898147e-04	-3.56644068e-04
-3.92774928e+00	-6.37699945e-04	-3.58172119e-04
-3.92757928e+00	-6.40506400e-04	-3.59702523e-04
-3.92740927e+00	-6.43317496e-04	-3.61235274e-04
-3.92723927e+00	-6.46133221e-04	-3.62770364e-04
-3.92706927e+00	-6.48953559e-04	-3.64307786e-04
-3.92689927e+00	-6.51778497e-04	-3.65847535e-04
-3.92672927e+00	-6.54608020e-04	-3.67389602e-04
-3.92655927e+00	-6.57442114e-04	-3.68933982e-04
-3.92638926e+00	-6.60280764e-04	-3.70480666e-04
-3.92621926e+00	-6.63123955e-04	-3.72029649e-04
-3.92604926e+00	-6.65971675e-04	-3.73580922e-04
-3.92587926e+00	-6.68823907e-04	-3.75134480e-04
-3.92570926e+00	-6.71680637e-04	-3.76690315e-04
-3.92553926e+00	-6.74541851e-04	-3.78248421e-04
-3.92536925e+00	-6.77407535e-04	-3.79808790e-04
-3.92519925e+00	-6.80277673e-04	-3.81371415e-04
-3.92502925e+00	-6.83152250e-04	-3.82936289e-04
-3.92485925e+00	-6.86031253e-04	-3.84503406e-04
-3.92468925e+00	-6.88914667e-04	-3.86072759e-04
-3.92451925e+00	-6.91802475e-04	-3.87644340e-04
-3.92434924e+00	-6.94694665e-04	-3.89218142e-04
-3.92417924e+00	-6.97591220e-04	-3.90794159e-04
-3.92400924e+00	-7.00492127e-04	-3.92372383e-04
-3.92383924e+00	-7.03397369e-04	-3.93952808e-04
-3.92366924e+00	-7.06306932e-04	-3.95535426e-04
-3.92349923e+00	-7.09220802e-04	-3.97120231e-04
-3.92332923e+00	-7.12138963e-04	-3.98707215e-04
-3.92315923e+00	-7.15061399e-04	-4.00296371e-04
-3.92298923e+00	-7.17988097e-04	-4.01887692e-04
-3.92281923e+00	-7.20919040e-04	-4.03481172e-04
-3.92264923e+00	-7.23854214e-04	-4.05076803e-04
-3.92247922e+00	-7.26793603e-04	-4.06674578e-04
-3.92230922e+00	-7.29737192e-04	-4.08274490e-04
-3.92213922e+00	-7.32684966e-04	-4.09876532e-04
-3.92196922e+00	-7.35636910e-04	-4.11480697e-04
-3.92179922e+00	-7.38593008e-04	-4.13086978e-04
-3.92162922e+00	-7.41553244e-04	-4.14695367e-04
-3.92145921e+00	-7.44517604e-04	-4.16305858e-04
-3.92128921e+00	-7.47486071e-04	-4.17918443e-04
-3.92111921e+00	-7.50458631e-04	-4.19533116e-04
-3.92094921e+00	-7.53435268e-04	-4.21149869e-04
-3.92077921e+00	-7.56415966e-04	-4.22768696e-04
-3.92060921e+00	-7.59400710e-04	-4.24389588e-04
-3.92043920e+00	-7.62389484e-04	-4.26012539e-04
-3.92026920e+00	-7.65382272e-04	-4.27637542e-04
-3.92009920e+00	-7.68379059e-04	-4.29264589e-04
-3.91992920e+00	-7.71379829e-04	-4.30893674e-04
-3.91975920e+00	-7.74384566e-04	-4.32524789e-04
-3.91958920e+00	-7.77393255e-04	-4.34157928e-04
-3.91941919e+00	-7.80405878e-04	-4.35793082e-04
-3.91924919e+00	-7.83422422e-04	-4.37430245e-04
-3.91907919e+00	-7.86442869e-04	-4.39069409e-04
-3.91890919e+00	-7.89467204e-04	-4.40710568e-04
-3.91873919e+00	-7.92495411e-04	-4.42353714e-04
-3.91856919e+00	-7.95527473e-04	-4.43998841e-04
-3.91839918e+00	-7.98563375e-04	-4.45645940e-04
-3.91822918e+00	-8.01603101e-04	-4.47295004e-04
-3.91805918e+00	-8.04646634e-04	-4.48946027e-04
-3.91788918e+00	-8.07693958e-04	-4.50599001e-04
-3.91771918e+00	-8.10745058e-04	-4.52253919e-04
-3.91754918e+00	-8.13799916e-04	-4.53910773e-04
-3.91737917e+00	-8.16858517e-04	-4.55569557e-04
-3.91720917e+00	-8.19920844e-04	-4.57230263e-04
-3.91703917e+00	-8.22986882e-04	-4.58892884e-04
-3.91686917e+00	-8.26056612e-04	-4.60557413e-04
-3.91669917e+00	-8.29130020e-04	-4.62223842e-04
-3.91652917e+00	-8.32207089e-04	-4.63892164e-04
-3.91635916e+00	-8.35287802e-04	-4.65562372e-04
-3.91618916e+00	-8.38372142e-04	-4.67234459e-04
-3.91601916e+00	-8.41460094e-04	-4.68908416e-04
-3.91584916e+00	-8.44551640e-04	-4.70584238e-04
-3.91567916e+00	-8.47646765e-04	-4.72261916e-04
-3.91550916e+00	-8.50745450e-04	-4.73941444e-04
-3.91533915e+00	-8.53847680e-04	-4.75622814e-04
-3.91516915e+00	-8.56953438e-04	-4.77306018e-04
-3.91499915e+00	-8.60062707e-04	-4.78991050e-04
-3.91482915e+00	-8.63175471e-04	-4.80677902e-04
-3.91465915e+00	-8.66291712e-04	-4.82366566e-04
-3.91448914e+00	-8.69411414e-04	-4.84057036e-04
-3.91431914e+00	-8.72534559e-04	-4.85749304e-04
-3.91414914e+00	-8.75661131e-04	-4.87443362e-04
-3.91397914e+00	-8.78791113e-04	-4.89139204e-04
-3.91380914e+00	-8.81924487e-04	-4.90836821e-04
-3.91363914e+00	-8.85061238e-04	-4.92536208e-04
-3.91346913e+00	-8.88201347e-04	-4.94237355e-04
-3.91329913e+00	-8.91344798e-04	-4.95940256e-04
-3.91312913e+00	-8.94491573e-04	-4.97644903e-04
-3.91295913e+00	-8.97641655e-04	-4.99351290e-04
-3.91278913e+00	-9.00795027e-04	-5.01059408e-04
-3.91261913e+00	-9.03951672e-04	-5.02769250e-04
-3.91244912e+00	-9.07111572e-04	-5.04480809e-04
-3.91227912e+00	-9.10274711e-04	-5.06194077e-04
-3.91210912e+00	-9.13441070e-04	-5.07909047e-04
-3.91193912e+00	-9.16610633e-04	-5.09625711e-04
-3.91176912e+00	-9.19783382e-04	-5.11344063e-04
-3.91159912e+00	-9.22959299e-04	-5.13064093e-04
-3.91142911e+00	-9.26138367e-04	-5.14785797e-04
-3.91125911e+00	-9.29320568e-04	-5.16509164e-04
-3.91108911e+00	-9.32505885e-04	-5.18234189e-04
-3.91091911e+00	-9.35694301e-04	-5.19960863e-04
-3.91074911e+00	-9.38885797e-04	-5.21689180e-04
-3.91057911e+00	-9.42080356e-04	-5.23419132e-04
-3.91040910e+00	-9.45277960e-04	-5.25150710e-04
-3.91023910e+00	-9.48478592e-04	-5.26883909e-04
-3.91006910e+00	-9.51682233e-04	-5.28618719e-04
-3.90989910e+00	-9.54888866e-04	-5.30355135e-04
-3.90972910e+00	-9.58098474e-04	-5.32093147e-04
-3.90955910e+00	-9.61311037e-04	-5.33832749e-04
-3.90938909e+00	-9.64526538e-04	-5.35573934e-04
-3.90921909e+00	-9.67744960e-04	-5.37316693e-04
-3.90904909e+00	-9.70966284e-04	-5.39061019e-04
-3.90887909e+00	-9.74190492e-04	-5.40806905e-04
-3.90870909e+00	-9.77417566e-04	-5.42554342e-04
-3.90853909e+00	-9.80647489e-04	-5.44303324e-04
-3.90836908e+00	-9.83880241e-04	-5.46053843e-04
-3.90819908e+00	-9.87115805e-04	-5.47805892e-04
-3.90802908e+00	-9.90354162e-04	-5.49559462e-04
-3.90785908e+00	-9.93595294e-04	-5.51314546e-04
-3.90768908e+00	-9.96839184e-04	-5.53071136e-04
-3.90751908e+00	-1.00008581e-03	-5.54829226e-04
-3.90734907e+00	-1.00333516e-03	-5.56588807e-04
-3.90717907e+00	-1.00658721e-03	-5.58349872e-04
-3.90700907e+00	-1.00984195e-03	-5.60112413e-04
-3.90683907e+00	-1.01309934e-03	-5.61876422e-04
-3.90666907e+00	-1.01635939e-03	-5.63641893e-04
-3.90649906e+00	-1.01962206e-03	-5.65408816e-04
-3.90632906e+00	-1.02288735e-03	-5.67177186e-04
-3.90615906e+00	-1.02615522e-03	-5.68946993e-04
-3.90598906e+00	-1.02942567e-03	-5.70718231e-04
-3.90581906e+00	-1.03269867e-03	-5.72490891e-04
-3.90564906e+00	-1.03597420e-03	-5.74264966e-04
-3.90547905e+00	-1.03925225e-03	-5.76040449e-04
-3.90530905e+00	-1.04253280e-03	-5.77817332e-04
-3.90513905e+00	-1.04581583e-03	-5.79595606e-04
-3.90496905e+00	-1.04910132e-03	-5.81375265e-04
-3.90479905e+00	-1.05238924e-03	-5.83156301e-04
-3.90462905e+00	-1.05567959e-03	-5.84938705e-04
-3.90445904e+00	-1.05897235e-03	-5.86722471e-04
-3.90428904e+00	-1.06226748e-03	-5.88507590e-04
-3.90411904e+00	-1.06556498e-03	-5.90294055e-04
-3.90394904e+00	-1.06886483e-03	-5.92081859e-04
-3.90377904e+00	-1.07216701e-03	-5.93870992e-04
-3.90360904e+00	-1.07547149e-03	-5.95661449e-04
-3.90343903e+00	-1.07877826e-03	-5.97453220e-04
-3.90326903e+00	-1.08208730e-03	-5.99246298e-04
-3.90309903e+00	-1.08539859e-03	-6.01040676e-04
-3.90292903e+00	-1.08871211e-03	-6.02836345e-04
-3.90275903e+00	-1.09202784e-03	-6.04633299e-04
-3.90258903e+00	-1.09534577e-03	-6.06431528e-04
-3.90241902e+00	-1.09866587e-03	-6.08231026e-04
-3.90224902e+00	-1.10198812e-03	-6.10031785e-04
-3.90207902e+00	-1.10531250e-03	-6.11833796e-04
-3.90190902e+00	-1.10863900e-03	-6.13637052e-04
-3.90173902e+00	-1.11196760e-03	-6.15441546e-04
-3.90156902e+00	-1.11529827e-03	-6.17247269e-04
-3.90139901e+00	-1.11863099e-03	-6.19054213e-04
-3.90122901e+00	-1.12196576e-03	-6.20862372e-04
-3.90105901e+00	-1.12530254e-03	-6.22671736e-04
-3.90088901e+00	-1.12864131e-03	-6.24482298e-04
-3.90071901e+00	-1.13198207e-03	-6.26294051e-04
-3.90054901e+00	-1.13532478e-03	-6.28106986e-04
-3.90037900e+00	-1.13866943e-03	-6.29921096e-04
-3.90020900e+00	-1.14201599e-03	-6.31736372e-04
-3.90003900e+00	-1.14536446e-03	-6.33552808e-04
-3.89986900e+00	-1.14871480e-03	-6.35370394e-04
-3.89969900e+00	-1.15206700e-03	-6.37189124e-04
-3.89952900e+00	-1.15542104e-03	-6.39008988e-04
-3.89935899e+00	-1.15877690e-03	-6.40829981e-04
-3.89918899e+00	-1.16213455e-03	-6.42652092e-04
-3.89901899e+00	-1.16549399e-03	-6.44475316e-04
-3.89884899e+00	-1.16885518e-03	-6.46299643e-04
-3.89867899e+00	-1.17221811e-03	-6.48125066e-04
-3.89850899e+00	-1.17558276e-03	-6.49951577e-04
-3.89833898e+00	-1.17894910e-03	-6.51779168e-04
-3.89816898e+00	-1.18231712e-03	-6.53607830e-04
-3.89799898e+00	-1.18568680e-03	-6.55437557e-04
-3.89782898e+00	-1.18905812e-03	-6.57268341e-04
-3.89765898e+00	-1.19243105e-03	-6.59100172e-04
-3.89748897e+00	-1.19580557e-03	-6.60933044e-04
-3.89731897e+00	-1.19918168e-03	-6.62766948e-04
-3.89714897e+00	-1.20255933e-03	-6.64601876e-04
-3.89697897e+00	-1.20593853e-03	-6.66437821e-04
-3.89680897e+00	-1.20931923e-03	-6.68274774e-04
-3.89663897e+00	-1.21270143e-03	-6.70112728e-04
-3.89646896e+00	-1.21608510e-03	-6.71951674e-04
-3.89629896e+00	-1.21947023e-03	-6.73791605e-04
-3.89612896e+00	-1.22285678e-03	-6.75632512e-04
-3.89595896e+00	-1.22624475e-03	-6.77474388e-04
-3.89578896e+00	-1.22963411e-03	-6.79317224e-04
-3.89561896e+00	-1.23302483e-03	-6.81161013e-04
-3.89544895e+00	-1.23641690e-03	-6.83005746e-04
-3.89527895e+00	-1.23981031e-03	-6.84851416e-04
-3.89510895e+00	-1.24320501e-03	-6.86698013e-04
-3.89493895e+00	-1.24660101e-03	-6.88545532e-04
-3.89476895e+00	-1.24999826e-03	-6.90393962e-04
-3.89459895e+00	-1.25339677e-03	-6.92243297e-04
-3.89442894e+00	-1.25679649e-03	-6.94093528e-04
-3.89425894e+00	-1.26019742e-03	-6.95944647e-04
-3.89408894e+00	-1.26359952e-03	-6.97796646e-04
-3.89391894e+00	-1.26700279e-03	-6.99649517e-04
-3.89374894e+00	-1.27040720e-03	-7.01503252e-04
-3.89357894e+00	-1.27381272e-03	-7.03357843e-04
-3.89340893e+00	-1.27721933e-03	-7.05213282e-04
-3.89323893e+00	-1.28062703e-03	-7.07069560e-04
-3.89306893e+00	-1.28403577e-03	-7.08926670e-04
-3.89289893e+00	-1.28744555e-03	-7.10784603e-04
-3.89272893e+00	-1.29085634e-03	-7.12643351e-04
-3.89255893e+00	-1.29426811e-03	-7.14502907e-04
-3.89238892e+00	-1.29768086e-03	-7.16363261e-04
-3.89221892e+00	-1.30109455e-03	-7.18224407e-04
-3.89204892e+00	-1.30450917e-03	-7.20086335e-04
-3.89187892e+00	-1.30792468e-03	-7.21949038e-04
-3.89170892e+00	-1.31134108e-03	-7.23812507e-04
-3.89153892e+00	-1.31475834e-03	-7.25676734e-04
-3.89136891e+00	-1.31817644e-03	-7.27541712e-04
-3.89119891e+00	-1.32159536e-03	-7.29407432e-04
-3.89102891e+00	-1.32501507e-03	-7.31273885e-04
-3.89085891e+00	-1.32843555e-03	-7.33141064e-04
-3.89068891e+00	-1.33185678e-03	-7.35008960e-04
-3.89051891e+00	-1.33527875e-03	-7.36877566e-04
-3.89034890e+00	-1.33870142e-03	-7.38746873e-04
-3.89017890e+00	-1.34212477e-03	-7.40616872e-04
-3.89000890e+00	-1.34554879e-03	-7.42487556e-04
-3.88983890e+00	-1.34897345e-03	-7.44358916e-04
-3.88966890e+00	-1.35239874e-03	-7.46230945e-04
-3.88949889e+00	-1.35582461e-03	-7.48103633e-04
-3.88932889e+00	-1.35925107e-03	-7.49976973e-04
-3.88915889e+00	-1.36267808e-03	-7.51850957e-04
-3.88898889e+00	-1.36610562e-03	-7.53725576e-04
-3.88881889e+00	-1.36953367e-03	-7.55600821e-04
-3.88864889e+00	-1.37296220e-03	-7.57476685e-04
-3.88847888e+00	-1.37639120e-03	-7.59353160e-04
-3.88830888e+00	-1.37982064e-03	-7.61230237e-04
-3.88813888e+00	-1.38325050e-03	-7.63107907e-04
-3.88796888e+00	-1.38668076e-03	-7.64986164e-04
-3.88779888e+00	-1.39011140e-03	-7.66864997e-04
-3.88762888e+00	-1.39354239e-03	-7.68744399e-04
-3.88745887e+00	-1.39697371e-03	-7.70624362e-04
-3.88728887e+00	-1.40040533e-03	-7.72504877e-04
-3.88711887e+00	-1.40383724e-03	-7.74385937e-04
-3.88694887e+00	-1.40726942e-03	-7.76267532e-04
-3.88677887e+00	-1.41070183e-03	-7.78149654e-04
-3.88660887e+00	-1.41413446e-03	-7.80032296e-04
-3.88643886e+00	-1.41756729e-03	-7.81915448e-04
-3.88626886e+00	-1.42100029e-03	-7.83799102e-04
-3.88609886e+00	-1.42443343e-03	-7.85683251e-04
-3.88592886e+00	-1.42786671e-03	-7.87567885e-04
-3.88575886e+00	-1.43130008e-03	-7.89452996e-04
-3.88558886e+00	-1.43473354e-03	-7.91338577e-04
-3.88541885e+00	-1.43816706e-03	-7.93224618e-04
-3.88524885e+00	-1.44160061e-03	-7.95111110e-04
-3.88507885e+00	-1.44503417e-03	-7.96998047e-04
-3.88490885e+00	-1.44846773e-03	-7.98885419e-04
-3.88473885e+00	-1.45190124e-03	-8.00773218e-04
-3.88456885e+00	-1.45533470e-03	-8.02661436e-04
-3.88439884e+00	-1.45876809e-03	-8.04550064e-04
-3.88422884e+00	-1.46220136e-03	-8.06439093e-04
-3.88405884e+00	-1.46563451e-03	-8.08328516e-04
-3.88388884e+00	-1.46906752e-03	-8.10218324e-04
-3.88371884e+00	-1.47250034e-03	-8.12108508e-04
-3.88354884e+00	-1.47593298e-03	-8.13999060e-04
-3.88337883e+00	-1.47936539e-03	-8.15889971e-04
-3.88320883e+00	-1.48279756e-03	-8.17781234e-04
-3.88303883e+00	-1.48622946e-03	-8.19672839e-04
-3.88286883e+00	-1.48966107e-03	-8.21564779e-04
-3.88269883e+00	-1.49309237e-03	-8.23457044e-04
-3.88252883e+00	-1.49652334e-03	-8.25349626e-04
-3.88235882e+00	-1.49995394e-03	-8.27242517e-04
-3.88218882e+00	-1.50338416e-03	-8.29135709e-04
-3.88201882e+00	-1.50681397e-03	-8.31029192e-04
-3.88184882e+00	-1.51024335e-03	-8.32922958e-04
-3.88167882e+00	-1.51367228e-03	-8.34816999e-04
-3.88150882e+00	-1.51710073e-03	-8.36711306e-04
-3.88133881e+00	-1.52052868e-03	-8.38605871e-04
-3.88116881e+00	-1.52395610e-03	-8.40500685e-04
-3.88099881e+00	-1.52738310e-03	-8.42395787e-04
-3.88082881e+00	-1.53081013e-03	-8.44291330e-04
-3.88065881e+00	-1.53423719e-03	-8.46187320e-04
-3.88048880e+00	-1.53766426e-03	-8.48083752e-04
-3.88031880e+00	-1.54109133e-03	-8.49980617e-04
-3.88014880e+00	-1.54451837e-03	-8.51877911e-04
-3.87997880e+00	-1.54794535e-03	-8.53775627e-04
-3.87980880e+00	-1.55137226e-03	-8.55673758e-04
-3.87963880e+00	-1.55479907e-03	-8.57572298e-04
-3.87946879e+00	-1.55822577e-03	-8.59471241e-04
-3.87929879e+00	-1.56165232e-03	-8.61370579e-04
-3.87912879e+00	-1.56507872e-03	-8.63270308e-04
-3.87895879e+00	-1.56850494e-03	-8.65170421e-04
-3.87878879e+00	-1.57193095e-03	-8.67070910e-04
-3.87861879e+00	-1.57535673e-03	-8.68971771e-04
-3.87844878e+00	-1.57878227e-03	-8.70872997e-04
-3.87827878e+00	-1.58220754e-03	-8.72774580e-04
-3.87810878e+00	-1.58563253e-03	-8.74676516e-04
-3.87793878e+00	-1.58905720e-03	-8.76578798e-04
-3.87776878e+00	-1.59248154e-03	-8.78481420e-04
-3.87759878e+00	-1.59590552e-03	-8.80384375e-04
-3.87742877e+00	-1.59932914e-03	-8.82287657e-04
-3.87725877e+00	-1.60275235e-03	-8.84191261e-04
-3.87708877e+00	-1.60617515e-03	-8.86095179e-04
-3.87691877e+00	-1.60959752e-03	-8.87999405e-04
-3.87674877e+00	-1.61301942e-03	-8.89903934e-04
-3.87657877e+00	-1.61644085e-03	-8.91808759e-04
-3.87640876e+00	-1.61986177e-03	-8.93713875e-04
-3.87623876e+00	-1.62328217e-03	-8.95619274e-04
-3.87606876e+00	-1.62670204e-03	-8.97524951e-04
-3.87589876e+00	-1.63012133e-03	-8.99430899e-04
-3.87572876e+00	-1.63354005e-03	-9.01337113e-04
-3.87555876e+00	-1.63695816e-03	-9.03243587e-04
-3.87538875e+00	-1.64037564e-03	-9.05150314e-04
-3.87521875e+00	-1.64379248e-03	-9.07057288e-04
-3.87504875e+00	-1.64720865e-03	-9.08964503e-04
-3.87487875e+00	-1.65062413e-03	-9.10871953e-04
-3.87470875e+00	-1.65403891e-03	-9.12779632e-04
-3.87453875e+00	-1.65745295e-03	-9.14687534e-04
-3.87436874e+00	-1.66086625e-03	-9.16595654e-04
-3.87419874e+00	-1.66427878e-03	-9.18503984e-04
-3.87402874e+00	-1.66769052e-03	-9.20412519e-04
-3.87385874e+00	-1.67110145e-03	-9.22321253e-04
-3.87368874e+00	-1.67451155e-03	-9.24230180e-04
-3.87351874e+00	-1.67792079e-03	-9.26139293e-04
-3.87334873e+00	-1.68132917e-03	-9.28048588e-04
-3.87317873e+00	-1.68473665e-03	-9.29958058e-04
-3.87300873e+00	-1.68814323e-03	-9.31867697e-04
-3.87283873e+00	-1.69154887e-03	-9.33777499e-04
-3.87266873e+00	-1.69495356e-03	-9.35687458e-04
-3.87249872e+00	-1.69835728e-03	-9.37597568e-04
-3.87232872e+00	-1.70176001e-03	-9.39507824e-04
-3.87215872e+00	-1.70516172e-03	-9.41418219e-04
-3.87198872e+00	-1.70856241e-03	-9.43328748e-04
-3.87181872e+00	-1.71196204e-03	-9.45239405e-04
-3.87164872e+00	-1.71536060e-03	-9.47150183e-04
-3.87147871e+00	-1.71875807e-03	-9.49061077e-04
-3.87130871e+00	-1.72215443e-03	-9.50972082e-04
-3.87113871e+00	-1.72554966e-03	-9.52883191e-04
-3.87096871e+00	-1.72894374e-03	-9.54794398e-04
-3.87079871e+00	-1.73233664e-03	-9.56705698e-04
-3.87062871e+00	-1.73572836e-03	-9.58617086e-04
-3.87045870e+00	-1.73911887e-03	-9.60528554e-04
-3.87028870e+00	-1.74250815e-03	-9.62440097e-04
-3.87011870e+00	-1.74589618e-03	-9.64351710e-04
-3.86994870e+00	-1.74928295e-03	-9.66263387e-04
-3.86977870e+00	-1.75266842e-03	-9.68175122e-04
-3.86960870e+00	-1.75605259e-03	-9.70086909e-04
-3.86943869e+00	-1.75943544e-03	-9.71998743e-04
-3.86926869e+00	-1.76281694e-03	-9.73910618e-04
-3.86909869e+00	-1.76619707e-03	-9.75822528e-04
-3.86892869e+00	-1.76957582e-03	-9.77734467e-04
-3.86875869e+00	-1.77295317e-03	-9.79646431e-04
-3.86858869e+00	-1.77632909e-03	-9.81558412e-04
-3.86841868e+00	-1.77970358e-03	-9.83470406e-04
-3.86824868e+00	-1.78307660e-03	-9.85382407e-04
-3.86807868e+00	-1.78644815e-03	-9.87294409e-04
-3.86790868e+00	-1.78981819e-03	-9.89206407e-04
-3.86773868e+00	-1.79318672e-03	-9.91118394e-04
-3.86756868e+00	-1.79655371e-03	-9.93030366e-04
-3.86739867e+00	-1.79991915e-03	-9.94942317e-04
-3.86722867e+00	-1.80328301e-03	-9.96854240e-04
-3.86705867e+00	-1.80664529e-03	-9.98766132e-04
-3.86688867e+00	-1.81000594e-03	-1.00067799e-03
-3.86671867e+00	-1.81336497e-03	-1.00258980e-03
-3.86654867e+00	-1.81672235e-03	-1.00450156e-03
-3.86637866e+00	-1.82007807e-03	-1.00641326e-03
-3.86620866e+00	-1.82343209e-03	-1.00832491e-03
-3.86603866e+00	-1.82678441e-03	-1.01023649e-03
-3.86586866e+00	-1.83013501e-03	-1.01214800e-03
-3.86569866e+00	-1.83348387e-03	-1.01405943e-03
-3.86552866e+00	-1.83683096e-03	-1.01597078e-03
-3.86535865e+00	-1.84017628e-03	-1.01788205e-03
-3.86518865e+00	-1.84351980e-03	-1.01979322e-03
-3.86501865e+00	-1.84686151e-03	-1.02170429e-03
-3.86484865e+00	-1.85020138e-03	-1.02361526e-03
-3.86467865e+00	-1.85353940e-03	-1.02552611e-03
-3.86450865e+00	-1.85687555e-03	-1.02743686e-03
-3.86433864e+00	-1.86020981e-03	-1.02934748e-03
-3.86416864e+00	-1.86354216e-03	-1.03125798e-03
-3.86399864e+00	-1.86687259e-03	-1.03316835e-03
-3.86382864e+00	-1.87020108e-03	-1.03507858e-03
-3.86365864e+00	-1.87352761e-03	-1.03698867e-03
-3.86348863e+00	-1.87685216e-03	-1.03889861e-03
-3.86331863e+00	-1.88017471e-03	-1.04080840e-03
-3.86314863e+00	-1.88349525e-03	-1.04271803e-03
-3.86297863e+00	-1.88681375e-03	-1.04462750e-03
-3.86280863e+00	-1.89013021e-03	-1.04653680e-03
-3.86263863e+00	-1.89344460e-03	-1.04844593e-03
-3.86246862e+00	-1.89675690e-03	-1.05035488e-03
-3.86229862e+00	-1.90006710e-03	-1.05226364e-03
-3.86212862e+00	-1.90337517e-03	-1.05417222e-03
-3.86195862e+00	-1.90668111e-03	-1.05608060e-03
-3.86178862e+00	-1.90998489e-03	-1.05798878e-03
-3.86161862e+00	-1.91328650e-03	-1.05989676e-03
-3.86144861e+00	-1.91658592e-03	-1.06180452e-03
-3.86127861e+00	-1.91988313e-03	-1.06371207e-03
-3.86110861e+00	-1.92317811e-03	-1.06561940e-03
-3.86093861e+00	-1.92647085e-03	-1.06752650e-03
-3.86076861e+00	-1.92976133e-03	-1.06943338e-03
-3.86059861e+00	-1.93304953e-03	-1.07134001e-03
-3.86042860e+00	-1.93633543e-03	-1.07324641e-03
-3.86025860e+00	-1.93961902e-03	-1.07515255e-03
-3.86008860e+00	-1.94290028e-03	-1.07705845e-03
-3.85991860e+00	-1.94617920e-03	-1.07896409e-03
-3.85974860e+00	-1.94945575e-03	-1.08086947e-03
-3.85957860e+00	-1.95272992e-03	-1.08277458e-03
-3.85940859e+00	-1.95600169e-03	-1.08467941e-03
-3.85923859e+00	-1.95927104e-03	-1.08658397e-03
-3.85906859e+00	-1.96253796e-03	-1.08848825e-03
-3.85889859e+00	-1.96580244e-03	-1.09039224e-03
-3.85872859e+00	-1.96906444e-03	-1.09229594e-03
-3.85855859e+00	-1.97232397e-03	-1.09419934e-03
-3.85838858e+00	-1.97558099e-03	-1.09610244e-03
-3.85821858e+00	-1.97883550e-03	-1.09800523e-03
-3.85804858e+00	-1.98208747e-03	-1.09990771e-03
-3.85787858e+00	-1.98533690e-03	-1.10180987e-03
-3.85770858e+00	-1.98858376e-03	-1.10371171e-03
-3.85753858e+00	-1.99182803e-03	-1.10561322e-03
-3.85736857e+00	-1.99506970e-03	-1.10751440e-03
-3.85719857e+00	-1.99830876e-03	-1.10941524e-03
-3.85702857e+00	-2.00154519e-03	-1.11131574e-03
-3.85685857e+00	-2.00477896e-03	-1.11321589e-03
-3.85668857e+00	-2.00801007e-03	-1.11511569e-03
-3.85651857e+00	-2.01123850e-03	-1.11701513e-03
-3.85634856e+00	-2.01446423e-03	-1.11891422e-03
-3.85617856e+00	-2.01768725e-03	-1.12081293e-03
-3.85600856e+00	-2.02090753e-03	-1.12271127e-03
-3.85583856e+00	-2.02412507e-03	-1.12460924e-03
-3.85566856e+00	-2.02733984e-03	-1.12650682e-03
-3.85549855e+00	-2.03055183e-03	-1.12840402e-03
-3.85532855e+00	-2.03376103e-03	-1.13030082e-03
-3.85515855e+00	-2.03696742e-03	-1.13219723e-03
-3.85498855e+00	-2.04017098e-03	-1.13409324e-03
-3.85481855e+00	-2.04337169e-03	-1.13598885e-03
-3.85464855e+00	-2.04656955e-03	-1.13788404e-03
-3.85447854e+00	-2.04976453e-03	-1.13977882e-03
-3.85430854e+00	-2.05295662e-03	-1.14167318e-03
-3.85413854e+00	-2.05614580e-03	-1.14356711e-03
-3.85396854e+00	-2.05933205e-03	-1.14546061e-03
-3.85379854e+00	-2.06251537e-03	-1.14735368e-03
-3.85362854e+00	-2.06569574e-03	-1.14924631e-03
-3.85345853e+00	-2.06887313e-03	-1.15113850e-03
-3.85328853e+00	-2.07204754e-03	-1.15303024e-03
-3.85311853e+00	-2.07521895e-03	-1.15492153e-03
-3.85294853e+00	-2.07838734e-03	-1.15681235e-03
-3.85277853e+00	-2.08155269e-03	-1.15870272e-03
-3.85260853e+00	-2.08471500e-03	-1.16059262e-03
-3.85243852e+00	-2.08787425e-03	-1.16248205e-03
-3.85226852e+00	-2.09103042e-03	-1.16437100e-03
-3.85209852e+00	-2.09418349e-03	-1.16625947e-03
-3.85192852e+00	-2.09733345e-03	-1.16814745e-03
-3.85175852e+00	-2.10048029e-03	-1.17003494e-03
-3.85158852e+00	-2.10362399e-03	-1.17192194e-03
-3.85141851e+00	-2.10676453e-03	-1.17380844e-03
-3.85124851e+00	-2.10990191e-03	-1.17569444e-03
-3.85107851e+00	-2.11303610e-03	-1.17757992e-03
-3.85090851e+00	-2.11616708e-03	-1.17946490e-03
-3.85073851e+00	-2.11929485e-03	-1.18134935e-03
-3.85056851e+00	-2.12241939e-03	-1.18323329e-03
-3.85039850e+00	-2.12554069e-03	-1.18511669e-03
-3.85022850e+00	-2.12865872e-03	-1.18699957e-03
-3.85005850e+00	-2.13177348e-03	-1.18888191e-03
-3.84988850e+00	-2.13488495e-03	-1.19076371e-03
-3.84971850e+00	-2.13799312e-03	-1.19264496e-03
-3.84954850e+00	-2.14109796e-03	-1.19452567e-03
-3.84937849e+00	-2.14419947e-03	-1.19640582e-03
-3.84920849e+00	-2.14729763e-03	-1.19828541e-03
-3.84903849e+00	-2.15039242e-03	-1.20016444e-03
-3.84886849e+00	-2.15348384e-03	-1.20204291e-03
-3.84869849e+00	-2.15657187e-03	-1.20392080e-03
-3.84852849e+00	-2.15965648e-03	-1.20579812e-03
-3.84835848e+00	-2.16273768e-03	-1.20767485e-03
-3.84818848e+00	-2.16581543e-03	-1.20955101e-03
-3.84801848e+00	-2.16888974e-03	-1.21142657e-03
-3.84784848e+00	-2.17196058e-03	-1.21330154e-03
-3.84767848e+00	-2.17502794e-03	-1.21517591e-03
-3.84750848e+00	-2.17809181e-03	-1.21704968e-03
-3.84733847e+00	-2.18115217e-03	-1.21892285e-03
-3.84716847e+00	-2.18420901e-03	-1.22079540e-03
-3.84699847e+00	-2.18726231e-03	-1.22266734e-03
-3.84682847e+00	-2.19031205e-03	-1.22453865e-03
-3.84665847e+00	-2.19335824e-03	-1.22640935e-03
-3.84648846e+00	-2.19640084e-03	-1.22827942e-03
-3.84631846e+00	-2.19943985e-03	-1.23014885e-03
-3.84614846e+00	-2.20247526e-03	-1.23201765e-03
-3.84597846e+00	-2.20550704e-03	-1.23388581e-03
-3.84580846e+00	-2.20853519e-03	-1.23575332e-03
-3.84563846e+00	-2.21155969e-03	-1.23762018e-03
-3.84546845e+00	-2.21458052e-03	-1.23948639e-03
-3.84529845e+00	-2.21759768e-03	-1.24135195e-03
-3.84512845e+00	-2.22061115e-03	-1.24321684e-03
-3.84495845e+00	-2.22362092e-03	-1.24508106e-03
-3.84478845e+00	-2.22662697e-03	-1.24694462e-03
-3.84461845e+00	-2.22962928e-03	-1.24880750e-03
-3.84444844e+00	-2.23262786e-03	-1.25066970e-03
-3.84427844e+00	-2.23562267e-03	-1.25253122e-03
-3.84410844e+00	-2.23861371e-03	-1.25439206e-03
-3.84393844e+00	-2.24160097e-03	-1.25625220e-03
-3.84376844e+00	-2.24458443e-03	-1.25811165e-03
-3.84359844e+00	-2.24756407e-03	-1.25997039e-03
-3.84342843e+00	-2.25053989e-03	-1.26182844e-03
-3.84325843e+00	-2.25351187e-03	-1.26368578e-03
-3.84308843e+00	-2.25648000e-03	-1.26554241e-03
-3.84291843e+00	-2.25944426e-03	-1.26739832e-03
-3.84274843e+00	-2.26240464e-03	-1.26925351e-03
-3.84257843e+00	-2.26536114e-03	-1.27110798e-03
-3.84240842e+00	-2.26831372e-03	-1.27296172e-03
-3.84223842e+00	-2.27126239e-03	-1.27481473e-03
-3.84206842e+00	-2.27420713e-03	-1.27666701e-03
-3.84189842e+00	-2.27714792e-03	-1.27851854e-03
-3.84172842e+00	-2.28008476e-03	-1.28036933e-03
-3.84155842e+00	-2.28301763e-03	-1.28221938e-03
-3.84138841e+00	-2.28594651e-03	-1.28406867e-03
-3.84121841e+00	-2.28887140e-03	-1.28591721e-03
-3.84104841e+00	-2.29179228e-03	-1.28776499e-03
-3.84087841e+00	-2.29470913e-03	-1.28961201e-03
-3.84070841e+00	-2.29762196e-03	-1.29145825e-03
-3.84053841e+00	-2.30053073e-03	-1.29330373e-03
-3.84036840e+00	-2.30343545e-03	-1.29514844e-03
-3.84019840e+00	-2.30633610e-03	-1.29699236e-03
-3.84002840e+00	-2.30923266e-03	-1.29883550e-03
-3.83985840e+00	-2.31212512e-03	-1.30067786e-03
-3.83968840e+00	-2.31501347e-03	-1.30251942e-03
-3.83951840e+00	-2.31789770e-03	-1.30436019e-03
-3.83934839e+00	-2.32077780e-03	-1.30620017e-03
-3.83917839e+00	-2.32365375e-03	-1.30803934e-03
-3.83900839e+00	-2.32652554e-03	-1.30987770e-03
-3.83883839e+00	-2.32939316e-03	-1.31171526e-03
-3.83866839e+00	-2.33225659e-03	-1.31355200e-03
-3.83849838e+00	-2.33511583e-03	-1.31538793e-03
-3.83832838e+00	-2.33797086e-03	-1.31722303e-03
-3.83815838e+00	-2.34082167e-03	-1.31905732e-03
-3.83798838e+00	-2.34366824e-03	-1.32089077e-03
-3.83781838e+00	-2.34651058e-03	-1.32272339e-03
-3.83764838e+00	-2.34934865e-03	-1.32455517e-03
-3.83747837e+00	-2.35218246e-03	-1.32638612e-03
-3.83730837e+00	-2.35501198e-03	-1.32821622e-03
-3.83713837e+00	-2.35783721e-03	-1.33004548e-03
-3.83696837e+00	-2.36065814e-03	-1.33187388e-03
-3.83679837e+00	-2.36347475e-03	-1.33370144e-03
-3.83662837e+00	-2.36628704e-03	-1.33552813e-03
-3.83645836e+00	-2.36909498e-03	-1.33735396e-03
-3.83628836e+00	-2.37189857e-03	-1.33917893e-03
-3.83611836e+00	-2.37469780e-03	-1.34100303e-03
-3.83594836e+00	-2.37749266e-03	-1.34282625e-03
-3.83577836e+00	-2.38028312e-03	-1.34464860e-03
-3.83560836e+00	-2.38306919e-03	-1.34647007e-03
-3.83543835e+00	-2.38585085e-03	-1.34829066e-03
-3.83526835e+00	-2.38862809e-03	-1.35011036e-03
-3.83509835e+00	-2.39140090e-03	-1.35192917e-03
-3.83492835e+00	-2.39416926e-03	-1.35374709e-03
-3.83475835e+00	-2.39693317e-03	-1.35556411e-03
-3.83458835e+00	-2.39969261e-03	-1.35738023e-03
-3.83441834e+00	-2.40244757e-03	-1.35919544e-03
-3.83424834e+00	-2.40519804e-03	-1.36100975e-03
-3.83407834e+00	-2.40794401e-03	-1.36282314e-03
-3.83390834e+00	-2.41068547e-03	-1.36463562e-03
-3.83373834e+00	-2.41342241e-03	-1.36644718e-03
-3.83356834e+00	-2.41615481e-03	-1.36825782e-03
-3.83339833e+00	-2.41888267e-03	-1.37006754e-03
-3.83322833e+00	-2.42160598e-03	-1.37187632e-03
-3.83305833e+00	-2.42432471e-03	-1.37368418e-03
-3.83288833e+00	-2.42703887e-03	-1.37549109e-03
-3.83271833e+00	-2.42974844e-03	-1.37729707e-03
-3.83254833e+00	-2.43245341e-03	-1.37910211e-03
-3.83237832e+00	-2.43515377e-03	-1.38090620e-03
-3.83220832e+00	-2.43784951e-03	-1.38270934e-03
-3.83203832e+00	-2.44054062e-03	-1.38451153e-03
-3.83186832e+00	-2.44322708e-03	-1.38631276e-03
-3.83169832e+00	-2.44590889e-03	-1.38811304e-03
-3.83152832e+00	-2.44858604e-03	-1.38991235e-03
-3.83135831e+00	-2.45125851e-03	-1.39171069e-03
-3.83118831e+00	-2.45392630e-03	-1.39350807e-03
-3.83101831e+00	-2.45658939e-03	-1.39530447e-03
-3.83084831e+00	-2.45924777e-03	-1.39709990e-03
-3.83067831e+00	-2.46190144e-03	-1.39889435e-03
-3.83050831e+00	-2.46455038e-03	-1.40068782e-03
-3.83033830e+00	-2.46719459e-03	-1.40248030e-03
-3.83016830e+00	-2.46983405e-03	-1.40427179e-03
-3.82999830e+00	-2.47246874e-03	-1.40606229e-03
-3.82982830e+00	-2.47509868e-03	-1.40785179e-03
-3.82965830e+00	-2.47772383e-03	-1.40964030e-03
-3.82948829e+00	-2.48034419e-03	-1.41142780e-03
-3.82931829e+00	-2.48295976e-03	-1.41321430e-03
-3.82914829e+00	-2.48557052e-03	-1.41499979e-03
-3.82897829e+00	-2.48817646e-03	-1.41678427e-03
-3.82880829e+00	-2.49077757e-03	-1.41856774e-03
-3.82863829e+00	-2.49337384e-03	-1.42035018e-03
-3.82846828e+00	-2.49596526e-03	-1.42213161e-03
-3.82829828e+00	-2.49855183e-03	-1.42391201e-03
-3.82812828e+00	-2.50113352e-03	-1.42569139e-03
-3.82795828e+00	-2.50371034e-03	-1.42746973e-03
-3.82778828e+00	-2.50628227e-03	-1.42924704e-03
-3.82761828e+00	-2.50884931e-03	-1.43102332e-03
-3.82744827e+00	-2.51141143e-03	-1.43279856e-03
-3.82727827e+00	-2.51396864e-03	-1.43457275e-03
-3.82710827e+00	-2.51652092e-03	-1.43634590e-03
-3.82693827e+00	-2.51906827e-03	-1.43811799e-03
-3.82676827e+00	-2.52161067e-03	-1.43988904e-03
-3.82659827e+00	-2.52414812e-03	-1.44165903e-03
-3.82642826e+00	-2.52668060e-03	-1.44342797e-03
-3.82625826e+00	-2.52920811e-03	-1.44519584e-03
-3.82608826e+00	-2.53173063e-03	-1.44696265e-03
-3.82591826e+00	-2.53424816e-03	-1.44872840e-03
-3.82574826e+00	-2.53676069e-03	-1.45049307e-03
-3.82557826e+00	-2.53926821e-03	-1.45225667e-03
-3.82540825e+00	-2.54177071e-03	-1.45401920e-03
-3.82523825e+00	-2.54426818e-03	-1.45578064e-03
-3.82506825e+00	-2.54676061e-03	-1.45754101e-03
-3.82489825e+00	-2.54924799e-03	-1.45930029e-03
-3.82472825e+00	-2.55173031e-03	-1.46105848e-03
-3.82455825e+00	-2.55420757e-03	-1.46281559e-03
-3.82438824e+00	-2.55667975e-03	-1.46457160e-03
-3.82421824e+00	-2.55914685e-03	-1.46632651e-03
-3.82404824e+00	-2.56160886e-03	-1.46808033e-03
-3.82387824e+00	-2.56406577e-03	-1.46983304e-03
-3.82370824e+00	-2.56651756e-03	-1.47158465e-03
-3.82353824e+00	-2.56896424e-03	-1.47333515e-03
-3.82336823e+00	-2.57140579e-03	-1.47508454e-03
-3.82319823e+00	-2.57384220e-03	-1.47683282e-03
-3.82302823e+00	-2.57627347e-03	-1.47857998e-03
-3.82285823e+00	-2.57869958e-03	-1.48032603e-03
-3.82268823e+00	-2.58112053e-03	-1.48207095e-03
-3.82251823e+00	-2.58353631e-03	-1.48381475e-03
-3.82234822e+00	-2.58594690e-03	-1.48555742e-03
-3.82217822e+00	-2.58835232e-03	-1.48729896e-03
-3.82200822e+00	-2.59075253e-03	-1.48903937e-03
-3.82183822e+00	-2.59314754e-03	-1.49077864e-03
-3.82166822e+00	-2.59553733e-03	-1.49251678e-03
-3.82149821e+00	-2.59792191e-03	-1.49425378e-03
-3.82132821e+00	-2.60030125e-03	-1.49598963e-03
-3.82115821e+00	-2.60267536e-03	-1.49772433e-03
-3.82098821e+00	-2.60504422e-03	-1.49945789e-03
-3.82081821e+00	-2.60740783e-03	-1.50119030e-03
-3.82064821e+00	-2.60976617e-03	-1.50292155e-03
-3.82047820e+00	-2.61211924e-03	-1.50465165e-03
-3.82030820e+00	-2.61446703e-03	-1.50638058e-03
-3.82013820e+00	-2.61680954e-03	-1.50810836e-03
-3.81996820e+00	-2.61914675e-03	-1.50983497e-03
-3.81979820e+00	-2.62147866e-03	-1.51156041e-03
-3.81962820e+00	-2.62380526e-03	-1.51328468e-03
-3.81945819e+00	-2.62612654e-03	-1.51500779e-03
-3.81928819e+00	-2.62844249e-03	-1.51672971e-03
-3.81911819e+00	-2.63075311e-03	-1.51845046e-03
-3.81894819e+00	-2.63305839e-03	-1.52017003e-03
-3.81877819e+00	-2.63535832e-03	-1.52188842e-03
-3.81860819e+00	-2.63765289e-03	-1.52360562e-03
-3.81843818e+00	-2.63994210e-03	-1.52532163e-03
-3.81826818e+00	-2.64222594e-03	-1.52703646e-03
-3.81809818e+00	-2.64450439e-03	-1.52875009e-03
-3.81792818e+00	-2.64677746e-03	-1.53046253e-03
-3.81775818e+00	-2.64904513e-03	-1.53217376e-03
-3.81758818e+00	-2.65130741e-03	-1.53388380e-03
-3.81741817e+00	-2.65356427e-03	-1.53559264e-03
-3.81724817e+00	-2.65581571e-03	-1.53730027e-03
-3.81707817e+00	-2.65806173e-03	-1.53900670e-03
-3.81690817e+00	-2.66030232e-03	-1.54071191e-03
-3.81673817e+00	-2.66253747e-03	-1.54241592e-03
-3.81656817e+00	-2.66476718e-03	-1.54411871e-03
-3.81639816e+00	-2.66699143e-03	-1.54582028e-03
-3.81622816e+00	-2.66921022e-03	-1.54752063e-03
-3.81605816e+00	-2.67142355e-03	-1.54921976e-03
-3.81588816e+00	-2.67363140e-03	-1.55091767e-03
-3.81571816e+00	-2.67583377e-03	-1.55261435e-03
-3.81554816e+00	-2.67803065e-03	-1.55430981e-03
-3.81537815e+00	-2.68022204e-03	-1.55600403e-03
-3.81520815e+00	-2.68240792e-03	-1.55769702e-03
-3.81503815e+00	-2.68458830e-03	-1.55938877e-03
-3.81486815e+00	-2.68676316e-03	-1.56107928e-03
-3.81469815e+00	-2.68893249e-03	-1.56276856e-03
-3.81452815e+00	-2.69109630e-03	-1.56445659e-03
-3.81435814e+00	-2.69325458e-03	-1.56614338e-03
-3.81418814e+00	-2.69540731e-03	-1.56782892e-03
-3.81401814e+00	-2.69755449e-03	-1.56951321e-03
-3.81384814e+00	-2.69969612e-03	-1.57119625e-03
-3.81367814e+00	-2.70183218e-03	-1.57287804e-03
-3.81350814e+00	-2.70396268e-03	-1.57455857e-03
-3.81333813e+00	-2.70608760e-03	-1.57623785e-03
-3.81316813e+00	-2.70820694e-03	-1.57791586e-03
-3.81299813e+00	-2.71032070e-03	-1.57959261e-03
-3.81282813e+00	-2.71242885e-03	-1.58126810e-03
-3.81265813e+00	-2.71453141e-03	-1.58294232e-03
-3.81248812e+00	-2.71662837e-03	-1.58461527e-03
-3.81231812e+00	-2.71871970e-03	-1.58628695e-03
-3.81214812e+00	-2.72080543e-03	-1.58795736e-03
-3.81197812e+00	-2.72288552e-03	-1.58962649e-03
-3.81180812e+00	-2.72495999e-03	-1.59129435e-03
-3.81163812e+00	-2.72702881e-03	-1.59296092e-03
-3.81146811e+00	-2.72909200e-03	-1.59462622e-03
-3.81129811e+00	-2.73114953e-03	-1.59629023e-03
-3.81112811e+00	-2.73320141e-03	-1.59795295e-03
-3.81095811e+00	-2.73524763e-03	-1.59961439e-03
-3.81078811e+00	-2.73728819e-03	-1.60127454e-03
-3.81061811e+00	-2.73932307e-03	-1.60293340e-03
-3.81044810e+00	-2.74135227e-03	-1.60459096e-03
-3.81027810e+00	-2.74337579e-03	-1.60624723e-03
-3.81010810e+00	-2.74539361e-03	-1.60790220e-03
-3.80993810e+00	-2.74740575e-03	-1.60955587e-03
-3.80976810e+00	-2.74941218e-03	-1.61120824e-03
-3.80959810e+00	-2.75141290e-03	-1.61285931e-03
-3.80942809e+00	-2.75340792e-03	-1.61450907e-03
-3.80925809e+00	-2.75539721e-03	-1.61615752e-03
-3.80908809e+00	-2.75738078e-03	-1.61780466e-03
-3.80891809e+00	-2.75935863e-03	-1.61945050e-03
-3.80874809e+00	-2.76133074e-03	-1.62109502e-03
-3.80857809e+00	-2.76329711e-03	-1.62273822e-03
-3.80840808e+00	-2.76525773e-03	-1.62438011e-03
-3.80823808e+00	-2.76721261e-03	-1.62602068e-03
-3.80806808e+00	-2.76916173e-03	-1.62765992e-03
-3.80789808e+00	-2.77110509e-03	-1.62929785e-03
-3.80772808e+00	-2.77304268e-03	-1.63093445e-03
-3.80755808e+00	-2.77497451e-03	-1.63256973e-03
-3.80738807e+00	-2.77690056e-03	-1.63420367e-03
-3.80721807e+00	-2.77882082e-03	-1.63583629e-03
-3.80704807e+00	-2.78073531e-03	-1.63746758e-03
-3.80687807e+00	-2.78264400e-03	-1.63909753e-03
-3.80670807e+00	-2.78454689e-03	-1.64072615e-03
-3.80653807e+00	-2.78644399e-03	-1.64235343e-03
-3.80636806e+00	-2.78833528e-03	-1.64397937e-03
-3.80619806e+00	-2.79022076e-03	-1.64560397e-03
-3.80602806e+00	-2.79210043e-03	-1.64722723e-03
-3.80585806e+00	-2.79397427e-03	-1.64884915e-03
-3.80568806e+00	-2.79584230e-03	-1.65046972e-03
-3.80551806e+00	-2.79770449e-03	-1.65208894e-03
-3.80534805e+00	-2.79956085e-03	-1.65370681e-03
-3.80517805e+00	-2.80141137e-03	-1.65532334e-03
-3.80500805e+00	-2.80325605e-03	-1.65693851e-03
-3.80483805e+00	-2.80509489e-03	-1.65855232e-03
-3.80466805e+00	-2.80692787e-03	-1.66016479e-03
-3.80449804e+00	-2.80875499e-03	-1.66177589e-03
-3.80432804e+00	-2.81057626e-03	-1.66338564e-03
-3.80415804e+00	-2.81239166e-03	-1.66499402e-03
-3.80398804e+00	-2.81420119e-03	-1.66660104e-03
-3.80381804e+00	-2.81600485e-03	-1.66820670e-03
-3.80364804e+00	-2.81780263e-03	-1.66981100e-03
-3.80347803e+00	-2.81959453e-03	-1.67141392e-03
-3.80330803e+00	-2.82138055e-03	-1.67301548e-03
-3.80313803e+00	-2.82316067e-03	-1.67461567e-03
-3.80296803e+00	-2.82493490e-03	-1.67621449e-03
-3.80279803e+00	-2.82670324e-03	-1.67781193e-03
-3.80262803e+00	-2.82846567e-03	-1.67940800e-03
-3.80245802e+00	-2.83022220e-03	-1.68100269e-03
-3.80228802e+00	-2.83197281e-03	-1.68259601e-03
-3.80211802e+00	-2.83371752e-03	-1.68418795e-03
-3.80194802e+00	-2.83545630e-03	-1.68577850e-03
-3.80177802e+00	-2.83718917e-03	-1.68736768e-03
-3.80160802e+00	-2.83891611e-03	-1.68895547e-03
-3.80143801e+00	-2.84063712e-03	-1.69054187e-03
-3.80126801e+00	-2.84235220e-03	-1.69212689e-03
-3.80109801e+00	-2.84406135e-03	-1.69371052e-03
-3.80092801e+00	-2.84576455e-03	-1.69529277e-03
-3.80075801e+00	-2.84746181e-03	-1.69687362e-03
-3.80058801e+00	-2.84915313e-03	-1.69845308e-03
-3.80041800e+00	-2.85083850e-03	-1.70003115e-03
-3.80024800e+00	-2.85251791e-03	-1.70160782e-03
-3.80007800e+00	-2.85419136e-03	-1.70318310e-03
-3.79990800e+00	-2.85585886e-03	-1.70475697e-03
-3.79973800e+00	-2.85752039e-03	-1.70632945e-03
-3.79956800e+00	-2.85917596e-03	-1.70790054e-03
-3.79939799e+00	-2.86082556e-03	-1.70947021e-03
-3.79922799e+00	-2.86246918e-03	-1.71103849e-03
-3.79905799e+00	-2.86410683e-03	-1.71260536e-03
-3.79888799e+00	-2.86573850e-03	-1.71417083e-03
-3.79871799e+00	-2.86736418e-03	-1.71573489e-03
-3.79854799e+00	-2.86898388e-03	-1.71729754e-03
-3.79837798e+00	-2.87059760e-03	-1.71885879e-03
-3.79820798e+00	-2.87220532e-03	-1.72041862e-03
-3.79803798e+00	-2.87380704e-03	-1.72197704e-03
-3.79786798e+00	-2.87540277e-03	-1.72353405e-03
-3.79769798e+00	-2.87699250e-03	-1.72508964e-03
-3.79752798e+00	-2.87857623e-03	-1.72664382e-03
-3.79735797e+00	-2.88015395e-03	-1.72819659e-03
-3.79718797e+00	-2.88172567e-03	-1.72974793e-03
-3.79701797e+00	-2.88329137e-03	-1.73129786e-03
-3.79684797e+00	-2.88485106e-03	-1.73284637e-03
-3.79667797e+00	-2.88640473e-03	-1.73439345e-03
-3.79650797e+00	-2.88795238e-03	-1.73593912e-03
-3.79633796e+00	-2.88949402e-03	-1.73748336e-03
-3.79616796e+00	-2.89102962e-03	-1.73902618e-03
-3.79599796e+00	-2.89255921e-03	-1.74056757e-03
-3.79582796e+00	-2.89408276e-03	-1.74210753e-03
-3.79565796e+00	-2.89560028e-03	-1.74364607e-03
-3.79548795e+00	-2.89711177e-03	-1.74518318e-03
-3.79531795e+00	-2.89861723e-03	-1.74671886e-03
-3.79514795e+00	-2.90011665e-03	-1.74825311e-03
-3.79497795e+00	-2.90161002e-03	-1.74978592e-03
-3.79480795e+00	-2.90309739e-03	-1.75131731e-03
-3.79463795e+00	-2.90457878e-03	-1.75284727e-03
-3.79446794e+00	-2.90605418e-03	-1.75437580e-03
-3.79429794e+00	-2.90752360e-03	-1.75590290e-03
-3.79412794e+00	-2.90898702e-03	-1.75742857e-03
-3.79395794e+00	-2.91044444e-03	-1.75895280e-03
-3.79378794e+00	-2.91189586e-03	-1.76047559e-03
-3.79361794e+00	-2.91334129e-03	-1.76199694e-03
-3.79344793e+00	-2.91478070e-03	-1.76351684e-03
-3.79327793e+00	-2.91621412e-03	-1.76503530e-03
-3.79310793e+00	-2.91764152e-03	-1.76655231e-03
-3.79293793e+00	-2.91906291e-03	-1.76806786e-03
-3.79276793e+00	-2.92047828e-03	-1.76958197e-03
-3.79259793e+00	-2.92188764e-03	-1.77109461e-03
-3.79242792e+00	-2.92329098e-03	-1.77260580e-03
-3.79225792e+00	-2.92468830e-03	-1.77411553e-03
-3.79208792e+00	-2.92607959e-03	-1.77562379e-03
-3.79191792e+00	-2.92746485e-03	-1.77713059e-03
-3.79174792e+00	-2.92884408e-03	-1.77863591e-03
-3.79157792e+00	-2.93021728e-03	-1.78013977e-03
-3.79140791e+00	-2.93158445e-03	-1.78164216e-03
-3.79123791e+00	-2.93294558e-03	-1.78314306e-03
-3.79106791e+00	-2.93430067e-03	-1.78464250e-03
-3.79089791e+00	-2.93564971e-03	-1.78614045e-03
-3.79072791e+00	-2.93699272e-03	-1.78763691e-03
-3.79055791e+00	-2.93832967e-03	-1.78913190e-03
-3.79038790e+00	-2.93966058e-03	-1.79062539e-03
-3.79021790e+00	-2.94098544e-03	-1.79211739e-03
-3.79004790e+00	-2.94230425e-03	-1.79360791e-03
-3.78987790e+00	-2.94361700e-03	-1.79509693e-03
-3.78970790e+00	-2.94492370e-03	-1.79658445e-03
-3.78953790e+00	-2.94622433e-03	-1.79807047e-03
-3.78936789e+00	-2.94751891e-03	-1.79955499e-03
-3.78919789e+00	-2.94880742e-03	-1.80103800e-03
-3.78902789e+00	-2.95008987e-03	-1.80251951e-03
-3.78885789e+00	-2.95136626e-03	-1.80399951e-03
-3.78868789e+00	-2.95263657e-03	-1.80547800e-03
-3.78851789e+00	-2.95390081e-03	-1.80695498e-03
-3.78834788e+00	-2.95515899e-03	-1.80843044e-03
-3.78817788e+00	-2.95641109e-03	-1.80990438e-03
-3.78800788e+00	-2.95765711e-03	-1.81137680e-03
-3.78783788e+00	-2.95889706e-03	-1.81284770e-03
-3.78766788e+00	-2.96013093e-03	-1.81431708e-03
-3.78749787e+00	-2.96135872e-03	-1.81578492e-03
-3.78732787e+00	-2.96258043e-03	-1.81725124e-03
-3.78715787e+00	-2.96379605e-03	-1.81871603e-03
-3.78698787e+00	-2.96500559e-03	-1.82017928e-03
-3.78681787e+00	-2.96620904e-03	-1.82164099e-03
-3.78664787e+00	-2.96740641e-03	-1.82310117e-03
-3.78647786e+00	-2.96859769e-03	-1.82455981e-03
-3.78630786e+00	-2.96978287e-03	-1.82601690e-03
-3.78613786e+00	-2.97096197e-03	-1.82747244e-03
-3.78596786e+00	-2.97213497e-03	-1.82892644e-03
-3.78579786e+00	-2.97330188e-03	-1.83037889e-03
-3.78562786e+00	-2.97446269e-03	-1.83182979e-03
-3.78545785e+00	-2.97561741e-03	-1.83327913e-03
-3.78528785e+00	-2.97676602e-03	-1.83472691e-03
-3.78511785e+00	-2.97790854e-03	-1.83617314e-03
-3.78494785e+00	-2.97904496e-03	-1.83761780e-03
-3.78477785e+00	-2.98017528e-03	-1.83906090e-03
-3.78460785e+00	-2.98129949e-03	-1.84050244e-03
-3.78443784e+00	-2.98241760e-03	-1.84194241e-03
-3.78426784e+00	-2.98352961e-03	-1.84338080e-03
-3.78409784e+00	-2.98463551e-03	-1.84481763e-03
-3.78392784e+00	-2.98573531e-03	-1.84625288e-03
-3.78375784e+00	-2.98682900e-03	-1.84768655e-03
-3.78358784e+00	-2.98791658e-03	-1.84911864e-03
-3.78341783e+00	-2.98899805e-03	-1.85054916e-03
-3.78324783e+00	-2.99007341e-03	-1.85197808e-03
-3.78307783e+00	-2.99114266e-03	-1.85340543e-03
-3.78290783e+00	-2.99220581e-03	-1.85483118e-03
-3.78273783e+00	-2.99326284e-03	-1.85625535e-03
-3.78256783e+00	-2.99431375e-03	-1.85767792e-03
-3.78239782e+00	-2.99535856e-03	-1.85909890e-03
-3.78222782e+00	-2.99639725e-03	-1.86051828e-03
-3.78205782e+00	-2.99742983e-03	-1.86193606e-03
-3.78188782e+00	-2.99845629e-03	-1.86335224e-03
-3.78171782e+00	-2.99947664e-03	-1.86476682e-03
-3.78154782e+00	-3.00049087e-03	-1.86617980e-03
-3.78137781e+00	-3.00149899e-03	-1.86759116e-03
-3.78120781e+00	-3.00250099e-03	-1.86900092e-03
-3.78103781e+00	-3.00349687e-03	-1.87040906e-03
-3.78086781e+00	-3.00448664e-03	-1.87181560e-03
-3.78069781e+00	-3.00547029e-03	-1.87322051e-03
-3.78052781e+00	-3.00644782e-03	-1.87462381e-03
-3.78035780e+00	-3.00741923e-03	-1.87602548e-03
-3.78018780e+00	-3.00838453e-03	-1.87742554e-03
-3.78001780e+00	-3.00934371e-03	-1.87882397e-03
-3.77984780e+00	-3.01029677e-03	-1.88022077e-03
-3.77967780e+00	-3.01124371e-03	-1.88161595e-03
-3.77950780e+00	-3.01218454e-03	-1.88300949e-03
-3.77933779e+00	-3.01311924e-03	-1.88440140e-03
-3.77916779e+00	-3.01404783e-03	-1.88579168e-03
-3.77899779e+00	-3.01497030e-03	-1.88718031e-03
-3.77882779e+00	-3.01588665e-03	-1.88856731e-03
-3.77865779e+00	-3.01679688e-03	-1.88995267e-03
-3.77848778e+00	-3.01770100e-03	-1.89133639e-03
-3.77831778e+00	-3.01859900e-03	-1.89271845e-03
-3.77814778e+00	-3.01949088e-03	-1.89409888e-03
-3.77797778e+00	-3.02037664e-03	-1.89547765e-03
-3.77780778e+00	-3.02125629e-03	-1.89685477e-03
-3.77763778e+00	-3.02212982e-03	-1.89823023e-03
-3.77746777e+00	-3.02299723e-03	-1.89960405e-03
-3.77729777e+00	-3.02385853e-03	-1.90097620e-03
-3.77712777e+00	-3.02471371e-03	-1.90234669e-03
-3.77695777e+00	-3.02556278e-03	-1.90371552e-03
-3.77678777e+00	-3.02640573e-03	-1.90508269e-03
-3.77661777e+00	-3.02724257e-03	-1.90644819e-03
-3.77644776e+00	-3.02807330e-03	-1.90781202e-03
-3.77627776e+00	-3.02889791e-03	-1.90917419e-03
-3.77610776e+00	-3.02971641e-03	-1.91053468e-03
-3.77593776e+00	-3.03052880e-03	-1.91189349e-03
-3.77576776e+00	-3.03133508e-03	-1.91325064e-03
-3.77559776e+00	-3.03213524e-03	-1.91460610e-03
-3.77542775e+00	-3.03292930e-03	-1.91595988e-03
-3.77525775e+00	-3.03371725e-03	-1.91731198e-03
-3.77508775e+00	-3.03449909e-03	-1.91866240e-03
-3.77491775e+00	-3.03527482e-03	-1.92001113e-03
-3.77474775e+00	-3.03604445e-03	-1.92135817e-03
-3.77457775e+00	-3.03680797e-03	-1.92270352e-03
-3.77440774e+00	-3.03756539e-03	-1.92404718e-03
-3.77423774e+00	-3.03831671e-03	-1.92538914e-03
-3.77406774e+00	-3.03906192e-03	-1.92672941e-03
-3.77389774e+00	-3.03980103e-03	-1.92806798e-03
-3.77372774e+00	-3.04053404e-03	-1.92940486e-03
-3.77355774e+00	-3.04126095e-03	-1.93074003e-03
-3.77338773e+00	-3.04198177e-03	-1.93207349e-03
-3.77321773e+00	-3.04269648e-03	-1.93340525e-03
-3.77304773e+00	-3.04340510e-03	-1.93473530e-03
-3.77287773e+00	-3.04410763e-03	-1.93606364e-03
-3.77270773e+00	-3.04480406e-03	-1.93739028e-03
-3.77253773e+00	-3.04549441e-03	-1.93871519e-03
-3.77236772e+00	-3.04617866e-03	-1.94003839e-03
-3.77219772e+00	-3.04685682e-03	-1.94135988e-03
-3.77202772e+00	-3.04752889e-03	-1.94267964e-03
-3.77185772e+00	-3.04819488e-03	-1.94399768e-03
-3.77168772e+00	-3.04885479e-03	-1.94531400e-03
-3.77151772e+00	-3.04950861e-03	-1.94662860e-03
-3.77134771e+00	-3.05015635e-03	-1.94794147e-03
-3.77117771e+00	-3.05079800e-03	-1.94925260e-03
-3.77100771e+00	-3.05143358e-03	-1.95056201e-03
-3.77083771e+00	-3.05206309e-03	-1.95186969e-03
-3.77066771e+00	-3.05268651e-03	-1.95317563e-03
-3.77049770e+00	-3.05330387e-03	-1.95447983e-03
-3.77032770e+00	-3.05391515e-03	-1.95578230e-03
-3.77015770e+00	-3.05452036e-03	-1.95708302e-03
-3.76998770e+00	-3.05511951e-03	-1.95838200e-03
-3.76981770e+00	-3.05571258e-03	-1.95967924e-03
-3.76964770e+00	-3.05629960e-03	-1.96097474e-03
-3.76947769e+00	-3.05688055e-03	-1.96226848e-03
-3.76930769e+00	-3.05745544e-03	-1.96356048e-03
-3.76913769e+00	-3.05802427e-03	-1.96485072e-03
-3.76896769e+00	-3.05858704e-03	-1.96613921e-03
-3.76879769e+00	-3.05914376e-03	-1.96742595e-03
-3.76862769e+00	-3.05969443e-03	-1.96871093e-03
-3.76845768e+00	-3.06023905e-03	-1.96999415e-03
-3.76828768e+00	-3.06077761e-03	-1.97127561e-03
-3.76811768e+00	-3.06131014e-03	-1.97255530e-03
-3.76794768e+00	-3.06183661e-03	-1.97383324e-03
-3.76777768e+00	-3.06235705e-03	-1.97510940e-03
-3.76760768e+00	-3.06287145e-03	-1.97638380e-03
-3.76743767e+00	-3.06337980e-03	-1.97765643e-03
-3.76726767e+00	-3.06388213e-03	-1.97892729e-03
-3.76709767e+00	-3.06437842e-03	-1.98019637e-03
-3.76692767e+00	-3.06486868e-03	-1.98146368e-03
-3.76675767e+00	-3.06535292e-03	-1.98272921e-03
-3.76658767e+00	-3.06583112e-03	-1.98399296e-03
-3.76641766e+00	-3.06630331e-03	-1.98525493e-03
-3.76624766e+00	-3.06676948e-03	-1.98651512e-03
-3.76607766e+00	-3.06722962e-03	-1.98777353e-03
-3.76590766e+00	-3.06768376e-03	-1.98903015e-03
-3.76573766e+00	-3.06813188e-03	-1.99028498e-03
-3.76556766e+00	-3.06857399e-03	-1.99153802e-03
-3.76539765e+00	-3.06901009e-03	-1.99278928e-03
-3.76522765e+00	-3.06944019e-03	-1.99403874e-03
-3.76505765e+00	-3.06986429e-03	-1.99528640e-03
-3.76488765e+00	-3.07028239e-03	-1.99653227e-03
-3.76471765e+00	-3.07069449e-03	-1.99777634e-03
-3.76454765e+00	-3.07110060e-03	-1.99901861e-03
-3.76437764e+00	-3.07150072e-03	-2.00025907e-03
-3.76420764e+00	-3.07189486e-03	-2.00149774e-03
-3.76403764e+00	-3.07228300e-03	-2.00273460e-03
-3.76386764e+00	-3.07266517e-03	-2.00396965e-03
-3.76369764e+00	-3.07304136e-03	-2.00520290e-03
-3.76352764e+00	-3.07341157e-03	-2.00643433e-03
-3.76335763e+00	-3.07377582e-03	-2.00766395e-03
-3.76318763e+00	-3.07413409e-03	-2.00889176e-03
-3.76301763e+00	-3.07448640e-03	-2.01011775e-03
-3.76284763e+00	-3.07483274e-03	-2.01134193e-03
-3.76267763e+00	-3.07517312e-03	-2.01256429e-03
-3.76250763e+00	-3.07550755e-03	-2.01378482e-03
-3.76233762e+00	-3.07583603e-03	-2.01500354e-03
-3.76216762e+00	-3.07615856e-03	-2.01622043e-03
-3.76199762e+00	-3.07647514e-03	-2.01743550e-03
-3.76182762e+00	-3.07678577e-03	-2.01864873e-03
-3.76165762e+00	-3.07709047e-03	-2.01986014e-03
-3.76148761e+00	-3.07738923e-03	-2.02106972e-03
-3.76131761e+00	-3.07768206e-03	-2.02227747e-03
-3.76114761e+00	-3.07796896e-03	-2.02348338e-03
-3.76097761e+00	-3.07824994e-03	-2.02468746e-03
-3.76080761e+00	-3.07852499e-03	-2.02588970e-03
-3.76063761e+00	-3.07879413e-03	-2.02709010e-03
-3.76046760e+00	-3.07905735e-03	-2.02828866e-03
-3.76029760e+00	-3.07931466e-03	-2.02948538e-03
-3.76012760e+00	-3.07956606e-03	-2.03068026e-03
-3.75995760e+00	-3.07981156e-03	-2.03187329e-03
-3.75978760e+00	-3.08005116e-03	-2.03306447e-03
-3.75961760e+00	-3.08028487e-03	-2.03425381e-03
-3.75944759e+00	-3.08051268e-03	-2.03544129e-03
-3.75927759e+00	-3.08073461e-03	-2.03662692e-03
-3.75910759e+00	-3.08095065e-03	-2.03781070e-03
-3.75893759e+00	-3.08116081e-03	-2.03899263e-03
-3.75876759e+00	-3.08136509e-03	-2.04017270e-03
-3.75859759e+00	-3.08156351e-03	-2.04135091e-03
-3.75842758e+00	-3.08175605e-03	-2.04252726e-03
-3.75825758e+00	-3.08194273e-03	-2.04370175e-03
-3.75808758e+00	-3.08212355e-03	-2.04487437e-03
-3.75791758e+00	-3.08229852e-03	-2.04604513e-03
-3.75774758e+00	-3.08246763e-03	-2.04721403e-03
-3.75757758e+00	-3.08263090e-03	-2.04838106e-03
-3.75740757e+00	-3.08278832e-03	-2.04954622e-03
-3.75723757e+00	-3.08293991e-03	-2.05070951e-03
-3.75706757e+00	-3.08308566e-03	-2.05187092e-03
-3.75689757e+00	-3.08322558e-03	-2.05303046e-03
-3.75672757e+00	-3.08335968e-03	-2.05418813e-03
-3.75655757e+00	-3.08348795e-03	-2.05534392e-03
-3.75638756e+00	-3.08361041e-03	-2.05649783e-03
-3.75621756e+00	-3.08372705e-03	-2.05764986e-03
-3.75604756e+00	-3.08383789e-03	-2.05880001e-03
-3.75587756e+00	-3.08394292e-03	-2.05994828e-03
-3.75570756e+00	-3.08404216e-03	-2.06109466e-03
-3.75553756e+00	-3.08413560e-03	-2.06223916e-03
-3.75536755e+00	-3.08422325e-03	-2.06338176e-03
-3.75519755e+00	-3.08430512e-03	-2.06452248e-03
-3.75502755e+00	-3.08438120e-03	-2.06566131e-03
-3.75485755e+00	-3.08445152e-03	-2.06679825e-03
-3.75468755e+00	-3.08451606e-03	-2.06793329e-03
-3.75451755e+00	-3.08457483e-03	-2.06906644e-03
-3.75434754e+00	-3.08462785e-03	-2.07019769e-03
-3.75417754e+00	-3.08467511e-03	-2.07132704e-03
-3.75400754e+00	-3.08471662e-03	-2.07245450e-03
-3.75383754e+00	-3.08475238e-03	-2.07358005e-03
-3.75366754e+00	-3.08478240e-03	-2.07470370e-03
-3.75349753e+00	-3.08480668e-03	-2.07582544e-03
-3.75332753e+00	-3.08482524e-03	-2.07694528e-03
-3.75315753e+00	-3.08483807e-03	-2.07806322e-03
-3.75298753e+00	-3.08484517e-03	-2.07917924e-03
-3.75281753e+00	-3.08484657e-03	-2.08029336e-03
-3.75264753e+00	-3.08484225e-03	-2.08140556e-03
-3.75247752e+00	-3.08483222e-03	-2.08251585e-03
-3.75230752e+00	-3.08481650e-03	-2.08362423e-03
-3.75213752e+00	-3.08479508e-03	-2.08473069e-03
-3.75196752e+00	-3.08476797e-03	-2.08583524e-03
-3.75179752e+00	-3.08473518e-03	-2.08693786e-03
-3.75162752e+00	-3.08469671e-03	-2.08803857e-03
-3.75145751e+00	-3.08465256e-03	-2.08913735e-03
-3.75128751e+00	-3.08460275e-03	-2.09023422e-03
-3.75111751e+00	-3.08454728e-03	-2.09132915e-03
-3.75094751e+00	-3.08448615e-03	-2.09242217e-03
-3.75077751e+00	-3.08441936e-03	-2.09351325e-03
-3.75060751e+00	-3.08434693e-03	-2.09460241e-03
-3.75043750e+00	-3.08426887e-03	-2.09568964e-03
-3.75026750e+00	-3.08418516e-03	-2.09677494e-03
-3.75009750e+00	-3.08409583e-03	-2.09785830e-03
-3.74992750e+00	-3.08400088e-03	-2.09893973e-03
-3.74975750e+00	-3.08390030e-03	-2.10001923e-03
-3.74958750e+00	-3.08379412e-03	-2.10109678e-03
-3.74941749e+00	-3.08368233e-03	-2.10217240e-03
-3.74924749e+00	-3.08356494e-03	-2.10324609e-03
-3.74907749e+00	-3.08344196e-03	-2.10431783e-03
-3.74890749e+00	-3.08331338e-03	-2.10538762e-03
-3.74873749e+00	-3.08317923e-03	-2.10645548e-03
-3.74856749e+00	-3.08303950e-03	-2.10752139e-03
-3.74839748e+00	-3.08289420e-03	-2.10858535e-03
-3.74822748e+00	-3.08274333e-03	-2.10964737e-03
-3.74805748e+00	-3.08258691e-03	-2.11070744e-03
-3.74788748e+00	-3.08242493e-03	-2.11176556e-03
-3.74771748e+00	-3.08225741e-03	-2.11282172e-03
-3.74754748e+00	-3.08208435e-03	-2.11387594e-03
-3.74737747e+00	-3.08190576e-03	-2.11492820e-03
-3.74720747e+00	-3.08172164e-03	-2.11597850e-03
-3.74703747e+00	-3.08153199e-03	-2.11702685e-03
-3.74686747e+00	-3.08133684e-03	-2.11807324e-03
-3.74669747e+00	-3.08113617e-03	-2.11911767e-03
-3.74652747e+00	-3.08093000e-03	-2.12016014e-03
-3.74635746e+00	-3.08071834e-03	-2.12120065e-03
-3.74618746e+00	-3.08050119e-03	-2.12223920e-03
-3.74601746e+00	-3.08027855e-03	-2.12327578e-03
-3.74584746e+00	-3.08005044e-03	-2.12431039e-03
-3.74567746e+00	-3.07981686e-03	-2.12534304e-03
-3.74550746e+00	-3.07957782e-03	-2.12637372e-03
-3.74533745e+00	-3.07933332e-03	-2.12740243e-03
-3.74516745e+00	-3.07908337e-03	-2.12842917e-03
-3.74499745e+00	-3.07882797e-03	-2.12945394e-03
-3.74482745e+00	-3.07856714e-03	-2.13047673e-03
-3.74465745e+00	-3.07830088e-03	-2.13149755e-03
-3.74448744e+00	-3.07802920e-03	-2.13251639e-03
-3.74431744e+00	-3.07775210e-03	-2.13353326e-03
-3.74414744e+00	-3.07746959e-03	-2.13454815e-03
-3.74397744e+00	-3.07718168e-03	-2.13556106e-03
-3.74380744e+00	-3.07688838e-03	-2.13657198e-03
-3.74363744e+00	-3.07658968e-03	-2.13758093e-03
-3.74346743e+00	-3.07628561e-03	-2.13858789e-03
-3.74329743e+00	-3.07597615e-03	-2.13959287e-03
-3.74312743e+00	-3.07566134e-03	-2.14059587e-03
-3.74295743e+00	-3.07534116e-03	-2.14159687e-03
-3.74278743e+00	-3.07501562e-03	-2.14259589e-03
-3.74261743e+00	-3.07468475e-03	-2.14359292e-03
-3.74244742e+00	-3.07434853e-03	-2.14458796e-03
-3.74227742e+00	-3.07400698e-03	-2.14558100e-03
-3.74210742e+00	-3.07366010e-03	-2.14657206e-03
-3.74193742e+00	-3.07330791e-03	-2.14756112e-03
-3.74176742e+00	-3.07295041e-03	-2.14854818e-03
-3.74159742e+00	-3.07258760e-03	-2.14953325e-03
-3.74142741e+00	-3.07221950e-03	-2.15051632e-03
-3.74125741e+00	-3.07184611e-03	-2.15149739e-03
-3.74108741e+00	-3.07146744e-03	-2.15247647e-03
-3.74091741e+00	-3.07108350e-03	-2.15345354e-03
-3.74074741e+00	-3.07069429e-03	-2.15442861e-03
-3.74057741e+00	-3.07029982e-03	-2.15540167e-03
-3.74040740e+00	-3.06990011e-03	-2.15637273e-03
-3.74023740e+00	-3.06949515e-03	-2.15734179e-03
-3.74006740e+00	-3.06908495e-03	-2.15830884e-03
-3.73989740e+00	-3.06866953e-03	-2.15927388e-03
-3.73972740e+00	-3.06824888e-03	-2.16023691e-03
-3.73955740e+00	-3.06782303e-03	-2.16119794e-03
-3.73938739e+00	-3.06739197e-03	-2.16215695e-03
-3.73921739e+00	-3.06695571e-03	-2.16311395e-03
-3.73904739e+00	-3.06651426e-03	-2.16406893e-03
-3.73887739e+00	-3.06606764e-03	-2.16502190e-03
-3.73870739e+00	-3.06561584e-03	-2.16597286e-03
-3.73853739e+00	-3.06515887e-03	-2.16692179e-03
-3.73836738e+00	-3.06469675e-03	-2.16786871e-03
-3.73819738e+00	-3.06422948e-03	-2.16881362e-03
-3.73802738e+00	-3.06375706e-03	-2.16975650e-03
-3.73785738e+00	-3.06327952e-03	-2.17069736e-03
-3.73768738e+00	-3.06279685e-03	-2.17163619e-03
-3.73751738e+00	-3.06230906e-03	-2.17257301e-03
-3.73734737e+00	-3.06181616e-03	-2.17350780e-03
-3.73717737e+00	-3.06131816e-03	-2.17444056e-03
-3.73700737e+00	-3.06081507e-03	-2.17537130e-03
-3.73683737e+00	-3.06030690e-03	-2.17630001e-03
-3.73666737e+00	-3.05979365e-03	-2.17722669e-03
-3.73649736e+00	-3.05927533e-03	-2.17815135e-03
-3.73632736e+00	-3.05875195e-03	-2.17907397e-03
-3.73615736e+00	-3.05822352e-03	-2.17999456e-03
-3.73598736e+00	-3.05769005e-03	-2.18091312e-03
-3.73581736e+00	-3.05715155e-03	-2.18182964e-03
-3.73564736e+00	-3.05660802e-03	-2.18274413e-03
-3.73547735e+00	-3.05605947e-03	-2.18365658e-03
-3.73530735e+00	-3.05550592e-03	-2.18456700e-03
-3.73513735e+00	-3.05494736e-03	-2.18547537e-03
-3.73496735e+00	-3.05438382e-03	-2.18638171e-03
-3.73479735e+00	-3.05381529e-03	-2.18728601e-03
-3.73462735e+00	-3.05324179e-03	-2.18818827e-03
-3.73445734e+00	-3.05266332e-03	-2.18908849e-03
-3.73428734e+00	-3.05207989e-03	-2.18998666e-03
-3.73411734e+00	-3.05149152e-03	-2.19088279e-03
-3.73394734e+00	-3.05089821e-03	-2.19177687e-03
-3.73377734e+00	-3.05029997e-03	-2.19266891e-03
-3.73360734e+00	-3.04969681e-03	-2.19355890e-03
-3.73343733e+00	-3.04908874e-03	-2.19444685e-03
-3.73326733e+00	-3.04847576e-03	-2.19533274e-03
-3.73309733e+00	-3.04785789e-03	-2.19621659e-03
-3.73292733e+00	-3.04723514e-03	-2.19709838e-03
-3.73275733e+00	-3.04660751e-03	-2.19797812e-03
-3.73258733e+00	-3.04597501e-03	-2.19885581e-03
-3.73241732e+00	-3.04533765e-03	-2.19973145e-03
-3.73224732e+00	-3.04469545e-03	-2.20060503e-03
-3.73207732e+00	-3.04404841e-03	-2.20147656e-03
-3.73190732e+00	-3.04339653e-03	-2.20234603e-03
-3.73173732e+00	-3.04273984e-03	-2.20321344e-03
-3.73156732e+00	-3.04207833e-03	-2.20407880e-03
-3.73139731e+00	-3.04141202e-03	-2.20494209e-03
-3.73122731e+00	-3.04074092e-03	-2.20580333e-03
-3.73105731e+00	-3.04006503e-03	-2.20666250e-03
-3.73088731e+00	-3.03938437e-03	-2.20751961e-03
-3.73071731e+00	-3.03869894e-03	-2.20837466e-03
-3.73054731e+00	-3.03800876e-03	-2.20922765e-03
-3.73037730e+00	-3.03731384e-03	-2.21007857e-03
-3.73020730e+00	-3.03661417e-03	-2.21092742e-03
-3.73003730e+00	-3.03590978e-03	-2.21177421e-03
-3.72986730e+00	-3.03520068e-03	-2.21261893e-03
-3.72969730e+00	-3.03448686e-03	-2.21346159e-03
-3.72952730e+00	-3.03376835e-03	-2.21430217e-03
-3.72935729e+00	-3.03304515e-03	-2.21514069e-03
-3.72918729e+00	-3.03231727e-03	-2.21597713e-03
-3.72901729e+00	-3.03158472e-03	-2.21681150e-03
-3.72884729e+00	-3.03084752e-03	-2.21764380e-03
-3.72867729e+00	-3.03010566e-03	-2.21847403e-03
-3.72850729e+00	-3.02935917e-03	-2.21930218e-03
-3.72833728e+00	-3.02860805e-03	-2.22012825e-03
-3.72816728e+00	-3.02785230e-03	-2.22095225e-03
-3.72799728e+00	-3.02709195e-03	-2.22177418e-03
-3.72782728e+00	-3.02632700e-03	-2.22259402e-03
-3.72765728e+00	-3.02555746e-03	-2.22341179e-03
-3.72748727e+00	-3.02478334e-03	-2.22422748e-03
-3.72731727e+00	-3.02400466e-03	-2.22504108e-03
-3.72714727e+00	-3.02322141e-03	-2.22585261e-03
-3.72697727e+00	-3.02243362e-03	-2.22666206e-03
-3.72680727e+00	-3.02164128e-03	-2.22746942e-03
-3.72663727e+00	-3.02084442e-03	-2.22827470e-03
-3.72646726e+00	-3.02004304e-03	-2.22907789e-03
-3.72629726e+00	-3.01923715e-03	-2.22987900e-03
-3.72612726e+00	-3.01842677e-03	-2.23067803e-03
-3.72595726e+00	-3.01761190e-03	-2.23147496e-03
-3.72578726e+00	-3.01679255e-03	-2.23226981e-03
-3.72561726e+00	-3.01596874e-03	-2.23306258e-03
-3.72544725e+00	-3.01514047e-03	-2.23385325e-03
-3.72527725e+00	-3.01430776e-03	-2.23464183e-03
-3.72510725e+00	-3.01347061e-03	-2.23542833e-03
-3.72493725e+00	-3.01262904e-03	-2.23621273e-03
-3.72476725e+00	-3.01178305e-03	-2.23699504e-03
-3.72459725e+00	-3.01093266e-03	-2.23777525e-03
-3.72442724e+00	-3.01007788e-03	-2.23855338e-03
-3.72425724e+00	-3.00921872e-03	-2.23932941e-03
-3.72408724e+00	-3.00835519e-03	-2.24010334e-03
-3.72391724e+00	-3.00748730e-03	-2.24087518e-03
-3.72374724e+00	-3.00661506e-03	-2.24164492e-03
-3.72357724e+00	-3.00573848e-03	-2.24241257e-03
-3.72340723e+00	-3.00485757e-03	-2.24317811e-03
-3.72323723e+00	-3.00397235e-03	-2.24394156e-03
-3.72306723e+00	-3.00308282e-03	-2.24470291e-03
-3.72289723e+00	-3.00218900e-03	-2.24546216e-03
-3.72272723e+00	-3.00129090e-03	-2.24621930e-03
-3.72255723e+00	-3.00038852e-03	-2.24697435e-03
-3.72238722e+00	-2.99948188e-03	-2.24772729e-03
-3.72221722e+00	-2.99857099e-03	-2.24847814e-03
-3.72204722e+00	-2.99765586e-03	-2.24922687e-03
-3.72187722e+00	-2.99673650e-03	-2.24997351e-03
-3.72170722e+00	-2.99581293e-03	-2.25071803e-03
-3.72153722e+00	-2.99488515e-03	-2.25146046e-03
-3.72136721e+00	-2.99395318e-03	-2.25220077e-03
-3.72119721e+00	-2.99301702e-03	-2.25293898e-03
-3.72102721e+00	-2.99207670e-03	-2.25367508e-03
-3.72085721e+00	-2.99113221e-03	-2.25440908e-03
-3.72068721e+00	-2.99018357e-03	-2.25514096e-03
-3.72051721e+00	-2.98923080e-03	-2.25587073e-03
-3.72034720e+00	-2.98827390e-03	-2.25659840e-03
-3.72017720e+00	-2.98731289e-03	-2.25732395e-03
-3.72000720e+00	-2.98634777e-03	-2.25804739e-03
-3.71983720e+00	-2.98537856e-03	-2.25876872e-03
-3.71966720e+00	-2.98440528e-03	-2.25948794e-03
-3.71949719e+00	-2.98342792e-03	-2.26020504e-03
-3.71932719e+00	-2.98244651e-03	-2.26092003e-03
-3.71915719e+00	-2.98146105e-03	-2.26163290e-03
-3.71898719e+00	-2.98047156e-03	-2.26234366e-03
-3.71881719e+00	-2.97947805e-03	-2.26305230e-03
-3.71864719e+00	-2.97848053e-03	-2.26375883e-03
-3.71847718e+00	-2.97747901e-03	-2.26446324e-03
-3.71830718e+00	-2.97647351e-03	-2.26516553e-03
-3.71813718e+00	-2.97546403e-03	-2.26586570e-03
-3.71796718e+00	-2.97445059e-03	-2.26656375e-03
-3.71779718e+00	-2.97343321e-03	-2.26725969e-03
-3.71762718e+00	-2.97241188e-03	-2.26795350e-03
-3.71745717e+00	-2.97138663e-03	-2.26864519e-03
-3.71728717e+00	-2.97035746e-03	-2.26933476e-03
-3.71711717e+00	-2.96932439e-03	-2.27002221e-03
-3.71694717e+00	-2.96828743e-03	-2.27070754e-03
-3.71677717e+00	-2.96724660e-03	-2.27139074e-03
-3.71660717e+00	-2.96620190e-03	-2.27207182e-03
-3.71643716e+00	-2.96515335e-03	-2.27275078e-03
-3.71626716e+00	-2.96410095e-03	-2.27342761e-03
-3.71609716e+00	-2.96304473e-03	-2.27410232e-03
-3.71592716e+00	-2.96198469e-03	-2.27477490e-03
-3.71575716e+00	-2.96092085e-03	-2.27544535e-03
-3.71558716e+00	-2.95985322e-03	-2.27611368e-03
-3.71541715e+00	-2.95878180e-03	-2.27677988e-03
-3.71524715e+00	-2.95770662e-03	-2.27744395e-03
-3.71507715e+00	-2.95662769e-03	-2.27810589e-03
-3.71490715e+00	-2.95554502e-03	-2.27876570e-03
-3.71473715e+00	-2.95445861e-03	-2.27942339e-03
-3.71456715e+00	-2.95336849e-03	-2.28007894e-03
-3.71439714e+00	-2.95227467e-03	-2.28073237e-03
-3.71422714e+00	-2.95117716e-03	-2.28138366e-03
-3.71405714e+00	-2.95007596e-03	-2.28203282e-03
-3.71388714e+00	-2.94897111e-03	-2.28267985e-03
-3.71371714e+00	-2.94786260e-03	-2.28332474e-03
-3.71354714e+00	-2.94675045e-03	-2.28396751e-03
-3.71337713e+00	-2.94563467e-03	-2.28460814e-03
-3.71320713e+00	-2.94451527e-03	-2.28524663e-03
-3.71303713e+00	-2.94339228e-03	-2.28588300e-03
-3.71286713e+00	-2.94226570e-03	-2.28651722e-03
-3.71269713e+00	-2.94113554e-03	-2.28714931e-03
-3.71252713e+00	-2.94000182e-03	-2.28777927e-03
-3.71235712e+00	-2.93886455e-03	-2.28840709e-03
-3.71218712e+00	-2.93772374e-03	-2.28903277e-03
-3.71201712e+00	-2.93657941e-03	-2.28965631e-03
-3.71184712e+00	-2.93543157e-03	-2.29027772e-03
-3.71167712e+00	-2.93428024e-03	-2.29089699e-03
-3.71150712e+00	-2.93312542e-03	-2.29151412e-03
-3.71133711e+00	-2.93196712e-03	-2.29212911e-03
-3.71116711e+00	-2.93080537e-03	-2.29274197e-03
-3.71099711e+00	-2.92964018e-03	-2.29335268e-03
-3.71082711e+00	-2.92847156e-03	-2.29396125e-03
-3.71065711e+00	-2.92729951e-03	-2.29456768e-03
-3.71048710e+00	-2.92612407e-03	-2.29517197e-03
-3.71031710e+00	-2.92494523e-03	-2.29577412e-03
-3.71014710e+00	-2.92376302e-03	-2.29637413e-03
-3.70997710e+00	-2.92257744e-03	-2.29697200e-03
-3.70980710e+00	-2.92138851e-03	-2.29756772e-03
-3.70963710e+00	-2.92019625e-03	-2.29816130e-03
-3.70946709e+00	-2.91900066e-03	-2.29875274e-03
-3.70929709e+00	-2.91780176e-03	-2.29934203e-03
-3.70912709e+00	-2.91659957e-03	-2.29992918e-03
-3.70895709e+00	-2.91539410e-03	-2.30051418e-03
-3.70878709e+00	-2.91418535e-03	-2.30109704e-03
-3.70861709e+00	-2.91297335e-03	-2.30167775e-03
-3.70844708e+00	-2.91175811e-03	-2.30225632e-03
-3.70827708e+00	-2.91053965e-03	-2.30283274e-03
-3.70810708e+00	-2.90931797e-03	-2.30340702e-03
-3.70793708e+00	-2.90809309e-03	-2.30397915e-03
-3.70776708e+00	-2.90686503e-03	-2.30454913e-03
-3.70759708e+00	-2.90563379e-03	-2.30511696e-03
-3.70742707e+00	-2.90439940e-03	-2.30568265e-03
-3.70725707e+00	-2.90316186e-03	-2.30624619e-03
-3.70708707e+00	-2.90192120e-03	-2.30680758e-03
-3.70691707e+00	-2.90067742e-03	-2.30736682e-03
-3.70674707e+00	-2.89943053e-03	-2.30792391e-03
-3.70657707e+00	-2.89818056e-03	-2.30847885e-03
-3.70640706e+00	-2.89692752e-03	-2.30903165e-03
-3.70623706e+00	-2.89567142e-03	-2.30958229e-03
-3.70606706e+00	-2.89441228e-03	-2.31013078e-03
-3.70589706e+00	-2.89315010e-03	-2.31067713e-03
-3.70572706e+00	-2.89188491e-03	-2.31122132e-03
-3.70555706e+00	-2.89061672e-03	-2.31176336e-03
-3.70538705e+00	-2.88934554e-03	-2.31230325e-03
-3.70521705e+00	-2.88807138e-03	-2.31284099e-03
-3.70504705e+00	-2.88679427e-03	-2.31337657e-03
-3.70487705e+00	-2.88551422e-03	-2.31391001e-03
-3.70470705e+00	-2.88423124e-03	-2.31444129e-03
-3.70453705e+00	-2.88294534e-03	-2.31497042e-03
-3.70436704e+00	-2.88165654e-03	-2.31549739e-03
-3.70419704e+00	-2.88036467e-03	-2.31602222e-03
-3.70402704e+00	-2.87906955e-03	-2.31654493e-03
-3.70385704e+00	-2.87777119e-03	-2.31706549e-03
-3.70368704e+00	-2.87646960e-03	-2.31758392e-03
-3.70351704e+00	-2.87516480e-03	-2.31810022e-03
-3.70334703e+00	-2.87385679e-03	-2.31861437e-03
-3.70317703e+00	-2.87254558e-03	-2.31912638e-03
-3.70300703e+00	-2.87123119e-03	-2.31963624e-03
-3.70283703e+00	-2.86991362e-03	-2.32014396e-03
-3.70266703e+00	-2.86859288e-03	-2.32064953e-03
-3.70249702e+00	-2.86726899e-03	-2.32115295e-03
-3.70232702e+00	-2.86594196e-03	-2.32165421e-03
-3.70215702e+00	-2.86461179e-03	-2.32215332e-03
-3.70198702e+00	-2.86327849e-03	-2.32265027e-03
-3.70181702e+00	-2.86194209e-03	-2.32314507e-03
-3.70164702e+00	-2.86060257e-03	-2.32363770e-03
-3.70147701e+00	-2.85925997e-03	-2.32412817e-03
-3.70130701e+00	-2.85791428e-03	-2.32461648e-03
-3.70113701e+00	-2.85656552e-03	-2.32510262e-03
-3.70096701e+00	-2.85521370e-03	-2.32558659e-03
-3.70079701e+00	-2.85385883e-03	-2.32606839e-03
-3.70062701e+00	-2.85250092e-03	-2.32654802e-03
-3.70045700e+00	-2.85113997e-03	-2.32702547e-03
-3.70028700e+00	-2.84977600e-03	-2.32750075e-03
-3.70011700e+00	-2.84840903e-03	-2.32797385e-03
-3.69994700e+00	-2.84703905e-03	-2.32844477e-03
-3.69977700e+00	-2.84566608e-03	-2.32891351e-03
-3.69960700e+00	-2.84429013e-03	-2.32938006e-03
-3.69943699e+00	-2.84291122e-03	-2.32984443e-03
-3.69926699e+00	-2.84152934e-03	-2.33030661e-03
-3.69909699e+00	-2.84014452e-03	-2.33076661e-03
-3.69892699e+00	-2.83875675e-03	-2.33122441e-03
-3.69875699e+00	-2.83736606e-03	-2.33168002e-03
-3.69858699e+00	-2.83597245e-03	-2.33213344e-03
-3.69841698e+00	-2.83457593e-03	-2.33258466e-03
-3.69824698e+00	-2.83317651e-03	-2.33303368e-03
-3.69807698e+00	-2.83177421e-03	-2.33348050e-03
-3.69790698e+00	-2.83036903e-03	-2.33392512e-03
-3.69773698e+00	-2.82896098e-03	-2.33436754e-03
-3.69756698e+00	-2.82755008e-03	-2.33480775e-03
-3.69739697e+00	-2.82613632e-03	-2.33524576e-03
-3.69722697e+00	-2.82471974e-03	-2.33568156e-03
-3.69705697e+00	-2.82330032e-03	-2.33611515e-03
-3.69688697e+00	-2.82187809e-03	-2.33654653e-03
-3.69671697e+00	-2.82045305e-03	-2.33697570e-03
-3.69654697e+00	-2.81902522e-03	-2.33740265e-03
-3.69637696e+00	-2.81759460e-03	-2.33782739e-03
-3.69620696e+00	-2.81616121e-03	-2.33824991e-03
-3.69603696e+00	-2.81472505e-03	-2.33867021e-03
-3.69586696e+00	-2.81328614e-03	-2.33908829e-03
-3.69569696e+00	-2.81184448e-03	-2.33950415e-03
-3.69552696e+00	-2.81040008e-03	-2.33991779e-03
-3.69535695e+00	-2.80895296e-03	-2.34032920e-03
-3.69518695e+00	-2.80750313e-03	-2.34073838e-03
-3.69501695e+00	-2.80605059e-03	-2.34114533e-03
-3.69484695e+00	-2.80459536e-03	-2.34155006e-03
-3.69467695e+00	-2.80313744e-03	-2.34195255e-03
-3.69450695e+00	-2.80167685e-03	-2.34235282e-03
-3.69433694e+00	-2.80021360e-03	-2.34275085e-03
-3.69416694e+00	-2.79874769e-03	-2.34314664e-03
-3.69399694e+00	-2.79727914e-03	-2.34354019e-03
-3.69382694e+00	-2.79580795e-03	-2.34393151e-03
-3.69365694e+00	-2.79433414e-03	-2.34432059e-03
-3.69348693e+00	-2.79285772e-03	-2.34470743e-03
-3.69331693e+00	-2.79137869e-03	-2.34509202e-03
-3.69314693e+00	-2.78989707e-03	-2.34547438e-03
-3.69297693e+00	-2.78841286e-03	-2.34585448e-03
-3.69280693e+00	-2.78692609e-03	-2.34623234e-03
-3.69263693e+00	-2.78543675e-03	-2.34660796e-03
-3.69246692e+00	-2.78394485e-03	-2.34698132e-03
-3.69229692e+00	-2.78245041e-03	-2.34735244e-03
-3.69212692e+00	-2.78095344e-03	-2.34772130e-03
-3.69195692e+00	-2.77945395e-03	-2.34808791e-03
-3.69178692e+00	-2.77795194e-03	-2.34845226e-03
-3.69161692e+00	-2.77644743e-03	-2.34881437e-03
-3.69144691e+00	-2.77494042e-03	-2.34917421e-03
-3.69127691e+00	-2.77343093e-03	-2.34953180e-03
-3.69110691e+00	-2.77191897e-03	-2.34988713e-03
-3.69093691e+00	-2.77040455e-03	-2.35024019e-03
-3.69076691e+00	-2.76888767e-03	-2.35059100e-03
-3.69059691e+00	-2.76736835e-03	-2.35093955e-03
-3.69042690e+00	-2.76584660e-03	-2.35128583e-03
-3.69025690e+00	-2.76432242e-03	-2.35162984e-03
-3.69008690e+00	-2.76279583e-03	-2.35197159e-03
-3.68991690e+00	-2.76126683e-03	-2.35231108e-03
-3.68974690e+00	-2.75973544e-03	-2.35264829e-03
-3.68957690e+00	-2.75820167e-03	-2.35298324e-03
-3.68940689e+00	-2.75666552e-03	-2.35331592e-03
-3.68923689e+00	-2.75512701e-03	-2.35364632e-03
-3.68906689e+00	-2.75358615e-03	-2.35397446e-03
-3.68889689e+00	-2.75204294e-03	-2.35430032e-03
-3.68872689e+00	-2.75049740e-03	-2.35462390e-03
-3.68855689e+00	-2.74894954e-03	-2.35494521e-03
-3.68838688e+00	-2.74739936e-03	-2.35526425e-03
-3.68821688e+00	-2.74584687e-03	-2.35558101e-03
-3.68804688e+00	-2.74429209e-03	-2.35589548e-03
-3.68787688e+00	-2.74273503e-03	-2.35620768e-03
-3.68770688e+00	-2.74117569e-03	-2.35651760e-03
-3.68753688e+00	-2.73961409e-03	-2.35682524e-03
-3.68736687e+00	-2.73805023e-03	-2.35713060e-03
-3.68719687e+00	-2.73648413e-03	-2.35743367e-03
-3.68702687e+00	-2.73491579e-03	-2.35773446e-03
-3.68685687e+00	-2.73334523e-03	-2.35803297e-03
-3.68668687e+00	-2.73177245e-03	-2.35832918e-03
-3.68651687e+00	-2.73019746e-03	-2.35862312e-03
-3.68634686e+00	-2.72862028e-03	-2.35891476e-03
-3.68617686e+00	-2.72704092e-03	-2.35920412e-03
-3.68600686e+00	-2.72545938e-03	-2.35949119e-03
-3.68583686e+00	-2.72387567e-03	-2.35977597e-03
-3.68566686e+00	-2.72228980e-03	-2.36005845e-03
-3.68549685e+00	-2.72070179e-03	-2.36033865e-03
-3.68532685e+00	-2.71911164e-03	-2.36061656e-03
-3.68515685e+00	-2.71751936e-03	-2.36089217e-03
-3.68498685e+00	-2.71592497e-03	-2.36116549e-03
-3.68481685e+00	-2.71432846e-03	-2.36143651e-03
-3.68464685e+00	-2.71272986e-03	-2.36170524e-03
-3.68447684e+00	-2.71112918e-03	-2.36197167e-03
-3.68430684e+00	-2.70952641e-03	-2.36223581e-03
-3.68413684e+00	-2.70792158e-03	-2.36249764e-03
-3.68396684e+00	-2.70631468e-03	-2.36275718e-03
-3.68379684e+00	-2.70470574e-03	-2.36301443e-03
-3.68362684e+00	-2.70309476e-03	-2.36326937e-03
-3.68345683e+00	-2.70148175e-03	-2.36352201e-03
-3.68328683e+00	-2.69986671e-03	-2.36377236e-03
-3.68311683e+00	-2.69824967e-03	-2.36402040e-03
-3.68294683e+00	-2.69663063e-03	-2.36426614e-03
-3.68277683e+00	-2.69500960e-03	-2.36450958e-03
-3.68260683e+00	-2.69338658e-03	-2.36475071e-03
-3.68243682e+00	-2.69176160e-03	-2.36498954e-03
-3.68226682e+00	-2.69013465e-03	-2.36522607e-03
-3.68209682e+00	-2.68850575e-03	-2.36546029e-03
-3.68192682e+00	-2.68687491e-03	-2.36569221e-03
-3.68175682e+00	-2.68524214e-03	-2.36592182e-03
-3.68158682e+00	-2.68360744e-03	-2.36614913e-03
-3.68141681e+00	-2.68197083e-03	-2.36637413e-03
-3.68124681e+00	-2.68033232e-03	-2.36659682e-03
-3.68107681e+00	-2.67869191e-03	-2.36681721e-03
-3.68090681e+00	-2.67704962e-03	-2.36703529e-03
-3.68073681e+00	-2.67540545e-03	-2.36725106e-03
-3.68056681e+00	-2.67375942e-03	-2.36746452e-03
-3.68039680e+00	-2.67211153e-03	-2.36767567e-03
-3.68022680e+00	-2.67046180e-03	-2.36788451e-03
-3.68005680e+00	-2.66881023e-03	-2.36809104e-03
-3.67988680e+00	-2.66715684e-03	-2.36829526e-03
-3.67971680e+00	-2.66550162e-03	-2.36849717e-03
-3.67954680e+00	-2.66384460e-03	-2.36869677e-03
-3.67937679e+00	-2.66218579e-03	-2.36889406e-03
-3.67920679e+00	-2.66052518e-03	-2.36908904e-03
-3.67903679e+00	-2.65886280e-03	-2.36928170e-03
-3.67886679e+00	-2.65719865e-03	-2.36947206e-03
-3.67869679e+00	-2.65553273e-03	-2.36966010e-03
-3.67852679e+00	-2.65386507e-03	-2.36984582e-03
-3.67835678e+00	-2.65219567e-03	-2.37002924e-03
-3.67818678e+00	-2.65052454e-03	-2.37021034e-03
-3.67801678e+00	-2.64885168e-03	-2.37038912e-03
-3.67784678e+00	-2.64717712e-03	-2.37056560e-03
-3.67767678e+00	-2.64550085e-03	-2.37073976e-03
-3.67750678e+00	-2.64382289e-03	-2.37091160e-03
-3.67733677e+00	-2.64214325e-03	-2.37108113e-03
-3.67716677e+00	-2.64046193e-03	-2.37124835e-03
-3.67699677e+00	-2.63877895e-03	-2.37141325e-03
-3.67682677e+00	-2.63709432e-03	-2.37157583e-03
-3.67665677e+00	-2.63540804e-03	-2.37173610e-03
-3.67648676e+00	-2.63372012e-03	-2.37189406e-03
-3.67631676e+00	-2.63203058e-03	-2.37204970e-03
-3.67614676e+00	-2.63033942e-03	-2.37220302e-03
-3.67597676e+00	-2.62864666e-03	-2.37235403e-03
-3.67580676e+00	-2.62695230e-03	-2.37250273e-03
-3.67563676e+00	-2.62525635e-03	-2.37264910e-03
-3.67546675e+00	-2.62355882e-03	-2.37279317e-03
-3.67529675e+00	-2.62185972e-03	-2.37293491e-03
-3.67512675e+00	-2.62015907e-03	-2.37307434e-03
-3.67495675e+00	-2.61845686e-03	-2.37321146e-03
-3.67478675e+00	-2.61675311e-03	-2.37334626e-03
-3.67461675e+00	-2.61504783e-03	-2.37347874e-03
-3.67444674e+00	-2.61334103e-03	-2.37360891e-03
-3.67427674e+00	-2.61163272e-03	-2.37373676e-03
-3.67410674e+00	-2.60992291e-03	-2.37386230e-03
-3.67393674e+00	-2.60821160e-03	-2.37398552e-03
-3.67376674e+00	-2.60649880e-03	-2.37410642e-03
-3.67359674e+00	-2.60478453e-03	-2.37422501e-03
-3.67342673e+00	-2.60306880e-03	-2.37434129e-03
-3.67325673e+00	-2.60135161e-03	-2.37445525e-03
-3.67308673e+00	-2.59963297e-03	-2.37456689e-03
-3.67291673e+00	-2.59791290e-03	-2.37467622e-03
-3.67274673e+00	-2.59619140e-03	-2.37478324e-03
-3.67257673e+00	-2.59446848e-03	-2.37488794e-03
-3.67240672e+00	-2.59274415e-03	-2.37499032e-03
-3.67223672e+00	-2.59101842e-03	-2.37509039e-03
-3.67206672e+00	-2.58929130e-03	-2.37518815e-03
-3.67189672e+00	-2.58756281e-03	-2.37528360e-03
-3.67172672e+00	-2.58583293e-03	-2.37537673e-03
-3.67155672e+00	-2.58410170e-03	-2.37546754e-03
-3.67138671e+00	-2.58236911e-03	-2.37555605e-03
-3.67121671e+00	-2.58063518e-03	-2.37564224e-03
-3.67104671e+00	-2.57889992e-03	-2.37572611e-03
-3.67087671e+00	-2.57716333e-03	-2.37580768e-03
-3.67070671e+00	-2.57542542e-03	-2.37588693e-03
-3.67053671e+00	-2.57368621e-03	-2.37596387e-03
-3.67036670e+00	-2.57194570e-03	-2.37603851e-03
-3.67019670e+00	-2.57020391e-03	-2.37611082e-03
-3.67002670e+00	-2.56846083e-03	-2.37618083e-03
-3.66985670e+00	-2.56671649e-03	-2.37624853e-03
-3.66968670e+00	-2.56497088e-03	-2.37631392e-03
-3.66951670e+00	-2.56322403e-03	-2.37637700e-03
-3.66934669e+00	-2.56147593e-03	-2.37643777e-03
-3.66917669e+00	-2.55972660e-03	-2.37649623e-03
-3.66900669e+00	-2.55797605e-03	-2.37655238e-03
-3.66883669e+00	-2.55622428e-03	-2.37660623e-03
-3.66866669e+00	-2.55447131e-03	-2.37665776e-03
-3.66849668e+00	-2.55271715e-03	-2.37670700e-03
-3.66832668e+00	-2.55096180e-03	-2.37675392e-03
-3.66815668e+00	-2.54920527e-03	-2.37679854e-03
-3.66798668e+00	-2.54744758e-03	-2.37684085e-03
-3.66781668e+00	-2.54568872e-03	-2.37688086e-03
-3.66764668e+00	-2.54392872e-03	-2.37691856e-03
-3.66747667e+00	-2.54216758e-03	-2.37695396e-03
-3.66730667e+00	-2.54040530e-03	-2.37698705e-03
-3.66713667e+00	-2.53864191e-03	-2.37701785e-03
-3.66696667e+00	-2.53687740e-03	-2.37704634e-03
-3.66679667e+00	-2.53511179e-03	-2.37707253e-03
-3.66662667e+00	-2.53334508e-03	-2.37709641e-03
-3.66645666e+00	-2.53157729e-03	-2.37711800e-03
-3.66628666e+00	-2.52980843e-03	-2.37713729e-03
-3.66611666e+00	-2.52803850e-03	-2.37715428e-03
-3.66594666e+00	-2.52626751e-03	-2.37716897e-03
-3.66577666e+00	-2.52449547e-03	-2.37718136e-03
-3.66560666e+00	-2.52272239e-03	-2.37719145e-03
-3.66543665e+00	-2.52094829e-03	-2.37719925e-03
-3.66526665e+00	-2.51917316e-03	-2.37720475e-03
-3.66509665e+00	-2.51739702e-03	-2.37720796e-03
-3.66492665e+00	-2.51561988e-03	-2.37720887e-03
-3.66475665e+00	-2.51384175e-03	-2.37720749e-03
-3.66458665e+00	-2.51206263e-03	-2.37720382e-03
-3.66441664e+00	-2.51028253e-03	-2.37719785e-03
-3.66424664e+00	-2.50850147e-03	-2.37718960e-03
-3.66407664e+00	-2.50671945e-03	-2.37717905e-03
-3.66390664e+00	-2.50493649e-03	-2.37716621e-03
-3.66373664e+00	-2.50315258e-03	-2.37715109e-03
-3.66356664e+00	-2.50136775e-03	-2.37713367e-03
-3.66339663e+00	-2.49958199e-03	-2.37711397e-03
-3.66322663e+00	-2.49779532e-03	-2.37709198e-03
-3.66305663e+00	-2.49600775e-03	-2.37706771e-03
-3.66288663e+00	-2.49421929e-03	-2.37704115e-03
-3.66271663e+00	-2.49242994e-03	-2.37701231e-03
-3.66254663e+00	-2.49063972e-03	-2.37698118e-03
-3.66237662e+00	-2.48884863e-03	-2.37694777e-03
-3.66220662e+00	-2.48705668e-03	-2.37691209e-03
-3.66203662e+00	-2.48526388e-03	-2.37687412e-03
-3.66186662e+00	-2.48347024e-03	-2.37683387e-03
-3.66169662e+00	-2.48167578e-03	-2.37679134e-03
-3.66152662e+00	-2.47988049e-03	-2.37674654e-03
-3.66135661e+00	-2.47808439e-03	-2.37669946e-03
-3.66118661e+00	-2.47628749e-03	-2.37665011e-03
-3.66101661e+00	-2.47448979e-03	-2.37659848e-03
-3.66084661e+00	-2.47269130e-03	-2.37654458e-03
-3.66067661e+00	-2.47089204e-03	-2.37648840e-03
-3.66050661e+00	-2.46909201e-03	-2.37642996e-03
[truncated: 98,001 more rows]
