# Supplementary material for: Observation of angular momentum transfer among crystal lattice modes
Source: Nat Phys. 2026 May 12;22(7):1100–6. doi: 10.1038/s41567-026-03274-8 (PMC13423836; doi:10.1038/s41567-026-03274-8)
Supplement: Supplementary file 9 — Source data for Fig. 4a–c. [file 41567_2026_3274_MOESM9_ESM.zip › Fig4b_phononic_force_trajectory_modeled.txt]

Phononic driving force for the Eg mode
Time (ps)	F_x (a.u.)	F_y (a.u.)
-4.00000000e+00	0.00000000e+00	0.00000000e+00
-3.99983000e+00	8.52740438e-18	-1.64545694e-17
-3.99966000e+00	1.36506033e-16	-2.63273689e-16
-3.99948999e+00	6.91402788e-16	-1.33282398e-15
-3.99931999e+00	2.18624868e-15	-4.21237856e-15
-3.99914999e+00	5.34013630e-15	-1.02841036e-14
-3.99897999e+00	1.10787127e-14	-2.13250361e-14
-3.99880999e+00	2.05346666e-14	-3.95070527e-14
-3.99863999e+00	3.50482126e-14	-6.73968300e-14
-3.99846998e+00	5.61675706e-14	-1.07955794e-13
-3.99829998e+00	8.56494402e-14	-1.64540065e-13
-3.99812998e+00	1.25459469e-13	-2.40900385e-13
-3.99795998e+00	1.77772720e-13	-3.41182051e-13
-3.99778998e+00	2.44974129e-13	-4.69924821e-13
-3.99761998e+00	3.29658959e-13	-6.32062829e-13
-3.99744997e+00	4.34633256e-13	-8.32924477e-13
-3.99727997e+00	5.62914288e-13	-1.07823233e-12
-3.99710997e+00	7.17730993e-13	-1.37410298e-12
-3.99693997e+00	9.02524408e-13	-1.72704694e-12
-3.99676997e+00	1.12094811e-12	-2.14396851e-12
-3.99659997e+00	1.37686862e-12	-2.63216558e-12
-3.99642996e+00	1.67436587e-12	-3.19932955e-12
-3.99625996e+00	2.01773357e-12	-3.85354510e-12
-3.99608996e+00	2.41147965e-12	-4.60329005e-12
-3.99591996e+00	2.86032665e-12	-5.45743520e-12
-3.99574996e+00	3.36921215e-12	-6.42524407e-12
-3.99557996e+00	3.94328914e-12	-7.51637277e-12
-3.99540995e+00	4.58792641e-12	-8.74086976e-12
-3.99523995e+00	5.30870898e-12	-1.01091756e-11
-3.99506995e+00	6.11143842e-12	-1.16321229e-11
-3.99489995e+00	7.00213330e-12	-1.33209358e-11
-3.99472995e+00	7.98702950e-12	-1.51872298e-11
-3.99455995e+00	9.07257672e-12	-1.72430141e-11
-3.99438994e+00	1.02654424e-11	-1.95006894e-11
-3.99421994e+00	1.15725159e-11	-2.19730447e-11
-3.99404994e+00	1.30009058e-11	-2.46732596e-11
-3.99387994e+00	1.45579393e-11	-2.76149036e-11
-3.99370994e+00	1.62511633e-11	-3.08119359e-11
-3.99353994e+00	1.80883445e-11	-3.42787050e-11
-3.99336993e+00	2.00774694e-11	-3.80299483e-11
-3.99319993e+00	2.22267451e-11	-4.20807919e-11
-3.99302993e+00	2.45445991e-11	-4.64467503e-11
-3.99285993e+00	2.70396801e-11	-5.11437257e-11
-3.99268993e+00	2.97208576e-11	-5.61880076e-11
-3.99251993e+00	3.25972229e-11	-6.15962730e-11
-3.99234992e+00	3.56780889e-11	-6.73855851e-11
-3.99217992e+00	3.89729902e-11	-7.35733938e-11
-3.99200992e+00	4.24916840e-11	-8.01775343e-11
-3.99183992e+00	4.62441497e-11	-8.72162275e-11
-3.99166992e+00	5.02405892e-11	-9.47080791e-11
-3.99149991e+00	5.44914277e-11	-1.02672079e-10
-3.99132991e+00	5.90073129e-11	-1.11127602e-10
-3.99115991e+00	6.37991164e-11	-1.20094404e-10
-3.99098991e+00	6.88779326e-11	-1.29592626e-10
-3.99081991e+00	7.42550802e-11	-1.39642792e-10
-3.99064991e+00	7.99421011e-11	-1.50265805e-10
-3.99047990e+00	8.59507617e-11	-1.61482952e-10
-3.99030990e+00	9.22930521e-11	-1.73315900e-10
-3.99013990e+00	9.89811872e-11	-1.85786696e-10
-3.98996990e+00	1.06027606e-10	-1.98917766e-10
-3.98979990e+00	1.13444972e-10	-2.12731917e-10
-3.98962990e+00	1.21246173e-10	-2.27252332e-10
-3.98945989e+00	1.29444323e-10	-2.42502576e-10
-3.98928989e+00	1.38052760e-10	-2.58506586e-10
-3.98911989e+00	1.47085047e-10	-2.75288679e-10
-3.98894989e+00	1.56554972e-10	-2.92873548e-10
-3.98877989e+00	1.66476549e-10	-3.11286260e-10
-3.98860989e+00	1.76864015e-10	-3.30552259e-10
-3.98843988e+00	1.87731837e-10	-3.50697359e-10
-3.98826988e+00	1.99094702e-10	-3.71747753e-10
-3.98809988e+00	2.10967526e-10	-3.93730002e-10
-3.98792988e+00	2.23365449e-10	-4.16671040e-10
-3.98775988e+00	2.36303837e-10	-4.40598175e-10
-3.98758988e+00	2.49798283e-10	-4.65539082e-10
-3.98741987e+00	2.63864602e-10	-4.91521808e-10
-3.98724987e+00	2.78518839e-10	-5.18574769e-10
-3.98707987e+00	2.93777261e-10	-5.46726748e-10
-3.98690987e+00	3.09656363e-10	-5.76006897e-10
-3.98673987e+00	3.26172863e-10	-6.06444735e-10
-3.98656987e+00	3.43343708e-10	-6.38070145e-10
-3.98639986e+00	3.61186068e-10	-6.70913377e-10
-3.98622986e+00	3.79717340e-10	-7.05005046e-10
-3.98605986e+00	3.98955145e-10	-7.40376128e-10
-3.98588986e+00	4.18917330e-10	-7.77057964e-10
-3.98571986e+00	4.39621968e-10	-8.15082258e-10
-3.98554986e+00	4.61087356e-10	-8.54481071e-10
-3.98537985e+00	4.83332018e-10	-8.95286828e-10
-3.98520985e+00	5.06374702e-10	-9.37532311e-10
-3.98503985e+00	5.30234381e-10	-9.81250663e-10
-3.98486985e+00	5.54930253e-10	-1.02647538e-09
-3.98469985e+00	5.80481740e-10	-1.07324032e-09
-3.98452985e+00	6.06908491e-10	-1.12157970e-09
-3.98435984e+00	6.34230378e-10	-1.17152808e-09
-3.98418984e+00	6.62467496e-10	-1.22312038e-09
-3.98401984e+00	6.91640167e-10	-1.27639187e-09
-3.98384984e+00	7.21768936e-10	-1.33137819e-09
-3.98367984e+00	7.52874571e-10	-1.38811530e-09
-3.98350984e+00	7.84978066e-10	-1.44663953e-09
-3.98333983e+00	8.18100636e-10	-1.50698757e-09
-3.98316983e+00	8.52263722e-10	-1.56919642e-09
-3.98299983e+00	8.87488986e-10	-1.63330347e-09
-3.98282983e+00	9.23798315e-10	-1.69934643e-09
-3.98265983e+00	9.61213816e-10	-1.76736336e-09
-3.98248982e+00	9.99757823e-10	-1.83739267e-09
-3.98231982e+00	1.03945289e-09	-1.90947310e-09
-3.98214982e+00	1.08032179e-09	-1.98364375e-09
-3.98197982e+00	1.12238752e-09	-2.05994405e-09
-3.98180982e+00	1.16567330e-09	-2.13841377e-09
-3.98163982e+00	1.21020258e-09	-2.21909302e-09
-3.98146981e+00	1.25599901e-09	-2.30202224e-09
-3.98129981e+00	1.30308648e-09	-2.38724223e-09
-3.98112981e+00	1.35148909e-09	-2.47479410e-09
-3.98095981e+00	1.40123117e-09	-2.56471930e-09
-3.98078981e+00	1.45233726e-09	-2.65705962e-09
-3.98061981e+00	1.50483212e-09	-2.75185718e-09
-3.98044980e+00	1.55874073e-09	-2.84915442e-09
-3.98027980e+00	1.61408830e-09	-2.94899414e-09
-3.98010980e+00	1.67090025e-09	-3.05141942e-09
-3.97993980e+00	1.72920222e-09	-3.15647371e-09
-3.97976980e+00	1.78902005e-09	-3.26420077e-09
-3.97959980e+00	1.85037984e-09	-3.37464469e-09
-3.97942979e+00	1.91330787e-09	-3.48784986e-09
-3.97925979e+00	1.97783064e-09	-3.60386102e-09
-3.97908979e+00	2.04397489e-09	-3.72272323e-09
-3.97891979e+00	2.11176755e-09	-3.84448185e-09
-3.97874979e+00	2.18123578e-09	-3.96918258e-09
-3.97857979e+00	2.25240696e-09	-4.09687142e-09
-3.97840978e+00	2.32530867e-09	-4.22759469e-09
-3.97823978e+00	2.39996871e-09	-4.36139904e-09
-3.97806978e+00	2.47641510e-09	-4.49833141e-09
-3.97789978e+00	2.55467607e-09	-4.63843907e-09
-3.97772978e+00	2.63478006e-09	-4.78176960e-09
-3.97755978e+00	2.71675573e-09	-4.92837087e-09
-3.97738977e+00	2.80063193e-09	-5.07829108e-09
-3.97721977e+00	2.88643777e-09	-5.23157872e-09
-3.97704977e+00	2.97420251e-09	-5.38828261e-09
-3.97687977e+00	3.06395567e-09	-5.54845184e-09
-3.97670977e+00	3.15572696e-09	-5.71213584e-09
-3.97653977e+00	3.24954629e-09	-5.87938430e-09
-3.97636976e+00	3.34544380e-09	-6.05024725e-09
-3.97619976e+00	3.44344983e-09	-6.22477499e-09
-3.97602976e+00	3.54359493e-09	-6.40301812e-09
-3.97585976e+00	3.64590985e-09	-6.58502756e-09
-3.97568976e+00	3.75042555e-09	-6.77085449e-09
-3.97551976e+00	3.85717320e-09	-6.96055041e-09
-3.97534975e+00	3.96618418e-09	-7.15416710e-09
-3.97517975e+00	4.07749007e-09	-7.35175662e-09
-3.97500975e+00	4.19112266e-09	-7.55337133e-09
-3.97483975e+00	4.30711392e-09	-7.75906388e-09
-3.97466975e+00	4.42549607e-09	-7.96888721e-09
-3.97449974e+00	4.54630149e-09	-8.18289451e-09
-3.97432974e+00	4.66956279e-09	-8.40113929e-09
-3.97415974e+00	4.79531275e-09	-8.62367533e-09
-3.97398974e+00	4.92358440e-09	-8.85055668e-09
-3.97381974e+00	5.05441092e-09	-9.08183767e-09
-3.97364974e+00	5.18782573e-09	-9.31757292e-09
-3.97347973e+00	5.32386242e-09	-9.55781730e-09
-3.97330973e+00	5.46255027e-09	-9.80262312e-09
-3.97313973e+00	5.60391853e-09	-1.00520427e-08
-3.97296973e+00	5.74800104e-09	-1.03061314e-08
-3.97279973e+00	5.89483184e-09	-1.05649448e-08
-3.97262973e+00	6.04444516e-09	-1.08285388e-08
-3.97245972e+00	6.19687542e-09	-1.10969695e-08
-3.97228972e+00	6.35215724e-09	-1.13702933e-08
-3.97211972e+00	6.51032543e-09	-1.16485669e-08
-3.97194972e+00	6.67141498e-09	-1.19318471e-08
-3.97177972e+00	6.83546106e-09	-1.22201912e-08
-3.97160972e+00	7.00249907e-09	-1.25136564e-08
-3.97143971e+00	7.17256455e-09	-1.28123006e-08
-3.97126971e+00	7.34569325e-09	-1.31161815e-08
-3.97109971e+00	7.52192110e-09	-1.34253574e-08
-3.97092971e+00	7.70128423e-09	-1.37398867e-08
-3.97075971e+00	7.88381894e-09	-1.40598279e-08
-3.97058971e+00	8.06956171e-09	-1.43852401e-08
-3.97041970e+00	8.25854922e-09	-1.47161823e-08
-3.97024970e+00	8.45081832e-09	-1.50527139e-08
-3.97007970e+00	8.64640604e-09	-1.53948946e-08
-3.96990970e+00	8.84534962e-09	-1.57427841e-08
-3.96973970e+00	9.04768643e-09	-1.60964426e-08
-3.96956970e+00	9.25345407e-09	-1.64559305e-08
-3.96939969e+00	9.46269028e-09	-1.68213082e-08
-3.96922969e+00	9.67543300e-09	-1.71926366e-08
-3.96905969e+00	9.89172034e-09	-1.75699767e-08
-3.96888969e+00	1.01115906e-08	-1.79533897e-08
-3.96871969e+00	1.03350822e-08	-1.83429371e-08
-3.96854969e+00	1.05622339e-08	-1.87386807e-08
-3.96837968e+00	1.07930844e-08	-1.91406823e-08
-3.96820968e+00	1.10276727e-08	-1.95490041e-08
-3.96803968e+00	1.12660379e-08	-1.99637084e-08
-3.96786968e+00	1.15082195e-08	-2.03848580e-08
-3.96769968e+00	1.17542569e-08	-2.08125155e-08
-3.96752968e+00	1.20041897e-08	-2.12467439e-08
-3.96735967e+00	1.22580579e-08	-2.16876067e-08
-3.96718967e+00	1.25159014e-08	-2.21351670e-08
-3.96701967e+00	1.27777605e-08	-2.25894888e-08
-3.96684967e+00	1.30436753e-08	-2.30506357e-08
-3.96667967e+00	1.33136866e-08	-2.35186720e-08
-3.96650967e+00	1.35878348e-08	-2.39936618e-08
-3.96633966e+00	1.38661610e-08	-2.44756698e-08
-3.96616966e+00	1.41487060e-08	-2.49647605e-08
-3.96599966e+00	1.44355110e-08	-2.54609988e-08
-3.96582966e+00	1.47266174e-08	-2.59644500e-08
-3.96565966e+00	1.50220667e-08	-2.64751792e-08
-3.96548965e+00	1.53219004e-08	-2.69932520e-08
-3.96531965e+00	1.56261604e-08	-2.75187340e-08
-3.96514965e+00	1.59348887e-08	-2.80516912e-08
-3.96497965e+00	1.62481274e-08	-2.85921896e-08
-3.96480965e+00	1.65659187e-08	-2.91402955e-08
-3.96463965e+00	1.68883050e-08	-2.96960753e-08
-3.96446964e+00	1.72153290e-08	-3.02595956e-08
-3.96429964e+00	1.75470334e-08	-3.08309234e-08
-3.96412964e+00	1.78834610e-08	-3.14101256e-08
-3.96395964e+00	1.82246549e-08	-3.19972694e-08
-3.96378964e+00	1.85706584e-08	-3.25924222e-08
-3.96361964e+00	1.89215146e-08	-3.31956515e-08
-3.96344963e+00	1.92772671e-08	-3.38070250e-08
-3.96327963e+00	1.96379596e-08	-3.44266107e-08
-3.96310963e+00	2.00036358e-08	-3.50544767e-08
-3.96293963e+00	2.03743396e-08	-3.56906912e-08
-3.96276963e+00	2.07501151e-08	-3.63353225e-08
-3.96259963e+00	2.11310064e-08	-3.69884394e-08
-3.96242962e+00	2.15170580e-08	-3.76501105e-08
-3.96225962e+00	2.19083144e-08	-3.83204049e-08
-3.96208962e+00	2.23048201e-08	-3.89993915e-08
-3.96191962e+00	2.27066199e-08	-3.96871396e-08
-3.96174962e+00	2.31137587e-08	-4.03837187e-08
-3.96157962e+00	2.35262816e-08	-4.10891982e-08
-3.96140961e+00	2.39442338e-08	-4.18036480e-08
-3.96123961e+00	2.43676605e-08	-4.25271378e-08
-3.96106961e+00	2.47966071e-08	-4.32597378e-08
-3.96089961e+00	2.52311194e-08	-4.40015182e-08
-3.96072961e+00	2.56712429e-08	-4.47525491e-08
-3.96055961e+00	2.61170235e-08	-4.55129013e-08
-3.96038960e+00	2.65685072e-08	-4.62826451e-08
-3.96021960e+00	2.70257401e-08	-4.70618515e-08
-3.96004960e+00	2.74887683e-08	-4.78505914e-08
-3.95987960e+00	2.79576382e-08	-4.86489358e-08
-3.95970960e+00	2.84323964e-08	-4.94569559e-08
-3.95953960e+00	2.89130893e-08	-5.02747231e-08
-3.95936959e+00	2.93997637e-08	-5.11023087e-08
-3.95919959e+00	2.98924665e-08	-5.19397845e-08
-3.95902959e+00	3.03912445e-08	-5.27872222e-08
-3.95885959e+00	3.08961449e-08	-5.36446936e-08
-3.95868959e+00	3.14072148e-08	-5.45122708e-08
-3.95851959e+00	3.19245015e-08	-5.53900258e-08
-3.95834958e+00	3.24480525e-08	-5.62780309e-08
-3.95817958e+00	3.29779154e-08	-5.71763585e-08
-3.95800958e+00	3.35141376e-08	-5.80850811e-08
-3.95783958e+00	3.40567671e-08	-5.90042713e-08
-3.95766958e+00	3.46058516e-08	-5.99340019e-08
-3.95749957e+00	3.51614392e-08	-6.08743456e-08
-3.95732957e+00	3.57235779e-08	-6.18253756e-08
-3.95715957e+00	3.62923159e-08	-6.27871647e-08
-3.95698957e+00	3.68677015e-08	-6.37597863e-08
-3.95681957e+00	3.74497832e-08	-6.47433136e-08
-3.95664957e+00	3.80386093e-08	-6.57378201e-08
-3.95647956e+00	3.86342286e-08	-6.67433793e-08
-3.95630956e+00	3.92366897e-08	-6.77600647e-08
-3.95613956e+00	3.98460415e-08	-6.87879501e-08
-3.95596956e+00	4.04623327e-08	-6.98271094e-08
-3.95579956e+00	4.10856125e-08	-7.08776164e-08
-3.95562956e+00	4.17159299e-08	-7.19395451e-08
-3.95545955e+00	4.23533341e-08	-7.30129697e-08
-3.95528955e+00	4.29978744e-08	-7.40979645e-08
-3.95511955e+00	4.36496001e-08	-7.51946035e-08
-3.95494955e+00	4.43085608e-08	-7.63029614e-08
-3.95477955e+00	4.49748059e-08	-7.74231125e-08
-3.95460955e+00	4.56483851e-08	-7.85551313e-08
-3.95443954e+00	4.63293481e-08	-7.96990927e-08
-3.95426954e+00	4.70177447e-08	-8.08550711e-08
-3.95409954e+00	4.77136249e-08	-8.20231416e-08
-3.95392954e+00	4.84170386e-08	-8.32033789e-08
-3.95375954e+00	4.91280358e-08	-8.43958580e-08
-3.95358954e+00	4.98466667e-08	-8.56006540e-08
-3.95341953e+00	5.05729815e-08	-8.68178419e-08
-3.95324953e+00	5.13070304e-08	-8.80474970e-08
-3.95307953e+00	5.20488639e-08	-8.92896945e-08
-3.95290953e+00	5.27985324e-08	-9.05445097e-08
-3.95273953e+00	5.35560863e-08	-9.18120179e-08
-3.95256953e+00	5.43215764e-08	-9.30922947e-08
-3.95239952e+00	5.50950531e-08	-9.43854156e-08
-3.95222952e+00	5.58765673e-08	-9.56914560e-08
-3.95205952e+00	5.66661697e-08	-9.70104917e-08
-3.95188952e+00	5.74639112e-08	-9.83425983e-08
-3.95171952e+00	5.82698427e-08	-9.96878516e-08
-3.95154952e+00	5.90840151e-08	-1.01046327e-07
-3.95137951e+00	5.99064796e-08	-1.02418101e-07
-3.95120951e+00	6.07372872e-08	-1.03803249e-07
-3.95103951e+00	6.15764891e-08	-1.05201848e-07
-3.95086951e+00	6.24241365e-08	-1.06613972e-07
-3.95069951e+00	6.32802806e-08	-1.08039698e-07
-3.95052951e+00	6.41449729e-08	-1.09479103e-07
-3.95035950e+00	6.50182646e-08	-1.10932262e-07
-3.95018950e+00	6.59002072e-08	-1.12399251e-07
-3.95001950e+00	6.67908522e-08	-1.13880147e-07
-3.94984950e+00	6.76902512e-08	-1.15375026e-07
-3.94967950e+00	6.85984556e-08	-1.16883963e-07
-3.94950950e+00	6.95155172e-08	-1.18407036e-07
-3.94933949e+00	7.04414876e-08	-1.19944321e-07
-3.94916949e+00	7.13764184e-08	-1.21495893e-07
-3.94899949e+00	7.23203616e-08	-1.23061830e-07
-3.94882949e+00	7.32733687e-08	-1.24642207e-07
-3.94865949e+00	7.42354918e-08	-1.26237102e-07
-3.94848948e+00	7.52067826e-08	-1.27846590e-07
-3.94831948e+00	7.61872930e-08	-1.29470747e-07
-3.94814948e+00	7.71770751e-08	-1.31109651e-07
-3.94797948e+00	7.81761806e-08	-1.32763378e-07
-3.94780948e+00	7.91846618e-08	-1.34432004e-07
-3.94763948e+00	8.02025705e-08	-1.36115605e-07
-3.94746947e+00	8.12299588e-08	-1.37814259e-07
-3.94729947e+00	8.22668788e-08	-1.39528041e-07
-3.94712947e+00	8.33133827e-08	-1.41257029e-07
-3.94695947e+00	8.43695225e-08	-1.43001298e-07
-3.94678947e+00	8.54353505e-08	-1.44760925e-07
-3.94661947e+00	8.65109187e-08	-1.46535986e-07
-3.94644946e+00	8.75962793e-08	-1.48326559e-07
-3.94627946e+00	8.86914847e-08	-1.50132719e-07
-3.94610946e+00	8.97965869e-08	-1.51954543e-07
-3.94593946e+00	9.09116383e-08	-1.53792108e-07
-3.94576946e+00	9.20366910e-08	-1.55645489e-07
-3.94559946e+00	9.31717974e-08	-1.57514764e-07
-3.94542945e+00	9.43170097e-08	-1.59400008e-07
-3.94525945e+00	9.54723802e-08	-1.61301298e-07
-3.94508945e+00	9.66379612e-08	-1.63218711e-07
-3.94491945e+00	9.78138049e-08	-1.65152322e-07
-3.94474945e+00	9.89999636e-08	-1.67102208e-07
-3.94457945e+00	1.00196490e-07	-1.69068446e-07
-3.94440944e+00	1.01403435e-07	-1.71051112e-07
-3.94423944e+00	1.02620853e-07	-1.73050281e-07
-3.94406944e+00	1.03848795e-07	-1.75066030e-07
-3.94389944e+00	1.05087313e-07	-1.77098436e-07
-3.94372944e+00	1.06336460e-07	-1.79147573e-07
-3.94355944e+00	1.07596288e-07	-1.81213519e-07
-3.94338943e+00	1.08866849e-07	-1.83296350e-07
-3.94321943e+00	1.10148196e-07	-1.85396141e-07
-3.94304943e+00	1.11440381e-07	-1.87512969e-07
-3.94287943e+00	1.12743455e-07	-1.89646909e-07
-3.94270943e+00	1.14057472e-07	-1.91798037e-07
-3.94253943e+00	1.15382483e-07	-1.93966429e-07
-3.94236942e+00	1.16718540e-07	-1.96152161e-07
-3.94219942e+00	1.18065696e-07	-1.98355308e-07
-3.94202942e+00	1.19424003e-07	-2.00575947e-07
-3.94185942e+00	1.20793513e-07	-2.02814152e-07
-3.94168942e+00	1.22174277e-07	-2.05070000e-07
-3.94151942e+00	1.23566348e-07	-2.07343566e-07
-3.94134941e+00	1.24969779e-07	-2.09634924e-07
-3.94117941e+00	1.26384620e-07	-2.11944151e-07
-3.94100941e+00	1.27810924e-07	-2.14271322e-07
-3.94083941e+00	1.29248743e-07	-2.16616512e-07
-3.94066941e+00	1.30698128e-07	-2.18979796e-07
-3.94049940e+00	1.32159132e-07	-2.21361250e-07
-3.94032940e+00	1.33631806e-07	-2.23760947e-07
-3.94015940e+00	1.35116202e-07	-2.26178964e-07
-3.93998940e+00	1.36612371e-07	-2.28615375e-07
-3.93981940e+00	1.38120366e-07	-2.31070254e-07
-3.93964940e+00	1.39640238e-07	-2.33543676e-07
-3.93947939e+00	1.41172038e-07	-2.36035717e-07
-3.93930939e+00	1.42715819e-07	-2.38546449e-07
-3.93913939e+00	1.44271630e-07	-2.41075949e-07
-3.93896939e+00	1.45839525e-07	-2.43624290e-07
-3.93879939e+00	1.47419554e-07	-2.46191546e-07
-3.93862939e+00	1.49011768e-07	-2.48777791e-07
-3.93845938e+00	1.50616220e-07	-2.51383100e-07
-3.93828938e+00	1.52232959e-07	-2.54007546e-07
-3.93811938e+00	1.53862037e-07	-2.56651203e-07
-3.93794938e+00	1.55503505e-07	-2.59314145e-07
-3.93777938e+00	1.57157415e-07	-2.61996446e-07
-3.93760938e+00	1.58823816e-07	-2.64698178e-07
-3.93743937e+00	1.60502760e-07	-2.67419416e-07
-3.93726937e+00	1.62194298e-07	-2.70160232e-07
-3.93709937e+00	1.63898480e-07	-2.72920701e-07
-3.93692937e+00	1.65615357e-07	-2.75700894e-07
-3.93675937e+00	1.67344979e-07	-2.78500884e-07
-3.93658937e+00	1.69087398e-07	-2.81320746e-07
-3.93641936e+00	1.70842662e-07	-2.84160550e-07
-3.93624936e+00	1.72610824e-07	-2.87020370e-07
-3.93607936e+00	1.74391932e-07	-2.89900279e-07
-3.93590936e+00	1.76186037e-07	-2.92800348e-07
-3.93573936e+00	1.77993190e-07	-2.95720649e-07
-3.93556936e+00	1.79813439e-07	-2.98661256e-07
-3.93539935e+00	1.81646835e-07	-3.01622239e-07
-3.93522935e+00	1.83493428e-07	-3.04603670e-07
-3.93505935e+00	1.85353268e-07	-3.07605621e-07
-3.93488935e+00	1.87226403e-07	-3.10628164e-07
-3.93471935e+00	1.89112884e-07	-3.13671370e-07
-3.93454935e+00	1.91012759e-07	-3.16735310e-07
-3.93437934e+00	1.92926079e-07	-3.19820055e-07
-3.93420934e+00	1.94852892e-07	-3.22925676e-07
-3.93403934e+00	1.96793247e-07	-3.26052243e-07
-3.93386934e+00	1.98747194e-07	-3.29199828e-07
-3.93369934e+00	2.00714781e-07	-3.32368501e-07
-3.93352934e+00	2.02696057e-07	-3.35558332e-07
-3.93335933e+00	2.04691071e-07	-3.38769392e-07
-3.93318933e+00	2.06699871e-07	-3.42001749e-07
-3.93301933e+00	2.08722506e-07	-3.45255475e-07
-3.93284933e+00	2.10759023e-07	-3.48530638e-07
-3.93267933e+00	2.12809471e-07	-3.51827309e-07
-3.93250933e+00	2.14873899e-07	-3.55145556e-07
-3.93233932e+00	2.16952354e-07	-3.58485448e-07
-3.93216932e+00	2.19044883e-07	-3.61847055e-07
-3.93199932e+00	2.21151535e-07	-3.65230446e-07
-3.93182932e+00	2.23272357e-07	-3.68635689e-07
-3.93165932e+00	2.25407397e-07	-3.72062852e-07
-3.93148931e+00	2.27556701e-07	-3.75512003e-07
-3.93131931e+00	2.29720317e-07	-3.78983212e-07
-3.93114931e+00	2.31898293e-07	-3.82476545e-07
-3.93097931e+00	2.34090674e-07	-3.85992071e-07
-3.93080931e+00	2.36297508e-07	-3.89529856e-07
-3.93063931e+00	2.38518840e-07	-3.93089969e-07
-3.93046930e+00	2.40754719e-07	-3.96672476e-07
-3.93029930e+00	2.43005189e-07	-4.00277444e-07
-3.93012930e+00	2.45270298e-07	-4.03904940e-07
-3.92995930e+00	2.47550090e-07	-4.07555031e-07
-3.92978930e+00	2.49844613e-07	-4.11227783e-07
-3.92961930e+00	2.52153911e-07	-4.14923261e-07
-3.92944929e+00	2.54478030e-07	-4.18641533e-07
-3.92927929e+00	2.56817016e-07	-4.22382663e-07
-3.92910929e+00	2.59170914e-07	-4.26146718e-07
-3.92893929e+00	2.61539768e-07	-4.29933762e-07
-3.92876929e+00	2.63923625e-07	-4.33743860e-07
-3.92859929e+00	2.66322528e-07	-4.37577078e-07
-3.92842928e+00	2.68736522e-07	-4.41433480e-07
-3.92825928e+00	2.71165652e-07	-4.45313130e-07
-3.92808928e+00	2.73609961e-07	-4.49216094e-07
-3.92791928e+00	2.76069495e-07	-4.53142434e-07
-3.92774928e+00	2.78544296e-07	-4.57092214e-07
-3.92757928e+00	2.81034408e-07	-4.61065499e-07
-3.92740927e+00	2.83539876e-07	-4.65062351e-07
-3.92723927e+00	2.86060742e-07	-4.69082833e-07
-3.92706927e+00	2.88597049e-07	-4.73127008e-07
-3.92689927e+00	2.91148841e-07	-4.77194940e-07
-3.92672927e+00	2.93716161e-07	-4.81286690e-07
-3.92655927e+00	2.96299051e-07	-4.85402320e-07
-3.92638926e+00	2.98897552e-07	-4.89541892e-07
-3.92621926e+00	3.01511709e-07	-4.93705468e-07
-3.92604926e+00	3.04141563e-07	-4.97893110e-07
-3.92587926e+00	3.06787155e-07	-5.02104877e-07
-3.92570926e+00	3.09448527e-07	-5.06340833e-07
-3.92553926e+00	3.12125721e-07	-5.10601036e-07
-3.92536925e+00	3.14818778e-07	-5.14885548e-07
-3.92519925e+00	3.17527739e-07	-5.19194428e-07
-3.92502925e+00	3.20252645e-07	-5.23527737e-07
-3.92485925e+00	3.22993537e-07	-5.27885534e-07
-3.92468925e+00	3.25750454e-07	-5.32267878e-07
-3.92451925e+00	3.28523438e-07	-5.36674829e-07
-3.92434924e+00	3.31312528e-07	-5.41106445e-07
-3.92417924e+00	3.34117764e-07	-5.45562785e-07
-3.92400924e+00	3.36939186e-07	-5.50043908e-07
-3.92383924e+00	3.39776833e-07	-5.54549870e-07
-3.92366924e+00	3.42630744e-07	-5.59080731e-07
-3.92349923e+00	3.45500958e-07	-5.63636547e-07
-3.92332923e+00	3.48387514e-07	-5.68217376e-07
-3.92315923e+00	3.51290451e-07	-5.72823274e-07
-3.92298923e+00	3.54209806e-07	-5.77454299e-07
-3.92281923e+00	3.57145617e-07	-5.82110506e-07
-3.92264923e+00	3.60097923e-07	-5.86791952e-07
-3.92247922e+00	3.63066761e-07	-5.91498692e-07
-3.92230922e+00	3.66052168e-07	-5.96230783e-07
-3.92213922e+00	3.69054182e-07	-6.00988278e-07
-3.92196922e+00	3.72072839e-07	-6.05771234e-07
-3.92179922e+00	3.75108176e-07	-6.10579704e-07
-3.92162922e+00	3.78160229e-07	-6.15413743e-07
-3.92145921e+00	3.81229034e-07	-6.20273405e-07
-3.92128921e+00	3.84314628e-07	-6.25158744e-07
-3.92111921e+00	3.87417045e-07	-6.30069813e-07
-3.92094921e+00	3.90536322e-07	-6.35006665e-07
-3.92077921e+00	3.93672493e-07	-6.39969354e-07
-3.92060921e+00	3.96825594e-07	-6.44957930e-07
-3.92043920e+00	3.99995658e-07	-6.49972448e-07
-3.92026920e+00	4.03182721e-07	-6.55012958e-07
-3.92009920e+00	4.06386816e-07	-6.60079512e-07
-3.91992920e+00	4.09607977e-07	-6.65172161e-07
-3.91975920e+00	4.12846238e-07	-6.70290957e-07
-3.91958920e+00	4.16101632e-07	-6.75435949e-07
-3.91941919e+00	4.19374192e-07	-6.80607188e-07
-3.91924919e+00	4.22663951e-07	-6.85804725e-07
-3.91907919e+00	4.25970941e-07	-6.91028608e-07
-3.91890919e+00	4.29295195e-07	-6.96278887e-07
-3.91873919e+00	4.32636745e-07	-7.01555611e-07
-3.91856919e+00	4.35995621e-07	-7.06858828e-07
-3.91839918e+00	4.39371857e-07	-7.12188587e-07
-3.91822918e+00	4.42765482e-07	-7.17544936e-07
-3.91805918e+00	4.46176528e-07	-7.22927922e-07
-3.91788918e+00	4.49605025e-07	-7.28337593e-07
-3.91771918e+00	4.53051003e-07	-7.33773996e-07
-3.91754918e+00	4.56514493e-07	-7.39237176e-07
-3.91737917e+00	4.59995524e-07	-7.44727181e-07
-3.91720917e+00	4.63494125e-07	-7.50244056e-07
-3.91703917e+00	4.67010326e-07	-7.55787847e-07
-3.91686917e+00	4.70544156e-07	-7.61358598e-07
-3.91669917e+00	4.74095642e-07	-7.66956356e-07
-3.91652917e+00	4.77664813e-07	-7.72581164e-07
-3.91635916e+00	4.81251697e-07	-7.78233066e-07
-3.91618916e+00	4.84856322e-07	-7.83912106e-07
-3.91601916e+00	4.88478714e-07	-7.89618328e-07
-3.91584916e+00	4.92118901e-07	-7.95351774e-07
-3.91567916e+00	4.95776910e-07	-8.01112488e-07
-3.91550916e+00	4.99452767e-07	-8.06900511e-07
-3.91533915e+00	5.03146498e-07	-8.12715885e-07
-3.91516915e+00	5.06858128e-07	-8.18558653e-07
-3.91499915e+00	5.10587683e-07	-8.24428854e-07
-3.91482915e+00	5.14335188e-07	-8.30326531e-07
-3.91465915e+00	5.18100669e-07	-8.36251723e-07
-3.91448914e+00	5.21884148e-07	-8.42204470e-07
-3.91431914e+00	5.25685651e-07	-8.48184813e-07
-3.91414914e+00	5.29505202e-07	-8.54192790e-07
-3.91397914e+00	5.33342823e-07	-8.60228440e-07
-3.91380914e+00	5.37198538e-07	-8.66291802e-07
-3.91363914e+00	5.41072370e-07	-8.72382914e-07
-3.91346913e+00	5.44964340e-07	-8.78501813e-07
-3.91329913e+00	5.48874473e-07	-8.84648538e-07
-3.91312913e+00	5.52802788e-07	-8.90823124e-07
-3.91295913e+00	5.56749308e-07	-8.97025609e-07
-3.91278913e+00	5.60714053e-07	-9.03256028e-07
-3.91261913e+00	5.64697045e-07	-9.09514418e-07
-3.91244912e+00	5.68698304e-07	-9.15800814e-07
-3.91227912e+00	5.72717849e-07	-9.22115250e-07
-3.91210912e+00	5.76755702e-07	-9.28457761e-07
-3.91193912e+00	5.80811880e-07	-9.34828382e-07
-3.91176912e+00	5.84886404e-07	-9.41227146e-07
-3.91159912e+00	5.88979291e-07	-9.47654086e-07
-3.91142911e+00	5.93090560e-07	-9.54109235e-07
-3.91125911e+00	5.97220229e-07	-9.60592626e-07
-3.91108911e+00	6.01368316e-07	-9.67104291e-07
-3.91091911e+00	6.05534838e-07	-9.73644262e-07
-3.91074911e+00	6.09719811e-07	-9.80212569e-07
-3.91057911e+00	6.13923252e-07	-9.86809243e-07
-3.91040910e+00	6.18145178e-07	-9.93434315e-07
-3.91023910e+00	6.22385604e-07	-1.00008782e-06
-3.91006910e+00	6.26644545e-07	-1.00676977e-06
-3.90989910e+00	6.30922016e-07	-1.01348022e-06
-3.90972910e+00	6.35218033e-07	-1.02021918e-06
-3.90955910e+00	6.39532609e-07	-1.02698668e-06
-3.90938909e+00	6.43865758e-07	-1.03378275e-06
-3.90921909e+00	6.48217494e-07	-1.04060742e-06
-3.90904909e+00	6.52587830e-07	-1.04746072e-06
-3.90887909e+00	6.56976778e-07	-1.05434267e-06
-3.90870909e+00	6.61384352e-07	-1.06125329e-06
-3.90853909e+00	6.65810562e-07	-1.06819263e-06
-3.90836908e+00	6.70255420e-07	-1.07516068e-06
-3.90819908e+00	6.74718938e-07	-1.08215750e-06
-3.90802908e+00	6.79201127e-07	-1.08918309e-06
-3.90785908e+00	6.83701996e-07	-1.09623748e-06
-3.90768908e+00	6.88221556e-07	-1.10332069e-06
-3.90751908e+00	6.92759816e-07	-1.11043276e-06
-3.90734907e+00	6.97316786e-07	-1.11757369e-06
-3.90717907e+00	7.01892474e-07	-1.12474351e-06
-3.90700907e+00	7.06486889e-07	-1.13194225e-06
-3.90683907e+00	7.11100038e-07	-1.13916993e-06
-3.90666907e+00	7.15731930e-07	-1.14642655e-06
-3.90649906e+00	7.20382571e-07	-1.15371216e-06
-3.90632906e+00	7.25051968e-07	-1.16102676e-06
-3.90615906e+00	7.29740127e-07	-1.16837037e-06
-3.90598906e+00	7.34447054e-07	-1.17574301e-06
-3.90581906e+00	7.39172756e-07	-1.18314471e-06
-3.90564906e+00	7.43917236e-07	-1.19057547e-06
-3.90547905e+00	7.48680500e-07	-1.19803532e-06
-3.90530905e+00	7.53462551e-07	-1.20552428e-06
-3.90513905e+00	7.58263394e-07	-1.21304235e-06
-3.90496905e+00	7.63083032e-07	-1.22058956e-06
-3.90479905e+00	7.67921468e-07	-1.22816592e-06
-3.90462905e+00	7.72778704e-07	-1.23577144e-06
-3.90445904e+00	7.77654742e-07	-1.24340614e-06
-3.90428904e+00	7.82549585e-07	-1.25107004e-06
-3.90411904e+00	7.87463233e-07	-1.25876314e-06
-3.90394904e+00	7.92395687e-07	-1.26648547e-06
-3.90377904e+00	7.97346947e-07	-1.27423702e-06
-3.90360904e+00	8.02317014e-07	-1.28201782e-06
-3.90343903e+00	8.07305886e-07	-1.28982788e-06
-3.90326903e+00	8.12313563e-07	-1.29766720e-06
-3.90309903e+00	8.17340044e-07	-1.30553580e-06
-3.90292903e+00	8.22385326e-07	-1.31343368e-06
-3.90275903e+00	8.27449407e-07	-1.32136087e-06
-3.90258903e+00	8.32532285e-07	-1.32931736e-06
-3.90241902e+00	8.37633955e-07	-1.33730316e-06
-3.90224902e+00	8.42754415e-07	-1.34531828e-06
-3.90207902e+00	8.47893661e-07	-1.35336273e-06
-3.90190902e+00	8.53051687e-07	-1.36143652e-06
-3.90173902e+00	8.58228488e-07	-1.36953965e-06
-3.90156902e+00	8.63424060e-07	-1.37767213e-06
-3.90139901e+00	8.68638396e-07	-1.38583396e-06
-3.90122901e+00	8.73871490e-07	-1.39402515e-06
-3.90105901e+00	8.79123334e-07	-1.40224571e-06
-3.90088901e+00	8.84393922e-07	-1.41049563e-06
-3.90071901e+00	8.89683245e-07	-1.41877491e-06
-3.90054901e+00	8.94991295e-07	-1.42708358e-06
-3.90037900e+00	9.00318064e-07	-1.43542161e-06
-3.90020900e+00	9.05663542e-07	-1.44378903e-06
-3.90003900e+00	9.11027719e-07	-1.45218582e-06
-3.89986900e+00	9.16410585e-07	-1.46061198e-06
-3.89969900e+00	9.21812130e-07	-1.46906753e-06
-3.89952900e+00	9.27232342e-07	-1.47755245e-06
-3.89935899e+00	9.32671209e-07	-1.48606675e-06
-3.89918899e+00	9.38128720e-07	-1.49461043e-06
-3.89901899e+00	9.43604862e-07	-1.50318348e-06
-3.89884899e+00	9.49099621e-07	-1.51178590e-06
-3.89867899e+00	9.54612985e-07	-1.52041768e-06
-3.89850899e+00	9.60144938e-07	-1.52907883e-06
-3.89833898e+00	9.65695467e-07	-1.53776934e-06
-3.89816898e+00	9.71264556e-07	-1.54648921e-06
-3.89799898e+00	9.76852189e-07	-1.55523842e-06
-3.89782898e+00	9.82458351e-07	-1.56401698e-06
-3.89765898e+00	9.88083025e-07	-1.57282487e-06
-3.89748897e+00	9.93726194e-07	-1.58166210e-06
-3.89731897e+00	9.99387840e-07	-1.59052864e-06
-3.89714897e+00	1.00506795e-06	-1.59942450e-06
-3.89697897e+00	1.01076649e-06	-1.60834967e-06
-3.89680897e+00	1.01648346e-06	-1.61730413e-06
-3.89663897e+00	1.02221883e-06	-1.62628788e-06
-3.89646896e+00	1.02797258e-06	-1.63530091e-06
-3.89629896e+00	1.03374469e-06	-1.64434320e-06
-3.89612896e+00	1.03953514e-06	-1.65341474e-06
-3.89595896e+00	1.04534391e-06	-1.66251553e-06
-3.89578896e+00	1.05117098e-06	-1.67164554e-06
-3.89561896e+00	1.05701632e-06	-1.68080477e-06
-3.89544895e+00	1.06287991e-06	-1.68999321e-06
-3.89527895e+00	1.06876173e-06	-1.69921083e-06
-3.89510895e+00	1.07466175e-06	-1.70845763e-06
-3.89493895e+00	1.08057994e-06	-1.71773358e-06
-3.89476895e+00	1.08651629e-06	-1.72703867e-06
-3.89459895e+00	1.09247077e-06	-1.73637289e-06
-3.89442894e+00	1.09844334e-06	-1.74573622e-06
-3.89425894e+00	1.10443399e-06	-1.75512864e-06
-3.89408894e+00	1.11044269e-06	-1.76455012e-06
-3.89391894e+00	1.11646940e-06	-1.77400067e-06
-3.89374894e+00	1.12251410e-06	-1.78348024e-06
-3.89357894e+00	1.12857676e-06	-1.79298883e-06
-3.89340893e+00	1.13465735e-06	-1.80252641e-06
-3.89323893e+00	1.14075584e-06	-1.81209295e-06
-3.89306893e+00	1.14687221e-06	-1.82168845e-06
-3.89289893e+00	1.15300641e-06	-1.83131288e-06
-3.89272893e+00	1.15915842e-06	-1.84096621e-06
-3.89255893e+00	1.16532820e-06	-1.85064842e-06
-3.89238892e+00	1.17151573e-06	-1.86035948e-06
-3.89221892e+00	1.17772096e-06	-1.87009937e-06
-3.89204892e+00	1.18394387e-06	-1.87986807e-06
-3.89187892e+00	1.19018442e-06	-1.88966555e-06
-3.89170892e+00	1.19644257e-06	-1.89949178e-06
-3.89153892e+00	1.20271830e-06	-1.90934674e-06
-3.89136891e+00	1.20901156e-06	-1.91923039e-06
-3.89119891e+00	1.21532231e-06	-1.92914271e-06
-3.89102891e+00	1.22165053e-06	-1.93908367e-06
-3.89085891e+00	1.22799616e-06	-1.94905324e-06
-3.89068891e+00	1.23435918e-06	-1.95905139e-06
-3.89051891e+00	1.24073955e-06	-1.96907809e-06
-3.89034890e+00	1.24713722e-06	-1.97913330e-06
-3.89017890e+00	1.25355216e-06	-1.98921700e-06
-3.89000890e+00	1.25998432e-06	-1.99932915e-06
-3.88983890e+00	1.26643367e-06	-2.00946972e-06
-3.88966890e+00	1.27290015e-06	-2.01963868e-06
-3.88949889e+00	1.27938374e-06	-2.02983598e-06
-3.88932889e+00	1.28588439e-06	-2.04006160e-06
-3.88915889e+00	1.29240205e-06	-2.05031550e-06
-3.88898889e+00	1.29893667e-06	-2.06059764e-06
-3.88881889e+00	1.30548823e-06	-2.07090798e-06
-3.88864889e+00	1.31205666e-06	-2.08124649e-06
-3.88847888e+00	1.31864193e-06	-2.09161313e-06
-3.88830888e+00	1.32524398e-06	-2.10200786e-06
-3.88813888e+00	1.33186278e-06	-2.11243064e-06
-3.88796888e+00	1.33849827e-06	-2.12288144e-06
-3.88779888e+00	1.34515040e-06	-2.13336020e-06
-3.88762888e+00	1.35181913e-06	-2.14386688e-06
-3.88745887e+00	1.35850441e-06	-2.15440146e-06
-3.88728887e+00	1.36520619e-06	-2.16496387e-06
-3.88711887e+00	1.37192442e-06	-2.17555409e-06
-3.88694887e+00	1.37865904e-06	-2.18617206e-06
-3.88677887e+00	1.38541001e-06	-2.19681774e-06
-3.88660887e+00	1.39217727e-06	-2.20749108e-06
-3.88643886e+00	1.39896078e-06	-2.21819205e-06
-3.88626886e+00	1.40576047e-06	-2.22892058e-06
-3.88609886e+00	1.41257629e-06	-2.23967665e-06
-3.88592886e+00	1.41940819e-06	-2.25046018e-06
-3.88575886e+00	1.42625612e-06	-2.26127115e-06
-3.88558886e+00	1.43312001e-06	-2.27210950e-06
-3.88541885e+00	1.43999982e-06	-2.28297517e-06
-3.88524885e+00	1.44689548e-06	-2.29386813e-06
-3.88507885e+00	1.45380694e-06	-2.30478831e-06
-3.88490885e+00	1.46073414e-06	-2.31573567e-06
-3.88473885e+00	1.46767703e-06	-2.32671015e-06
-3.88456885e+00	1.47463553e-06	-2.33771171e-06
-3.88439884e+00	1.48160959e-06	-2.34874028e-06
-3.88422884e+00	1.48859916e-06	-2.35979581e-06
-3.88405884e+00	1.49560417e-06	-2.37087824e-06
-3.88388884e+00	1.50262456e-06	-2.38198753e-06
-3.88371884e+00	1.50966026e-06	-2.39312362e-06
-3.88354884e+00	1.51671122e-06	-2.40428644e-06
-3.88337883e+00	1.52377737e-06	-2.41547594e-06
-3.88320883e+00	1.53085864e-06	-2.42669207e-06
-3.88303883e+00	1.53795498e-06	-2.43793475e-06
-3.88286883e+00	1.54506631e-06	-2.44920394e-06
-3.88269883e+00	1.55219257e-06	-2.46049957e-06
-3.88252883e+00	1.55933370e-06	-2.47182159e-06
-3.88235882e+00	1.56648962e-06	-2.48316992e-06
-3.88218882e+00	1.57366028e-06	-2.49454451e-06
-3.88201882e+00	1.58084559e-06	-2.50594530e-06
-3.88184882e+00	1.58804550e-06	-2.51737221e-06
-3.88167882e+00	1.59525993e-06	-2.52882519e-06
-3.88150882e+00	1.60248881e-06	-2.54030418e-06
-3.88133881e+00	1.60973207e-06	-2.55180910e-06
-3.88116881e+00	1.61698964e-06	-2.56333988e-06
-3.88099881e+00	1.62426179e-06	-2.57489685e-06
-3.88082881e+00	1.63154957e-06	-2.58648119e-06
-3.88065881e+00	1.63885301e-06	-2.59809297e-06
-3.88048880e+00	1.64617205e-06	-2.60973213e-06
-3.88031880e+00	1.65350663e-06	-2.62139863e-06
-3.88014880e+00	1.66085670e-06	-2.63309242e-06
-3.87997880e+00	1.66822218e-06	-2.64481345e-06
-3.87980880e+00	1.67560301e-06	-2.65656167e-06
-3.87963880e+00	1.68299914e-06	-2.66833704e-06
-3.87946879e+00	1.69041049e-06	-2.68013950e-06
-3.87929879e+00	1.69783701e-06	-2.69196900e-06
-3.87912879e+00	1.70527863e-06	-2.70382549e-06
-3.87895879e+00	1.71273529e-06	-2.71570893e-06
-3.87878879e+00	1.72020692e-06	-2.72761926e-06
-3.87861879e+00	1.72769346e-06	-2.73955642e-06
-3.87844878e+00	1.73519484e-06	-2.75152038e-06
-3.87827878e+00	1.74271099e-06	-2.76351106e-06
-3.87810878e+00	1.75024185e-06	-2.77552843e-06
-3.87793878e+00	1.75778735e-06	-2.78757243e-06
-3.87776878e+00	1.76534743e-06	-2.79964299e-06
-3.87759878e+00	1.77292202e-06	-2.81174008e-06
-3.87742877e+00	1.78051104e-06	-2.82386364e-06
-3.87725877e+00	1.78811443e-06	-2.83601360e-06
-3.87708877e+00	1.79573213e-06	-2.84818992e-06
-3.87691877e+00	1.80336406e-06	-2.86039254e-06
-3.87674877e+00	1.81101016e-06	-2.87262140e-06
-3.87657877e+00	1.81867035e-06	-2.88487645e-06
-3.87640876e+00	1.82634456e-06	-2.89715763e-06
-3.87623876e+00	1.83403273e-06	-2.90946488e-06
-3.87606876e+00	1.84173478e-06	-2.92179814e-06
-3.87589876e+00	1.84945064e-06	-2.93415736e-06
-3.87572876e+00	1.85718024e-06	-2.94654249e-06
-3.87555876e+00	1.86492351e-06	-2.95895345e-06
-3.87538875e+00	1.87268038e-06	-2.97139019e-06
-3.87521875e+00	1.88045077e-06	-2.98385265e-06
-3.87504875e+00	1.88823460e-06	-2.99634078e-06
-3.87487875e+00	1.89603182e-06	-3.00885450e-06
-3.87470875e+00	1.90384233e-06	-3.02139377e-06
-3.87453875e+00	1.91166608e-06	-3.03395852e-06
-3.87436874e+00	1.91950298e-06	-3.04654868e-06
-3.87419874e+00	1.92735295e-06	-3.05916420e-06
-3.87402874e+00	1.93521593e-06	-3.07180501e-06
-3.87385874e+00	1.94309184e-06	-3.08447106e-06
-3.87368874e+00	1.95098060e-06	-3.09716227e-06
-3.87351874e+00	1.95888214e-06	-3.10987859e-06
-3.87334873e+00	1.96679638e-06	-3.12261995e-06
-3.87317873e+00	1.97472324e-06	-3.13538629e-06
-3.87300873e+00	1.98266264e-06	-3.14817754e-06
-3.87283873e+00	1.99061452e-06	-3.16099364e-06
-3.87266873e+00	1.99857878e-06	-3.17383452e-06
-3.87249872e+00	2.00655535e-06	-3.18670013e-06
-3.87232872e+00	2.01454416e-06	-3.19959038e-06
-3.87215872e+00	2.02254512e-06	-3.21250522e-06
-3.87198872e+00	2.03055815e-06	-3.22544458e-06
-3.87181872e+00	2.03858318e-06	-3.23840839e-06
-3.87164872e+00	2.04662012e-06	-3.25139659e-06
-3.87147871e+00	2.05466890e-06	-3.26440911e-06
-3.87130871e+00	2.06272943e-06	-3.27744588e-06
-3.87113871e+00	2.07080164e-06	-3.29050683e-06
-3.87096871e+00	2.07888543e-06	-3.30359189e-06
-3.87079871e+00	2.08698074e-06	-3.31670099e-06
-3.87062871e+00	2.09508747e-06	-3.32983407e-06
-3.87045870e+00	2.10320555e-06	-3.34299106e-06
-3.87028870e+00	2.11133489e-06	-3.35617188e-06
-3.87011870e+00	2.11947542e-06	-3.36937647e-06
-3.86994870e+00	2.12762704e-06	-3.38260475e-06
-3.86977870e+00	2.13578967e-06	-3.39585665e-06
-3.86960870e+00	2.14396323e-06	-3.40913211e-06
-3.86943869e+00	2.15214764e-06	-3.42243104e-06
-3.86926869e+00	2.16034281e-06	-3.43575339e-06
-3.86909869e+00	2.16854865e-06	-3.44909906e-06
-3.86892869e+00	2.17676509e-06	-3.46246801e-06
-3.86875869e+00	2.18499203e-06	-3.47586014e-06
-3.86858869e+00	2.19322940e-06	-3.48927538e-06
-3.86841868e+00	2.20147709e-06	-3.50271367e-06
-3.86824868e+00	2.20973504e-06	-3.51617493e-06
-3.86807868e+00	2.21800314e-06	-3.52965908e-06
-3.86790868e+00	2.22628132e-06	-3.54316605e-06
-3.86773868e+00	2.23456949e-06	-3.55669577e-06
-3.86756868e+00	2.24286756e-06	-3.57024816e-06
-3.86739867e+00	2.25117544e-06	-3.58382313e-06
-3.86722867e+00	2.25949304e-06	-3.59742063e-06
-3.86705867e+00	2.26782028e-06	-3.61104056e-06
-3.86688867e+00	2.27615706e-06	-3.62468287e-06
-3.86671867e+00	2.28450331e-06	-3.63834745e-06
-3.86654867e+00	2.29285892e-06	-3.65203425e-06
-3.86637866e+00	2.30122382e-06	-3.66574318e-06
-3.86620866e+00	2.30959790e-06	-3.67947416e-06
-3.86603866e+00	2.31798108e-06	-3.69322712e-06
-3.86586866e+00	2.32637327e-06	-3.70700198e-06
-3.86569866e+00	2.33477439e-06	-3.72079866e-06
-3.86552866e+00	2.34318433e-06	-3.73461708e-06
-3.86535865e+00	2.35160300e-06	-3.74845715e-06
-3.86518865e+00	2.36003033e-06	-3.76231881e-06
-3.86501865e+00	2.36846620e-06	-3.77620196e-06
-3.86484865e+00	2.37691054e-06	-3.79010654e-06
-3.86467865e+00	2.38536325e-06	-3.80403246e-06
-3.86450865e+00	2.39382424e-06	-3.81797963e-06
-3.86433864e+00	2.40229341e-06	-3.83194798e-06
-3.86416864e+00	2.41077068e-06	-3.84593742e-06
-3.86399864e+00	2.41925594e-06	-3.85994788e-06
-3.86382864e+00	2.42774911e-06	-3.87397927e-06
-3.86365864e+00	2.43625009e-06	-3.88803151e-06
-3.86348863e+00	2.44475878e-06	-3.90210451e-06
-3.86331863e+00	2.45327511e-06	-3.91619820e-06
-3.86314863e+00	2.46179896e-06	-3.93031249e-06
-3.86297863e+00	2.47033024e-06	-3.94444729e-06
-3.86280863e+00	2.47886887e-06	-3.95860252e-06
-3.86263863e+00	2.48741474e-06	-3.97277810e-06
-3.86246862e+00	2.49596775e-06	-3.98697395e-06
-3.86229862e+00	2.50452783e-06	-4.00118997e-06
-3.86212862e+00	2.51309486e-06	-4.01542608e-06
-3.86195862e+00	2.52166875e-06	-4.02968220e-06
-3.86178862e+00	2.53024940e-06	-4.04395825e-06
-3.86161862e+00	2.53883672e-06	-4.05825413e-06
-3.86144861e+00	2.54743062e-06	-4.07256976e-06
-3.86127861e+00	2.55603099e-06	-4.08690505e-06
-3.86110861e+00	2.56463774e-06	-4.10125992e-06
-3.86093861e+00	2.57325076e-06	-4.11563428e-06
-3.86076861e+00	2.58186997e-06	-4.13002805e-06
-3.86059861e+00	2.59049526e-06	-4.14444112e-06
-3.86042860e+00	2.59912654e-06	-4.15887343e-06
-3.86025860e+00	2.60776371e-06	-4.17332487e-06
-3.86008860e+00	2.61640667e-06	-4.18779537e-06
-3.85991860e+00	2.62505531e-06	-4.20228482e-06
-3.85974860e+00	2.63370955e-06	-4.21679315e-06
-3.85957860e+00	2.64236928e-06	-4.23132026e-06
-3.85940859e+00	2.65103440e-06	-4.24586607e-06
-3.85923859e+00	2.65970481e-06	-4.26043048e-06
-3.85906859e+00	2.66838042e-06	-4.27501341e-06
-3.85889859e+00	2.67706112e-06	-4.28961476e-06
-3.85872859e+00	2.68574682e-06	-4.30423444e-06
-3.85855859e+00	2.69443741e-06	-4.31887237e-06
-3.85838858e+00	2.70313279e-06	-4.33352845e-06
-3.85821858e+00	2.71183286e-06	-4.34820259e-06
-3.85804858e+00	2.72053752e-06	-4.36289471e-06
-3.85787858e+00	2.72924667e-06	-4.37760470e-06
-3.85770858e+00	2.73796020e-06	-4.39233247e-06
-3.85753858e+00	2.74667803e-06	-4.40707795e-06
-3.85736857e+00	2.75540003e-06	-4.42184102e-06
-3.85719857e+00	2.76412612e-06	-4.43662160e-06
-3.85702857e+00	2.77285619e-06	-4.45141960e-06
-3.85685857e+00	2.78159014e-06	-4.46623492e-06
-3.85668857e+00	2.79032787e-06	-4.48106747e-06
-3.85651857e+00	2.79906926e-06	-4.49591716e-06
-3.85634856e+00	2.80781423e-06	-4.51078388e-06
-3.85617856e+00	2.81656266e-06	-4.52566756e-06
-3.85600856e+00	2.82531446e-06	-4.54056809e-06
-3.85583856e+00	2.83406952e-06	-4.55548538e-06
-3.85566856e+00	2.84282774e-06	-4.57041934e-06
-3.85549855e+00	2.85158901e-06	-4.58536986e-06
-3.85532855e+00	2.86035323e-06	-4.60033686e-06
-3.85515855e+00	2.86912029e-06	-4.61532023e-06
-3.85498855e+00	2.87789010e-06	-4.63031989e-06
-3.85481855e+00	2.88666254e-06	-4.64533574e-06
-3.85464855e+00	2.89543752e-06	-4.66036768e-06
-3.85447854e+00	2.90421492e-06	-4.67541561e-06
-3.85430854e+00	2.91299465e-06	-4.69047944e-06
-3.85413854e+00	2.92177660e-06	-4.70555908e-06
-3.85396854e+00	2.93056066e-06	-4.72065442e-06
-3.85379854e+00	2.93934673e-06	-4.73576536e-06
-3.85362854e+00	2.94813471e-06	-4.75089182e-06
-3.85345853e+00	2.95692448e-06	-4.76603368e-06
-3.85328853e+00	2.96571594e-06	-4.78119087e-06
-3.85311853e+00	2.97450900e-06	-4.79636327e-06
-3.85294853e+00	2.98330353e-06	-4.81155078e-06
-3.85277853e+00	2.99209943e-06	-4.82675332e-06
-3.85260853e+00	3.00089661e-06	-4.84197078e-06
-3.85243852e+00	3.00969495e-06	-4.85720306e-06
-3.85226852e+00	3.01849434e-06	-4.87245007e-06
-3.85209852e+00	3.02729468e-06	-4.88771170e-06
-3.85192852e+00	3.03609587e-06	-4.90298785e-06
-3.85175852e+00	3.04489779e-06	-4.91827843e-06
-3.85158852e+00	3.05370034e-06	-4.93358334e-06
-3.85141851e+00	3.06250341e-06	-4.94890247e-06
-3.85124851e+00	3.07130690e-06	-4.96423573e-06
-3.85107851e+00	3.08011070e-06	-4.97958301e-06
-3.85090851e+00	3.08891469e-06	-4.99494421e-06
-3.85073851e+00	3.09771879e-06	-5.01031924e-06
-3.85056851e+00	3.10652286e-06	-5.02570800e-06
-3.85039850e+00	3.11532682e-06	-5.04111037e-06
-3.85022850e+00	3.12413054e-06	-5.05652627e-06
-3.85005850e+00	3.13293393e-06	-5.07195559e-06
-3.84988850e+00	3.14173687e-06	-5.08739822e-06
-3.84971850e+00	3.15053926e-06	-5.10285407e-06
-3.84954850e+00	3.15934099e-06	-5.11832303e-06
-3.84937849e+00	3.16814194e-06	-5.13380500e-06
-3.84920849e+00	3.17694202e-06	-5.14929989e-06
-3.84903849e+00	3.18574111e-06	-5.16480758e-06
-3.84886849e+00	3.19453911e-06	-5.18032797e-06
-3.84869849e+00	3.20333591e-06	-5.19586097e-06
-3.84852849e+00	3.21213139e-06	-5.21140646e-06
-3.84835848e+00	3.22092545e-06	-5.22696435e-06
-3.84818848e+00	3.22971798e-06	-5.24253453e-06
-3.84801848e+00	3.23850887e-06	-5.25811690e-06
-3.84784848e+00	3.24729802e-06	-5.27371135e-06
-3.84767848e+00	3.25608531e-06	-5.28931779e-06
-3.84750848e+00	3.26487063e-06	-5.30493610e-06
-3.84733847e+00	3.27365387e-06	-5.32056619e-06
-3.84716847e+00	3.28243494e-06	-5.33620794e-06
-3.84699847e+00	3.29121371e-06	-5.35186126e-06
-3.84682847e+00	3.29999007e-06	-5.36752604e-06
-3.84665847e+00	3.30876393e-06	-5.38320217e-06
-3.84648846e+00	3.31753516e-06	-5.39888956e-06
-3.84631846e+00	3.32630366e-06	-5.41458809e-06
-3.84614846e+00	3.33506932e-06	-5.43029766e-06
-3.84597846e+00	3.34383202e-06	-5.44601816e-06
-3.84580846e+00	3.35259167e-06	-5.46174950e-06
-3.84563846e+00	3.36134815e-06	-5.47749155e-06
-3.84546845e+00	3.37010135e-06	-5.49324423e-06
-3.84529845e+00	3.37885115e-06	-5.50900742e-06
-3.84512845e+00	3.38759746e-06	-5.52478102e-06
-3.84495845e+00	3.39634016e-06	-5.54056491e-06
-3.84478845e+00	3.40507913e-06	-5.55635900e-06
-3.84461845e+00	3.41381428e-06	-5.57216318e-06
-3.84444844e+00	3.42254548e-06	-5.58797734e-06
-3.84427844e+00	3.43127264e-06	-5.60380138e-06
-3.84410844e+00	3.43999564e-06	-5.61963518e-06
-3.84393844e+00	3.44871436e-06	-5.63547864e-06
-3.84376844e+00	3.45742871e-06	-5.65133166e-06
-3.84359844e+00	3.46613856e-06	-5.66719413e-06
-3.84342843e+00	3.47484381e-06	-5.68306593e-06
-3.84325843e+00	3.48354435e-06	-5.69894697e-06
-3.84308843e+00	3.49224007e-06	-5.71483714e-06
-3.84291843e+00	3.50093085e-06	-5.73073632e-06
-3.84274843e+00	3.50961660e-06	-5.74664441e-06
-3.84257843e+00	3.51829719e-06	-5.76256130e-06
-3.84240842e+00	3.52697251e-06	-5.77848689e-06
-3.84223842e+00	3.53564247e-06	-5.79442107e-06
-3.84206842e+00	3.54430694e-06	-5.81036372e-06
-3.84189842e+00	3.55296581e-06	-5.82631475e-06
-3.84172842e+00	3.56161898e-06	-5.84227403e-06
-3.84155842e+00	3.57026633e-06	-5.85824147e-06
-3.84138841e+00	3.57890776e-06	-5.87421695e-06
-3.84121841e+00	3.58754315e-06	-5.89020037e-06
-3.84104841e+00	3.59617240e-06	-5.90619162e-06
-3.84087841e+00	3.60479539e-06	-5.92219059e-06
-3.84070841e+00	3.61341201e-06	-5.93819717e-06
-3.84053841e+00	3.62202215e-06	-5.95421125e-06
-3.84036840e+00	3.63062570e-06	-5.97023272e-06
-3.84019840e+00	3.63922256e-06	-5.98626147e-06
-3.84002840e+00	3.64781261e-06	-6.00229739e-06
-3.83985840e+00	3.65639573e-06	-6.01834039e-06
-3.83968840e+00	3.66497183e-06	-6.03439033e-06
-3.83951840e+00	3.67354079e-06	-6.05044712e-06
-3.83934839e+00	3.68210250e-06	-6.06651065e-06
-3.83917839e+00	3.69065684e-06	-6.08258080e-06
-3.83900839e+00	3.69920372e-06	-6.09865747e-06
-3.83883839e+00	3.70774301e-06	-6.11474055e-06
-3.83866839e+00	3.71627461e-06	-6.13082992e-06
-3.83849838e+00	3.72479841e-06	-6.14692548e-06
-3.83832838e+00	3.73331430e-06	-6.16302711e-06
-3.83815838e+00	3.74182217e-06	-6.17913472e-06
-3.83798838e+00	3.75032191e-06	-6.19524818e-06
-3.83781838e+00	3.75881340e-06	-6.21136738e-06
-3.83764838e+00	3.76729654e-06	-6.22749222e-06
-3.83747837e+00	3.77577122e-06	-6.24362259e-06
-3.83730837e+00	3.78423733e-06	-6.25975837e-06
-3.83713837e+00	3.79269476e-06	-6.27589945e-06
-3.83696837e+00	3.80114340e-06	-6.29204573e-06
-3.83679837e+00	3.80958313e-06	-6.30819710e-06
-3.83662837e+00	3.81801385e-06	-6.32435343e-06
-3.83645836e+00	3.82643546e-06	-6.34051463e-06
-3.83628836e+00	3.83484783e-06	-6.35668058e-06
-3.83611836e+00	3.84325086e-06	-6.37285117e-06
-3.83594836e+00	3.85164445e-06	-6.38902629e-06
-3.83577836e+00	3.86002847e-06	-6.40520583e-06
-3.83560836e+00	3.86840283e-06	-6.42138968e-06
-3.83543835e+00	3.87676741e-06	-6.43757772e-06
-3.83526835e+00	3.88512210e-06	-6.45376985e-06
-3.83509835e+00	3.89346680e-06	-6.46996595e-06
-3.83492835e+00	3.90180139e-06	-6.48616591e-06
-3.83475835e+00	3.91012577e-06	-6.50236963e-06
-3.83458835e+00	3.91843983e-06	-6.51857699e-06
-3.83441834e+00	3.92674345e-06	-6.53478788e-06
-3.83424834e+00	3.93503654e-06	-6.55100219e-06
-3.83407834e+00	3.94331897e-06	-6.56721980e-06
-3.83390834e+00	3.95159065e-06	-6.58344061e-06
-3.83373834e+00	3.95985146e-06	-6.59966450e-06
-3.83356834e+00	3.96810130e-06	-6.61589137e-06
-3.83339833e+00	3.97634005e-06	-6.63212110e-06
-3.83322833e+00	3.98456761e-06	-6.64835358e-06
-3.83305833e+00	3.99278387e-06	-6.66458869e-06
-3.83288833e+00	4.00098872e-06	-6.68082634e-06
-3.83271833e+00	4.00918206e-06	-6.69706640e-06
-3.83254833e+00	4.01736377e-06	-6.71330876e-06
-3.83237832e+00	4.02553375e-06	-6.72955331e-06
-3.83220832e+00	4.03369189e-06	-6.74579995e-06
-3.83203832e+00	4.04183809e-06	-6.76204855e-06
-3.83186832e+00	4.04997223e-06	-6.77829901e-06
-3.83169832e+00	4.05809420e-06	-6.79455122e-06
-3.83152832e+00	4.06620391e-06	-6.81080506e-06
-3.83135831e+00	4.07430124e-06	-6.82706043e-06
-3.83118831e+00	4.08238609e-06	-6.84331720e-06
-3.83101831e+00	4.09045834e-06	-6.85957528e-06
-3.83084831e+00	4.09851790e-06	-6.87583454e-06
-3.83067831e+00	4.10656465e-06	-6.89209487e-06
-3.83050831e+00	4.11459850e-06	-6.90835617e-06
-3.83033830e+00	4.12261932e-06	-6.92461833e-06
-3.83016830e+00	4.13062702e-06	-6.94088122e-06
-3.82999830e+00	4.13862149e-06	-6.95714474e-06
-3.82982830e+00	4.14660262e-06	-6.97340878e-06
-3.82965830e+00	4.15457031e-06	-6.98967323e-06
-3.82948829e+00	4.16252445e-06	-7.00593797e-06
-3.82931829e+00	4.17046494e-06	-7.02220289e-06
-3.82914829e+00	4.17839166e-06	-7.03846788e-06
-3.82897829e+00	4.18630452e-06	-7.05473284e-06
-3.82880829e+00	4.19420341e-06	-7.07099764e-06
-3.82863829e+00	4.20208822e-06	-7.08726217e-06
-3.82846828e+00	4.20995886e-06	-7.10352633e-06
-3.82829828e+00	4.21781520e-06	-7.11979000e-06
-3.82812828e+00	4.22565715e-06	-7.13605307e-06
-3.82795828e+00	4.23348461e-06	-7.15231544e-06
-3.82778828e+00	4.24129747e-06	-7.16857698e-06
-3.82761828e+00	4.24909562e-06	-7.18483758e-06
-3.82744827e+00	4.25687896e-06	-7.20109715e-06
-3.82727827e+00	4.26464739e-06	-7.21735555e-06
-3.82710827e+00	4.27240080e-06	-7.23361269e-06
-3.82693827e+00	4.28013908e-06	-7.24986845e-06
-3.82676827e+00	4.28786215e-06	-7.26612272e-06
-3.82659827e+00	4.29556988e-06	-7.28237538e-06
-3.82642826e+00	4.30326219e-06	-7.29862634e-06
-3.82625826e+00	4.31093896e-06	-7.31487546e-06
-3.82608826e+00	4.31860009e-06	-7.33112266e-06
-3.82591826e+00	4.32624547e-06	-7.34736780e-06
-3.82574826e+00	4.33387502e-06	-7.36361079e-06
-3.82557826e+00	4.34148862e-06	-7.37985151e-06
-3.82540825e+00	4.34908617e-06	-7.39608985e-06
-3.82523825e+00	4.35666757e-06	-7.41232570e-06
-3.82506825e+00	4.36423272e-06	-7.42855895e-06
-3.82489825e+00	4.37178151e-06	-7.44478948e-06
-3.82472825e+00	4.37931384e-06	-7.46101719e-06
-3.82455825e+00	4.38682962e-06	-7.47724197e-06
-3.82438824e+00	4.39432874e-06	-7.49346370e-06
-3.82421824e+00	4.40181110e-06	-7.50968227e-06
-3.82404824e+00	4.40927659e-06	-7.52589758e-06
-3.82387824e+00	4.41672513e-06	-7.54210951e-06
-3.82370824e+00	4.42415660e-06	-7.55831796e-06
-3.82353824e+00	4.43157091e-06	-7.57452280e-06
-3.82336823e+00	4.43896795e-06	-7.59072394e-06
-3.82319823e+00	4.44634763e-06	-7.60692125e-06
-3.82302823e+00	4.45370985e-06	-7.62311464e-06
-3.82285823e+00	4.46105451e-06	-7.63930399e-06
-3.82268823e+00	4.46838150e-06	-7.65548919e-06
-3.82251823e+00	4.47569073e-06	-7.67167012e-06
-3.82234822e+00	4.48298210e-06	-7.68784669e-06
-3.82217822e+00	4.49025551e-06	-7.70401878e-06
-3.82200822e+00	4.49751086e-06	-7.72018628e-06
-3.82183822e+00	4.50474805e-06	-7.73634908e-06
-3.82166822e+00	4.51196699e-06	-7.75250707e-06
-3.82149821e+00	4.51916758e-06	-7.76866014e-06
-3.82132821e+00	4.52634971e-06	-7.78480818e-06
-3.82115821e+00	4.53351330e-06	-7.80095108e-06
-3.82098821e+00	4.54065824e-06	-7.81708874e-06
-3.82081821e+00	4.54778444e-06	-7.83322104e-06
-3.82064821e+00	4.55489179e-06	-7.84934787e-06
-3.82047820e+00	4.56198021e-06	-7.86546913e-06
-3.82030820e+00	4.56904959e-06	-7.88158470e-06
-3.82013820e+00	4.57609985e-06	-7.89769448e-06
-3.81996820e+00	4.58313087e-06	-7.91379836e-06
-3.81979820e+00	4.59014258e-06	-7.92989622e-06
-3.81962820e+00	4.59713487e-06	-7.94598797e-06
-3.81945819e+00	4.60410764e-06	-7.96207348e-06
-3.81928819e+00	4.61106080e-06	-7.97815266e-06
-3.81911819e+00	4.61799426e-06	-7.99422540e-06
-3.81894819e+00	4.62490792e-06	-8.01029158e-06
-3.81877819e+00	4.63180169e-06	-8.02635109e-06
-3.81860819e+00	4.63867547e-06	-8.04240384e-06
-3.81843818e+00	4.64552917e-06	-8.05844971e-06
-3.81826818e+00	4.65236269e-06	-8.07448859e-06
-3.81809818e+00	4.65917595e-06	-8.09052038e-06
-3.81792818e+00	4.66596884e-06	-8.10654496e-06
-3.81775818e+00	4.67274127e-06	-8.12256223e-06
-3.81758818e+00	4.67949316e-06	-8.13857209e-06
-3.81741817e+00	4.68622440e-06	-8.15457442e-06
-3.81724817e+00	4.69293491e-06	-8.17056912e-06
-3.81707817e+00	4.69962459e-06	-8.18655608e-06
-3.81690817e+00	4.70629336e-06	-8.20253520e-06
-3.81673817e+00	4.71294111e-06	-8.21850636e-06
-3.81656817e+00	4.71956777e-06	-8.23446946e-06
-3.81639816e+00	4.72617323e-06	-8.25042439e-06
-3.81622816e+00	4.73275740e-06	-8.26637105e-06
-3.81605816e+00	4.73932020e-06	-8.28230933e-06
-3.81588816e+00	4.74586154e-06	-8.29823912e-06
-3.81571816e+00	4.75238132e-06	-8.31416032e-06
-3.81554816e+00	4.75887946e-06	-8.33007282e-06
-3.81537815e+00	4.76535586e-06	-8.34597651e-06
-3.81520815e+00	4.77181044e-06	-8.36187129e-06
-3.81503815e+00	4.77824310e-06	-8.37775706e-06
-3.81486815e+00	4.78465376e-06	-8.39363370e-06
-3.81469815e+00	4.79104233e-06	-8.40950112e-06
-3.81452815e+00	4.79740872e-06	-8.42535920e-06
-3.81435814e+00	4.80375285e-06	-8.44120784e-06
-3.81418814e+00	4.81007462e-06	-8.45704694e-06
-3.81401814e+00	4.81637394e-06	-8.47287639e-06
-3.81384814e+00	4.82265073e-06	-8.48869609e-06
-3.81367814e+00	4.82890491e-06	-8.50450592e-06
-3.81350814e+00	4.83513638e-06	-8.52030580e-06
-3.81333813e+00	4.84134506e-06	-8.53609561e-06
-3.81316813e+00	4.84753087e-06	-8.55187524e-06
-3.81299813e+00	4.85369371e-06	-8.56764460e-06
-3.81282813e+00	4.85983350e-06	-8.58340358e-06
-3.81265813e+00	4.86595016e-06	-8.59915208e-06
-3.81248812e+00	4.87204360e-06	-8.61488998e-06
-3.81231812e+00	4.87811373e-06	-8.63061720e-06
-3.81214812e+00	4.88416048e-06	-8.64633362e-06
-3.81197812e+00	4.89018375e-06	-8.66203915e-06
-3.81180812e+00	4.89618347e-06	-8.67773367e-06
-3.81163812e+00	4.90215955e-06	-8.69341709e-06
-3.81146811e+00	4.90811190e-06	-8.70908931e-06
-3.81129811e+00	4.91404044e-06	-8.72475021e-06
-3.81112811e+00	4.91994510e-06	-8.74039970e-06
-3.81095811e+00	4.92582578e-06	-8.75603768e-06
-3.81078811e+00	4.93168241e-06	-8.77166405e-06
-3.81061811e+00	4.93751490e-06	-8.78727869e-06
-3.81044810e+00	4.94332317e-06	-8.80288151e-06
-3.81027810e+00	4.94910715e-06	-8.81847242e-06
-3.81010810e+00	4.95486674e-06	-8.83405129e-06
-3.80993810e+00	4.96060187e-06	-8.84961805e-06
-3.80976810e+00	4.96631246e-06	-8.86517258e-06
-3.80959810e+00	4.97199843e-06	-8.88071478e-06
-3.80942809e+00	4.97765969e-06	-8.89624455e-06
-3.80925809e+00	4.98329618e-06	-8.91176180e-06
-3.80908809e+00	4.98890780e-06	-8.92726641e-06
-3.80891809e+00	4.99449448e-06	-8.94275830e-06
-3.80874809e+00	5.00005615e-06	-8.95823736e-06
-3.80857809e+00	5.00559271e-06	-8.97370348e-06
-3.80840808e+00	5.01110411e-06	-8.98915658e-06
-3.80823808e+00	5.01659025e-06	-9.00459655e-06
-3.80806808e+00	5.02205106e-06	-9.02002329e-06
-3.80789808e+00	5.02748646e-06	-9.03543671e-06
-3.80772808e+00	5.03289638e-06	-9.05083670e-06
-3.80755808e+00	5.03828074e-06	-9.06622316e-06
-3.80738807e+00	5.04363946e-06	-9.08159599e-06
-3.80721807e+00	5.04897247e-06	-9.09695511e-06
-3.80704807e+00	5.05427970e-06	-9.11230040e-06
-3.80687807e+00	5.05956106e-06	-9.12763178e-06
-3.80670807e+00	5.06481648e-06	-9.14294913e-06
-3.80653807e+00	5.07004589e-06	-9.15825237e-06
-3.80636806e+00	5.07524922e-06	-9.17354140e-06
-3.80619806e+00	5.08042638e-06	-9.18881612e-06
-3.80602806e+00	5.08557731e-06	-9.20407643e-06
-3.80585806e+00	5.09070193e-06	-9.21932224e-06
-3.80568806e+00	5.09580018e-06	-9.23455344e-06
-3.80551806e+00	5.10087197e-06	-9.24976995e-06
-3.80534805e+00	5.10591723e-06	-9.26497166e-06
-3.80517805e+00	5.11093590e-06	-9.28015849e-06
-3.80500805e+00	5.11592790e-06	-9.29533032e-06
-3.80483805e+00	5.12089316e-06	-9.31048708e-06
-3.80466805e+00	5.12583162e-06	-9.32562865e-06
-3.80449804e+00	5.13074318e-06	-9.34075496e-06
-3.80432804e+00	5.13562780e-06	-9.35586589e-06
-3.80415804e+00	5.14048540e-06	-9.37096136e-06
-3.80398804e+00	5.14531591e-06	-9.38604127e-06
-3.80381804e+00	5.15011925e-06	-9.40110553e-06
-3.80364804e+00	5.15489537e-06	-9.41615405e-06
-3.80347803e+00	5.15964419e-06	-9.43118672e-06
-3.80330803e+00	5.16436564e-06	-9.44620345e-06
-3.80313803e+00	5.16905966e-06	-9.46120416e-06
-3.80296803e+00	5.17372618e-06	-9.47618874e-06
-3.80279803e+00	5.17836513e-06	-9.49115711e-06
-3.80262803e+00	5.18297644e-06	-9.50610917e-06
-3.80245802e+00	5.18756006e-06	-9.52104482e-06
-3.80228802e+00	5.19211590e-06	-9.53596399e-06
-3.80211802e+00	5.19664391e-06	-9.55086656e-06
-3.80194802e+00	5.20114403e-06	-9.56575246e-06
-3.80177802e+00	5.20561618e-06	-9.58062158e-06
-3.80160802e+00	5.21006030e-06	-9.59547384e-06
-3.80143801e+00	5.21447632e-06	-9.61030915e-06
-3.80126801e+00	5.21886419e-06	-9.62512741e-06
-3.80109801e+00	5.22322384e-06	-9.63992853e-06
-3.80092801e+00	5.22755520e-06	-9.65471242e-06
-3.80075801e+00	5.23185822e-06	-9.66947900e-06
-3.80058801e+00	5.23613282e-06	-9.68422817e-06
-3.80041800e+00	5.24037896e-06	-9.69895984e-06
-3.80024800e+00	5.24459656e-06	-9.71367392e-06
-3.80007800e+00	5.24878556e-06	-9.72837032e-06
-3.79990800e+00	5.25294591e-06	-9.74304895e-06
-3.79973800e+00	5.25707754e-06	-9.75770972e-06
-3.79956800e+00	5.26118039e-06	-9.77235255e-06
-3.79939799e+00	5.26525440e-06	-9.78697734e-06
-3.79922799e+00	5.26929952e-06	-9.80158401e-06
-3.79905799e+00	5.27331568e-06	-9.81617247e-06
-3.79888799e+00	5.27730282e-06	-9.83074262e-06
-3.79871799e+00	5.28126088e-06	-9.84529439e-06
-3.79854799e+00	5.28518982e-06	-9.85982768e-06
-3.79837798e+00	5.28908956e-06	-9.87434241e-06
-3.79820798e+00	5.29296005e-06	-9.88883849e-06
-3.79803798e+00	5.29680124e-06	-9.90331583e-06
-3.79786798e+00	5.30061307e-06	-9.91777435e-06
-3.79769798e+00	5.30439547e-06	-9.93221395e-06
-3.79752798e+00	5.30814840e-06	-9.94663456e-06
-3.79735797e+00	5.31187180e-06	-9.96103609e-06
-3.79718797e+00	5.31556561e-06	-9.97541846e-06
-3.79701797e+00	5.31922979e-06	-9.98978156e-06
-3.79684797e+00	5.32286426e-06	-1.00041253e-05
-3.79667797e+00	5.32646899e-06	-1.00184497e-05
-3.79650797e+00	5.33004391e-06	-1.00327545e-05
-3.79633796e+00	5.33358898e-06	-1.00470398e-05
-3.79616796e+00	5.33710413e-06	-1.00613053e-05
-3.79599796e+00	5.34058933e-06	-1.00755512e-05
-3.79582796e+00	5.34404450e-06	-1.00897771e-05
-3.79565796e+00	5.34746962e-06	-1.01039832e-05
-3.79548795e+00	5.35086461e-06	-1.01181692e-05
-3.79531795e+00	5.35422943e-06	-1.01323351e-05
-3.79514795e+00	5.35756403e-06	-1.01464809e-05
-3.79497795e+00	5.36086837e-06	-1.01606064e-05
-3.79480795e+00	5.36414258e-06	-1.01747117e-05
-3.79463795e+00	5.36738676e-06	-1.01887969e-05
-3.79446794e+00	5.37060084e-06	-1.02028618e-05
-3.79429794e+00	5.37378477e-06	-1.02169064e-05
-3.79412794e+00	5.37693852e-06	-1.02309305e-05
-3.79395794e+00	5.38006204e-06	-1.02449340e-05
-3.79378794e+00	5.38315527e-06	-1.02589170e-05
-3.79361794e+00	5.38621816e-06	-1.02728792e-05
-3.79344793e+00	5.38925069e-06	-1.02868206e-05
-3.79327793e+00	5.39225278e-06	-1.03007411e-05
-3.79310793e+00	5.39522441e-06	-1.03146406e-05
-3.79293793e+00	5.39816553e-06	-1.03285190e-05
-3.79276793e+00	5.40107609e-06	-1.03423762e-05
-3.79259793e+00	5.40395604e-06	-1.03562122e-05
-3.79242792e+00	5.40680535e-06	-1.03700268e-05
-3.79225792e+00	5.40962396e-06	-1.03838200e-05
-3.79208792e+00	5.41241184e-06	-1.03975917e-05
-3.79191792e+00	5.41516895e-06	-1.04113417e-05
-3.79174792e+00	5.41789523e-06	-1.04250700e-05
-3.79157792e+00	5.42059065e-06	-1.04387764e-05
-3.79140791e+00	5.42325517e-06	-1.04524610e-05
-3.79123791e+00	5.42588875e-06	-1.04661236e-05
-3.79106791e+00	5.42849133e-06	-1.04797642e-05
-3.79089791e+00	5.43106289e-06	-1.04933826e-05
-3.79072791e+00	5.43360338e-06	-1.05069787e-05
-3.79055791e+00	5.43611277e-06	-1.05205525e-05
-3.79038790e+00	5.43859101e-06	-1.05341038e-05
-3.79021790e+00	5.44103806e-06	-1.05476327e-05
-3.79004790e+00	5.44345389e-06	-1.05611390e-05
-3.78987790e+00	5.44583846e-06	-1.05746225e-05
-3.78970790e+00	5.44819173e-06	-1.05880833e-05
-3.78953790e+00	5.45051365e-06	-1.06015212e-05
-3.78936789e+00	5.45280421e-06	-1.06149362e-05
-3.78919789e+00	5.45506335e-06	-1.06283282e-05
-3.78902789e+00	5.45729105e-06	-1.06416970e-05
-3.78885789e+00	5.45948726e-06	-1.06550426e-05
-3.78868789e+00	5.46165195e-06	-1.06683649e-05
-3.78851789e+00	5.46378509e-06	-1.06816639e-05
-3.78834788e+00	5.46588663e-06	-1.06949394e-05
-3.78817788e+00	5.46795656e-06	-1.07081913e-05
-3.78800788e+00	5.46999482e-06	-1.07214196e-05
-3.78783788e+00	5.47200140e-06	-1.07346242e-05
-3.78766788e+00	5.47397625e-06	-1.07478050e-05
-3.78749787e+00	5.47591935e-06	-1.07609619e-05
-3.78732787e+00	5.47783065e-06	-1.07740948e-05
-3.78715787e+00	5.47971014e-06	-1.07872036e-05
-3.78698787e+00	5.48155777e-06	-1.08002884e-05
-3.78681787e+00	5.48337352e-06	-1.08133488e-05
-3.78664787e+00	5.48515736e-06	-1.08263850e-05
-3.78647786e+00	5.48690925e-06	-1.08393968e-05
-3.78630786e+00	5.48862916e-06	-1.08523842e-05
-3.78613786e+00	5.49031707e-06	-1.08653469e-05
-3.78596786e+00	5.49197295e-06	-1.08782851e-05
-3.78579786e+00	5.49359677e-06	-1.08911985e-05
-3.78562786e+00	5.49518849e-06	-1.09040871e-05
-3.78545785e+00	5.49674810e-06	-1.09169508e-05
-3.78528785e+00	5.49827556e-06	-1.09297896e-05
-3.78511785e+00	5.49977085e-06	-1.09426033e-05
-3.78494785e+00	5.50123394e-06	-1.09553918e-05
-3.78477785e+00	5.50266481e-06	-1.09681552e-05
-3.78460785e+00	5.50406342e-06	-1.09808933e-05
-3.78443784e+00	5.50542976e-06	-1.09936060e-05
-3.78426784e+00	5.50676379e-06	-1.10062933e-05
-3.78409784e+00	5.50806550e-06	-1.10189550e-05
-3.78392784e+00	5.50933485e-06	-1.10315911e-05
-3.78375784e+00	5.51057184e-06	-1.10442016e-05
-3.78358784e+00	5.51177642e-06	-1.10567862e-05
-3.78341783e+00	5.51294858e-06	-1.10693450e-05
-3.78324783e+00	5.51408830e-06	-1.10818779e-05
-3.78307783e+00	5.51519556e-06	-1.10943848e-05
-3.78290783e+00	5.51627032e-06	-1.11068656e-05
-3.78273783e+00	5.51731258e-06	-1.11193203e-05
-3.78256783e+00	5.51832230e-06	-1.11317487e-05
-3.78239782e+00	5.51929948e-06	-1.11441507e-05
-3.78222782e+00	5.52024409e-06	-1.11565264e-05
-3.78205782e+00	5.52115610e-06	-1.11688757e-05
-3.78188782e+00	5.52203551e-06	-1.11811983e-05
-3.78171782e+00	5.52288228e-06	-1.11934944e-05
-3.78154782e+00	5.52369642e-06	-1.12057637e-05
-3.78137781e+00	5.52447788e-06	-1.12180063e-05
-3.78120781e+00	5.52522666e-06	-1.12302220e-05
-3.78103781e+00	5.52594275e-06	-1.12424108e-05
-3.78086781e+00	5.52662611e-06	-1.12545726e-05
-3.78069781e+00	5.52727674e-06	-1.12667073e-05
-3.78052781e+00	5.52789463e-06	-1.12788148e-05
-3.78035780e+00	5.52847975e-06	-1.12908951e-05
-3.78018780e+00	5.52903208e-06	-1.13029482e-05
-3.78001780e+00	5.52955163e-06	-1.13149738e-05
-3.77984780e+00	5.53003836e-06	-1.13269720e-05
-3.77967780e+00	5.53049227e-06	-1.13389427e-05
-3.77950780e+00	5.53091335e-06	-1.13508857e-05
-3.77933779e+00	5.53130158e-06	-1.13628011e-05
-3.77916779e+00	5.53165694e-06	-1.13746888e-05
-3.77899779e+00	5.53197943e-06	-1.13865486e-05
-3.77882779e+00	5.53226903e-06	-1.13983805e-05
-3.77865779e+00	5.53252574e-06	-1.14101845e-05
-3.77848778e+00	5.53274953e-06	-1.14219605e-05
-3.77831778e+00	5.53294041e-06	-1.14337083e-05
-3.77814778e+00	5.53309836e-06	-1.14454280e-05
-3.77797778e+00	5.53322337e-06	-1.14571194e-05
-3.77780778e+00	5.53331543e-06	-1.14687825e-05
-3.77763778e+00	5.53337453e-06	-1.14804172e-05
-3.77746777e+00	5.53340067e-06	-1.14920234e-05
-3.77729777e+00	5.53339383e-06	-1.15036012e-05
-3.77712777e+00	5.53335401e-06	-1.15151503e-05
-3.77695777e+00	5.53328120e-06	-1.15266707e-05
-3.77678777e+00	5.53317540e-06	-1.15381625e-05
-3.77661777e+00	5.53303659e-06	-1.15496254e-05
-3.77644776e+00	5.53286477e-06	-1.15610594e-05
-3.77627776e+00	5.53265994e-06	-1.15724645e-05
-3.77610776e+00	5.53242210e-06	-1.15838406e-05
-3.77593776e+00	5.53215122e-06	-1.15951876e-05
-3.77576776e+00	5.53184732e-06	-1.16065054e-05
-3.77559776e+00	5.53151039e-06	-1.16177941e-05
-3.77542775e+00	5.53114043e-06	-1.16290534e-05
-3.77525775e+00	5.53073742e-06	-1.16402834e-05
-3.77508775e+00	5.53030137e-06	-1.16514840e-05
-3.77491775e+00	5.52983228e-06	-1.16626551e-05
-3.77474775e+00	5.52933015e-06	-1.16737967e-05
-3.77457775e+00	5.52879496e-06	-1.16849086e-05
-3.77440774e+00	5.52822673e-06	-1.16959909e-05
-3.77423774e+00	5.52762545e-06	-1.17070434e-05
-3.77406774e+00	5.52699113e-06	-1.17180661e-05
-3.77389774e+00	5.52632375e-06	-1.17290590e-05
-3.77372774e+00	5.52562333e-06	-1.17400219e-05
-3.77355774e+00	5.52488986e-06	-1.17509548e-05
-3.77338773e+00	5.52412335e-06	-1.17618576e-05
-3.77321773e+00	5.52332379e-06	-1.17727303e-05
-3.77304773e+00	5.52249120e-06	-1.17835728e-05
-3.77287773e+00	5.52162556e-06	-1.17943850e-05
-3.77270773e+00	5.52072689e-06	-1.18051670e-05
-3.77253773e+00	5.51979519e-06	-1.18159185e-05
-3.77236772e+00	5.51883047e-06	-1.18266396e-05
-3.77219772e+00	5.51783272e-06	-1.18373302e-05
-3.77202772e+00	5.51680195e-06	-1.18479903e-05
-3.77185772e+00	5.51573818e-06	-1.18586197e-05
-3.77168772e+00	5.51464139e-06	-1.18692184e-05
-3.77151772e+00	5.51351161e-06	-1.18797864e-05
-3.77134771e+00	5.51234883e-06	-1.18903235e-05
-3.77117771e+00	5.51115307e-06	-1.19008298e-05
-3.77100771e+00	5.50992432e-06	-1.19113052e-05
-3.77083771e+00	5.50866261e-06	-1.19217495e-05
-3.77066771e+00	5.50736793e-06	-1.19321629e-05
-3.77049770e+00	5.50604030e-06	-1.19425451e-05
-3.77032770e+00	5.50467972e-06	-1.19528961e-05
-3.77015770e+00	5.50328620e-06	-1.19632159e-05
-3.76998770e+00	5.50185976e-06	-1.19735045e-05
-3.76981770e+00	5.50040041e-06	-1.19837617e-05
-3.76964770e+00	5.49890814e-06	-1.19939875e-05
-3.76947769e+00	5.49738299e-06	-1.20041818e-05
-3.76930769e+00	5.49582495e-06	-1.20143446e-05
-3.76913769e+00	5.49423404e-06	-1.20244759e-05
-3.76896769e+00	5.49261028e-06	-1.20345755e-05
-3.76879769e+00	5.49095367e-06	-1.20446435e-05
-3.76862769e+00	5.48926422e-06	-1.20546797e-05
-3.76845768e+00	5.48754196e-06	-1.20646841e-05
-3.76828768e+00	5.48578689e-06	-1.20746567e-05
-3.76811768e+00	5.48399904e-06	-1.20845974e-05
-3.76794768e+00	5.48217841e-06	-1.20945061e-05
-3.76777768e+00	5.48032502e-06	-1.21043828e-05
-3.76760768e+00	5.47843888e-06	-1.21142274e-05
-3.76743767e+00	5.47652002e-06	-1.21240399e-05
-3.76726767e+00	5.47456845e-06	-1.21338203e-05
-3.76709767e+00	5.47258418e-06	-1.21435684e-05
-3.76692767e+00	5.47056724e-06	-1.21532842e-05
-3.76675767e+00	5.46851764e-06	-1.21629677e-05
-3.76658767e+00	5.46643539e-06	-1.21726189e-05
-3.76641766e+00	5.46432053e-06	-1.21822376e-05
-3.76624766e+00	5.46217306e-06	-1.21918238e-05
-3.76607766e+00	5.45999300e-06	-1.22013774e-05
-3.76590766e+00	5.45778039e-06	-1.22108985e-05
-3.76573766e+00	5.45553523e-06	-1.22203869e-05
-3.76556766e+00	5.45325754e-06	-1.22298427e-05
-3.76539765e+00	5.45094736e-06	-1.22392657e-05
-3.76522765e+00	5.44860469e-06	-1.22486559e-05
-3.76505765e+00	5.44622957e-06	-1.22580133e-05
-3.76488765e+00	5.44382201e-06	-1.22673378e-05
-3.76471765e+00	5.44138203e-06	-1.22766293e-05
-3.76454765e+00	5.43890967e-06	-1.22858879e-05
-3.76437764e+00	5.43640494e-06	-1.22951134e-05
-3.76420764e+00	5.43386787e-06	-1.23043059e-05
-3.76403764e+00	5.43129848e-06	-1.23134652e-05
-3.76386764e+00	5.42869679e-06	-1.23225913e-05
-3.76369764e+00	5.42606284e-06	-1.23316843e-05
-3.76352764e+00	5.42339664e-06	-1.23407439e-05
-3.76335763e+00	5.42069823e-06	-1.23497703e-05
-3.76318763e+00	5.41796763e-06	-1.23587632e-05
-3.76301763e+00	5.41520486e-06	-1.23677228e-05
-3.76284763e+00	5.41240996e-06	-1.23766489e-05
-3.76267763e+00	5.40958295e-06	-1.23855415e-05
-3.76250763e+00	5.40672385e-06	-1.23944006e-05
-3.76233762e+00	5.40383271e-06	-1.24032261e-05
-3.76216762e+00	5.40090954e-06	-1.24120180e-05
-3.76199762e+00	5.39795438e-06	-1.24207762e-05
-3.76182762e+00	5.39496725e-06	-1.24295006e-05
-3.76165762e+00	5.39194819e-06	-1.24381913e-05
-3.76148761e+00	5.38889723e-06	-1.24468482e-05
-3.76131761e+00	5.38581439e-06	-1.24554713e-05
-3.76114761e+00	5.38269971e-06	-1.24640604e-05
-3.76097761e+00	5.37955322e-06	-1.24726157e-05
-3.76080761e+00	5.37637495e-06	-1.24811369e-05
-3.76063761e+00	5.37316494e-06	-1.24896242e-05
-3.76046760e+00	5.36992321e-06	-1.24980774e-05
-3.76029760e+00	5.36664981e-06	-1.25064965e-05
-3.76012760e+00	5.36334476e-06	-1.25148814e-05
-3.75995760e+00	5.36000809e-06	-1.25232322e-05
-3.75978760e+00	5.35663985e-06	-1.25315488e-05
-3.75961760e+00	5.35324007e-06	-1.25398311e-05
-3.75944759e+00	5.34980878e-06	-1.25480791e-05
-3.75927759e+00	5.34634602e-06	-1.25562928e-05
-3.75910759e+00	5.34285182e-06	-1.25644722e-05
-3.75893759e+00	5.33932623e-06	-1.25726171e-05
-3.75876759e+00	5.33576927e-06	-1.25807276e-05
-3.75859759e+00	5.33218099e-06	-1.25888036e-05
-3.75842758e+00	5.32856142e-06	-1.25968450e-05
-3.75825758e+00	5.32491060e-06	-1.26048519e-05
-3.75808758e+00	5.32122857e-06	-1.26128243e-05
-3.75791758e+00	5.31751537e-06	-1.26207620e-05
-3.75774758e+00	5.31377104e-06	-1.26286650e-05
-3.75757758e+00	5.30999561e-06	-1.26365333e-05
-3.75740757e+00	5.30618913e-06	-1.26443669e-05
-3.75723757e+00	5.30235164e-06	-1.26521657e-05
-3.75706757e+00	5.29848317e-06	-1.26599298e-05
-3.75689757e+00	5.29458378e-06	-1.26676589e-05
-3.75672757e+00	5.29065349e-06	-1.26753533e-05
-3.75655757e+00	5.28669236e-06	-1.26830127e-05
-3.75638756e+00	5.28270043e-06	-1.26906371e-05
-3.75621756e+00	5.27867773e-06	-1.26982266e-05
-3.75604756e+00	5.27462431e-06	-1.27057811e-05
-3.75587756e+00	5.27054022e-06	-1.27133006e-05
-3.75570756e+00	5.26642549e-06	-1.27207850e-05
-3.75553756e+00	5.26228018e-06	-1.27282343e-05
-3.75536755e+00	5.25810433e-06	-1.27356485e-05
-3.75519755e+00	5.25389797e-06	-1.27430275e-05
-3.75502755e+00	5.24966117e-06	-1.27503713e-05
-3.75485755e+00	5.24539396e-06	-1.27576799e-05
-3.75468755e+00	5.24109639e-06	-1.27649532e-05
-3.75451755e+00	5.23676850e-06	-1.27721913e-05
-3.75434754e+00	5.23241035e-06	-1.27793941e-05
-3.75417754e+00	5.22802198e-06	-1.27865615e-05
-3.75400754e+00	5.22360344e-06	-1.27936936e-05
-3.75383754e+00	5.21915477e-06	-1.28007902e-05
-3.75366754e+00	5.21467603e-06	-1.28078515e-05
-3.75349753e+00	5.21016727e-06	-1.28148773e-05
-3.75332753e+00	5.20562852e-06	-1.28218676e-05
-3.75315753e+00	5.20105985e-06	-1.28288225e-05
-3.75298753e+00	5.19646130e-06	-1.28357418e-05
-3.75281753e+00	5.19183293e-06	-1.28426255e-05
-3.75264753e+00	5.18717477e-06	-1.28494737e-05
-3.75247752e+00	5.18248690e-06	-1.28562862e-05
-3.75230752e+00	5.17776934e-06	-1.28630632e-05
-3.75213752e+00	5.17302217e-06	-1.28698044e-05
-3.75196752e+00	5.16824543e-06	-1.28765100e-05
-3.75179752e+00	5.16343917e-06	-1.28831799e-05
-3.75162752e+00	5.15860344e-06	-1.28898141e-05
-3.75145751e+00	5.15373831e-06	-1.28964125e-05
-3.75128751e+00	5.14884381e-06	-1.29029752e-05
-3.75111751e+00	5.14392002e-06	-1.29095021e-05
-3.75094751e+00	5.13896697e-06	-1.29159931e-05
-3.75077751e+00	5.13398474e-06	-1.29224483e-05
-3.75060751e+00	5.12897336e-06	-1.29288676e-05
-3.75043750e+00	5.12393290e-06	-1.29352511e-05
-3.75026750e+00	5.11886341e-06	-1.29415987e-05
-3.75009750e+00	5.11376495e-06	-1.29479103e-05
-3.74992750e+00	5.10863758e-06	-1.29541860e-05
-3.74975750e+00	5.10348135e-06	-1.29604257e-05
-3.74958750e+00	5.09829632e-06	-1.29666295e-05
-3.74941749e+00	5.09308255e-06	-1.29727973e-05
-3.74924749e+00	5.08784009e-06	-1.29789290e-05
-3.74907749e+00	5.08256901e-06	-1.29850247e-05
-3.74890749e+00	5.07726936e-06	-1.29910843e-05
-3.74873749e+00	5.07194120e-06	-1.29971079e-05
-3.74856749e+00	5.06658459e-06	-1.30030954e-05
-3.74839748e+00	5.06119959e-06	-1.30090467e-05
-3.74822748e+00	5.05578627e-06	-1.30149620e-05
-3.74805748e+00	5.05034468e-06	-1.30208411e-05
-3.74788748e+00	5.04487488e-06	-1.30266840e-05
-3.74771748e+00	5.03937693e-06	-1.30324908e-05
-3.74754748e+00	5.03385091e-06	-1.30382614e-05
-3.74737747e+00	5.02829685e-06	-1.30439958e-05
-3.74720747e+00	5.02271484e-06	-1.30496940e-05
-3.74703747e+00	5.01710493e-06	-1.30553559e-05
-3.74686747e+00	5.01146719e-06	-1.30609816e-05
-3.74669747e+00	5.00580168e-06	-1.30665710e-05
-3.74652747e+00	5.00010846e-06	-1.30721242e-05
-3.74635746e+00	4.99438759e-06	-1.30776411e-05
-3.74618746e+00	4.98863915e-06	-1.30831217e-05
-3.74601746e+00	4.98286319e-06	-1.30885659e-05
-3.74584746e+00	4.97705979e-06	-1.30939739e-05
-3.74567746e+00	4.97122900e-06	-1.30993455e-05
-3.74550746e+00	4.96537089e-06	-1.31046808e-05
-3.74533745e+00	4.95948553e-06	-1.31099797e-05
-3.74516745e+00	4.95357299e-06	-1.31152423e-05
-3.74499745e+00	4.94763333e-06	-1.31204685e-05
-3.74482745e+00	4.94166662e-06	-1.31256583e-05
-3.74465745e+00	4.93567292e-06	-1.31308117e-05
-3.74448744e+00	4.92965230e-06	-1.31359287e-05
-3.74431744e+00	4.92360484e-06	-1.31410093e-05
-3.74414744e+00	4.91753060e-06	-1.31460535e-05
-3.74397744e+00	4.91142965e-06	-1.31510612e-05
-3.74380744e+00	4.90530206e-06	-1.31560325e-05
-3.74363744e+00	4.89914789e-06	-1.31609674e-05
-3.74346743e+00	4.89296723e-06	-1.31658658e-05
-3.74329743e+00	4.88676013e-06	-1.31707278e-05
-3.74312743e+00	4.88052666e-06	-1.31755533e-05
-3.74295743e+00	4.87426691e-06	-1.31803424e-05
-3.74278743e+00	4.86798094e-06	-1.31850950e-05
-3.74261743e+00	4.86166882e-06	-1.31898111e-05
-3.74244742e+00	4.85533062e-06	-1.31944907e-05
-3.74227742e+00	4.84896642e-06	-1.31991338e-05
-3.74210742e+00	4.84257628e-06	-1.32037405e-05
-3.74193742e+00	4.83616029e-06	-1.32083106e-05
-3.74176742e+00	4.82971851e-06	-1.32128443e-05
-3.74159742e+00	4.82325101e-06	-1.32173414e-05
-3.74142741e+00	4.81675788e-06	-1.32218021e-05
-3.74125741e+00	4.81023918e-06	-1.32262263e-05
-3.74108741e+00	4.80369499e-06	-1.32306139e-05
-3.74091741e+00	4.79712538e-06	-1.32349650e-05
-3.74074741e+00	4.79053043e-06	-1.32392797e-05
-3.74057741e+00	4.78391022e-06	-1.32435578e-05
-3.74040740e+00	4.77726481e-06	-1.32477994e-05
-3.74023740e+00	4.77059429e-06	-1.32520045e-05
-3.74006740e+00	4.76389873e-06	-1.32561731e-05
-3.73989740e+00	4.75717820e-06	-1.32603052e-05
-3.73972740e+00	4.75043280e-06	-1.32644008e-05
-3.73955740e+00	4.74366258e-06	-1.32684599e-05
-3.73938739e+00	4.73686763e-06	-1.32724824e-05
-3.73921739e+00	4.73004803e-06	-1.32764685e-05
-3.73904739e+00	4.72320385e-06	-1.32804181e-05
-3.73887739e+00	4.71633518e-06	-1.32843311e-05
-3.73870739e+00	4.70944209e-06	-1.32882077e-05
-3.73853739e+00	4.70252466e-06	-1.32920478e-05
-3.73836738e+00	4.69558297e-06	-1.32958514e-05
-3.73819738e+00	4.68861709e-06	-1.32996185e-05
-3.73802738e+00	4.68162712e-06	-1.33033492e-05
-3.73785738e+00	4.67461313e-06	-1.33070434e-05
-3.73768738e+00	4.66757519e-06	-1.33107011e-05
-3.73751738e+00	4.66051340e-06	-1.33143223e-05
-3.73734737e+00	4.65342783e-06	-1.33179071e-05
-3.73717737e+00	4.64631856e-06	-1.33214555e-05
-3.73700737e+00	4.63918567e-06	-1.33249674e-05
-3.73683737e+00	4.63202925e-06	-1.33284428e-05
-3.73666737e+00	4.62484938e-06	-1.33318819e-05
-3.73649736e+00	4.61764614e-06	-1.33352845e-05
-3.73632736e+00	4.61041962e-06	-1.33386507e-05
-3.73615736e+00	4.60316989e-06	-1.33419805e-05
-3.73598736e+00	4.59589704e-06	-1.33452739e-05
-3.73581736e+00	4.58860115e-06	-1.33485310e-05
-3.73564736e+00	4.58128232e-06	-1.33517516e-05
-3.73547735e+00	4.57394061e-06	-1.33549359e-05
-3.73530735e+00	4.56657612e-06	-1.33580838e-05
-3.73513735e+00	4.55918893e-06	-1.33611954e-05
-3.73496735e+00	4.55177912e-06	-1.33642707e-05
-3.73479735e+00	4.54434679e-06	-1.33673096e-05
-3.73462735e+00	4.53689202e-06	-1.33703123e-05
-3.73445734e+00	4.52941488e-06	-1.33732786e-05
-3.73428734e+00	4.52191548e-06	-1.33762087e-05
-3.73411734e+00	4.51439389e-06	-1.33791025e-05
-3.73394734e+00	4.50685020e-06	-1.33819600e-05
-3.73377734e+00	4.49928450e-06	-1.33847813e-05
-3.73360734e+00	4.49169687e-06	-1.33875663e-05
-3.73343733e+00	4.48408741e-06	-1.33903151e-05
-3.73326733e+00	4.47645620e-06	-1.33930278e-05
-3.73309733e+00	4.46880333e-06	-1.33957042e-05
-3.73292733e+00	4.46112889e-06	-1.33983445e-05
-3.73275733e+00	4.45343296e-06	-1.34009486e-05
-3.73258733e+00	4.44571563e-06	-1.34035166e-05
-3.73241732e+00	4.43797700e-06	-1.34060485e-05
-3.73224732e+00	4.43021715e-06	-1.34085442e-05
-3.73207732e+00	4.42243618e-06	-1.34110039e-05
-3.73190732e+00	4.41463417e-06	-1.34134275e-05
-3.73173732e+00	4.40681121e-06	-1.34158150e-05
-3.73156732e+00	4.39896739e-06	-1.34181665e-05
-3.73139731e+00	4.39110280e-06	-1.34204820e-05
-3.73122731e+00	4.38321754e-06	-1.34227615e-05
-3.73105731e+00	4.37531170e-06	-1.34250050e-05
-3.73088731e+00	4.36738536e-06	-1.34272126e-05
-3.73071731e+00	4.35943862e-06	-1.34293842e-05
-3.73054731e+00	4.35147157e-06	-1.34315199e-05
-3.73037730e+00	4.34348430e-06	-1.34336197e-05
-3.73020730e+00	4.33547690e-06	-1.34356836e-05
-3.73003730e+00	4.32744947e-06	-1.34377117e-05
-3.72986730e+00	4.31940211e-06	-1.34397040e-05
-3.72969730e+00	4.31133489e-06	-1.34416604e-05
-3.72952730e+00	4.30324792e-06	-1.34435811e-05
-3.72935729e+00	4.29514129e-06	-1.34454659e-05
-3.72918729e+00	4.28701510e-06	-1.34473151e-05
-3.72901729e+00	4.27886943e-06	-1.34491285e-05
-3.72884729e+00	4.27070438e-06	-1.34509063e-05
-3.72867729e+00	4.26252005e-06	-1.34526483e-05
-3.72850729e+00	4.25431653e-06	-1.34543547e-05
-3.72833728e+00	4.24609391e-06	-1.34560256e-05
-3.72816728e+00	4.23785230e-06	-1.34576608e-05
-3.72799728e+00	4.22959179e-06	-1.34592604e-05
-3.72782728e+00	4.22131246e-06	-1.34608245e-05
-3.72765728e+00	4.21301442e-06	-1.34623531e-05
-3.72748727e+00	4.20469777e-06	-1.34638462e-05
-3.72731727e+00	4.19636260e-06	-1.34653039e-05
-3.72714727e+00	4.18800901e-06	-1.34667261e-05
-3.72697727e+00	4.17963708e-06	-1.34681129e-05
-3.72680727e+00	4.17124693e-06	-1.34694643e-05
-3.72663727e+00	4.16283865e-06	-1.34707804e-05
-3.72646726e+00	4.15441233e-06	-1.34720611e-05
-3.72629726e+00	4.14596808e-06	-1.34733066e-05
-3.72612726e+00	4.13750599e-06	-1.34745168e-05
-3.72595726e+00	4.12902615e-06	-1.34756918e-05
-3.72578726e+00	4.12052867e-06	-1.34768316e-05
-3.72561726e+00	4.11201365e-06	-1.34779362e-05
-3.72544725e+00	4.10348118e-06	-1.34790057e-05
-3.72527725e+00	4.09493137e-06	-1.34800401e-05
-3.72510725e+00	4.08636431e-06	-1.34810394e-05
-3.72493725e+00	4.07778010e-06	-1.34820037e-05
-3.72476725e+00	4.06917884e-06	-1.34829329e-05
-3.72459725e+00	4.06056063e-06	-1.34838272e-05
-3.72442724e+00	4.05192558e-06	-1.34846865e-05
-3.72425724e+00	4.04327377e-06	-1.34855110e-05
-3.72408724e+00	4.03460532e-06	-1.34863005e-05
-3.72391724e+00	4.02592032e-06	-1.34870552e-05
-3.72374724e+00	4.01721887e-06	-1.34877751e-05
-3.72357724e+00	4.00850107e-06	-1.34884603e-05
-3.72340723e+00	3.99976703e-06	-1.34891107e-05
-3.72323723e+00	3.99101685e-06	-1.34897264e-05
-3.72306723e+00	3.98225062e-06	-1.34903074e-05
-3.72289723e+00	3.97346846e-06	-1.34908539e-05
-3.72272723e+00	3.96467045e-06	-1.34913657e-05
-3.72255723e+00	3.95585671e-06	-1.34918430e-05
-3.72238722e+00	3.94702734e-06	-1.34922857e-05
-3.72221722e+00	3.93818243e-06	-1.34926940e-05
-3.72204722e+00	3.92932209e-06	-1.34930679e-05
-3.72187722e+00	3.92044643e-06	-1.34934073e-05
-3.72170722e+00	3.91155554e-06	-1.34937124e-05
-3.72153722e+00	3.90264954e-06	-1.34939832e-05
-3.72136721e+00	3.89372852e-06	-1.34942197e-05
-3.72119721e+00	3.88479258e-06	-1.34944219e-05
-3.72102721e+00	3.87584184e-06	-1.34945900e-05
-3.72085721e+00	3.86687639e-06	-1.34947239e-05
-3.72068721e+00	3.85789634e-06	-1.34948236e-05
-3.72051721e+00	3.84890179e-06	-1.34948893e-05
-3.72034720e+00	3.83989285e-06	-1.34949210e-05
-3.72017720e+00	3.83086962e-06	-1.34949186e-05
-3.72000720e+00	3.82183221e-06	-1.34948823e-05
-3.71983720e+00	3.81278072e-06	-1.34948121e-05
-3.71966720e+00	3.80371525e-06	-1.34947081e-05
-3.71949719e+00	3.79463592e-06	-1.34945702e-05
-3.71932719e+00	3.78554283e-06	-1.34943985e-05
-3.71915719e+00	3.77643608e-06	-1.34941932e-05
-3.71898719e+00	3.76731578e-06	-1.34939541e-05
-3.71881719e+00	3.75818203e-06	-1.34936813e-05
-3.71864719e+00	3.74903494e-06	-1.34933750e-05
-3.71847718e+00	3.73987463e-06	-1.34930352e-05
-3.71830718e+00	3.73070118e-06	-1.34926618e-05
-3.71813718e+00	3.72151472e-06	-1.34922549e-05
-3.71796718e+00	3.71231534e-06	-1.34918147e-05
-3.71779718e+00	3.70310316e-06	-1.34913411e-05
-3.71762718e+00	3.69387827e-06	-1.34908341e-05
-3.71745717e+00	3.68464080e-06	-1.34902939e-05
-3.71728717e+00	3.67539084e-06	-1.34897205e-05
-3.71711717e+00	3.66612850e-06	-1.34891139e-05
-3.71694717e+00	3.65685389e-06	-1.34884741e-05
-3.71677717e+00	3.64756712e-06	-1.34878013e-05
-3.71660717e+00	3.63826830e-06	-1.34870955e-05
-3.71643716e+00	3.62895753e-06	-1.34863567e-05
-3.71626716e+00	3.61963492e-06	-1.34855849e-05
-3.71609716e+00	3.61030059e-06	-1.34847803e-05
-3.71592716e+00	3.60095463e-06	-1.34839429e-05
-3.71575716e+00	3.59159716e-06	-1.34830727e-05
-3.71558716e+00	3.58222828e-06	-1.34821697e-05
-3.71541715e+00	3.57284811e-06	-1.34812341e-05
-3.71524715e+00	3.56345676e-06	-1.34802659e-05
-3.71507715e+00	3.55405432e-06	-1.34792651e-05
-3.71490715e+00	3.54464092e-06	-1.34782318e-05
-3.71473715e+00	3.53521667e-06	-1.34771660e-05
-3.71456715e+00	3.52578166e-06	-1.34760679e-05
-3.71439714e+00	3.51633601e-06	-1.34749373e-05
-3.71422714e+00	3.50687983e-06	-1.34737745e-05
-3.71405714e+00	3.49741324e-06	-1.34725794e-05
-3.71388714e+00	3.48793633e-06	-1.34713522e-05
-3.71371714e+00	3.47844923e-06	-1.34700928e-05
-3.71354714e+00	3.46895203e-06	-1.34688013e-05
-3.71337713e+00	3.45944486e-06	-1.34674778e-05
-3.71320713e+00	3.44992782e-06	-1.34661224e-05
-3.71303713e+00	3.44040102e-06	-1.34647350e-05
-3.71286713e+00	3.43086457e-06	-1.34633158e-05
-3.71269713e+00	3.42131858e-06	-1.34618648e-05
-3.71252713e+00	3.41176317e-06	-1.34603821e-05
-3.71235712e+00	3.40219845e-06	-1.34588677e-05
-3.71218712e+00	3.39262452e-06	-1.34573216e-05
-3.71201712e+00	3.38304150e-06	-1.34557440e-05
-3.71184712e+00	3.37344950e-06	-1.34541349e-05
-3.71167712e+00	3.36384863e-06	-1.34524944e-05
-3.71150712e+00	3.35423900e-06	-1.34508224e-05
-3.71133711e+00	3.34462073e-06	-1.34491192e-05
-3.71116711e+00	3.33499392e-06	-1.34473847e-05
-3.71099711e+00	3.32535869e-06	-1.34456189e-05
-3.71082711e+00	3.31571514e-06	-1.34438221e-05
-3.71065711e+00	3.30606340e-06	-1.34419941e-05
-3.71048710e+00	3.29640357e-06	-1.34401352e-05
-3.71031710e+00	3.28673577e-06	-1.34382453e-05
-3.71014710e+00	3.27706011e-06	-1.34363245e-05
-3.70997710e+00	3.26737669e-06	-1.34343728e-05
-3.70980710e+00	3.25768564e-06	-1.34323904e-05
-3.70963710e+00	3.24798706e-06	-1.34303773e-05
-3.70946709e+00	3.23828107e-06	-1.34283335e-05
-3.70929709e+00	3.22856779e-06	-1.34262592e-05
-3.70912709e+00	3.21884731e-06	-1.34241544e-05
-3.70895709e+00	3.20911976e-06	-1.34220191e-05
-3.70878709e+00	3.19938526e-06	-1.34198534e-05
-3.70861709e+00	3.18964390e-06	-1.34176574e-05
-3.70844708e+00	3.17989581e-06	-1.34154312e-05
-3.70827708e+00	3.17014110e-06	-1.34131748e-05
-3.70810708e+00	3.16037988e-06	-1.34108882e-05
-3.70793708e+00	3.15061227e-06	-1.34085716e-05
-3.70776708e+00	3.14083837e-06	-1.34062250e-05
-3.70759708e+00	3.13105831e-06	-1.34038485e-05
-3.70742707e+00	3.12127219e-06	-1.34014422e-05
-3.70725707e+00	3.11148014e-06	-1.33990061e-05
-3.70708707e+00	3.10168226e-06	-1.33965402e-05
-3.70691707e+00	3.09187866e-06	-1.33940447e-05
-3.70674707e+00	3.08206947e-06	-1.33915196e-05
-3.70657707e+00	3.07225479e-06	-1.33889651e-05
-3.70640706e+00	3.06243474e-06	-1.33863810e-05
-3.70623706e+00	3.05260943e-06	-1.33837677e-05
-3.70606706e+00	3.04277898e-06	-1.33811250e-05
-3.70589706e+00	3.03294350e-06	-1.33784531e-05
-3.70572706e+00	3.02310311e-06	-1.33757520e-05
-3.70555706e+00	3.01325792e-06	-1.33730218e-05
-3.70538705e+00	3.00340804e-06	-1.33702627e-05
-3.70521705e+00	2.99355359e-06	-1.33674746e-05
-3.70504705e+00	2.98369468e-06	-1.33646576e-05
-3.70487705e+00	2.97383143e-06	-1.33618118e-05
-3.70470705e+00	2.96396395e-06	-1.33589373e-05
-3.70453705e+00	2.95409236e-06	-1.33560342e-05
-3.70436704e+00	2.94421677e-06	-1.33531024e-05
-3.70419704e+00	2.93433616e-06	-1.33501414e-05
-3.70402704e+00	2.92444951e-06	-1.33471503e-05
-3.70385704e+00	2.91455691e-06	-1.33441292e-05
-3.70368704e+00	2.90465847e-06	-1.33410781e-05
-3.70351704e+00	2.89475429e-06	-1.33379971e-05
-3.70334703e+00	2.88484448e-06	-1.33348862e-05
-3.70317703e+00	2.87492912e-06	-1.33317454e-05
-3.70300703e+00	2.86500833e-06	-1.33285749e-05
-3.70283703e+00	2.85508220e-06	-1.33253746e-05
-3.70266703e+00	2.84515084e-06	-1.33221445e-05
-3.70249702e+00	2.83521434e-06	-1.33188848e-05
-3.70232702e+00	2.82527281e-06	-1.33155955e-05
-3.70215702e+00	2.81532635e-06	-1.33122766e-05
-3.70198702e+00	2.80537505e-06	-1.33089282e-05
-3.70181702e+00	2.79541902e-06	-1.33055502e-05
-3.70164702e+00	2.78545835e-06	-1.33021429e-05
-3.70147701e+00	2.77549315e-06	-1.32987061e-05
-3.70130701e+00	2.76552352e-06	-1.32952399e-05
-3.70113701e+00	2.75554955e-06	-1.32917445e-05
-3.70096701e+00	2.74557134e-06	-1.32882198e-05
-3.70079701e+00	2.73558900e-06	-1.32846658e-05
-3.70062701e+00	2.72560262e-06	-1.32810827e-05
-3.70045700e+00	2.71561229e-06	-1.32774705e-05
-3.70028700e+00	2.70561813e-06	-1.32738291e-05
-3.70011700e+00	2.69562022e-06	-1.32701588e-05
-3.69994700e+00	2.68561867e-06	-1.32664594e-05
-3.69977700e+00	2.67561357e-06	-1.32627311e-05
-3.69960700e+00	2.66560502e-06	-1.32589739e-05
-3.69943699e+00	2.65559312e-06	-1.32551879e-05
-3.69926699e+00	2.64557797e-06	-1.32513731e-05
-3.69909699e+00	2.63555965e-06	-1.32475295e-05
-3.69892699e+00	2.62553828e-06	-1.32436572e-05
-3.69875699e+00	2.61551395e-06	-1.32397562e-05
-3.69858699e+00	2.60548675e-06	-1.32358267e-05
-3.69841698e+00	2.59545677e-06	-1.32318685e-05
-3.69824698e+00	2.58542413e-06	-1.32278819e-05
-3.69807698e+00	2.57538891e-06	-1.32238668e-05
-3.69790698e+00	2.56535120e-06	-1.32198233e-05
-3.69773698e+00	2.55531111e-06	-1.32157514e-05
-3.69756698e+00	2.54526873e-06	-1.32116512e-05
-3.69739697e+00	2.53522416e-06	-1.32075228e-05
-3.69722697e+00	2.52517749e-06	-1.32033661e-05
-3.69705697e+00	2.51512881e-06	-1.31991812e-05
-3.69688697e+00	2.50507822e-06	-1.31949683e-05
-3.69671697e+00	2.49502582e-06	-1.31907272e-05
-3.69654697e+00	2.48497170e-06	-1.31864582e-05
-3.69637696e+00	2.47491596e-06	-1.31821612e-05
-3.69620696e+00	2.46485868e-06	-1.31778363e-05
-3.69603696e+00	2.45479997e-06	-1.31734835e-05
-3.69586696e+00	2.44473991e-06	-1.31691028e-05
-3.69569696e+00	2.43467861e-06	-1.31646945e-05
-3.69552696e+00	2.42461615e-06	-1.31602584e-05
-3.69535695e+00	2.41455262e-06	-1.31557946e-05
-3.69518695e+00	2.40448813e-06	-1.31513033e-05
-3.69501695e+00	2.39442276e-06	-1.31467844e-05
-3.69484695e+00	2.38435660e-06	-1.31422380e-05
-3.69467695e+00	2.37428975e-06	-1.31376641e-05
-3.69450695e+00	2.36422231e-06	-1.31330628e-05
-3.69433694e+00	2.35415435e-06	-1.31284342e-05
-3.69416694e+00	2.34408598e-06	-1.31237783e-05
-3.69399694e+00	2.33401729e-06	-1.31190951e-05
-3.69382694e+00	2.32394837e-06	-1.31143848e-05
-3.69365694e+00	2.31387930e-06	-1.31096473e-05
-3.69348693e+00	2.30381019e-06	-1.31048827e-05
-3.69331693e+00	2.29374112e-06	-1.31000911e-05
-3.69314693e+00	2.28367217e-06	-1.30952725e-05
-3.69297693e+00	2.27360346e-06	-1.30904270e-05
-3.69280693e+00	2.26353505e-06	-1.30855547e-05
-3.69263693e+00	2.25346705e-06	-1.30806555e-05
-3.69246692e+00	2.24339955e-06	-1.30757295e-05
-3.69229692e+00	2.23333262e-06	-1.30707769e-05
-3.69212692e+00	2.22326637e-06	-1.30657976e-05
-3.69195692e+00	2.21320088e-06	-1.30607917e-05
-3.69178692e+00	2.20313625e-06	-1.30557592e-05
-3.69161692e+00	2.19307255e-06	-1.30507003e-05
-3.69144691e+00	2.18300989e-06	-1.30456149e-05
-3.69127691e+00	2.17294834e-06	-1.30405032e-05
-3.69110691e+00	2.16288800e-06	-1.30353651e-05
-3.69093691e+00	2.15282895e-06	-1.30302008e-05
-3.69076691e+00	2.14277128e-06	-1.30250103e-05
-3.69059691e+00	2.13271509e-06	-1.30197936e-05
-3.69042690e+00	2.12266045e-06	-1.30145508e-05
-3.69025690e+00	2.11260746e-06	-1.30092820e-05
-3.69008690e+00	2.10255621e-06	-1.30039871e-05
-3.68991690e+00	2.09250677e-06	-1.29986664e-05
-3.68974690e+00	2.08245924e-06	-1.29933198e-05
-3.68957690e+00	2.07241370e-06	-1.29879473e-05
-3.68940689e+00	2.06237024e-06	-1.29825491e-05
-3.68923689e+00	2.05232894e-06	-1.29771252e-05
-3.68906689e+00	2.04228990e-06	-1.29716757e-05
-3.68889689e+00	2.03225320e-06	-1.29662006e-05
-3.68872689e+00	2.02221891e-06	-1.29606999e-05
-3.68855689e+00	2.01218714e-06	-1.29551738e-05
-3.68838688e+00	2.00215796e-06	-1.29496223e-05
-3.68821688e+00	1.99213145e-06	-1.29440454e-05
-3.68804688e+00	1.98210771e-06	-1.29384432e-05
-3.68787688e+00	1.97208682e-06	-1.29328157e-05
-3.68770688e+00	1.96206886e-06	-1.29271631e-05
-3.68753688e+00	1.95205391e-06	-1.29214854e-05
-3.68736687e+00	1.94204207e-06	-1.29157826e-05
-3.68719687e+00	1.93203341e-06	-1.29100547e-05
-3.68702687e+00	1.92202801e-06	-1.29043020e-05
-3.68685687e+00	1.91202596e-06	-1.28985244e-05
-3.68668687e+00	1.90202735e-06	-1.28927219e-05
-3.68651687e+00	1.89203225e-06	-1.28868946e-05
-3.68634686e+00	1.88204075e-06	-1.28810427e-05
-3.68617686e+00	1.87205293e-06	-1.28751661e-05
-3.68600686e+00	1.86206888e-06	-1.28692649e-05
-3.68583686e+00	1.85208867e-06	-1.28633392e-05
-3.68566686e+00	1.84211238e-06	-1.28573890e-05
-3.68549685e+00	1.83214011e-06	-1.28514144e-05
-3.68532685e+00	1.82217192e-06	-1.28454155e-05
-3.68515685e+00	1.81220790e-06	-1.28393922e-05
-3.68498685e+00	1.80224813e-06	-1.28333448e-05
-3.68481685e+00	1.79229270e-06	-1.28272731e-05
-3.68464685e+00	1.78234168e-06	-1.28211774e-05
-3.68447684e+00	1.77239515e-06	-1.28150576e-05
-3.68430684e+00	1.76245319e-06	-1.28089138e-05
-3.68413684e+00	1.75251589e-06	-1.28027462e-05
-3.68396684e+00	1.74258331e-06	-1.27965546e-05
-3.68379684e+00	1.73265555e-06	-1.27903392e-05
-3.68362684e+00	1.72273268e-06	-1.27841002e-05
-3.68345683e+00	1.71281478e-06	-1.27778374e-05
-3.68328683e+00	1.70290192e-06	-1.27715510e-05
-3.68311683e+00	1.69299419e-06	-1.27652411e-05
-3.68294683e+00	1.68309167e-06	-1.27589076e-05
-3.68277683e+00	1.67319443e-06	-1.27525508e-05
-3.68260683e+00	1.66330255e-06	-1.27461705e-05
-3.68243682e+00	1.65341610e-06	-1.27397670e-05
-3.68226682e+00	1.64353517e-06	-1.27333402e-05
-3.68209682e+00	1.63365984e-06	-1.27268903e-05
-3.68192682e+00	1.62379017e-06	-1.27204172e-05
-3.68175682e+00	1.61392625e-06	-1.27139211e-05
-3.68158682e+00	1.60406814e-06	-1.27074020e-05
-3.68141681e+00	1.59421594e-06	-1.27008599e-05
-3.68124681e+00	1.58436972e-06	-1.26942950e-05
-3.68107681e+00	1.57452954e-06	-1.26877073e-05
-3.68090681e+00	1.56469549e-06	-1.26810969e-05
-3.68073681e+00	1.55486763e-06	-1.26744638e-05
-3.68056681e+00	1.54504606e-06	-1.26678080e-05
-3.68039680e+00	1.53523084e-06	-1.26611298e-05
-3.68022680e+00	1.52542204e-06	-1.26544290e-05
-3.68005680e+00	1.51561974e-06	-1.26477059e-05
-3.67988680e+00	1.50582401e-06	-1.26409603e-05
-3.67971680e+00	1.49603494e-06	-1.26341925e-05
-3.67954680e+00	1.48625258e-06	-1.26274025e-05
-3.67937679e+00	1.47647702e-06	-1.26205903e-05
-3.67920679e+00	1.46670833e-06	-1.26137560e-05
-3.67903679e+00	1.45694658e-06	-1.26068997e-05
-3.67886679e+00	1.44719184e-06	-1.26000214e-05
-3.67869679e+00	1.43744419e-06	-1.25931212e-05
-3.67852679e+00	1.42770370e-06	-1.25861991e-05
-3.67835678e+00	1.41797044e-06	-1.25792553e-05
-3.67818678e+00	1.40824449e-06	-1.25722898e-05
-3.67801678e+00	1.39852591e-06	-1.25653027e-05
-3.67784678e+00	1.38881477e-06	-1.25582940e-05
-3.67767678e+00	1.37911115e-06	-1.25512638e-05
-3.67750678e+00	1.36941512e-06	-1.25442121e-05
-3.67733677e+00	1.35972675e-06	-1.25371390e-05
-3.67716677e+00	1.35004611e-06	-1.25300447e-05
-3.67699677e+00	1.34037327e-06	-1.25229291e-05
-3.67682677e+00	1.33070830e-06	-1.25157923e-05
-3.67665677e+00	1.32105127e-06	-1.25086344e-05
-3.67648676e+00	1.31140224e-06	-1.25014554e-05
-3.67631676e+00	1.30176130e-06	-1.24942555e-05
-3.67614676e+00	1.29212850e-06	-1.24870347e-05
-3.67597676e+00	1.28250392e-06	-1.24797930e-05
-3.67580676e+00	1.27288763e-06	-1.24725305e-05
-3.67563676e+00	1.26327968e-06	-1.24652473e-05
-3.67546675e+00	1.25368016e-06	-1.24579435e-05
-3.67529675e+00	1.24408913e-06	-1.24506191e-05
-3.67512675e+00	1.23450666e-06	-1.24432742e-05
-3.67495675e+00	1.22493281e-06	-1.24359088e-05
-3.67478675e+00	1.21536765e-06	-1.24285230e-05
-3.67461675e+00	1.20581125e-06	-1.24211170e-05
-3.67444674e+00	1.19626368e-06	-1.24136907e-05
-3.67427674e+00	1.18672499e-06	-1.24062442e-05
-3.67410674e+00	1.17719527e-06	-1.23987776e-05
-3.67393674e+00	1.16767457e-06	-1.23912910e-05
-3.67376674e+00	1.15816296e-06	-1.23837844e-05
-3.67359674e+00	1.14866051e-06	-1.23762578e-05
-3.67342673e+00	1.13916727e-06	-1.23687115e-05
-3.67325673e+00	1.12968333e-06	-1.23611454e-05
-3.67308673e+00	1.12020873e-06	-1.23535596e-05
-3.67291673e+00	1.11074355e-06	-1.23459541e-05
-3.67274673e+00	1.10128785e-06	-1.23383291e-05
-3.67257673e+00	1.09184169e-06	-1.23306846e-05
-3.67240672e+00	1.08240514e-06	-1.23230206e-05
-3.67223672e+00	1.07297826e-06	-1.23153373e-05
-3.67206672e+00	1.06356112e-06	-1.23076347e-05
-3.67189672e+00	1.05415378e-06	-1.22999129e-05
-3.67172672e+00	1.04475629e-06	-1.22921720e-05
-3.67155672e+00	1.03536873e-06	-1.22844119e-05
-3.67138671e+00	1.02599116e-06	-1.22766328e-05
-3.67121671e+00	1.01662363e-06	-1.22688348e-05
-3.67104671e+00	1.00726621e-06	-1.22610179e-05
-3.67087671e+00	9.97918971e-07	-1.22531822e-05
-3.67070671e+00	9.88581960e-07	-1.22453278e-05
-3.67053671e+00	9.79255245e-07	-1.22374547e-05
-3.67036670e+00	9.69938886e-07	-1.22295630e-05
-3.67019670e+00	9.60632943e-07	-1.22216528e-05
-3.67002670e+00	9.51337477e-07	-1.22137241e-05
-3.66985670e+00	9.42052548e-07	-1.22057770e-05
-3.66968670e+00	9.32778217e-07	-1.21978116e-05
-3.66951670e+00	9.23514544e-07	-1.21898279e-05
-3.66934669e+00	9.14261587e-07	-1.21818260e-05
-3.66917669e+00	9.05019406e-07	-1.21738061e-05
-3.66900669e+00	8.95788061e-07	-1.21657681e-05
-3.66883669e+00	8.86567610e-07	-1.21577121e-05
-3.66866669e+00	8.77358111e-07	-1.21496382e-05
-3.66849668e+00	8.68159624e-07	-1.21415465e-05
-3.66832668e+00	8.58972206e-07	-1.21334371e-05
-3.66815668e+00	8.49795915e-07	-1.21253099e-05
-3.66798668e+00	8.40630809e-07	-1.21171651e-05
-3.66781668e+00	8.31476944e-07	-1.21090028e-05
-3.66764668e+00	8.22334380e-07	-1.21008230e-05
-3.66747667e+00	8.13203171e-07	-1.20926258e-05
-3.66730667e+00	8.04083376e-07	-1.20844112e-05
-3.66713667e+00	7.94975049e-07	-1.20761794e-05
-3.66696667e+00	7.85878249e-07	-1.20679304e-05
-3.66679667e+00	7.76793029e-07	-1.20596642e-05
-3.66662667e+00	7.67719447e-07	-1.20513810e-05
-3.66645666e+00	7.58657558e-07	-1.20430808e-05
-3.66628666e+00	7.49607416e-07	-1.20347637e-05
-3.66611666e+00	7.40569078e-07	-1.20264298e-05
-3.66594666e+00	7.31542597e-07	-1.20180791e-05
-3.66577666e+00	7.22528027e-07	-1.20097116e-05
-3.66560666e+00	7.13525425e-07	-1.20013276e-05
-3.66543665e+00	7.04534842e-07	-1.19929270e-05
-3.66526665e+00	6.95556334e-07	-1.19845099e-05
-3.66509665e+00	6.86589953e-07	-1.19760764e-05
-3.66492665e+00	6.77635753e-07	-1.19676266e-05
-3.66475665e+00	6.68693787e-07	-1.19591604e-05
-3.66458665e+00	6.59764108e-07	-1.19506781e-05
-3.66441664e+00	6.50846768e-07	-1.19421797e-05
-3.66424664e+00	6.41941819e-07	-1.19336652e-05
-3.66407664e+00	6.33049314e-07	-1.19251347e-05
-3.66390664e+00	6.24169304e-07	-1.19165883e-05
-3.66373664e+00	6.15301842e-07	-1.19080261e-05
-3.66356664e+00	6.06446978e-07	-1.18994480e-05
-3.66339663e+00	5.97604763e-07	-1.18908543e-05
-3.66322663e+00	5.88775248e-07	-1.18822450e-05
-3.66305663e+00	5.79958484e-07	-1.18736201e-05
-3.66288663e+00	5.71154521e-07	-1.18649798e-05
-3.66271663e+00	5.62363410e-07	-1.18563240e-05
-3.66254663e+00	5.53585200e-07	-1.18476529e-05
-3.66237662e+00	5.44819940e-07	-1.18389665e-05
-3.66220662e+00	5.36067681e-07	-1.18302649e-05
-3.66203662e+00	5.27328471e-07	-1.18215482e-05
-3.66186662e+00	5.18602359e-07	-1.18128165e-05
-3.66169662e+00	5.09889394e-07	-1.18040697e-05
-3.66152662e+00	5.01189625e-07	-1.17953081e-05
-3.66135661e+00	4.92503098e-07	-1.17865317e-05
-3.66118661e+00	4.83829863e-07	-1.17777405e-05
-3.66101661e+00	4.75169967e-07	-1.17689346e-05
-3.66084661e+00	4.66523458e-07	-1.17601141e-05
-3.66067661e+00	4.57890382e-07	-1.17512790e-05
-3.66050661e+00	4.49270787e-07	-1.17424295e-05
[truncated: 98,001 more rows]
