# Supplementary material for: Observation of angular momentum transfer among crystal lattice modes
Source: Nat Phys. 2026 May 12;22(7):1100–6. doi: 10.1038/s41567-026-03274-8 (PMC13423836; doi:10.1038/s41567-026-03274-8)
Supplement: Supplementary file 9 — Source data for Fig. 4a–c. [file 41567_2026_3274_MOESM9_ESM.zip › Fig4c_Eu_phonon_ellipticity.txt]

Frequency-decomposed ellipticity of the Eu phonon
Frequency (THz)	Ellipticity (norm.)
-2.94111765e+03	8.14476392e-07
-2.94105882e+03	1.23664490e-06
-2.94100000e+03	-8.76504236e-07
-2.94094118e+03	-1.01136513e-06
-2.94088235e+03	1.03237023e-06
-2.94082353e+03	7.49858584e-07
-2.94076471e+03	-5.71499879e-07
-2.94070588e+03	-1.18242138e-06
-2.94064706e+03	8.70015418e-07
-2.94058824e+03	1.07910012e-06
-2.94052941e+03	-1.02106880e-07
-2.94047059e+03	-1.19547218e-06
-2.94041176e+03	8.93618705e-08
-2.94035294e+03	2.19250726e-06
-2.94029412e+03	-1.89675386e-07
-2.94023529e+03	-2.23261348e-06
-2.94017647e+03	6.69295421e-07
-2.94011765e+03	2.89790906e-06
-2.94005882e+03	-9.38094106e-07
-2.94000000e+03	-2.10630973e-06
-2.93994118e+03	5.57096260e-08
-2.93988235e+03	3.30421989e-06
-2.93982353e+03	3.60565222e-07
-2.93976471e+03	-2.71969411e-06
-2.93970588e+03	5.20970948e-07
-2.93964706e+03	3.21397191e-06
-2.93958824e+03	3.10098547e-07
-2.93952941e+03	-2.30411481e-06
-2.93947059e+03	7.88920542e-07
-2.93941176e+03	2.33984258e-06
-2.93935294e+03	3.79814656e-07
-2.93929412e+03	-1.42817509e-06
-2.93923529e+03	-4.71168721e-08
-2.93917647e+03	2.25326320e-06
-2.93911765e+03	1.46535283e-06
-2.93905882e+03	-1.84894156e-06
-2.93900000e+03	-5.26934707e-07
-2.93894118e+03	2.15862912e-06
-2.93888235e+03	2.52626280e-06
-2.93882353e+03	-2.22408654e-06
-2.93876471e+03	-1.17164212e-06
-2.93870588e+03	2.43778944e-06
-2.93864706e+03	2.75203976e-06
-2.93858824e+03	-1.15390734e-06
-2.93852941e+03	-2.14836172e-06
-2.93847059e+03	2.50079060e-06
-2.93841176e+03	3.17877315e-06
-2.93835294e+03	-9.02210120e-07
-2.93829412e+03	-1.79707204e-06
-2.93823529e+03	1.68308240e-06
-2.93817647e+03	2.61466844e-06
-2.93811765e+03	6.69221170e-07
-2.93805882e+03	-8.84359583e-07
-2.93800000e+03	-9.67684654e-07
-2.93794118e+03	1.64828463e-06
-2.93788235e+03	3.30264574e-06
-2.93782353e+03	1.82466699e-07
-2.93776471e+03	-2.73879981e-06
-2.93770588e+03	1.78801444e-06
-2.93764706e+03	4.11320184e-06
-2.93758824e+03	4.90470086e-07
-2.93752941e+03	-2.47939195e-06
-2.93747059e+03	2.35209055e-07
-2.93741176e+03	4.70442718e-06
-2.93735294e+03	9.50053664e-07
-2.93729412e+03	-1.80383350e-06
-2.93723529e+03	2.24140830e-07
-2.93717647e+03	3.14958772e-06
-2.93711765e+03	1.38104932e-06
-2.93705882e+03	-8.47329862e-07
-2.93700000e+03	3.87212540e-07
-2.93694118e+03	2.09572237e-06
-2.93688235e+03	2.21778871e-06
-2.93682353e+03	-2.24432149e-07
-2.93676471e+03	-2.24108279e-07
-2.93670588e+03	1.30333320e-06
-2.93664706e+03	2.29392427e-06
-2.93658824e+03	9.47483012e-07
-2.93652941e+03	1.54503583e-07
-2.93647059e+03	7.29081238e-07
-2.93641176e+03	1.25773028e-06
-2.93635294e+03	1.10722381e-06
-2.93629412e+03	1.60907323e-06
-2.93623529e+03	6.72072465e-07
-2.93617647e+03	-3.04261512e-07
-2.93611765e+03	1.99976043e-06
-2.93605882e+03	3.49477673e-06
-2.93600000e+03	-4.12590686e-07
-2.93594118e+03	-6.77096170e-07
-2.93588235e+03	2.02930553e-06
-2.93582353e+03	3.48583436e-06
-2.93576471e+03	8.64960652e-07
-2.93570588e+03	-2.17210781e-06
-2.93564706e+03	1.25993334e-06
-2.93558824e+03	5.37817421e-06
-2.93552941e+03	3.92738990e-07
-2.93547059e+03	-2.08776522e-06
-2.93541176e+03	1.86796735e-06
-2.93535294e+03	4.27154862e-06
-2.93529412e+03	1.40952747e-06
-2.93523529e+03	-1.73375807e-06
-2.93517647e+03	1.76503140e-06
-2.93511765e+03	3.51371881e-06
-2.93505882e+03	1.44016166e-06
-2.93500000e+03	-3.84451168e-07
-2.93494118e+03	-2.28382249e-07
-2.93488235e+03	3.31598398e-06
-2.93482353e+03	3.22327350e-06
-2.93476471e+03	-8.36073942e-07
-2.93470588e+03	-3.05597186e-07
-2.93464706e+03	2.68936952e-06
-2.93458824e+03	3.96096886e-06
-2.93452941e+03	1.21892979e-07
-2.93447059e+03	-1.17927108e-06
-2.93441176e+03	3.36617104e-06
-2.93435294e+03	3.89463239e-06
-2.93429412e+03	6.81138803e-08
-2.93423529e+03	-1.01260426e-06
-2.93417647e+03	2.28437280e-06
-2.93411765e+03	4.23095906e-06
-2.93405882e+03	-9.63263691e-09
-2.93400000e+03	2.24280515e-07
-2.93394118e+03	2.54870632e-06
-2.93388235e+03	2.79116306e-06
-2.93382353e+03	1.47173634e-06
-2.93376471e+03	3.06261175e-07
-2.93370588e+03	1.82707840e-06
-2.93364706e+03	2.70411292e-06
-2.93358824e+03	2.22427030e-06
-2.93352941e+03	7.06252639e-07
-2.93347059e+03	-1.01604594e-07
-2.93341176e+03	2.97128376e-06
-2.93335294e+03	3.80158944e-06
-2.93329412e+03	3.68803784e-07
-2.93323529e+03	-4.33872580e-07
-2.93317647e+03	3.17492368e-06
-2.93311765e+03	4.24153716e-06
-2.93305882e+03	1.34199290e-07
-2.93300000e+03	3.99026151e-07
-2.93294118e+03	1.96160236e-06
-2.93288235e+03	3.79917772e-06
-2.93282353e+03	1.88740012e-06
-2.93276471e+03	-1.04395334e-06
-2.93270588e+03	1.48274303e-06
-2.93264706e+03	4.26062384e-06
-2.93258824e+03	3.43192514e-06
-2.93252941e+03	-5.86483084e-07
-2.93247059e+03	1.26233603e-07
-2.93241176e+03	3.68121649e-06
-2.93235294e+03	4.15827675e-06
-2.93229412e+03	8.78334746e-07
-2.93223529e+03	-1.05343482e-06
-2.93217647e+03	3.17516860e-06
-2.93211765e+03	4.65875263e-06
-2.93205882e+03	7.58008192e-07
-2.93200000e+03	-4.30626684e-08
-2.93194118e+03	2.68906685e-06
-2.93188235e+03	3.47772093e-06
-2.93182353e+03	2.74241854e-06
-2.93176471e+03	3.37393611e-07
-2.93170588e+03	8.38784803e-07
-2.93164706e+03	3.35905711e-06
-2.93158824e+03	3.63015715e-06
-2.93152941e+03	1.22946550e-06
-2.93147059e+03	8.64025777e-08
-2.93141176e+03	2.76567688e-06
-2.93135294e+03	3.95921534e-06
-2.93129412e+03	2.56918965e-06
-2.93123529e+03	-5.08007643e-07
-2.93117647e+03	1.45269376e-06
-2.93111765e+03	4.82096859e-06
-2.93105882e+03	3.17209884e-06
-2.93100000e+03	-3.50747359e-07
-2.93094118e+03	1.24000717e-06
-2.93088235e+03	3.42472468e-06
-2.93082353e+03	3.55683147e-06
-2.93076471e+03	1.78008943e-06
-2.93070588e+03	1.43531167e-07
-2.93064706e+03	1.93095246e-06
-2.93058824e+03	4.96279014e-06
-2.93052941e+03	3.05247093e-06
-2.93047059e+03	-2.33277179e-07
-2.93041176e+03	2.06705357e-06
-2.93035294e+03	3.64843485e-06
-2.93029412e+03	2.59679513e-06
-2.93023529e+03	1.88129137e-06
-2.93017647e+03	6.39749787e-07
-2.93011765e+03	2.91638398e-06
-2.93005882e+03	4.82026069e-06
-2.93000000e+03	1.24882750e-06
-2.92994118e+03	4.13845067e-07
-2.92988235e+03	4.02236486e-06
-2.92982353e+03	4.16265154e-06
-2.92976471e+03	7.56033886e-07
-2.92970588e+03	1.13745754e-06
-2.92964706e+03	3.80099853e-06
-2.92958824e+03	4.13501599e-06
-2.92952941e+03	9.94339889e-07
-2.92947059e+03	1.61021983e-06
-2.92941176e+03	3.84971969e-06
-2.92935294e+03	3.51854129e-06
-2.92929412e+03	1.29220926e-06
-2.92923529e+03	2.25872299e-06
-2.92917647e+03	3.49587668e-06
-2.92911765e+03	3.23082671e-06
-2.92905882e+03	1.70099847e-06
-2.92900000e+03	2.27505384e-06
-2.92894118e+03	3.15265484e-06
-2.92888235e+03	2.33654119e-06
-2.92882353e+03	2.33478549e-06
-2.92876471e+03	3.36553491e-06
-2.92870588e+03	2.99054940e-06
-2.92864706e+03	1.54909475e-06
-2.92858824e+03	2.98345577e-06
-2.92852941e+03	4.04969720e-06
-2.92847059e+03	2.54191332e-06
-2.92841176e+03	1.47875178e-06
-2.92835294e+03	3.16391258e-06
-2.92829412e+03	3.33932121e-06
-2.92823529e+03	2.66414362e-06
-2.92817647e+03	2.44333912e-06
-2.92811765e+03	2.61410163e-06
-2.92805882e+03	2.81017595e-06
-2.92800000e+03	3.68505674e-06
-2.92794118e+03	2.95623279e-06
-2.92788235e+03	2.07346092e-06
-2.92782353e+03	2.71864236e-06
-2.92776471e+03	4.04738774e-06
-2.92770588e+03	3.20864403e-06
-2.92764706e+03	1.34800788e-06
-2.92758824e+03	3.08709506e-06
-2.92752941e+03	4.57877814e-06
-2.92747059e+03	2.12549312e-06
-2.92741176e+03	2.73191316e-06
-2.92735294e+03	3.47750813e-06
-2.92729412e+03	2.76687219e-06
-2.92723529e+03	3.12882775e-06
-2.92717647e+03	3.59185879e-06
-2.92711765e+03	2.08015059e-06
-2.92705882e+03	3.40760837e-06
-2.92700000e+03	4.00560174e-06
-2.92694118e+03	2.41031431e-06
-2.92688235e+03	2.16830488e-06
-2.92682353e+03	3.30289400e-06
-2.92676471e+03	3.90054967e-06
-2.92670588e+03	3.65554388e-06
-2.92664706e+03	1.50160042e-06
-2.92658824e+03	3.29572288e-06
-2.92652941e+03	4.52559500e-06
-2.92647059e+03	3.05845207e-06
-2.92641176e+03	1.95083603e-06
-2.92635294e+03	3.40668150e-06
-2.92629412e+03	4.70434319e-06
-2.92623529e+03	2.27668502e-06
-2.92617647e+03	2.21624430e-06
-2.92611765e+03	3.99561938e-06
-2.92605882e+03	3.94668904e-06
-2.92600000e+03	3.45698259e-06
-2.92594118e+03	1.59034264e-06
-2.92588235e+03	3.74886187e-06
-2.92582353e+03	4.00758340e-06
-2.92576471e+03	4.02282493e-06
-2.92570588e+03	2.01418140e-06
-2.92564706e+03	2.63542471e-06
-2.92558824e+03	4.63996808e-06
-2.92552941e+03	4.40828032e-06
-2.92547059e+03	2.68964783e-06
-2.92541176e+03	2.44495970e-06
-2.92535294e+03	4.28204548e-06
-2.92529412e+03	4.72836729e-06
-2.92523529e+03	1.49750057e-06
-2.92517647e+03	3.26851140e-06
-2.92511765e+03	4.50711139e-06
-2.92505882e+03	3.24658594e-06
-2.92500000e+03	3.36705898e-06
-2.92494118e+03	3.50354237e-06
-2.92488235e+03	4.32897299e-06
-2.92482353e+03	2.43081778e-06
-2.92476471e+03	2.68940508e-06
-2.92470588e+03	5.38116301e-06
-2.92464706e+03	3.95854504e-06
-2.92458824e+03	1.82397222e-06
-2.92452941e+03	2.93637034e-06
-2.92447059e+03	5.53266060e-06
-2.92441176e+03	4.58198648e-06
-2.92435294e+03	1.48422987e-06
-2.92429412e+03	1.75769963e-06
-2.92423529e+03	5.50943124e-06
-2.92417647e+03	6.34589126e-06
-2.92411765e+03	2.55646478e-06
-2.92405882e+03	7.96653592e-07
-2.92400000e+03	4.62861783e-06
-2.92394118e+03	6.97419793e-06
-2.92388235e+03	3.12333345e-06
-2.92382353e+03	2.48118880e-07
-2.92376471e+03	3.68220336e-06
-2.92370588e+03	7.53933109e-06
-2.92364706e+03	4.69425896e-06
-2.92358824e+03	-1.20022358e-06
-2.92352941e+03	3.53831948e-06
-2.92347059e+03	8.63952315e-06
-2.92341176e+03	4.05812755e-06
-2.92335294e+03	5.70083413e-07
-2.92329412e+03	3.11632617e-06
-2.92323529e+03	6.25992233e-06
-2.92317647e+03	5.37013657e-06
-2.92311765e+03	2.52949945e-06
-2.92305882e+03	5.71619152e-07
-2.92300000e+03	5.31648922e-06
-2.92294118e+03	7.20474985e-06
-2.92288235e+03	3.16778206e-06
-2.92282353e+03	6.43660351e-08
-2.92276471e+03	3.80776379e-06
-2.92270588e+03	8.57153530e-06
-2.92264706e+03	4.86344452e-06
-2.92258824e+03	-6.94172110e-07
-2.92252941e+03	2.87621631e-06
-2.92247059e+03	8.23643291e-06
-2.92241176e+03	5.84343076e-06
-2.92235294e+03	8.91132114e-08
-2.92229412e+03	1.27711330e-06
-2.92223529e+03	8.16877579e-06
-2.92217647e+03	6.35218304e-06
-2.92211765e+03	1.08202109e-06
-2.92205882e+03	9.80338006e-07
-2.92200000e+03	7.54611468e-06
-2.92194118e+03	6.98637200e-06
-2.92188235e+03	1.44192331e-06
-2.92182353e+03	1.45704214e-06
-2.92176471e+03	6.44326097e-06
-2.92170588e+03	6.13411487e-06
-2.92164706e+03	3.26981858e-06
-2.92158824e+03	2.16899224e-06
-2.92152941e+03	4.56500934e-06
-2.92147059e+03	6.61111321e-06
-2.92141176e+03	3.84685027e-06
-2.92135294e+03	1.93374676e-06
-2.92129412e+03	3.66937994e-06
-2.92123529e+03	6.64889857e-06
-2.92117647e+03	5.36288641e-06
-2.92111765e+03	2.17759485e-06
-2.92105882e+03	3.20821843e-06
-2.92100000e+03	6.37580908e-06
-2.92094118e+03	5.06506875e-06
-2.92088235e+03	2.69751642e-06
-2.92082353e+03	4.09582199e-06
-2.92076471e+03	6.16793920e-06
-2.92070588e+03	4.15669542e-06
-2.92064706e+03	3.53575321e-06
-2.92058824e+03	3.95223857e-06
-2.92052941e+03	5.77868634e-06
-2.92047059e+03	5.22347912e-06
-2.92041176e+03	2.71741075e-06
-2.92035294e+03	3.22017928e-06
-2.92029412e+03	7.06199431e-06
-2.92023529e+03	4.26660747e-06
-2.92017647e+03	3.37245143e-06
-2.92011765e+03	5.00770369e-06
-2.92005882e+03	5.17475576e-06
-2.92000000e+03	3.97654328e-06
-2.91994118e+03	4.77803827e-06
-2.91988235e+03	4.94499347e-06
-2.91982353e+03	3.72689980e-06
-2.91976471e+03	5.42266931e-06
-2.91970588e+03	4.85866557e-06
-2.91964706e+03	4.25954681e-06
-2.91958824e+03	4.37645638e-06
-2.91952941e+03	4.86594445e-06
-2.91947059e+03	5.46259012e-06
-2.91941176e+03	5.50370024e-06
-2.91935294e+03	3.70635142e-06
-2.91929412e+03	3.68638480e-06
-2.91923529e+03	5.37534553e-06
-2.91917647e+03	6.24080817e-06
-2.91911765e+03	4.21127507e-06
-2.91905882e+03	3.40857642e-06
-2.91900000e+03	4.32473007e-06
-2.91894118e+03	6.67883774e-06
-2.91888235e+03	5.53194628e-06
-2.91882353e+03	2.12600306e-06
-2.91876471e+03	4.26851339e-06
-2.91870588e+03	7.77782184e-06
-2.91864706e+03	5.06225542e-06
-2.91858824e+03	2.89059764e-06
-2.91852941e+03	4.14674563e-06
-2.91847059e+03	6.26095352e-06
-2.91841176e+03	5.88945556e-06
-2.91835294e+03	4.27845025e-06
-2.91829412e+03	3.65335247e-06
-2.91823529e+03	5.24448225e-06
-2.91817647e+03	6.76020518e-06
-2.91811765e+03	5.40641188e-06
-2.91805882e+03	2.96648555e-06
-2.91800000e+03	3.77737291e-06
-2.91794118e+03	6.75615246e-06
-2.91788235e+03	7.11429036e-06
-2.91782353e+03	2.58707758e-06
-2.91776471e+03	2.71632426e-06
-2.91770588e+03	8.00326664e-06
-2.91764706e+03	7.35745882e-06
-2.91758824e+03	2.81398547e-06
-2.91752941e+03	2.50234718e-06
-2.91747059e+03	7.31405712e-06
-2.91741176e+03	7.08071481e-06
-2.91735294e+03	5.05879397e-06
-2.91729412e+03	2.47205346e-06
-2.91723529e+03	4.31081414e-06
-2.91717647e+03	8.61099862e-06
-2.91711765e+03	6.08953847e-06
-2.91705882e+03	2.59748983e-06
-2.91700000e+03	3.00085589e-06
-2.91694118e+03	7.80517470e-06
-2.91688235e+03	7.73941723e-06
-2.91682353e+03	2.22012432e-06
-2.91676471e+03	3.05009591e-06
-2.91670588e+03	8.03377828e-06
-2.91664706e+03	7.44054887e-06
-2.91658824e+03	2.76174321e-06
-2.91652941e+03	2.98384416e-06
-2.91647059e+03	7.85209118e-06
-2.91641176e+03	7.78775952e-06
-2.91635294e+03	2.42672566e-06
-2.91629412e+03	3.79341049e-06
-2.91623529e+03	7.49613083e-06
-2.91617647e+03	6.92739622e-06
-2.91611765e+03	3.83308695e-06
-2.91605882e+03	3.32714920e-06
-2.91600000e+03	7.25878965e-06
-2.91594118e+03	6.29932030e-06
-2.91588235e+03	5.24914609e-06
-2.91582353e+03	4.16072372e-06
-2.91576471e+03	5.46671204e-06
-2.91570588e+03	7.30550859e-06
-2.91564706e+03	5.48632022e-06
-2.91558824e+03	4.34652453e-06
-2.91552941e+03	5.25337093e-06
-2.91547059e+03	6.64042002e-06
-2.91541176e+03	5.44112063e-06
-2.91535294e+03	5.05263321e-06
-2.91529412e+03	5.45571186e-06
-2.91523529e+03	6.24782280e-06
-2.91517647e+03	5.13469818e-06
-2.91511765e+03	6.12196645e-06
-2.91505882e+03	5.94780237e-06
-2.91500000e+03	5.26319594e-06
-2.91494118e+03	5.32256731e-06
-2.91488235e+03	5.89074457e-06
-2.91482353e+03	6.04755544e-06
-2.91476471e+03	5.49295312e-06
-2.91470588e+03	4.81950589e-06
-2.91464706e+03	6.22644901e-06
-2.91458824e+03	6.91233743e-06
-2.91452941e+03	4.56054499e-06
-2.91447059e+03	5.67035089e-06
-2.91441176e+03	6.38928125e-06
-2.91435294e+03	5.40823587e-06
-2.91429412e+03	5.66987691e-06
-2.91423529e+03	6.67485392e-06
-2.91417647e+03	5.51374899e-06
-2.91411765e+03	4.50331575e-06
-2.91405882e+03	6.13035047e-06
-2.91400000e+03	7.30813813e-06
-2.91394118e+03	4.86298341e-06
-2.91388235e+03	5.02587423e-06
-2.91382353e+03	6.89213374e-06
-2.91376471e+03	6.96418737e-06
-2.91370588e+03	5.14307613e-06
-2.91364706e+03	5.12282504e-06
-2.91358824e+03	7.82384245e-06
-2.91352941e+03	5.56665028e-06
-2.91347059e+03	5.27809094e-06
-2.91341176e+03	5.82018367e-06
-2.91335294e+03	6.48734007e-06
-2.91329412e+03	6.18210971e-06
-2.91323529e+03	5.36544124e-06
-2.91317647e+03	6.16708318e-06
-2.91311765e+03	6.25486529e-06
-2.91305882e+03	5.85306749e-06
-2.91300000e+03	6.65712180e-06
-2.91294118e+03	5.27825121e-06
-2.91288235e+03	6.04510384e-06
-2.91282353e+03	6.72907990e-06
-2.91276471e+03	6.21009755e-06
-2.91270588e+03	5.09459159e-06
-2.91264706e+03	6.60303685e-06
-2.91258824e+03	7.39001150e-06
-2.91252941e+03	4.92817554e-06
-2.91247059e+03	5.30531163e-06
-2.91241176e+03	6.83500049e-06
-2.91235294e+03	7.02916390e-06
-2.91229412e+03	5.70381552e-06
-2.91223529e+03	6.02687463e-06
-2.91217647e+03	6.15089407e-06
-2.91211765e+03	7.65699604e-06
-2.91205882e+03	5.78340093e-06
-2.91200000e+03	5.56468766e-06
-2.91194118e+03	6.10975141e-06
-2.91188235e+03	6.50986650e-06
-2.91182353e+03	7.45269290e-06
-2.91176471e+03	6.45103972e-06
-2.91170588e+03	5.16962580e-06
-2.91164706e+03	6.19117278e-06
-2.91158824e+03	7.63542782e-06
-2.91152941e+03	6.72398912e-06
-2.91147059e+03	4.67893544e-06
-2.91141176e+03	5.79613946e-06
-2.91135294e+03	8.09044193e-06
-2.91129412e+03	7.68150835e-06
-2.91123529e+03	5.23187701e-06
-2.91117647e+03	5.34324324e-06
-2.91111765e+03	6.83191751e-06
-2.91105882e+03	7.92661131e-06
-2.91100000e+03	6.90643127e-06
-2.91094118e+03	4.28763226e-06
-2.91088235e+03	6.95971740e-06
-2.91082353e+03	7.90691533e-06
-2.91076471e+03	6.87262275e-06
-2.91070588e+03	5.52845298e-06
-2.91064706e+03	5.58190905e-06
-2.91058824e+03	8.19869700e-06
-2.91052941e+03	8.14954141e-06
-2.91047059e+03	5.27965081e-06
-2.91041176e+03	5.15221470e-06
-2.91035294e+03	7.49766707e-06
-2.91029412e+03	8.15892505e-06
-2.91023529e+03	6.45999461e-06
-2.91017647e+03	5.42654833e-06
-2.91011765e+03	5.81133990e-06
-2.91005882e+03	8.10273082e-06
-2.91000000e+03	8.16330145e-06
-2.90994118e+03	5.13335032e-06
-2.90988235e+03	4.71689321e-06
-2.90982353e+03	8.73034336e-06
-2.90976471e+03	9.74724179e-06
-2.90970588e+03	5.09782173e-06
-2.90964706e+03	3.63675889e-06
-2.90958824e+03	8.45681784e-06
-2.90952941e+03	1.02175676e-05
-2.90947059e+03	5.59591444e-06
-2.90941176e+03	3.16336872e-06
-2.90935294e+03	7.75042061e-06
-2.90929412e+03	1.02301053e-05
-2.90923529e+03	7.02991649e-06
-2.90917647e+03	3.48100932e-06
-2.90911765e+03	6.84684277e-06
-2.90905882e+03	9.55579510e-06
-2.90900000e+03	8.14114759e-06
-2.90894118e+03	4.46096698e-06
-2.90888235e+03	4.84935307e-06
-2.90882353e+03	9.12649053e-06
-2.90876471e+03	9.40881080e-06
-2.90870588e+03	5.32619228e-06
-2.90864706e+03	4.39592996e-06
-2.90858824e+03	8.54760234e-06
-2.90852941e+03	8.68711424e-06
-2.90847059e+03	7.01925234e-06
-2.90841176e+03	5.12515478e-06
-2.90835294e+03	7.37656538e-06
-2.90829412e+03	8.94344847e-06
-2.90823529e+03	6.59974447e-06
-2.90817647e+03	5.79735252e-06
-2.90811765e+03	7.93523649e-06
-2.90805882e+03	6.73895672e-06
-2.90800000e+03	7.62051762e-06
-2.90794118e+03	8.42670366e-06
-2.90788235e+03	5.40273663e-06
-2.90782353e+03	6.66870645e-06
-2.90776471e+03	8.63492477e-06
-2.90770588e+03	9.11206923e-06
-2.90764706e+03	5.75434015e-06
-2.90758824e+03	4.53305502e-06
-2.90752941e+03	9.05260456e-06
-2.90747059e+03	9.70747932e-06
-2.90741176e+03	5.68036962e-06
-2.90735294e+03	5.48539081e-06
-2.90729412e+03	8.27399395e-06
-2.90723529e+03	1.03176530e-05
-2.90717647e+03	5.58839827e-06
-2.90711765e+03	5.29779374e-06
-2.90705882e+03	8.40391255e-06
-2.90700000e+03	9.14480939e-06
-2.90694118e+03	6.45810599e-06
-2.90688235e+03	5.90624055e-06
-2.90682353e+03	7.28039863e-06
-2.90676471e+03	9.85195762e-06
-2.90670588e+03	7.29904607e-06
-2.90664706e+03	5.08151324e-06
-2.90658824e+03	7.49114581e-06
-2.90652941e+03	1.06167817e-05
-2.90647059e+03	7.28174734e-06
-2.90641176e+03	4.29226230e-06
-2.90635294e+03	7.60234274e-06
-2.90629412e+03	1.08252740e-05
-2.90623529e+03	7.28644900e-06
-2.90617647e+03	5.19657291e-06
-2.90611765e+03	6.53253480e-06
-2.90605882e+03	1.03861712e-05
-2.90600000e+03	8.79538351e-06
-2.90594118e+03	5.40363937e-06
-2.90588235e+03	6.20260802e-06
-2.90582353e+03	9.20200785e-06
-2.90576471e+03	9.72307492e-06
-2.90570588e+03	7.05223582e-06
-2.90564706e+03	4.89575777e-06
-2.90558824e+03	7.77819986e-06
-2.90552941e+03	1.11386586e-05
-2.90547059e+03	8.16443869e-06
-2.90541176e+03	4.11833345e-06
-2.90535294e+03	7.12455615e-06
-2.90529412e+03	1.15642721e-05
-2.90523529e+03	8.93851381e-06
-2.90517647e+03	4.00236774e-06
-2.90511765e+03	6.46758393e-06
-2.90505882e+03	1.11897843e-05
-2.90500000e+03	9.26041799e-06
-2.90494118e+03	4.91104936e-06
-2.90488235e+03	5.74197482e-06
-2.90482353e+03	1.04867120e-05
-2.90476471e+03	1.01411116e-05
-2.90470588e+03	6.19591954e-06
-2.90464706e+03	4.95512112e-06
-2.90458824e+03	9.77960540e-06
-2.90452941e+03	1.05120282e-05
-2.90447059e+03	6.62821336e-06
-2.90441176e+03	5.64788623e-06
-2.90435294e+03	7.96710100e-06
-2.90429412e+03	1.01607875e-05
-2.90423529e+03	9.00616453e-06
-2.90417647e+03	4.34874458e-06
-2.90411765e+03	6.97205779e-06
-2.90405882e+03	1.19484828e-05
-2.90400000e+03	8.86337628e-06
-2.90394118e+03	5.15429940e-06
-2.90388235e+03	7.17482390e-06
-2.90382353e+03	1.08737567e-05
-2.90376471e+03	8.70756545e-06
-2.90370588e+03	5.81606489e-06
-2.90364706e+03	8.22228499e-06
-2.90358824e+03	8.90072785e-06
-2.90352941e+03	8.69417195e-06
-2.90347059e+03	7.10186355e-06
-2.90341176e+03	7.91244358e-06
-2.90335294e+03	9.38795496e-06
-2.90329412e+03	7.72291364e-06
-2.90323529e+03	7.71645982e-06
-2.90317647e+03	8.82651698e-06
-2.90311765e+03	8.65154723e-06
-2.90305882e+03	7.99349846e-06
-2.90300000e+03	7.59265008e-06
-2.90294118e+03	8.32394923e-06
-2.90288235e+03	8.68929739e-06
-2.90282353e+03	8.09914854e-06
-2.90276471e+03	7.84063225e-06
-2.90270588e+03	8.59307284e-06
-2.90264706e+03	9.20749485e-06
-2.90258824e+03	7.68697464e-06
-2.90252941e+03	6.81303830e-06
-2.90247059e+03	9.92446078e-06
-2.90241176e+03	9.54227037e-06
-2.90235294e+03	7.20867086e-06
-2.90229412e+03	6.72015315e-06
-2.90223529e+03	1.02645262e-05
-2.90217647e+03	9.86772299e-06
-2.90211765e+03	6.72617537e-06
-2.90205882e+03	7.27925755e-06
-2.90200000e+03	9.25159940e-06
-2.90194118e+03	1.07645911e-05
-2.90188235e+03	7.58698722e-06
-2.90182353e+03	7.26771057e-06
-2.90176471e+03	8.40284348e-06
-2.90170588e+03	1.04234297e-05
-2.90164706e+03	9.42793771e-06
-2.90158824e+03	6.28199102e-06
-2.90152941e+03	7.24586820e-06
-2.90147059e+03	1.15029079e-05
-2.90141176e+03	9.75388865e-06
-2.90135294e+03	6.16693617e-06
-2.90129412e+03	7.28763024e-06
-2.90123529e+03	1.02936191e-05
-2.90117647e+03	1.05255604e-05
-2.90111765e+03	6.85011193e-06
-2.90105882e+03	7.22988706e-06
-2.90100000e+03	9.85965531e-06
-2.90094118e+03	1.05136506e-05
-2.90088235e+03	6.98810396e-06
-2.90082353e+03	7.87291362e-06
-2.90076471e+03	1.04104879e-05
-2.90070588e+03	9.46160906e-06
-2.90064706e+03	7.95960459e-06
-2.90058824e+03	8.16888515e-06
-2.90052941e+03	9.08181913e-06
-2.90047059e+03	9.86577727e-06
-2.90041176e+03	8.52449272e-06
-2.90035294e+03	7.40569631e-06
-2.90029412e+03	9.48996283e-06
-2.90023529e+03	9.91953505e-06
-2.90017647e+03	8.54125371e-06
-2.90011765e+03	7.72729141e-06
-2.90005882e+03	8.81281816e-06
-2.90000000e+03	1.00930006e-05
-2.89994118e+03	9.45377838e-06
-2.89988235e+03	7.88589630e-06
-2.89982353e+03	7.88426288e-06
-2.89976471e+03	1.07218849e-05
-2.89970588e+03	9.73712708e-06
-2.89964706e+03	6.97034304e-06
-2.89958824e+03	8.12325865e-06
-2.89952941e+03	1.10153813e-05
-2.89947059e+03	1.01710144e-05
-2.89941176e+03	7.83270573e-06
-2.89935294e+03	7.12032889e-06
-2.89929412e+03	1.13030866e-05
-2.89923529e+03	1.05648667e-05
-2.89917647e+03	6.70061967e-06
-2.89911765e+03	7.36703669e-06
-2.89905882e+03	1.18896483e-05
-2.89900000e+03	1.00171534e-05
-2.89894118e+03	6.15780606e-06
-2.89888235e+03	9.75431453e-06
-2.89882353e+03	1.06873475e-05
-2.89876471e+03	8.63499425e-06
-2.89870588e+03	8.43388906e-06
-2.89864706e+03	9.08604031e-06
-2.89858824e+03	1.01564401e-05
-2.89852941e+03	9.71529043e-06
-2.89847059e+03	8.20666194e-06
-2.89841176e+03	9.10114342e-06
-2.89835294e+03	1.04681438e-05
-2.89829412e+03	8.44672040e-06
-2.89823529e+03	8.11160193e-06
-2.89817647e+03	1.02265888e-05
-2.89811765e+03	1.02675674e-05
-2.89805882e+03	9.26923175e-06
-2.89800000e+03	7.97550982e-06
-2.89794118e+03	9.22812864e-06
-2.89788235e+03	1.07665174e-05
-2.89782353e+03	1.02975381e-05
-2.89776471e+03	7.83551370e-06
-2.89770588e+03	8.36446194e-06
-2.89764706e+03	1.10033259e-05
-2.89758824e+03	1.07459278e-05
-2.89752941e+03	7.51820621e-06
-2.89747059e+03	8.34498956e-06
-2.89741176e+03	1.12757833e-05
-2.89735294e+03	1.13115165e-05
-2.89729412e+03	6.83122868e-06
-2.89723529e+03	8.44548540e-06
-2.89717647e+03	1.10085759e-05
-2.89711765e+03	1.09667537e-05
-2.89705882e+03	8.81712557e-06
-2.89700000e+03	7.51227236e-06
-2.89694118e+03	9.98408487e-06
-2.89688235e+03	1.16139712e-05
-2.89682353e+03	1.02892389e-05
-2.89676471e+03	6.71673817e-06
-2.89670588e+03	8.71419988e-06
-2.89664706e+03	1.25121961e-05
-2.89658824e+03	1.10126660e-05
-2.89652941e+03	6.33960944e-06
-2.89647059e+03	7.80294205e-06
-2.89641176e+03	1.25845340e-05
-2.89635294e+03	1.24050943e-05
-2.89629412e+03	6.75033402e-06
-2.89623529e+03	7.62562017e-06
-2.89617647e+03	1.14619819e-05
-2.89611765e+03	1.26238346e-05
-2.89605882e+03	8.63026884e-06
-2.89600000e+03	6.95828555e-06
-2.89594118e+03	9.55911919e-06
-2.89588235e+03	1.36735975e-05
-2.89582353e+03	1.06944344e-05
-2.89576471e+03	5.60079640e-06
-2.89570588e+03	8.28346886e-06
-2.89564706e+03	1.42134411e-05
-2.89558824e+03	1.07065842e-05
-2.89552941e+03	7.57761613e-06
-2.89547059e+03	7.47360938e-06
-2.89541176e+03	1.21380043e-05
-2.89535294e+03	1.27952665e-05
-2.89529412e+03	7.48196011e-06
-2.89523529e+03	7.50746432e-06
-2.89517647e+03	1.11866029e-05
-2.89511765e+03	1.27607565e-05
-2.89505882e+03	8.63236085e-06
-2.89500000e+03	8.68724224e-06
-2.89494118e+03	1.00410350e-05
-2.89488235e+03	1.10115172e-05
-2.89482353e+03	1.07022825e-05
-2.89476471e+03	9.40503423e-06
-2.89470588e+03	8.33686561e-06
-2.89464706e+03	1.07392519e-05
-2.89458824e+03	1.17147417e-05
-2.89452941e+03	9.66875492e-06
-2.89447059e+03	8.35089047e-06
-2.89441176e+03	9.78213869e-06
-2.89435294e+03	1.22064081e-05
-2.89429412e+03	1.01262628e-05
-2.89423529e+03	8.47605764e-06
-2.89417647e+03	9.70837403e-06
-2.89411765e+03	1.18345721e-05
-2.89405882e+03	1.09107441e-05
-2.89400000e+03	8.80580149e-06
-2.89394118e+03	9.30700355e-06
-2.89388235e+03	1.05853070e-05
-2.89382353e+03	1.18787767e-05
-2.89376471e+03	1.03282242e-05
-2.89370588e+03	8.44006472e-06
-2.89364706e+03	1.07207884e-05
-2.89358824e+03	1.20037939e-05
-2.89352941e+03	1.01445167e-05
-2.89347059e+03	8.61512400e-06
-2.89341176e+03	1.11419033e-05
-2.89335294e+03	1.21554390e-05
-2.89329412e+03	9.70877289e-06
-2.89323529e+03	7.99035834e-06
-2.89317647e+03	1.13468735e-05
-2.89311765e+03	1.21354766e-05
-2.89305882e+03	9.85543679e-06
-2.89300000e+03	8.39303367e-06
-2.89294118e+03	1.13638046e-05
-2.89288235e+03	1.19525333e-05
-2.89282353e+03	9.98361842e-06
-2.89276471e+03	9.47157996e-06
-2.89270588e+03	1.01950038e-05
-2.89264706e+03	1.12432975e-05
-2.89258824e+03	1.12781043e-05
-2.89252941e+03	1.04357846e-05
-2.89247059e+03	9.02892302e-06
-2.89241176e+03	1.02830496e-05
-2.89235294e+03	1.24681614e-05
-2.89229412e+03	1.16070949e-05
-2.89223529e+03	8.06785003e-06
-2.89217647e+03	9.69582119e-06
-2.89211765e+03	1.32285056e-05
-2.89205882e+03	1.13939751e-05
-2.89200000e+03	8.39633013e-06
-2.89194118e+03	1.01176243e-05
-2.89188235e+03	1.22152666e-05
-2.89182353e+03	1.21139065e-05
-2.89176471e+03	1.00277842e-05
-2.89170588e+03	8.17564447e-06
-2.89164706e+03	1.24178873e-05
-2.89158824e+03	1.32336637e-05
-2.89152941e+03	8.59886535e-06
-2.89147059e+03	8.99081020e-06
-2.89141176e+03	1.15871532e-05
-2.89135294e+03	1.25478240e-05
-2.89129412e+03	1.08765741e-05
-2.89123529e+03	8.86941244e-06
-2.89117647e+03	1.01814615e-05
-2.89111765e+03	1.28093217e-05
-2.89105882e+03	1.18994745e-05
-2.89100000e+03	8.74129841e-06
-2.89094118e+03	9.24932467e-06
-2.89088235e+03	1.30958850e-05
-2.89082353e+03	1.31112826e-05
-2.89076471e+03	8.59875373e-06
-2.89070588e+03	7.93754375e-06
-2.89064706e+03	1.38544250e-05
-2.89058824e+03	1.32466797e-05
-2.89052941e+03	8.64991175e-06
-2.89047059e+03	8.80225236e-06
-2.89041176e+03	1.24010598e-05
-2.89035294e+03	1.34544251e-05
-2.89029412e+03	1.01628141e-05
-2.89023529e+03	8.96639403e-06
-2.89017647e+03	1.08596232e-05
-2.89011765e+03	1.26663858e-05
-2.89005882e+03	1.13405104e-05
-2.89000000e+03	9.83454500e-06
-2.88994118e+03	1.03541750e-05
-2.88988235e+03	1.23659889e-05
-2.88982353e+03	1.16822420e-05
-2.88976471e+03	1.05838939e-05
-2.88970588e+03	1.04590132e-05
-2.88964706e+03	1.11874120e-05
-2.88958824e+03	1.22736247e-05
-2.88952941e+03	1.15222865e-05
-2.88947059e+03	9.79476609e-06
-2.88941176e+03	1.09617909e-05
-2.88935294e+03	1.16348212e-05
-2.88929412e+03	1.23850833e-05
-2.88923529e+03	1.01752341e-05
-2.88917647e+03	9.58379287e-06
-2.88911765e+03	1.27041967e-05
-2.88905882e+03	1.23980461e-05
-2.88900000e+03	1.06817562e-05
-2.88894118e+03	1.03414086e-05
-2.88888235e+03	1.07079220e-05
-2.88882353e+03	1.33330748e-05
-2.88876471e+03	1.22818485e-05
-2.88870588e+03	8.60087219e-06
-2.88864706e+03	1.03578474e-05
-2.88858824e+03	1.44892584e-05
-2.88852941e+03	1.18422019e-05
-2.88847059e+03	8.19329920e-06
-2.88841176e+03	1.16224248e-05
-2.88835294e+03	1.34884558e-05
-2.88829412e+03	1.11372645e-05
-2.88823529e+03	1.08440713e-05
-2.88817647e+03	1.06668394e-05
-2.88811765e+03	1.22027079e-05
-2.88805882e+03	1.18072436e-05
-2.88800000e+03	1.10186859e-05
-2.88794118e+03	1.13855505e-05
-2.88788235e+03	1.19359330e-05
-2.88782353e+03	1.18178036e-05
-2.88776471e+03	1.10652315e-05
-2.88770588e+03	1.17170674e-05
-2.88764706e+03	1.12953732e-05
-2.88758824e+03	1.22736182e-05
-2.88752941e+03	1.13177036e-05
-2.88747059e+03	1.07781874e-05
-2.88741176e+03	1.24665079e-05
-2.88735294e+03	1.27367188e-05
-2.88729412e+03	9.92902918e-06
-2.88723529e+03	1.08404076e-05
-2.88717647e+03	1.39577879e-05
-2.88711765e+03	1.19010026e-05
-2.88705882e+03	9.79685214e-06
-2.88700000e+03	1.18959427e-05
-2.88694118e+03	1.33211039e-05
-2.88688235e+03	1.09236369e-05
-2.88682353e+03	1.06561895e-05
-2.88676471e+03	1.20789999e-05
-2.88670588e+03	1.27679630e-05
-2.88664706e+03	1.14677192e-05
-2.88658824e+03	1.06959756e-05
-2.88652941e+03	1.27844521e-05
-2.88647059e+03	1.18091131e-05
-2.88641176e+03	1.13033136e-05
-2.88635294e+03	1.27277674e-05
-2.88629412e+03	1.14379268e-05
-2.88623529e+03	1.14089401e-05
-2.88617647e+03	1.23975098e-05
-2.88611765e+03	1.25570447e-05
-2.88605882e+03	1.08516746e-05
-2.88600000e+03	1.18393160e-05
-2.88594118e+03	1.29655231e-05
-2.88588235e+03	1.16758942e-05
-2.88582353e+03	1.14150893e-05
-2.88576471e+03	1.22986572e-05
-2.88570588e+03	1.30458052e-05
-2.88564706e+03	1.23312808e-05
-2.88558824e+03	9.91486087e-06
-2.88552941e+03	1.19313966e-05
-2.88547059e+03	1.30843332e-05
-2.88541176e+03	1.24375059e-05
-2.88535294e+03	1.09260121e-05
-2.88529412e+03	1.17811591e-05
-2.88523529e+03	1.35543451e-05
-2.88517647e+03	1.23843473e-05
-2.88511765e+03	1.07323673e-05
-2.88505882e+03	1.16399162e-05
-2.88500000e+03	1.38575046e-05
-2.88494118e+03	1.29803802e-05
-2.88488235e+03	1.06523194e-05
-2.88482353e+03	1.00426337e-05
-2.88476471e+03	1.46847938e-05
-2.88470588e+03	1.40395074e-05
-2.88464706e+03	9.79099998e-06
-2.88458824e+03	1.02166925e-05
-2.88452941e+03	1.48236624e-05
-2.88447059e+03	1.45149344e-05
-2.88441176e+03	9.53253135e-06
-2.88435294e+03	1.05079856e-05
-2.88429412e+03	1.47519172e-05
-2.88423529e+03	1.38801877e-05
-2.88417647e+03	1.03038679e-05
-2.88411765e+03	1.05459619e-05
-2.88405882e+03	1.40560901e-05
-2.88400000e+03	1.42118717e-05
-2.88394118e+03	1.13793062e-05
-2.88388235e+03	1.04714989e-05
-2.88382353e+03	1.37140591e-05
-2.88376471e+03	1.37770838e-05
-2.88370588e+03	1.29529336e-05
-2.88364706e+03	1.04830126e-05
-2.88358824e+03	1.15878097e-05
-2.88352941e+03	1.43771879e-05
-2.88347059e+03	1.39778871e-05
-2.88341176e+03	1.09435431e-05
-2.88335294e+03	1.04800981e-05
-2.88329412e+03	1.40624990e-05
-2.88323529e+03	1.54990925e-05
-2.88317647e+03	1.04065862e-05
-2.88311765e+03	1.07548709e-05
-2.88305882e+03	1.40302284e-05
-2.88300000e+03	1.39723304e-05
-2.88294118e+03	1.19516704e-05
-2.88288235e+03	1.10949059e-05
-2.88282353e+03	1.26218837e-05
-2.88276471e+03	1.32952938e-05
-2.88270588e+03	1.34922733e-05
-2.88264706e+03	1.24023606e-05
-2.88258824e+03	1.15548176e-05
-2.88252941e+03	1.24524793e-05
-2.88247059e+03	1.37364297e-05
-2.88241176e+03	1.32221595e-05
-2.88235294e+03	1.22807470e-05
-2.88229412e+03	1.13722992e-05
-2.88223529e+03	1.36052414e-05
-2.88217647e+03	1.31201123e-05
-2.88211765e+03	1.31375801e-05
-2.88205882e+03	1.20968272e-05
-2.88200000e+03	1.13489571e-05
-2.88194118e+03	1.44539422e-05
-2.88188235e+03	1.50451023e-05
-2.88182353e+03	1.15249746e-05
-2.88176471e+03	1.00967462e-05
-2.88170588e+03	1.39894778e-05
-2.88164706e+03	1.68274847e-05
-2.88158824e+03	1.15968576e-05
-2.88152941e+03	8.28280359e-06
-2.88147059e+03	1.40023361e-05
-2.88141176e+03	1.71308151e-05
-2.88135294e+03	1.27988245e-05
-2.88129412e+03	8.46605136e-06
-2.88123529e+03	1.28928860e-05
-2.88117647e+03	1.67470949e-05
-2.88111765e+03	1.35380113e-05
-2.88105882e+03	8.96159039e-06
-2.88100000e+03	1.14813490e-05
-2.88094118e+03	1.73867364e-05
-2.88088235e+03	1.48836712e-05
-2.88082353e+03	8.89936993e-06
-2.88076471e+03	1.09258909e-05
-2.88070588e+03	1.68952896e-05
-2.88064706e+03	1.53880923e-05
-2.88058824e+03	1.01140420e-05
-2.88052941e+03	1.02631527e-05
-2.88047059e+03	1.56951844e-05
-2.88041176e+03	1.62776620e-05
-2.88035294e+03	1.03573975e-05
-2.88029412e+03	1.05115859e-05
-2.88023529e+03	1.49670863e-05
-2.88017647e+03	1.57910917e-05
-2.88011765e+03	1.18613995e-05
-2.88005882e+03	1.07355001e-05
-2.88000000e+03	1.41533110e-05
-2.87994118e+03	1.54968846e-05
-2.87988235e+03	1.33507932e-05
-2.87982353e+03	1.10316675e-05
-2.87976471e+03	1.29205404e-05
-2.87970588e+03	1.54086218e-05
-2.87964706e+03	1.46093960e-05
-2.87958824e+03	1.04421854e-05
-2.87952941e+03	1.17431341e-05
-2.87947059e+03	1.62633321e-05
-2.87941176e+03	1.51016163e-05
-2.87935294e+03	1.12830007e-05
-2.87929412e+03	1.03358694e-05
-2.87923529e+03	1.61417175e-05
-2.87917647e+03	1.63870743e-05
-2.87911765e+03	1.14750478e-05
-2.87905882e+03	1.01887804e-05
-2.87900000e+03	1.53581925e-05
-2.87894118e+03	1.60730955e-05
-2.87888235e+03	1.25654866e-05
-2.87882353e+03	1.07841390e-05
-2.87876471e+03	1.35081854e-05
-2.87870588e+03	1.60161997e-05
-2.87864706e+03	1.41549121e-05
-2.87858824e+03	1.06533488e-05
-2.87852941e+03	1.27998612e-05
-2.87847059e+03	1.68239167e-05
-2.87841176e+03	1.48532897e-05
-2.87835294e+03	1.03507735e-05
-2.87829412e+03	1.19732007e-05
-2.87823529e+03	1.69215922e-05
-2.87817647e+03	1.49485194e-05
-2.87811765e+03	1.04915571e-05
-2.87805882e+03	1.24476440e-05
-2.87800000e+03	1.68224076e-05
-2.87794118e+03	1.49579481e-05
-2.87788235e+03	1.07460583e-05
-2.87782353e+03	1.27238073e-05
-2.87776471e+03	1.63115046e-05
-2.87770588e+03	1.43768059e-05
-2.87764706e+03	1.16948665e-05
-2.87758824e+03	1.36052722e-05
-2.87752941e+03	1.48093745e-05
-2.87747059e+03	1.44288282e-05
-2.87741176e+03	1.32894511e-05
-2.87735294e+03	1.37127177e-05
-2.87729412e+03	1.32363247e-05
-2.87723529e+03	1.41539206e-05
-2.87717647e+03	1.48111142e-05
-2.87711765e+03	1.40361191e-05
-2.87705882e+03	1.30131517e-05
-2.87700000e+03	1.27617043e-05
-2.87694118e+03	1.54246324e-05
-2.87688235e+03	1.50096607e-05
-2.87682353e+03	1.23786463e-05
-2.87676471e+03	1.34328468e-05
-2.87670588e+03	1.43259459e-05
-2.87664706e+03	1.53443276e-05
-2.87658824e+03	1.39160921e-05
-2.87652941e+03	1.16853246e-05
-2.87647059e+03	1.38845890e-05
-2.87641176e+03	1.66915149e-05
-2.87635294e+03	1.37500935e-05
-2.87629412e+03	1.19770650e-05
-2.87623529e+03	1.37048897e-05
-2.87617647e+03	1.61100943e-05
-2.87611765e+03	1.48480207e-05
-2.87605882e+03	1.24948935e-05
-2.87600000e+03	1.32809406e-05
-2.87594118e+03	1.58650339e-05
-2.87588235e+03	1.50907093e-05
-2.87582353e+03	1.28606961e-05
-2.87576471e+03	1.32954839e-05
-2.87570588e+03	1.49416809e-05
-2.87564706e+03	1.47763629e-05
-2.87558824e+03	1.41827723e-05
-2.87552941e+03	1.32510973e-05
-2.87547059e+03	1.35904788e-05
-2.87541176e+03	1.59202491e-05
-2.87535294e+03	1.54493370e-05
-2.87529412e+03	1.17783429e-05
-2.87523529e+03	1.33709768e-05
-2.87517647e+03	1.61878187e-05
-2.87511765e+03	1.57407323e-05
-2.87505882e+03	1.23778169e-05
-2.87500000e+03	1.32842076e-05
-2.87494118e+03	1.56567479e-05
-2.87488235e+03	1.52732313e-05
-2.87482353e+03	1.38003577e-05
-2.87476471e+03	1.35735425e-05
-2.87470588e+03	1.48882887e-05
-2.87464706e+03	1.52616347e-05
-2.87458824e+03	1.42614205e-05
-2.87452941e+03	1.39830828e-05
-2.87447059e+03	1.38860993e-05
-2.87441176e+03	1.47553742e-05
-2.87435294e+03	1.53682218e-05
-2.87429412e+03	1.42237417e-05
-2.87423529e+03	1.32515344e-05
-2.87417647e+03	1.50216344e-05
-2.87411765e+03	1.56483290e-05
-2.87405882e+03	1.38715609e-05
-2.87400000e+03	1.38436246e-05
-2.87394118e+03	1.56105391e-05
-2.87388235e+03	1.52497950e-05
-2.87382353e+03	1.37058074e-05
-2.87376471e+03	1.39216293e-05
-2.87370588e+03	1.52715039e-05
-2.87364706e+03	1.54527634e-05
-2.87358824e+03	1.38686183e-05
-2.87352941e+03	1.41358191e-05
-2.87347059e+03	1.56826687e-05
-2.87341176e+03	1.51237806e-05
-2.87335294e+03	1.33537895e-05
-2.87329412e+03	1.51538840e-05
-2.87323529e+03	1.46261347e-05
-2.87317647e+03	1.54828548e-05
-2.87311765e+03	1.33275747e-05
-2.87305882e+03	1.52004574e-05
-2.87300000e+03	1.53967289e-05
-2.87294118e+03	1.41807446e-05
-2.87288235e+03	1.55393649e-05
-2.87282353e+03	1.39597066e-05
-2.87276471e+03	1.42855722e-05
-2.87270588e+03	1.62023573e-05
-2.87264706e+03	1.37285602e-05
-2.87258824e+03	1.39712175e-05
-2.87252941e+03	1.64153314e-05
-2.87247059e+03	1.45573095e-05
-2.87241176e+03	1.41231993e-05
-2.87235294e+03	1.44907203e-05
-2.87229412e+03	1.58113289e-05
-2.87223529e+03	1.49771211e-05
-2.87217647e+03	1.43485057e-05
-2.87211765e+03	1.49575793e-05
-2.87205882e+03	1.54681516e-05
-2.87200000e+03	1.51969235e-05
-2.87194118e+03	1.49772417e-05
-2.87188235e+03	1.45961857e-05
-2.87182353e+03	1.53681825e-05
-2.87176471e+03	1.49479229e-05
-2.87170588e+03	1.47367554e-05
-2.87164706e+03	1.53369437e-05
-2.87158824e+03	1.47707798e-05
-2.87152941e+03	1.53468512e-05
-2.87147059e+03	1.56321888e-05
-2.87141176e+03	1.44068071e-05
-2.87135294e+03	1.51126439e-05
-2.87129412e+03	1.58295655e-05
-2.87123529e+03	1.44959258e-05
-2.87117647e+03	1.41935908e-05
-2.87111765e+03	1.61376407e-05
-2.87105882e+03	1.59302699e-05
-2.87100000e+03	1.44377293e-05
-2.87094118e+03	1.44789046e-05
-2.87088235e+03	1.59281422e-05
-2.87082353e+03	1.52742362e-05
-2.87076471e+03	1.46427084e-05
-2.87070588e+03	1.54059017e-05
-2.87064706e+03	1.49887888e-05
-2.87058824e+03	1.59908065e-05
-2.87052941e+03	1.52433295e-05
-2.87047059e+03	1.50229216e-05
-2.87041176e+03	1.46682836e-05
-2.87035294e+03	1.58372602e-05
-2.87029412e+03	1.65430597e-05
-2.87023529e+03	1.54269673e-05
-2.87017647e+03	1.32160364e-05
-2.87011765e+03	1.61776760e-05
-2.87005882e+03	1.67272047e-05
-2.87000000e+03	1.57352339e-05
-2.86994118e+03	1.36459651e-05
-2.86988235e+03	1.45687977e-05
-2.86982353e+03	1.81984007e-05
-2.86976471e+03	1.68008502e-05
-2.86970588e+03	1.23563462e-05
-2.86964706e+03	1.36151753e-05
-2.86958824e+03	1.86895896e-05
-2.86952941e+03	1.78226590e-05
-2.86947059e+03	1.33674481e-05
-2.86941176e+03	1.27590977e-05
-2.86935294e+03	1.73588084e-05
-2.86929412e+03	1.80261379e-05
-2.86923529e+03	1.47648176e-05
-2.86917647e+03	1.24969495e-05
-2.86911765e+03	1.65067954e-05
-2.86905882e+03	1.77900717e-05
-2.86900000e+03	1.59955356e-05
-2.86894118e+03	1.41963871e-05
-2.86888235e+03	1.46681494e-05
-2.86882353e+03	1.61809153e-05
-2.86876471e+03	1.75356777e-05
-2.86870588e+03	1.57264425e-05
-2.86864706e+03	1.28506823e-05
-2.86858824e+03	1.56017923e-05
-2.86852941e+03	1.95545948e-05
-2.86847059e+03	1.56478657e-05
-2.86841176e+03	1.25963273e-05
-2.86835294e+03	1.45458919e-05
-2.86829412e+03	1.88330412e-05
-2.86823529e+03	1.77391944e-05
-2.86817647e+03	1.22455736e-05
-2.86811765e+03	1.44925030e-05
-2.86805882e+03	1.87111395e-05
-2.86800000e+03	1.75059244e-05
-2.86794118e+03	1.37012648e-05
-2.86788235e+03	1.40095421e-05
-2.86782353e+03	1.72062260e-05
-2.86776471e+03	1.80226606e-05
-2.86770588e+03	1.55142212e-05
-2.86764706e+03	1.34234216e-05
-2.86758824e+03	1.58118518e-05
-2.86752941e+03	1.93815593e-05
-2.86747059e+03	1.56550721e-05
-2.86741176e+03	1.27158632e-05
-2.86735294e+03	1.66418417e-05
-2.86729412e+03	1.83452307e-05
-2.86723529e+03	1.58663085e-05
-2.86717647e+03	1.43614735e-05
-2.86711765e+03	1.51794183e-05
-2.86705882e+03	1.79721252e-05
-2.86700000e+03	1.77199219e-05
-2.86694118e+03	1.41411595e-05
-2.86688235e+03	1.46653247e-05
-2.86682353e+03	1.75196553e-05
-2.86676471e+03	1.63932417e-05
-2.86670588e+03	1.55891207e-05
-2.86664706e+03	1.54799501e-05
-2.86658824e+03	1.62349238e-05
-2.86652941e+03	1.66074557e-05
-2.86647059e+03	1.71908138e-05
-2.86641176e+03	1.48735247e-05
-2.86635294e+03	1.56631506e-05
-2.86629412e+03	1.76179199e-05
-2.86623529e+03	1.64628141e-05
-2.86617647e+03	1.55156394e-05
-2.86611765e+03	1.52792754e-05
-2.86605882e+03	1.73834903e-05
-2.86600000e+03	1.70489709e-05
-2.86594118e+03	1.52597810e-05
-2.86588235e+03	1.61779263e-05
-2.86582353e+03	1.59855538e-05
-2.86576471e+03	1.73566234e-05
-2.86570588e+03	1.71883686e-05
-2.86564706e+03	1.55194196e-05
-2.86558824e+03	1.50195302e-05
-2.86552941e+03	1.73993341e-05
-2.86547059e+03	1.80758203e-05
-2.86541176e+03	1.45981926e-05
-2.86535294e+03	1.50349655e-05
-2.86529412e+03	1.77074663e-05
-2.86523529e+03	1.78473520e-05
-2.86517647e+03	1.55538847e-05
-2.86511765e+03	1.49675435e-05
-2.86505882e+03	1.75684633e-05
-2.86500000e+03	1.78415324e-05
-2.86494118e+03	1.56141577e-05
-2.86488235e+03	1.62437764e-05
-2.86482353e+03	1.63700180e-05
-2.86476471e+03	1.73492299e-05
-2.86470588e+03	1.64430333e-05
-2.86464706e+03	1.63387841e-05
-2.86458824e+03	1.57405625e-05
-2.86452941e+03	1.67304765e-05
-2.86447059e+03	1.79934808e-05
-2.86441176e+03	1.54893516e-05
-2.86435294e+03	1.59652839e-05
-2.86429412e+03	1.71256011e-05
-2.86423529e+03	1.78549726e-05
-2.86417647e+03	1.64403806e-05
-2.86411765e+03	1.49455008e-05
-2.86405882e+03	1.59927616e-05
-2.86400000e+03	2.02288359e-05
-2.86394118e+03	1.67967223e-05
-2.86388235e+03	1.33283784e-05
-2.86382353e+03	1.65148631e-05
-2.86376471e+03	1.96399534e-05
-2.86370588e+03	1.78331853e-05
-2.86364706e+03	1.44870140e-05
-2.86358824e+03	1.48008640e-05
-2.86352941e+03	1.84851666e-05
-2.86347059e+03	2.00891150e-05
-2.86341176e+03	1.47717496e-05
-2.86335294e+03	1.26567144e-05
-2.86329412e+03	1.87730720e-05
-2.86323529e+03	2.13161858e-05
-2.86317647e+03	1.50087472e-05
-2.86311765e+03	1.25882771e-05
-2.86305882e+03	1.83604367e-05
-2.86300000e+03	2.18759648e-05
-2.86294118e+03	1.58716160e-05
-2.86288235e+03	1.19773645e-05
-2.86282353e+03	1.73886147e-05
-2.86276471e+03	2.09362021e-05
-2.86270588e+03	1.70446440e-05
-2.86264706e+03	1.30017547e-05
-2.86258824e+03	1.68572748e-05
-2.86252941e+03	2.02718097e-05
-2.86247059e+03	1.75570875e-05
-2.86241176e+03	1.45028720e-05
-2.86235294e+03	1.57542903e-05
-2.86229412e+03	1.95956051e-05
-2.86223529e+03	1.90084272e-05
-2.86217647e+03	1.45461070e-05
-2.86211765e+03	1.50143616e-05
-2.86205882e+03	1.92763680e-05
-2.86200000e+03	1.95161992e-05
-2.86194118e+03	1.55058624e-05
-2.86188235e+03	1.45758402e-05
-2.86182353e+03	1.84503447e-05
-2.86176471e+03	2.04155208e-05
-2.86170588e+03	1.60196363e-05
-2.86164706e+03	1.43416099e-05
-2.86158824e+03	1.85955760e-05
-2.86152941e+03	1.95259514e-05
-2.86147059e+03	1.61702693e-05
-2.86141176e+03	1.52503905e-05
-2.86135294e+03	1.83990488e-05
-2.86129412e+03	1.86341262e-05
-2.86123529e+03	1.64267947e-05
-2.86117647e+03	1.62815478e-05
-2.86111765e+03	1.83991747e-05
-2.86105882e+03	1.80427242e-05
-2.86100000e+03	1.66734450e-05
-2.86094118e+03	1.61984705e-05
-2.86088235e+03	1.84732612e-05
-2.86082353e+03	1.77979629e-05
-2.86076471e+03	1.65197860e-05
-2.86070588e+03	1.68756784e-05
-2.86064706e+03	1.80705244e-05
-2.86058824e+03	1.83000585e-05
-2.86052941e+03	1.65463750e-05
-2.86047059e+03	1.72641750e-05
-2.86041176e+03	1.81282359e-05
-2.86035294e+03	1.75568834e-05
-2.86029412e+03	1.76909744e-05
-2.86023529e+03	1.73141950e-05
-2.86017647e+03	1.62008577e-05
-2.86011765e+03	1.92872328e-05
-2.86005882e+03	1.87299419e-05
-2.86000000e+03	1.54273496e-05
-2.85994118e+03	1.70849615e-05
-2.85988235e+03	1.97767539e-05
-2.85982353e+03	1.76342625e-05
-2.85976471e+03	1.59581003e-05
-2.85970588e+03	1.74669559e-05
-2.85964706e+03	1.95570594e-05
-2.85958824e+03	1.81373489e-05
-2.85952941e+03	1.60192910e-05
-2.85947059e+03	1.62932244e-05
-2.85941176e+03	1.94556792e-05
-2.85935294e+03	1.88975475e-05
-2.85929412e+03	1.68507152e-05
-2.85923529e+03	1.62068227e-05
-2.85917647e+03	1.86695126e-05
-2.85911765e+03	1.96877600e-05
-2.85905882e+03	1.66584945e-05
-2.85900000e+03	1.54886478e-05
-2.85894118e+03	1.88667714e-05
-2.85888235e+03	1.99713633e-05
-2.85882353e+03	1.62338972e-05
-2.85876471e+03	1.61451388e-05
-2.85870588e+03	1.91064687e-05
-2.85864706e+03	1.97000274e-05
-2.85858824e+03	1.69459931e-05
-2.85852941e+03	1.59011179e-05
-2.85847059e+03	1.92191241e-05
-2.85841176e+03	1.92881531e-05
-2.85835294e+03	1.69133788e-05
-2.85829412e+03	1.61478801e-05
-2.85823529e+03	1.99097274e-05
-2.85817647e+03	1.90653729e-05
-2.85811765e+03	1.60444281e-05
-2.85805882e+03	1.70661333e-05
-2.85800000e+03	1.94423789e-05
-2.85794118e+03	1.90196788e-05
-2.85788235e+03	1.70994643e-05
-2.85782353e+03	1.67515218e-05
-2.85776471e+03	1.89808216e-05
-2.85770588e+03	1.89586680e-05
-2.85764706e+03	1.78467781e-05
-2.85758824e+03	1.69708311e-05
-2.85752941e+03	1.76060489e-05
-2.85747059e+03	1.98458276e-05
-2.85741176e+03	1.91365270e-05
-2.85735294e+03	1.55051812e-05
-2.85729412e+03	1.75219730e-05
-2.85723529e+03	2.10844127e-05
-2.85717647e+03	1.80878087e-05
-2.85711765e+03	1.60519503e-05
-2.85705882e+03	1.93313806e-05
-2.85700000e+03	1.89658959e-05
-2.85694118e+03	1.74136428e-05
-2.85688235e+03	1.78759395e-05
-2.85682353e+03	1.86451230e-05
-2.85676471e+03	1.77487478e-05
-2.85670588e+03	1.86364639e-05
-2.85664706e+03	1.87728171e-05
-2.85658824e+03	1.87910064e-05
-2.85652941e+03	1.66820482e-05
-2.85647059e+03	1.77628794e-05
-2.85641176e+03	1.98554357e-05
-2.85635294e+03	1.91742922e-05
-2.85629412e+03	1.65116136e-05
-2.85623529e+03	1.73739100e-05
-2.85617647e+03	2.06492213e-05
-2.85611765e+03	1.88252711e-05
-2.85605882e+03	1.78383441e-05
-2.85600000e+03	1.76741299e-05
-2.85594118e+03	1.80202514e-05
-2.85588235e+03	1.99935955e-05
-2.85582353e+03	2.03787790e-05
-2.85576471e+03	1.63444052e-05
-2.85570588e+03	1.64614114e-05
-2.85564706e+03	2.04541132e-05
-2.85558824e+03	2.06070346e-05
-2.85552941e+03	1.65688252e-05
-2.85547059e+03	1.62822558e-05
-2.85541176e+03	1.94756519e-05
-2.85535294e+03	2.15322240e-05
-2.85529412e+03	1.79501522e-05
-2.85523529e+03	1.59436378e-05
-2.85517647e+03	1.89643894e-05
-2.85511765e+03	2.12306167e-05
-2.85505882e+03	1.88871380e-05
-2.85500000e+03	1.64888067e-05
-2.85494118e+03	1.70344692e-05
-2.85488235e+03	2.11728443e-05
-2.85482353e+03	2.05028500e-05
-2.85476471e+03	1.65398750e-05
-2.85470588e+03	1.61471958e-05
-2.85464706e+03	2.05663516e-05
-2.85458824e+03	2.22436905e-05
-2.85452941e+03	1.60601305e-05
-2.85447059e+03	1.62418439e-05
-2.85441176e+03	2.03193660e-05
-2.85435294e+03	2.12845483e-05
-2.85429412e+03	1.83587304e-05
-2.85423529e+03	1.51573049e-05
-2.85417647e+03	1.98003145e-05
-2.85411765e+03	2.19232207e-05
-2.85405882e+03	1.79040005e-05
-2.85400000e+03	1.65482700e-05
-2.85394118e+03	1.86382052e-05
-2.85388235e+03	2.08490198e-05
-2.85382353e+03	2.00591365e-05
-2.85376471e+03	1.75326463e-05
-2.85370588e+03	1.77148770e-05
-2.85364706e+03	1.90697694e-05
-2.85358824e+03	2.12366953e-05
-2.85352941e+03	1.90579252e-05
-2.85347059e+03	1.61862237e-05
-2.85341176e+03	1.83629895e-05
-2.85335294e+03	2.27030064e-05
-2.85329412e+03	1.93555323e-05
-2.85323529e+03	1.62120161e-05
-2.85317647e+03	1.79836874e-05
-2.85311765e+03	2.20651404e-05
-2.85305882e+03	2.03235452e-05
-2.85300000e+03	1.59327398e-05
-2.85294118e+03	1.81032627e-05
-2.85288235e+03	2.09742783e-05
-2.85282353e+03	2.08560642e-05
-2.85276471e+03	1.71833797e-05
-2.85270588e+03	1.74655323e-05
-2.85264706e+03	2.10580880e-05
-2.85258824e+03	2.06841723e-05
-2.85252941e+03	1.80808281e-05
-2.85247059e+03	1.76364007e-05
-2.85241176e+03	1.95479086e-05
-2.85235294e+03	2.10666174e-05
-2.85229412e+03	1.94965620e-05
-2.85223529e+03	1.63155046e-05
-2.85217647e+03	1.98636459e-05
-2.85211765e+03	2.16059628e-05
-2.85205882e+03	1.91182615e-05
-2.85200000e+03	1.80294998e-05
-2.85194118e+03	1.88261009e-05
-2.85188235e+03	2.12802323e-05
-2.85182353e+03	1.90009254e-05
-2.85176471e+03	1.83647107e-05
-2.85170588e+03	1.97158907e-05
-2.85164706e+03	1.90935460e-05
-2.85158824e+03	2.03278431e-05
-2.85152941e+03	1.94062265e-05
-2.85147059e+03	1.89335999e-05
-2.85141176e+03	1.84566038e-05
-2.85135294e+03	2.07270015e-05
-2.85129412e+03	2.00407577e-05
-2.85123529e+03	1.86376720e-05
-2.85117647e+03	1.86812816e-05
-2.85111765e+03	2.06676633e-05
-2.85105882e+03	2.05484404e-05
-2.85100000e+03	1.80624070e-05
-2.85094118e+03	1.80957549e-05
-2.85088235e+03	2.12497463e-05
-2.85082353e+03	2.09345093e-05
-2.85076471e+03	1.82290534e-05
-2.85070588e+03	1.78867905e-05
-2.85064706e+03	2.00622594e-05
-2.85058824e+03	2.24656678e-05
-2.85052941e+03	1.89591444e-05
-2.85047059e+03	1.64292552e-05
-2.85041176e+03	1.97213696e-05
-2.85035294e+03	2.32332790e-05
-2.85029412e+03	2.02824984e-05
-2.85023529e+03	1.62707464e-05
-2.85017647e+03	1.91577496e-05
-2.85011765e+03	2.30354759e-05
-2.85005882e+03	2.02880144e-05
-2.85000000e+03	1.68789062e-05
-2.84994118e+03	1.89589133e-05
-2.84988235e+03	2.23565875e-05
-2.84982353e+03	2.05380350e-05
-2.84976471e+03	1.79786026e-05
-2.84970588e+03	1.92437032e-05
-2.84964706e+03	2.05847696e-05
-2.84958824e+03	2.09762631e-05
-2.84952941e+03	1.93598178e-05
-2.84947059e+03	1.90241858e-05
-2.84941176e+03	1.96241538e-05
-2.84935294e+03	2.07024180e-05
-2.84929412e+03	2.01770860e-05
-2.84923529e+03	1.94467940e-05
-2.84917647e+03	1.90575619e-05
-2.84911765e+03	2.02752556e-05
-2.84905882e+03	2.10196271e-05
-2.84900000e+03	1.95660576e-05
-2.84894118e+03	1.87949369e-05
-2.84888235e+03	2.04073229e-05
-2.84882353e+03	2.09151568e-05
-2.84876471e+03	1.97578688e-05
-2.84870588e+03	1.94323376e-05
-2.84864706e+03	1.94841092e-05
-2.84858824e+03	2.08429834e-05
-2.84852941e+03	2.10403659e-05
-2.84847059e+03	1.90138865e-05
-2.84841176e+03	1.86504874e-05
-2.84835294e+03	2.08059111e-05
-2.84829412e+03	2.27619528e-05
-2.84823529e+03	1.95325534e-05
-2.84817647e+03	1.71570153e-05
-2.84811765e+03	2.13110697e-05
-2.84805882e+03	2.25533186e-05
-2.84800000e+03	1.97454173e-05
-2.84794118e+03	1.75874310e-05
-2.84788235e+03	2.04603732e-05
-2.84782353e+03	2.26970103e-05
-2.84776471e+03	1.96882005e-05
-2.84770588e+03	1.83860539e-05
-2.84764706e+03	2.05657561e-05
-2.84758824e+03	2.15533517e-05
-2.84752941e+03	2.04848048e-05
-2.84747059e+03	1.98265730e-05
-2.84741176e+03	1.96581397e-05
-2.84735294e+03	2.00111055e-05
-2.84729412e+03	2.17488098e-05
-2.84723529e+03	2.04302201e-05
-2.84717647e+03	1.97947915e-05
-2.84711765e+03	1.96169455e-05
-2.84705882e+03	2.11524420e-05
-2.84700000e+03	2.11365577e-05
-2.84694118e+03	1.95878756e-05
-2.84688235e+03	1.97362903e-05
-2.84682353e+03	2.12591346e-05
-2.84676471e+03	2.13578136e-05
-2.84670588e+03	1.93066732e-05
-2.84664706e+03	1.96123739e-05
-2.84658824e+03	2.07549466e-05
-2.84652941e+03	2.20204101e-05
-2.84647059e+03	1.98884818e-05
-2.84641176e+03	1.98268604e-05
-2.84635294e+03	2.00636336e-05
-2.84629412e+03	2.21242320e-05
-2.84623529e+03	2.03807376e-05
-2.84617647e+03	1.99735374e-05
-2.84611765e+03	2.03910578e-05
-2.84605882e+03	2.18451904e-05
-2.84600000e+03	2.01685529e-05
-2.84594118e+03	1.95269355e-05
-2.84588235e+03	2.15014303e-05
-2.84582353e+03	2.16642250e-05
-2.84576471e+03	1.92529749e-05
-2.84570588e+03	2.00634309e-05
-2.84564706e+03	2.18351750e-05
-2.84558824e+03	2.13926269e-05
-2.84552941e+03	2.00356045e-05
-2.84547059e+03	1.96429869e-05
-2.84541176e+03	2.19552624e-05
-2.84535294e+03	2.16173077e-05
-2.84529412e+03	1.93786888e-05
-2.84523529e+03	2.03316693e-05
-2.84517647e+03	2.09813014e-05
-2.84511765e+03	2.15344979e-05
-2.84505882e+03	2.16146482e-05
-2.84500000e+03	1.92115146e-05
-2.84494118e+03	2.00590472e-05
-2.84488235e+03	2.27575379e-05
-2.84482353e+03	2.13211801e-05
-2.84476471e+03	1.92787481e-05
-2.84470588e+03	1.99797761e-05
-2.84464706e+03	2.24249949e-05
-2.84458824e+03	2.25045962e-05
-2.84452941e+03	1.86505298e-05
-2.84447059e+03	1.92802416e-05
-2.84441176e+03	2.31113804e-05
-2.84435294e+03	2.22826627e-05
-2.84429412e+03	1.88921067e-05
-2.84423529e+03	2.06027535e-05
-2.84417647e+03	2.26366028e-05
-2.84411765e+03	2.11624803e-05
-2.84405882e+03	1.94129796e-05
-2.84400000e+03	2.14681969e-05
-2.84394118e+03	2.18832070e-05
-2.84388235e+03	2.12958739e-05
-2.84382353e+03	2.04494207e-05
-2.84376471e+03	2.05889988e-05
-2.84370588e+03	2.22081941e-05
-2.84364706e+03	2.15047728e-05
-2.84358824e+03	2.00356318e-05
-2.84352941e+03	2.08555492e-05
-2.84347059e+03	2.23268020e-05
-2.84341176e+03	2.18770205e-05
-2.84335294e+03	2.03741781e-05
-2.84329412e+03	1.99117846e-05
-2.84323529e+03	2.23936424e-05
-2.84317647e+03	2.24532571e-05
-2.84311765e+03	2.03290332e-05
-2.84305882e+03	1.92634687e-05
-2.84300000e+03	2.29978609e-05
-2.84294118e+03	2.36348518e-05
-2.84288235e+03	1.95164162e-05
-2.84282353e+03	1.89158413e-05
-2.84276471e+03	2.20205157e-05
-2.84270588e+03	2.45965885e-05
-2.84264706e+03	2.12076600e-05
-2.84258824e+03	1.74942622e-05
-2.84252941e+03	2.12649441e-05
-2.84247059e+03	2.49385540e-05
-2.84241176e+03	2.26110526e-05
-2.84235294e+03	1.77830989e-05
-2.84229412e+03	1.96788463e-05
-2.84223529e+03	2.50612880e-05
-2.84217647e+03	2.36021090e-05
-2.84211765e+03	1.84978291e-05
-2.84205882e+03	1.87708880e-05
-2.84200000e+03	2.36354249e-05
-2.84194118e+03	2.54071791e-05
-2.84188235e+03	1.87711156e-05
-2.84182353e+03	1.80492797e-05
-2.84176471e+03	2.36731512e-05
-2.84170588e+03	2.50629447e-05
-2.84164706e+03	2.07085835e-05
-2.84158824e+03	1.75516207e-05
-2.84152941e+03	2.31873416e-05
-2.84147059e+03	2.44477813e-05
-2.84141176e+03	2.11083881e-05
-2.84135294e+03	1.91710123e-05
-2.84129412e+03	2.07333130e-05
-2.84123529e+03	2.42318360e-05
-2.84117647e+03	2.37234073e-05
-2.84111765e+03	1.79371476e-05
-2.84105882e+03	1.98920946e-05
-2.84100000e+03	2.56810593e-05
-2.84094118e+03	2.33810917e-05
-2.84088235e+03	1.86123598e-05
-2.84082353e+03	1.94837578e-05
-2.84076471e+03	2.40146325e-05
-2.84070588e+03	2.38282669e-05
-2.84064706e+03	2.03330036e-05
-2.84058824e+03	1.99323494e-05
-2.84052941e+03	2.27947720e-05
-2.84047059e+03	2.34096647e-05
-2.84041176e+03	2.11394142e-05
-2.84035294e+03	2.08664940e-05
-2.84029412e+03	2.24515540e-05
-2.84023529e+03	2.20208072e-05
-2.84017647e+03	2.20538733e-05
-2.84011765e+03	2.23320478e-05
-2.84005882e+03	2.10507523e-05
-2.84000000e+03	2.12707944e-05
-2.83994118e+03	2.32158950e-05
-2.83988235e+03	2.26619466e-05
-2.83982353e+03	2.12324679e-05
-2.83976471e+03	2.11139211e-05
-2.83970588e+03	2.21610878e-05
-2.83964706e+03	2.32353752e-05
-2.83958824e+03	2.23892461e-05
-2.83952941e+03	1.95316809e-05
-2.83947059e+03	2.19768445e-05
-2.83941176e+03	2.39608544e-05
-2.83935294e+03	2.25874169e-05
-2.83929412e+03	2.00571949e-05
-2.83923529e+03	2.17314889e-05
-2.83917647e+03	2.43152809e-05
-2.83911765e+03	2.20635976e-05
-2.83905882e+03	2.10620159e-05
-2.83900000e+03	2.16611478e-05
-2.83894118e+03	2.27179738e-05
-2.83888235e+03	2.29790846e-05
-2.83882353e+03	2.14948949e-05
-2.83876471e+03	2.12780481e-05
-2.83870588e+03	2.16581550e-05
-2.83864706e+03	2.36505974e-05
-2.83858824e+03	2.31371871e-05
-2.83852941e+03	2.01342873e-05
-2.83847059e+03	2.12819970e-05
-2.83841176e+03	2.49673674e-05
-2.83835294e+03	2.40011916e-05
-2.83829412e+03	1.92613469e-05
-2.83823529e+03	2.10515094e-05
-2.83817647e+03	2.52632177e-05
-2.83811765e+03	2.36780437e-05
-2.83805882e+03	1.97883127e-05
-2.83800000e+03	2.00905366e-05
-2.83794118e+03	2.51815107e-05
-2.83788235e+03	2.46265847e-05
-2.83782353e+03	1.94959405e-05
-2.83776471e+03	2.10053925e-05
-2.83770588e+03	2.44913315e-05
-2.83764706e+03	2.41610160e-05
-2.83758824e+03	2.11633559e-05
-2.83752941e+03	1.96669473e-05
-2.83747059e+03	2.36009442e-05
-2.83741176e+03	2.56781472e-05
-2.83735294e+03	2.17158482e-05
-2.83729412e+03	1.84903888e-05
-2.83723529e+03	2.32839610e-05
-2.83717647e+03	2.68772441e-05
-2.83711765e+03	2.22681141e-05
-2.83705882e+03	1.80055528e-05
-2.83700000e+03	2.27417103e-05
-2.83694118e+03	2.67851866e-05
-2.83688235e+03	2.31089332e-05
-2.83682353e+03	1.82281511e-05
-2.83676471e+03	2.12158335e-05
-2.83670588e+03	2.66015437e-05
-2.83664706e+03	2.37609160e-05
-2.83658824e+03	1.96785651e-05
-2.83652941e+03	2.14128146e-05
-2.83647059e+03	2.49999320e-05
-2.83641176e+03	2.43385110e-05
-2.83635294e+03	2.12492366e-05
-2.83629412e+03	2.03991500e-05
-2.83623529e+03	2.41169449e-05
-2.83617647e+03	2.52187905e-05
-2.83611765e+03	2.14791086e-05
-2.83605882e+03	2.02367503e-05
-2.83600000e+03	2.42371310e-05
-2.83594118e+03	2.45624329e-05
-2.83588235e+03	2.17328147e-05
-2.83582353e+03	2.17907427e-05
-2.83576471e+03	2.31558416e-05
-2.83570588e+03	2.39298924e-05
-2.83564706e+03	2.33334248e-05
-2.83558824e+03	2.13325671e-05
-2.83552941e+03	2.24407562e-05
-2.83547059e+03	2.41362203e-05
-2.83541176e+03	2.30934158e-05
-2.83535294e+03	2.22118357e-05
-2.83529412e+03	2.30385560e-05
-2.83523529e+03	2.19009704e-05
-2.83517647e+03	2.43775333e-05
-2.83511765e+03	2.46015925e-05
-2.83505882e+03	2.02636477e-05
-2.83500000e+03	2.21791074e-05
-2.83494118e+03	2.50359822e-05
-2.83488235e+03	2.39183626e-05
-2.83482353e+03	2.14949887e-05
-2.83476471e+03	2.20367670e-05
-2.83470588e+03	2.45109603e-05
-2.83464706e+03	2.37622541e-05
-2.83458824e+03	2.23023201e-05
-2.83452941e+03	2.22083337e-05
-2.83447059e+03	2.35548738e-05
-2.83441176e+03	2.37859020e-05
-2.83435294e+03	2.41646232e-05
-2.83429412e+03	2.19812074e-05
-2.83423529e+03	2.20487013e-05
-2.83417647e+03	2.35156977e-05
-2.83411765e+03	2.48837426e-05
-2.83405882e+03	2.25513292e-05
-2.83400000e+03	2.26172004e-05
-2.83394118e+03	2.28838337e-05
-2.83388235e+03	2.43272655e-05
-2.83382353e+03	2.36483315e-05
-2.83376471e+03	2.26915663e-05
-2.83370588e+03	2.31154448e-05
-2.83364706e+03	2.38577086e-05
-2.83358824e+03	2.39450471e-05
-2.83352941e+03	2.31656093e-05
-2.83347059e+03	2.25689582e-05
-2.83341176e+03	2.28852459e-05
-2.83335294e+03	2.45261079e-05
-2.83329412e+03	2.42309073e-05
-2.83323529e+03	2.23029396e-05
-2.83317647e+03	2.20873009e-05
-2.83311765e+03	2.54083116e-05
-2.83305882e+03	2.37464042e-05
-2.83300000e+03	2.23539238e-05
-2.83294118e+03	2.23841136e-05
-2.83288235e+03	2.43694739e-05
-2.83282353e+03	2.47726755e-05
-2.83276471e+03	2.24798159e-05
-2.83270588e+03	2.23823738e-05
-2.83264706e+03	2.49499680e-05
-2.83258824e+03	2.35471021e-05
-2.83252941e+03	2.22660642e-05
-2.83247059e+03	2.46917237e-05
-2.83241176e+03	2.36720062e-05
-2.83235294e+03	2.24340454e-05
-2.83229412e+03	2.44546904e-05
-2.83223529e+03	2.42936672e-05
-2.83217647e+03	2.28731395e-05
-2.83211765e+03	2.32385206e-05
-2.83205882e+03	2.40509772e-05
-2.83200000e+03	2.30626138e-05
-2.83194118e+03	2.45675344e-05
-2.83188235e+03	2.39690824e-05
-2.83182353e+03	2.26614712e-05
-2.83176471e+03	2.41138586e-05
-2.83170588e+03	2.36907934e-05
-2.83164706e+03	2.45132262e-05
-2.83158824e+03	2.25899956e-05
-2.83152941e+03	2.34213398e-05
-2.83147059e+03	2.45337309e-05
-2.83141176e+03	2.46760431e-05
-2.83135294e+03	2.27420999e-05
-2.83129412e+03	2.28419788e-05
-2.83123529e+03	2.52230700e-05
-2.83117647e+03	2.47005257e-05
-2.83111765e+03	2.25579491e-05
-2.83105882e+03	2.32331870e-05
-2.83100000e+03	2.51393011e-05
-2.83094118e+03	2.37075190e-05
-2.83088235e+03	2.28915091e-05
-2.83082353e+03	2.36522227e-05
-2.83076471e+03	2.50060434e-05
-2.83070588e+03	2.37183852e-05
-2.83064706e+03	2.26034006e-05
-2.83058824e+03	2.50887315e-05
-2.83052941e+03	2.46180417e-05
-2.83047059e+03	2.28955438e-05
-2.83041176e+03	2.30050012e-05
-2.83035294e+03	2.55838698e-05
-2.83029412e+03	2.44068152e-05
-2.83023529e+03	2.33008223e-05
-2.83017647e+03	2.33659571e-05
-2.83011765e+03	2.50443710e-05
-2.83005882e+03	2.45912904e-05
-2.83000000e+03	2.29997663e-05
-2.82994118e+03	2.35881585e-05
-2.82988235e+03	2.51087690e-05
-2.82982353e+03	2.50020059e-05
-2.82976471e+03	2.30313012e-05
-2.82970588e+03	2.33572040e-05
-2.82964706e+03	2.46298373e-05
-2.82958824e+03	2.49009449e-05
-2.82952941e+03	2.43687250e-05
-2.82947059e+03	2.32746927e-05
-2.82941176e+03	2.35904417e-05
-2.82935294e+03	2.54145604e-05
-2.82929412e+03	2.51523382e-05
-2.82923529e+03	2.31192721e-05
-2.82917647e+03	2.35616074e-05
-2.82911765e+03	2.47288630e-05
-2.82905882e+03	2.44887607e-05
-2.82900000e+03	2.41232439e-05
-2.82894118e+03	2.39740556e-05
-2.82888235e+03	2.40618037e-05
-2.82882353e+03	2.43032620e-05
-2.82876471e+03	2.57832720e-05
-2.82870588e+03	2.48642999e-05
-2.82864706e+03	2.15330689e-05
-2.82858824e+03	2.49494319e-05
-2.82852941e+03	2.69253878e-05
-2.82847059e+03	2.35902868e-05
-2.82841176e+03	2.26854589e-05
-2.82835294e+03	2.45038698e-05
-2.82829412e+03	2.60113598e-05
-2.82823529e+03	2.49093804e-05
-2.82817647e+03	2.34649970e-05
-2.82811765e+03	2.32324805e-05
-2.82805882e+03	2.58877907e-05
-2.82800000e+03	2.56652946e-05
-2.82794118e+03	2.34981615e-05
-2.82788235e+03	2.34633533e-05
-2.82782353e+03	2.50154756e-05
-2.82776471e+03	2.66093565e-05
-2.82770588e+03	2.40674085e-05
-2.82764706e+03	2.17359366e-05
-2.82758824e+03	2.45359481e-05
-2.82752941e+03	2.79334204e-05
-2.82747059e+03	2.48043109e-05
-2.82741176e+03	2.16719303e-05
-2.82735294e+03	2.36209645e-05
-2.82729412e+03	2.79210464e-05
-2.82723529e+03	2.65592705e-05
-2.82717647e+03	2.15696086e-05
-2.82711765e+03	2.26950172e-05
-2.82705882e+03	2.68483970e-05
-2.82700000e+03	2.66151110e-05
-2.82694118e+03	2.36536184e-05
-2.82688235e+03	2.19632131e-05
-2.82682353e+03	2.52790682e-05
-2.82676471e+03	2.68956397e-05
-2.82670588e+03	2.62888327e-05
-2.82664706e+03	2.18244752e-05
-2.82658824e+03	2.24095896e-05
-2.82652941e+03	2.83559105e-05
-2.82647059e+03	2.76261354e-05
-2.82641176e+03	2.10676181e-05
-2.82635294e+03	2.21871045e-05
-2.82629412e+03	2.87335413e-05
-2.82623529e+03	2.78761029e-05
-2.82617647e+03	2.14838769e-05
-2.82611765e+03	2.22444686e-05
-2.82605882e+03	2.77132340e-05
-2.82600000e+03	2.73805060e-05
-2.82594118e+03	2.28293787e-05
-2.82588235e+03	2.35361652e-05
-2.82582353e+03	2.54602814e-05
-2.82576471e+03	2.68296453e-05
-2.82570588e+03	2.56271872e-05
-2.82564706e+03	2.21634032e-05
-2.82558824e+03	2.45084791e-05
-2.82552941e+03	2.82857680e-05
-2.82547059e+03	2.59316651e-05
-2.82541176e+03	2.18951169e-05
-2.82535294e+03	2.41181804e-05
-2.82529412e+03	2.74496571e-05
-2.82523529e+03	2.69306542e-05
-2.82517647e+03	2.27520565e-05
-2.82511765e+03	2.30460663e-05
-2.82505882e+03	2.74869076e-05
-2.82500000e+03	2.76670760e-05
-2.82494118e+03	2.28753464e-05
-2.82488235e+03	2.31723863e-05
-2.82482353e+03	2.71995007e-05
-2.82476471e+03	2.66805426e-05
-2.82470588e+03	2.48234876e-05
-2.82464706e+03	2.31946482e-05
-2.82458824e+03	2.49273479e-05
-2.82452941e+03	2.80132019e-05
-2.82447059e+03	2.58121293e-05
-2.82441176e+03	2.22719558e-05
-2.82435294e+03	2.43497155e-05
-2.82429412e+03	2.88791346e-05
-2.82423529e+03	2.64976854e-05
-2.82417647e+03	2.16698762e-05
-2.82411765e+03	2.49072874e-05
-2.82405882e+03	2.80614632e-05
-2.82400000e+03	2.60693985e-05
-2.82394118e+03	2.29227864e-05
-2.82388235e+03	2.39800032e-05
-2.82382353e+03	2.91336538e-05
-2.82376471e+03	2.62066026e-05
-2.82370588e+03	2.29183989e-05
-2.82364706e+03	2.44694863e-05
[truncated: 98,001 more rows]
