# Supplementary material for: Observation of angular momentum transfer among crystal lattice modes
Source: Nat Phys. 2026 May 12;22(7):1100–6. doi: 10.1038/s41567-026-03274-8 (PMC13423836; doi:10.1038/s41567-026-03274-8)
Supplement: Supplementary file 9 — Source data for Fig. 4a–c. [file 41567_2026_3274_MOESM9_ESM.zip › Fig4c_Eu_phonon_spectrum.txt]

Spectrum of the modeled IR-active Eu phonon
Frequency (THz)	Spectral amplitude (norm.)
-2.94111765e+03	3.22617176e-07
-2.94105882e+03	3.22616795e-07
-2.94100000e+03	3.22616735e-07
-2.94094118e+03	3.22617257e-07
-2.94088235e+03	3.22617047e-07
-2.94082353e+03	3.22616779e-07
-2.94076471e+03	3.22616792e-07
-2.94070588e+03	3.22617265e-07
-2.94064706e+03	3.22617146e-07
-2.94058824e+03	3.22616678e-07
-2.94052941e+03	3.22616755e-07
-2.94047059e+03	3.22617324e-07
-2.94041176e+03	3.22617142e-07
-2.94035294e+03	3.22616536e-07
-2.94029412e+03	3.22616848e-07
-2.94023529e+03	3.22617351e-07
-2.94017647e+03	3.22617170e-07
-2.94011765e+03	3.22616641e-07
-2.94005882e+03	3.22616961e-07
-2.94000000e+03	3.22617213e-07
-2.93994118e+03	3.22617134e-07
-2.93988235e+03	3.22616892e-07
-2.93982353e+03	3.22616847e-07
-2.93976471e+03	3.22617194e-07
-2.93970588e+03	3.22617274e-07
-2.93964706e+03	3.22616901e-07
-2.93958824e+03	3.22616961e-07
-2.93952941e+03	3.22617055e-07
-2.93947059e+03	3.22617247e-07
-2.93941176e+03	3.22617105e-07
-2.93935294e+03	3.22617015e-07
-2.93929412e+03	3.22617024e-07
-2.93923529e+03	3.22617307e-07
-2.93917647e+03	3.22617332e-07
-2.93911765e+03	3.22616989e-07
-2.93905882e+03	3.22616953e-07
-2.93900000e+03	3.22617419e-07
-2.93894118e+03	3.22617278e-07
-2.93888235e+03	3.22616957e-07
-2.93882353e+03	3.22617133e-07
-2.93876471e+03	3.22617271e-07
-2.93870588e+03	3.22617439e-07
-2.93864706e+03	3.22617114e-07
-2.93858824e+03	3.22617134e-07
-2.93852941e+03	3.22617326e-07
-2.93847059e+03	3.22617457e-07
-2.93841176e+03	3.22617265e-07
-2.93835294e+03	3.22617201e-07
-2.93829412e+03	3.22617274e-07
-2.93823529e+03	3.22617532e-07
-2.93817647e+03	3.22617447e-07
-2.93811765e+03	3.22617095e-07
-2.93805882e+03	3.22617361e-07
-2.93800000e+03	3.22617525e-07
-2.93794118e+03	3.22617634e-07
-2.93788235e+03	3.22617288e-07
-2.93782353e+03	3.22617287e-07
-2.93776471e+03	3.22617544e-07
-2.93770588e+03	3.22617685e-07
-2.93764706e+03	3.22617484e-07
-2.93758824e+03	3.22617275e-07
-2.93752941e+03	3.22617749e-07
-2.93747059e+03	3.22617725e-07
-2.93741176e+03	3.22617452e-07
-2.93735294e+03	3.22617564e-07
-2.93729412e+03	3.22617747e-07
-2.93723529e+03	3.22617730e-07
-2.93717647e+03	3.22617604e-07
-2.93711765e+03	3.22617608e-07
-2.93705882e+03	3.22617819e-07
-2.93700000e+03	3.22617956e-07
-2.93694118e+03	3.22617747e-07
-2.93688235e+03	3.22617507e-07
-2.93682353e+03	3.22617874e-07
-2.93676471e+03	3.22618139e-07
-2.93670588e+03	3.22617870e-07
-2.93664706e+03	3.22617557e-07
-2.93658824e+03	3.22617973e-07
-2.93652941e+03	3.22618305e-07
-2.93647059e+03	3.22617923e-07
-2.93641176e+03	3.22617765e-07
-2.93635294e+03	3.22617940e-07
-2.93629412e+03	3.22618291e-07
-2.93623529e+03	3.22618147e-07
-2.93617647e+03	3.22617858e-07
-2.93611765e+03	3.22617960e-07
-2.93605882e+03	3.22618514e-07
-2.93600000e+03	3.22618291e-07
-2.93594118e+03	3.22617942e-07
-2.93588235e+03	3.22618178e-07
-2.93582353e+03	3.22618451e-07
-2.93576471e+03	3.22618401e-07
-2.93570588e+03	3.22618128e-07
-2.93564706e+03	3.22618259e-07
-2.93558824e+03	3.22618539e-07
-2.93552941e+03	3.22618395e-07
-2.93547059e+03	3.22618318e-07
-2.93541176e+03	3.22618526e-07
-2.93535294e+03	3.22618432e-07
-2.93529412e+03	3.22618642e-07
-2.93523529e+03	3.22618620e-07
-2.93517647e+03	3.22618486e-07
-2.93511765e+03	3.22618725e-07
-2.93505882e+03	3.22618719e-07
-2.93500000e+03	3.22618665e-07
-2.93494118e+03	3.22618720e-07
-2.93488235e+03	3.22618730e-07
-2.93482353e+03	3.22618922e-07
-2.93476471e+03	3.22618713e-07
-2.93470588e+03	3.22618869e-07
-2.93464706e+03	3.22618914e-07
-2.93458824e+03	3.22618964e-07
-2.93452941e+03	3.22618869e-07
-2.93447059e+03	3.22618915e-07
-2.93441176e+03	3.22619235e-07
-2.93435294e+03	3.22619149e-07
-2.93429412e+03	3.22618910e-07
-2.93423529e+03	3.22619252e-07
-2.93417647e+03	3.22619353e-07
-2.93411765e+03	3.22619077e-07
-2.93405882e+03	3.22619281e-07
-2.93400000e+03	3.22619316e-07
-2.93394118e+03	3.22619309e-07
-2.93388235e+03	3.22619356e-07
-2.93382353e+03	3.22619528e-07
-2.93376471e+03	3.22619447e-07
-2.93370588e+03	3.22619535e-07
-2.93364706e+03	3.22619438e-07
-2.93358824e+03	3.22619720e-07
-2.93352941e+03	3.22619613e-07
-2.93347059e+03	3.22619574e-07
-2.93341176e+03	3.22619675e-07
-2.93335294e+03	3.22619967e-07
-2.93329412e+03	3.22619766e-07
-2.93323529e+03	3.22619611e-07
-2.93317647e+03	3.22619910e-07
-2.93311765e+03	3.22620173e-07
-2.93305882e+03	3.22619965e-07
-2.93300000e+03	3.22619794e-07
-2.93294118e+03	3.22620078e-07
-2.93288235e+03	3.22620245e-07
-2.93282353e+03	3.22620094e-07
-2.93276471e+03	3.22620148e-07
-2.93270588e+03	3.22620163e-07
-2.93264706e+03	3.22620329e-07
-2.93258824e+03	3.22620513e-07
-2.93252941e+03	3.22620346e-07
-2.93247059e+03	3.22620268e-07
-2.93241176e+03	3.22620602e-07
-2.93235294e+03	3.22620636e-07
-2.93229412e+03	3.22620426e-07
-2.93223529e+03	3.22620528e-07
-2.93217647e+03	3.22620693e-07
-2.93211765e+03	3.22620702e-07
-2.93205882e+03	3.22620832e-07
-2.93200000e+03	3.22620695e-07
-2.93194118e+03	3.22620787e-07
-2.93188235e+03	3.22621089e-07
-2.93182353e+03	3.22620909e-07
-2.93176471e+03	3.22620877e-07
-2.93170588e+03	3.22621259e-07
-2.93164706e+03	3.22621060e-07
-2.93158824e+03	3.22620899e-07
-2.93152941e+03	3.22621434e-07
-2.93147059e+03	3.22621373e-07
-2.93141176e+03	3.22621233e-07
-2.93135294e+03	3.22621158e-07
-2.93129412e+03	3.22621578e-07
-2.93123529e+03	3.22621629e-07
-2.93117647e+03	3.22621334e-07
-2.93111765e+03	3.22621661e-07
-2.93105882e+03	3.22621816e-07
-2.93100000e+03	3.22621684e-07
-2.93094118e+03	3.22621608e-07
-2.93088235e+03	3.22621893e-07
-2.93082353e+03	3.22622060e-07
-2.93076471e+03	3.22621649e-07
-2.93070588e+03	3.22621897e-07
-2.93064706e+03	3.22622295e-07
-2.93058824e+03	3.22621987e-07
-2.93052941e+03	3.22622057e-07
-2.93047059e+03	3.22622210e-07
-2.93041176e+03	3.22622255e-07
-2.93035294e+03	3.22622321e-07
-2.93029412e+03	3.22622398e-07
-2.93023529e+03	3.22622443e-07
-2.93017647e+03	3.22622418e-07
-2.93011765e+03	3.22622671e-07
-2.93005882e+03	3.22622568e-07
-2.93000000e+03	3.22622658e-07
-2.92994118e+03	3.22622646e-07
-2.92988235e+03	3.22622836e-07
-2.92982353e+03	3.22622900e-07
-2.92976471e+03	3.22622823e-07
-2.92970588e+03	3.22623064e-07
-2.92964706e+03	3.22622989e-07
-2.92958824e+03	3.22623119e-07
-2.92952941e+03	3.22623188e-07
-2.92947059e+03	3.22623220e-07
-2.92941176e+03	3.22623311e-07
-2.92935294e+03	3.22623445e-07
-2.92929412e+03	3.22623559e-07
-2.92923529e+03	3.22623401e-07
-2.92917647e+03	3.22623332e-07
-2.92911765e+03	3.22623813e-07
-2.92905882e+03	3.22623813e-07
-2.92900000e+03	3.22623513e-07
-2.92894118e+03	3.22623717e-07
-2.92888235e+03	3.22624180e-07
-2.92882353e+03	3.22624086e-07
-2.92876471e+03	3.22623779e-07
-2.92870588e+03	3.22623870e-07
-2.92864706e+03	3.22624411e-07
-2.92858824e+03	3.22624454e-07
-2.92852941e+03	3.22623879e-07
-2.92847059e+03	3.22624283e-07
-2.92841176e+03	3.22624695e-07
-2.92835294e+03	3.22624611e-07
-2.92829412e+03	3.22624401e-07
-2.92823529e+03	3.22624557e-07
-2.92817647e+03	3.22624693e-07
-2.92811765e+03	3.22624898e-07
-2.92805882e+03	3.22625051e-07
-2.92800000e+03	3.22624525e-07
-2.92794118e+03	3.22624873e-07
-2.92788235e+03	3.22625520e-07
-2.92782353e+03	3.22625015e-07
-2.92776471e+03	3.22624994e-07
-2.92770588e+03	3.22625280e-07
-2.92764706e+03	3.22625613e-07
-2.92758824e+03	3.22625307e-07
-2.92752941e+03	3.22625362e-07
-2.92747059e+03	3.22625719e-07
-2.92741176e+03	3.22625633e-07
-2.92735294e+03	3.22625648e-07
-2.92729412e+03	3.22626119e-07
-2.92723529e+03	3.22625634e-07
-2.92717647e+03	3.22625727e-07
-2.92711765e+03	3.22626319e-07
-2.92705882e+03	3.22626289e-07
-2.92700000e+03	3.22625882e-07
-2.92694118e+03	3.22626116e-07
-2.92688235e+03	3.22626679e-07
-2.92682353e+03	3.22626611e-07
-2.92676471e+03	3.22625988e-07
-2.92670588e+03	3.22626588e-07
-2.92664706e+03	3.22626873e-07
-2.92658824e+03	3.22626674e-07
-2.92652941e+03	3.22626674e-07
-2.92647059e+03	3.22626944e-07
-2.92641176e+03	3.22627039e-07
-2.92635294e+03	3.22627121e-07
-2.92629412e+03	3.22626951e-07
-2.92623529e+03	3.22627083e-07
-2.92617647e+03	3.22627476e-07
-2.92611765e+03	3.22627479e-07
-2.92605882e+03	3.22627082e-07
-2.92600000e+03	3.22627609e-07
-2.92594118e+03	3.22627864e-07
-2.92588235e+03	3.22627456e-07
-2.92582353e+03	3.22627686e-07
-2.92576471e+03	3.22627956e-07
-2.92570588e+03	3.22627992e-07
-2.92564706e+03	3.22627857e-07
-2.92558824e+03	3.22628008e-07
-2.92552941e+03	3.22628325e-07
-2.92547059e+03	3.22628288e-07
-2.92541176e+03	3.22628243e-07
-2.92535294e+03	3.22628298e-07
-2.92529412e+03	3.22628761e-07
-2.92523529e+03	3.22628563e-07
-2.92517647e+03	3.22628601e-07
-2.92511765e+03	3.22628868e-07
-2.92505882e+03	3.22628902e-07
-2.92500000e+03	3.22628919e-07
-2.92494118e+03	3.22628998e-07
-2.92488235e+03	3.22629151e-07
-2.92482353e+03	3.22629272e-07
-2.92476471e+03	3.22629237e-07
-2.92470588e+03	3.22629446e-07
-2.92464706e+03	3.22629633e-07
-2.92458824e+03	3.22629306e-07
-2.92452941e+03	3.22629603e-07
-2.92447059e+03	3.22630130e-07
-2.92441176e+03	3.22629881e-07
-2.92435294e+03	3.22629392e-07
-2.92429412e+03	3.22630243e-07
-2.92423529e+03	3.22630491e-07
-2.92417647e+03	3.22629982e-07
-2.92411765e+03	3.22630060e-07
-2.92405882e+03	3.22630568e-07
-2.92400000e+03	3.22630516e-07
-2.92394118e+03	3.22630688e-07
-2.92388235e+03	3.22630555e-07
-2.92382353e+03	3.22630672e-07
-2.92376471e+03	3.22631021e-07
-2.92370588e+03	3.22631044e-07
-2.92364706e+03	3.22630977e-07
-2.92358824e+03	3.22630906e-07
-2.92352941e+03	3.22631350e-07
-2.92347059e+03	3.22631613e-07
-2.92341176e+03	3.22631053e-07
-2.92335294e+03	3.22631458e-07
-2.92329412e+03	3.22632082e-07
-2.92323529e+03	3.22631598e-07
-2.92317647e+03	3.22631541e-07
-2.92311765e+03	3.22632038e-07
-2.92305882e+03	3.22632171e-07
-2.92300000e+03	3.22631965e-07
-2.92294118e+03	3.22632084e-07
-2.92288235e+03	3.22632396e-07
-2.92282353e+03	3.22632490e-07
-2.92276471e+03	3.22632434e-07
-2.92270588e+03	3.22632739e-07
-2.92264706e+03	3.22632483e-07
-2.92258824e+03	3.22632754e-07
-2.92252941e+03	3.22633250e-07
-2.92247059e+03	3.22632936e-07
-2.92241176e+03	3.22632844e-07
-2.92235294e+03	3.22633352e-07
-2.92229412e+03	3.22633533e-07
-2.92223529e+03	3.22633373e-07
-2.92217647e+03	3.22633305e-07
-2.92211765e+03	3.22633638e-07
-2.92205882e+03	3.22633890e-07
-2.92200000e+03	3.22633985e-07
-2.92194118e+03	3.22633629e-07
-2.92188235e+03	3.22633855e-07
-2.92182353e+03	3.22634471e-07
-2.92176471e+03	3.22634262e-07
-2.92170588e+03	3.22634169e-07
-2.92164706e+03	3.22634279e-07
-2.92158824e+03	3.22634788e-07
-2.92152941e+03	3.22634948e-07
-2.92147059e+03	3.22634585e-07
-2.92141176e+03	3.22634493e-07
-2.92135294e+03	3.22635219e-07
-2.92129412e+03	3.22635504e-07
-2.92123529e+03	3.22634969e-07
-2.92117647e+03	3.22634915e-07
-2.92111765e+03	3.22635753e-07
-2.92105882e+03	3.22635836e-07
-2.92100000e+03	3.22635385e-07
-2.92094118e+03	3.22635475e-07
-2.92088235e+03	3.22636178e-07
-2.92082353e+03	3.22636159e-07
-2.92076471e+03	3.22635685e-07
-2.92070588e+03	3.22636165e-07
-2.92064706e+03	3.22636523e-07
-2.92058824e+03	3.22636443e-07
-2.92052941e+03	3.22636388e-07
-2.92047059e+03	3.22636642e-07
-2.92041176e+03	3.22636846e-07
-2.92035294e+03	3.22636804e-07
-2.92029412e+03	3.22637055e-07
-2.92023529e+03	3.22637000e-07
-2.92017647e+03	3.22637041e-07
-2.92011765e+03	3.22637430e-07
-2.92005882e+03	3.22637493e-07
-2.92000000e+03	3.22637318e-07
-2.91994118e+03	3.22637740e-07
-2.91988235e+03	3.22637810e-07
-2.91982353e+03	3.22637954e-07
-2.91976471e+03	3.22637875e-07
-2.91970588e+03	3.22638111e-07
-2.91964706e+03	3.22638490e-07
-2.91958824e+03	3.22638240e-07
-2.91952941e+03	3.22638398e-07
-2.91947059e+03	3.22638502e-07
-2.91941176e+03	3.22638894e-07
-2.91935294e+03	3.22638838e-07
-2.91929412e+03	3.22638761e-07
-2.91923529e+03	3.22639066e-07
-2.91917647e+03	3.22639316e-07
-2.91911765e+03	3.22639413e-07
-2.91905882e+03	3.22639406e-07
-2.91900000e+03	3.22639339e-07
-2.91894118e+03	3.22639678e-07
-2.91888235e+03	3.22640096e-07
-2.91882353e+03	3.22639700e-07
-2.91876471e+03	3.22639908e-07
-2.91870588e+03	3.22640145e-07
-2.91864706e+03	3.22640391e-07
-2.91858824e+03	3.22640438e-07
-2.91852941e+03	3.22640310e-07
-2.91847059e+03	3.22640370e-07
-2.91841176e+03	3.22641141e-07
-2.91835294e+03	3.22641137e-07
-2.91829412e+03	3.22640555e-07
-2.91823529e+03	3.22641057e-07
-2.91817647e+03	3.22641557e-07
-2.91811765e+03	3.22641426e-07
-2.91805882e+03	3.22641160e-07
-2.91800000e+03	3.22641564e-07
-2.91794118e+03	3.22641988e-07
-2.91788235e+03	3.22641940e-07
-2.91782353e+03	3.22641851e-07
-2.91776471e+03	3.22641954e-07
-2.91770588e+03	3.22642456e-07
-2.91764706e+03	3.22642453e-07
-2.91758824e+03	3.22642303e-07
-2.91752941e+03	3.22642551e-07
-2.91747059e+03	3.22642954e-07
-2.91741176e+03	3.22642999e-07
-2.91735294e+03	3.22642878e-07
-2.91729412e+03	3.22642992e-07
-2.91723529e+03	3.22643358e-07
-2.91717647e+03	3.22643618e-07
-2.91711765e+03	3.22643468e-07
-2.91705882e+03	3.22643384e-07
-2.91700000e+03	3.22643889e-07
-2.91694118e+03	3.22644143e-07
-2.91688235e+03	3.22644067e-07
-2.91682353e+03	3.22643750e-07
-2.91676471e+03	3.22644408e-07
-2.91670588e+03	3.22644792e-07
-2.91664706e+03	3.22644364e-07
-2.91658824e+03	3.22644538e-07
-2.91652941e+03	3.22644956e-07
-2.91647059e+03	3.22645115e-07
-2.91641176e+03	3.22645041e-07
-2.91635294e+03	3.22645078e-07
-2.91629412e+03	3.22645424e-07
-2.91623529e+03	3.22645721e-07
-2.91617647e+03	3.22645555e-07
-2.91611765e+03	3.22645640e-07
-2.91605882e+03	3.22645976e-07
-2.91600000e+03	3.22646161e-07
-2.91594118e+03	3.22646163e-07
-2.91588235e+03	3.22646142e-07
-2.91582353e+03	3.22646468e-07
-2.91576471e+03	3.22646624e-07
-2.91570588e+03	3.22646842e-07
-2.91564706e+03	3.22646795e-07
-2.91558824e+03	3.22646901e-07
-2.91552941e+03	3.22647255e-07
-2.91547059e+03	3.22647378e-07
-2.91541176e+03	3.22647337e-07
-2.91535294e+03	3.22647487e-07
-2.91529412e+03	3.22647721e-07
-2.91523529e+03	3.22647886e-07
-2.91517647e+03	3.22648093e-07
-2.91511765e+03	3.22648075e-07
-2.91505882e+03	3.22648169e-07
-2.91500000e+03	3.22648527e-07
-2.91494118e+03	3.22648617e-07
-2.91488235e+03	3.22648673e-07
-2.91482353e+03	3.22648689e-07
-2.91476471e+03	3.22648989e-07
-2.91470588e+03	3.22649290e-07
-2.91464706e+03	3.22649351e-07
-2.91458824e+03	3.22649337e-07
-2.91452941e+03	3.22649435e-07
-2.91447059e+03	3.22649789e-07
-2.91441176e+03	3.22649995e-07
-2.91435294e+03	3.22649889e-07
-2.91429412e+03	3.22649935e-07
-2.91423529e+03	3.22650430e-07
-2.91417647e+03	3.22650682e-07
-2.91411765e+03	3.22650370e-07
-2.91405882e+03	3.22650573e-07
-2.91400000e+03	3.22651034e-07
-2.91394118e+03	3.22651104e-07
-2.91388235e+03	3.22651050e-07
-2.91382353e+03	3.22651202e-07
-2.91376471e+03	3.22651520e-07
-2.91370588e+03	3.22651804e-07
-2.91364706e+03	3.22651750e-07
-2.91358824e+03	3.22651782e-07
-2.91352941e+03	3.22651941e-07
-2.91347059e+03	3.22652372e-07
-2.91341176e+03	3.22652403e-07
-2.91335294e+03	3.22652382e-07
-2.91329412e+03	3.22652613e-07
-2.91323529e+03	3.22652961e-07
-2.91317647e+03	3.22652858e-07
-2.91311765e+03	3.22653116e-07
-2.91305882e+03	3.22653260e-07
-2.91300000e+03	3.22653475e-07
-2.91294118e+03	3.22653554e-07
-2.91288235e+03	3.22653612e-07
-2.91282353e+03	3.22653980e-07
-2.91276471e+03	3.22654037e-07
-2.91270588e+03	3.22654153e-07
-2.91264706e+03	3.22654305e-07
-2.91258824e+03	3.22654604e-07
-2.91252941e+03	3.22654733e-07
-2.91247059e+03	3.22654503e-07
-2.91241176e+03	3.22655046e-07
-2.91235294e+03	3.22655458e-07
-2.91229412e+03	3.22655100e-07
-2.91223529e+03	3.22655220e-07
-2.91217647e+03	3.22655649e-07
-2.91211765e+03	3.22656114e-07
-2.91205882e+03	3.22655717e-07
-2.91200000e+03	3.22655717e-07
-2.91194118e+03	3.22656421e-07
-2.91188235e+03	3.22656684e-07
-2.91182353e+03	3.22656307e-07
-2.91176471e+03	3.22656431e-07
-2.91170588e+03	3.22657006e-07
-2.91164706e+03	3.22657225e-07
-2.91158824e+03	3.22657096e-07
-2.91152941e+03	3.22657003e-07
-2.91147059e+03	3.22657671e-07
-2.91141176e+03	3.22657858e-07
-2.91135294e+03	3.22657686e-07
-2.91129412e+03	3.22657812e-07
-2.91123529e+03	3.22658250e-07
-2.91117647e+03	3.22658437e-07
-2.91111765e+03	3.22658289e-07
-2.91105882e+03	3.22658663e-07
-2.91100000e+03	3.22658870e-07
-2.91094118e+03	3.22658926e-07
-2.91088235e+03	3.22659001e-07
-2.91082353e+03	3.22659230e-07
-2.91076471e+03	3.22659541e-07
-2.91070588e+03	3.22659678e-07
-2.91064706e+03	3.22659587e-07
-2.91058824e+03	3.22659905e-07
-2.91052941e+03	3.22660382e-07
-2.91047059e+03	3.22660246e-07
-2.91041176e+03	3.22660255e-07
-2.91035294e+03	3.22660591e-07
-2.91029412e+03	3.22660920e-07
-2.91023529e+03	3.22660850e-07
-2.91017647e+03	3.22661074e-07
-2.91011765e+03	3.22661258e-07
-2.91005882e+03	3.22661494e-07
-2.91000000e+03	3.22661565e-07
-2.90994118e+03	3.22661760e-07
-2.90988235e+03	3.22661946e-07
-2.90982353e+03	3.22662035e-07
-2.90976471e+03	3.22662297e-07
-2.90970588e+03	3.22662518e-07
-2.90964706e+03	3.22662656e-07
-2.90958824e+03	3.22662699e-07
-2.90952941e+03	3.22662965e-07
-2.90947059e+03	3.22663263e-07
-2.90941176e+03	3.22663292e-07
-2.90935294e+03	3.22663392e-07
-2.90929412e+03	3.22663646e-07
-2.90923529e+03	3.22663945e-07
-2.90917647e+03	3.22663908e-07
-2.90911765e+03	3.22664199e-07
-2.90905882e+03	3.22664456e-07
-2.90900000e+03	3.22664373e-07
-2.90894118e+03	3.22664707e-07
-2.90888235e+03	3.22664874e-07
-2.90882353e+03	3.22665086e-07
-2.90876471e+03	3.22665150e-07
-2.90870588e+03	3.22665368e-07
-2.90864706e+03	3.22665587e-07
-2.90858824e+03	3.22665740e-07
-2.90852941e+03	3.22665921e-07
-2.90847059e+03	3.22666036e-07
-2.90841176e+03	3.22666326e-07
-2.90835294e+03	3.22666503e-07
-2.90829412e+03	3.22666447e-07
-2.90823529e+03	3.22666820e-07
-2.90817647e+03	3.22667060e-07
-2.90811765e+03	3.22667034e-07
-2.90805882e+03	3.22667393e-07
-2.90800000e+03	3.22667536e-07
-2.90794118e+03	3.22667584e-07
-2.90788235e+03	3.22667900e-07
-2.90782353e+03	3.22668165e-07
-2.90776471e+03	3.22668320e-07
-2.90770588e+03	3.22668238e-07
-2.90764706e+03	3.22668574e-07
-2.90758824e+03	3.22668922e-07
-2.90752941e+03	3.22668906e-07
-2.90747059e+03	3.22669118e-07
-2.90741176e+03	3.22669172e-07
-2.90735294e+03	3.22669651e-07
-2.90729412e+03	3.22669865e-07
-2.90723529e+03	3.22669719e-07
-2.90717647e+03	3.22669923e-07
-2.90711765e+03	3.22670357e-07
-2.90705882e+03	3.22670587e-07
-2.90700000e+03	3.22670497e-07
-2.90694118e+03	3.22670648e-07
-2.90688235e+03	3.22670994e-07
-2.90682353e+03	3.22671384e-07
-2.90676471e+03	3.22671225e-07
-2.90670588e+03	3.22671311e-07
-2.90664706e+03	3.22671721e-07
-2.90658824e+03	3.22672228e-07
-2.90652941e+03	3.22672046e-07
-2.90647059e+03	3.22672038e-07
-2.90641176e+03	3.22672435e-07
-2.90635294e+03	3.22673016e-07
-2.90629412e+03	3.22672906e-07
-2.90623529e+03	3.22672710e-07
-2.90617647e+03	3.22673251e-07
-2.90611765e+03	3.22673688e-07
-2.90605882e+03	3.22673551e-07
-2.90600000e+03	3.22673684e-07
-2.90594118e+03	3.22673973e-07
-2.90588235e+03	3.22674293e-07
-2.90582353e+03	3.22674377e-07
-2.90576471e+03	3.22674472e-07
-2.90570588e+03	3.22674695e-07
-2.90564706e+03	3.22675199e-07
-2.90558824e+03	3.22675120e-07
-2.90552941e+03	3.22675176e-07
-2.90547059e+03	3.22675624e-07
-2.90541176e+03	3.22675904e-07
-2.90535294e+03	3.22675783e-07
-2.90529412e+03	3.22676065e-07
-2.90523529e+03	3.22676265e-07
-2.90517647e+03	3.22676670e-07
-2.90511765e+03	3.22676649e-07
-2.90505882e+03	3.22676892e-07
-2.90500000e+03	3.22677017e-07
-2.90494118e+03	3.22677383e-07
-2.90488235e+03	3.22677607e-07
-2.90482353e+03	3.22677521e-07
-2.90476471e+03	3.22677743e-07
-2.90470588e+03	3.22678317e-07
-2.90464706e+03	3.22678404e-07
-2.90458824e+03	3.22678238e-07
-2.90452941e+03	3.22678568e-07
-2.90447059e+03	3.22679068e-07
-2.90441176e+03	3.22679081e-07
-2.90435294e+03	3.22679170e-07
-2.90429412e+03	3.22679383e-07
-2.90423529e+03	3.22679761e-07
-2.90417647e+03	3.22679948e-07
-2.90411765e+03	3.22680003e-07
-2.90405882e+03	3.22680273e-07
-2.90400000e+03	3.22680388e-07
-2.90394118e+03	3.22680632e-07
-2.90388235e+03	3.22681015e-07
-2.90382353e+03	3.22680935e-07
-2.90376471e+03	3.22681286e-07
-2.90370588e+03	3.22681546e-07
-2.90364706e+03	3.22681810e-07
-2.90358824e+03	3.22681799e-07
-2.90352941e+03	3.22681907e-07
-2.90347059e+03	3.22682445e-07
-2.90341176e+03	3.22682659e-07
-2.90335294e+03	3.22682533e-07
-2.90329412e+03	3.22682647e-07
-2.90323529e+03	3.22683361e-07
-2.90317647e+03	3.22683516e-07
-2.90311765e+03	3.22683304e-07
-2.90305882e+03	3.22683465e-07
-2.90300000e+03	3.22684196e-07
-2.90294118e+03	3.22684255e-07
-2.90288235e+03	3.22684282e-07
-2.90282353e+03	3.22684394e-07
-2.90276471e+03	3.22684752e-07
-2.90270588e+03	3.22685226e-07
-2.90264706e+03	3.22685083e-07
-2.90258824e+03	3.22685121e-07
-2.90252941e+03	3.22685722e-07
-2.90247059e+03	3.22686055e-07
-2.90241176e+03	3.22685921e-07
-2.90235294e+03	3.22686124e-07
-2.90229412e+03	3.22686429e-07
-2.90223529e+03	3.22686809e-07
-2.90217647e+03	3.22686880e-07
-2.90211765e+03	3.22686759e-07
-2.90205882e+03	3.22687193e-07
-2.90200000e+03	3.22687887e-07
-2.90194118e+03	3.22687640e-07
-2.90188235e+03	3.22687573e-07
-2.90182353e+03	3.22688177e-07
-2.90176471e+03	3.22688666e-07
-2.90170588e+03	3.22688502e-07
-2.90164706e+03	3.22688396e-07
-2.90158824e+03	3.22688987e-07
-2.90152941e+03	3.22689529e-07
-2.90147059e+03	3.22689393e-07
-2.90141176e+03	3.22689400e-07
-2.90135294e+03	3.22689802e-07
-2.90129412e+03	3.22690181e-07
-2.90123529e+03	3.22690452e-07
-2.90117647e+03	3.22690264e-07
-2.90111765e+03	3.22690510e-07
-2.90105882e+03	3.22691050e-07
-2.90100000e+03	3.22691293e-07
-2.90094118e+03	3.22691368e-07
-2.90088235e+03	3.22691377e-07
-2.90082353e+03	3.22691698e-07
-2.90076471e+03	3.22692306e-07
-2.90070588e+03	3.22692293e-07
-2.90064706e+03	3.22692081e-07
-2.90058824e+03	3.22692475e-07
-2.90052941e+03	3.22693469e-07
-2.90047059e+03	3.22693231e-07
-2.90041176e+03	3.22692673e-07
-2.90035294e+03	3.22693621e-07
-2.90029412e+03	3.22694183e-07
-2.90023529e+03	3.22693971e-07
-2.90017647e+03	3.22693954e-07
-2.90011765e+03	3.22694249e-07
-2.90005882e+03	3.22694976e-07
-2.90000000e+03	3.22695072e-07
-2.89994118e+03	3.22694807e-07
-2.89988235e+03	3.22695143e-07
-2.89982353e+03	3.22695754e-07
-2.89976471e+03	3.22695982e-07
-2.89970588e+03	3.22695784e-07
-2.89964706e+03	3.22695952e-07
-2.89958824e+03	3.22696619e-07
-2.89952941e+03	3.22696916e-07
-2.89947059e+03	3.22696743e-07
-2.89941176e+03	3.22696898e-07
-2.89935294e+03	3.22697507e-07
-2.89929412e+03	3.22697771e-07
-2.89923529e+03	3.22697675e-07
-2.89917647e+03	3.22697880e-07
-2.89911765e+03	3.22698378e-07
-2.89905882e+03	3.22698455e-07
-2.89900000e+03	3.22698731e-07
-2.89894118e+03	3.22699014e-07
-2.89888235e+03	3.22698947e-07
-2.89882353e+03	3.22699418e-07
-2.89876471e+03	3.22699835e-07
-2.89870588e+03	3.22699758e-07
-2.89864706e+03	3.22699948e-07
-2.89858824e+03	3.22700295e-07
-2.89852941e+03	3.22700738e-07
-2.89847059e+03	3.22700716e-07
-2.89841176e+03	3.22700857e-07
-2.89835294e+03	3.22701291e-07
-2.89829412e+03	3.22701613e-07
-2.89823529e+03	3.22701599e-07
-2.89817647e+03	3.22701853e-07
-2.89811765e+03	3.22702255e-07
-2.89805882e+03	3.22702414e-07
-2.89800000e+03	3.22702510e-07
-2.89794118e+03	3.22702827e-07
-2.89788235e+03	3.22703220e-07
-2.89782353e+03	3.22703327e-07
-2.89776471e+03	3.22703485e-07
-2.89770588e+03	3.22703842e-07
-2.89764706e+03	3.22704077e-07
-2.89758824e+03	3.22704520e-07
-2.89752941e+03	3.22704352e-07
-2.89747059e+03	3.22704574e-07
-2.89741176e+03	3.22705163e-07
-2.89735294e+03	3.22705478e-07
-2.89729412e+03	3.22705368e-07
-2.89723529e+03	3.22705389e-07
-2.89717647e+03	3.22706093e-07
-2.89711765e+03	3.22706430e-07
-2.89705882e+03	3.22706188e-07
-2.89700000e+03	3.22706389e-07
-2.89694118e+03	3.22707223e-07
-2.89688235e+03	3.22707293e-07
-2.89682353e+03	3.22707067e-07
-2.89676471e+03	3.22707556e-07
-2.89670588e+03	3.22708205e-07
-2.89664706e+03	3.22707900e-07
-2.89658824e+03	3.22708136e-07
-2.89652941e+03	3.22708846e-07
-2.89647059e+03	3.22708794e-07
-2.89641176e+03	3.22708866e-07
-2.89635294e+03	3.22709587e-07
-2.89629412e+03	3.22709485e-07
-2.89623529e+03	3.22709729e-07
-2.89617647e+03	3.22709981e-07
-2.89611765e+03	3.22710323e-07
-2.89605882e+03	3.22710582e-07
-2.89600000e+03	3.22710673e-07
-2.89594118e+03	3.22711214e-07
-2.89588235e+03	3.22711199e-07
-2.89582353e+03	3.22711470e-07
-2.89576471e+03	3.22711886e-07
-2.89570588e+03	3.22711933e-07
-2.89564706e+03	3.22712315e-07
-2.89558824e+03	3.22712577e-07
-2.89552941e+03	3.22712535e-07
-2.89547059e+03	3.22712982e-07
-2.89541176e+03	3.22713326e-07
-2.89535294e+03	3.22713551e-07
-2.89529412e+03	3.22713442e-07
-2.89523529e+03	3.22714054e-07
-2.89517647e+03	3.22714604e-07
-2.89511765e+03	3.22714349e-07
-2.89505882e+03	3.22714362e-07
-2.89500000e+03	3.22715283e-07
-2.89494118e+03	3.22715476e-07
-2.89488235e+03	3.22715090e-07
-2.89482353e+03	3.22715646e-07
-2.89476471e+03	3.22716201e-07
-2.89470588e+03	3.22716219e-07
-2.89464706e+03	3.22716288e-07
-2.89458824e+03	3.22716718e-07
-2.89452941e+03	3.22717034e-07
-2.89447059e+03	3.22717397e-07
-2.89441176e+03	3.22717376e-07
-2.89435294e+03	3.22717607e-07
-2.89429412e+03	3.22718160e-07
-2.89423529e+03	3.22718261e-07
-2.89417647e+03	3.22718355e-07
-2.89411765e+03	3.22718858e-07
-2.89405882e+03	3.22718971e-07
-2.89400000e+03	3.22719099e-07
-2.89394118e+03	3.22719689e-07
-2.89388235e+03	3.22719813e-07
-2.89382353e+03	3.22719911e-07
-2.89376471e+03	3.22720218e-07
-2.89370588e+03	3.22720752e-07
-2.89364706e+03	3.22720744e-07
-2.89358824e+03	3.22721076e-07
-2.89352941e+03	3.22721270e-07
-2.89347059e+03	3.22721650e-07
-2.89341176e+03	3.22721859e-07
-2.89335294e+03	3.22722036e-07
-2.89329412e+03	3.22722387e-07
-2.89323529e+03	3.22722498e-07
-2.89317647e+03	3.22723008e-07
-2.89311765e+03	3.22723202e-07
-2.89305882e+03	3.22723163e-07
-2.89300000e+03	3.22723601e-07
-2.89294118e+03	3.22724109e-07
-2.89288235e+03	3.22724160e-07
-2.89282353e+03	3.22724150e-07
-2.89276471e+03	3.22724947e-07
-2.89270588e+03	3.22725110e-07
-2.89264706e+03	3.22724875e-07
-2.89258824e+03	3.22725695e-07
-2.89252941e+03	3.22725914e-07
-2.89247059e+03	3.22725660e-07
-2.89241176e+03	3.22726255e-07
-2.89235294e+03	3.22726837e-07
-2.89229412e+03	3.22726803e-07
-2.89223529e+03	3.22726838e-07
-2.89217647e+03	3.22727266e-07
-2.89211765e+03	3.22727756e-07
-2.89205882e+03	3.22727860e-07
-2.89200000e+03	3.22727911e-07
-2.89194118e+03	3.22728554e-07
-2.89188235e+03	3.22728577e-07
-2.89182353e+03	3.22728967e-07
-2.89176471e+03	3.22729369e-07
-2.89170588e+03	3.22729109e-07
-2.89164706e+03	3.22729824e-07
-2.89158824e+03	3.22730253e-07
-2.89152941e+03	3.22730152e-07
-2.89147059e+03	3.22730331e-07
-2.89141176e+03	3.22730985e-07
-2.89135294e+03	3.22731292e-07
-2.89129412e+03	3.22731044e-07
-2.89123529e+03	3.22731519e-07
-2.89117647e+03	3.22732133e-07
-2.89111765e+03	3.22732119e-07
-2.89105882e+03	3.22732250e-07
-2.89100000e+03	3.22732878e-07
-2.89094118e+03	3.22733149e-07
-2.89088235e+03	3.22733068e-07
-2.89082353e+03	3.22733478e-07
-2.89076471e+03	3.22733833e-07
-2.89070588e+03	3.22734112e-07
-2.89064706e+03	3.22734295e-07
-2.89058824e+03	3.22734491e-07
-2.89052941e+03	3.22734995e-07
-2.89047059e+03	3.22735241e-07
-2.89041176e+03	3.22735244e-07
-2.89035294e+03	3.22735863e-07
-2.89029412e+03	3.22736111e-07
-2.89023529e+03	3.22736081e-07
-2.89017647e+03	3.22736434e-07
-2.89011765e+03	3.22737016e-07
-2.89005882e+03	3.22737092e-07
-2.89000000e+03	3.22737144e-07
-2.88994118e+03	3.22737823e-07
-2.88988235e+03	3.22737848e-07
-2.88982353e+03	3.22738089e-07
-2.88976471e+03	3.22738579e-07
-2.88970588e+03	3.22738745e-07
-2.88964706e+03	3.22739007e-07
-2.88958824e+03	3.22739261e-07
-2.88952941e+03	3.22739707e-07
-2.88947059e+03	3.22739889e-07
-2.88941176e+03	3.22739996e-07
-2.88935294e+03	3.22740497e-07
-2.88929412e+03	3.22740756e-07
-2.88923529e+03	3.22740899e-07
-2.88917647e+03	3.22741300e-07
-2.88911765e+03	3.22741652e-07
-2.88905882e+03	3.22741802e-07
-2.88900000e+03	3.22741999e-07
-2.88894118e+03	3.22742494e-07
-2.88888235e+03	3.22742737e-07
-2.88882353e+03	3.22742831e-07
-2.88876471e+03	3.22743227e-07
-2.88870588e+03	3.22743681e-07
-2.88864706e+03	3.22743846e-07
-2.88858824e+03	3.22744138e-07
-2.88852941e+03	3.22744140e-07
-2.88847059e+03	3.22744797e-07
-2.88841176e+03	3.22745112e-07
-2.88835294e+03	3.22745074e-07
-2.88829412e+03	3.22745452e-07
-2.88823529e+03	3.22745941e-07
-2.88817647e+03	3.22746195e-07
-2.88811765e+03	3.22746227e-07
-2.88805882e+03	3.22746669e-07
-2.88800000e+03	3.22747048e-07
-2.88794118e+03	3.22747269e-07
-2.88788235e+03	3.22747361e-07
-2.88782353e+03	3.22747955e-07
-2.88776471e+03	3.22748239e-07
-2.88770588e+03	3.22748421e-07
-2.88764706e+03	3.22748652e-07
-2.88758824e+03	3.22748960e-07
-2.88752941e+03	3.22749402e-07
-2.88747059e+03	3.22749535e-07
-2.88741176e+03	3.22749836e-07
-2.88735294e+03	3.22750190e-07
-2.88729412e+03	3.22750393e-07
-2.88723529e+03	3.22750931e-07
-2.88717647e+03	3.22750988e-07
-2.88711765e+03	3.22751100e-07
-2.88705882e+03	3.22751832e-07
-2.88700000e+03	3.22752153e-07
-2.88694118e+03	3.22751835e-07
-2.88688235e+03	3.22752354e-07
-2.88682353e+03	3.22753108e-07
-2.88676471e+03	3.22753186e-07
-2.88670588e+03	3.22753095e-07
-2.88664706e+03	3.22753572e-07
-2.88658824e+03	3.22754192e-07
-2.88652941e+03	3.22754459e-07
-2.88647059e+03	3.22754300e-07
-2.88641176e+03	3.22754496e-07
-2.88635294e+03	3.22755548e-07
-2.88629412e+03	3.22755680e-07
-2.88623529e+03	3.22755427e-07
-2.88617647e+03	3.22755873e-07
-2.88611765e+03	3.22756588e-07
-2.88605882e+03	3.22756839e-07
-2.88600000e+03	3.22756761e-07
-2.88594118e+03	3.22757021e-07
-2.88588235e+03	3.22757624e-07
-2.88582353e+03	3.22758163e-07
-2.88576471e+03	3.22758127e-07
-2.88570588e+03	3.22758046e-07
-2.88564706e+03	3.22758793e-07
-2.88558824e+03	3.22759380e-07
-2.88552941e+03	3.22759407e-07
-2.88547059e+03	3.22759342e-07
-2.88541176e+03	3.22759817e-07
-2.88535294e+03	3.22760676e-07
-2.88529412e+03	3.22760552e-07
-2.88523529e+03	3.22760578e-07
-2.88517647e+03	3.22761063e-07
-2.88511765e+03	3.22761560e-07
-2.88505882e+03	3.22762015e-07
-2.88500000e+03	3.22761862e-07
-2.88494118e+03	3.22762166e-07
-2.88488235e+03	3.22762783e-07
-2.88482353e+03	3.22763161e-07
-2.88476471e+03	3.22763155e-07
-2.88470588e+03	3.22763479e-07
-2.88464706e+03	3.22763895e-07
-2.88458824e+03	3.22764338e-07
-2.88452941e+03	3.22764598e-07
-2.88447059e+03	3.22764706e-07
-2.88441176e+03	3.22764938e-07
-2.88435294e+03	3.22765511e-07
-2.88429412e+03	3.22765781e-07
-2.88423529e+03	3.22766017e-07
-2.88417647e+03	3.22766213e-07
-2.88411765e+03	3.22766739e-07
-2.88405882e+03	3.22767099e-07
-2.88400000e+03	3.22767196e-07
-2.88394118e+03	3.22767468e-07
-2.88388235e+03	3.22767933e-07
-2.88382353e+03	3.22768465e-07
-2.88376471e+03	3.22768423e-07
-2.88370588e+03	3.22768631e-07
-2.88364706e+03	3.22769286e-07
-2.88358824e+03	3.22769694e-07
-2.88352941e+03	3.22769618e-07
-2.88347059e+03	3.22769845e-07
-2.88341176e+03	3.22770476e-07
-2.88335294e+03	3.22770886e-07
-2.88329412e+03	3.22771051e-07
-2.88323529e+03	3.22770983e-07
-2.88317647e+03	3.22771739e-07
-2.88311765e+03	3.22772256e-07
-2.88305882e+03	3.22772319e-07
-2.88300000e+03	3.22772204e-07
-2.88294118e+03	3.22772887e-07
-2.88288235e+03	3.22773640e-07
-2.88282353e+03	3.22773553e-07
-2.88276471e+03	3.22773348e-07
-2.88270588e+03	3.22774185e-07
-2.88264706e+03	3.22774979e-07
-2.88258824e+03	3.22774712e-07
-2.88252941e+03	3.22774713e-07
-2.88247059e+03	3.22775504e-07
-2.88241176e+03	3.22776099e-07
-2.88235294e+03	3.22776117e-07
-2.88229412e+03	3.22775980e-07
-2.88223529e+03	3.22776729e-07
-2.88217647e+03	3.22777365e-07
-2.88211765e+03	3.22777311e-07
-2.88205882e+03	3.22777403e-07
-2.88200000e+03	3.22777950e-07
-2.88194118e+03	3.22778585e-07
-2.88188235e+03	3.22778554e-07
-2.88182353e+03	3.22778645e-07
-2.88176471e+03	3.22779394e-07
-2.88170588e+03	3.22779858e-07
-2.88164706e+03	3.22779818e-07
-2.88158824e+03	3.22780169e-07
-2.88152941e+03	3.22780504e-07
-2.88147059e+03	3.22781047e-07
-2.88141176e+03	3.22781262e-07
-2.88135294e+03	3.22781457e-07
-2.88129412e+03	3.22781855e-07
-2.88123529e+03	3.22782212e-07
-2.88117647e+03	3.22782586e-07
-2.88111765e+03	3.22782734e-07
-2.88105882e+03	3.22783103e-07
-2.88100000e+03	3.22783642e-07
-2.88094118e+03	3.22783760e-07
-2.88088235e+03	3.22784111e-07
-2.88082353e+03	3.22784462e-07
-2.88076471e+03	3.22784762e-07
-2.88070588e+03	3.22785234e-07
-2.88064706e+03	3.22785354e-07
-2.88058824e+03	3.22785733e-07
-2.88052941e+03	3.22786139e-07
-2.88047059e+03	3.22786558e-07
-2.88041176e+03	3.22786819e-07
-2.88035294e+03	3.22786815e-07
-2.88029412e+03	3.22787378e-07
-2.88023529e+03	3.22787987e-07
-2.88017647e+03	3.22788058e-07
-2.88011765e+03	3.22788181e-07
-2.88005882e+03	3.22788638e-07
-2.88000000e+03	3.22789310e-07
-2.87994118e+03	3.22789486e-07
-2.87988235e+03	3.22789477e-07
-2.87982353e+03	3.22789984e-07
-2.87976471e+03	3.22790576e-07
-2.87970588e+03	3.22790882e-07
-2.87964706e+03	3.22790826e-07
-2.87958824e+03	3.22791326e-07
-2.87952941e+03	3.22791944e-07
-2.87947059e+03	3.22792158e-07
-2.87941176e+03	3.22792170e-07
-2.87935294e+03	3.22792666e-07
-2.87929412e+03	3.22793077e-07
-2.87923529e+03	3.22793448e-07
-2.87917647e+03	3.22793913e-07
-2.87911765e+03	3.22793866e-07
-2.87905882e+03	3.22794361e-07
-2.87900000e+03	3.22794898e-07
-2.87894118e+03	3.22795348e-07
-2.87888235e+03	3.22795202e-07
-2.87882353e+03	3.22795636e-07
-2.87876471e+03	3.22796244e-07
-2.87870588e+03	3.22796584e-07
-2.87864706e+03	3.22796675e-07
-2.87858824e+03	3.22796863e-07
-2.87852941e+03	3.22797658e-07
-2.87847059e+03	3.22797918e-07
-2.87841176e+03	3.22797994e-07
-2.87835294e+03	3.22798228e-07
-2.87829412e+03	3.22799107e-07
-2.87823529e+03	3.22799218e-07
-2.87817647e+03	3.22799406e-07
-2.87811765e+03	3.22799646e-07
-2.87805882e+03	3.22800388e-07
-2.87800000e+03	3.22800587e-07
-2.87794118e+03	3.22800651e-07
-2.87788235e+03	3.22801134e-07
-2.87782353e+03	3.22801730e-07
-2.87776471e+03	3.22801987e-07
-2.87770588e+03	3.22802139e-07
-2.87764706e+03	3.22802402e-07
-2.87758824e+03	3.22803174e-07
-2.87752941e+03	3.22803343e-07
-2.87747059e+03	3.22803436e-07
-2.87741176e+03	3.22803853e-07
-2.87735294e+03	3.22804494e-07
-2.87729412e+03	3.22804701e-07
-2.87723529e+03	3.22805006e-07
-2.87717647e+03	3.22805223e-07
-2.87711765e+03	3.22805799e-07
-2.87705882e+03	3.22806085e-07
-2.87700000e+03	3.22806315e-07
-2.87694118e+03	3.22806535e-07
-2.87688235e+03	3.22807241e-07
-2.87682353e+03	3.22807647e-07
-2.87676471e+03	3.22807468e-07
-2.87670588e+03	3.22808085e-07
-2.87664706e+03	3.22808713e-07
-2.87658824e+03	3.22808781e-07
-2.87652941e+03	3.22809059e-07
-2.87647059e+03	3.22809395e-07
-2.87641176e+03	3.22810021e-07
-2.87635294e+03	3.22810342e-07
-2.87629412e+03	3.22810446e-07
-2.87623529e+03	3.22810793e-07
-2.87617647e+03	3.22811381e-07
-2.87611765e+03	3.22811723e-07
-2.87605882e+03	3.22811841e-07
-2.87600000e+03	3.22812291e-07
-2.87594118e+03	3.22812765e-07
-2.87588235e+03	3.22813108e-07
-2.87582353e+03	3.22813294e-07
-2.87576471e+03	3.22813795e-07
-2.87570588e+03	3.22814070e-07
-2.87564706e+03	3.22814478e-07
-2.87558824e+03	3.22814906e-07
-2.87552941e+03	3.22815197e-07
-2.87547059e+03	3.22815439e-07
-2.87541176e+03	3.22815968e-07
-2.87535294e+03	3.22816232e-07
-2.87529412e+03	3.22816599e-07
-2.87523529e+03	3.22816894e-07
-2.87517647e+03	3.22817286e-07
-2.87511765e+03	3.22817672e-07
-2.87505882e+03	3.22817995e-07
-2.87500000e+03	3.22818396e-07
-2.87494118e+03	3.22818829e-07
-2.87488235e+03	3.22819121e-07
-2.87482353e+03	3.22819416e-07
-2.87476471e+03	3.22819766e-07
-2.87470588e+03	3.22820181e-07
-2.87464706e+03	3.22820568e-07
-2.87458824e+03	3.22820903e-07
-2.87452941e+03	3.22821161e-07
-2.87447059e+03	3.22821624e-07
-2.87441176e+03	3.22822088e-07
-2.87435294e+03	3.22822245e-07
-2.87429412e+03	3.22822749e-07
-2.87423529e+03	3.22822957e-07
-2.87417647e+03	3.22823470e-07
-2.87411765e+03	3.22823963e-07
-2.87405882e+03	3.22824001e-07
-2.87400000e+03	3.22824430e-07
-2.87394118e+03	3.22825101e-07
-2.87388235e+03	3.22825376e-07
-2.87382353e+03	3.22825281e-07
-2.87376471e+03	3.22826000e-07
-2.87370588e+03	3.22826611e-07
-2.87364706e+03	3.22826676e-07
-2.87358824e+03	3.22826910e-07
-2.87352941e+03	3.22827477e-07
-2.87347059e+03	3.22827971e-07
-2.87341176e+03	3.22828177e-07
-2.87335294e+03	3.22828407e-07
-2.87329412e+03	3.22828906e-07
-2.87323529e+03	3.22829273e-07
-2.87317647e+03	3.22829717e-07
-2.87311765e+03	3.22829946e-07
-2.87305882e+03	3.22830343e-07
-2.87300000e+03	3.22830775e-07
-2.87294118e+03	3.22831182e-07
-2.87288235e+03	3.22831542e-07
-2.87282353e+03	3.22831796e-07
-2.87276471e+03	3.22832154e-07
-2.87270588e+03	3.22832677e-07
-2.87264706e+03	3.22833138e-07
-2.87258824e+03	3.22833192e-07
-2.87252941e+03	3.22833664e-07
-2.87247059e+03	3.22834098e-07
-2.87241176e+03	3.22834662e-07
-2.87235294e+03	3.22834791e-07
-2.87229412e+03	3.22835039e-07
-2.87223529e+03	3.22835633e-07
-2.87217647e+03	3.22835998e-07
-2.87211765e+03	3.22836361e-07
-2.87205882e+03	3.22836592e-07
-2.87200000e+03	3.22836964e-07
-2.87194118e+03	3.22837520e-07
-2.87188235e+03	3.22837984e-07
-2.87182353e+03	3.22838187e-07
-2.87176471e+03	3.22838388e-07
-2.87170588e+03	3.22839021e-07
-2.87164706e+03	3.22839527e-07
-2.87158824e+03	3.22839632e-07
-2.87152941e+03	3.22839926e-07
-2.87147059e+03	3.22840450e-07
-2.87141176e+03	3.22840996e-07
-2.87135294e+03	3.22841225e-07
-2.87129412e+03	3.22841595e-07
-2.87123529e+03	3.22841877e-07
-2.87117647e+03	3.22842462e-07
-2.87111765e+03	3.22842782e-07
-2.87105882e+03	3.22843055e-07
-2.87100000e+03	3.22843552e-07
-2.87094118e+03	3.22843796e-07
-2.87088235e+03	3.22844187e-07
-2.87082353e+03	3.22844939e-07
-2.87076471e+03	3.22844885e-07
-2.87070588e+03	3.22845116e-07
-2.87064706e+03	3.22845929e-07
-2.87058824e+03	3.22846382e-07
-2.87052941e+03	3.22846371e-07
-2.87047059e+03	3.22846766e-07
-2.87041176e+03	3.22847455e-07
-2.87035294e+03	3.22847827e-07
-2.87029412e+03	3.22848042e-07
-2.87023529e+03	3.22848217e-07
-2.87017647e+03	3.22848960e-07
-2.87011765e+03	3.22849405e-07
-2.87005882e+03	3.22849361e-07
-2.87000000e+03	3.22850000e-07
-2.86994118e+03	3.22850504e-07
-2.86988235e+03	3.22850945e-07
-2.86982353e+03	3.22850992e-07
-2.86976471e+03	3.22851377e-07
-2.86970588e+03	3.22852135e-07
-2.86964706e+03	3.22852347e-07
-2.86958824e+03	3.22852714e-07
-2.86952941e+03	3.22853004e-07
-2.86947059e+03	3.22853494e-07
-2.86941176e+03	3.22854016e-07
-2.86935294e+03	3.22854227e-07
-2.86929412e+03	3.22854605e-07
-2.86923529e+03	3.22855038e-07
-2.86917647e+03	3.22855625e-07
-2.86911765e+03	3.22855802e-07
-2.86905882e+03	3.22856018e-07
-2.86900000e+03	3.22856831e-07
-2.86894118e+03	3.22856996e-07
-2.86888235e+03	3.22857325e-07
-2.86882353e+03	3.22857976e-07
-2.86876471e+03	3.22858038e-07
-2.86870588e+03	3.22858456e-07
-2.86864706e+03	3.22859236e-07
-2.86858824e+03	3.22859407e-07
-2.86852941e+03	3.22859458e-07
-2.86847059e+03	3.22860213e-07
-2.86841176e+03	3.22860691e-07
-2.86835294e+03	3.22861008e-07
-2.86829412e+03	3.22860973e-07
-2.86823529e+03	3.22861773e-07
-2.86817647e+03	3.22862346e-07
-2.86811765e+03	3.22862466e-07
-2.86805882e+03	3.22862658e-07
-2.86800000e+03	3.22863295e-07
-2.86794118e+03	3.22863929e-07
-2.86788235e+03	3.22864074e-07
-2.86782353e+03	3.22864343e-07
-2.86776471e+03	3.22864833e-07
-2.86770588e+03	3.22865450e-07
-2.86764706e+03	3.22865852e-07
-2.86758824e+03	3.22865948e-07
-2.86752941e+03	3.22866210e-07
-2.86747059e+03	3.22867060e-07
-2.86741176e+03	3.22867583e-07
-2.86735294e+03	3.22867450e-07
-2.86729412e+03	3.22867830e-07
-2.86723529e+03	3.22868754e-07
-2.86717647e+03	3.22868939e-07
-2.86711765e+03	3.22869155e-07
-2.86705882e+03	3.22869629e-07
-2.86700000e+03	3.22870255e-07
-2.86694118e+03	3.22870572e-07
-2.86688235e+03	3.22870669e-07
-2.86682353e+03	3.22871412e-07
-2.86676471e+03	3.22871845e-07
-2.86670588e+03	3.22871988e-07
-2.86664706e+03	3.22872372e-07
-2.86658824e+03	3.22873013e-07
-2.86652941e+03	3.22873251e-07
-2.86647059e+03	3.22873581e-07
-2.86641176e+03	3.22874256e-07
-2.86635294e+03	3.22874613e-07
-2.86629412e+03	3.22874730e-07
-2.86623529e+03	3.22875414e-07
-2.86617647e+03	3.22875919e-07
-2.86611765e+03	3.22875932e-07
-2.86605882e+03	3.22876401e-07
-2.86600000e+03	3.22877159e-07
-2.86594118e+03	3.22877453e-07
-2.86588235e+03	3.22877551e-07
-2.86582353e+03	3.22878064e-07
-2.86576471e+03	3.22878947e-07
-2.86570588e+03	3.22879080e-07
-2.86564706e+03	3.22879120e-07
-2.86558824e+03	3.22879746e-07
-2.86552941e+03	3.22880483e-07
-2.86547059e+03	3.22880744e-07
-2.86541176e+03	3.22880840e-07
-2.86535294e+03	3.22881272e-07
-2.86529412e+03	3.22882085e-07
-2.86523529e+03	3.22882498e-07
-2.86517647e+03	3.22882567e-07
-2.86511765e+03	3.22882679e-07
-2.86505882e+03	3.22883846e-07
-2.86500000e+03	3.22884401e-07
-2.86494118e+03	3.22883860e-07
-2.86488235e+03	3.22884550e-07
-2.86482353e+03	3.22885564e-07
-2.86476471e+03	3.22885589e-07
-2.86470588e+03	3.22885780e-07
-2.86464706e+03	3.22886359e-07
-2.86458824e+03	3.22886984e-07
-2.86452941e+03	3.22887218e-07
-2.86447059e+03	3.22887654e-07
-2.86441176e+03	3.22888159e-07
-2.86435294e+03	3.22888337e-07
-2.86429412e+03	3.22888910e-07
-2.86423529e+03	3.22889558e-07
-2.86417647e+03	3.22889533e-07
-2.86411765e+03	3.22889929e-07
-2.86405882e+03	3.22890836e-07
-2.86400000e+03	3.22891212e-07
-2.86394118e+03	3.22891246e-07
-2.86388235e+03	3.22891577e-07
-2.86382353e+03	3.22892492e-07
-2.86376471e+03	3.22892922e-07
-2.86370588e+03	3.22892830e-07
-2.86364706e+03	3.22893322e-07
-2.86358824e+03	3.22894108e-07
-2.86352941e+03	3.22894626e-07
-2.86347059e+03	3.22894743e-07
-2.86341176e+03	3.22894861e-07
-2.86335294e+03	3.22895556e-07
-2.86329412e+03	3.22896423e-07
-2.86323529e+03	3.22896416e-07
-2.86317647e+03	3.22896392e-07
-2.86311765e+03	3.22897553e-07
-2.86305882e+03	3.22897997e-07
-2.86300000e+03	3.22897943e-07
-2.86294118e+03	3.22898442e-07
-2.86288235e+03	3.22899008e-07
-2.86282353e+03	3.22899672e-07
-2.86276471e+03	3.22899887e-07
-2.86270588e+03	3.22899979e-07
-2.86264706e+03	3.22900726e-07
-2.86258824e+03	3.22901555e-07
-2.86252941e+03	3.22901369e-07
-2.86247059e+03	3.22901608e-07
-2.86241176e+03	3.22902688e-07
-2.86235294e+03	3.22903040e-07
-2.86229412e+03	3.22902990e-07
-2.86223529e+03	3.22903611e-07
-2.86217647e+03	3.22904353e-07
-2.86211765e+03	3.22904570e-07
-2.86205882e+03	3.22904874e-07
-2.86200000e+03	3.22905329e-07
-2.86194118e+03	3.22905811e-07
-2.86188235e+03	3.22906377e-07
-2.86182353e+03	3.22906738e-07
-2.86176471e+03	3.22907049e-07
-2.86170588e+03	3.22907400e-07
-2.86164706e+03	3.22908105e-07
-2.86158824e+03	3.22908621e-07
-2.86152941e+03	3.22908538e-07
-2.86147059e+03	3.22909263e-07
-2.86141176e+03	3.22909952e-07
-2.86135294e+03	3.22910092e-07
-2.86129412e+03	3.22910412e-07
-2.86123529e+03	3.22911143e-07
-2.86117647e+03	3.22911569e-07
-2.86111765e+03	3.22911543e-07
-2.86105882e+03	3.22912526e-07
-2.86100000e+03	3.22912906e-07
-2.86094118e+03	3.22912808e-07
-2.86088235e+03	3.22913776e-07
-2.86082353e+03	3.22914325e-07
-2.86076471e+03	3.22914276e-07
-2.86070588e+03	3.22914792e-07
-2.86064706e+03	3.22915519e-07
-2.86058824e+03	3.22916011e-07
-2.86052941e+03	3.22915914e-07
-2.86047059e+03	3.22916486e-07
-2.86041176e+03	3.22917468e-07
-2.86035294e+03	3.22917442e-07
-2.86029412e+03	3.22917830e-07
-2.86023529e+03	3.22918576e-07
-2.86017647e+03	3.22918920e-07
-2.86011765e+03	3.22919245e-07
-2.86005882e+03	3.22919732e-07
-2.86000000e+03	3.22920134e-07
-2.85994118e+03	3.22920631e-07
-2.85988235e+03	3.22921152e-07
-2.85982353e+03	3.22921433e-07
-2.85976471e+03	3.22921955e-07
-2.85970588e+03	3.22922387e-07
-2.85964706e+03	3.22922872e-07
-2.85958824e+03	3.22923231e-07
-2.85952941e+03	3.22923646e-07
-2.85947059e+03	3.22924228e-07
-2.85941176e+03	3.22924642e-07
-2.85935294e+03	3.22925030e-07
-2.85929412e+03	3.22925422e-07
-2.85923529e+03	3.22925883e-07
-2.85917647e+03	3.22926590e-07
-2.85911765e+03	3.22926879e-07
-2.85905882e+03	3.22926829e-07
-2.85900000e+03	3.22927975e-07
-2.85894118e+03	3.22928480e-07
-2.85888235e+03	3.22928321e-07
-2.85882353e+03	3.22928740e-07
-2.85876471e+03	3.22929659e-07
-2.85870588e+03	3.22930273e-07
-2.85864706e+03	3.22930143e-07
-2.85858824e+03	3.22930645e-07
-2.85852941e+03	3.22931351e-07
-2.85847059e+03	3.22931949e-07
-2.85841176e+03	3.22932233e-07
-2.85835294e+03	3.22932137e-07
-2.85829412e+03	3.22933027e-07
-2.85823529e+03	3.22933933e-07
-2.85817647e+03	3.22933977e-07
-2.85811765e+03	3.22934077e-07
-2.85805882e+03	3.22934796e-07
-2.85800000e+03	3.22935549e-07
-2.85794118e+03	3.22935882e-07
-2.85788235e+03	3.22935882e-07
-2.85782353e+03	3.22936540e-07
-2.85776471e+03	3.22937347e-07
-2.85770588e+03	3.22937796e-07
-2.85764706e+03	3.22937839e-07
-2.85758824e+03	3.22938207e-07
-2.85752941e+03	3.22939114e-07
-2.85747059e+03	3.22939652e-07
-2.85741176e+03	3.22939655e-07
-2.85735294e+03	3.22940024e-07
-2.85729412e+03	3.22940846e-07
-2.85723529e+03	3.22941536e-07
-2.85717647e+03	3.22941405e-07
-2.85711765e+03	3.22941983e-07
-2.85705882e+03	3.22942842e-07
-2.85700000e+03	3.22943039e-07
-2.85694118e+03	3.22943219e-07
-2.85688235e+03	3.22944075e-07
-2.85682353e+03	3.22944497e-07
-2.85676471e+03	3.22944824e-07
-2.85670588e+03	3.22945262e-07
-2.85664706e+03	3.22945752e-07
-2.85658824e+03	3.22946319e-07
-2.85652941e+03	3.22946596e-07
-2.85647059e+03	3.22947221e-07
-2.85641176e+03	3.22947588e-07
-2.85635294e+03	3.22947907e-07
-2.85629412e+03	3.22948549e-07
-2.85623529e+03	3.22949016e-07
-2.85617647e+03	3.22949494e-07
-2.85611765e+03	3.22949697e-07
-2.85605882e+03	3.22950444e-07
-2.85600000e+03	3.22950887e-07
-2.85594118e+03	3.22951268e-07
-2.85588235e+03	3.22951708e-07
-2.85582353e+03	3.22952255e-07
-2.85576471e+03	3.22952626e-07
-2.85570588e+03	3.22953254e-07
-2.85564706e+03	3.22953573e-07
-2.85558824e+03	3.22953977e-07
-2.85552941e+03	3.22954548e-07
-2.85547059e+03	3.22955088e-07
-2.85541176e+03	3.22955336e-07
-2.85535294e+03	3.22955873e-07
-2.85529412e+03	3.22956530e-07
-2.85523529e+03	3.22956894e-07
-2.85517647e+03	3.22957310e-07
-2.85511765e+03	3.22957708e-07
-2.85505882e+03	3.22958176e-07
-2.85500000e+03	3.22959090e-07
-2.85494118e+03	3.22959092e-07
-2.85488235e+03	3.22959480e-07
-2.85482353e+03	3.22960132e-07
-2.85476471e+03	3.22960916e-07
-2.85470588e+03	3.22960803e-07
-2.85464706e+03	3.22961391e-07
-2.85458824e+03	3.22962149e-07
-2.85452941e+03	3.22962570e-07
-2.85447059e+03	3.22962950e-07
-2.85441176e+03	3.22963180e-07
-2.85435294e+03	3.22963906e-07
-2.85429412e+03	3.22964557e-07
-2.85423529e+03	3.22964838e-07
-2.85417647e+03	3.22965127e-07
-2.85411765e+03	3.22965868e-07
-2.85405882e+03	3.22966330e-07
-2.85400000e+03	3.22966651e-07
-2.85394118e+03	3.22967149e-07
-2.85388235e+03	3.22967721e-07
-2.85382353e+03	3.22968168e-07
-2.85376471e+03	3.22968481e-07
-2.85370588e+03	3.22969089e-07
-2.85364706e+03	3.22969775e-07
-2.85358824e+03	3.22970007e-07
-2.85352941e+03	3.22970376e-07
-2.85347059e+03	3.22971014e-07
-2.85341176e+03	3.22971547e-07
-2.85335294e+03	3.22971947e-07
-2.85329412e+03	3.22972193e-07
-2.85323529e+03	3.22972815e-07
-2.85317647e+03	3.22973638e-07
-2.85311765e+03	3.22973843e-07
-2.85305882e+03	3.22974037e-07
-2.85300000e+03	3.22974819e-07
-2.85294118e+03	3.22975574e-07
-2.85288235e+03	3.22975689e-07
-2.85282353e+03	3.22976019e-07
-2.85276471e+03	3.22976652e-07
-2.85270588e+03	3.22977502e-07
-2.85264706e+03	3.22977518e-07
-2.85258824e+03	3.22978074e-07
-2.85252941e+03	3.22978678e-07
-2.85247059e+03	3.22979346e-07
-2.85241176e+03	3.22979451e-07
-2.85235294e+03	3.22979881e-07
-2.85229412e+03	3.22980780e-07
-2.85223529e+03	3.22981071e-07
-2.85217647e+03	3.22981402e-07
-2.85211765e+03	3.22982004e-07
-2.85205882e+03	3.22982607e-07
-2.85200000e+03	3.22982942e-07
-2.85194118e+03	3.22983348e-07
-2.85188235e+03	3.22983912e-07
-2.85182353e+03	3.22984555e-07
-2.85176471e+03	3.22984847e-07
-2.85170588e+03	3.22985391e-07
-2.85164706e+03	3.22985808e-07
-2.85158824e+03	3.22986523e-07
-2.85152941e+03	3.22986794e-07
-2.85147059e+03	3.22987262e-07
-2.85141176e+03	3.22987728e-07
-2.85135294e+03	3.22988378e-07
-2.85129412e+03	3.22988896e-07
-2.85123529e+03	3.22989155e-07
-2.85117647e+03	3.22989780e-07
-2.85111765e+03	3.22990278e-07
-2.85105882e+03	3.22990738e-07
-2.85100000e+03	3.22991262e-07
-2.85094118e+03	3.22991678e-07
-2.85088235e+03	3.22992195e-07
-2.85082353e+03	3.22992843e-07
-2.85076471e+03	3.22993223e-07
-2.85070588e+03	3.22993581e-07
-2.85064706e+03	3.22994149e-07
-2.85058824e+03	3.22994677e-07
-2.85052941e+03	3.22995186e-07
-2.85047059e+03	3.22995490e-07
-2.85041176e+03	3.22996142e-07
-2.85035294e+03	3.22996827e-07
-2.85029412e+03	3.22997154e-07
-2.85023529e+03	3.22997568e-07
-2.85017647e+03	3.22997903e-07
-2.85011765e+03	3.22998763e-07
-2.85005882e+03	3.22999266e-07
-2.85000000e+03	3.22999452e-07
-2.84994118e+03	3.22999808e-07
-2.84988235e+03	3.23000778e-07
-2.84982353e+03	3.23001227e-07
-2.84976471e+03	3.23001421e-07
-2.84970588e+03	3.23001894e-07
-2.84964706e+03	3.23002712e-07
-2.84958824e+03	3.23003141e-07
-2.84952941e+03	3.23003483e-07
-2.84947059e+03	3.23004031e-07
-2.84941176e+03	3.23004489e-07
-2.84935294e+03	3.23005065e-07
-2.84929412e+03	3.23005611e-07
-2.84923529e+03	3.23006007e-07
-2.84917647e+03	3.23006480e-07
-2.84911765e+03	3.23006935e-07
-2.84905882e+03	3.23007709e-07
-2.84900000e+03	3.23008103e-07
-2.84894118e+03	3.23008396e-07
-2.84888235e+03	3.23008939e-07
-2.84882353e+03	3.23009748e-07
-2.84876471e+03	3.23010132e-07
-2.84870588e+03	3.23010283e-07
-2.84864706e+03	3.23010888e-07
-2.84858824e+03	3.23011785e-07
-2.84852941e+03	3.23012135e-07
-2.84847059e+03	3.23012234e-07
-2.84841176e+03	3.23012973e-07
-2.84835294e+03	3.23013823e-07
-2.84829412e+03	3.23014028e-07
-2.84823529e+03	3.23014297e-07
-2.84817647e+03	3.23015048e-07
-2.84811765e+03	3.23015810e-07
-2.84805882e+03	3.23016057e-07
-2.84800000e+03	3.23016431e-07
-2.84794118e+03	3.23016993e-07
-2.84788235e+03	3.23017793e-07
-2.84782353e+03	3.23018252e-07
-2.84776471e+03	3.23018268e-07
-2.84770588e+03	3.23019041e-07
-2.84764706e+03	3.23019838e-07
-2.84758824e+03	3.23020286e-07
-2.84752941e+03	3.23020409e-07
-2.84747059e+03	3.23021012e-07
-2.84741176e+03	3.23021841e-07
-2.84735294e+03	3.23022207e-07
-2.84729412e+03	3.23022541e-07
-2.84723529e+03	3.23023074e-07
-2.84717647e+03	3.23023777e-07
-2.84711765e+03	3.23024441e-07
-2.84705882e+03	3.23024603e-07
-2.84700000e+03	3.23024974e-07
-2.84694118e+03	3.23025944e-07
-2.84688235e+03	3.23026369e-07
-2.84682353e+03	3.23026660e-07
-2.84676471e+03	3.23027059e-07
-2.84670588e+03	3.23027847e-07
-2.84664706e+03	3.23028577e-07
-2.84658824e+03	3.23028664e-07
-2.84652941e+03	3.23029181e-07
-2.84647059e+03	3.23029806e-07
-2.84641176e+03	3.23030520e-07
-2.84635294e+03	3.23030867e-07
-2.84629412e+03	3.23031232e-07
-2.84623529e+03	3.23031853e-07
-2.84617647e+03	3.23032487e-07
-2.84611765e+03	3.23032947e-07
-2.84605882e+03	3.23033444e-07
-2.84600000e+03	3.23033776e-07
-2.84594118e+03	3.23034471e-07
-2.84588235e+03	3.23035219e-07
-2.84582353e+03	3.23035435e-07
-2.84576471e+03	3.23035817e-07
-2.84570588e+03	3.23036509e-07
-2.84564706e+03	3.23037301e-07
-2.84558824e+03	3.23037503e-07
-2.84552941e+03	3.23037932e-07
-2.84547059e+03	3.23038698e-07
-2.84541176e+03	3.23039260e-07
-2.84535294e+03	3.23039676e-07
-2.84529412e+03	3.23040159e-07
-2.84523529e+03	3.23040503e-07
-2.84517647e+03	3.23041429e-07
-2.84511765e+03	3.23041679e-07
-2.84505882e+03	3.23042092e-07
-2.84500000e+03	3.23042906e-07
-2.84494118e+03	3.23043406e-07
-2.84488235e+03	3.23043656e-07
-2.84482353e+03	3.23044399e-07
-2.84476471e+03	3.23044911e-07
-2.84470588e+03	3.23045385e-07
-2.84464706e+03	3.23045906e-07
-2.84458824e+03	3.23046343e-07
-2.84452941e+03	3.23046944e-07
-2.84447059e+03	3.23047556e-07
-2.84441176e+03	3.23047998e-07
-2.84435294e+03	3.23048421e-07
-2.84429412e+03	3.23048994e-07
-2.84423529e+03	3.23049844e-07
-2.84417647e+03	3.23050029e-07
-2.84411765e+03	3.23050321e-07
-2.84405882e+03	3.23051251e-07
-2.84400000e+03	3.23051947e-07
-2.84394118e+03	3.23052316e-07
-2.84388235e+03	3.23052391e-07
-2.84382353e+03	3.23053286e-07
-2.84376471e+03	3.23054110e-07
-2.84370588e+03	3.23054364e-07
-2.84364706e+03	3.23054538e-07
-2.84358824e+03	3.23055312e-07
-2.84352941e+03	3.23056191e-07
-2.84347059e+03	3.23056449e-07
-2.84341176e+03	3.23056772e-07
-2.84335294e+03	3.23057435e-07
-2.84329412e+03	3.23058120e-07
-2.84323529e+03	3.23058615e-07
-2.84317647e+03	3.23059022e-07
-2.84311765e+03	3.23059533e-07
-2.84305882e+03	3.23060255e-07
-2.84300000e+03	3.23060754e-07
-2.84294118e+03	3.23061247e-07
-2.84288235e+03	3.23061543e-07
-2.84282353e+03	3.23062232e-07
-2.84276471e+03	3.23063158e-07
-2.84270588e+03	3.23063255e-07
-2.84264706e+03	3.23063514e-07
-2.84258824e+03	3.23064499e-07
-2.84252941e+03	3.23065258e-07
-2.84247059e+03	3.23065493e-07
-2.84241176e+03	3.23065752e-07
-2.84235294e+03	3.23066604e-07
-2.84229412e+03	3.23067285e-07
-2.84223529e+03	3.23067792e-07
-2.84217647e+03	3.23067941e-07
-2.84211765e+03	3.23068608e-07
-2.84205882e+03	3.23069505e-07
-2.84200000e+03	3.23069854e-07
-2.84194118e+03	3.23070025e-07
-2.84188235e+03	3.23070782e-07
-2.84182353e+03	3.23071647e-07
-2.84176471e+03	3.23072048e-07
-2.84170588e+03	3.23072252e-07
-2.84164706e+03	3.23072883e-07
-2.84158824e+03	3.23073766e-07
-2.84152941e+03	3.23074221e-07
-2.84147059e+03	3.23074504e-07
-2.84141176e+03	3.23074845e-07
-2.84135294e+03	3.23076096e-07
-2.84129412e+03	3.23076438e-07
-2.84123529e+03	3.23076513e-07
-2.84117647e+03	3.23077108e-07
-2.84111765e+03	3.23078156e-07
-2.84105882e+03	3.23078705e-07
-2.84100000e+03	3.23078729e-07
-2.84094118e+03	3.23079232e-07
-2.84088235e+03	3.23080274e-07
-2.84082353e+03	3.23080859e-07
-2.84076471e+03	3.23080968e-07
-2.84070588e+03	3.23081537e-07
-2.84064706e+03	3.23082281e-07
-2.84058824e+03	3.23082927e-07
-2.84052941e+03	3.23083371e-07
-2.84047059e+03	3.23083762e-07
-2.84041176e+03	3.23084377e-07
-2.84035294e+03	3.23085114e-07
-2.84029412e+03	3.23085594e-07
-2.84023529e+03	3.23085998e-07
-2.84017647e+03	3.23086429e-07
-2.84011765e+03	3.23087183e-07
-2.84005882e+03	3.23087877e-07
-2.84000000e+03	3.23088194e-07
-2.83994118e+03	3.23088653e-07
-2.83988235e+03	3.23089348e-07
-2.83982353e+03	3.23090237e-07
-2.83976471e+03	3.23090410e-07
-2.83970588e+03	3.23090734e-07
-2.83964706e+03	3.23091611e-07
-2.83958824e+03	3.23092259e-07
-2.83952941e+03	3.23092565e-07
-2.83947059e+03	3.23093031e-07
-2.83941176e+03	3.23093818e-07
-2.83935294e+03	3.23094451e-07
-2.83929412e+03	3.23094868e-07
-2.83923529e+03	3.23095253e-07
-2.83917647e+03	3.23095891e-07
-2.83911765e+03	3.23096868e-07
-2.83905882e+03	3.23097009e-07
-2.83900000e+03	3.23097319e-07
-2.83894118e+03	3.23098460e-07
-2.83888235e+03	3.23098907e-07
-2.83882353e+03	3.23099235e-07
-2.83876471e+03	3.23099638e-07
-2.83870588e+03	3.23100504e-07
-2.83864706e+03	3.23101104e-07
-2.83858824e+03	3.23101425e-07
-2.83852941e+03	3.23101884e-07
-2.83847059e+03	3.23102764e-07
-2.83841176e+03	3.23103295e-07
-2.83835294e+03	3.23103626e-07
-2.83829412e+03	3.23104227e-07
-2.83823529e+03	3.23105024e-07
-2.83817647e+03	3.23105476e-07
-2.83811765e+03	3.23105914e-07
-2.83805882e+03	3.23106609e-07
-2.83800000e+03	3.23107092e-07
-2.83794118e+03	3.23107683e-07
-2.83788235e+03	3.23108361e-07
-2.83782353e+03	3.23108718e-07
-2.83776471e+03	3.23109200e-07
-2.83770588e+03	3.23109922e-07
-2.83764706e+03	3.23110702e-07
-2.83758824e+03	3.23110998e-07
-2.83752941e+03	3.23111383e-07
-2.83747059e+03	3.23112481e-07
-2.83741176e+03	3.23112744e-07
-2.83735294e+03	3.23113079e-07
-2.83729412e+03	3.23113919e-07
-2.83723529e+03	3.23114406e-07
-2.83717647e+03	3.23114997e-07
-2.83711765e+03	3.23115675e-07
-2.83705882e+03	3.23115990e-07
-2.83700000e+03	3.23116511e-07
-2.83694118e+03	3.23117502e-07
-2.83688235e+03	3.23117933e-07
-2.83682353e+03	3.23118099e-07
-2.83676471e+03	3.23118800e-07
-2.83670588e+03	3.23119740e-07
-2.83664706e+03	3.23120328e-07
-2.83658824e+03	3.23120268e-07
-2.83652941e+03	3.23120995e-07
-2.83647059e+03	3.23122155e-07
-2.83641176e+03	3.23122446e-07
-2.83635294e+03	3.23122626e-07
-2.83629412e+03	3.23123352e-07
-2.83623529e+03	3.23124387e-07
-2.83617647e+03	3.23124612e-07
-2.83611765e+03	3.23125034e-07
-2.83605882e+03	3.23125833e-07
-2.83600000e+03	3.23126275e-07
-2.83594118e+03	3.23126884e-07
-2.83588235e+03	3.23127434e-07
-2.83582353e+03	3.23128161e-07
-2.83576471e+03	3.23128525e-07
-2.83570588e+03	3.23129213e-07
-2.83564706e+03	3.23129785e-07
-2.83558824e+03	3.23130451e-07
-2.83552941e+03	3.23130772e-07
-2.83547059e+03	3.23131408e-07
-2.83541176e+03	3.23132248e-07
-2.83535294e+03	3.23132601e-07
-2.83529412e+03	3.23133074e-07
-2.83523529e+03	3.23133816e-07
-2.83517647e+03	3.23134370e-07
-2.83511765e+03	3.23135002e-07
-2.83505882e+03	3.23135435e-07
-2.83500000e+03	3.23136003e-07
-2.83494118e+03	3.23136792e-07
-2.83488235e+03	3.23137263e-07
-2.83482353e+03	3.23137734e-07
-2.83476471e+03	3.23138235e-07
-2.83470588e+03	3.23139189e-07
-2.83464706e+03	3.23139545e-07
-2.83458824e+03	3.23139693e-07
-2.83452941e+03	3.23140884e-07
-2.83447059e+03	3.23141459e-07
-2.83441176e+03	3.23141665e-07
-2.83435294e+03	3.23142243e-07
-2.83429412e+03	3.23143228e-07
-2.83423529e+03	3.23143687e-07
-2.83417647e+03	3.23143912e-07
-2.83411765e+03	3.23144714e-07
-2.83405882e+03	3.23145659e-07
-2.83400000e+03	3.23145756e-07
-2.83394118e+03	3.23146245e-07
-2.83388235e+03	3.23147294e-07
-2.83382353e+03	3.23147878e-07
-2.83376471e+03	3.23148002e-07
-2.83370588e+03	3.23148704e-07
-2.83364706e+03	3.23149621e-07
-2.83358824e+03	3.23149978e-07
-2.83352941e+03	3.23150433e-07
-2.83347059e+03	3.23151321e-07
-2.83341176e+03	3.23151644e-07
-2.83335294e+03	3.23152466e-07
-2.83329412e+03	3.23152960e-07
-2.83323529e+03	3.23153227e-07
-2.83317647e+03	3.23154283e-07
-2.83311765e+03	3.23154773e-07
-2.83305882e+03	3.23155065e-07
-2.83300000e+03	3.23155606e-07
-2.83294118e+03	3.23156709e-07
-2.83288235e+03	3.23157226e-07
-2.83282353e+03	3.23157237e-07
-2.83276471e+03	3.23158074e-07
-2.83270588e+03	3.23159129e-07
-2.83264706e+03	3.23159455e-07
-2.83258824e+03	3.23159679e-07
-2.83252941e+03	3.23160538e-07
-2.83247059e+03	3.23161352e-07
-2.83241176e+03	3.23161726e-07
-2.83235294e+03	3.23162175e-07
-2.83229412e+03	3.23162813e-07
-2.83223529e+03	3.23163645e-07
-2.83217647e+03	3.23164275e-07
-2.83211765e+03	3.23164578e-07
-2.83205882e+03	3.23165223e-07
-2.83200000e+03	3.23165757e-07
-2.83194118e+03	3.23166772e-07
-2.83188235e+03	3.23167062e-07
-2.83182353e+03	3.23167376e-07
-2.83176471e+03	3.23168312e-07
-2.83170588e+03	3.23168974e-07
-2.83164706e+03	3.23169434e-07
-2.83158824e+03	3.23170022e-07
-2.83152941e+03	3.23170435e-07
-2.83147059e+03	3.23171270e-07
-2.83141176e+03	3.23172028e-07
-2.83135294e+03	3.23172199e-07
-2.83129412e+03	3.23172863e-07
-2.83123529e+03	3.23173836e-07
-2.83117647e+03	3.23174170e-07
-2.83111765e+03	3.23174743e-07
-2.83105882e+03	3.23175569e-07
-2.83100000e+03	3.23175785e-07
-2.83094118e+03	3.23176507e-07
-2.83088235e+03	3.23177477e-07
-2.83082353e+03	3.23177752e-07
-2.83076471e+03	3.23177994e-07
-2.83070588e+03	3.23179306e-07
-2.83064706e+03	3.23179718e-07
-2.83058824e+03	3.23179910e-07
-2.83052941e+03	3.23180810e-07
-2.83047059e+03	3.23181473e-07
-2.83041176e+03	3.23181954e-07
-2.83035294e+03	3.23182459e-07
-2.83029412e+03	3.23183342e-07
-2.83023529e+03	3.23183957e-07
-2.83017647e+03	3.23184132e-07
-2.83011765e+03	3.23185086e-07
-2.83005882e+03	3.23185827e-07
-2.83000000e+03	3.23185964e-07
-2.82994118e+03	3.23186758e-07
-2.82988235e+03	3.23187606e-07
-2.82982353e+03	3.23187899e-07
-2.82976471e+03	3.23188409e-07
-2.82970588e+03	3.23189381e-07
-2.82964706e+03	3.23190067e-07
-2.82958824e+03	3.23190015e-07
-2.82952941e+03	3.23191094e-07
-2.82947059e+03	3.23191910e-07
-2.82941176e+03	3.23192131e-07
-2.82935294e+03	3.23192787e-07
-2.82929412e+03	3.23193522e-07
-2.82923529e+03	3.23194171e-07
-2.82917647e+03	3.23194703e-07
-2.82911765e+03	3.23195090e-07
-2.82905882e+03	3.23195998e-07
-2.82900000e+03	3.23196671e-07
-2.82894118e+03	3.23197104e-07
-2.82888235e+03	3.23197580e-07
-2.82882353e+03	3.23198351e-07
-2.82876471e+03	3.23199107e-07
-2.82870588e+03	3.23199566e-07
-2.82864706e+03	3.23199847e-07
-2.82858824e+03	3.23200892e-07
-2.82852941e+03	3.23201756e-07
-2.82847059e+03	3.23201785e-07
-2.82841176e+03	3.23202489e-07
-2.82835294e+03	3.23203271e-07
-2.82829412e+03	3.23203945e-07
-2.82823529e+03	3.23204483e-07
-2.82817647e+03	3.23204960e-07
-2.82811765e+03	3.23205630e-07
-2.82805882e+03	3.23206388e-07
-2.82800000e+03	3.23207000e-07
-2.82794118e+03	3.23207397e-07
-2.82788235e+03	3.23208028e-07
-2.82782353e+03	3.23208917e-07
-2.82776471e+03	3.23209578e-07
-2.82770588e+03	3.23209602e-07
-2.82764706e+03	3.23210765e-07
-2.82758824e+03	3.23211468e-07
-2.82752941e+03	3.23211739e-07
-2.82747059e+03	3.23212201e-07
-2.82741176e+03	3.23213106e-07
-2.82735294e+03	3.23213888e-07
-2.82729412e+03	3.23214301e-07
-2.82723529e+03	3.23214638e-07
-2.82717647e+03	3.23215489e-07
-2.82711765e+03	3.23216503e-07
-2.82705882e+03	3.23216887e-07
-2.82700000e+03	3.23216990e-07
-2.82694118e+03	3.23218007e-07
-2.82688235e+03	3.23219043e-07
-2.82682353e+03	3.23219126e-07
-2.82676471e+03	3.23219604e-07
-2.82670588e+03	3.23220629e-07
-2.82664706e+03	3.23221133e-07
-2.82658824e+03	3.23221785e-07
-2.82652941e+03	3.23222289e-07
-2.82647059e+03	3.23222975e-07
-2.82641176e+03	3.23223544e-07
-2.82635294e+03	3.23224309e-07
-2.82629412e+03	3.23224926e-07
-2.82623529e+03	3.23225274e-07
-2.82617647e+03	3.23226103e-07
-2.82611765e+03	3.23226986e-07
-2.82605882e+03	3.23227433e-07
-2.82600000e+03	3.23227703e-07
-2.82594118e+03	3.23228585e-07
-2.82588235e+03	3.23229347e-07
-2.82582353e+03	3.23229951e-07
-2.82576471e+03	3.23230250e-07
-2.82570588e+03	3.23231212e-07
-2.82564706e+03	3.23231780e-07
-2.82558824e+03	3.23232354e-07
-2.82552941e+03	3.23233084e-07
-2.82547059e+03	3.23233450e-07
-2.82541176e+03	3.23234205e-07
-2.82535294e+03	3.23235116e-07
-2.82529412e+03	3.23235459e-07
-2.82523529e+03	3.23236031e-07
-2.82517647e+03	3.23236682e-07
-2.82511765e+03	3.23237685e-07
-2.82505882e+03	3.23238044e-07
-2.82500000e+03	3.23238363e-07
-2.82494118e+03	3.23239182e-07
-2.82488235e+03	3.23240149e-07
-2.82482353e+03	3.23240754e-07
-2.82476471e+03	3.23240813e-07
-2.82470588e+03	3.23241646e-07
-2.82464706e+03	3.23242754e-07
-2.82458824e+03	3.23243119e-07
-2.82452941e+03	3.23243433e-07
-2.82447059e+03	3.23244136e-07
-2.82441176e+03	3.23245298e-07
-2.82435294e+03	3.23245822e-07
-2.82429412e+03	3.23245939e-07
-2.82423529e+03	3.23246697e-07
-2.82417647e+03	3.23247835e-07
-2.82411765e+03	3.23248257e-07
-2.82405882e+03	3.23248423e-07
-2.82400000e+03	3.23249360e-07
-2.82394118e+03	3.23250367e-07
-2.82388235e+03	3.23250715e-07
-2.82382353e+03	3.23251130e-07
-2.82376471e+03	3.23251877e-07
-2.82370588e+03	3.23252816e-07
-2.82364706e+03	3.23253478e-07
[truncated: 98,001 more rows]
