# Supplementary material for: Observation of angular momentum transfer among crystal lattice modes
Source: Nat Phys. 2026 May 12;22(7):1100–6. doi: 10.1038/s41567-026-03274-8 (PMC13423836; doi:10.1038/s41567-026-03274-8)
Supplement: Supplementary file 9 — Source data for Fig. 4a–c. [file 41567_2026_3274_MOESM9_ESM.zip › Fig4c_phononic_force_ellipticity.txt]

Frequency-decomposed ellipticity of the phononic driving force
Frequency (THz)	Ellipticity (norm.)
-2.94111765e+03	-2.81492292e-04
-2.94105882e+03	-3.69333935e-04
-2.94100000e+03	1.80960308e-04
-2.94094118e+03	5.15103975e-04
-2.94088235e+03	-1.34304253e-04
-2.94082353e+03	-7.00448588e-04
-2.94076471e+03	2.27177918e-04
-2.94070588e+03	7.59991134e-04
-2.94064706e+03	-3.00798452e-04
-2.94058824e+03	-7.78722388e-04
-2.94052941e+03	3.74119155e-04
-2.94047059e+03	7.48597564e-04
-2.94041176e+03	-4.30161139e-04
-2.94035294e+03	-6.85535849e-04
-2.94029412e+03	4.61064871e-04
-2.94023529e+03	6.12519010e-04
-2.94017647e+03	-5.10728851e-04
-2.94011765e+03	-4.71949108e-04
-2.94005882e+03	5.00492523e-04
-2.94000000e+03	3.21595451e-04
-2.93994118e+03	-4.61743556e-04
-2.93988235e+03	-1.40835609e-04
-2.93982353e+03	3.16936172e-04
-2.93976471e+03	5.01226603e-05
-2.93970588e+03	-1.87617293e-04
-2.93964706e+03	-6.10426223e-06
-2.93958824e+03	8.75918193e-05
-2.93952941e+03	-4.41895020e-05
-2.93947059e+03	4.40773209e-05
-2.93941176e+03	2.77213908e-08
-2.93935294e+03	-9.89535121e-05
-2.93929412e+03	5.37259968e-05
-2.93923529e+03	6.93187166e-05
-2.93917647e+03	-6.24179992e-05
-2.93911765e+03	-2.44006466e-05
-2.93905882e+03	4.79879664e-05
-2.93900000e+03	-6.25289493e-05
-2.93894118e+03	3.75973602e-05
-2.93888235e+03	9.66881615e-05
-2.93882353e+03	-1.30076224e-04
-2.93876471e+03	-9.15439939e-05
-2.93870588e+03	1.68356836e-04
-2.93864706e+03	1.23549482e-04
-2.93858824e+03	-2.64903046e-04
-2.93852941e+03	-8.79287009e-05
-2.93847059e+03	3.25072154e-04
-2.93841176e+03	-9.39170819e-06
-2.93835294e+03	-3.05876528e-04
-2.93829412e+03	9.03752308e-05
-2.93823529e+03	2.29389090e-04
-2.93817647e+03	-1.53973605e-04
-2.93811765e+03	-1.13937262e-04
-2.93805882e+03	1.52982543e-04
-2.93800000e+03	2.71273095e-05
-2.93794118e+03	-1.69592410e-04
-2.93788235e+03	5.24246259e-05
-2.93782353e+03	1.91971737e-04
-2.93776471e+03	-1.48134593e-04
-2.93770588e+03	-2.18242088e-04
-2.93764706e+03	2.42222190e-04
-2.93758824e+03	2.31172520e-04
-2.93752941e+03	-3.62078659e-04
-2.93747059e+03	-1.64978776e-04
-2.93741176e+03	3.50520176e-04
-2.93735294e+03	1.82654437e-04
-2.93729412e+03	-3.80867465e-04
-2.93723529e+03	-1.89543742e-04
-2.93717647e+03	4.08041570e-04
-2.93711765e+03	1.16130823e-04
-2.93705882e+03	-3.21831997e-04
-2.93700000e+03	-1.19466133e-04
-2.93694118e+03	1.89109377e-04
-2.93688235e+03	2.32375250e-04
-2.93682353e+03	-1.86565791e-04
-2.93676471e+03	-2.75370833e-04
-2.93670588e+03	1.59218720e-04
-2.93664706e+03	2.88726421e-04
-2.93658824e+03	-9.82563956e-05
-2.93652941e+03	-3.77731303e-04
-2.93647059e+03	1.21042654e-04
-2.93641176e+03	3.87789418e-04
-2.93635294e+03	-1.37637119e-04
-2.93629412e+03	-3.78442315e-04
-2.93623529e+03	1.12366167e-04
-2.93617647e+03	3.98365142e-04
-2.93611765e+03	-1.50383429e-04
-2.93605882e+03	-3.80389045e-04
-2.93600000e+03	1.87215310e-04
-2.93594118e+03	2.80872147e-04
-2.93588235e+03	-1.49639841e-04
-2.93582353e+03	-2.01570632e-04
-2.93576471e+03	2.74809890e-05
-2.93570588e+03	1.93285055e-04
-2.93564706e+03	7.87550648e-05
-2.93558824e+03	-2.58618395e-04
-2.93552941e+03	-1.13172439e-04
-2.93547059e+03	2.38031714e-04
-2.93541176e+03	2.11076377e-04
-2.93535294e+03	-2.85934065e-04
-2.93529412e+03	-2.94915243e-04
-2.93523529e+03	3.31791104e-04
-2.93517647e+03	3.50488710e-04
-2.93511765e+03	-3.93333941e-04
-2.93505882e+03	-3.81883861e-04
-2.93500000e+03	4.31101194e-04
-2.93494118e+03	3.37930502e-04
-2.93488235e+03	-3.54746033e-04
-2.93482353e+03	-3.96161155e-04
-2.93476471e+03	2.68958705e-04
-2.93470588e+03	5.03914715e-04
-2.93464706e+03	-2.63811893e-04
-2.93458824e+03	-5.69777654e-04
-2.93452941e+03	2.23293289e-04
-2.93447059e+03	6.17628242e-04
-2.93441176e+03	-1.72040352e-04
-2.93435294e+03	-6.98377776e-04
-2.93429412e+03	1.26144622e-04
-2.93423529e+03	7.62047561e-04
-2.93417647e+03	-1.04105845e-04
-2.93411765e+03	-8.42122227e-04
-2.93405882e+03	1.19662926e-04
-2.93400000e+03	8.66955428e-04
-2.93394118e+03	-1.72006189e-04
-2.93388235e+03	-8.62316154e-04
-2.93382353e+03	2.54593881e-04
-2.93376471e+03	7.36159916e-04
-2.93370588e+03	-3.04084948e-04
-2.93364706e+03	-5.65466830e-04
-2.93358824e+03	2.81839413e-04
-2.93352941e+03	3.49625648e-04
-2.93347059e+03	-1.79821381e-04
-2.93341176e+03	-2.08987752e-04
-2.93335294e+03	5.58100764e-05
-2.93329412e+03	8.82041400e-05
-2.93323529e+03	5.11235858e-05
-2.93317647e+03	9.44143193e-06
-2.93311765e+03	-2.07677344e-04
-2.93305882e+03	-6.03066356e-05
-2.93300000e+03	3.68172555e-04
-2.93294118e+03	-7.19997902e-06
-2.93288235e+03	-4.92688251e-04
-2.93282353e+03	1.52695376e-04
-2.93276471e+03	4.71964879e-04
-2.93270588e+03	-2.93411296e-04
-2.93264706e+03	-3.84998239e-04
-2.93258824e+03	3.80727079e-04
-2.93252941e+03	1.99708815e-04
-2.93247059e+03	-3.56483926e-04
-2.93241176e+03	-6.61817617e-05
-2.93235294e+03	2.35051024e-04
-2.93229412e+03	1.65364445e-05
-2.93223529e+03	-1.34298058e-04
-2.93217647e+03	-7.22445664e-05
-2.93211765e+03	1.28916469e-04
-2.93205882e+03	5.60895898e-05
-2.93200000e+03	-1.73279797e-04
-2.93194118e+03	5.70519924e-05
-2.93188235e+03	7.29429063e-05
-2.93182353e+03	-1.12794862e-04
-2.93176471e+03	6.87258936e-06
-2.93170588e+03	1.29309940e-04
-2.93164706e+03	-9.41353519e-05
-2.93158824e+03	-1.45905026e-04
-2.93152941e+03	1.48562323e-04
-2.93147059e+03	1.29417291e-04
-2.93141176e+03	-1.79094276e-04
-2.93135294e+03	-1.33798908e-04
-2.93129412e+03	1.19357727e-04
-2.93123529e+03	2.16328874e-04
-2.93117647e+03	-1.25719131e-04
-2.93111765e+03	-3.10789076e-04
-2.93105882e+03	1.07084625e-04
-2.93100000e+03	4.10827674e-04
-2.93094118e+03	-1.23235129e-04
-2.93088235e+03	-5.39229814e-04
-2.93082353e+03	1.65424565e-04
-2.93076471e+03	6.18577372e-04
-2.93070588e+03	-2.54184242e-04
-2.93064706e+03	-6.67198947e-04
-2.93058824e+03	3.63403082e-04
-2.93052941e+03	5.78153529e-04
-2.93047059e+03	-4.29881324e-04
-2.93041176e+03	-4.30055693e-04
-2.93035294e+03	3.72815697e-04
-2.93029412e+03	2.59812418e-04
-2.93023529e+03	-2.47323933e-04
-2.93017647e+03	-1.50162446e-04
-2.93011765e+03	3.31583565e-05
-2.93005882e+03	1.31392226e-04
-2.93000000e+03	1.33849247e-04
-2.92994118e+03	-2.38563273e-04
-2.92988235e+03	-1.65182397e-04
-2.92982353e+03	2.65286783e-04
-2.92976471e+03	1.01200435e-04
-2.92970588e+03	-1.91409428e-04
-2.92964706e+03	-1.36524561e-04
-2.92958824e+03	1.58285618e-04
-2.92952941e+03	6.53267340e-05
-2.92947059e+03	-8.80134079e-05
-2.92941176e+03	6.61057425e-05
-2.92935294e+03	-2.34468178e-04
-2.92929412e+03	1.82431889e-05
-2.92923529e+03	4.75706234e-04
-2.92917647e+03	-2.82196023e-04
-2.92911765e+03	-5.10476191e-04
-2.92905882e+03	4.31062811e-04
-2.92900000e+03	4.42969333e-04
-2.92894118e+03	-4.74236119e-04
-2.92888235e+03	-4.46612860e-04
-2.92882353e+03	4.88882044e-04
-2.92876471e+03	4.25012098e-04
-2.92870588e+03	-5.26387773e-04
-2.92864706e+03	-3.64952325e-04
-2.92858824e+03	4.55236049e-04
-2.92852941e+03	3.18753512e-04
-2.92847059e+03	-3.73410691e-04
-2.92841176e+03	-3.36631224e-04
-2.92835294e+03	2.69882531e-04
-2.92829412e+03	3.63619841e-04
-2.92823529e+03	-2.07146189e-04
-2.92817647e+03	-4.38272293e-04
-2.92811765e+03	1.64462982e-04
-2.92805882e+03	5.00446468e-04
-2.92800000e+03	-2.28157356e-04
-2.92794118e+03	-4.95898771e-04
-2.92788235e+03	2.60324384e-04
-2.92782353e+03	3.85680578e-04
-2.92776471e+03	-2.01409731e-04
-2.92770588e+03	-3.86724450e-04
-2.92764706e+03	1.52447719e-04
-2.92758824e+03	3.90958196e-04
-2.92752941e+03	-1.93797011e-04
-2.92747059e+03	-3.54285099e-04
-2.92741176e+03	1.82958959e-04
-2.92735294e+03	2.89356263e-04
-2.92729412e+03	-1.94753349e-04
-2.92723529e+03	-2.16963151e-04
-2.92717647e+03	1.25785627e-04
-2.92711765e+03	1.68786399e-04
-2.92705882e+03	-9.00294441e-05
-2.92700000e+03	-1.78210206e-04
-2.92694118e+03	8.54550339e-05
-2.92688235e+03	1.13350810e-04
-2.92682353e+03	-9.09854776e-05
-2.92676471e+03	-2.44229274e-05
-2.92670588e+03	-2.68773151e-05
-2.92664706e+03	-1.56135806e-05
-2.92658824e+03	1.58259774e-04
-2.92652941e+03	-1.09470919e-04
-2.92647059e+03	-2.03229261e-04
-2.92641176e+03	2.25387725e-04
-2.92635294e+03	1.35522375e-04
-2.92629412e+03	-3.57951298e-04
-2.92623529e+03	3.99952023e-05
-2.92617647e+03	2.87710884e-04
-2.92611765e+03	-1.69409436e-04
-2.92605882e+03	-1.48550073e-04
-2.92600000e+03	9.99135413e-05
-2.92594118e+03	7.82638227e-05
-2.92588235e+03	1.88731228e-05
-2.92582353e+03	-2.21640453e-04
-2.92576471e+03	-2.33044751e-05
-2.92570588e+03	3.44451881e-04
-2.92564706e+03	-1.12199412e-04
-2.92558824e+03	-3.93169792e-04
-2.92552941e+03	2.15179811e-04
-2.92547059e+03	3.31093785e-04
-2.92541176e+03	-2.48326664e-04
-2.92535294e+03	-3.35649625e-04
-2.92529412e+03	2.49460084e-04
-2.92523529e+03	2.98167593e-04
-2.92517647e+03	-2.29225333e-04
-2.92511765e+03	-3.32202962e-04
-2.92505882e+03	1.98653003e-04
-2.92500000e+03	3.52734291e-04
-2.92494118e+03	-2.71363212e-04
-2.92488235e+03	-2.68418695e-04
-2.92482353e+03	2.41338967e-04
-2.92476471e+03	6.13884265e-05
-2.92470588e+03	-3.00841617e-05
-2.92464706e+03	-1.93403051e-05
-2.92458824e+03	-2.55584792e-04
-2.92452941e+03	1.11137807e-04
-2.92447059e+03	3.99681528e-04
-2.92441176e+03	-2.78035897e-04
-2.92435294e+03	-4.22577756e-04
-2.92429412e+03	3.37668873e-04
-2.92423529e+03	3.24262985e-04
-2.92417647e+03	-2.62889286e-04
-2.92411765e+03	-3.17700026e-04
-2.92405882e+03	7.29740232e-05
-2.92400000e+03	4.33302765e-04
-2.92394118e+03	-3.55073413e-05
-2.92388235e+03	-5.35695377e-04
-2.92382353e+03	-1.06173367e-06
-2.92376471e+03	5.68912570e-04
-2.92370588e+03	-1.52678283e-05
-2.92364706e+03	-5.53394709e-04
-2.92358824e+03	-7.10300461e-05
-2.92352941e+03	5.33074206e-04
-2.92347059e+03	1.48917069e-04
-2.92341176e+03	-5.88081288e-04
-2.92335294e+03	-2.48154705e-04
-2.92329412e+03	6.83581017e-04
-2.92323529e+03	2.00562976e-04
-2.92317647e+03	-7.38972876e-04
-2.92311765e+03	-1.76179857e-04
-2.92305882e+03	7.27730615e-04
-2.92300000e+03	1.46853918e-04
-2.92294118e+03	-7.76584583e-04
-2.92288235e+03	-1.23943866e-04
-2.92282353e+03	8.14423394e-04
-2.92276471e+03	-6.08087605e-06
-2.92270588e+03	-8.23604049e-04
-2.92264706e+03	1.48382815e-04
-2.92258824e+03	6.58501357e-04
-2.92252941e+03	-1.90678883e-04
-2.92247059e+03	-5.51021049e-04
-2.92241176e+03	1.43843125e-04
-2.92235294e+03	4.46733830e-04
-2.92229412e+03	-1.05197966e-04
-2.92223529e+03	-4.01969208e-04
-2.92217647e+03	1.50744162e-05
-2.92211765e+03	3.60988838e-04
-2.92205882e+03	5.60102657e-05
-2.92200000e+03	-4.41794707e-04
-2.92194118e+03	-3.41510762e-05
-2.92188235e+03	4.00289066e-04
-2.92182353e+03	-1.12005031e-05
-2.92176471e+03	-3.38905818e-04
-2.92170588e+03	-6.37272246e-05
-2.92164706e+03	3.73948805e-04
-2.92158824e+03	-6.63949409e-05
-2.92152941e+03	-3.20454551e-04
-2.92147059e+03	2.07618544e-04
-2.92141176e+03	1.66203079e-05
-2.92135294e+03	-1.55359015e-04
-2.92129412e+03	1.95899174e-04
-2.92123529e+03	-7.55253809e-05
-2.92117647e+03	-2.49547153e-04
-2.92111765e+03	2.12546901e-04
-2.92105882e+03	1.70256617e-04
-2.92100000e+03	-2.77430421e-04
-2.92094118e+03	-1.29154914e-04
-2.92088235e+03	2.61361818e-04
-2.92082353e+03	5.55966100e-05
-2.92076471e+03	-2.68545783e-04
-2.92070588e+03	5.39744390e-05
-2.92064706e+03	9.88859010e-05
-2.92058824e+03	-1.01561045e-04
-2.92052941e+03	6.78491345e-05
-2.92047059e+03	-1.36412238e-05
-2.92041176e+03	-1.75611368e-04
-2.92035294e+03	1.29777023e-04
-2.92029412e+03	1.23937963e-04
-2.92023529e+03	-2.15082330e-04
-2.92017647e+03	-6.44740527e-05
-2.92011765e+03	2.23679876e-04
-2.92005882e+03	-1.06519034e-04
-2.92000000e+03	-1.29398436e-04
-2.91994118e+03	1.66384648e-04
-2.91988235e+03	-3.09958482e-05
-2.91982353e+03	-1.96736650e-04
-2.91976471e+03	1.23012136e-04
-2.91970588e+03	1.71169215e-04
-2.91964706e+03	-2.30547394e-04
-2.91958824e+03	-1.72305147e-04
-2.91952941e+03	2.88927607e-04
-2.91947059e+03	1.08032236e-04
-2.91941176e+03	-3.54262173e-04
-2.91935294e+03	-4.29879733e-05
-2.91929412e+03	2.96456130e-04
-2.91923529e+03	-1.05787848e-05
-2.91917647e+03	-2.79438303e-04
-2.91911765e+03	3.72597709e-05
-2.91905882e+03	1.93952344e-04
-2.91900000e+03	-9.98953756e-05
-2.91894118e+03	-1.00337890e-04
-2.91888235e+03	6.67104844e-05
-2.91882353e+03	6.77704837e-06
-2.91876471e+03	-9.62299779e-05
-2.91870588e+03	7.47073384e-05
-2.91864706e+03	8.90718107e-05
-2.91858824e+03	-2.61971519e-04
-2.91852941e+03	-2.94663522e-05
-2.91847059e+03	4.04675000e-04
-2.91841176e+03	-1.76664629e-04
-2.91835294e+03	-5.02888061e-04
-2.91829412e+03	4.32895681e-04
-2.91823529e+03	3.41914617e-04
-2.91817647e+03	-5.68147340e-04
-2.91811765e+03	-2.13935886e-04
-2.91805882e+03	5.77649180e-04
-2.91800000e+03	5.94520294e-05
-2.91794118e+03	-5.37031618e-04
-2.91788235e+03	-2.18204284e-05
-2.91782353e+03	4.13419722e-04
-2.91776471e+03	7.05030960e-05
-2.91770588e+03	-4.24836847e-04
-2.91764706e+03	-1.37853420e-04
-2.91758824e+03	3.97307007e-04
-2.91752941e+03	1.77139721e-04
-2.91747059e+03	-4.26094730e-04
-2.91741176e+03	-2.48863345e-04
-2.91735294e+03	4.06033787e-04
-2.91729412e+03	2.79472806e-04
-2.91723529e+03	-4.06055300e-04
-2.91717647e+03	-3.90930860e-04
-2.91711765e+03	4.16353506e-04
-2.91705882e+03	4.19784007e-04
-2.91700000e+03	-4.80864810e-04
-2.91694118e+03	-4.11533148e-04
-2.91688235e+03	4.34600801e-04
-2.91682353e+03	3.43522989e-04
-2.91676471e+03	-3.49195027e-04
-2.91670588e+03	-3.66928023e-04
-2.91664706e+03	2.06460571e-04
-2.91658824e+03	3.77487226e-04
-2.91652941e+03	-1.07851950e-04
-2.91647059e+03	-4.44879359e-04
-2.91641176e+03	-3.42908610e-05
-2.91635294e+03	4.98497579e-04
-2.91629412e+03	8.97644168e-05
-2.91623529e+03	-5.58976703e-04
-2.91617647e+03	-1.96762838e-04
-2.91611765e+03	5.72466065e-04
-2.91605882e+03	2.54077581e-04
-2.91600000e+03	-6.09540138e-04
-2.91594118e+03	-3.86570788e-04
-2.91588235e+03	6.63618789e-04
-2.91582353e+03	3.98876155e-04
-2.91576471e+03	-7.38621050e-04
-2.91570588e+03	-3.77603154e-04
-2.91564706e+03	6.56226175e-04
-2.91558824e+03	3.58403358e-04
-2.91552941e+03	-5.99246976e-04
-2.91547059e+03	-3.84025113e-04
-2.91541176e+03	4.40749228e-04
-2.91535294e+03	4.41557965e-04
-2.91529412e+03	-3.72327400e-04
-2.91523529e+03	-5.54751133e-04
-2.91517647e+03	3.25242345e-04
-2.91511765e+03	5.29983874e-04
-2.91505882e+03	-2.37196128e-04
-2.91500000e+03	-6.18386619e-04
-2.91494118e+03	1.28666838e-04
-2.91488235e+03	7.43460709e-04
-2.91482353e+03	-2.53224579e-04
-2.91476471e+03	-7.39147119e-04
-2.91470588e+03	2.89830609e-04
-2.91464706e+03	6.24935978e-04
-2.91458824e+03	-3.09642941e-04
-2.91452941e+03	-5.86319468e-04
-2.91447059e+03	3.18903061e-04
-2.91441176e+03	4.56943936e-04
-2.91435294e+03	-3.66572356e-04
-2.91429412e+03	-3.28787836e-04
-2.91423529e+03	3.16742385e-04
-2.91417647e+03	1.63304962e-04
-2.91411765e+03	-2.80878593e-04
-2.91405882e+03	-8.79151194e-05
-2.91400000e+03	2.41461290e-04
-2.91394118e+03	-9.91779137e-05
-2.91388235e+03	-1.61839007e-04
-2.91382353e+03	1.86985287e-04
-2.91376471e+03	-1.41395574e-05
-2.91370588e+03	-1.94517050e-04
-2.91364706e+03	2.82291033e-05
-2.91358824e+03	1.88058444e-04
-2.91352941e+03	-5.80524304e-05
-2.91347059e+03	-2.79437593e-04
-2.91341176e+03	9.46101720e-05
-2.91335294e+03	2.61646754e-04
-2.91329412e+03	-1.38471985e-04
-2.91323529e+03	-2.85333693e-04
-2.91317647e+03	1.04243219e-04
-2.91311765e+03	2.65475769e-04
-2.91305882e+03	-9.92190376e-05
-2.91300000e+03	-2.92273808e-04
-2.91294118e+03	2.02724919e-06
-2.91288235e+03	3.34565202e-04
-2.91282353e+03	-8.31970102e-06
-2.91276471e+03	-3.85072429e-04
-2.91270588e+03	-7.18538895e-05
-2.91264706e+03	4.26126491e-04
-2.91258824e+03	8.64672108e-05
-2.91252941e+03	-5.59790836e-04
-2.91247059e+03	-6.69786837e-05
-2.91241176e+03	6.09108678e-04
-2.91235294e+03	-6.88801193e-05
-2.91229412e+03	-6.25180647e-04
-2.91223529e+03	1.77035571e-04
-2.91217647e+03	4.83263685e-04
-2.91211765e+03	-2.68736781e-04
-2.91205882e+03	-3.68843563e-04
-2.91200000e+03	2.84858288e-04
-2.91194118e+03	1.69419620e-04
-2.91188235e+03	-3.03485640e-04
-2.91182353e+03	-1.12492494e-05
-2.91176471e+03	2.13704781e-04
-2.91170588e+03	-1.58258616e-04
-2.91164706e+03	-1.66051236e-04
-2.91158824e+03	2.78448340e-04
-2.91152941e+03	-2.21809590e-05
-2.91147059e+03	-3.11560114e-04
-2.91141176e+03	1.05031705e-04
-2.91135294e+03	2.16432836e-04
-2.91129412e+03	-1.48848390e-04
-2.91123529e+03	-1.75731810e-04
-2.91117647e+03	1.00629637e-04
-2.91111765e+03	8.36354302e-05
-2.91105882e+03	-9.59017185e-05
-2.91100000e+03	1.69849962e-05
-2.91094118e+03	-7.59025345e-05
-2.91088235e+03	-8.19536365e-05
-2.91082353e+03	1.76756230e-04
-2.91076471e+03	7.87252056e-05
-2.91070588e+03	-3.30222380e-04
-2.91064706e+03	-1.04308983e-04
-2.91058824e+03	4.25751555e-04
-2.91052941e+03	4.01587014e-05
-2.91047059e+03	-5.39861495e-04
-2.91041176e+03	-1.90037621e-05
-2.91035294e+03	5.97455438e-04
-2.91029412e+03	-1.12636546e-04
-2.91023529e+03	-6.42688925e-04
-2.91017647e+03	2.00143573e-04
-2.91011765e+03	5.98433038e-04
-2.91005882e+03	-4.04845608e-04
-2.91000000e+03	-4.35889208e-04
-2.90994118e+03	4.10951622e-04
-2.90988235e+03	2.27009957e-04
-2.90982353e+03	-3.66017742e-04
-2.90976471e+03	-1.91910781e-04
-2.90970588e+03	3.39669271e-04
-2.90964706e+03	5.43514559e-05
-2.90958824e+03	-3.11508657e-04
-2.90952941e+03	-1.40716418e-05
-2.90947059e+03	2.08751516e-04
-2.90941176e+03	-8.93116074e-06
-2.90935294e+03	-2.10743384e-04
-2.90929412e+03	-2.26236510e-05
-2.90923529e+03	1.59907972e-04
-2.90917647e+03	2.62178972e-05
-2.90911765e+03	-1.93108344e-04
-2.90905882e+03	-8.53337909e-05
-2.90900000e+03	1.91888307e-04
-2.90894118e+03	6.41085506e-05
-2.90888235e+03	-2.12664552e-04
-2.90882353e+03	-1.46822740e-04
-2.90876471e+03	2.37680335e-04
-2.90870588e+03	1.26303995e-04
-2.90864706e+03	-3.16830749e-04
-2.90858824e+03	-1.28105710e-04
-2.90852941e+03	3.37868824e-04
-2.90847059e+03	2.71783836e-06
-2.90841176e+03	-3.18133440e-04
-2.90835294e+03	2.41025645e-05
-2.90829412e+03	2.27954094e-04
-2.90823529e+03	-1.04636200e-04
-2.90817647e+03	-1.50309282e-04
-2.90811765e+03	7.12109087e-05
-2.90805882e+03	3.88501320e-05
-2.90800000e+03	-9.05935399e-05
-2.90794118e+03	3.28167491e-05
-2.90788235e+03	-6.48081018e-06
-2.90782353e+03	-1.19675379e-04
-2.90776471e+03	7.35180614e-05
-2.90770588e+03	9.04388973e-05
-2.90764706e+03	-2.01296974e-04
-2.90758824e+03	-5.27385058e-05
-2.90752941e+03	2.25449071e-04
-2.90747059e+03	-5.97268979e-05
-2.90741176e+03	-2.64513647e-04
-2.90735294e+03	8.43377296e-05
-2.90729412e+03	2.48007247e-04
-2.90723529e+03	-1.37973786e-04
-2.90717647e+03	-3.56955589e-04
-2.90711765e+03	2.30771389e-04
-2.90705882e+03	2.93540413e-04
-2.90700000e+03	-2.85398824e-04
-2.90694118e+03	-3.21864117e-04
-2.90688235e+03	2.43332884e-04
-2.90682353e+03	3.42747005e-04
-2.90676471e+03	-2.89785772e-04
-2.90670588e+03	-3.86546911e-04
-2.90664706e+03	2.08431014e-04
-2.90658824e+03	4.47534423e-04
-2.90652941e+03	-2.49535197e-04
-2.90647059e+03	-5.24011147e-04
-2.90641176e+03	2.26635357e-04
-2.90635294e+03	4.80267807e-04
-2.90629412e+03	-1.76661474e-04
-2.90623529e+03	-5.45350961e-04
-2.90617647e+03	4.59581825e-05
-2.90611765e+03	6.27621409e-04
-2.90605882e+03	-7.57149145e-05
-2.90600000e+03	-7.12370915e-04
-2.90594118e+03	7.20751706e-05
-2.90588235e+03	6.58938799e-04
-2.90582353e+03	-6.21047072e-05
-2.90576471e+03	-7.21184809e-04
-2.90570588e+03	5.26602126e-05
-2.90564706e+03	6.82719063e-04
-2.90558824e+03	-1.38573974e-04
-2.90552941e+03	-6.16745665e-04
-2.90547059e+03	8.90297422e-05
-2.90541176e+03	4.89665849e-04
-2.90535294e+03	-3.86061338e-05
-2.90529412e+03	-5.08704733e-04
-2.90523529e+03	-5.64548953e-06
-2.90517647e+03	4.16767535e-04
-2.90511765e+03	2.47590525e-05
-2.90505882e+03	-4.00986523e-04
-2.90500000e+03	-1.31353807e-04
-2.90494118e+03	3.78555960e-04
-2.90488235e+03	1.17290726e-04
-2.90482353e+03	-3.80881783e-04
-2.90476471e+03	-1.82099410e-04
-2.90470588e+03	3.24265887e-04
-2.90464706e+03	1.90162414e-04
-2.90458824e+03	-3.56854036e-04
-2.90452941e+03	-2.24733109e-04
-2.90447059e+03	3.26742604e-04
-2.90441176e+03	1.24905299e-04
-2.90435294e+03	-2.67157813e-04
-2.90429412e+03	-1.12965557e-04
-2.90423529e+03	7.86926916e-05
-2.90417647e+03	1.10535689e-04
-2.90411765e+03	4.11272726e-05
-2.90405882e+03	-2.20964746e-04
-2.90400000e+03	-1.94168922e-04
-2.90394118e+03	2.96814102e-04
-2.90388235e+03	2.22526783e-04
-2.90382353e+03	-3.96202237e-04
-2.90376471e+03	-3.39357859e-04
-2.90370588e+03	4.70980741e-04
-2.90364706e+03	3.53182311e-04
-2.90358824e+03	-6.50254922e-04
-2.90352941e+03	-3.09969347e-04
-2.90347059e+03	6.76270052e-04
-2.90341176e+03	1.60273382e-04
-2.90335294e+03	-6.59072695e-04
-2.90329412e+03	-1.17008932e-04
-2.90323529e+03	5.24982153e-04
-2.90317647e+03	6.71465771e-05
-2.90311765e+03	-4.79938215e-04
-2.90305882e+03	-4.96000766e-05
-2.90300000e+03	3.07707990e-04
-2.90294118e+03	8.38453811e-07
-2.90288235e+03	-1.69790505e-04
-2.90282353e+03	-6.23077198e-05
-2.90276471e+03	-6.13972238e-05
-2.90270588e+03	1.54226610e-04
-2.90264706e+03	1.51778547e-04
-2.90258824e+03	-3.24497236e-04
-2.90252941e+03	-2.60973697e-04
-2.90247059e+03	4.43869110e-04
-2.90241176e+03	2.23297652e-04
-2.90235294e+03	-6.03999265e-04
-2.90229412e+03	-1.68197321e-04
-2.90223529e+03	6.03441958e-04
-2.90217647e+03	3.91945596e-05
-2.90211765e+03	-6.04718875e-04
-2.90205882e+03	1.56283724e-05
-2.90200000e+03	4.79991930e-04
-2.90194118e+03	-9.31282154e-05
-2.90188235e+03	-4.20261630e-04
-2.90182353e+03	7.30541122e-05
-2.90176471e+03	3.29433780e-04
-2.90170588e+03	-1.70927377e-04
-2.90164706e+03	-2.41778684e-04
-2.90158824e+03	1.28440126e-04
-2.90152941e+03	1.26837608e-04
-2.90147059e+03	-1.16987709e-04
-2.90141176e+03	-1.76489417e-04
-2.90135294e+03	8.95728645e-05
-2.90129412e+03	2.05803158e-04
-2.90123529e+03	-2.22510839e-04
-2.90117647e+03	-2.63902150e-04
-2.90111765e+03	3.07981580e-04
-2.90105882e+03	2.37374935e-04
-2.90100000e+03	-5.06575954e-04
-2.90094118e+03	-2.03791537e-04
-2.90088235e+03	6.12687880e-04
-2.90082353e+03	8.31435417e-06
-2.90076471e+03	-6.31181959e-04
-2.90070588e+03	2.61183468e-05
-2.90064706e+03	5.39668318e-04
-2.90058824e+03	-1.51316611e-05
-2.90052941e+03	-6.16128609e-04
-2.90047059e+03	-2.18048271e-05
-2.90041176e+03	6.25445645e-04
-2.90035294e+03	-3.81554032e-05
-2.90029412e+03	-7.03838381e-04
-2.90023529e+03	9.60497907e-05
-2.90017647e+03	6.04298262e-04
-2.90011765e+03	-1.73591510e-04
-2.90005882e+03	-5.26380075e-04
-2.90000000e+03	1.00353367e-04
-2.89994118e+03	3.95215437e-04
-2.89988235e+03	-5.98144934e-05
-2.89982353e+03	-3.49134229e-04
-2.89976471e+03	-1.03098637e-04
-2.89970588e+03	2.95690049e-04
-2.89964706e+03	1.86043275e-04
-2.89958824e+03	-3.75352335e-04
-2.89952941e+03	-2.64573481e-04
-2.89947059e+03	3.53432872e-04
-2.89941176e+03	2.45909226e-04
-2.89935294e+03	-3.75280975e-04
-2.89929412e+03	-3.04003700e-04
-2.89923529e+03	3.54307382e-04
-2.89917647e+03	1.87156226e-04
-2.89911765e+03	-2.87017439e-04
-2.89905882e+03	-1.62972325e-04
-2.89900000e+03	4.33519026e-05
-2.89894118e+03	1.86600828e-04
-2.89888235e+03	9.25018591e-05
-2.89882353e+03	-3.13411597e-04
-2.89876471e+03	-3.07155905e-04
-2.89870588e+03	4.43010158e-04
-2.89864706e+03	3.88834110e-04
-2.89858824e+03	-7.12994517e-04
-2.89852941e+03	-3.68388918e-04
-2.89847059e+03	7.97596137e-04
-2.89841176e+03	1.88516250e-04
-2.89835294e+03	-7.60282607e-04
-2.89829412e+03	-1.82529929e-04
-2.89823529e+03	5.90136866e-04
-2.89817647e+03	2.01632979e-04
-2.89811765e+03	-5.41113512e-04
-2.89805882e+03	-2.65416082e-04
-2.89800000e+03	3.62005691e-04
-2.89794118e+03	2.85835838e-04
-2.89788235e+03	-1.86248189e-04
-2.89782353e+03	-5.65126204e-04
-2.89776471e+03	1.30748301e-04
-2.89770588e+03	7.09460109e-04
-2.89764706e+03	-2.88017358e-04
-2.89758824e+03	-7.24987692e-04
-2.89752941e+03	2.96905452e-04
-2.89747059e+03	5.58545870e-04
-2.89741176e+03	-2.15028147e-04
-2.89735294e+03	-5.90080584e-04
-2.89729412e+03	1.30254668e-04
-2.89723529e+03	5.09467506e-04
-2.89717647e+03	-1.26125359e-04
-2.89711765e+03	-4.71417385e-04
-2.89705882e+03	9.89406424e-06
-2.89700000e+03	3.91931919e-04
-2.89694118e+03	-7.64979046e-06
-2.89688235e+03	-3.56653071e-04
-2.89682353e+03	-1.09343988e-04
-2.89676471e+03	2.97835577e-04
-2.89670588e+03	1.19679481e-04
-2.89664706e+03	-3.41237651e-04
-2.89658824e+03	-1.58394364e-04
-2.89652941e+03	2.98614657e-04
-2.89647059e+03	7.29408731e-05
-2.89641176e+03	-2.61162331e-04
-2.89635294e+03	-1.33070904e-04
-2.89629412e+03	1.72054432e-04
-2.89623529e+03	1.53797034e-04
-2.89617647e+03	-2.14948086e-04
-2.89611765e+03	-2.58666358e-04
-2.89605882e+03	2.56914833e-04
-2.89600000e+03	2.16039767e-04
-2.89594118e+03	-3.82020421e-04
-2.89588235e+03	-1.83563297e-04
-2.89582353e+03	3.53710929e-04
-2.89576471e+03	1.01306463e-04
-2.89570588e+03	-3.81962664e-04
-2.89564706e+03	-1.36161313e-04
-2.89558824e+03	3.62385325e-04
-2.89552941e+03	6.98865537e-05
-2.89547059e+03	-4.24288068e-04
-2.89541176e+03	-3.17537678e-05
-2.89535294e+03	3.36615164e-04
-2.89529412e+03	-6.82029830e-05
-2.89523529e+03	-2.66994891e-04
-2.89517647e+03	7.09961899e-07
-2.89511765e+03	1.69173969e-04
-2.89505882e+03	-5.46436079e-07
-2.89500000e+03	-2.23896477e-04
-2.89494118e+03	9.95744507e-06
-2.89488235e+03	1.64670644e-04
-2.89482353e+03	-1.37483749e-04
-2.89476471e+03	-1.47661752e-04
-2.89470588e+03	2.41682903e-04
-2.89464706e+03	-8.24862077e-05
-2.89458824e+03	-3.43757023e-04
-2.89452941e+03	3.17885130e-04
-2.89447059e+03	1.41717966e-04
-2.89441176e+03	-4.68403400e-04
-2.89435294e+03	4.18519007e-05
-2.89429412e+03	3.01029047e-04
-2.89423529e+03	-1.09073416e-04
-2.89417647e+03	-2.41468759e-04
-2.89411765e+03	1.47007478e-05
-2.89405882e+03	1.68323429e-04
-2.89400000e+03	-4.45979185e-06
-2.89394118e+03	-2.21061197e-04
-2.89388235e+03	-3.97756145e-05
-2.89382353e+03	1.81201841e-04
-2.89376471e+03	-1.87483705e-05
-2.89370588e+03	-2.12055219e-04
-2.89364706e+03	1.57571668e-05
-2.89358824e+03	1.09949986e-04
-2.89352941e+03	-2.10774661e-05
-2.89347059e+03	-1.49992536e-04
-2.89341176e+03	-8.59876818e-05
-2.89335294e+03	2.39076551e-04
-2.89329412e+03	-1.08605788e-05
-2.89323529e+03	-4.20719676e-04
-2.89317647e+03	1.39951296e-04
-2.89311765e+03	4.54071042e-04
-2.89305882e+03	-4.46978851e-04
-2.89300000e+03	-3.65790970e-04
-2.89294118e+03	5.33865599e-04
-2.89288235e+03	1.38874313e-04
-2.89282353e+03	-5.26677401e-04
-2.89276471e+03	-1.06414818e-04
-2.89270588e+03	3.84586507e-04
-2.89264706e+03	1.28538493e-04
-2.89258824e+03	-4.28520458e-04
-2.89252941e+03	-2.31687377e-04
-2.89247059e+03	4.75603682e-04
-2.89241176e+03	1.40207193e-04
-2.89235294e+03	-5.71256347e-04
-2.89229412e+03	-4.96824351e-05
-2.89223529e+03	4.56752460e-04
-2.89217647e+03	-7.66360836e-05
-2.89211765e+03	-3.63403595e-04
-2.89205882e+03	2.12018939e-05
-2.89200000e+03	2.18130950e-04
-2.89194118e+03	-5.99760938e-06
-2.89188235e+03	-2.04733376e-04
-2.89182353e+03	-1.21176202e-04
-2.89176471e+03	1.93956620e-04
-2.89170588e+03	9.18559811e-05
-2.89164706e+03	-2.79208157e-04
-2.89158824e+03	-5.58459867e-05
-2.89152941e+03	1.50668127e-04
-2.89147059e+03	4.57021514e-05
-2.89141176e+03	-1.69775298e-04
-2.89135294e+03	-1.33420050e-04
-2.89129412e+03	1.99941184e-04
-2.89123529e+03	-2.79263372e-05
-2.89117647e+03	-1.54349689e-04
-2.89111765e+03	2.57729287e-05
-2.89105882e+03	-1.61810590e-05
-2.89100000e+03	-1.92343394e-05
-2.89094118e+03	4.90222440e-05
-2.89088235e+03	-9.29082940e-05
-2.89082353e+03	-1.37215702e-04
-2.89076471e+03	1.38630377e-04
-2.89070588e+03	9.25519850e-05
-2.89064706e+03	-2.80826200e-04
-2.89058824e+03	-5.24358725e-05
-2.89052941e+03	2.72905281e-04
-2.89047059e+03	-1.26355190e-04
-2.89041176e+03	-2.11680680e-04
-2.89035294e+03	9.62847539e-05
-2.89029412e+03	9.77070897e-05
-2.89023529e+03	-1.26759248e-04
-2.89017647e+03	-1.12395714e-04
-2.89011765e+03	1.28827213e-04
-2.89005882e+03	-6.17393673e-05
-2.89000000e+03	-1.21546711e-04
-2.88994118e+03	1.50440160e-04
-2.88988235e+03	-1.15488951e-04
-2.88982353e+03	-1.60386157e-04
-2.88976471e+03	2.51692071e-04
-2.88970588e+03	-1.25332094e-04
-2.88964706e+03	-2.09372968e-04
-2.88958824e+03	2.23710163e-04
-2.88952941e+03	-5.23813498e-05
-2.88947059e+03	-2.16238118e-04
-2.88941176e+03	1.32832608e-04
-2.88935294e+03	1.27072437e-04
-2.88929412e+03	-3.38841467e-04
-2.88923529e+03	-4.86446785e-05
-2.88917647e+03	4.31671944e-04
-2.88911765e+03	-2.04238040e-04
-2.88905882e+03	-5.10838489e-04
-2.88900000e+03	3.63880907e-04
-2.88894118e+03	4.03239338e-04
-2.88888235e+03	-5.51136515e-04
-2.88882353e+03	-3.12074930e-04
-2.88876471e+03	5.15960677e-04
-2.88870588e+03	1.62565928e-04
-2.88864706e+03	-4.82838132e-04
-2.88858824e+03	-1.78290700e-04
-2.88852941e+03	3.34753276e-04
-2.88847059e+03	1.61981728e-04
-2.88841176e+03	-2.96537426e-04
-2.88835294e+03	-2.48336581e-04
-2.88829412e+03	1.89941204e-04
-2.88823529e+03	2.07345562e-04
-2.88817647e+03	-1.44839322e-04
-2.88811765e+03	-2.40905377e-04
-2.88805882e+03	-5.40223503e-05
-2.88800000e+03	2.45694477e-04
-2.88794118e+03	1.28789299e-04
-2.88788235e+03	-3.39583005e-04
-2.88782353e+03	-2.90612219e-04
-2.88776471e+03	3.47002052e-04
-2.88770588e+03	3.52511946e-04
-2.88764706e+03	-4.77769174e-04
-2.88758824e+03	-4.44734489e-04
-2.88752941e+03	4.88447530e-04
-2.88747059e+03	3.99053039e-04
-2.88741176e+03	-5.27576793e-04
-2.88735294e+03	-4.74154511e-04
-2.88729412e+03	4.96915770e-04
-2.88723529e+03	3.89627057e-04
-2.88717647e+03	-4.84422800e-04
-2.88711765e+03	-3.99369977e-04
-2.88705882e+03	2.95371758e-04
-2.88700000e+03	4.06974457e-04
-2.88694118e+03	-2.16016107e-04
-2.88688235e+03	-5.73068557e-04
-2.88682353e+03	1.02920414e-04
-2.88676471e+03	6.97285026e-04
-2.88670588e+03	-2.47917911e-04
-2.88664706e+03	-7.81314620e-04
-2.88658824e+03	3.26610464e-04
-2.88652941e+03	6.23744062e-04
-2.88647059e+03	-4.03523749e-04
-2.88641176e+03	-5.21724435e-04
-2.88635294e+03	3.04398726e-04
-2.88629412e+03	3.26206099e-04
-2.88623529e+03	-2.19421211e-04
-2.88617647e+03	-2.93614414e-04
-2.88611765e+03	3.95095234e-05
-2.88605882e+03	2.10291699e-04
-2.88600000e+03	3.57102476e-06
-2.88594118e+03	-2.00946935e-04
-2.88588235e+03	-1.60851168e-04
-2.88582353e+03	1.24418457e-04
-2.88576471e+03	1.92950922e-04
-2.88570588e+03	-1.16051165e-04
-2.88564706e+03	-3.66709170e-04
-2.88558824e+03	8.04718494e-05
-2.88552941e+03	4.01041203e-04
-2.88547059e+03	-1.86566162e-04
-2.88541176e+03	-4.14407629e-04
-2.88535294e+03	1.11953551e-04
-2.88529412e+03	3.09338715e-04
-2.88523529e+03	-4.57151054e-05
-2.88517647e+03	-3.68132968e-04
-2.88511765e+03	-8.71301671e-05
-2.88505882e+03	2.92782296e-04
-2.88500000e+03	1.87006050e-04
-2.88494118e+03	-3.78237609e-04
-2.88488235e+03	-3.48139252e-04
-2.88482353e+03	3.69262583e-04
-2.88476471e+03	3.81146515e-04
-2.88470588e+03	-4.21044821e-04
-2.88464706e+03	-5.39117032e-04
-2.88458824e+03	3.94698941e-04
-2.88452941e+03	6.04015318e-04
-2.88447059e+03	-5.12334737e-04
-2.88441176e+03	-7.30139954e-04
-2.88435294e+03	5.89681919e-04
-2.88429412e+03	6.36195144e-04
-2.88423529e+03	-7.08681673e-04
-2.88417647e+03	-6.02715674e-04
-2.88411765e+03	7.19949625e-04
-2.88405882e+03	3.70556394e-04
-2.88400000e+03	-7.08920684e-04
-2.88394118e+03	-2.64935700e-04
-2.88388235e+03	5.28611601e-04
-2.88382353e+03	1.66396425e-04
-2.88376471e+03	-5.39827657e-04
-2.88370588e+03	-1.20138751e-04
-2.88364706e+03	4.62880014e-04
-2.88358824e+03	-1.01392977e-04
-2.88352941e+03	-3.42842188e-04
-2.88347059e+03	5.52418994e-05
-2.88341176e+03	2.13772606e-04
-2.88335294e+03	-5.35166142e-05
-2.88329412e+03	-3.17333369e-04
-2.88323529e+03	4.24454361e-05
-2.88317647e+03	2.93688779e-04
-2.88311765e+03	-1.25739203e-04
-2.88305882e+03	-3.63838916e-04
-2.88300000e+03	6.99950656e-05
-2.88294118e+03	3.82131688e-04
-2.88288235e+03	-1.36747298e-04
-2.88282353e+03	-5.08855973e-04
-2.88276471e+03	1.29493821e-04
-2.88270588e+03	5.00431893e-04
-2.88264706e+03	-2.00398280e-04
-2.88258824e+03	-6.04832669e-04
-2.88252941e+03	1.88984064e-04
-2.88247059e+03	6.05807271e-04
-2.88241176e+03	-3.45542027e-04
-2.88235294e+03	-5.90825588e-04
-2.88229412e+03	3.29088882e-04
-2.88223529e+03	4.51388308e-04
-2.88217647e+03	-3.58395500e-04
-2.88211765e+03	-4.41667137e-04
-2.88205882e+03	2.95734552e-04
-2.88200000e+03	3.06682861e-04
-2.88194118e+03	-3.03797241e-04
-2.88188235e+03	-2.88292478e-04
-2.88182353e+03	2.21762585e-04
-2.88176471e+03	1.09415246e-04
-2.88170588e+03	-1.36060701e-04
-2.88164706e+03	-1.06878668e-04
-2.88158824e+03	-1.00391836e-04
-2.88152941e+03	1.31798254e-04
-2.88147059e+03	1.50837959e-04
-2.88141176e+03	-2.75921519e-04
-2.88135294e+03	-2.75776816e-04
-2.88129412e+03	3.46669933e-04
-2.88123529e+03	2.60637102e-04
-2.88117647e+03	-5.62101578e-04
-2.88111765e+03	-2.53550215e-04
-2.88105882e+03	6.32584577e-04
-2.88100000e+03	8.79648261e-05
-2.88094118e+03	-7.45312275e-04
-2.88088235e+03	1.78971014e-05
-2.88082353e+03	6.23512561e-04
-2.88076471e+03	-1.52113278e-04
-2.88070588e+03	-5.63680900e-04
-2.88064706e+03	1.23796563e-04
-2.88058824e+03	3.70194670e-04
-2.88052941e+03	-1.33806280e-04
-2.88047059e+03	-2.81334088e-04
-2.88041176e+03	-2.34254876e-05
-2.88035294e+03	1.43709534e-04
-2.88029412e+03	3.37761126e-05
-2.88023529e+03	-3.08314932e-05
-2.88017647e+03	-2.79360283e-04
-2.88011765e+03	-7.32280372e-05
-2.88005882e+03	3.95174111e-04
-2.88000000e+03	1.09275942e-06
-2.87994118e+03	-5.29754011e-04
-2.87988235e+03	-6.85111077e-05
-2.87982353e+03	5.55247768e-04
-2.87976471e+03	1.96533773e-05
-2.87970588e+03	-6.81777819e-04
-2.87964706e+03	-3.51072290e-05
-2.87958824e+03	6.40628968e-04
-2.87952941e+03	-4.51225729e-05
-2.87947059e+03	-6.68664219e-04
-2.87941176e+03	-1.03367833e-05
-2.87935294e+03	6.04742423e-04
-2.87929412e+03	-8.51569429e-05
-2.87923529e+03	-5.68313153e-04
-2.87917647e+03	7.87120155e-06
-2.87911765e+03	4.39236164e-04
-2.87905882e+03	-1.67360459e-05
-2.87900000e+03	-4.39729761e-04
-2.87894118e+03	-6.77607206e-05
-2.87888235e+03	2.97439417e-04
-2.87882353e+03	1.22604012e-04
-2.87876471e+03	-3.47143002e-04
-2.87870588e+03	-2.65428707e-04
-2.87864706e+03	3.54531730e-04
-2.87858824e+03	2.20584079e-04
-2.87852941e+03	-4.76144850e-04
-2.87847059e+03	-1.80570804e-04
-2.87841176e+03	3.83679252e-04
-2.87835294e+03	5.11064165e-05
-2.87829412e+03	-3.37230531e-04
-2.87823529e+03	-1.03048370e-04
-2.87817647e+03	2.17963970e-04
-2.87811765e+03	3.85838788e-05
-2.87805882e+03	-2.06737252e-04
-2.87800000e+03	-7.75865477e-05
-2.87794118e+03	6.91287605e-05
-2.87788235e+03	2.00957974e-05
-2.87782353e+03	-3.18107645e-05
-2.87776471e+03	-9.63068452e-05
-2.87770588e+03	-1.16727358e-04
-2.87764706e+03	9.62388390e-05
-2.87758824e+03	1.29882897e-04
-2.87752941e+03	-2.27322881e-04
-2.87747059e+03	-2.04646727e-04
-2.87741176e+03	2.12514437e-04
-2.87735294e+03	2.02886914e-04
-2.87729412e+03	-3.80506136e-04
-2.87723529e+03	-2.08307072e-04
-2.87717647e+03	3.71731966e-04
-2.87711765e+03	8.40967586e-05
-2.87705882e+03	-4.03460949e-04
-2.87700000e+03	-1.18627473e-04
-2.87694118e+03	3.26525153e-04
-2.87688235e+03	4.42126116e-05
-2.87682353e+03	-3.32302473e-04
-2.87676471e+03	-1.18921692e-04
-2.87670588e+03	2.30934744e-04
-2.87664706e+03	1.19637542e-04
-2.87658824e+03	-2.92393589e-04
-2.87652941e+03	-1.92153409e-04
-2.87647059e+03	2.15783985e-04
-2.87641176e+03	1.82537975e-04
-2.87635294e+03	-2.84215134e-04
-2.87629412e+03	-2.83213478e-04
-2.87623529e+03	2.86253622e-04
-2.87617647e+03	2.29852497e-04
-2.87611765e+03	-4.28699523e-04
-2.87605882e+03	-1.94005274e-04
-2.87600000e+03	3.61785646e-04
-2.87594118e+03	1.00129692e-04
-2.87588235e+03	-4.19971544e-04
-2.87582353e+03	-1.38796890e-04
-2.87576471e+03	4.00247721e-04
-2.87570588e+03	3.26085399e-05
-2.87564706e+03	-4.84865237e-04
-2.87558824e+03	-2.34182520e-05
-2.87552941e+03	4.19485564e-04
-2.87547059e+03	-6.04498186e-05
-2.87541176e+03	-4.89913519e-04
-2.87535294e+03	4.41651880e-05
-2.87529412e+03	4.11263208e-04
-2.87523529e+03	-9.15842830e-05
-2.87517647e+03	-4.59886165e-04
-2.87511765e+03	-1.76260683e-05
-2.87505882e+03	4.64817465e-04
-2.87500000e+03	-5.87126190e-05
-2.87494118e+03	-5.28613367e-04
-2.87488235e+03	1.29548921e-05
-2.87482353e+03	4.08176499e-04
-2.87476471e+03	3.07555483e-05
-2.87470588e+03	-4.87628891e-04
-2.87464706e+03	-1.76034211e-04
-2.87458824e+03	5.19561904e-04
-2.87452941e+03	9.71106673e-05
-2.87447059e+03	-5.95144129e-04
-2.87441176e+03	-1.15288387e-04
-2.87435294e+03	4.87801384e-04
-2.87429412e+03	6.15730550e-05
-2.87423529e+03	-5.21665773e-04
-2.87417647e+03	-6.73277286e-05
-2.87411765e+03	3.61147029e-04
-2.87405882e+03	-1.45753931e-05
-2.87400000e+03	-2.70517993e-04
-2.87394118e+03	-8.39601048e-05
-2.87388235e+03	8.67989314e-05
-2.87382353e+03	7.46602728e-05
-2.87376471e+03	-1.64070438e-05
-2.87370588e+03	-2.15149514e-04
-2.87364706e+03	-1.43405322e-04
-2.87358824e+03	2.56936863e-04
-2.87352941e+03	1.43121797e-04
-2.87347059e+03	-4.09492386e-04
-2.87341176e+03	-2.22334570e-04
-2.87335294e+03	4.41258888e-04
-2.87329412e+03	1.20762632e-04
-2.87323529e+03	-5.36806584e-04
-2.87317647e+03	-1.18199998e-04
-2.87311765e+03	4.87891057e-04
-2.87305882e+03	-5.84299132e-05
-2.87300000e+03	-4.64414786e-04
-2.87294118e+03	1.12773680e-04
-2.87288235e+03	2.28069817e-04
-2.87282353e+03	-2.17156295e-04
-2.87276471e+03	-6.02919565e-05
-2.87270588e+03	9.70595509e-05
-2.87264706e+03	-1.85500125e-04
-2.87258824e+03	-3.42456772e-05
-2.87252941e+03	2.31607864e-04
-2.87247059e+03	-1.21398595e-04
-2.87241176e+03	-3.86622538e-04
-2.87235294e+03	1.63260357e-04
-2.87229412e+03	4.18330982e-04
-2.87223529e+03	-3.73267354e-04
-2.87217647e+03	-4.96983360e-04
-2.87211765e+03	4.68520884e-04
-2.87205882e+03	3.50960968e-04
-2.87200000e+03	-5.73703280e-04
-2.87194118e+03	-3.36843236e-04
-2.87188235e+03	4.86999510e-04
-2.87182353e+03	2.71963242e-04
-2.87176471e+03	-5.48706045e-04
-2.87170588e+03	-3.15870805e-04
-2.87164706e+03	4.83343217e-04
-2.87158824e+03	2.11078975e-04
-2.87152941e+03	-4.74741899e-04
-2.87147059e+03	-2.68345386e-04
-2.87141176e+03	3.33501537e-04
-2.87135294e+03	2.33626470e-04
-2.87129412e+03	-3.11685030e-04
-2.87123529e+03	-3.64276994e-04
-2.87117647e+03	2.35077898e-04
-2.87111765e+03	3.29700289e-04
-2.87105882e+03	-3.06443435e-04
-2.87100000e+03	-3.42239571e-04
-2.87094118e+03	2.21852276e-04
-2.87088235e+03	2.01784619e-04
-2.87082353e+03	-2.39219451e-04
-2.87076471e+03	-1.47169614e-04
-2.87070588e+03	1.14048315e-04
-2.87064706e+03	-7.97615482e-05
-2.87058824e+03	-3.45977499e-05
-2.87052941e+03	1.66887673e-04
-2.87047059e+03	-2.43901420e-04
-2.87041176e+03	-2.33665171e-04
-2.87035294e+03	2.60046365e-04
-2.87029412e+03	2.57119041e-04
-2.87023529e+03	-4.37226751e-04
-2.87017647e+03	-3.61352994e-04
-2.87011765e+03	4.80527495e-04
-2.87005882e+03	2.72192088e-04
-2.87000000e+03	-5.60332486e-04
-2.86994118e+03	-3.00138399e-04
-2.86988235e+03	4.40009114e-04
-2.86982353e+03	2.28494804e-04
-2.86976471e+03	-3.84684649e-04
-2.86970588e+03	-3.43907693e-04
-2.86964706e+03	2.16697760e-04
-2.86958824e+03	3.64713130e-04
-2.86952941e+03	-2.04397717e-04
-2.86947059e+03	-5.22794171e-04
-2.86941176e+03	1.37401709e-04
-2.86935294e+03	4.93881249e-04
-2.86929412e+03	-2.10363819e-04
-2.86923529e+03	-5.22905426e-04
-2.86917647e+03	1.40408811e-04
-2.86911765e+03	3.63283811e-04
-2.86905882e+03	-9.02584304e-05
-2.86900000e+03	-4.21084931e-04
-2.86894118e+03	-5.21784429e-05
-2.86888235e+03	4.11822771e-04
-2.86882353e+03	-4.86375967e-05
-2.86876471e+03	-4.45271709e-04
-2.86870588e+03	4.50807272e-05
-2.86864706e+03	2.55640347e-04
-2.86858824e+03	-8.03018591e-05
-2.86852941e+03	-2.04815422e-04
-2.86847059e+03	-4.30408393e-05
-2.86841176e+03	1.77825232e-05
-2.86835294e+03	1.34264159e-04
-2.86829412e+03	-4.76672814e-05
-2.86823529e+03	-3.70811099e-04
-2.86817647e+03	6.62088268e-05
-2.86811765e+03	4.01309035e-04
-2.86805882e+03	-2.50862922e-04
-2.86800000e+03	-4.60797538e-04
-2.86794118e+03	2.60347975e-04
-2.86788235e+03	3.78112298e-04
-2.86782353e+03	-3.99301658e-04
-2.86776471e+03	-3.59800755e-04
-2.86770588e+03	3.60986398e-04
-2.86764706e+03	1.59562046e-04
-2.86758824e+03	-3.31537678e-04
-2.86752941e+03	-1.30335096e-04
-2.86747059e+03	9.40572206e-05
-2.86741176e+03	7.20441697e-05
-2.86735294e+03	1.43440515e-05
-2.86729412e+03	-2.17826527e-04
-2.86723529e+03	-1.98191445e-04
-2.86717647e+03	2.51288437e-04
-2.86711765e+03	2.44516060e-04
-2.86705882e+03	-5.07203219e-04
-2.86700000e+03	-2.38077943e-04
-2.86694118e+03	5.20976279e-04
-2.86688235e+03	2.85172885e-05
-2.86682353e+03	-4.69638367e-04
-2.86676471e+03	-7.53484987e-05
-2.86670588e+03	2.65057802e-04
-2.86664706e+03	1.10066690e-04
-2.86658824e+03	-3.08595186e-04
-2.86652941e+03	-1.75113337e-04
-2.86647059e+03	1.40455944e-04
-2.86641176e+03	1.55212254e-04
-2.86635294e+03	-6.32310299e-05
-2.86629412e+03	-4.02933269e-04
-2.86623529e+03	3.63671902e-05
-2.86617647e+03	4.18153182e-04
-2.86611765e+03	-1.79504361e-04
-2.86605882e+03	-4.43879994e-04
-2.86600000e+03	1.28179405e-04
-2.86594118e+03	2.86786609e-04
-2.86588235e+03	-8.65455995e-05
-2.86582353e+03	-3.55253698e-04
-2.86576471e+03	-8.31608496e-05
-2.86570588e+03	3.71491661e-04
-2.86564706e+03	4.09274200e-05
-2.86558824e+03	-5.03145118e-04
-2.86552941e+03	-9.18030047e-05
-2.86547059e+03	4.80837478e-04
-2.86541176e+03	-4.74825450e-06
-2.86535294e+03	-5.71855738e-04
-2.86529412e+03	-3.23544554e-05
-2.86523529e+03	5.50002417e-04
-2.86517647e+03	-1.03345442e-04
-2.86511765e+03	-6.51519377e-04
-2.86505882e+03	1.67590891e-04
-2.86500000e+03	5.46001311e-04
-2.86494118e+03	-3.53691358e-04
-2.86488235e+03	-5.15654752e-04
-2.86482353e+03	3.64870299e-04
-2.86476471e+03	3.25465240e-04
-2.86470588e+03	-4.29436430e-04
-2.86464706e+03	-3.22919979e-04
-2.86458824e+03	3.55377781e-04
-2.86452941e+03	2.26553277e-04
-2.86447059e+03	-4.35401511e-04
-2.86441176e+03	-2.82277360e-04
-2.86435294e+03	4.37720721e-04
-2.86429412e+03	1.32993140e-04
-2.86423529e+03	-5.31308762e-04
-2.86417647e+03	-7.25040124e-05
-2.86411765e+03	3.69297233e-04
-2.86405882e+03	-8.10393326e-06
-2.86400000e+03	-3.68945464e-04
-2.86394118e+03	-9.66895634e-05
-2.86388235e+03	3.08747021e-04
-2.86382353e+03	6.05465178e-07
-2.86376471e+03	-3.22874283e-04
-2.86370588e+03	-7.84662449e-05
-2.86364706e+03	1.97632483e-04
-2.86358824e+03	7.16324174e-05
-2.86352941e+03	-2.52660788e-04
-2.86347059e+03	-2.05133396e-04
-2.86341176e+03	2.18560290e-04
-2.86335294e+03	1.93656082e-04
-2.86329412e+03	-3.78925887e-04
-2.86323529e+03	-2.52305084e-04
-2.86317647e+03	4.45824997e-04
-2.86311765e+03	1.31186984e-05
-2.86305882e+03	-4.97170852e-04
-2.86300000e+03	1.18155079e-04
-2.86294118e+03	2.03619103e-04
-2.86288235e+03	-1.83692353e-04
-2.86282353e+03	-6.13218336e-05
-2.86276471e+03	-1.71578080e-05
-2.86270588e+03	-1.26710481e-04
-2.86264706e+03	1.38348209e-04
-2.86258824e+03	3.63164182e-05
-2.86252941e+03	-2.86148621e-04
-2.86247059e+03	-9.57099792e-05
-2.86241176e+03	2.31063630e-04
-2.86235294e+03	1.20914387e-04
-2.86229412e+03	-4.04665684e-04
-2.86223529e+03	-2.21077445e-04
-2.86217647e+03	4.13731746e-04
-2.86211765e+03	1.99552232e-04
-2.86205882e+03	-6.14909443e-04
-2.86200000e+03	-2.01430588e-04
-2.86194118e+03	5.81104820e-04
-2.86188235e+03	4.37274416e-05
-2.86182353e+03	-5.52248676e-04
-2.86176471e+03	-1.29419423e-04
-2.86170588e+03	3.64820902e-04
-2.86164706e+03	1.80633509e-04
-2.86158824e+03	-3.85969037e-04
-2.86152941e+03	-3.99199953e-04
-2.86147059e+03	3.78283448e-04
-2.86141176e+03	3.92951510e-04
-2.86135294e+03	-5.54062801e-04
-2.86129412e+03	-3.55816389e-04
-2.86123529e+03	4.51167171e-04
-2.86117647e+03	1.50533477e-04
-2.86111765e+03	-3.11699470e-04
-2.86105882e+03	-2.54347191e-04
-2.86100000e+03	6.79287002e-05
-2.86094118e+03	3.40075742e-04
-2.86088235e+03	-1.50755192e-04
-2.86082353e+03	-4.39754927e-04
-2.86076471e+03	1.02886448e-04
-2.86070588e+03	3.15473285e-04
-2.86064706e+03	-1.43023854e-04
-2.86058824e+03	-3.05802207e-04
-2.86052941e+03	6.02123746e-06
-2.86047059e+03	1.29697644e-04
-2.86041176e+03	9.88226240e-05
-2.86035294e+03	-2.13888701e-04
-2.86029412e+03	-3.17261104e-04
-2.86023529e+03	2.78486024e-04
-2.86017647e+03	2.09416894e-04
-2.86011765e+03	-3.73678083e-04
-2.86005882e+03	-2.24604553e-04
-2.86000000e+03	2.55364555e-04
-2.85994118e+03	1.51523709e-04
-2.85988235e+03	-2.98509862e-04
-2.85982353e+03	-2.24817418e-04
-2.85976471e+03	2.46581586e-04
-2.85970588e+03	7.09105739e-05
-2.85964706e+03	-2.45654946e-04
-2.85958824e+03	-9.40679312e-05
-2.85952941e+03	4.30449046e-05
-2.85947059e+03	1.03799018e-04
-2.85941176e+03	-7.09769182e-05
-2.85935294e+03	-2.77521031e-04
-2.85929412e+03	4.06893560e-05
-2.85923529e+03	2.72873935e-04
-2.85917647e+03	-1.67433690e-04
-2.85911765e+03	-4.36853351e-04
-2.85905882e+03	2.62982367e-04
-2.85900000e+03	3.51920897e-04
-2.85894118e+03	-5.22502460e-04
-2.85888235e+03	-2.51855039e-04
-2.85882353e+03	4.87209331e-04
-2.85876471e+03	3.10304332e-05
-2.85870588e+03	-5.08923192e-04
-2.85864706e+03	-2.58057111e-05
-2.85858824e+03	4.24963626e-04
-2.85852941e+03	-1.97710218e-04
-2.85847059e+03	-3.66830702e-04
-2.85841176e+03	2.45943193e-04
-2.85835294e+03	2.88047360e-05
-2.85829412e+03	-2.43302756e-04
-2.85823529e+03	1.32628331e-04
-2.85817647e+03	-1.02056699e-04
-2.85811765e+03	-1.81840300e-04
-2.85805882e+03	2.22093264e-04
-2.85800000e+03	-3.20995316e-05
-2.85794118e+03	-3.36312519e-04
-2.85788235e+03	5.70638438e-05
-2.85782353e+03	2.77927342e-04
-2.85776471e+03	-2.01260630e-04
-2.85770588e+03	-3.80847026e-04
-2.85764706e+03	2.41064921e-04
-2.85758824e+03	2.65538298e-04
-2.85752941e+03	-3.44881578e-04
-2.85747059e+03	-3.36855269e-04
-2.85741176e+03	2.86924224e-04
-2.85735294e+03	2.92664590e-04
-2.85729412e+03	-3.49402129e-04
-2.85723529e+03	-4.46495176e-04
-2.85717647e+03	2.63815510e-04
-2.85711765e+03	5.37861501e-04
-2.85705882e+03	-4.27865262e-04
-2.85700000e+03	-7.09772111e-04
-2.85694118e+03	4.51331485e-04
-2.85688235e+03	6.69862150e-04
-2.85682353e+03	-5.57309011e-04
-2.85676471e+03	-7.73264479e-04
-2.85670588e+03	4.77632800e-04
-2.85664706e+03	7.25100378e-04
-2.85658824e+03	-4.79483006e-04
-2.85652941e+03	-9.01587170e-04
-2.85647059e+03	4.05752132e-04
-2.85641176e+03	8.87560309e-04
-2.85635294e+03	-4.88942583e-04
-2.85629412e+03	-9.78351686e-04
-2.85623529e+03	4.21130535e-04
-2.85617647e+03	8.93671471e-04
-2.85611765e+03	-5.32142107e-04
-2.85605882e+03	-8.51081663e-04
-2.85600000e+03	4.22441135e-04
-2.85594118e+03	6.43140523e-04
-2.85588235e+03	-4.16232854e-04
-2.85582353e+03	-5.83222932e-04
-2.85576471e+03	2.38049297e-04
-2.85570588e+03	3.68553687e-04
-2.85564706e+03	-1.62441469e-04
-2.85558824e+03	-3.38602571e-04
-2.85552941e+03	-9.55755644e-05
-2.85547059e+03	2.51490055e-04
-2.85541176e+03	1.64883840e-04
-2.85535294e+03	-3.93160936e-04
-2.85529412e+03	-2.83944376e-04
-2.85523529e+03	4.27260824e-04
-2.85517647e+03	7.45979421e-05
-2.85511765e+03	-4.66769347e-04
-2.85505882e+03	1.07656800e-05
-2.85500000e+03	2.24590484e-04
-2.85494118e+03	-1.59881241e-04
-2.85488235e+03	-9.55258513e-05
-2.85482353e+03	6.91962356e-05
-2.85476471e+03	-1.44702610e-04
-2.85470588e+03	-8.84374154e-05
-2.85464706e+03	1.86190149e-04
-2.85458824e+03	-3.46558026e-05
-2.85452941e+03	-3.65713529e-04
-2.85447059e+03	1.85221054e-05
-2.85441176e+03	3.75313925e-04
-2.85435294e+03	-1.47321018e-04
-2.85429412e+03	-5.47808538e-04
-2.85423529e+03	1.59798989e-04
-2.85417647e+03	5.72156504e-04
-2.85411765e+03	-4.32536462e-04
-2.85405882e+03	-5.70075248e-04
-2.85400000e+03	4.37323222e-04
-2.85394118e+03	4.05031862e-04
-2.85388235e+03	-5.17000249e-04
-2.85382353e+03	-4.31915118e-04
-2.85376471e+03	4.44421051e-04
-2.85370588e+03	2.86103380e-04
-2.85364706e+03	-4.66576114e-04
-2.85358824e+03	-3.31701625e-04
-2.85352941e+03	3.32858974e-04
-2.85347059e+03	2.48766694e-04
-2.85341176e+03	-3.79092683e-04
-2.85335294e+03	-2.57109942e-04
-2.85329412e+03	1.84399282e-04
-2.85323529e+03	1.74197237e-04
-2.85317647e+03	-1.27415009e-04
-2.85311765e+03	-3.03191797e-04
-2.85305882e+03	-6.01751136e-05
-2.85300000e+03	3.48918194e-04
-2.85294118e+03	-3.11667593e-05
-2.85288235e+03	-4.56741275e-04
-2.85282353e+03	-4.68195583e-05
-2.85276471e+03	4.25299815e-04
-2.85270588e+03	-1.07722218e-04
-2.85264706e+03	-4.57415652e-04
-2.85258824e+03	1.28896390e-04
-2.85252941e+03	1.82248371e-04
-2.85247059e+03	-1.09199941e-04
-2.85241176e+03	-1.93463202e-04
-2.85235294e+03	-2.08562102e-05
-2.85229412e+03	8.51881511e-05
-2.85223529e+03	-9.47520086e-05
-2.85217647e+03	-1.88969185e-05
-2.85211765e+03	-2.31244608e-05
-2.85205882e+03	-2.03612044e-04
-2.85200000e+03	6.98174271e-05
-2.85194118e+03	1.80525473e-04
-2.85188235e+03	-2.58385097e-04
-2.85182353e+03	-2.35624828e-04
-2.85176471e+03	2.03035504e-04
-2.85170588e+03	1.77206137e-04
-2.85164706e+03	-3.24185849e-04
-2.85158824e+03	-2.34507755e-04
-2.85152941e+03	2.66501041e-04
-2.85147059e+03	1.11905806e-04
-2.85141176e+03	-3.39332178e-04
-2.85135294e+03	-1.02659417e-04
-2.85129412e+03	1.80862216e-04
-2.85123529e+03	-3.15884738e-05
-2.85117647e+03	-1.60506962e-04
-2.85111765e+03	1.72840198e-05
-2.85105882e+03	-8.31209662e-05
-2.85100000e+03	-8.97812470e-05
-2.85094118e+03	1.76431343e-04
-2.85088235e+03	-6.95596002e-05
-2.85082353e+03	-3.68123418e-04
-2.85076471e+03	8.95254762e-05
-2.85070588e+03	3.61405001e-04
-2.85064706e+03	-2.77377630e-04
-2.85058824e+03	-4.51685936e-04
-2.85052941e+03	2.76927949e-04
-2.85047059e+03	3.87701588e-04
-2.85041176e+03	-4.75696460e-04
-2.85035294e+03	-3.92666501e-04
-2.85029412e+03	5.00302968e-04
-2.85023529e+03	1.02715265e-04
-2.85017647e+03	-4.83064408e-04
-2.85011765e+03	-6.02110478e-05
-2.85005882e+03	2.45259429e-04
-2.85000000e+03	-4.17619547e-05
-2.84994118e+03	-1.92742584e-04
-2.84988235e+03	-2.71238666e-05
-2.84982353e+03	-4.80298523e-05
-2.84976471e+03	3.76818588e-06
-2.84970588e+03	1.10365752e-04
-2.84964706e+03	-1.96641460e-04
-2.84958824e+03	-2.51674553e-04
-2.84952941e+03	1.91643787e-04
-2.84947059e+03	2.45971760e-04
-2.84941176e+03	-3.85790507e-04
-2.84935294e+03	-3.13572059e-04
-2.84929412e+03	3.49085724e-04
-2.84923529e+03	2.10813554e-04
-2.84917647e+03	-3.84046845e-04
-2.84911765e+03	-3.63512472e-04
-2.84905882e+03	3.22056363e-04
-2.84900000e+03	3.30573428e-04
-2.84894118e+03	-4.32748500e-04
-2.84888235e+03	-4.04018124e-04
-2.84882353e+03	3.23813163e-04
-2.84876471e+03	3.46313077e-04
-2.84870588e+03	-3.67024217e-04
-2.84864706e+03	-4.64120665e-04
-2.84858824e+03	2.61892468e-04
-2.84852941e+03	4.22153723e-04
-2.84847059e+03	-3.42599323e-04
-2.84841176e+03	-4.97730338e-04
-2.84835294e+03	2.28125646e-04
-2.84829412e+03	4.31846097e-04
-2.84823529e+03	-2.94845013e-04
-2.84817647e+03	-5.13507151e-04
-2.84811765e+03	2.16671203e-04
-2.84805882e+03	4.05491208e-04
-2.84800000e+03	-2.89145412e-04
-2.84794118e+03	-4.69887614e-04
-2.84788235e+03	2.48392883e-04
-2.84782353e+03	3.09171139e-04
-2.84776471e+03	-3.58720013e-04
-2.84770588e+03	-2.57905309e-04
-2.84764706e+03	2.42585247e-04
-2.84758824e+03	7.88871401e-05
-2.84752941e+03	-3.00175934e-04
-2.84747059e+03	-4.31723356e-05
-2.84741176e+03	1.64266214e-04
-2.84735294e+03	-1.46540945e-04
-2.84729412e+03	-1.37266041e-04
-2.84723529e+03	8.85689579e-05
-2.84717647e+03	-3.63951045e-05
-2.84711765e+03	-1.01977934e-04
-2.84705882e+03	-6.21693197e-05
-2.84700000e+03	-2.83397940e-05
-2.84694118e+03	6.18695510e-05
-2.84688235e+03	-6.47537408e-05
-2.84682353e+03	-2.19661498e-04
-2.84676471e+03	3.96944328e-05
-2.84670588e+03	1.49343868e-04
-2.84664706e+03	-1.41531194e-04
-2.84658824e+03	-2.17826089e-04
-2.84652941e+03	1.30863774e-05
-2.84647059e+03	1.83152959e-04
-2.84641176e+03	-8.08627827e-05
-2.84635294e+03	-3.23962100e-04
-2.84629412e+03	4.26892724e-05
-2.84623529e+03	2.36682233e-04
-2.84617647e+03	-1.69324501e-04
-2.84611765e+03	-2.48881453e-04
-2.84605882e+03	7.30775722e-05
-2.84600000e+03	1.25487393e-04
-2.84594118e+03	-1.85226585e-04
-2.84588235e+03	-8.78787282e-05
-2.84582353e+03	6.16541137e-05
-2.84576471e+03	-1.05513516e-04
-2.84570588e+03	-5.25708172e-05
-2.84564706e+03	6.46243625e-05
-2.84558824e+03	-8.81928781e-05
-2.84552941e+03	-1.83632363e-04
-2.84547059e+03	6.41263778e-05
-2.84541176e+03	1.07446514e-04
-2.84535294e+03	-1.90778439e-04
-2.84529412e+03	-1.65510853e-04
-2.84523529e+03	1.01342419e-04
-2.84517647e+03	8.11930026e-05
-2.84511765e+03	-1.67324335e-04
-2.84505882e+03	-1.87879660e-04
-2.84500000e+03	9.58159615e-05
-2.84494118e+03	9.16338637e-05
-2.84488235e+03	-1.46645556e-04
-2.84482353e+03	-1.88250809e-04
-2.84476471e+03	-5.87235793e-06
-2.84470588e+03	2.18384382e-04
-2.84464706e+03	-9.47874331e-05
-2.84458824e+03	-4.09015639e-04
-2.84452941e+03	1.00650180e-04
-2.84447059e+03	3.29304415e-04
-2.84441176e+03	-1.70499901e-04
-2.84435294e+03	-5.05423230e-04
-2.84429412e+03	1.36022187e-04
-2.84423529e+03	4.72231126e-04
-2.84417647e+03	-2.47466101e-04
-2.84411765e+03	-6.14290366e-04
-2.84405882e+03	2.01290651e-04
-2.84400000e+03	5.64398626e-04
-2.84394118e+03	-3.22770153e-04
-2.84388235e+03	-6.45178464e-04
-2.84382353e+03	2.65344102e-04
-2.84376471e+03	4.76657623e-04
-2.84370588e+03	-2.67700076e-04
-2.84364706e+03	-5.04570980e-04
-2.84358824e+03	4.46962774e-05
-2.84352941e+03	4.40817101e-04
-2.84347059e+03	-7.39782256e-05
-2.84341176e+03	-4.39606912e-04
-2.84335294e+03	-1.66655507e-04
-2.84329412e+03	3.07396238e-04
-2.84323529e+03	2.79834031e-04
-2.84317647e+03	-4.13537466e-04
-2.84311765e+03	-5.59624271e-04
-2.84305882e+03	4.55281395e-04
-2.84300000e+03	5.40065404e-04
-2.84294118e+03	-6.42194368e-04
-2.84288235e+03	-6.22444122e-04
-2.84282353e+03	6.30560072e-04
-2.84276471e+03	4.83815833e-04
-2.84270588e+03	-7.61708087e-04
-2.84264706e+03	-4.62314474e-04
-2.84258824e+03	6.77027322e-04
-2.84252941e+03	2.37787110e-04
-2.84247059e+03	-7.14759250e-04
-2.84241176e+03	-1.73253954e-04
-2.84235294e+03	5.37972632e-04
-2.84229412e+03	-6.05690758e-05
-2.84223529e+03	-4.84923608e-04
-2.84217647e+03	8.89390328e-05
-2.84211765e+03	2.35963127e-04
-2.84205882e+03	-2.42441890e-04
-2.84200000e+03	-1.50712752e-04
-2.84194118e+03	1.57094341e-04
-2.84188235e+03	-6.61881248e-05
-2.84182353e+03	-2.09795164e-04
-2.84176471e+03	7.39940787e-05
-2.84170588e+03	5.41905797e-05
-2.84164706e+03	-1.90055720e-04
-2.84158824e+03	-7.03497348e-05
-2.84152941e+03	6.99566670e-05
-2.84147059e+03	-3.76892344e-05
-2.84141176e+03	-1.17900993e-04
-2.84135294e+03	-4.48012565e-05
-2.84129412e+03	-2.70328859e-05
-2.84123529e+03	2.69790491e-05
-2.84117647e+03	-9.53056174e-05
-2.84111765e+03	-1.35159451e-04
-2.84105882e+03	9.02399815e-05
-2.84100000e+03	-3.55393762e-05
-2.84094118e+03	-1.73276297e-04
-2.84088235e+03	4.04130746e-06
-2.84082353e+03	6.96604895e-05
-2.84076471e+03	-1.01011512e-04
-2.84070588e+03	-2.19711375e-04
-2.84064706e+03	1.16201133e-04
-2.84058824e+03	1.44641213e-04
-2.84052941e+03	-3.23135243e-04
-2.84047059e+03	-1.95395522e-04
-2.84041176e+03	3.44272874e-04
-2.84035294e+03	2.80114626e-05
-2.84029412e+03	-5.01402160e-04
-2.84023529e+03	-7.29569382e-06
-2.84017647e+03	4.10727839e-04
-2.84011765e+03	-1.35904677e-04
-2.84005882e+03	-5.07566511e-04
-2.84000000e+03	1.05310503e-04
-2.83994118e+03	4.38371538e-04
-2.83988235e+03	-3.09721804e-04
-2.83982353e+03	-4.42831855e-04
-2.83976471e+03	2.73553031e-04
-2.83970588e+03	2.26662856e-04
-2.83964706e+03	-2.88297094e-04
-2.83958824e+03	-2.80454604e-04
-2.83952941e+03	1.28908602e-04
-2.83947059e+03	1.95775574e-04
-2.83941176e+03	-1.47725184e-04
-2.83935294e+03	-3.12700828e-04
-2.83929412e+03	-2.96856803e-05
-2.83923529e+03	3.28276213e-04
-2.83917647e+03	-2.44507384e-05
-2.83911765e+03	-5.41159269e-04
-2.83905882e+03	-3.20349795e-05
-2.83900000e+03	5.43410432e-04
-2.83894118e+03	-1.29515980e-04
-2.83888235e+03	-6.48017566e-04
-2.83882353e+03	8.04071889e-05
-2.83876471e+03	5.47224848e-04
-2.83870588e+03	-1.66668294e-04
-2.83864706e+03	-6.43321522e-04
-2.83858824e+03	1.07124877e-04
-2.83852941e+03	4.92667865e-04
-2.83847059e+03	-1.71428037e-04
-2.83841176e+03	-4.85648963e-04
-2.83835294e+03	-4.05630410e-05
-2.83829412e+03	3.61468644e-04
-2.83823529e+03	1.00882041e-04
-2.83817647e+03	-4.81095358e-04
-2.83811765e+03	-3.09549442e-04
-2.83805882e+03	4.36222070e-04
-2.83800000e+03	3.24424946e-04
-2.83794118e+03	-5.99996562e-04
-2.83788235e+03	-4.62702183e-04
-2.83782353e+03	5.69014025e-04
-2.83776471e+03	3.66713776e-04
-2.83770588e+03	-6.36480491e-04
-2.83764706e+03	-4.95516546e-04
-2.83758824e+03	5.29096632e-04
-2.83752941e+03	4.68369211e-04
-2.83747059e+03	-6.61681422e-04
-2.83741176e+03	-5.55226480e-04
-2.83735294e+03	6.24021567e-04
-2.83729412e+03	3.52484954e-04
-2.83723529e+03	-6.63359909e-04
-2.83717647e+03	-2.99324834e-04
-2.83711765e+03	3.78099262e-04
-2.83705882e+03	1.83121445e-04
-2.83700000e+03	-2.67288858e-04
-2.83694118e+03	-3.24719928e-04
-2.83688235e+03	3.34551066e-06
-2.83682353e+03	3.52265329e-04
-2.83676471e+03	1.00200006e-05
-2.83670588e+03	-6.03082848e-04
-2.83664706e+03	-5.94967571e-05
-2.83658824e+03	5.67788947e-04
-2.83652941e+03	-1.09148998e-04
-2.83647059e+03	-5.90169011e-04
-2.83641176e+03	6.79407217e-06
-2.83635294e+03	4.61397089e-04
-2.83629412e+03	-1.26561963e-04
-2.83623529e+03	-4.34267049e-04
-2.83617647e+03	1.72464334e-05
-2.83611765e+03	1.71927490e-04
-2.83605882e+03	1.98885895e-05
-2.83600000e+03	-1.40942172e-04
-2.83594118e+03	-3.03262191e-04
-2.83588235e+03	5.32855276e-05
-2.83582353e+03	3.05898687e-04
-2.83576471e+03	-1.02904182e-04
-2.83570588e+03	-5.27109812e-04
-2.83564706e+03	2.72035816e-05
-2.83558824e+03	5.31578146e-04
-2.83552941e+03	-1.96609640e-04
-2.83547059e+03	-5.67965207e-04
-2.83541176e+03	5.50509238e-05
-2.83535294e+03	4.19778094e-04
-2.83529412e+03	2.50791061e-05
-2.83523529e+03	-5.87742795e-04
-2.83517647e+03	-2.59237238e-04
-2.83511765e+03	6.77793109e-04
-2.83505882e+03	1.39121132e-04
-2.83500000e+03	-8.29070889e-04
-2.83494118e+03	-2.34006121e-04
-2.83488235e+03	7.99455277e-04
-2.83482353e+03	1.21549734e-04
-2.83476471e+03	-9.57013823e-04
-2.83470588e+03	-1.07503224e-04
-2.83464706e+03	8.48457557e-04
-2.83458824e+03	-1.41756983e-04
-2.83452941e+03	-7.67576550e-04
-2.83447059e+03	1.16124669e-04
-2.83441176e+03	4.28151041e-04
-2.83435294e+03	-1.19390189e-04
-2.83429412e+03	-3.78414849e-04
-2.83423529e+03	-6.14996615e-05
-2.83417647e+03	2.02093459e-04
-2.83411765e+03	1.94839504e-05
-2.83405882e+03	-2.38875931e-04
-2.83400000e+03	-1.03973205e-04
-2.83394118e+03	5.35655522e-05
-2.83388235e+03	5.39881517e-06
-2.83382353e+03	-3.38892385e-05
-2.83376471e+03	-1.58827818e-04
-2.83370588e+03	-5.83754228e-05
-2.83364706e+03	3.78805684e-05
-2.83358824e+03	-3.60363234e-05
-2.83352941e+03	-4.60096496e-05
-2.83347059e+03	-1.14026116e-04
-2.83341176e+03	-8.07853052e-05
-2.83335294e+03	2.51011807e-05
-2.83329412e+03	6.61631098e-05
-2.83323529e+03	-1.67963852e-04
-2.83317647e+03	-1.82970533e-04
-2.83311765e+03	9.91770092e-05
-2.83305882e+03	5.86892833e-05
-2.83300000e+03	-1.05466998e-04
-2.83294118e+03	-2.32478295e-04
-2.83288235e+03	-9.14720651e-06
-2.83282353e+03	2.30632882e-04
-2.83276471e+03	-1.57186979e-04
-2.83270588e+03	-3.20375851e-04
-2.83264706e+03	1.48009458e-04
-2.83258824e+03	1.08270990e-04
-2.83252941e+03	-2.35125171e-04
-2.83247059e+03	-7.18893256e-05
-2.83241176e+03	5.71652639e-05
-2.83235294e+03	-9.02749721e-05
-2.83229412e+03	-9.11500288e-05
-2.83223529e+03	8.53117762e-05
-2.83217647e+03	-1.12584506e-04
-2.83211765e+03	-2.30183491e-04
-2.83205882e+03	1.44689281e-04
-2.83200000e+03	1.46304885e-04
-2.83194118e+03	-3.97834310e-04
-2.83188235e+03	-1.45906083e-04
-2.83182353e+03	4.00619703e-04
-2.83176471e+03	-9.64841695e-05
-2.83170588e+03	-5.03108550e-04
-2.83164706e+03	1.46298438e-04
-2.83158824e+03	3.15172708e-04
-2.83152941e+03	-3.02844466e-04
-2.83147059e+03	-2.52761232e-04
-2.83141176e+03	6.94852648e-05
-2.83135294e+03	1.77784471e-04
-2.83129412e+03	-4.09942053e-05
-2.83123529e+03	-4.24752194e-04
-2.83117647e+03	-2.82789658e-05
-2.83111765e+03	4.25554690e-04
-2.83105882e+03	-1.52412336e-04
-2.83100000e+03	-5.13177928e-04
-2.83094118e+03	9.17724696e-05
-2.83088235e+03	3.76369280e-04
-2.83082353e+03	-1.71582542e-04
-2.83076471e+03	-4.19117878e-04
-2.83070588e+03	-1.80419691e-05
-2.83064706e+03	3.71017722e-04
-2.83058824e+03	-6.06998389e-05
-2.83052941e+03	-5.11731113e-04
-2.83047059e+03	4.72742257e-05
-2.83041176e+03	3.21390480e-04
-2.83035294e+03	-1.51692587e-04
-2.83029412e+03	-3.00424342e-04
-2.83023529e+03	1.30863734e-05
-2.83017647e+03	9.24181975e-05
-2.83011765e+03	-2.18331161e-05
-2.83005882e+03	-1.03096344e-04
-2.83000000e+03	-2.40265463e-04
-2.82994118e+03	1.07747085e-04
-2.82988235e+03	1.52942250e-04
-2.82982353e+03	-3.24730350e-04
-2.82976471e+03	-8.02048348e-05
-2.82970588e+03	1.75865266e-04
-2.82964706e+03	-1.56647926e-04
-2.82958824e+03	-1.04071318e-04
-2.82952941e+03	3.62742602e-05
-2.82947059e+03	-7.66639080e-05
-2.82941176e+03	-4.64797133e-05
-2.82935294e+03	-8.65037663e-05
-2.82929412e+03	-3.82589035e-05
-2.82923529e+03	8.60543076e-05
-2.82917647e+03	-1.78439995e-04
-2.82911765e+03	-1.93919571e-04
-2.82905882e+03	1.94610461e-04
-2.82900000e+03	4.93753172e-05
-2.82894118e+03	-3.63509497e-04
-2.82888235e+03	-4.04884429e-05
-2.82882353e+03	2.12258685e-04
-2.82876471e+03	-1.27737158e-04
-2.82870588e+03	-9.87187669e-05
-2.82864706e+03	-1.44180994e-04
-2.82858824e+03	-6.43849538e-05
-2.82852941e+03	2.54407069e-04
-2.82847059e+03	-9.71805289e-05
-2.82841176e+03	-4.54110394e-04
-2.82835294e+03	2.72336590e-05
-2.82829412e+03	4.61192260e-04
-2.82823529e+03	-1.56955686e-04
-2.82817647e+03	-6.91306208e-04
-2.82811765e+03	1.83731822e-04
-2.82805882e+03	6.39710376e-04
-2.82800000e+03	-4.45976439e-04
-2.82794118e+03	-6.42855467e-04
-2.82788235e+03	4.37998297e-04
-2.82782353e+03	3.71998698e-04
-2.82776471e+03	-5.07790294e-04
-2.82770588e+03	-3.33749386e-04
-2.82764706e+03	3.67157966e-04
-2.82758824e+03	5.13766415e-05
-2.82752941e+03	-3.03239581e-04
-2.82747059e+03	-5.10594053e-05
-2.82741176e+03	-6.35579486e-06
-2.82735294e+03	1.97762110e-05
-2.82729412e+03	-3.47677150e-05
-2.82723529e+03	-1.51563736e-04
-2.82717647e+03	-4.91901679e-05
-2.82711765e+03	-2.68442693e-06
-2.82705882e+03	4.38996311e-06
-2.82700000e+03	-1.21529853e-04
-2.82694118e+03	-6.57348397e-05
-2.82688235e+03	1.97041163e-05
-2.82682353e+03	-1.59598139e-04
-2.82676471e+03	2.87959796e-05
-2.82670588e+03	1.42455656e-04
-2.82664706e+03	-4.17747842e-04
-2.82658824e+03	-9.11798759e-05
-2.82652941e+03	4.91300058e-04
-2.82647059e+03	-2.45652056e-04
-2.82641176e+03	-5.87017244e-04
-2.82635294e+03	2.94435168e-04
-2.82629412e+03	4.48690754e-04
-2.82623529e+03	-4.83899116e-04
-2.82617647e+03	-5.15564853e-04
-2.82611765e+03	4.49995354e-04
-2.82605882e+03	3.78939610e-04
-2.82600000e+03	-5.84714775e-04
-2.82594118e+03	-4.49622292e-04
-2.82588235e+03	5.04482365e-04
-2.82582353e+03	3.12170901e-04
-2.82576471e+03	-5.67452910e-04
-2.82570588e+03	-4.35992099e-04
-2.82564706e+03	4.49636269e-04
-2.82558824e+03	3.85770118e-04
-2.82552941e+03	-5.85279813e-04
-2.82547059e+03	-4.76845310e-04
-2.82541176e+03	4.85897716e-04
-2.82535294e+03	3.56517370e-04
-2.82529412e+03	-5.65780368e-04
-2.82523529e+03	-4.05232999e-04
-2.82517647e+03	3.37424557e-04
-2.82511765e+03	3.76166214e-04
-2.82505882e+03	-3.63775645e-04
-2.82500000e+03	-5.92641473e-04
-2.82494118e+03	2.76746889e-04
-2.82488235e+03	5.65958531e-04
-2.82482353e+03	-4.09175438e-04
-2.82476471e+03	-7.44117848e-04
-2.82470588e+03	4.45387181e-04
-2.82464706e+03	5.64474720e-04
-2.82458824e+03	-6.09464754e-04
-2.82452941e+03	-5.43462666e-04
-2.82447059e+03	5.29157107e-04
-2.82441176e+03	2.71036283e-04
-2.82435294e+03	-5.80083366e-04
-2.82429412e+03	-1.78139690e-04
-2.82423529e+03	3.22141612e-04
-2.82417647e+03	-5.06758700e-05
-2.82411765e+03	-2.36866065e-04
-2.82405882e+03	2.95301560e-05
-2.82400000e+03	-8.36357935e-05
-2.82394118e+03	-1.31679403e-04
-2.82388235e+03	2.02809379e-04
-2.82382353e+03	-9.23995252e-05
-2.82376471e+03	-4.14255083e-04
-2.82370588e+03	1.56937549e-04
-2.82364706e+03	2.59726446e-04
[truncated: 98,001 more rows]
