# Supplementary material for: Observation of angular momentum transfer among crystal lattice modes
Source: Nat Phys. 2026 May 12;22(7):1100–6. doi: 10.1038/s41567-026-03274-8 (PMC13423836; doi:10.1038/s41567-026-03274-8)
Supplement: Supplementary file 9 — Source data for Fig. 4a–c. [file 41567_2026_3274_MOESM9_ESM.zip › Fig4c_phononic_force_spectrum.txt]

Spectrum of the phononic driving force
Frequency (THz)	Spectral amplitude (norm.)
-2.94111765e+03	2.92214095e-09
-2.94105882e+03	2.92144656e-09
-2.94100000e+03	2.92137296e-09
-2.94094118e+03	2.92205792e-09
-2.94088235e+03	2.92216298e-09
-2.94082353e+03	2.92159629e-09
-2.94076471e+03	2.92138112e-09
-2.94070588e+03	2.92172522e-09
-2.94064706e+03	2.92239577e-09
-2.94058824e+03	2.92179964e-09
-2.94052941e+03	2.92106449e-09
-2.94047059e+03	2.92181061e-09
-2.94041176e+03	2.92236553e-09
-2.94035294e+03	2.92189254e-09
-2.94029412e+03	2.92123054e-09
-2.94023529e+03	2.92135767e-09
-2.94017647e+03	2.92249763e-09
-2.94011765e+03	2.92233843e-09
-2.94005882e+03	2.92086434e-09
-2.94000000e+03	2.92114367e-09
-2.93994118e+03	2.92281358e-09
-2.93988235e+03	2.92245156e-09
-2.93982353e+03	2.92064875e-09
-2.93976471e+03	2.92103431e-09
-2.93970588e+03	2.92293892e-09
-2.93964706e+03	2.92263033e-09
-2.93958824e+03	2.92054790e-09
-2.93952941e+03	2.92079410e-09
-2.93947059e+03	2.92308977e-09
-2.93941176e+03	2.92282719e-09
-2.93935294e+03	2.92036351e-09
-2.93929412e+03	2.92078409e-09
-2.93923529e+03	2.92310604e-09
-2.93917647e+03	2.92274642e-09
-2.93911765e+03	2.92060121e-09
-2.93905882e+03	2.92077398e-09
-2.93900000e+03	2.92277100e-09
-2.93894118e+03	2.92280787e-09
-2.93888235e+03	2.92099678e-09
-2.93882353e+03	2.92065762e-09
-2.93876471e+03	2.92239560e-09
-2.93870588e+03	2.92293177e-09
-2.93864706e+03	2.92129497e-09
-2.93858824e+03	2.92062644e-09
-2.93852941e+03	2.92213619e-09
-2.93847059e+03	2.92284648e-09
-2.93841176e+03	2.92155561e-09
-2.93835294e+03	2.92083670e-09
-2.93829412e+03	2.92180137e-09
-2.93823529e+03	2.92261170e-09
-2.93817647e+03	2.92193725e-09
-2.93811765e+03	2.92103198e-09
-2.93805882e+03	2.92143767e-09
-2.93800000e+03	2.92246570e-09
-2.93794118e+03	2.92226422e-09
-2.93788235e+03	2.92106921e-09
-2.93782353e+03	2.92130886e-09
-2.93776471e+03	2.92239585e-09
-2.93770588e+03	2.92217538e-09
-2.93764706e+03	2.92139122e-09
-2.93758824e+03	2.92136049e-09
-2.93752941e+03	2.92193311e-09
-2.93747059e+03	2.92224689e-09
-2.93741176e+03	2.92183321e-09
-2.93735294e+03	2.92125781e-09
-2.93729412e+03	2.92152070e-09
-2.93723529e+03	2.92239533e-09
-2.93717647e+03	2.92214191e-09
-2.93711765e+03	2.92109548e-09
-2.93705882e+03	2.92145932e-09
-2.93700000e+03	2.92233448e-09
-2.93694118e+03	2.92214573e-09
-2.93688235e+03	2.92136440e-09
-2.93682353e+03	2.92134389e-09
-2.93676471e+03	2.92212121e-09
-2.93670588e+03	2.92218419e-09
-2.93664706e+03	2.92158001e-09
-2.93658824e+03	2.92142018e-09
-2.93652941e+03	2.92184465e-09
-2.93647059e+03	2.92205124e-09
-2.93641176e+03	2.92190026e-09
-2.93635294e+03	2.92161863e-09
-2.93629412e+03	2.92144983e-09
-2.93623529e+03	2.92183135e-09
-2.93617647e+03	2.92242172e-09
-2.93611765e+03	2.92170857e-09
-2.93605882e+03	2.92088089e-09
-2.93600000e+03	2.92205574e-09
-2.93594118e+03	2.92269022e-09
-2.93588235e+03	2.92142474e-09
-2.93582353e+03	2.92094460e-09
-2.93576471e+03	2.92219574e-09
-2.93570588e+03	2.92245289e-09
-2.93564706e+03	2.92145450e-09
-2.93558824e+03	2.92125333e-09
-2.93552941e+03	2.92200178e-09
-2.93547059e+03	2.92222841e-09
-2.93541176e+03	2.92164985e-09
-2.93535294e+03	2.92144664e-09
-2.93529412e+03	2.92185482e-09
-2.93523529e+03	2.92203487e-09
-2.93517647e+03	2.92176477e-09
-2.93511765e+03	2.92160242e-09
-2.93505882e+03	2.92186694e-09
-2.93500000e+03	2.92184813e-09
-2.93494118e+03	2.92161736e-09
-2.93488235e+03	2.92195800e-09
-2.93482353e+03	2.92194802e-09
-2.93476471e+03	2.92145427e-09
-2.93470588e+03	2.92167011e-09
-2.93464706e+03	2.92218265e-09
-2.93458824e+03	2.92195068e-09
-2.93452941e+03	2.92139085e-09
-2.93447059e+03	2.92148028e-09
-2.93441176e+03	2.92223144e-09
-2.93435294e+03	2.92233582e-09
-2.93429412e+03	2.92120859e-09
-2.93423529e+03	2.92105331e-09
-2.93417647e+03	2.92260338e-09
-2.93411765e+03	2.92257527e-09
-2.93405882e+03	2.92081863e-09
-2.93400000e+03	2.92115113e-09
-2.93394118e+03	2.92260679e-09
-2.93388235e+03	2.92249908e-09
-2.93382353e+03	2.92121885e-09
-2.93376471e+03	2.92080194e-09
-2.93370588e+03	2.92234714e-09
-2.93364706e+03	2.92300546e-09
-2.93358824e+03	2.92116926e-09
-2.93352941e+03	2.92057262e-09
-2.93347059e+03	2.92239911e-09
-2.93341176e+03	2.92296065e-09
-2.93335294e+03	2.92137241e-09
-2.93329412e+03	2.92059706e-09
-2.93323529e+03	2.92211354e-09
-2.93317647e+03	2.92298416e-09
-2.93311765e+03	2.92159749e-09
-2.93305882e+03	2.92070090e-09
-2.93300000e+03	2.92181345e-09
-2.93294118e+03	2.92289675e-09
-2.93288235e+03	2.92185479e-09
-2.93282353e+03	2.92081312e-09
-2.93276471e+03	2.92173123e-09
-2.93270588e+03	2.92246710e-09
-2.93264706e+03	2.92216644e-09
-2.93258824e+03	2.92124438e-09
-2.93252941e+03	2.92120114e-09
-2.93247059e+03	2.92241862e-09
-2.93241176e+03	2.92240658e-09
-2.93235294e+03	2.92120704e-09
-2.93229412e+03	2.92136540e-09
-2.93223529e+03	2.92221240e-09
-2.93217647e+03	2.92206868e-09
-2.93211765e+03	2.92173611e-09
-2.93205882e+03	2.92165881e-09
-2.93200000e+03	2.92143449e-09
-2.93194118e+03	2.92203622e-09
-2.93188235e+03	2.92249963e-09
-2.93182353e+03	2.92146885e-09
-2.93176471e+03	2.92093851e-09
-2.93170588e+03	2.92215663e-09
-2.93164706e+03	2.92290897e-09
-2.93158824e+03	2.92139630e-09
-2.93152941e+03	2.92053600e-09
-2.93147059e+03	2.92236197e-09
-2.93141176e+03	2.92314137e-09
-2.93135294e+03	2.92112892e-09
-2.93129412e+03	2.92053624e-09
-2.93123529e+03	2.92262508e-09
-2.93117647e+03	2.92289464e-09
-2.93111765e+03	2.92099183e-09
-2.93105882e+03	2.92099680e-09
-2.93100000e+03	2.92247836e-09
-2.93094118e+03	2.92250704e-09
-2.93088235e+03	2.92125960e-09
-2.93082353e+03	2.92128049e-09
-2.93076471e+03	2.92225269e-09
-2.93070588e+03	2.92218019e-09
-2.93064706e+03	2.92156961e-09
-2.93058824e+03	2.92157090e-09
-2.93052941e+03	2.92190261e-09
-2.93047059e+03	2.92196756e-09
-2.93041176e+03	2.92192311e-09
-2.93035294e+03	2.92169901e-09
-2.93029412e+03	2.92157240e-09
-2.93023529e+03	2.92202055e-09
-2.93017647e+03	2.92207756e-09
-2.93011765e+03	2.92154616e-09
-2.93005882e+03	2.92167819e-09
-2.93000000e+03	2.92217380e-09
-2.92994118e+03	2.92170950e-09
-2.92988235e+03	2.92153900e-09
-2.92982353e+03	2.92220683e-09
-2.92976471e+03	2.92197216e-09
-2.92970588e+03	2.92121402e-09
-2.92964706e+03	2.92186238e-09
-2.92958824e+03	2.92267703e-09
-2.92952941e+03	2.92144633e-09
-2.92947059e+03	2.92098669e-09
-2.92941176e+03	2.92251469e-09
-2.92935294e+03	2.92246285e-09
-2.92929412e+03	2.92099134e-09
-2.92923529e+03	2.92157898e-09
-2.92917647e+03	2.92252744e-09
-2.92911765e+03	2.92178825e-09
-2.92905882e+03	2.92148425e-09
-2.92900000e+03	2.92193835e-09
-2.92894118e+03	2.92191408e-09
-2.92888235e+03	2.92174736e-09
-2.92882353e+03	2.92192700e-09
-2.92876471e+03	2.92198846e-09
-2.92870588e+03	2.92147113e-09
-2.92864706e+03	2.92177511e-09
-2.92858824e+03	2.92237959e-09
-2.92852941e+03	2.92175350e-09
-2.92847059e+03	2.92131571e-09
-2.92841176e+03	2.92187912e-09
-2.92835294e+03	2.92243902e-09
-2.92829412e+03	2.92189561e-09
-2.92823529e+03	2.92100650e-09
-2.92817647e+03	2.92192105e-09
-2.92811765e+03	2.92275486e-09
-2.92805882e+03	2.92164274e-09
-2.92800000e+03	2.92094197e-09
-2.92794118e+03	2.92215576e-09
-2.92788235e+03	2.92264180e-09
-2.92782353e+03	2.92148651e-09
-2.92776471e+03	2.92127932e-09
-2.92770588e+03	2.92203392e-09
-2.92764706e+03	2.92235451e-09
-2.92758824e+03	2.92178706e-09
-2.92752941e+03	2.92140606e-09
-2.92747059e+03	2.92176652e-09
-2.92741176e+03	2.92229134e-09
-2.92735294e+03	2.92204864e-09
-2.92729412e+03	2.92138214e-09
-2.92723529e+03	2.92160806e-09
-2.92717647e+03	2.92237352e-09
-2.92711765e+03	2.92202881e-09
-2.92705882e+03	2.92141201e-09
-2.92700000e+03	2.92171716e-09
-2.92694118e+03	2.92217785e-09
-2.92688235e+03	2.92203442e-09
-2.92682353e+03	2.92160813e-09
-2.92676471e+03	2.92168051e-09
-2.92670588e+03	2.92200515e-09
-2.92664706e+03	2.92207102e-09
-2.92658824e+03	2.92183206e-09
-2.92652941e+03	2.92154196e-09
-2.92647059e+03	2.92185529e-09
-2.92641176e+03	2.92230206e-09
-2.92635294e+03	2.92184269e-09
-2.92629412e+03	2.92130486e-09
-2.92623529e+03	2.92201011e-09
-2.92617647e+03	2.92248097e-09
-2.92611765e+03	2.92156603e-09
-2.92605882e+03	2.92125341e-09
-2.92600000e+03	2.92235569e-09
-2.92594118e+03	2.92234688e-09
-2.92588235e+03	2.92133024e-09
-2.92582353e+03	2.92153011e-09
-2.92576471e+03	2.92232961e-09
-2.92570588e+03	2.92219058e-09
-2.92564706e+03	2.92148391e-09
-2.92558824e+03	2.92157719e-09
-2.92552941e+03	2.92212982e-09
-2.92547059e+03	2.92221579e-09
-2.92541176e+03	2.92175948e-09
-2.92535294e+03	2.92146248e-09
-2.92529412e+03	2.92183564e-09
-2.92523529e+03	2.92243871e-09
-2.92517647e+03	2.92199803e-09
-2.92511765e+03	2.92123738e-09
-2.92505882e+03	2.92165831e-09
-2.92500000e+03	2.92261384e-09
-2.92494118e+03	2.92218399e-09
-2.92488235e+03	2.92108237e-09
-2.92482353e+03	2.92154255e-09
-2.92476471e+03	2.92269556e-09
-2.92470588e+03	2.92222274e-09
-2.92464706e+03	2.92123552e-09
-2.92458824e+03	2.92137841e-09
-2.92452941e+03	2.92244524e-09
-2.92447059e+03	2.92260228e-09
-2.92441176e+03	2.92137883e-09
-2.92435294e+03	2.92096966e-09
-2.92429412e+03	2.92239117e-09
-2.92423529e+03	2.92302469e-09
-2.92417647e+03	2.92131357e-09
-2.92411765e+03	2.92065753e-09
-2.92405882e+03	2.92256949e-09
-2.92400000e+03	2.92306183e-09
-2.92394118e+03	2.92129639e-09
-2.92388235e+03	2.92077761e-09
-2.92382353e+03	2.92239043e-09
-2.92376471e+03	2.92293137e-09
-2.92370588e+03	2.92153707e-09
-2.92364706e+03	2.92109603e-09
-2.92358824e+03	2.92193069e-09
-2.92352941e+03	2.92255038e-09
-2.92347059e+03	2.92226398e-09
-2.92341176e+03	2.92136628e-09
-2.92335294e+03	2.92114187e-09
-2.92329412e+03	2.92233217e-09
-2.92323529e+03	2.92316600e-09
-2.92317647e+03	2.92140441e-09
-2.92311765e+03	2.92032533e-09
-2.92305882e+03	2.92249248e-09
-2.92300000e+03	2.92367948e-09
-2.92294118e+03	2.92133194e-09
-2.92288235e+03	2.91997091e-09
-2.92282353e+03	2.92254346e-09
-2.92276471e+03	2.92387100e-09
-2.92270588e+03	2.92130664e-09
-2.92264706e+03	2.92003160e-09
-2.92258824e+03	2.92238811e-09
-2.92252941e+03	2.92379125e-09
-2.92247059e+03	2.92149243e-09
-2.92241176e+03	2.92016502e-09
-2.92235294e+03	2.92233686e-09
-2.92229412e+03	2.92334688e-09
-2.92223529e+03	2.92168659e-09
-2.92217647e+03	2.92088707e-09
-2.92211765e+03	2.92174864e-09
-2.92205882e+03	2.92275314e-09
-2.92200000e+03	2.92252411e-09
-2.92194118e+03	2.92112720e-09
-2.92188235e+03	2.92106700e-09
-2.92182353e+03	2.92268139e-09
-2.92176471e+03	2.92303102e-09
-2.92170588e+03	2.92111093e-09
-2.92164706e+03	2.92075273e-09
-2.92158824e+03	2.92287571e-09
-2.92152941e+03	2.92290976e-09
-2.92147059e+03	2.92103634e-09
-2.92141176e+03	2.92130699e-09
-2.92135294e+03	2.92253900e-09
-2.92129412e+03	2.92225852e-09
-2.92123529e+03	2.92182062e-09
-2.92117647e+03	2.92173331e-09
-2.92111765e+03	2.92156515e-09
-2.92105882e+03	2.92220754e-09
-2.92100000e+03	2.92263629e-09
-2.92094118e+03	2.92166554e-09
-2.92088235e+03	2.92095188e-09
-2.92082353e+03	2.92225629e-09
-2.92076471e+03	2.92319386e-09
-2.92070588e+03	2.92153599e-09
-2.92064706e+03	2.92058293e-09
-2.92058824e+03	2.92243629e-09
-2.92052941e+03	2.92331281e-09
-2.92047059e+03	2.92147984e-09
-2.92041176e+03	2.92058219e-09
-2.92035294e+03	2.92243472e-09
-2.92029412e+03	2.92328694e-09
-2.92023529e+03	2.92142385e-09
-2.92017647e+03	2.92077628e-09
-2.92011765e+03	2.92245260e-09
-2.92005882e+03	2.92303288e-09
-2.92000000e+03	2.92140887e-09
-2.91994118e+03	2.92111997e-09
-2.91988235e+03	2.92248692e-09
-2.91982353e+03	2.92252809e-09
-2.91976471e+03	2.92160605e-09
-2.91970588e+03	2.92151302e-09
-2.91964706e+03	2.92223018e-09
-2.91958824e+03	2.92232905e-09
-2.91952941e+03	2.92178950e-09
-2.91947059e+03	2.92160268e-09
-2.91941176e+03	2.92215023e-09
-2.91935294e+03	2.92238111e-09
-2.91929412e+03	2.92165087e-09
-2.91923529e+03	2.92162392e-09
-2.91917647e+03	2.92241675e-09
-2.91911765e+03	2.92221988e-09
-2.91905882e+03	2.92151066e-09
-2.91900000e+03	2.92169792e-09
-2.91894118e+03	2.92259645e-09
-2.91888235e+03	2.92222522e-09
-2.91882353e+03	2.92120829e-09
-2.91876471e+03	2.92182872e-09
-2.91870588e+03	2.92283432e-09
-2.91864706e+03	2.92205359e-09
-2.91858824e+03	2.92111956e-09
-2.91852941e+03	2.92197082e-09
-2.91847059e+03	2.92277113e-09
-2.91841176e+03	2.92206051e-09
-2.91835294e+03	2.92132457e-09
-2.91829412e+03	2.92168834e-09
-2.91823529e+03	2.92268387e-09
-2.91817647e+03	2.92253135e-09
-2.91811765e+03	2.92111332e-09
-2.91805882e+03	2.92143315e-09
-2.91800000e+03	2.92298254e-09
-2.91794118e+03	2.92242441e-09
-2.91788235e+03	2.92119417e-09
-2.91782353e+03	2.92150328e-09
-2.91776471e+03	2.92267194e-09
-2.91770588e+03	2.92259915e-09
-2.91764706e+03	2.92141032e-09
-2.91758824e+03	2.92136705e-09
-2.91752941e+03	2.92248217e-09
-2.91747059e+03	2.92269382e-09
-2.91741176e+03	2.92162492e-09
-2.91735294e+03	2.92131566e-09
-2.91729412e+03	2.92228272e-09
-2.91723529e+03	2.92268358e-09
-2.91717647e+03	2.92185551e-09
-2.91711765e+03	2.92143796e-09
-2.91705882e+03	2.92191822e-09
-2.91700000e+03	2.92264212e-09
-2.91694118e+03	2.92226039e-09
-2.91688235e+03	2.92132350e-09
-2.91682353e+03	2.92183973e-09
-2.91676471e+03	2.92250229e-09
-2.91670588e+03	2.92225651e-09
-2.91664706e+03	2.92187884e-09
-2.91658824e+03	2.92150683e-09
-2.91652941e+03	2.92197768e-09
-2.91647059e+03	2.92286505e-09
-2.91641176e+03	2.92208027e-09
-2.91635294e+03	2.92101838e-09
-2.91629412e+03	2.92202912e-09
-2.91623529e+03	2.92304664e-09
-2.91617647e+03	2.92203501e-09
-2.91611765e+03	2.92110370e-09
-2.91605882e+03	2.92194757e-09
-2.91600000e+03	2.92289418e-09
-2.91594118e+03	2.92222834e-09
-2.91588235e+03	2.92120008e-09
-2.91582353e+03	2.92183526e-09
-2.91576471e+03	2.92282270e-09
-2.91570588e+03	2.92216867e-09
-2.91564706e+03	2.92148456e-09
-2.91558824e+03	2.92190407e-09
-2.91552941e+03	2.92235021e-09
-2.91547059e+03	2.92228729e-09
-2.91541176e+03	2.92200181e-09
-2.91535294e+03	2.92159921e-09
-2.91529412e+03	2.92194831e-09
-2.91523529e+03	2.92273076e-09
-2.91517647e+03	2.92221798e-09
-2.91511765e+03	2.92115867e-09
-2.91505882e+03	2.92194433e-09
-2.91500000e+03	2.92308452e-09
-2.91494118e+03	2.92207778e-09
-2.91488235e+03	2.92099844e-09
-2.91482353e+03	2.92214670e-09
-2.91476471e+03	2.92305447e-09
-2.91470588e+03	2.92191381e-09
-2.91464706e+03	2.92126470e-09
-2.91458824e+03	2.92209217e-09
-2.91452941e+03	2.92280599e-09
-2.91447059e+03	2.92217683e-09
-2.91441176e+03	2.92126611e-09
-2.91435294e+03	2.92199749e-09
-2.91429412e+03	2.92285729e-09
-2.91423529e+03	2.92209575e-09
-2.91417647e+03	2.92137553e-09
-2.91411765e+03	2.92205030e-09
-2.91405882e+03	2.92275853e-09
-2.91400000e+03	2.92205507e-09
-2.91394118e+03	2.92146565e-09
-2.91388235e+03	2.92211612e-09
-2.91382353e+03	2.92264379e-09
-2.91376471e+03	2.92211684e-09
-2.91370588e+03	2.92144581e-09
-2.91364706e+03	2.92209013e-09
-2.91358824e+03	2.92281127e-09
-2.91352941e+03	2.92200089e-09
-2.91347059e+03	2.92130837e-09
-2.91341176e+03	2.92233493e-09
-2.91335294e+03	2.92282826e-09
-2.91329412e+03	2.92177298e-09
-2.91323529e+03	2.92142391e-09
-2.91317647e+03	2.92248729e-09
-2.91311765e+03	2.92266464e-09
-2.91305882e+03	2.92173081e-09
-2.91300000e+03	2.92163606e-09
-2.91294118e+03	2.92238287e-09
-2.91288235e+03	2.92256989e-09
-2.91282353e+03	2.92185042e-09
-2.91276471e+03	2.92166903e-09
-2.91270588e+03	2.92239132e-09
-2.91264706e+03	2.92245348e-09
-2.91258824e+03	2.92180689e-09
-2.91252941e+03	2.92194929e-09
-2.91247059e+03	2.92239243e-09
-2.91241176e+03	2.92206674e-09
-2.91235294e+03	2.92194568e-09
-2.91229412e+03	2.92235089e-09
-2.91223529e+03	2.92217067e-09
-2.91217647e+03	2.92172525e-09
-2.91211765e+03	2.92224299e-09
-2.91205882e+03	2.92260169e-09
-2.91200000e+03	2.92187175e-09
-2.91194118e+03	2.92165514e-09
-2.91188235e+03	2.92240988e-09
-2.91182353e+03	2.92263426e-09
-2.91176471e+03	2.92186038e-09
-2.91170588e+03	2.92158497e-09
-2.91164706e+03	2.92239781e-09
-2.91158824e+03	2.92269207e-09
-2.91152941e+03	2.92197979e-09
-2.91147059e+03	2.92147572e-09
-2.91141176e+03	2.92226651e-09
-2.91135294e+03	2.92290021e-09
-2.91129412e+03	2.92199446e-09
-2.91123529e+03	2.92139775e-09
-2.91117647e+03	2.92225324e-09
-2.91111765e+03	2.92286728e-09
-2.91105882e+03	2.92216298e-09
-2.91100000e+03	2.92141049e-09
-2.91094118e+03	2.92201992e-09
-2.91088235e+03	2.92294855e-09
-2.91082353e+03	2.92237620e-09
-2.91076471e+03	2.92131341e-09
-2.91070588e+03	2.92188496e-09
-2.91064706e+03	2.92304978e-09
-2.91058824e+03	2.92240303e-09
-2.91052941e+03	2.92132344e-09
-2.91047059e+03	2.92199285e-09
-2.91041176e+03	2.92279612e-09
-2.91035294e+03	2.92244583e-09
-2.91029412e+03	2.92166058e-09
-2.91023529e+03	2.92172902e-09
-2.91017647e+03	2.92281081e-09
-2.91011765e+03	2.92245958e-09
-2.91005882e+03	2.92155507e-09
-2.91000000e+03	2.92216306e-09
-2.90994118e+03	2.92256778e-09
-2.90988235e+03	2.92205930e-09
-2.90982353e+03	2.92201041e-09
-2.90976471e+03	2.92234353e-09
-2.90970588e+03	2.92229353e-09
-2.90964706e+03	2.92187103e-09
-2.90958824e+03	2.92216694e-09
-2.90952941e+03	2.92267971e-09
-2.90947059e+03	2.92208413e-09
-2.90941176e+03	2.92162662e-09
-2.90935294e+03	2.92229340e-09
-2.90929412e+03	2.92293639e-09
-2.90923529e+03	2.92205801e-09
-2.90917647e+03	2.92127762e-09
-2.90911765e+03	2.92250891e-09
-2.90905882e+03	2.92304963e-09
-2.90900000e+03	2.92192518e-09
-2.90894118e+03	2.92146053e-09
-2.90888235e+03	2.92226204e-09
-2.90882353e+03	2.92299460e-09
-2.90876471e+03	2.92239082e-09
-2.90870588e+03	2.92124625e-09
-2.90864706e+03	2.92198033e-09
-2.90858824e+03	2.92320957e-09
-2.90852941e+03	2.92252772e-09
-2.90847059e+03	2.92127798e-09
-2.90841176e+03	2.92177016e-09
-2.90835294e+03	2.92305315e-09
-2.90829412e+03	2.92290365e-09
-2.90823529e+03	2.92145380e-09
-2.90817647e+03	2.92130046e-09
-2.90811765e+03	2.92300478e-09
-2.90805882e+03	2.92329368e-09
-2.90800000e+03	2.92148773e-09
-2.90794118e+03	2.92110033e-09
-2.90788235e+03	2.92285991e-09
-2.90782353e+03	2.92341063e-09
-2.90776471e+03	2.92181977e-09
-2.90770588e+03	2.92097732e-09
-2.90764706e+03	2.92242465e-09
-2.90758824e+03	2.92365683e-09
-2.90752941e+03	2.92219216e-09
-2.90747059e+03	2.92077371e-09
-2.90741176e+03	2.92216620e-09
-2.90735294e+03	2.92370760e-09
-2.90729412e+03	2.92247379e-09
-2.90723529e+03	2.92086168e-09
-2.90717647e+03	2.92189775e-09
-2.90711765e+03	2.92348480e-09
-2.90705882e+03	2.92280750e-09
-2.90700000e+03	2.92121024e-09
-2.90694118e+03	2.92146274e-09
-2.90688235e+03	2.92322157e-09
-2.90682353e+03	2.92320150e-09
-2.90676471e+03	2.92142332e-09
-2.90670588e+03	2.92124215e-09
-2.90664706e+03	2.92300326e-09
-2.90658824e+03	2.92328752e-09
-2.90652941e+03	2.92166133e-09
-2.90647059e+03	2.92138915e-09
-2.90641176e+03	2.92267102e-09
-2.90635294e+03	2.92295557e-09
-2.90629412e+03	2.92227239e-09
-2.90623529e+03	2.92169136e-09
-2.90617647e+03	2.92188632e-09
-2.90611765e+03	2.92290233e-09
-2.90605882e+03	2.92296200e-09
-2.90600000e+03	2.92167845e-09
-2.90594118e+03	2.92136200e-09
-2.90588235e+03	2.92289339e-09
-2.90582353e+03	2.92343362e-09
-2.90576471e+03	2.92166833e-09
-2.90570588e+03	2.92107465e-09
-2.90564706e+03	2.92282670e-09
-2.90558824e+03	2.92362677e-09
-2.90552941e+03	2.92191185e-09
-2.90547059e+03	2.92080016e-09
-2.90541176e+03	2.92269167e-09
-2.90535294e+03	2.92384512e-09
-2.90529412e+03	2.92195891e-09
-2.90523529e+03	2.92080357e-09
-2.90517647e+03	2.92261609e-09
-2.90511765e+03	2.92369337e-09
-2.90505882e+03	2.92215844e-09
-2.90500000e+03	2.92104099e-09
-2.90494118e+03	2.92231922e-09
-2.90488235e+03	2.92349647e-09
-2.90482353e+03	2.92251109e-09
-2.90476471e+03	2.92117547e-09
-2.90470588e+03	2.92200996e-09
-2.90464706e+03	2.92351400e-09
-2.90458824e+03	2.92262061e-09
-2.90452941e+03	2.92117919e-09
-2.90447059e+03	2.92215392e-09
-2.90441176e+03	2.92334411e-09
-2.90435294e+03	2.92241655e-09
-2.90429412e+03	2.92153899e-09
-2.90423529e+03	2.92231695e-09
-2.90417647e+03	2.92289186e-09
-2.90411765e+03	2.92244771e-09
-2.90405882e+03	2.92189651e-09
-2.90400000e+03	2.92221314e-09
-2.90394118e+03	2.92277074e-09
-2.90388235e+03	2.92240402e-09
-2.90382353e+03	2.92204118e-09
-2.90376471e+03	2.92232206e-09
-2.90370588e+03	2.92262839e-09
-2.90364706e+03	2.92232544e-09
-2.90358824e+03	2.92212955e-09
-2.90352941e+03	2.92250167e-09
-2.90347059e+03	2.92251289e-09
-2.90341176e+03	2.92214145e-09
-2.90335294e+03	2.92235178e-09
-2.90329412e+03	2.92256687e-09
-2.90323529e+03	2.92233248e-09
-2.90317647e+03	2.92225826e-09
-2.90311765e+03	2.92235504e-09
-2.90305882e+03	2.92246209e-09
-2.90300000e+03	2.92250593e-09
-2.90294118e+03	2.92222993e-09
-2.90288235e+03	2.92224657e-09
-2.90282353e+03	2.92258479e-09
-2.90276471e+03	2.92246564e-09
-2.90270588e+03	2.92217175e-09
-2.90264706e+03	2.92247793e-09
-2.90258824e+03	2.92246032e-09
-2.90252941e+03	2.92219169e-09
-2.90247059e+03	2.92260423e-09
-2.90241176e+03	2.92248471e-09
-2.90235294e+03	2.92207786e-09
-2.90229412e+03	2.92250627e-09
-2.90223529e+03	2.92251787e-09
-2.90217647e+03	2.92246799e-09
-2.90211765e+03	2.92238527e-09
-2.90205882e+03	2.92199246e-09
-2.90200000e+03	2.92265206e-09
-2.90194118e+03	2.92298241e-09
-2.90188235e+03	2.92197354e-09
-2.90182353e+03	2.92177743e-09
-2.90176471e+03	2.92299343e-09
-2.90170588e+03	2.92319101e-09
-2.90164706e+03	2.92160830e-09
-2.90158824e+03	2.92167470e-09
-2.90152941e+03	2.92338112e-09
-2.90147059e+03	2.92316126e-09
-2.90141176e+03	2.92139061e-09
-2.90135294e+03	2.92164992e-09
-2.90129412e+03	2.92369669e-09
-2.90123529e+03	2.92305730e-09
-2.90117647e+03	2.92110115e-09
-2.90111765e+03	2.92205408e-09
-2.90105882e+03	2.92368778e-09
-2.90100000e+03	2.92256621e-09
-2.90094118e+03	2.92155893e-09
-2.90088235e+03	2.92240000e-09
-2.90082353e+03	2.92287304e-09
-2.90076471e+03	2.92272435e-09
-2.90070588e+03	2.92228519e-09
-2.90064706e+03	2.92194751e-09
-2.90058824e+03	2.92253738e-09
-2.90052941e+03	2.92308299e-09
-2.90047059e+03	2.92244727e-09
-2.90041176e+03	2.92184621e-09
-2.90035294e+03	2.92232349e-09
-2.90029412e+03	2.92314258e-09
-2.90023529e+03	2.92273984e-09
-2.90017647e+03	2.92170481e-09
-2.90011765e+03	2.92217461e-09
-2.90005882e+03	2.92331582e-09
-2.90000000e+03	2.92268875e-09
-2.89994118e+03	2.92170062e-09
-2.89988235e+03	2.92238977e-09
-2.89982353e+03	2.92304517e-09
-2.89976471e+03	2.92258335e-09
-2.89970588e+03	2.92217022e-09
-2.89964706e+03	2.92227997e-09
-2.89958824e+03	2.92262689e-09
-2.89952941e+03	2.92287926e-09
-2.89947059e+03	2.92243807e-09
-2.89941176e+03	2.92199050e-09
-2.89935294e+03	2.92249332e-09
-2.89929412e+03	2.92313751e-09
-2.89923529e+03	2.92259480e-09
-2.89917647e+03	2.92161873e-09
-2.89911765e+03	2.92254318e-09
-2.89905882e+03	2.92353377e-09
-2.89900000e+03	2.92232780e-09
-2.89894118e+03	2.92138723e-09
-2.89888235e+03	2.92295184e-09
-2.89882353e+03	2.92362641e-09
-2.89876471e+03	2.92181030e-09
-2.89870588e+03	2.92162768e-09
-2.89864706e+03	2.92335951e-09
-2.89858824e+03	2.92319252e-09
-2.89852941e+03	2.92167254e-09
-2.89847059e+03	2.92210613e-09
-2.89841176e+03	2.92330418e-09
-2.89835294e+03	2.92275737e-09
-2.89829412e+03	2.92198858e-09
-2.89823529e+03	2.92237917e-09
-2.89817647e+03	2.92286019e-09
-2.89811765e+03	2.92277145e-09
-2.89805882e+03	2.92238904e-09
-2.89800000e+03	2.92222951e-09
-2.89794118e+03	2.92254142e-09
-2.89788235e+03	2.92310365e-09
-2.89782353e+03	2.92254428e-09
-2.89776471e+03	2.92183196e-09
-2.89770588e+03	2.92274519e-09
-2.89764706e+03	2.92318842e-09
-2.89758824e+03	2.92240392e-09
-2.89752941e+03	2.92207172e-09
-2.89747059e+03	2.92246737e-09
-2.89741176e+03	2.92316986e-09
-2.89735294e+03	2.92283493e-09
-2.89729412e+03	2.92185760e-09
-2.89723529e+03	2.92219789e-09
-2.89717647e+03	2.92336727e-09
-2.89711765e+03	2.92311390e-09
-2.89705882e+03	2.92168331e-09
-2.89700000e+03	2.92195866e-09
-2.89694118e+03	2.92357287e-09
-2.89688235e+03	2.92322761e-09
-2.89682353e+03	2.92163924e-09
-2.89676471e+03	2.92195909e-09
-2.89670588e+03	2.92336455e-09
-2.89664706e+03	2.92335009e-09
-2.89658824e+03	2.92202818e-09
-2.89652941e+03	2.92163350e-09
-2.89647059e+03	2.92309132e-09
-2.89641176e+03	2.92375657e-09
-2.89635294e+03	2.92210094e-09
-2.89629412e+03	2.92146201e-09
-2.89623529e+03	2.92310076e-09
-2.89617647e+03	2.92360690e-09
-2.89611765e+03	2.92232808e-09
-2.89605882e+03	2.92175513e-09
-2.89600000e+03	2.92265707e-09
-2.89594118e+03	2.92338469e-09
-2.89588235e+03	2.92287683e-09
-2.89582353e+03	2.92194929e-09
-2.89576471e+03	2.92206661e-09
-2.89570588e+03	2.92331270e-09
-2.89564706e+03	2.92348386e-09
-2.89558824e+03	2.92185126e-09
-2.89552941e+03	2.92170616e-09
-2.89547059e+03	2.92342365e-09
-2.89541176e+03	2.92363800e-09
-2.89535294e+03	2.92191005e-09
-2.89529412e+03	2.92164891e-09
-2.89523529e+03	2.92328619e-09
-2.89517647e+03	2.92362977e-09
-2.89511765e+03	2.92217502e-09
-2.89505882e+03	2.92173872e-09
-2.89500000e+03	2.92291782e-09
-2.89494118e+03	2.92354727e-09
-2.89488235e+03	2.92265289e-09
-2.89482353e+03	2.92179900e-09
-2.89476471e+03	2.92244923e-09
-2.89470588e+03	2.92352848e-09
-2.89464706e+03	2.92310044e-09
-2.89458824e+03	2.92180732e-09
-2.89452941e+03	2.92214670e-09
-2.89447059e+03	2.92350307e-09
-2.89441176e+03	2.92325807e-09
-2.89435294e+03	2.92197133e-09
-2.89429412e+03	2.92216532e-09
-2.89423529e+03	2.92309343e-09
-2.89417647e+03	2.92333278e-09
-2.89411765e+03	2.92251993e-09
-2.89405882e+03	2.92193919e-09
-2.89400000e+03	2.92269781e-09
-2.89394118e+03	2.92351665e-09
-2.89388235e+03	2.92292578e-09
-2.89382353e+03	2.92173306e-09
-2.89376471e+03	2.92243176e-09
-2.89370588e+03	2.92377266e-09
-2.89364706e+03	2.92291018e-09
-2.89358824e+03	2.92174839e-09
-2.89352941e+03	2.92254621e-09
-2.89347059e+03	2.92361505e-09
-2.89341176e+03	2.92273629e-09
-2.89335294e+03	2.92202178e-09
-2.89329412e+03	2.92295802e-09
-2.89323529e+03	2.92301676e-09
-2.89317647e+03	2.92240784e-09
-2.89311765e+03	2.92286312e-09
-2.89305882e+03	2.92312604e-09
-2.89300000e+03	2.92211600e-09
-2.89294118e+03	2.92245623e-09
-2.89288235e+03	2.92378816e-09
-2.89282353e+03	2.92278230e-09
-2.89276471e+03	2.92150092e-09
-2.89270588e+03	2.92292267e-09
-2.89264706e+03	2.92407964e-09
-2.89258824e+03	2.92243846e-09
-2.89252941e+03	2.92143332e-09
-2.89247059e+03	2.92315592e-09
-2.89241176e+03	2.92404453e-09
-2.89235294e+03	2.92231492e-09
-2.89229412e+03	2.92163429e-09
-2.89223529e+03	2.92315942e-09
-2.89217647e+03	2.92375381e-09
-2.89211765e+03	2.92250094e-09
-2.89205882e+03	2.92197176e-09
-2.89200000e+03	2.92286564e-09
-2.89194118e+03	2.92340413e-09
-2.89188235e+03	2.92300566e-09
-2.89182353e+03	2.92218138e-09
-2.89176471e+03	2.92237665e-09
-2.89170588e+03	2.92338777e-09
-2.89164706e+03	2.92331407e-09
-2.89158824e+03	2.92224571e-09
-2.89152941e+03	2.92221009e-09
-2.89147059e+03	2.92331107e-09
-2.89141176e+03	2.92341245e-09
-2.89135294e+03	2.92229423e-09
-2.89129412e+03	2.92233031e-09
-2.89123529e+03	2.92325267e-09
-2.89117647e+03	2.92307718e-09
-2.89111765e+03	2.92254219e-09
-2.89105882e+03	2.92274972e-09
-2.89100000e+03	2.92297504e-09
-2.89094118e+03	2.92254805e-09
-2.89088235e+03	2.92293277e-09
-2.89082353e+03	2.92348934e-09
-2.89076471e+03	2.92222551e-09
-2.89070588e+03	2.92203162e-09
-2.89064706e+03	2.92393848e-09
-2.89058824e+03	2.92352808e-09
-2.89052941e+03	2.92145998e-09
-2.89047059e+03	2.92230622e-09
-2.89041176e+03	2.92435533e-09
-2.89035294e+03	2.92321867e-09
-2.89029412e+03	2.92138482e-09
-2.89023529e+03	2.92257292e-09
-2.89017647e+03	2.92417684e-09
-2.89011765e+03	2.92314966e-09
-2.89005882e+03	2.92171405e-09
-2.89000000e+03	2.92252327e-09
-2.88994118e+03	2.92372315e-09
-2.88988235e+03	2.92350809e-09
-2.88982353e+03	2.92206220e-09
-2.88976471e+03	2.92202029e-09
-2.88970588e+03	2.92376723e-09
-2.88964706e+03	2.92368765e-09
-2.88958824e+03	2.92209342e-09
-2.88952941e+03	2.92210214e-09
-2.88947059e+03	2.92349527e-09
-2.88941176e+03	2.92371071e-09
-2.88935294e+03	2.92241984e-09
-2.88929412e+03	2.92204394e-09
-2.88923529e+03	2.92323068e-09
-2.88917647e+03	2.92379836e-09
-2.88911765e+03	2.92264403e-09
-2.88905882e+03	2.92198774e-09
-2.88900000e+03	2.92311519e-09
-2.88894118e+03	2.92381699e-09
-2.88888235e+03	2.92272834e-09
-2.88882353e+03	2.92203966e-09
-2.88876471e+03	2.92309852e-09
-2.88870588e+03	2.92371988e-09
-2.88864706e+03	2.92272217e-09
-2.88858824e+03	2.92228988e-09
-2.88852941e+03	2.92305359e-09
-2.88847059e+03	2.92339655e-09
-2.88841176e+03	2.92300208e-09
-2.88835294e+03	2.92246543e-09
-2.88829412e+03	2.92277475e-09
-2.88823529e+03	2.92340576e-09
-2.88817647e+03	2.92317970e-09
-2.88811765e+03	2.92244127e-09
-2.88805882e+03	2.92269912e-09
-2.88800000e+03	2.92352456e-09
-2.88794118e+03	2.92306353e-09
-2.88788235e+03	2.92246287e-09
-2.88782353e+03	2.92292997e-09
-2.88776471e+03	2.92331581e-09
-2.88770588e+03	2.92301537e-09
-2.88764706e+03	2.92267115e-09
-2.88758824e+03	2.92289473e-09
-2.88752941e+03	2.92325033e-09
-2.88747059e+03	2.92302134e-09
-2.88741176e+03	2.92277763e-09
-2.88735294e+03	2.92287896e-09
-2.88729412e+03	2.92313567e-09
-2.88723529e+03	2.92316706e-09
-2.88717647e+03	2.92285232e-09
-2.88711765e+03	2.92270966e-09
-2.88705882e+03	2.92313002e-09
-2.88700000e+03	2.92338812e-09
-2.88694118e+03	2.92279497e-09
-2.88688235e+03	2.92257750e-09
-2.88682353e+03	2.92322779e-09
-2.88676471e+03	2.92340608e-09
-2.88670588e+03	2.92285056e-09
-2.88664706e+03	2.92265175e-09
-2.88658824e+03	2.92292285e-09
-2.88652941e+03	2.92358136e-09
-2.88647059e+03	2.92321360e-09
-2.88641176e+03	2.92220159e-09
-2.88635294e+03	2.92292653e-09
-2.88629412e+03	2.92392724e-09
-2.88623529e+03	2.92301639e-09
-2.88617647e+03	2.92222571e-09
-2.88611765e+03	2.92300700e-09
-2.88605882e+03	2.92379369e-09
-2.88600000e+03	2.92309944e-09
-2.88594118e+03	2.92237276e-09
-2.88588235e+03	2.92296090e-09
-2.88582353e+03	2.92353118e-09
-2.88576471e+03	2.92329632e-09
-2.88570588e+03	2.92268486e-09
-2.88564706e+03	2.92266715e-09
-2.88558824e+03	2.92331175e-09
-2.88552941e+03	2.92358541e-09
-2.88547059e+03	2.92300854e-09
-2.88541176e+03	2.92229077e-09
-2.88535294e+03	2.92297270e-09
-2.88529412e+03	2.92423279e-09
-2.88523529e+03	2.92310690e-09
-2.88517647e+03	2.92162257e-09
-2.88511765e+03	2.92330016e-09
-2.88505882e+03	2.92453816e-09
-2.88500000e+03	2.92276369e-09
-2.88494118e+03	2.92171000e-09
-2.88488235e+03	2.92340748e-09
-2.88482353e+03	2.92441556e-09
-2.88476471e+03	2.92284591e-09
-2.88470588e+03	2.92178777e-09
-2.88464706e+03	2.92332659e-09
-2.88458824e+03	2.92442912e-09
-2.88452941e+03	2.92279631e-09
-2.88447059e+03	2.92195658e-09
-2.88441176e+03	2.92344074e-09
-2.88435294e+03	2.92401059e-09
-2.88429412e+03	2.92295255e-09
-2.88423529e+03	2.92238863e-09
-2.88417647e+03	2.92311147e-09
-2.88411765e+03	2.92381195e-09
-2.88405882e+03	2.92326471e-09
-2.88400000e+03	2.92243965e-09
-2.88394118e+03	2.92297502e-09
-2.88388235e+03	2.92390038e-09
-2.88382353e+03	2.92316476e-09
-2.88376471e+03	2.92241044e-09
-2.88370588e+03	2.92332269e-09
-2.88364706e+03	2.92375812e-09
-2.88358824e+03	2.92283819e-09
-2.88352941e+03	2.92268195e-09
-2.88347059e+03	2.92358209e-09
-2.88341176e+03	2.92352934e-09
-2.88335294e+03	2.92263081e-09
-2.88329412e+03	2.92296022e-09
-2.88323529e+03	2.92369260e-09
-2.88317647e+03	2.92331805e-09
-2.88311765e+03	2.92271385e-09
-2.88305882e+03	2.92294817e-09
-2.88300000e+03	2.92373461e-09
-2.88294118e+03	2.92343450e-09
-2.88288235e+03	2.92250273e-09
-2.88282353e+03	2.92307557e-09
-2.88276471e+03	2.92386173e-09
-2.88270588e+03	2.92320207e-09
-2.88264706e+03	2.92262315e-09
-2.88258824e+03	2.92327045e-09
-2.88252941e+03	2.92364488e-09
-2.88247059e+03	2.92309622e-09
-2.88241176e+03	2.92297069e-09
-2.88235294e+03	2.92326623e-09
-2.88229412e+03	2.92331937e-09
-2.88223529e+03	2.92322056e-09
-2.88217647e+03	2.92324432e-09
-2.88211765e+03	2.92316665e-09
-2.88205882e+03	2.92312564e-09
-2.88200000e+03	2.92328395e-09
-2.88194118e+03	2.92343634e-09
-2.88188235e+03	2.92325221e-09
-2.88182353e+03	2.92283297e-09
-2.88176471e+03	2.92325887e-09
-2.88170588e+03	2.92378011e-09
-2.88164706e+03	2.92325745e-09
-2.88158824e+03	2.92255529e-09
-2.88152941e+03	2.92327624e-09
-2.88147059e+03	2.92403107e-09
-2.88141176e+03	2.92323116e-09
-2.88135294e+03	2.92253270e-09
-2.88129412e+03	2.92315521e-09
-2.88123529e+03	2.92396647e-09
-2.88117647e+03	2.92361419e-09
-2.88111765e+03	2.92257914e-09
-2.88105882e+03	2.92264601e-09
-2.88100000e+03	2.92406920e-09
-2.88094118e+03	2.92410249e-09
-2.88088235e+03	2.92250007e-09
-2.88082353e+03	2.92224271e-09
-2.88076471e+03	2.92411037e-09
-2.88070588e+03	2.92449630e-09
-2.88064706e+03	2.92250806e-09
-2.88058824e+03	2.92200298e-09
-2.88052941e+03	2.92396287e-09
-2.88047059e+03	2.92474562e-09
-2.88041176e+03	2.92280503e-09
-2.88035294e+03	2.92172294e-09
-2.88029412e+03	2.92369359e-09
-2.88023529e+03	2.92501656e-09
-2.88017647e+03	2.92307269e-09
-2.88011765e+03	2.92158854e-09
-2.88005882e+03	2.92340913e-09
-2.88000000e+03	2.92511654e-09
-2.87994118e+03	2.92335190e-09
-2.87988235e+03	2.92162757e-09
-2.87982353e+03	2.92320574e-09
-2.87976471e+03	2.92486653e-09
-2.87970588e+03	2.92370619e-09
-2.87964706e+03	2.92198555e-09
-2.87958824e+03	2.92275302e-09
-2.87952941e+03	2.92462497e-09
-2.87947059e+03	2.92408942e-09
-2.87941176e+03	2.92227697e-09
-2.87935294e+03	2.92248579e-09
-2.87929412e+03	2.92426093e-09
-2.87923529e+03	2.92437997e-09
-2.87917647e+03	2.92267933e-09
-2.87911765e+03	2.92227171e-09
-2.87905882e+03	2.92382713e-09
-2.87900000e+03	2.92461427e-09
-2.87894118e+03	2.92320663e-09
-2.87888235e+03	2.92191523e-09
-2.87882353e+03	2.92352261e-09
-2.87876471e+03	2.92495104e-09
-2.87870588e+03	2.92321791e-09
-2.87864706e+03	2.92208767e-09
-2.87858824e+03	2.92334972e-09
-2.87852941e+03	2.92455939e-09
-2.87847059e+03	2.92379161e-09
-2.87841176e+03	2.92222532e-09
-2.87835294e+03	2.92294973e-09
-2.87829412e+03	2.92451211e-09
-2.87823529e+03	2.92391220e-09
-2.87817647e+03	2.92257624e-09
-2.87811765e+03	2.92284255e-09
-2.87805882e+03	2.92406043e-09
-2.87800000e+03	2.92408364e-09
-2.87794118e+03	2.92305945e-09
-2.87788235e+03	2.92272213e-09
-2.87782353e+03	2.92359243e-09
-2.87776471e+03	2.92422791e-09
-2.87770588e+03	2.92349437e-09
-2.87764706e+03	2.92261843e-09
-2.87758824e+03	2.92333973e-09
-2.87752941e+03	2.92419098e-09
-2.87747059e+03	2.92371448e-09
-2.87741176e+03	2.92290919e-09
-2.87735294e+03	2.92293472e-09
-2.87729412e+03	2.92401608e-09
-2.87723529e+03	2.92423555e-09
-2.87717647e+03	2.92281991e-09
-2.87711765e+03	2.92272449e-09
-2.87705882e+03	2.92412204e-09
-2.87700000e+03	2.92422574e-09
-2.87694118e+03	2.92295098e-09
-2.87688235e+03	2.92275856e-09
-2.87682353e+03	2.92388900e-09
-2.87676471e+03	2.92433664e-09
-2.87670588e+03	2.92315924e-09
-2.87664706e+03	2.92259949e-09
-2.87658824e+03	2.92389510e-09
-2.87652941e+03	2.92439102e-09
-2.87647059e+03	2.92309214e-09
-2.87641176e+03	2.92274670e-09
-2.87635294e+03	2.92395393e-09
-2.87629412e+03	2.92414812e-09
-2.87623529e+03	2.92319267e-09
-2.87617647e+03	2.92292880e-09
-2.87611765e+03	2.92390543e-09
-2.87605882e+03	2.92409476e-09
-2.87600000e+03	2.92305724e-09
-2.87594118e+03	2.92312281e-09
-2.87588235e+03	2.92414226e-09
-2.87582353e+03	2.92381045e-09
-2.87576471e+03	2.92284446e-09
-2.87570588e+03	2.92352574e-09
-2.87564706e+03	2.92434342e-09
-2.87558824e+03	2.92330712e-09
-2.87552941e+03	2.92290031e-09
-2.87547059e+03	2.92394797e-09
-2.87541176e+03	2.92415144e-09
-2.87535294e+03	2.92315006e-09
-2.87529412e+03	2.92309974e-09
-2.87523529e+03	2.92396351e-09
-2.87517647e+03	2.92404999e-09
-2.87511765e+03	2.92325903e-09
-2.87505882e+03	2.92314259e-09
-2.87500000e+03	2.92380875e-09
-2.87494118e+03	2.92417343e-09
-2.87488235e+03	2.92340937e-09
-2.87482353e+03	2.92290160e-09
-2.87476471e+03	2.92391801e-09
-2.87470588e+03	2.92429414e-09
-2.87464706e+03	2.92324291e-09
-2.87458824e+03	2.92305901e-09
-2.87452941e+03	2.92392553e-09
-2.87447059e+03	2.92414493e-09
-2.87441176e+03	2.92336464e-09
-2.87435294e+03	2.92319891e-09
-2.87429412e+03	2.92382786e-09
-2.87423529e+03	2.92399183e-09
-2.87417647e+03	2.92356165e-09
-2.87411765e+03	2.92329276e-09
-2.87405882e+03	2.92373396e-09
-2.87400000e+03	2.92393497e-09
-2.87394118e+03	2.92355139e-09
-2.87388235e+03	2.92350137e-09
-2.87382353e+03	2.92377303e-09
-2.87376471e+03	2.92364984e-09
-2.87370588e+03	2.92363146e-09
-2.87364706e+03	2.92382409e-09
-2.87358824e+03	2.92358156e-09
-2.87352941e+03	2.92350494e-09
-2.87347059e+03	2.92386722e-09
-2.87341176e+03	2.92381181e-09
-2.87335294e+03	2.92350680e-09
-2.87329412e+03	2.92360441e-09
-2.87323529e+03	2.92381466e-09
-2.87317647e+03	2.92379927e-09
-2.87311765e+03	2.92365656e-09
-2.87305882e+03	2.92353556e-09
-2.87300000e+03	2.92372873e-09
-2.87294118e+03	2.92396990e-09
-2.87288235e+03	2.92367774e-09
-2.87282353e+03	2.92334805e-09
-2.87276471e+03	2.92392592e-09
-2.87270588e+03	2.92402634e-09
-2.87264706e+03	2.92345692e-09
-2.87258824e+03	2.92353361e-09
-2.87252941e+03	2.92397702e-09
-2.87247059e+03	2.92390660e-09
-2.87241176e+03	2.92353705e-09
-2.87235294e+03	2.92356365e-09
-2.87229412e+03	2.92392198e-09
-2.87223529e+03	2.92404427e-09
-2.87217647e+03	2.92346077e-09
-2.87211765e+03	2.92348903e-09
-2.87205882e+03	2.92410286e-09
-2.87200000e+03	2.92408221e-09
-2.87194118e+03	2.92332873e-09
-2.87188235e+03	2.92338642e-09
-2.87182353e+03	2.92447285e-09
-2.87176471e+03	2.92402749e-09
-2.87170588e+03	2.92296828e-09
-2.87164706e+03	2.92369953e-09
-2.87158824e+03	2.92459377e-09
-2.87152941e+03	2.92384520e-09
-2.87147059e+03	2.92295094e-09
-2.87141176e+03	2.92379834e-09
-2.87135294e+03	2.92469367e-09
-2.87129412e+03	2.92370721e-09
-2.87123529e+03	2.92299829e-09
-2.87117647e+03	2.92387786e-09
-2.87111765e+03	2.92470532e-09
-2.87105882e+03	2.92357259e-09
-2.87100000e+03	2.92307609e-09
-2.87094118e+03	2.92429076e-09
-2.87088235e+03	2.92408771e-09
-2.87082353e+03	2.92354762e-09
-2.87076471e+03	2.92400872e-09
-2.87070588e+03	2.92367457e-09
-2.87064706e+03	2.92355856e-09
-2.87058824e+03	2.92439540e-09
-2.87052941e+03	2.92407868e-09
-2.87047059e+03	2.92314577e-09
-2.87041176e+03	2.92363379e-09
-2.87035294e+03	2.92463717e-09
-2.87029412e+03	2.92419120e-09
-2.87023529e+03	2.92297754e-09
-2.87017647e+03	2.92352433e-09
-2.87011765e+03	2.92480378e-09
-2.87005882e+03	2.92422410e-09
-2.87000000e+03	2.92301805e-09
-2.86994118e+03	2.92354075e-09
-2.86988235e+03	2.92460693e-09
-2.86982353e+03	2.92424719e-09
-2.86976471e+03	2.92346986e-09
-2.86970588e+03	2.92339231e-09
-2.86964706e+03	2.92404723e-09
-2.86958824e+03	2.92472966e-09
-2.86952941e+03	2.92389359e-09
-2.86947059e+03	2.92275114e-09
-2.86941176e+03	2.92403023e-09
-2.86935294e+03	2.92525819e-09
-2.86929412e+03	2.92363529e-09
-2.86923529e+03	2.92268468e-09
-2.86917647e+03	2.92422892e-09
-2.86911765e+03	2.92503862e-09
-2.86905882e+03	2.92380697e-09
-2.86900000e+03	2.92283042e-09
-2.86894118e+03	2.92401215e-09
-2.86888235e+03	2.92507142e-09
-2.86882353e+03	2.92381245e-09
-2.86876471e+03	2.92303242e-09
-2.86870588e+03	2.92411310e-09
-2.86864706e+03	2.92458460e-09
-2.86858824e+03	2.92389927e-09
-2.86852941e+03	2.92374031e-09
-2.86847059e+03	2.92376647e-09
-2.86841176e+03	2.92393399e-09
-2.86835294e+03	2.92456051e-09
-2.86829412e+03	2.92407879e-09
-2.86823529e+03	2.92319513e-09
-2.86817647e+03	2.92391114e-09
-2.86811765e+03	2.92483675e-09
-2.86805882e+03	2.92417239e-09
-2.86800000e+03	2.92307707e-09
-2.86794118e+03	2.92383432e-09
-2.86788235e+03	2.92493101e-09
-2.86782353e+03	2.92417165e-09
-2.86776471e+03	2.92317165e-09
-2.86770588e+03	2.92390268e-09
-2.86764706e+03	2.92473713e-09
-2.86758824e+03	2.92407633e-09
-2.86752941e+03	2.92359580e-09
-2.86747059e+03	2.92391767e-09
-2.86741176e+03	2.92426575e-09
-2.86735294e+03	2.92428356e-09
-2.86729412e+03	2.92389738e-09
-2.86723529e+03	2.92377702e-09
-2.86717647e+03	2.92415701e-09
-2.86711765e+03	2.92431213e-09
-2.86705882e+03	2.92399187e-09
-2.86700000e+03	2.92384710e-09
-2.86694118e+03	2.92419495e-09
-2.86688235e+03	2.92410307e-09
-2.86682353e+03	2.92398062e-09
-2.86676471e+03	2.92428120e-09
-2.86670588e+03	2.92402320e-09
-2.86664706e+03	2.92378598e-09
-2.86658824e+03	2.92423457e-09
-2.86652941e+03	2.92450010e-09
-2.86647059e+03	2.92385339e-09
-2.86641176e+03	2.92363970e-09
-2.86635294e+03	2.92449060e-09
-2.86629412e+03	2.92444058e-09
-2.86623529e+03	2.92374763e-09
-2.86617647e+03	2.92399914e-09
-2.86611765e+03	2.92419695e-09
-2.86605882e+03	2.92423714e-09
-2.86600000e+03	2.92432873e-09
-2.86594118e+03	2.92387084e-09
-2.86588235e+03	2.92384276e-09
-2.86582353e+03	2.92444732e-09
-2.86576471e+03	2.92448372e-09
-2.86570588e+03	2.92389463e-09
-2.86564706e+03	2.92371984e-09
-2.86558824e+03	2.92430597e-09
-2.86552941e+03	2.92469970e-09
-2.86547059e+03	2.92415111e-09
-2.86541176e+03	2.92346400e-09
-2.86535294e+03	2.92403385e-09
-2.86529412e+03	2.92505206e-09
-2.86523529e+03	2.92445399e-09
-2.86517647e+03	2.92308598e-09
-2.86511765e+03	2.92382516e-09
-2.86505882e+03	2.92548594e-09
-2.86500000e+03	2.92446962e-09
-2.86494118e+03	2.92294640e-09
-2.86488235e+03	2.92391763e-09
-2.86482353e+03	2.92519465e-09
-2.86476471e+03	2.92476551e-09
-2.86470588e+03	2.92336226e-09
-2.86464706e+03	2.92333493e-09
-2.86458824e+03	2.92497068e-09
-2.86452941e+03	2.92542457e-09
-2.86447059e+03	2.92347173e-09
-2.86441176e+03	2.92283621e-09
-2.86435294e+03	2.92493913e-09
-2.86429412e+03	2.92573922e-09
-2.86423529e+03	2.92363580e-09
-2.86417647e+03	2.92266645e-09
-2.86411765e+03	2.92475000e-09
-2.86405882e+03	2.92576603e-09
-2.86400000e+03	2.92401821e-09
-2.86394118e+03	2.92274331e-09
-2.86388235e+03	2.92417330e-09
-2.86382353e+03	2.92591675e-09
-2.86376471e+03	2.92455125e-09
-2.86370588e+03	2.92254170e-09
-2.86364706e+03	2.92382379e-09
-2.86358824e+03	2.92610318e-09
-2.86352941e+03	2.92486565e-09
-2.86347059e+03	2.92233329e-09
-2.86341176e+03	2.92377192e-09
-2.86335294e+03	2.92624278e-09
-2.86329412e+03	2.92470730e-09
-2.86323529e+03	2.92249884e-09
-2.86317647e+03	2.92400086e-09
-2.86311765e+03	2.92595037e-09
-2.86305882e+03	2.92439171e-09
-2.86300000e+03	2.92308563e-09
-2.86294118e+03	2.92440406e-09
-2.86288235e+03	2.92498786e-09
-2.86282353e+03	2.92430000e-09
-2.86276471e+03	2.92420866e-09
-2.86270588e+03	2.92421302e-09
-2.86264706e+03	2.92401339e-09
-2.86258824e+03	2.92467083e-09
-2.86252941e+03	2.92507304e-09
-2.86247059e+03	2.92374450e-09
-2.86241176e+03	2.92343579e-09
-2.86235294e+03	2.92518016e-09
-2.86229412e+03	2.92537262e-09
-2.86223529e+03	2.92343206e-09
-2.86217647e+03	2.92334516e-09
-2.86211765e+03	2.92538511e-09
-2.86205882e+03	2.92532703e-09
-2.86200000e+03	2.92343112e-09
-2.86194118e+03	2.92356089e-09
-2.86188235e+03	2.92516756e-09
-2.86182353e+03	2.92514699e-09
-2.86176471e+03	2.92388294e-09
-2.86170588e+03	2.92366328e-09
-2.86164706e+03	2.92462439e-09
-2.86158824e+03	2.92526366e-09
-2.86152941e+03	2.92446530e-09
-2.86147059e+03	2.92333884e-09
-2.86141176e+03	2.92428268e-09
-2.86135294e+03	2.92569573e-09
-2.86129412e+03	2.92456800e-09
-2.86123529e+03	2.92305763e-09
-2.86117647e+03	2.92436359e-09
-2.86111765e+03	2.92583328e-09
-2.86105882e+03	2.92452168e-09
-2.86100000e+03	2.92298221e-09
-2.86094118e+03	2.92452090e-09
-2.86088235e+03	2.92589682e-09
-2.86082353e+03	2.92424246e-09
-2.86076471e+03	2.92315246e-09
-2.86070588e+03	2.92480996e-09
-2.86064706e+03	2.92566055e-09
-2.86058824e+03	2.92395465e-09
-2.86052941e+03	2.92362876e-09
-2.86047059e+03	2.92499366e-09
-2.86041176e+03	2.92503124e-09
-2.86035294e+03	2.92418220e-09
-2.86029412e+03	2.92408417e-09
-2.86023529e+03	2.92469326e-09
-2.86017647e+03	2.92477821e-09
-2.86011765e+03	2.92450118e-09
-2.86005882e+03	2.92434053e-09
-2.86000000e+03	2.92428658e-09
-2.85994118e+03	2.92472425e-09
-2.85988235e+03	2.92495716e-09
-2.85982353e+03	2.92422531e-09
-2.85976471e+03	2.92399754e-09
-2.85970588e+03	2.92494676e-09
-2.85964706e+03	2.92515841e-09
-2.85958824e+03	2.92397982e-09
-2.85952941e+03	2.92399607e-09
-2.85947059e+03	2.92521063e-09
-2.85941176e+03	2.92498379e-09
-2.85935294e+03	2.92391270e-09
-2.85929412e+03	2.92431734e-09
-2.85923529e+03	2.92504544e-09
-2.85917647e+03	2.92475645e-09
-2.85911765e+03	2.92436658e-09
-2.85905882e+03	2.92428186e-09
-2.85900000e+03	2.92463232e-09
-2.85894118e+03	2.92510572e-09
-2.85888235e+03	2.92451132e-09
-2.85882353e+03	2.92403641e-09
-2.85876471e+03	2.92469600e-09
-2.85870588e+03	2.92514377e-09
-2.85864706e+03	2.92459356e-09
-2.85858824e+03	2.92404112e-09
-2.85852941e+03	2.92465993e-09
-2.85847059e+03	2.92510295e-09
-2.85841176e+03	2.92462099e-09
-2.85835294e+03	2.92435167e-09
-2.85829412e+03	2.92440584e-09
-2.85823529e+03	2.92486659e-09
-2.85817647e+03	2.92510579e-09
-2.85811765e+03	2.92436276e-09
-2.85805882e+03	2.92407508e-09
-2.85800000e+03	2.92500176e-09
-2.85794118e+03	2.92522009e-09
-2.85788235e+03	2.92437102e-09
-2.85782353e+03	2.92415655e-09
-2.85776471e+03	2.92479137e-09
-2.85770588e+03	2.92520620e-09
-2.85764706e+03	2.92477461e-09
-2.85758824e+03	2.92404447e-09
-2.85752941e+03	2.92446509e-09
-2.85747059e+03	2.92540999e-09
-2.85741176e+03	2.92503199e-09
-2.85735294e+03	2.92393516e-09
-2.85729412e+03	2.92423652e-09
-2.85723529e+03	2.92560389e-09
-2.85717647e+03	2.92516533e-09
-2.85711765e+03	2.92378554e-09
-2.85705882e+03	2.92437730e-09
-2.85700000e+03	2.92551547e-09
-2.85694118e+03	2.92506198e-09
-2.85688235e+03	2.92410488e-09
-2.85682353e+03	2.92439655e-09
-2.85676471e+03	2.92518563e-09
-2.85670588e+03	2.92516193e-09
-2.85664706e+03	2.92443370e-09
-2.85658824e+03	2.92426737e-09
-2.85652941e+03	2.92501982e-09
-2.85647059e+03	2.92528722e-09
-2.85641176e+03	2.92449995e-09
-2.85635294e+03	2.92429960e-09
-2.85629412e+03	2.92504122e-09
-2.85623529e+03	2.92511621e-09
-2.85617647e+03	2.92465698e-09
-2.85611765e+03	2.92444805e-09
-2.85605882e+03	2.92485378e-09
-2.85600000e+03	2.92518332e-09
-2.85594118e+03	2.92470813e-09
-2.85588235e+03	2.92442042e-09
-2.85582353e+03	2.92494479e-09
-2.85576471e+03	2.92520399e-09
-2.85570588e+03	2.92459044e-09
-2.85564706e+03	2.92442286e-09
-2.85558824e+03	2.92524183e-09
-2.85552941e+03	2.92515776e-09
-2.85547059e+03	2.92420416e-09
-2.85541176e+03	2.92463022e-09
-2.85535294e+03	2.92571385e-09
-2.85529412e+03	2.92488909e-09
-2.85523529e+03	2.92369699e-09
-2.85517647e+03	2.92509733e-09
-2.85511765e+03	2.92623752e-09
-2.85505882e+03	2.92420831e-09
-2.85500000e+03	2.92354429e-09
-2.85494118e+03	2.92577288e-09
-2.85488235e+03	2.92602327e-09
-2.85482353e+03	2.92400516e-09
-2.85476471e+03	2.92379922e-09
-2.85470588e+03	2.92565970e-09
-2.85464706e+03	2.92602738e-09
-2.85458824e+03	2.92413802e-09
-2.85452941e+03	2.92388223e-09
-2.85447059e+03	2.92546301e-09
-2.85441176e+03	2.92590608e-09
-2.85435294e+03	2.92457752e-09
-2.85429412e+03	2.92391145e-09
-2.85423529e+03	2.92507724e-09
-2.85417647e+03	2.92589756e-09
-2.85411765e+03	2.92501652e-09
-2.85405882e+03	2.92393936e-09
-2.85400000e+03	2.92468207e-09
-2.85394118e+03	2.92597938e-09
-2.85388235e+03	2.92530225e-09
-2.85382353e+03	2.92386751e-09
-2.85376471e+03	2.92471300e-09
-2.85370588e+03	2.92584860e-09
-2.85364706e+03	2.92519341e-09
-2.85358824e+03	2.92434741e-09
-2.85352941e+03	2.92469680e-09
-2.85347059e+03	2.92533362e-09
-2.85341176e+03	2.92537426e-09
-2.85335294e+03	2.92481845e-09
-2.85329412e+03	2.92453239e-09
-2.85323529e+03	2.92505003e-09
-2.85317647e+03	2.92534899e-09
-2.85311765e+03	2.92523210e-09
-2.85305882e+03	2.92473748e-09
-2.85300000e+03	2.92438912e-09
-2.85294118e+03	2.92543230e-09
-2.85288235e+03	2.92583833e-09
-2.85282353e+03	2.92453270e-09
-2.85276471e+03	2.92409406e-09
-2.85270588e+03	2.92557247e-09
-2.85264706e+03	2.92599979e-09
-2.85258824e+03	2.92457003e-09
-2.85252941e+03	2.92409130e-09
-2.85247059e+03	2.92535515e-09
-2.85241176e+03	2.92606727e-09
-2.85235294e+03	2.92495604e-09
-2.85229412e+03	2.92391468e-09
-2.85223529e+03	2.92510750e-09
-2.85217647e+03	2.92628029e-09
-2.85211765e+03	2.92505428e-09
-2.85205882e+03	2.92396281e-09
-2.85200000e+03	2.92503185e-09
-2.85194118e+03	2.92609881e-09
-2.85188235e+03	2.92523665e-09
-2.85182353e+03	2.92426000e-09
-2.85176471e+03	2.92485778e-09
-2.85170588e+03	2.92573100e-09
-2.85164706e+03	2.92554535e-09
-2.85158824e+03	2.92468899e-09
-2.85152941e+03	2.92444631e-09
-2.85147059e+03	2.92550800e-09
-2.85141176e+03	2.92595202e-09
-2.85135294e+03	2.92472679e-09
-2.85129412e+03	2.92435551e-09
-2.85123529e+03	2.92550359e-09
-2.85117647e+03	2.92583027e-09
-2.85111765e+03	2.92492604e-09
-2.85105882e+03	2.92453956e-09
-2.85100000e+03	2.92530195e-09
-2.85094118e+03	2.92568980e-09
-2.85088235e+03	2.92512539e-09
-2.85082353e+03	2.92470866e-09
-2.85076471e+03	2.92522291e-09
-2.85070588e+03	2.92555095e-09
-2.85064706e+03	2.92511385e-09
-2.85058824e+03	2.92496488e-09
-2.85052941e+03	2.92533166e-09
-2.85047059e+03	2.92522182e-09
-2.85041176e+03	2.92508095e-09
-2.85035294e+03	2.92537521e-09
-2.85029412e+03	2.92529378e-09
-2.85023529e+03	2.92493876e-09
-2.85017647e+03	2.92517146e-09
-2.85011765e+03	2.92560666e-09
-2.85005882e+03	2.92525244e-09
-2.85000000e+03	2.92484354e-09
-2.84994118e+03	2.92519274e-09
-2.84988235e+03	2.92561747e-09
-2.84982353e+03	2.92544059e-09
-2.84976471e+03	2.92484449e-09
-2.84970588e+03	2.92490788e-09
-2.84964706e+03	2.92582569e-09
-2.84958824e+03	2.92561303e-09
-2.84952941e+03	2.92473209e-09
-2.84947059e+03	2.92488096e-09
-2.84941176e+03	2.92578679e-09
-2.84935294e+03	2.92572728e-09
-2.84929412e+03	2.92489266e-09
-2.84923529e+03	2.92479149e-09
-2.84917647e+03	2.92555973e-09
-2.84911765e+03	2.92588409e-09
-2.84905882e+03	2.92523948e-09
-2.84900000e+03	2.92460449e-09
-2.84894118e+03	2.92523930e-09
-2.84888235e+03	2.92617484e-09
-2.84882353e+03	2.92547776e-09
-2.84876471e+03	2.92444104e-09
-2.84870588e+03	2.92509135e-09
-2.84864706e+03	2.92624733e-09
-2.84858824e+03	2.92568866e-09
-2.84852941e+03	2.92441577e-09
-2.84847059e+03	2.92501626e-09
-2.84841176e+03	2.92620185e-09
-2.84835294e+03	2.92573732e-09
-2.84829412e+03	2.92466749e-09
-2.84823529e+03	2.92488566e-09
-2.84817647e+03	2.92607713e-09
-2.84811765e+03	2.92580300e-09
-2.84805882e+03	2.92481743e-09
-2.84800000e+03	2.92504331e-09
-2.84794118e+03	2.92576677e-09
-2.84788235e+03	2.92571962e-09
-2.84782353e+03	2.92523821e-09
-2.84776471e+03	2.92510512e-09
-2.84770588e+03	2.92540801e-09
-2.84764706e+03	2.92566173e-09
-2.84758824e+03	2.92567533e-09
-2.84752941e+03	2.92516353e-09
-2.84747059e+03	2.92501197e-09
-2.84741176e+03	2.92574107e-09
-2.84735294e+03	2.92588793e-09
-2.84729412e+03	2.92531127e-09
-2.84723529e+03	2.92486412e-09
-2.84717647e+03	2.92536238e-09
-2.84711765e+03	2.92641955e-09
-2.84705882e+03	2.92550118e-09
-2.84700000e+03	2.92431478e-09
-2.84694118e+03	2.92555720e-09
-2.84688235e+03	2.92662498e-09
-2.84682353e+03	2.92543506e-09
-2.84676471e+03	2.92436397e-09
-2.84670588e+03	2.92539139e-09
-2.84664706e+03	2.92673716e-09
-2.84658824e+03	2.92566326e-09
-2.84652941e+03	2.92416355e-09
-2.84647059e+03	2.92536367e-09
-2.84641176e+03	2.92688385e-09
-2.84635294e+03	2.92567933e-09
-2.84629412e+03	2.92415163e-09
-2.84623529e+03	2.92537305e-09
-2.84617647e+03	2.92689598e-09
-2.84611765e+03	2.92565399e-09
-2.84605882e+03	2.92431179e-09
-2.84600000e+03	2.92535976e-09
-2.84594118e+03	2.92671988e-09
-2.84588235e+03	2.92586370e-09
-2.84582353e+03	2.92430230e-09
-2.84576471e+03	2.92536809e-09
-2.84570588e+03	2.92679224e-09
-2.84564706e+03	2.92564967e-09
-2.84558824e+03	2.92451348e-09
-2.84552941e+03	2.92559513e-09
-2.84547059e+03	2.92642101e-09
-2.84541176e+03	2.92565263e-09
-2.84535294e+03	2.92495541e-09
-2.84529412e+03	2.92539649e-09
-2.84523529e+03	2.92622194e-09
-2.84517647e+03	2.92587442e-09
-2.84511765e+03	2.92506943e-09
-2.84505882e+03	2.92532617e-09
-2.84500000e+03	2.92611143e-09
-2.84494118e+03	2.92593120e-09
-2.84488235e+03	2.92534277e-09
-2.84482353e+03	2.92519071e-09
-2.84476471e+03	2.92585367e-09
-2.84470588e+03	2.92630012e-09
-2.84464706e+03	2.92539092e-09
-2.84458824e+03	2.92498716e-09
-2.84452941e+03	2.92590474e-09
-2.84447059e+03	2.92636703e-09
-2.84441176e+03	2.92548814e-09
-2.84435294e+03	2.92502321e-09
-2.84429412e+03	2.92572438e-09
-2.84423529e+03	2.92633336e-09
-2.84417647e+03	2.92588854e-09
-2.84411765e+03	2.92499833e-09
-2.84405882e+03	2.92524660e-09
-2.84400000e+03	2.92659971e-09
-2.84394118e+03	2.92632205e-09
-2.84388235e+03	2.92464481e-09
-2.84382353e+03	2.92508649e-09
-2.84376471e+03	2.92685394e-09
-2.84370588e+03	2.92645496e-09
-2.84364706e+03	2.92456540e-09
-2.84358824e+03	2.92498170e-09
-2.84352941e+03	2.92690298e-09
-2.84347059e+03	2.92651713e-09
-2.84341176e+03	2.92479263e-09
-2.84335294e+03	2.92482100e-09
-2.84329412e+03	2.92661742e-09
-2.84323529e+03	2.92691570e-09
-2.84317647e+03	2.92495716e-09
-2.84311765e+03	2.92452821e-09
-2.84305882e+03	2.92656805e-09
-2.84300000e+03	2.92707907e-09
-2.84294118e+03	2.92509282e-09
-2.84288235e+03	2.92455440e-09
-2.84282353e+03	2.92634078e-09
-2.84276471e+03	2.92704188e-09
-2.84270588e+03	2.92547465e-09
-2.84264706e+03	2.92458862e-09
-2.84258824e+03	2.92596511e-09
-2.84252941e+03	2.92708925e-09
-2.84247059e+03	2.92586787e-09
-2.84241176e+03	2.92454708e-09
-2.84235294e+03	2.92568949e-09
-2.84229412e+03	2.92717033e-09
-2.84223529e+03	2.92600547e-09
-2.84217647e+03	2.92470550e-09
-2.84211765e+03	2.92562837e-09
-2.84205882e+03	2.92680179e-09
-2.84200000e+03	2.92626835e-09
-2.84194118e+03	2.92514296e-09
-2.84188235e+03	2.92534133e-09
-2.84182353e+03	2.92640955e-09
-2.84176471e+03	2.92660937e-09
-2.84170588e+03	2.92550755e-09
-2.84164706e+03	2.92515697e-09
-2.84158824e+03	2.92609055e-09
-2.84152941e+03	2.92662915e-09
-2.84147059e+03	2.92605754e-09
-2.84141176e+03	2.92515142e-09
-2.84135294e+03	2.92551893e-09
-2.84129412e+03	2.92673045e-09
-2.84123529e+03	2.92663476e-09
-2.84117647e+03	2.92505923e-09
-2.84111765e+03	2.92499570e-09
-2.84105882e+03	2.92708427e-09
-2.84100000e+03	2.92684257e-09
-2.84094118e+03	2.92475935e-09
-2.84088235e+03	2.92526168e-09
-2.84082353e+03	2.92702802e-09
-2.84076471e+03	2.92663259e-09
-2.84070588e+03	2.92499854e-09
-2.84064706e+03	2.92547860e-09
-2.84058824e+03	2.92683653e-09
-2.84052941e+03	2.92630442e-09
-2.84047059e+03	2.92542216e-09
-2.84041176e+03	2.92580510e-09
-2.84035294e+03	2.92632137e-09
-2.84029412e+03	2.92619882e-09
-2.84023529e+03	2.92587453e-09
-2.84017647e+03	2.92593730e-09
-2.84011765e+03	2.92596684e-09
-2.84005882e+03	2.92607555e-09
-2.84000000e+03	2.92631253e-09
-2.83994118e+03	2.92596705e-09
-2.83988235e+03	2.92567815e-09
-2.83982353e+03	2.92618158e-09
-2.83976471e+03	2.92645495e-09
-2.83970588e+03	2.92589136e-09
-2.83964706e+03	2.92574643e-09
-2.83958824e+03	2.92632340e-09
-2.83952941e+03	2.92612614e-09
-2.83947059e+03	2.92595188e-09
-2.83941176e+03	2.92641071e-09
-2.83935294e+03	2.92577738e-09
-2.83929412e+03	2.92575006e-09
-2.83923529e+03	2.92682287e-09
-2.83917647e+03	2.92622407e-09
-2.83911765e+03	2.92534243e-09
-2.83905882e+03	2.92614310e-09
-2.83900000e+03	2.92680068e-09
-2.83894118e+03	2.92613614e-09
-2.83888235e+03	2.92554459e-09
-2.83882353e+03	2.92605684e-09
-2.83876471e+03	2.92671875e-09
-2.83870588e+03	2.92621327e-09
-2.83864706e+03	2.92568028e-09
-2.83858824e+03	2.92619798e-09
-2.83852941e+03	2.92634605e-09
-2.83847059e+03	2.92616178e-09
-2.83841176e+03	2.92634288e-09
-2.83835294e+03	2.92602762e-09
-2.83829412e+03	2.92575418e-09
-2.83823529e+03	2.92654220e-09
-2.83817647e+03	2.92682659e-09
-2.83811765e+03	2.92561168e-09
-2.83805882e+03	2.92555255e-09
-2.83800000e+03	2.92693892e-09
-2.83794118e+03	2.92674737e-09
-2.83788235e+03	2.92566339e-09
-2.83782353e+03	2.92561658e-09
-2.83776471e+03	2.92664243e-09
-2.83770588e+03	2.92701193e-09
-2.83764706e+03	2.92585927e-09
-2.83758824e+03	2.92540291e-09
-2.83752941e+03	2.92667104e-09
-2.83747059e+03	2.92695627e-09
-2.83741176e+03	2.92597917e-09
-2.83735294e+03	2.92575619e-09
-2.83729412e+03	2.92626444e-09
-2.83723529e+03	2.92668367e-09
-2.83717647e+03	2.92668296e-09
-2.83711765e+03	2.92576149e-09
-2.83705882e+03	2.92568610e-09
-2.83700000e+03	2.92698566e-09
-2.83694118e+03	2.92686395e-09
-2.83688235e+03	2.92571378e-09
-2.83682353e+03	2.92574740e-09
-2.83676471e+03	2.92672192e-09
-2.83670588e+03	2.92696644e-09
-2.83664706e+03	2.92616568e-09
-2.83658824e+03	2.92552243e-09
-2.83652941e+03	2.92630791e-09
-2.83647059e+03	2.92735294e-09
-2.83641176e+03	2.92649446e-09
-2.83635294e+03	2.92523903e-09
-2.83629412e+03	2.92607437e-09
-2.83623529e+03	2.92754495e-09
-2.83617647e+03	2.92685409e-09
-2.83611765e+03	2.92509630e-09
-2.83605882e+03	2.92571258e-09
-2.83600000e+03	2.92784837e-09
-2.83594118e+03	2.92702950e-09
-2.83588235e+03	2.92493657e-09
-2.83582353e+03	2.92581750e-09
-2.83576471e+03	2.92770380e-09
-2.83570588e+03	2.92703790e-09
-2.83564706e+03	2.92526700e-09
-2.83558824e+03	2.92579326e-09
-2.83552941e+03	2.92737156e-09
-2.83547059e+03	2.92706799e-09
-2.83541176e+03	2.92578579e-09
-2.83535294e+03	2.92563881e-09
-2.83529412e+03	2.92699490e-09
-2.83523529e+03	2.92733076e-09
-2.83517647e+03	2.92596317e-09
-2.83511765e+03	2.92562105e-09
-2.83505882e+03	2.92686429e-09
-2.83500000e+03	2.92732097e-09
-2.83494118e+03	2.92607784e-09
-2.83488235e+03	2.92575430e-09
-2.83482353e+03	2.92687825e-09
-2.83476471e+03	2.92702661e-09
-2.83470588e+03	2.92622204e-09
-2.83464706e+03	2.92615759e-09
-2.83458824e+03	2.92658334e-09
-2.83452941e+03	2.92682417e-09
-2.83447059e+03	2.92661934e-09
-2.83441176e+03	2.92610242e-09
-2.83435294e+03	2.92647729e-09
-2.83429412e+03	2.92701953e-09
-2.83423529e+03	2.92639195e-09
-2.83417647e+03	2.92623016e-09
-2.83411765e+03	2.92680216e-09
-2.83405882e+03	2.92667064e-09
-2.83400000e+03	2.92629203e-09
-2.83394118e+03	2.92662152e-09
-2.83388235e+03	2.92686855e-09
-2.83382353e+03	2.92634057e-09
-2.83376471e+03	2.92633455e-09
-2.83370588e+03	2.92693982e-09
-2.83364706e+03	2.92680889e-09
-2.83358824e+03	2.92616870e-09
-2.83352941e+03	2.92645152e-09
-2.83347059e+03	2.92701244e-09
-2.83341176e+03	2.92684121e-09
-2.83335294e+03	2.92619525e-09
-2.83329412e+03	2.92624050e-09
-2.83323529e+03	2.92730210e-09
-2.83317647e+03	2.92700723e-09
-2.83311765e+03	2.92564810e-09
-2.83305882e+03	2.92661695e-09
-2.83300000e+03	2.92771914e-09
-2.83294118e+03	2.92629598e-09
-2.83288235e+03	2.92575930e-09
-2.83282353e+03	2.92731284e-09
-2.83276471e+03	2.92738453e-09
-2.83270588e+03	2.92570063e-09
-2.83264706e+03	2.92641893e-09
-2.83258824e+03	2.92777168e-09
-2.83252941e+03	2.92650391e-09
-2.83247059e+03	2.92573647e-09
-2.83241176e+03	2.92719735e-09
-2.83235294e+03	2.92752078e-09
-2.83229412e+03	2.92600465e-09
-2.83223529e+03	2.92614628e-09
-2.83217647e+03	2.92751829e-09
-2.83211765e+03	2.92706133e-09
-2.83205882e+03	2.92604274e-09
-2.83200000e+03	2.92657368e-09
-2.83194118e+03	2.92727249e-09
-2.83188235e+03	2.92685679e-09
-2.83182353e+03	2.92644870e-09
-2.83176471e+03	2.92664839e-09
-2.83170588e+03	2.92685169e-09
-2.83164706e+03	2.92701478e-09
-2.83158824e+03	2.92690051e-09
-2.83152941e+03	2.92630130e-09
-2.83147059e+03	2.92662225e-09
-2.83141176e+03	2.92755378e-09
-2.83135294e+03	2.92684137e-09
-2.83129412e+03	2.92591948e-09
-2.83123529e+03	2.92694386e-09
-2.83117647e+03	2.92775889e-09
-2.83111765e+03	2.92649171e-09
-2.83105882e+03	2.92595498e-09
-2.83100000e+03	2.92735082e-09
-2.83094118e+03	2.92754624e-09
-2.83088235e+03	2.92626465e-09
-2.83082353e+03	2.92628309e-09
-2.83076471e+03	2.92751947e-09
-2.83070588e+03	2.92723347e-09
-2.83064706e+03	2.92618732e-09
-2.83058824e+03	2.92675210e-09
-2.83052941e+03	2.92742320e-09
-2.83047059e+03	2.92687559e-09
-2.83041176e+03	2.92649100e-09
-2.83035294e+03	2.92698595e-09
-2.83029412e+03	2.92711523e-09
-2.83023529e+03	2.92682557e-09
-2.83017647e+03	2.92689864e-09
-2.83011765e+03	2.92683623e-09
-2.83005882e+03	2.92685066e-09
-2.83000000e+03	2.92722722e-09
-2.82994118e+03	2.92693074e-09
-2.82988235e+03	2.92654957e-09
-2.82982353e+03	2.92695199e-09
-2.82976471e+03	2.92745852e-09
-2.82970588e+03	2.92697283e-09
-2.82964706e+03	2.92623410e-09
-2.82958824e+03	2.92705557e-09
-2.82952941e+03	2.92782920e-09
-2.82947059e+03	2.92679205e-09
-2.82941176e+03	2.92601628e-09
-2.82935294e+03	2.92730699e-09
-2.82929412e+03	2.92799722e-09
-2.82923529e+03	2.92652422e-09
-2.82917647e+03	2.92613921e-09
-2.82911765e+03	2.92746670e-09
-2.82905882e+03	2.92774438e-09
-2.82900000e+03	2.92673767e-09
-2.82894118e+03	2.92630662e-09
-2.82888235e+03	2.92715670e-09
-2.82882353e+03	2.92779931e-09
-2.82876471e+03	2.92704188e-09
-2.82870588e+03	2.92625671e-09
-2.82864706e+03	2.92694392e-09
-2.82858824e+03	2.92785866e-09
-2.82852941e+03	2.92730998e-09
-2.82847059e+03	2.92625193e-09
-2.82841176e+03	2.92673162e-09
-2.82835294e+03	2.92789059e-09
-2.82829412e+03	2.92751840e-09
-2.82823529e+03	2.92630944e-09
-2.82817647e+03	2.92667544e-09
-2.82811765e+03	2.92772239e-09
-2.82805882e+03	2.92755660e-09
-2.82800000e+03	2.92675280e-09
-2.82794118e+03	2.92658461e-09
-2.82788235e+03	2.92726627e-09
-2.82782353e+03	2.92767372e-09
-2.82776471e+03	2.92737560e-09
-2.82770588e+03	2.92642983e-09
-2.82764706e+03	2.92665970e-09
-2.82758824e+03	2.92805848e-09
-2.82752941e+03	2.92769629e-09
-2.82747059e+03	2.92630748e-09
-2.82741176e+03	2.92654680e-09
-2.82735294e+03	2.92785073e-09
-2.82729412e+03	2.92803301e-09
-2.82723529e+03	2.92665096e-09
-2.82717647e+03	2.92611106e-09
-2.82711765e+03	2.92762373e-09
-2.82705882e+03	2.92849388e-09
-2.82700000e+03	2.92690959e-09
-2.82694118e+03	2.92572200e-09
-2.82688235e+03	2.92744167e-09
-2.82682353e+03	2.92887083e-09
-2.82676471e+03	2.92706797e-09
-2.82670588e+03	2.92553982e-09
-2.82664706e+03	2.92736188e-09
-2.82658824e+03	2.92883102e-09
-2.82652941e+03	2.92733793e-09
-2.82647059e+03	2.92585524e-09
-2.82641176e+03	2.92678251e-09
-2.82635294e+03	2.92865588e-09
-2.82629412e+03	2.92816081e-09
-2.82623529e+03	2.92581224e-09
-2.82617647e+03	2.92612249e-09
-2.82611765e+03	2.92888086e-09
-2.82605882e+03	2.92859422e-09
-2.82600000e+03	2.92574257e-09
-2.82594118e+03	2.92588500e-09
-2.82588235e+03	2.92885519e-09
-2.82582353e+03	2.92883528e-09
-2.82576471e+03	2.92579173e-09
-2.82570588e+03	2.92592558e-09
-2.82564706e+03	2.92869092e-09
-2.82558824e+03	2.92871650e-09
-2.82552941e+03	2.92618010e-09
-2.82547059e+03	2.92606917e-09
-2.82541176e+03	2.92832971e-09
-2.82535294e+03	2.92860119e-09
-2.82529412e+03	2.92650514e-09
-2.82523529e+03	2.92636274e-09
-2.82517647e+03	2.92810344e-09
-2.82511765e+03	2.92813005e-09
-2.82505882e+03	2.92688633e-09
-2.82500000e+03	2.92698302e-09
-2.82494118e+03	2.92764315e-09
-2.82488235e+03	2.92751489e-09
-2.82482353e+03	2.92758683e-09
-2.82476471e+03	2.92749829e-09
-2.82470588e+03	2.92685265e-09
-2.82464706e+03	2.92741609e-09
-2.82458824e+03	2.92821939e-09
-2.82452941e+03	2.92742281e-09
-2.82447059e+03	2.92659416e-09
-2.82441176e+03	2.92752726e-09
-2.82435294e+03	2.92832448e-09
-2.82429412e+03	2.92736564e-09
-2.82423529e+03	2.92672457e-09
-2.82417647e+03	2.92758754e-09
-2.82411765e+03	2.92805409e-09
-2.82405882e+03	2.92749669e-09
-2.82400000e+03	2.92710960e-09
-2.82394118e+03	2.92732954e-09
-2.82388235e+03	2.92781316e-09
-2.82382353e+03	2.92781754e-09
-2.82376471e+03	2.92735743e-09
-2.82370588e+03	2.92698807e-09
-2.82364706e+03	2.92775092e-09
[truncated: 98,001 more rows]
