# Supplementary material for: Observation of angular momentum transfer among crystal lattice modes
Source: Nat Phys. 2026 May 12;22(7):1100–6. doi: 10.1038/s41567-026-03274-8 (PMC13423836; doi:10.1038/s41567-026-03274-8)
Supplement: Supplementary file 10 — Source data for Extended Data Fig. 1b–f. [file 41567_2026_3274_MOESM10_ESM.zip]

Archive with 10 entries (10 files):
- extended_fig1f_Bi2Se3_fundamental_transmittance_modeled.txt
- extended_fig1b_THz_transmisstion_reference.txt
- extended_fig1b_THz_transmisstion_sample.txt
- extended_fig1c_THz_transmission_spectrum_reference.txt
- extended_fig1c_THz_transmission_spectrum_sample.txt
- extended_fig1d_Bi2Se3_transmittance_measurement.txt
- extended_fig1d_Bi2Se3_transmittance_modeled.txt
- extended_fig1e_THz_transmission_spectrum_fundamental_reference.txt
- extended_fig1e_THz_transmission_spectrum_fundamental_sample.txt
- extended_fig1f_Bi2Se3_fundamental_transmittance_measurement.txt
