# Supplementary material for: Observation of angular momentum transfer among crystal lattice modes
Source: Nat Phys. 2026 May 12;22(7):1100–6. doi: 10.1038/s41567-026-03274-8 (PMC13423836; doi:10.1038/s41567-026-03274-8)
Supplement: Supplementary file 10 — Source data for Extended Data Fig. 1b–f. [file 41567_2026_3274_MOESM10_ESM.zip › extended_fig1f_Bi2Se3_fundamental_transmittance_modeled.txt]

Modeled THz transmittance function of Bi2Se3 crystal
Frequency (THz)	Transmittance (norm.)
0.00000000e+00	1.00000000e+00
6.00600601e-03	6.37614916e-01
1.20120120e-02	6.37614256e-01
1.80180180e-02	6.37613157e-01
2.40240240e-02	6.37611617e-01
3.00300300e-02	6.37609637e-01
3.60360360e-02	6.37607215e-01
4.20420420e-02	6.37604353e-01
4.80480480e-02	6.37601048e-01
5.40540541e-02	6.37597300e-01
6.00600601e-02	6.37593108e-01
6.60660661e-02	6.37588471e-01
7.20720721e-02	6.37583389e-01
7.80780781e-02	6.37577859e-01
8.40840841e-02	6.37571881e-01
9.00900901e-02	6.37565454e-01
9.60960961e-02	6.37558575e-01
1.02102102e-01	6.37551244e-01
1.08108108e-01	6.37543458e-01
1.14114114e-01	6.37535216e-01
1.20120120e-01	6.37526516e-01
1.26126126e-01	6.37517355e-01
1.32132132e-01	6.37507733e-01
1.38138138e-01	6.37497646e-01
1.44144144e-01	6.37487091e-01
1.50150150e-01	6.37476068e-01
1.56156156e-01	6.37464573e-01
1.62162162e-01	6.37452603e-01
1.68168168e-01	6.37440156e-01
1.74174174e-01	6.37427229e-01
1.80180180e-01	6.37413818e-01
1.86186186e-01	6.37399921e-01
1.92192192e-01	6.37385534e-01
1.98198198e-01	6.37370654e-01
2.04204204e-01	6.37355278e-01
2.10210210e-01	6.37339401e-01
2.16216216e-01	6.37323020e-01
2.22222222e-01	6.37306132e-01
2.28228228e-01	6.37288731e-01
2.34234234e-01	6.37270815e-01
2.40240240e-01	6.37252378e-01
2.46246246e-01	6.37233417e-01
2.52252252e-01	6.37213927e-01
2.58258258e-01	6.37193902e-01
2.64264264e-01	6.37173339e-01
2.70270270e-01	6.37152233e-01
2.76276276e-01	6.37130577e-01
2.82282282e-01	6.37108368e-01
2.88288288e-01	6.37085600e-01
2.94294294e-01	6.37062266e-01
3.00300300e-01	6.37038362e-01
3.06306306e-01	6.37013882e-01
3.12312312e-01	6.36988819e-01
3.18318318e-01	6.36963168e-01
3.24324324e-01	6.36936922e-01
3.30330330e-01	6.36910075e-01
3.36336336e-01	6.36882620e-01
3.42342342e-01	6.36854551e-01
3.48348348e-01	6.36825859e-01
3.54354354e-01	6.36796539e-01
3.60360360e-01	6.36766583e-01
3.66366366e-01	6.36735982e-01
3.72372372e-01	6.36704731e-01
3.78378378e-01	6.36672820e-01
3.84384384e-01	6.36640242e-01
3.90390390e-01	6.36606989e-01
3.96396396e-01	6.36573051e-01
4.02402402e-01	6.36538421e-01
4.08408408e-01	6.36503088e-01
4.14414414e-01	6.36467046e-01
4.20420420e-01	6.36430283e-01
4.26426426e-01	6.36392791e-01
4.32432432e-01	6.36354559e-01
4.38438438e-01	6.36315578e-01
4.44444444e-01	6.36275838e-01
4.50450450e-01	6.36235328e-01
4.56456456e-01	6.36194037e-01
4.62462462e-01	6.36151955e-01
4.68468468e-01	6.36109070e-01
4.74474474e-01	6.36065371e-01
4.80480480e-01	6.36020846e-01
4.86486486e-01	6.35975483e-01
4.92492492e-01	6.35929271e-01
4.98498498e-01	6.35882196e-01
5.04504505e-01	6.35834245e-01
5.10510511e-01	6.35785406e-01
5.16516517e-01	6.35735665e-01
5.22522523e-01	6.35685009e-01
5.28528529e-01	6.35633423e-01
5.34534535e-01	6.35580893e-01
5.40540541e-01	6.35527404e-01
5.46546547e-01	6.35472942e-01
5.52552553e-01	6.35417491e-01
5.58558559e-01	6.35361036e-01
5.64564565e-01	6.35303560e-01
5.70570571e-01	6.35245046e-01
5.76576577e-01	6.35185479e-01
5.82582583e-01	6.35124841e-01
5.88588589e-01	6.35063115e-01
5.94594595e-01	6.35000282e-01
6.00600601e-01	6.34936324e-01
6.06606607e-01	6.34871222e-01
6.12612613e-01	6.34804958e-01
6.18618619e-01	6.34737510e-01
6.24624625e-01	6.34668861e-01
6.30630631e-01	6.34598988e-01
6.36636637e-01	6.34527870e-01
6.42642643e-01	6.34455487e-01
6.48648649e-01	6.34381816e-01
6.54654655e-01	6.34306835e-01
6.60660661e-01	6.34230519e-01
6.66666667e-01	6.34152847e-01
6.72672673e-01	6.34073794e-01
6.78678679e-01	6.33993334e-01
6.84684685e-01	6.33911443e-01
6.90690691e-01	6.33828095e-01
6.96696697e-01	6.33743263e-01
7.02702703e-01	6.33656920e-01
7.08708709e-01	6.33569039e-01
7.14714715e-01	6.33479590e-01
7.20720721e-01	6.33388545e-01
7.26726727e-01	6.33295874e-01
7.32732733e-01	6.33201547e-01
7.38738739e-01	6.33105531e-01
7.44744745e-01	6.33007796e-01
7.50750751e-01	6.32908308e-01
7.56756757e-01	6.32807034e-01
7.62762763e-01	6.32703939e-01
7.68768769e-01	6.32598988e-01
7.74774775e-01	6.32492145e-01
7.80780781e-01	6.32383374e-01
7.86786787e-01	6.32272636e-01
7.92792793e-01	6.32159892e-01
7.98798799e-01	6.32045102e-01
8.04804805e-01	6.31928227e-01
8.10810811e-01	6.31809224e-01
8.16816817e-01	6.31688050e-01
8.22822823e-01	6.31564661e-01
8.28828829e-01	6.31439013e-01
8.34834835e-01	6.31311059e-01
8.40840841e-01	6.31180752e-01
8.46846847e-01	6.31048044e-01
8.52852853e-01	6.30912884e-01
8.58858859e-01	6.30775223e-01
8.64864865e-01	6.30635006e-01
8.70870871e-01	6.30492182e-01
8.76876877e-01	6.30346694e-01
8.82882883e-01	6.30198487e-01
8.88888889e-01	6.30047502e-01
8.94894895e-01	6.29893679e-01
9.00900901e-01	6.29736959e-01
9.06906907e-01	6.29577278e-01
9.12912913e-01	6.29414572e-01
9.18918919e-01	6.29248775e-01
9.24924925e-01	6.29079819e-01
9.30930931e-01	6.28907635e-01
9.36936937e-01	6.28732151e-01
9.42942943e-01	6.28553294e-01
9.48948949e-01	6.28370988e-01
9.54954955e-01	6.28185156e-01
9.60960961e-01	6.27995720e-01
9.66966967e-01	6.27802596e-01
9.72972973e-01	6.27605701e-01
9.78978979e-01	6.27404948e-01
9.84984985e-01	6.27200250e-01
9.90990991e-01	6.26991515e-01
9.96996997e-01	6.26778649e-01
1.00300300e+00	6.26561557e-01
1.00900901e+00	6.26340138e-01
1.01501502e+00	6.26114291e-01
1.02102102e+00	6.25883912e-01
1.02702703e+00	6.25648893e-01
1.03303303e+00	6.25409122e-01
1.03903904e+00	6.25164487e-01
1.04504505e+00	6.24914869e-01
1.05105105e+00	6.24660149e-01
1.05705706e+00	6.24400201e-01
1.06306306e+00	6.24134898e-01
1.06906907e+00	6.23864108e-01
1.07507508e+00	6.23587697e-01
1.08108108e+00	6.23305523e-01
1.08708709e+00	6.23017444e-01
1.09309309e+00	6.22723312e-01
1.09909910e+00	6.22422974e-01
1.10510511e+00	6.22116273e-01
1.11111111e+00	6.21803047e-01
1.11711712e+00	6.21483130e-01
1.12312312e+00	6.21156350e-01
1.12912913e+00	6.20822529e-01
1.13513514e+00	6.20481485e-01
1.14114114e+00	6.20133031e-01
1.14714715e+00	6.19776971e-01
1.15315315e+00	6.19413105e-01
1.15915916e+00	6.19041228e-01
1.16516517e+00	6.18661126e-01
1.17117117e+00	6.18272579e-01
1.17717718e+00	6.17875361e-01
1.18318318e+00	6.17469238e-01
1.18918919e+00	6.17053968e-01
1.19519520e+00	6.16629302e-01
1.20120120e+00	6.16194984e-01
1.20720721e+00	6.15750746e-01
1.21321321e+00	6.15296316e-01
1.21921922e+00	6.14831409e-01
1.22522523e+00	6.14355734e-01
1.23123123e+00	6.13868988e-01
1.23723724e+00	6.13370858e-01
1.24324324e+00	6.12861022e-01
1.24924925e+00	6.12339147e-01
1.25525526e+00	6.11804887e-01
1.26126126e+00	6.11257888e-01
1.26726727e+00	6.10697779e-01
1.27327327e+00	6.10124181e-01
1.27927928e+00	6.09536700e-01
1.28528529e+00	6.08934929e-01
1.29129129e+00	6.08318445e-01
1.29729730e+00	6.07686814e-01
1.30330330e+00	6.07039585e-01
1.30930931e+00	6.06376290e-01
1.31531532e+00	6.05696448e-01
1.32132132e+00	6.04999559e-01
1.32732733e+00	6.04285105e-01
1.33333333e+00	6.03552552e-01
1.33933934e+00	6.02801345e-01
1.34534535e+00	6.02030910e-01
1.35135135e+00	6.01240653e-01
1.35735736e+00	6.00429960e-01
1.36336336e+00	5.99598191e-01
1.36936937e+00	5.98744688e-01
1.37537538e+00	5.97868767e-01
1.38138138e+00	5.96969719e-01
1.38738739e+00	5.96046811e-01
1.39339339e+00	5.95099282e-01
1.39939940e+00	5.94126344e-01
1.40540541e+00	5.93127182e-01
1.41141141e+00	5.92100948e-01
1.41741742e+00	5.91046768e-01
1.42342342e+00	5.89963731e-01
1.42942943e+00	5.88850897e-01
1.43543544e+00	5.87707290e-01
1.44144144e+00	5.86531899e-01
1.44744745e+00	5.85323676e-01
1.45345345e+00	5.84081535e-01
1.45945946e+00	5.82804350e-01
1.46546547e+00	5.81490956e-01
1.47147147e+00	5.80140143e-01
1.47747748e+00	5.78750660e-01
1.48348348e+00	5.77321210e-01
1.48948949e+00	5.75850449e-01
1.49549550e+00	5.74336984e-01
1.50150150e+00	5.72779376e-01
1.50750751e+00	5.71176131e-01
1.51351351e+00	5.69525704e-01
1.51951952e+00	5.67826497e-01
1.52552553e+00	5.66076854e-01
1.53153153e+00	5.64275064e-01
1.53753754e+00	5.62419358e-01
1.54354354e+00	5.60507905e-01
1.54954955e+00	5.58538815e-01
1.55555556e+00	5.56510135e-01
1.56156156e+00	5.54419848e-01
1.56756757e+00	5.52265875e-01
1.57357357e+00	5.50046069e-01
1.57957958e+00	5.47758219e-01
1.58558559e+00	5.45400048e-01
1.59159159e+00	5.42969213e-01
1.59759760e+00	5.40463304e-01
1.60360360e+00	5.37879846e-01
1.60960961e+00	5.35216298e-01
1.61561562e+00	5.32470058e-01
1.62162162e+00	5.29638459e-01
1.62762763e+00	5.26718778e-01
1.63363363e+00	5.23708234e-01
1.63963964e+00	5.20603993e-01
1.64564565e+00	5.17403174e-01
1.65165165e+00	5.14102852e-01
1.65765766e+00	5.10700066e-01
1.66366366e+00	5.07191827e-01
1.66966967e+00	5.03575124e-01
1.67567568e+00	4.99846940e-01
1.68168168e+00	4.96004256e-01
1.68768769e+00	4.92044069e-01
1.69369369e+00	4.87963409e-01
1.69969970e+00	4.83759350e-01
1.70570571e+00	4.79429037e-01
1.71171171e+00	4.74969702e-01
1.71771772e+00	4.70378693e-01
1.72372372e+00	4.65653498e-01
1.72972973e+00	4.60791780e-01
1.73573574e+00	4.55791406e-01
1.74174174e+00	4.50650492e-01
1.74774775e+00	4.45367437e-01
1.75375375e+00	4.39940978e-01
1.75975976e+00	4.34370233e-01
1.76576577e+00	4.28654763e-01
1.77177177e+00	4.22794632e-01
1.77777778e+00	4.16790471e-01
1.78378378e+00	4.10643556e-01
1.78978979e+00	4.04355885e-01
1.79579580e+00	3.97930265e-01
1.80180180e+00	3.91370404e-01
1.80780781e+00	3.84681013e-01
1.81381381e+00	3.77867915e-01
1.81981982e+00	3.70938162e-01
1.82582583e+00	3.63900154e-01
1.83183183e+00	3.56763779e-01
1.83783784e+00	3.49540546e-01
1.84384384e+00	3.42243736e-01
1.84984985e+00	3.34888554e-01
1.85585586e+00	3.27492287e-01
1.86186186e+00	3.20074468e-01
1.86786787e+00	3.12657028e-01
1.87387387e+00	3.05264462e-01
1.87987988e+00	2.97923964e-01
1.88588589e+00	2.90665551e-01
1.89189189e+00	2.83522157e-01
1.89789790e+00	2.76529676e-01
1.90390390e+00	2.69726935e-01
1.90990991e+00	2.63155589e-01
1.91591592e+00	2.56859891e-01
1.92192192e+00	2.50886323e-01
1.92792793e+00	2.45283044e-01
1.93393393e+00	2.40099148e-01
1.93993994e+00	2.35383699e-01
1.94594595e+00	2.31184541e-01
1.95195195e+00	2.27546925e-01
1.95795796e+00	2.24511983e-01
1.96396396e+00	2.22115158e-01
1.96996997e+00	2.20384684e-01
1.97597598e+00	2.19340279e-01
1.98198198e+00	2.18992158e-01
1.98798799e+00	2.19340504e-01
1.99399399e+00	2.20375439e-01
2.00000000e+00	2.22077517e-01
2.00600601e+00	2.24418676e-01
2.01201201e+00	2.27363546e-01
2.01801802e+00	2.30870975e-01
2.02402402e+00	2.34895643e-01
2.03003003e+00	2.39389627e-01
2.03603604e+00	2.44303831e-01
2.04204204e+00	2.49589220e-01
2.04804805e+00	2.55197820e-01
2.05405405e+00	2.61083493e-01
2.06006006e+00	2.67202501e-01
2.06606607e+00	2.73513870e-01
2.07207207e+00	2.79979613e-01
2.07807808e+00	2.86564821e-01
2.08408408e+00	2.93237660e-01
2.09009009e+00	2.99969303e-01
2.09609610e+00	3.06733806e-01
2.10210210e+00	3.13507960e-01
2.10810811e+00	3.20271118e-01
2.11411411e+00	3.27005019e-01
2.12012012e+00	3.33693602e-01
2.12612613e+00	3.40322829e-01
2.13213213e+00	3.46880512e-01
2.13813814e+00	3.53356145e-01
2.14414414e+00	3.59740749e-01
2.15015015e+00	3.66026728e-01
2.15615616e+00	3.72207728e-01
2.16216216e+00	3.78278519e-01
2.16816817e+00	3.84234872e-01
2.17417417e+00	3.90073457e-01
2.18018018e+00	3.95791743e-01
2.18618619e+00	4.01387913e-01
2.19219219e+00	4.06860777e-01
2.19819820e+00	4.12209706e-01
2.20420420e+00	4.17434558e-01
2.21021021e+00	4.22535623e-01
2.21621622e+00	4.27513564e-01
2.22222222e+00	4.32369370e-01
2.22822823e+00	4.37104313e-01
2.23423423e+00	4.41719903e-01
2.24024024e+00	4.46217857e-01
2.24624625e+00	4.50600064e-01
2.25225225e+00	4.54868557e-01
2.25825826e+00	4.59025488e-01
2.26426426e+00	4.63073103e-01
2.27027027e+00	4.67013723e-01
2.27627628e+00	4.70849728e-01
2.28228228e+00	4.74583536e-01
2.28828829e+00	4.78217595e-01
2.29429429e+00	4.81754365e-01
2.30030030e+00	4.85196311e-01
2.30630631e+00	4.88545891e-01
2.31231231e+00	4.91805552e-01
2.31831832e+00	4.94977718e-01
2.32432432e+00	4.98064786e-01
2.33033033e+00	5.01069121e-01
2.33633634e+00	5.03993052e-01
2.34234234e+00	5.06838869e-01
2.34834835e+00	5.09608818e-01
2.35435435e+00	5.12305098e-01
2.36036036e+00	5.14929862e-01
2.36636637e+00	5.17485215e-01
2.37237237e+00	5.19973210e-01
2.37837838e+00	5.22395851e-01
2.38438438e+00	5.24755089e-01
2.39039039e+00	5.27052825e-01
2.39639640e+00	5.29290906e-01
2.40240240e+00	5.31471131e-01
2.40840841e+00	5.33595246e-01
2.41441441e+00	5.35664947e-01
2.42042042e+00	5.37681881e-01
2.42642643e+00	5.39647644e-01
2.43243243e+00	5.41563787e-01
2.43843844e+00	5.43431810e-01
2.44444444e+00	5.45253170e-01
2.45045045e+00	5.47029277e-01
2.45645646e+00	5.48761497e-01
2.46246246e+00	5.50451154e-01
2.46846847e+00	5.52099528e-01
2.47447447e+00	5.53707860e-01
2.48048048e+00	5.55277351e-01
2.48648649e+00	5.56809161e-01
2.49249249e+00	5.58304415e-01
2.49849850e+00	5.59764201e-01
2.50450450e+00	5.61189571e-01
2.51051051e+00	5.62581544e-01
2.51651652e+00	5.63941104e-01
2.52252252e+00	5.65269204e-01
2.52852853e+00	5.66566766e-01
2.53453453e+00	5.67834681e-01
2.54054054e+00	5.69073811e-01
2.54654655e+00	5.70284992e-01
2.55255255e+00	5.71469029e-01
2.55855856e+00	5.72626703e-01
2.56456456e+00	5.73758769e-01
2.57057057e+00	5.74865959e-01
2.57657658e+00	5.75948978e-01
2.58258258e+00	5.77008511e-01
2.58858859e+00	5.78045218e-01
2.59459459e+00	5.79059741e-01
2.60060060e+00	5.80052698e-01
2.60660661e+00	5.81024690e-01
2.61261261e+00	5.81976296e-01
2.61861862e+00	5.82908079e-01
2.62462462e+00	5.83820582e-01
2.63063063e+00	5.84714331e-01
2.63663664e+00	5.85589836e-01
2.64264264e+00	5.86447590e-01
2.64864865e+00	5.87288072e-01
2.65465465e+00	5.88111744e-01
2.66066066e+00	5.88919055e-01
2.66666667e+00	5.89710438e-01
2.67267267e+00	5.90486315e-01
2.67867868e+00	5.91247093e-01
2.68468468e+00	5.91993166e-01
2.69069069e+00	5.92724919e-01
2.69669670e+00	5.93442722e-01
2.70270270e+00	5.94146934e-01
2.70870871e+00	5.94837905e-01
2.71471471e+00	5.95515972e-01
2.72072072e+00	5.96181463e-01
2.72672673e+00	5.96834696e-01
2.73273273e+00	5.97475980e-01
2.73873874e+00	5.98105613e-01
2.74474474e+00	5.98723887e-01
2.75075075e+00	5.99331082e-01
2.75675676e+00	5.99927472e-01
2.76276276e+00	6.00513322e-01
2.76876877e+00	6.01088890e-01
2.77477477e+00	6.01654426e-01
2.78078078e+00	6.02210172e-01
2.78678679e+00	6.02756363e-01
2.79279279e+00	6.03293230e-01
2.79879880e+00	6.03820993e-01
2.80480480e+00	6.04339870e-01
2.81081081e+00	6.04850069e-01
2.81681682e+00	6.05351795e-01
2.82282282e+00	6.05845246e-01
2.82882883e+00	6.06330614e-01
2.83483483e+00	6.06808086e-01
2.84084084e+00	6.07277845e-01
2.84684685e+00	6.07740066e-01
2.85285285e+00	6.08194923e-01
2.85885886e+00	6.08642582e-01
2.86486486e+00	6.09083207e-01
2.87087087e+00	6.09516954e-01
2.87687688e+00	6.09943979e-01
2.88288288e+00	6.10364430e-01
2.88888889e+00	6.10778455e-01
2.89489489e+00	6.11186194e-01
2.90090090e+00	6.11587785e-01
2.90690691e+00	6.11983364e-01
2.91291291e+00	6.12373061e-01
2.91891892e+00	6.12757003e-01
2.92492492e+00	6.13135314e-01
2.93093093e+00	6.13508115e-01
2.93693694e+00	6.13875524e-01
2.94294294e+00	6.14237656e-01
2.94894895e+00	6.14594622e-01
2.95495495e+00	6.14946531e-01
2.96096096e+00	6.15293489e-01
2.96696697e+00	6.15635599e-01
2.97297297e+00	6.15972963e-01
2.97897898e+00	6.16305678e-01
2.98498498e+00	6.16633840e-01
2.99099099e+00	6.16957542e-01
2.99699700e+00	6.17276876e-01
3.00300300e+00	6.17591930e-01
3.00900901e+00	6.17902791e-01
3.01501502e+00	6.18209543e-01
3.02102102e+00	6.18512269e-01
3.02702703e+00	6.18811048e-01
3.03303303e+00	6.19105961e-01
3.03903904e+00	6.19397082e-01
3.04504505e+00	6.19684487e-01
3.05105105e+00	6.19968248e-01
3.05705706e+00	6.20248438e-01
3.06306306e+00	6.20525125e-01
3.06906907e+00	6.20798377e-01
3.07507508e+00	6.21068260e-01
3.08108108e+00	6.21334840e-01
3.08708709e+00	6.21598178e-01
3.09309309e+00	6.21858338e-01
3.09909910e+00	6.22115380e-01
3.10510511e+00	6.22369361e-01
3.11111111e+00	6.22620341e-01
3.11711712e+00	6.22868374e-01
3.12312312e+00	6.23113517e-01
3.12912913e+00	6.23355823e-01
3.13513514e+00	6.23595343e-01
3.14114114e+00	6.23832131e-01
3.14714715e+00	6.24066235e-01
3.15315315e+00	6.24297705e-01
3.15915916e+00	6.24526589e-01
3.16516517e+00	6.24752934e-01
3.17117117e+00	6.24976786e-01
3.17717718e+00	6.25198189e-01
3.18318318e+00	6.25417188e-01
3.18918919e+00	6.25633825e-01
3.19519520e+00	6.25848143e-01
3.20120120e+00	6.26060182e-01
3.20720721e+00	6.26269983e-01
3.21321321e+00	6.26477586e-01
3.21921922e+00	6.26683028e-01
3.22522523e+00	6.26886347e-01
3.23123123e+00	6.27087581e-01
3.23723724e+00	6.27286765e-01
3.24324324e+00	6.27483936e-01
3.24924925e+00	6.27679126e-01
3.25525526e+00	6.27872372e-01
3.26126126e+00	6.28063705e-01
3.26726727e+00	6.28253158e-01
3.27327327e+00	6.28440764e-01
3.27927928e+00	6.28626552e-01
3.28528529e+00	6.28810555e-01
3.29129129e+00	6.28992802e-01
3.29729730e+00	6.29173322e-01
3.30330330e+00	6.29352144e-01
3.30930931e+00	6.29529296e-01
3.31531532e+00	6.29704806e-01
3.32132132e+00	6.29878701e-01
3.32732733e+00	6.30051007e-01
3.33333333e+00	6.30221751e-01
3.33933934e+00	6.30390957e-01
3.34534535e+00	6.30558652e-01
3.35135135e+00	6.30724859e-01
3.35735736e+00	6.30889603e-01
3.36336336e+00	6.31052906e-01
3.36936937e+00	6.31214793e-01
3.37537538e+00	6.31375286e-01
3.38138138e+00	6.31534407e-01
3.38738739e+00	6.31692178e-01
3.39339339e+00	6.31848620e-01
3.39939940e+00	6.32003754e-01
3.40540541e+00	6.32157601e-01
3.41141141e+00	6.32310181e-01
3.41741742e+00	6.32461514e-01
3.42342342e+00	6.32611620e-01
3.42942943e+00	6.32760517e-01
3.43543544e+00	6.32908224e-01
3.44144144e+00	6.33054760e-01
3.44744745e+00	6.33200142e-01
3.45345345e+00	6.33344389e-01
3.45945946e+00	6.33487517e-01
3.46546547e+00	6.33629544e-01
3.47147147e+00	6.33770487e-01
3.47747748e+00	6.33910362e-01
3.48348348e+00	6.34049186e-01
3.48948949e+00	6.34186973e-01
3.49549550e+00	6.34323740e-01
3.50150150e+00	6.34459502e-01
3.50750751e+00	6.34594274e-01
3.51351351e+00	6.34728071e-01
3.51951952e+00	6.34860908e-01
3.52552553e+00	6.34992798e-01
3.53153153e+00	6.35123756e-01
3.53753754e+00	6.35253795e-01
3.54354354e+00	6.35382930e-01
3.54954955e+00	6.35511172e-01
3.55555556e+00	6.35638536e-01
3.56156156e+00	6.35765034e-01
3.56756757e+00	6.35890679e-01
3.57357357e+00	6.36015483e-01
3.57957958e+00	6.36139459e-01
3.58558559e+00	6.36262618e-01
3.59159159e+00	6.36384972e-01
3.59759760e+00	6.36506533e-01
3.60360360e+00	6.36627312e-01
3.60960961e+00	6.36747320e-01
3.61561562e+00	6.36866569e-01
3.62162162e+00	6.36985069e-01
3.62762763e+00	6.37102831e-01
3.63363363e+00	6.37219865e-01
3.63963964e+00	6.37336182e-01
3.64564565e+00	6.37451791e-01
3.65165165e+00	6.37566703e-01
3.65765766e+00	6.37680928e-01
3.66366366e+00	6.37794475e-01
3.66966967e+00	6.37907354e-01
3.67567568e+00	6.38019574e-01
3.68168168e+00	6.38131144e-01
3.68768769e+00	6.38242073e-01
3.69369369e+00	6.38352370e-01
3.69969970e+00	6.38462044e-01
3.70570571e+00	6.38571104e-01
3.71171171e+00	6.38679557e-01
3.71771772e+00	6.38787413e-01
3.72372372e+00	6.38894680e-01
3.72972973e+00	6.39001365e-01
3.73573574e+00	6.39107477e-01
3.74174174e+00	6.39213023e-01
3.74774775e+00	6.39318011e-01
3.75375375e+00	6.39422449e-01
3.75975976e+00	6.39526344e-01
3.76576577e+00	6.39629703e-01
3.77177177e+00	6.39732535e-01
3.77777778e+00	6.39834845e-01
3.78378378e+00	6.39936642e-01
3.78978979e+00	6.40037931e-01
3.79579580e+00	6.40138720e-01
3.80180180e+00	6.40239015e-01
3.80780781e+00	6.40338823e-01
3.81381381e+00	6.40438151e-01
3.81981982e+00	6.40537005e-01
3.82582583e+00	6.40635391e-01
3.83183183e+00	6.40733316e-01
3.83783784e+00	6.40830785e-01
3.84384384e+00	6.40927805e-01
3.84984985e+00	6.41024382e-01
3.85585586e+00	6.41120521e-01
3.86186186e+00	6.41216228e-01
3.86786787e+00	6.41311509e-01
3.87387387e+00	6.41406370e-01
3.87987988e+00	6.41500817e-01
3.88588589e+00	6.41594853e-01
3.89189189e+00	6.41688486e-01
3.89789790e+00	6.41781720e-01
3.90390390e+00	6.41874560e-01
3.90990991e+00	6.41967012e-01
3.91591592e+00	6.42059081e-01
3.92192192e+00	6.42150772e-01
3.92792793e+00	6.42242089e-01
3.93393393e+00	6.42333037e-01
3.93993994e+00	6.42423622e-01
3.94594595e+00	6.42513848e-01
3.95195195e+00	6.42603720e-01
3.95795796e+00	6.42693242e-01
3.96396396e+00	6.42782418e-01
3.96996997e+00	6.42871254e-01
3.97597598e+00	6.42959754e-01
3.98198198e+00	6.43047922e-01
3.98798799e+00	6.43135762e-01
3.99399399e+00	6.43223279e-01
4.00000000e+00	6.43310476e-01
4.00600601e+00	6.43397358e-01
4.01201201e+00	6.43483929e-01
4.01801802e+00	6.43570193e-01
4.02402402e+00	6.43656154e-01
4.03003003e+00	6.43741815e-01
4.03603604e+00	6.43827181e-01
4.04204204e+00	6.43912256e-01
4.04804805e+00	6.43997043e-01
4.05405405e+00	6.44081545e-01
4.06006006e+00	6.44165767e-01
4.06606607e+00	6.44249712e-01
4.07207207e+00	6.44333383e-01
4.07807808e+00	6.44416785e-01
4.08408408e+00	6.44499920e-01
4.09009009e+00	6.44582792e-01
4.09609610e+00	6.44665405e-01
4.10210210e+00	6.44747761e-01
4.10810811e+00	6.44829864e-01
4.11411411e+00	6.44911717e-01
4.12012012e+00	6.44993324e-01
4.12612613e+00	6.45074687e-01
4.13213213e+00	6.45155810e-01
4.13813814e+00	6.45236695e-01
4.14414414e+00	6.45317347e-01
4.15015015e+00	6.45397767e-01
4.15615616e+00	6.45477958e-01
4.16216216e+00	6.45557925e-01
4.16816817e+00	6.45637668e-01
4.17417417e+00	6.45717192e-01
4.18018018e+00	6.45796500e-01
4.18618619e+00	6.45875593e-01
4.19219219e+00	6.45954475e-01
4.19819820e+00	6.46033148e-01
4.20420420e+00	6.46111615e-01
4.21021021e+00	6.46189879e-01
4.21621622e+00	6.46267943e-01
4.22222222e+00	6.46345808e-01
4.22822823e+00	6.46423478e-01
4.23423423e+00	6.46500954e-01
4.24024024e+00	6.46578241e-01
4.24624625e+00	6.46655338e-01
4.25225225e+00	6.46732251e-01
4.25825826e+00	6.46808980e-01
4.26426426e+00	6.46885528e-01
4.27027027e+00	6.46961897e-01
4.27627628e+00	6.47038091e-01
4.28228228e+00	6.47114110e-01
4.28828829e+00	6.47189957e-01
4.29429429e+00	6.47265635e-01
4.30030030e+00	6.47341146e-01
4.30630631e+00	6.47416492e-01
4.31231231e+00	6.47491674e-01
4.31831832e+00	6.47566696e-01
4.32432432e+00	6.47641559e-01
4.33033033e+00	6.47716265e-01
4.33633634e+00	6.47790817e-01
4.34234234e+00	6.47865216e-01
4.34834835e+00	6.47939465e-01
4.35435435e+00	6.48013565e-01
4.36036036e+00	6.48087518e-01
4.36636637e+00	6.48161327e-01
4.37237237e+00	6.48234992e-01
4.37837838e+00	6.48308517e-01
4.38438438e+00	6.48381903e-01
4.39039039e+00	6.48455152e-01
4.39639640e+00	6.48528265e-01
4.40240240e+00	6.48601245e-01
4.40840841e+00	6.48674093e-01
4.41441441e+00	6.48746811e-01
4.42042042e+00	6.48819400e-01
4.42642643e+00	6.48891864e-01
4.43243243e+00	6.48964202e-01
4.43843844e+00	6.49036417e-01
4.44444444e+00	6.49108511e-01
4.45045045e+00	6.49180485e-01
4.45645646e+00	6.49252341e-01
4.46246246e+00	6.49324080e-01
4.46846847e+00	6.49395705e-01
4.47447447e+00	6.49467216e-01
4.48048048e+00	6.49538615e-01
4.48648649e+00	6.49609904e-01
4.49249249e+00	6.49681084e-01
4.49849850e+00	6.49752157e-01
4.50450450e+00	6.49823125e-01
4.51051051e+00	6.49893988e-01
4.51651652e+00	6.49964748e-01
4.52252252e+00	6.50035407e-01
4.52852853e+00	6.50105967e-01
4.53453453e+00	6.50176427e-01
4.54054054e+00	6.50246791e-01
4.54654655e+00	6.50317059e-01
4.55255255e+00	6.50387233e-01
4.55855856e+00	6.50457314e-01
4.56456456e+00	6.50527303e-01
4.57057057e+00	6.50597202e-01
4.57657658e+00	6.50667012e-01
4.58258258e+00	6.50736735e-01
4.58858859e+00	6.50806371e-01
4.59459459e+00	6.50875922e-01
4.60060060e+00	6.50945389e-01
4.60660661e+00	6.51014774e-01
4.61261261e+00	6.51084077e-01
4.61861862e+00	6.51153301e-01
4.62462462e+00	6.51222445e-01
4.63063063e+00	6.51291512e-01
4.63663664e+00	6.51360503e-01
4.64264264e+00	6.51429418e-01
4.64864865e+00	6.51498259e-01
4.65465465e+00	6.51567027e-01
4.66066066e+00	6.51635723e-01
4.66666667e+00	6.51704349e-01
4.67267267e+00	6.51772905e-01
4.67867868e+00	6.51841392e-01
4.68468468e+00	6.51909812e-01
4.69069069e+00	6.51978166e-01
4.69669670e+00	6.52046455e-01
4.70270270e+00	6.52114679e-01
4.70870871e+00	6.52182841e-01
4.71471471e+00	6.52250940e-01
4.72072072e+00	6.52318979e-01
4.72672673e+00	6.52386957e-01
4.73273273e+00	6.52454877e-01
4.73873874e+00	6.52522738e-01
4.74474474e+00	6.52590543e-01
4.75075075e+00	6.52658291e-01
4.75675676e+00	6.52725985e-01
4.76276276e+00	6.52793625e-01
4.76876877e+00	6.52861211e-01
4.77477477e+00	6.52928746e-01
4.78078078e+00	6.52996229e-01
4.78678679e+00	6.53063662e-01
4.79279279e+00	6.53131046e-01
4.79879880e+00	6.53198381e-01
4.80480480e+00	6.53265669e-01
4.81081081e+00	6.53332910e-01
4.81681682e+00	6.53400105e-01
4.82282282e+00	6.53467256e-01
4.82882883e+00	6.53534362e-01
4.83483483e+00	6.53601426e-01
4.84084084e+00	6.53668447e-01
4.84684685e+00	6.53735427e-01
4.85285285e+00	6.53802366e-01
4.85885886e+00	6.53869266e-01
4.86486486e+00	6.53936127e-01
4.87087087e+00	6.54002949e-01
4.87687688e+00	6.54069735e-01
4.88288288e+00	6.54136484e-01
4.88888889e+00	6.54203197e-01
4.89489489e+00	6.54269875e-01
4.90090090e+00	6.54336520e-01
4.90690691e+00	6.54403131e-01
4.91291291e+00	6.54469709e-01
4.91891892e+00	6.54536256e-01
4.92492492e+00	6.54602771e-01
4.93093093e+00	6.54669257e-01
4.93693694e+00	6.54735713e-01
4.94294294e+00	6.54802140e-01
4.94894895e+00	6.54868539e-01
4.95495495e+00	6.54934910e-01
4.96096096e+00	6.55001255e-01
4.96696697e+00	6.55067574e-01
4.97297297e+00	6.55133868e-01
4.97897898e+00	6.55200138e-01
4.98498498e+00	6.55266383e-01
4.99099099e+00	6.55332606e-01
4.99699700e+00	6.55398806e-01
5.00300300e+00	6.55464984e-01
5.00900901e+00	6.55531141e-01
5.01501502e+00	6.55597278e-01
5.02102102e+00	6.55663395e-01
5.02702703e+00	6.55729492e-01
5.03303303e+00	6.55795572e-01
5.03903904e+00	6.55861633e-01
5.04504505e+00	6.55927678e-01
5.05105105e+00	6.55993705e-01
5.05705706e+00	6.56059717e-01
5.06306306e+00	6.56125714e-01
5.06906907e+00	6.56191695e-01
5.07507508e+00	6.56257663e-01
5.08108108e+00	6.56323617e-01
5.08708709e+00	6.56389559e-01
5.09309309e+00	6.56455488e-01
5.09909910e+00	6.56521406e-01
5.10510511e+00	6.56587312e-01
5.11111111e+00	6.56653208e-01
5.11711712e+00	6.56719094e-01
5.12312312e+00	6.56784970e-01
5.12912913e+00	6.56850838e-01
5.13513514e+00	6.56916698e-01
5.14114114e+00	6.56982550e-01
5.14714715e+00	6.57048395e-01
5.15315315e+00	6.57114233e-01
5.15915916e+00	6.57180066e-01
5.16516517e+00	6.57245893e-01
5.17117117e+00	6.57311715e-01
5.17717718e+00	6.57377532e-01
5.18318318e+00	6.57443346e-01
5.18918919e+00	6.57509157e-01
5.19519520e+00	6.57574965e-01
5.20120120e+00	6.57640770e-01
5.20720721e+00	6.57706574e-01
5.21321321e+00	6.57772377e-01
5.21921922e+00	6.57838179e-01
5.22522523e+00	6.57903980e-01
5.23123123e+00	6.57969782e-01
5.23723724e+00	6.58035585e-01
5.24324324e+00	6.58101389e-01
5.24924925e+00	6.58167195e-01
5.25525526e+00	6.58233003e-01
5.26126126e+00	6.58298814e-01
5.26726727e+00	6.58364628e-01
5.27327327e+00	6.58430446e-01
5.27927928e+00	6.58496268e-01
5.28528529e+00	6.58562095e-01
5.29129129e+00	6.58627927e-01
5.29729730e+00	6.58693764e-01
5.30330330e+00	6.58759608e-01
5.30930931e+00	6.58825458e-01
5.31531532e+00	6.58891315e-01
5.32132132e+00	6.58957179e-01
5.32732733e+00	6.59023052e-01
5.33333333e+00	6.59088932e-01
5.33933934e+00	6.59154822e-01
5.34534535e+00	6.59220720e-01
5.35135135e+00	6.59286629e-01
5.35735736e+00	6.59352547e-01
5.36336336e+00	6.59418476e-01
5.36936937e+00	6.59484416e-01
5.37537538e+00	6.59550367e-01
5.38138138e+00	6.59616330e-01
5.38738739e+00	6.59682305e-01
5.39339339e+00	6.59748293e-01
5.39939940e+00	6.59814294e-01
5.40540541e+00	6.59880308e-01
5.41141141e+00	6.59946336e-01
5.41741742e+00	6.60012379e-01
5.42342342e+00	6.60078436e-01
5.42942943e+00	6.60144508e-01
5.43543544e+00	6.60210596e-01
5.44144144e+00	6.60276699e-01
5.44744745e+00	6.60342819e-01
5.45345345e+00	6.60408956e-01
5.45945946e+00	6.60475109e-01
5.46546547e+00	6.60541281e-01
5.47147147e+00	6.60607470e-01
5.47747748e+00	6.60673677e-01
5.48348348e+00	6.60739903e-01
5.48948949e+00	6.60806147e-01
5.49549550e+00	6.60872412e-01
5.50150150e+00	6.60938695e-01
5.50750751e+00	6.61004999e-01
5.51351351e+00	6.61071324e-01
5.51951952e+00	6.61137669e-01
5.52552553e+00	6.61204036e-01
5.53153153e+00	6.61270424e-01
5.53753754e+00	6.61336834e-01
5.54354354e+00	6.61403267e-01
5.54954955e+00	6.61469722e-01
5.55555556e+00	6.61536200e-01
5.56156156e+00	6.61602701e-01
5.56756757e+00	6.61669227e-01
5.57357357e+00	6.61735776e-01
5.57957958e+00	6.61802350e-01
5.58558559e+00	6.61868948e-01
5.59159159e+00	6.61935572e-01
5.59759760e+00	6.62002221e-01
5.60360360e+00	6.62068896e-01
5.60960961e+00	6.62135597e-01
5.61561562e+00	6.62202325e-01
5.62162162e+00	6.62269079e-01
5.62762763e+00	6.62335861e-01
5.63363363e+00	6.62402670e-01
5.63963964e+00	6.62469507e-01
5.64564565e+00	6.62536372e-01
5.65165165e+00	6.62603266e-01
5.65765766e+00	6.62670188e-01
5.66366366e+00	6.62737140e-01
5.66966967e+00	6.62804121e-01
5.67567568e+00	6.62871132e-01
5.68168168e+00	6.62938173e-01
5.68768769e+00	6.63005244e-01
5.69369369e+00	6.63072347e-01
5.69969970e+00	6.63139480e-01
5.70570571e+00	6.63206644e-01
5.71171171e+00	6.63273841e-01
5.71771772e+00	6.63341069e-01
5.72372372e+00	6.63408330e-01
5.72972973e+00	6.63475623e-01
5.73573574e+00	6.63542949e-01
5.74174174e+00	6.63610309e-01
5.74774775e+00	6.63677702e-01
5.75375375e+00	6.63745129e-01
5.75975976e+00	6.63812590e-01
5.76576577e+00	6.63880085e-01
5.77177177e+00	6.63947615e-01
5.77777778e+00	6.64015181e-01
5.78378378e+00	6.64082782e-01
5.78978979e+00	6.64150418e-01
5.79579580e+00	6.64218090e-01
5.80180180e+00	6.64285799e-01
5.80780781e+00	6.64353544e-01
5.81381381e+00	6.64421326e-01
5.81981982e+00	6.64489145e-01
5.82582583e+00	6.64557002e-01
5.83183183e+00	6.64624896e-01
5.83783784e+00	6.64692828e-01
5.84384384e+00	6.64760798e-01
5.84984985e+00	6.64828808e-01
5.85585586e+00	6.64896855e-01
5.86186186e+00	6.64964943e-01
5.86786787e+00	6.65033069e-01
5.87387387e+00	6.65101235e-01
5.87987988e+00	6.65169441e-01
5.88588589e+00	6.65237688e-01
5.89189189e+00	6.65305975e-01
5.89789790e+00	6.65374303e-01
5.90390390e+00	6.65442672e-01
5.90990991e+00	6.65511082e-01
5.91591592e+00	6.65579534e-01
5.92192192e+00	6.65648028e-01
5.92792793e+00	6.65716564e-01
5.93393393e+00	6.65785143e-01
5.93993994e+00	6.65853764e-01
5.94594595e+00	6.65922428e-01
5.95195195e+00	6.65991136e-01
5.95795796e+00	6.66059887e-01
5.96396396e+00	6.66128682e-01
5.96996997e+00	6.66197521e-01
5.97597598e+00	6.66266405e-01
5.98198198e+00	6.66335333e-01
5.98798799e+00	6.66404306e-01
5.99399399e+00	6.66473324e-01
6.00000000e+00	6.66542388e-01
