# Supplementary material for: Observation of angular momentum transfer among crystal lattice modes
Source: Nat Phys. 2026 May 12;22(7):1100–6. doi: 10.1038/s41567-026-03274-8 (PMC13423836; doi:10.1038/s41567-026-03274-8)
Supplement: Supplementary file 10 — Source data for Extended Data Fig. 1b–f. [file 41567_2026_3274_MOESM10_ESM.zip › extended_fig1b_THz_transmisstion_reference.txt]

THz transmission measurement of the reference (sapphire substrate)
Time (ps)	Transmitted THz (norm.)
-2.12400000e+01	5.78775204e-06
-2.12100000e+01	-1.02599434e-05
-2.11800000e+01	-1.13950301e-05
-2.11500000e+01	4.90390401e-05
-2.11200000e+01	2.12598970e-05
-2.10900000e+01	1.75808881e-05
-2.10600000e+01	2.91074676e-05
-2.10300000e+01	3.08516748e-05
-2.10000000e+01	4.53775326e-06
-2.09700000e+01	1.79425938e-05
-2.09400000e+01	-4.22528643e-05
-2.09100000e+01	-4.96865101e-05
-2.08800000e+01	1.42322090e-06
-2.08500000e+01	-3.87496329e-05
-2.08200000e+01	1.42649522e-05
-2.07900000e+01	4.46224738e-06
-2.07600000e+01	6.22697079e-06
-2.07300000e+01	3.50853856e-05
-2.07000000e+01	-4.56923964e-05
-2.06700000e+01	-4.51554571e-05
-2.06400000e+01	6.07040352e-06
-2.06100000e+01	3.39239901e-05
-2.05800000e+01	1.31034047e-05
-2.05500000e+01	1.14284476e-05
-2.05200000e+01	-6.57786654e-05
-2.04900000e+01	-1.66850601e-05
-2.04600000e+01	-1.19597577e-05
-2.04300000e+01	-3.09448310e-05
-2.04000000e+01	-2.42521424e-05
-2.03700000e+01	3.90067896e-05
-2.03400000e+01	6.36503619e-05
-2.03100000e+01	-2.89946109e-05
-2.02800000e+01	-5.63034910e-05
-2.02500000e+01	-9.83708660e-06
-2.02200000e+01	-1.56495565e-06
-2.01900000e+01	3.90556987e-05
-2.01600000e+01	4.67447500e-05
-2.01300000e+01	6.63899668e-06
-2.01000000e+01	-9.39456547e-06
-2.00700000e+01	2.59269815e-05
-2.00400000e+01	1.78866894e-05
-2.00100000e+01	5.54687072e-06
-1.99800000e+01	-4.28682437e-05
-1.99500000e+01	-5.75370130e-05
-1.99200000e+01	-8.12763841e-06
-1.98900000e+01	7.88481679e-05
-1.98600000e+01	-2.22791373e-05
-1.98300000e+01	-5.74109185e-05
-1.98000000e+01	-2.86047058e-05
-1.97700000e+01	7.94745370e-05
-1.97400000e+01	2.98542772e-07
-1.97100000e+01	-2.86043801e-05
-1.96800000e+01	-4.89004750e-05
-1.96500000e+01	-5.24614299e-05
-1.96200000e+01	6.30620529e-06
-1.95900000e+01	3.24584031e-05
-1.95600000e+01	-2.16161328e-05
-1.95300000e+01	-4.80880492e-05
-1.95000000e+01	1.66144319e-05
-1.94700000e+01	8.28452433e-06
-1.94400000e+01	-4.65952079e-05
-1.94100000e+01	-1.30352932e-05
-1.93800000e+01	-3.42043658e-05
-1.93500000e+01	-3.22683480e-07
-1.93200000e+01	2.88805467e-05
-1.92900000e+01	6.57375852e-05
-1.92600000e+01	1.57775497e-05
-1.92300000e+01	1.92323994e-05
-1.92000000e+01	5.63062938e-05
-1.91700000e+01	3.53349145e-05
-1.91400000e+01	1.71724823e-05
-1.91100000e+01	-1.31319522e-05
-1.90800000e+01	-2.89459222e-05
-1.90500000e+01	6.59656904e-06
-1.90200000e+01	2.86728769e-05
-1.89900000e+01	2.93817414e-05
-1.89600000e+01	2.90579206e-05
-1.89300000e+01	3.37775628e-05
-1.89000000e+01	5.41851568e-06
-1.88700000e+01	-6.25525366e-05
-1.88400000e+01	4.11349949e-05
-1.88100000e+01	3.08522262e-05
-1.87800000e+01	-5.68765848e-06
-1.87500000e+01	3.04891495e-05
-1.87200000e+01	6.98287158e-05
-1.86900000e+01	-4.11676745e-06
-1.86600000e+01	-2.44979900e-05
-1.86300000e+01	1.89301845e-05
-1.86000000e+01	6.41732937e-05
-1.85700000e+01	-1.63987161e-06
-1.85400000e+01	1.73124330e-05
-1.85100000e+01	-2.80029239e-06
-1.84800000e+01	-1.09442374e-05
-1.84500000e+01	3.23963522e-05
-1.84200000e+01	-3.38176063e-05
-1.83900000e+01	2.34679113e-05
-1.83600000e+01	-5.42476433e-05
-1.83300000e+01	1.69801962e-05
-1.83000000e+01	8.13930957e-06
-1.82700000e+01	-2.70206745e-05
-1.82400000e+01	-5.78233173e-05
-1.82100000e+01	-5.28421538e-05
-1.81800000e+01	2.95563329e-05
-1.81500000e+01	-1.06624094e-05
-1.81200000e+01	2.25537986e-05
-1.80900000e+01	1.62034161e-05
-1.80600000e+01	3.08147850e-05
-1.80300000e+01	-6.18250725e-06
-1.80000000e+01	1.21318706e-05
-1.79700000e+01	1.03467572e-05
-1.79400000e+01	-2.01536401e-05
-1.79100000e+01	-7.55493361e-05
-1.78800000e+01	-3.05359994e-05
-1.78500000e+01	1.98396947e-05
-1.78200000e+01	-3.05920286e-06
-1.77900000e+01	-4.52252172e-05
-1.77600000e+01	-5.13442874e-05
-1.77300000e+01	-5.65558201e-05
-1.77000000e+01	-4.10175538e-05
-1.76700000e+01	-5.74836845e-05
-1.76400000e+01	-3.50822844e-05
-1.76100000e+01	2.54258390e-05
-1.75800000e+01	2.17412092e-05
-1.75500000e+01	6.47970934e-05
-1.75200000e+01	2.44885774e-05
-1.74900000e+01	-1.22719391e-06
-1.74600000e+01	2.97829467e-05
-1.74300000e+01	2.87876944e-05
-1.74000000e+01	-7.81967871e-05
-1.73700000e+01	-5.03135263e-05
-1.73400000e+01	4.08782249e-05
-1.73100000e+01	4.56559389e-05
-1.72800000e+01	7.00309143e-05
-1.72500000e+01	2.96251935e-05
-1.72200000e+01	-2.97236863e-06
-1.71900000e+01	-3.79404493e-06
-1.71600000e+01	-1.32116399e-05
-1.71300000e+01	-1.21306255e-05
-1.71000000e+01	-1.55574709e-05
-1.70700000e+01	6.49139346e-06
-1.70400000e+01	5.45971489e-06
-1.70100000e+01	1.75457031e-05
-1.69800000e+01	6.44953002e-06
-1.69500000e+01	-3.29121475e-05
-1.69200000e+01	-2.35490908e-05
-1.68900000e+01	-3.06909666e-05
-1.68600000e+01	1.44280734e-05
-1.68300000e+01	-1.10478771e-05
-1.68000000e+01	-1.39991557e-05
-1.67700000e+01	7.40820648e-06
-1.67400000e+01	4.17091076e-05
-1.67100000e+01	1.67027977e-06
-1.66800000e+01	2.08447211e-05
-1.66500000e+01	-8.43796845e-06
-1.66200000e+01	5.68904786e-06
-1.65900000e+01	3.73021442e-05
-1.65600000e+01	1.27374100e-05
-1.65300000e+01	-2.98917158e-05
-1.65000000e+01	2.61051877e-06
-1.64700000e+01	6.92370760e-05
-1.64400000e+01	7.97215027e-05
-1.64100000e+01	3.64594398e-05
-1.63800000e+01	1.45004639e-05
-1.63500000e+01	-2.68538065e-05
-1.63200000e+01	-9.67924691e-06
-1.62900000e+01	4.95824933e-05
-1.62600000e+01	5.38747822e-05
-1.62300000e+01	5.11977509e-06
-1.62000000e+01	-8.37037540e-06
-1.61700000e+01	4.73470851e-05
-1.61400000e+01	2.38490397e-05
-1.61100000e+01	-1.57642482e-05
-1.60800000e+01	-3.76574735e-05
-1.60500000e+01	-1.69735576e-05
-1.60200000e+01	9.96768619e-06
-1.59900000e+01	-1.79380602e-06
-1.59600000e+01	6.08350085e-05
-1.59300000e+01	-1.00033385e-05
-1.59000000e+01	2.48158695e-05
-1.58700000e+01	-1.67874319e-05
-1.58400000e+01	-2.76343734e-06
-1.58100000e+01	-5.46698230e-05
-1.57800000e+01	-4.38645478e-05
-1.57500000e+01	-1.59238921e-05
-1.57200000e+01	-3.89579347e-05
-1.56900000e+01	1.11211483e-05
-1.56600000e+01	-1.70156069e-05
-1.56300000e+01	4.15010528e-05
-1.56000000e+01	8.37423541e-06
-1.55700000e+01	4.79885375e-05
-1.55400000e+01	3.30181363e-05
-1.55100000e+01	2.50521571e-06
-1.54800000e+01	2.43923324e-05
-1.54500000e+01	-6.87282427e-05
-1.54200000e+01	3.40404911e-05
-1.53900000e+01	-1.53424648e-05
-1.53600000e+01	-1.02141728e-05
-1.53300000e+01	3.60593359e-05
-1.53000000e+01	-9.93015744e-06
-1.52700000e+01	3.27569894e-05
-1.52400000e+01	3.05230148e-05
-1.52100000e+01	-4.73567311e-05
-1.51800000e+01	-3.17894930e-05
-1.51500000e+01	6.48072871e-05
-1.51200000e+01	4.79367439e-06
-1.50900000e+01	-1.06677066e-05
-1.50600000e+01	-2.60757740e-05
-1.50300000e+01	-1.51650516e-05
-1.50000000e+01	-1.87313714e-05
-1.49700000e+01	5.50768233e-06
-1.49400000e+01	-2.48613323e-05
-1.49100000e+01	-3.47623845e-06
-1.48800000e+01	2.56229212e-05
-1.48500000e+01	7.81463838e-05
-1.48200000e+01	6.51078780e-06
-1.47900000e+01	-8.81518434e-06
-1.47600000e+01	-2.44927399e-05
-1.47300000e+01	2.93288233e-05
-1.47000000e+01	6.07571011e-05
-1.46700000e+01	2.87375548e-05
-1.46400000e+01	2.07186944e-05
-1.46100000e+01	2.29429020e-05
-1.45800000e+01	1.55500593e-05
-1.45500000e+01	-1.73241757e-05
-1.45200000e+01	-4.39354804e-06
-1.44900000e+01	-2.71195461e-06
-1.44600000e+01	2.52789362e-05
-1.44300000e+01	-1.16018428e-05
-1.44000000e+01	2.99631799e-05
-1.43700000e+01	-1.33656194e-05
-1.43400000e+01	-6.46806183e-05
-1.43100000e+01	5.08596597e-05
-1.42800000e+01	3.97152208e-05
-1.42500000e+01	4.89385630e-05
-1.42200000e+01	8.63102251e-05
-1.41900000e+01	-2.52156852e-05
-1.41600000e+01	-1.65614916e-05
-1.41300000e+01	4.16445119e-05
-1.41000000e+01	4.48016140e-05
-1.40700000e+01	5.31040416e-05
-1.40400000e+01	-6.12387701e-06
-1.40100000e+01	8.17735160e-05
-1.39800000e+01	4.00787883e-05
-1.39500000e+01	-7.32865711e-06
-1.39200000e+01	-3.54325609e-05
-1.38900000e+01	7.49868848e-06
-1.38600000e+01	3.59823035e-05
-1.38300000e+01	9.61550646e-06
-1.38000000e+01	-2.13341670e-05
-1.37700000e+01	-1.56370294e-05
-1.37400000e+01	-4.16031979e-05
-1.37100000e+01	-4.48441743e-05
-1.36800000e+01	-2.34559094e-05
-1.36500000e+01	-4.43192137e-05
-1.36200000e+01	-2.98848849e-05
-1.35900000e+01	-7.87266927e-05
-1.35600000e+01	-8.61855226e-06
-1.35300000e+01	6.67419991e-05
-1.35000000e+01	3.01581488e-06
-1.34700000e+01	-4.39323019e-06
-1.34400000e+01	4.55423788e-05
-1.34100000e+01	5.69064519e-05
-1.33800000e+01	9.16320276e-06
-1.33500000e+01	4.51596546e-05
-1.33200000e+01	2.09374640e-05
-1.32900000e+01	-5.99062160e-05
-1.32600000e+01	2.18997386e-05
-1.32300000e+01	3.70630998e-05
-1.32000000e+01	-9.44907700e-06
-1.31700000e+01	1.85974165e-05
-1.31400000e+01	-2.68811771e-05
-1.31100000e+01	5.25909755e-05
-1.30800000e+01	-1.92840889e-05
-1.30500000e+01	-3.70786789e-05
-1.30200000e+01	-2.22537541e-05
-1.29900000e+01	2.92343766e-05
-1.29600000e+01	-3.28651640e-05
-1.29300000e+01	-3.67184777e-05
-1.29000000e+01	-1.08058165e-04
-1.28700000e+01	-4.89208016e-05
-1.28400000e+01	5.34536832e-05
-1.28100000e+01	2.35512609e-06
-1.27800000e+01	8.37253524e-06
-1.27500000e+01	-2.65114059e-05
-1.27200000e+01	-4.48381849e-05
-1.26900000e+01	-2.44175943e-05
-1.26600000e+01	-3.11398781e-05
-1.26300000e+01	1.30291870e-05
-1.26000000e+01	3.58136061e-06
-1.25700000e+01	-8.32673235e-07
-1.25400000e+01	5.35959049e-05
-1.25100000e+01	-3.83025501e-05
-1.24800000e+01	1.22976933e-05
-1.24500000e+01	-3.43010183e-05
-1.24200000e+01	-1.59735290e-05
-1.23900000e+01	3.43758157e-05
-1.23600000e+01	-2.44421949e-05
-1.23300000e+01	6.24954103e-07
-1.23000000e+01	5.27122562e-06
-1.22700000e+01	8.44344777e-06
-1.22400000e+01	-8.09670031e-06
-1.22100000e+01	5.38189419e-05
-1.21800000e+01	-1.25606787e-05
-1.21500000e+01	-2.76163971e-05
-1.21200000e+01	7.14610955e-05
-1.20900000e+01	4.91411367e-05
-1.20600000e+01	2.13931186e-05
-1.20300000e+01	5.29569964e-06
-1.20000000e+01	7.27497698e-05
-1.19700000e+01	6.63162906e-05
-1.19400000e+01	6.77623171e-05
-1.19100000e+01	4.86830857e-05
-1.18800000e+01	-5.24870822e-05
-1.18500000e+01	-2.98737110e-05
-1.18200000e+01	7.38099867e-05
-1.17900000e+01	-4.97937497e-06
-1.17600000e+01	-5.05101151e-05
-1.17300000e+01	-1.57072480e-05
-1.17000000e+01	-1.90458439e-05
-1.16700000e+01	1.67816163e-05
-1.16400000e+01	5.08799655e-05
-1.16100000e+01	-6.53305275e-06
-1.15800000e+01	-2.58016396e-05
-1.15500000e+01	1.53905626e-05
-1.15200000e+01	1.71388337e-05
-1.14900000e+01	-8.21596509e-05
-1.14600000e+01	-9.02499179e-05
-1.14300000e+01	-8.81360775e-07
-1.14000000e+01	-2.42764610e-05
-1.13700000e+01	3.28359940e-05
-1.13400000e+01	6.06351749e-05
-1.13100000e+01	4.76638160e-05
-1.12800000e+01	1.91887918e-05
-1.12500000e+01	7.97713262e-05
-1.12200000e+01	1.71085272e-05
-1.11900000e+01	3.43003752e-05
-1.11600000e+01	2.17910553e-05
-1.11300000e+01	2.94689124e-05
-1.11000000e+01	4.77487983e-05
-1.10700000e+01	3.93695021e-05
-1.10400000e+01	2.84095447e-05
-1.10100000e+01	-1.11846654e-05
-1.09800000e+01	2.49890890e-05
-1.09500000e+01	7.50814629e-05
-1.09200000e+01	-1.22890219e-06
-1.08900000e+01	-3.71372095e-05
-1.08600000e+01	4.47406314e-05
-1.08300000e+01	4.92117324e-05
-1.08000000e+01	5.05772373e-05
-1.07700000e+01	4.46864805e-05
-1.07400000e+01	-3.81970119e-05
-1.07100000e+01	-3.46304062e-05
-1.06800000e+01	-1.52547677e-05
-1.06500000e+01	1.16119078e-05
-1.06200000e+01	-5.31205176e-05
-1.05900000e+01	-3.48497363e-05
-1.05600000e+01	1.08161383e-05
-1.05300000e+01	-1.71258419e-05
-1.05000000e+01	-4.67317089e-05
-1.04700000e+01	-3.32157112e-05
-1.04400000e+01	-2.28826578e-05
-1.04100000e+01	-1.29273966e-06
-1.03800000e+01	1.66220172e-05
-1.03500000e+01	1.19151893e-05
-1.03200000e+01	-3.44141619e-05
-1.02900000e+01	-6.74860517e-06
-1.02600000e+01	-3.72339572e-05
-1.02300000e+01	-1.47566508e-05
-1.02000000e+01	3.38612397e-05
-1.01700000e+01	3.27592905e-05
-1.01400000e+01	-3.08265225e-05
-1.01100000e+01	-8.29966250e-06
-1.00800000e+01	3.31646232e-05
-1.00500000e+01	1.45479030e-06
-1.00200000e+01	4.42255970e-05
-9.99000000e+00	-4.68809082e-06
-9.96000000e+00	1.64310759e-05
-9.93000000e+00	1.41430145e-05
-9.90000000e+00	4.67589167e-06
-9.87000000e+00	-2.14136992e-05
-9.84000000e+00	-1.21779192e-05
-9.81000000e+00	2.35940309e-05
-9.78000000e+00	-4.78021674e-05
-9.75000000e+00	-5.91285155e-05
-9.72000000e+00	-8.15638557e-05
-9.69000000e+00	-2.63305880e-05
-9.66000000e+00	-7.73050220e-05
-9.63000000e+00	-5.14773885e-05
-9.60000000e+00	-5.45444688e-05
-9.57000000e+00	-5.43833621e-05
-9.54000000e+00	-2.78286389e-05
-9.51000000e+00	1.11184611e-05
-9.48000000e+00	2.70573644e-05
-9.45000000e+00	-1.43553694e-05
-9.42000000e+00	1.71831187e-05
-9.39000000e+00	1.19911584e-05
-9.36000000e+00	7.94426858e-05
-9.33000000e+00	9.24296920e-05
-9.30000000e+00	4.49244810e-05
-9.27000000e+00	-1.68181774e-05
-9.24000000e+00	4.55390078e-06
-9.21000000e+00	-5.90223684e-05
-9.18000000e+00	-5.00607864e-05
-9.15000000e+00	-1.27658747e-04
-9.12000000e+00	-1.00543027e-04
-9.09000000e+00	-5.40861083e-05
-9.06000000e+00	1.17923585e-05
-9.03000000e+00	3.27790410e-05
-9.00000000e+00	6.51399443e-06
-8.97000000e+00	5.02391094e-05
-8.94000000e+00	1.69817662e-04
-8.91000000e+00	2.33328177e-04
-8.88000000e+00	2.11902363e-04
-8.85000000e+00	1.83628904e-04
-8.82000000e+00	1.57007846e-04
-8.79000000e+00	1.41789586e-04
-8.76000000e+00	8.77940883e-05
-8.73000000e+00	-3.18136069e-05
-8.70000000e+00	-4.32731672e-05
-8.67000000e+00	-6.65433153e-06
-8.64000000e+00	-7.10433948e-06
-8.61000000e+00	-1.97664722e-05
-8.58000000e+00	-2.18818801e-05
-8.55000000e+00	-1.10573606e-05
-8.52000000e+00	-2.30352886e-07
-8.49000000e+00	-5.45976339e-06
-8.46000000e+00	2.24640395e-05
-8.43000000e+00	2.20007814e-05
-8.40000000e+00	-6.93148601e-05
-8.37000000e+00	-2.70962375e-05
-8.34000000e+00	5.62443661e-05
-8.31000000e+00	2.23085127e-05
-8.28000000e+00	-6.15727999e-05
-8.25000000e+00	-5.60803913e-05
-8.22000000e+00	-3.55984448e-05
-8.19000000e+00	-1.39878156e-05
-8.16000000e+00	1.71204309e-05
-8.13000000e+00	1.29716289e-05
-8.10000000e+00	7.21173580e-06
-8.07000000e+00	4.29640711e-05
-8.04000000e+00	4.96887579e-05
-8.01000000e+00	6.07736751e-06
-7.98000000e+00	7.23559229e-06
-7.95000000e+00	-1.03689235e-05
-7.92000000e+00	7.25744568e-05
-7.89000000e+00	7.02865445e-05
-7.86000000e+00	-4.33654462e-06
-7.83000000e+00	2.69878160e-05
-7.80000000e+00	-4.74397495e-05
-7.77000000e+00	8.03918683e-06
-7.74000000e+00	2.63347704e-05
-7.71000000e+00	1.81183886e-05
-7.68000000e+00	7.39995431e-06
-7.65000000e+00	-1.01685559e-05
-7.62000000e+00	-3.04508682e-05
-7.59000000e+00	-1.94495699e-05
-7.56000000e+00	-1.88774679e-05
-7.53000000e+00	8.23965115e-05
-7.50000000e+00	3.09093910e-05
-7.47000000e+00	3.90292616e-05
-7.44000000e+00	4.56032699e-05
-7.41000000e+00	9.12355240e-05
-7.38000000e+00	7.16124569e-05
-7.35000000e+00	8.45265216e-05
-7.32000000e+00	2.84490980e-05
-7.29000000e+00	2.55426700e-05
-7.26000000e+00	7.57628106e-05
-7.23000000e+00	-8.81780099e-06
-7.20000000e+00	4.19401602e-05
-7.17000000e+00	-5.71562048e-06
-7.14000000e+00	-4.58720531e-05
-7.11000000e+00	-1.65011400e-05
-7.08000000e+00	-5.00524898e-06
-7.05000000e+00	1.74343134e-05
-7.02000000e+00	3.27523399e-05
-6.99000000e+00	-3.15364411e-05
-6.96000000e+00	-4.84503366e-05
-6.93000000e+00	-2.07593369e-05
-6.90000000e+00	-2.12448775e-05
-6.87000000e+00	-3.03779745e-06
-6.84000000e+00	-1.46708429e-05
-6.81000000e+00	1.83663566e-06
-6.78000000e+00	3.57684815e-05
-6.75000000e+00	5.15262796e-05
-6.72000000e+00	-3.67798519e-05
-6.69000000e+00	7.10667658e-06
-6.66000000e+00	2.02276436e-05
-6.63000000e+00	-1.52363925e-05
-6.60000000e+00	-8.28733946e-06
-6.57000000e+00	-4.88173274e-05
-6.54000000e+00	-4.46062599e-05
-6.51000000e+00	5.89372690e-05
-6.48000000e+00	7.55366708e-05
-6.45000000e+00	2.40049343e-05
-6.42000000e+00	2.57636716e-05
-6.39000000e+00	-4.34091723e-07
-6.36000000e+00	6.93774414e-05
-6.33000000e+00	5.08364230e-05
-6.30000000e+00	2.14909155e-06
-6.27000000e+00	2.01401154e-05
-6.24000000e+00	3.46247299e-05
-6.21000000e+00	-2.72158490e-05
-6.18000000e+00	3.66494908e-05
-6.15000000e+00	-4.97975642e-06
-6.12000000e+00	-4.50091331e-05
-6.09000000e+00	-4.29542918e-05
-6.06000000e+00	7.30315083e-05
-6.03000000e+00	6.11234814e-05
-6.00000000e+00	-3.08742659e-05
-5.97000000e+00	-3.13895463e-05
-5.94000000e+00	4.24294086e-06
-5.91000000e+00	5.50771855e-05
-5.88000000e+00	-8.32257109e-06
-5.85000000e+00	3.68833396e-05
-5.82000000e+00	2.42254755e-05
-5.79000000e+00	-4.98185649e-05
-5.76000000e+00	-3.30610196e-05
-5.73000000e+00	8.80830633e-05
-5.70000000e+00	1.14071902e-05
-5.67000000e+00	3.61407554e-05
-5.64000000e+00	5.20883397e-05
-5.61000000e+00	5.52579097e-07
-5.58000000e+00	2.30642078e-05
-5.55000000e+00	5.83035215e-05
-5.52000000e+00	2.61590646e-05
-5.49000000e+00	4.85935107e-05
-5.46000000e+00	-1.01351913e-05
-5.43000000e+00	-5.13272688e-05
-5.40000000e+00	-1.38365211e-05
-5.37000000e+00	3.26967942e-05
-5.34000000e+00	-2.90856681e-05
-5.31000000e+00	-6.09344683e-05
-5.28000000e+00	-2.60192442e-05
-5.25000000e+00	6.69386613e-06
-5.22000000e+00	2.81755849e-05
-5.19000000e+00	4.67447704e-05
-5.16000000e+00	9.26856064e-05
-5.13000000e+00	-4.87364595e-06
-5.10000000e+00	4.05282619e-05
-5.07000000e+00	6.34023280e-05
-5.04000000e+00	3.12218906e-05
-5.01000000e+00	6.05750939e-05
-4.98000000e+00	5.37973382e-05
-4.95000000e+00	-1.15721823e-06
-4.92000000e+00	4.37539806e-05
-4.89000000e+00	-1.43894939e-05
-4.86000000e+00	-3.14170071e-07
-4.83000000e+00	1.28317241e-05
-4.80000000e+00	1.92518668e-05
-4.77000000e+00	2.14875826e-05
-4.74000000e+00	5.03156189e-05
-4.71000000e+00	3.84562360e-05
-4.68000000e+00	-2.61128073e-05
-4.65000000e+00	-7.95218666e-06
-4.62000000e+00	-2.43707058e-05
-4.59000000e+00	2.90629566e-05
-4.56000000e+00	9.12338938e-05
-4.53000000e+00	-6.34023658e-06
-4.50000000e+00	4.49061030e-05
-4.47000000e+00	3.29750008e-05
-4.44000000e+00	5.94705816e-05
-4.41000000e+00	3.20112531e-05
-4.38000000e+00	-3.13445530e-05
-4.35000000e+00	2.60681120e-05
-4.32000000e+00	-2.43312542e-05
-4.29000000e+00	1.55295550e-05
-4.26000000e+00	-5.88479028e-06
-4.23000000e+00	-5.42310937e-05
-4.20000000e+00	3.44511575e-05
-4.17000000e+00	3.94533219e-05
-4.14000000e+00	2.53422721e-05
-4.11000000e+00	-2.55065343e-05
-4.08000000e+00	-1.11124663e-05
-4.05000000e+00	2.53516330e-05
-4.02000000e+00	7.30039389e-06
-3.99000000e+00	-3.38671862e-05
-3.96000000e+00	-6.99845007e-06
-3.93000000e+00	-1.25439219e-06
-3.90000000e+00	2.12851767e-05
-3.87000000e+00	-4.32298755e-06
-3.84000000e+00	5.77287259e-05
-3.81000000e+00	4.11781836e-05
-3.78000000e+00	4.49472709e-05
-3.75000000e+00	8.25697260e-05
-3.72000000e+00	5.24980520e-05
-3.69000000e+00	3.06507708e-05
-3.66000000e+00	-1.98561974e-05
-3.63000000e+00	6.01753960e-07
-3.60000000e+00	-2.88645996e-05
-3.57000000e+00	-4.22715996e-05
-3.54000000e+00	-1.99125145e-05
-3.51000000e+00	4.19775173e-05
-3.48000000e+00	2.52728516e-06
-3.45000000e+00	9.87247895e-06
-3.42000000e+00	-6.85913359e-06
-3.39000000e+00	9.75615862e-06
-3.36000000e+00	-6.34038973e-05
-3.33000000e+00	-2.41049660e-05
-3.30000000e+00	1.21283422e-05
-3.27000000e+00	3.52475218e-06
-3.24000000e+00	-6.48242259e-05
-3.21000000e+00	-7.35144748e-05
-3.18000000e+00	3.14646802e-05
-3.15000000e+00	6.36154649e-05
-3.12000000e+00	1.13118062e-04
-3.09000000e+00	2.49937660e-05
-3.06000000e+00	3.78602620e-05
-3.03000000e+00	5.46078282e-05
-3.00000000e+00	4.96807609e-05
-2.97000000e+00	9.52586523e-05
-2.94000000e+00	6.78513979e-05
-2.91000000e+00	4.75100299e-05
-2.88000000e+00	7.28536290e-05
-2.85000000e+00	9.89143370e-06
-2.82000000e+00	1.70094198e-05
-2.79000000e+00	1.10958158e-05
-2.76000000e+00	-1.69925088e-05
-2.73000000e+00	1.38177759e-05
-2.70000000e+00	4.45017302e-05
-2.67000000e+00	1.88877320e-05
-2.64000000e+00	-3.56507243e-05
-2.61000000e+00	-4.40709741e-05
-2.58000000e+00	2.02595597e-05
-2.55000000e+00	-1.78108200e-05
-2.52000000e+00	-5.34258521e-05
-2.49000000e+00	-2.74772641e-05
-2.46000000e+00	6.97482155e-05
-2.43000000e+00	-1.29731314e-05
-2.40000000e+00	6.23182830e-05
-2.37000000e+00	7.72472462e-05
-2.34000000e+00	-1.57774660e-05
-2.31000000e+00	-4.13520919e-06
-2.28000000e+00	2.08095112e-05
-2.25000000e+00	1.87637527e-05
-2.22000000e+00	6.44574608e-05
-2.19000000e+00	-3.02249504e-05
-2.16000000e+00	2.54293064e-05
-2.13000000e+00	3.67317610e-05
-2.10000000e+00	-1.29861867e-04
-2.07000000e+00	-1.45904562e-04
-2.04000000e+00	-5.94373966e-05
-2.01000000e+00	-1.12527871e-04
-1.98000000e+00	-1.51093744e-04
-1.95000000e+00	-1.58311615e-04
-1.92000000e+00	-2.33220750e-04
-1.89000000e+00	-2.76375579e-04
-1.86000000e+00	-1.80963690e-04
-1.83000000e+00	-2.29018170e-04
-1.80000000e+00	-2.78112927e-04
-1.77000000e+00	-2.99242209e-04
-1.74000000e+00	-1.84426430e-04
-1.71000000e+00	-7.21870892e-05
-1.68000000e+00	7.62781567e-05
-1.65000000e+00	2.01182084e-04
-1.62000000e+00	4.20091289e-04
-1.59000000e+00	6.07471432e-04
-1.56000000e+00	7.37141060e-04
-1.53000000e+00	7.73690385e-04
-1.50000000e+00	7.77361473e-04
-1.47000000e+00	6.21609167e-04
-1.44000000e+00	4.24990535e-04
-1.41000000e+00	2.69523704e-04
-1.38000000e+00	4.86845895e-05
-1.35000000e+00	-1.35586511e-04
-1.32000000e+00	-1.17832545e-04
-1.29000000e+00	-1.39725707e-04
-1.26000000e+00	-1.61120572e-04
-1.23000000e+00	-1.16529419e-04
-1.20000000e+00	-6.98611335e-05
-1.17000000e+00	-1.29402781e-04
-1.14000000e+00	-1.69102976e-04
-1.11000000e+00	-1.85585998e-04
-1.08000000e+00	-2.16322181e-04
-1.05000000e+00	-1.67722033e-04
-1.02000000e+00	-1.68576807e-04
-9.90000000e-01	-1.02564047e-04
-9.60000000e-01	-1.55947315e-04
-9.30000000e-01	-1.30521771e-04
-9.00000000e-01	-1.72272530e-04
-8.70000000e-01	-1.90988276e-04
-8.40000000e-01	-9.00495199e-05
-8.10000000e-01	-1.34394671e-04
-7.80000000e-01	-1.21863597e-04
-7.50000000e-01	-1.68798315e-04
-7.20000000e-01	-2.45018672e-04
-6.90000000e-01	-2.33258670e-04
-6.60000000e-01	-2.98664798e-04
-6.30000000e-01	-4.11036448e-04
-6.00000000e-01	-6.15594206e-04
-5.70000000e-01	-7.76222760e-04
-5.40000000e-01	-1.05891293e-03
-5.10000000e-01	-1.28953746e-03
-4.80000000e-01	-1.66364396e-03
-4.50000000e-01	-1.97237931e-03
-4.20000000e-01	-2.34566371e-03
-3.90000000e-01	-2.77576687e-03
-3.60000000e-01	-3.20558976e-03
-3.30000000e-01	-3.57773789e-03
-3.00000000e-01	-3.75428746e-03
-2.70000000e-01	-3.62037877e-03
-2.40000000e-01	-3.09250285e-03
-2.10000000e-01	-2.09481145e-03
-1.80000000e-01	-2.84305188e-04
-1.50000000e-01	2.13577561e-03
-1.20000000e-01	4.92423827e-03
-9.00000000e-02	7.77293829e-03
-6.00000000e-02	1.01527381e-02
-3.00000000e-02	1.15995183e-02
0.00000000e+00	1.17127820e-02
3.00000000e-02	1.04163528e-02
6.00000000e-02	7.99130153e-03
9.00000000e-02	4.78083627e-03
1.20000000e-01	1.73259509e-03
1.50000000e-01	-8.16540148e-04
1.80000000e-01	-2.31821104e-03
2.10000000e-01	-2.66179971e-03
2.40000000e-01	-2.36627266e-03
2.70000000e-01	-2.00422008e-03
3.00000000e-01	-1.82905588e-03
3.30000000e-01	-2.11973628e-03
3.60000000e-01	-2.65481644e-03
3.90000000e-01	-3.11863608e-03
4.20000000e-01	-3.22394049e-03
4.50000000e-01	-2.92253543e-03
4.80000000e-01	-2.48742336e-03
5.10000000e-01	-2.11509304e-03
5.40000000e-01	-1.95038391e-03
5.70000000e-01	-1.97550419e-03
6.00000000e-01	-2.08710535e-03
6.30000000e-01	-1.84645503e-03
6.60000000e-01	-1.47440888e-03
6.90000000e-01	-1.02385513e-03
7.20000000e-01	-6.92369429e-04
7.50000000e-01	-6.28701263e-04
7.80000000e-01	-6.72165396e-04
8.10000000e-01	-6.20506966e-04
8.40000000e-01	-4.57774420e-04
8.70000000e-01	-2.16676624e-04
9.00000000e-01	-1.38436473e-04
9.30000000e-01	-2.91008960e-04
9.60000000e-01	-5.12272333e-04
9.90000000e-01	-5.36496037e-04
1.02000000e+00	-4.93751116e-04
1.05000000e+00	-4.66343840e-04
1.08000000e+00	-6.24322530e-04
1.11000000e+00	-7.57229765e-04
1.14000000e+00	-8.61887593e-04
1.17000000e+00	-7.62972302e-04
1.20000000e+00	-4.78372629e-04
1.23000000e+00	-8.51240980e-05
1.26000000e+00	3.04917707e-04
1.29000000e+00	9.29199227e-04
1.32000000e+00	1.70203733e-03
1.35000000e+00	2.50302643e-03
1.38000000e+00	3.12445867e-03
1.41000000e+00	3.42283445e-03
1.44000000e+00	3.33630742e-03
1.47000000e+00	2.88502668e-03
1.50000000e+00	2.11972175e-03
1.53000000e+00	1.13981832e-03
1.56000000e+00	1.46077754e-04
1.59000000e+00	-5.94331708e-04
1.62000000e+00	-1.15304117e-03
1.65000000e+00	-1.17922631e-03
1.68000000e+00	-1.18815368e-03
1.71000000e+00	-9.60424570e-04
1.74000000e+00	-8.17429574e-04
1.77000000e+00	-7.93798136e-04
1.80000000e+00	-9.11408954e-04
1.83000000e+00	-1.08056023e-03
1.86000000e+00	-1.16697251e-03
1.89000000e+00	-1.07930718e-03
1.92000000e+00	-8.57284439e-04
1.95000000e+00	-6.96656355e-04
1.98000000e+00	-4.99290066e-04
2.01000000e+00	-3.44033753e-04
2.04000000e+00	-3.63923854e-04
2.07000000e+00	-2.82799436e-04
2.10000000e+00	-3.06006441e-04
2.13000000e+00	-2.00388068e-04
2.16000000e+00	-4.47831537e-05
2.19000000e+00	2.47671012e-05
2.22000000e+00	4.59754592e-06
2.25000000e+00	-4.48513463e-05
2.28000000e+00	-9.80690980e-05
2.31000000e+00	-2.30558661e-05
2.34000000e+00	-2.85441533e-06
2.37000000e+00	-1.46304387e-05
2.40000000e+00	-5.08180362e-05
2.43000000e+00	-1.28119650e-04
2.46000000e+00	-7.78979127e-05
2.49000000e+00	-1.31335963e-04
2.52000000e+00	-3.88692636e-05
2.55000000e+00	-5.78904236e-05
2.58000000e+00	-3.28041408e-05
2.61000000e+00	-3.45317252e-05
2.64000000e+00	-5.23593567e-06
2.67000000e+00	1.00896502e-04
2.70000000e+00	2.30770897e-04
2.73000000e+00	4.99525478e-04
2.76000000e+00	6.45806140e-04
2.79000000e+00	7.77924255e-04
2.82000000e+00	9.41095870e-04
2.85000000e+00	1.01159880e-03
2.88000000e+00	1.03790851e-03
2.91000000e+00	9.16344993e-04
2.94000000e+00	6.81869975e-04
2.97000000e+00	3.51803171e-04
3.00000000e+00	1.55411011e-04
3.03000000e+00	-1.02533387e-04
3.06000000e+00	-2.41597233e-04
3.09000000e+00	-3.18283797e-04
3.12000000e+00	-3.08560263e-04
3.15000000e+00	-2.63692815e-04
3.18000000e+00	-1.10188509e-04
3.21000000e+00	-1.42306600e-04
3.24000000e+00	-1.58941434e-04
3.27000000e+00	-1.78667485e-04
3.30000000e+00	-2.71472750e-04
3.33000000e+00	-2.88731444e-04
3.36000000e+00	-2.21568308e-04
3.39000000e+00	-1.44766407e-04
3.42000000e+00	-1.36902744e-04
3.45000000e+00	-3.32909811e-05
3.48000000e+00	1.01085307e-05
3.51000000e+00	-1.58278347e-05
3.54000000e+00	-1.16635908e-04
3.57000000e+00	-1.03253178e-04
3.60000000e+00	-5.32264173e-05
3.63000000e+00	4.42924057e-05
3.66000000e+00	3.05867148e-07
3.69000000e+00	4.61520358e-05
3.72000000e+00	-1.99665705e-05
3.75000000e+00	3.28865951e-05
3.78000000e+00	2.39196848e-05
3.81000000e+00	5.29311640e-05
3.84000000e+00	-6.58949249e-07
3.87000000e+00	1.57400626e-05
3.90000000e+00	3.55279971e-05
3.93000000e+00	4.79667236e-05
3.96000000e+00	2.67711695e-05
3.99000000e+00	-1.57669311e-05
4.02000000e+00	-7.52264797e-05
4.05000000e+00	-2.76854427e-05
4.08000000e+00	3.21885664e-05
4.11000000e+00	-2.01626721e-05
4.14000000e+00	2.19368205e-05
4.17000000e+00	8.62710677e-05
4.20000000e+00	1.92281098e-04
4.23000000e+00	2.22659803e-04
4.26000000e+00	2.20295679e-04
4.29000000e+00	2.50899857e-04
4.32000000e+00	2.78294085e-04
4.35000000e+00	2.86332418e-04
4.38000000e+00	2.25469569e-04
4.41000000e+00	1.60636212e-04
4.44000000e+00	2.32982881e-05
4.47000000e+00	-3.67462768e-05
4.50000000e+00	-3.92006812e-05
4.53000000e+00	-1.25567615e-04
4.56000000e+00	-1.02987908e-04
4.59000000e+00	-8.22339919e-05
4.62000000e+00	6.51530831e-06
4.65000000e+00	2.43945194e-05
4.68000000e+00	-9.15325396e-06
4.71000000e+00	-3.64278560e-05
4.74000000e+00	-6.95893662e-05
4.77000000e+00	-5.14908109e-05
4.80000000e+00	-3.11040987e-05
4.83000000e+00	2.29583474e-05
4.86000000e+00	-3.25630431e-05
4.89000000e+00	-5.49434083e-06
4.92000000e+00	1.03308314e-05
4.95000000e+00	-3.41620255e-05
4.98000000e+00	-4.22846840e-05
5.01000000e+00	-7.79878301e-05
5.04000000e+00	2.18240316e-06
5.07000000e+00	3.76392395e-05
5.10000000e+00	6.89902250e-05
5.13000000e+00	8.82251894e-05
5.16000000e+00	8.39198284e-06
5.19000000e+00	2.62056703e-05
5.22000000e+00	3.36660592e-05
5.25000000e+00	9.93038869e-06
5.28000000e+00	-5.70657111e-05
5.31000000e+00	-2.45719168e-05
5.34000000e+00	1.47535306e-05
5.37000000e+00	-5.66143934e-05
5.40000000e+00	-3.71468302e-05
5.43000000e+00	-5.95780653e-05
5.46000000e+00	-1.40216027e-05
5.49000000e+00	4.19642798e-05
5.52000000e+00	6.74809029e-05
5.55000000e+00	-1.23238956e-05
5.58000000e+00	-3.32304271e-05
5.61000000e+00	2.84215265e-05
5.64000000e+00	4.79444018e-06
5.67000000e+00	6.91914232e-06
5.70000000e+00	-1.36830298e-05
5.73000000e+00	-4.79667482e-05
5.76000000e+00	-2.20870839e-05
5.79000000e+00	2.69512437e-05
5.82000000e+00	-3.10505235e-06
5.85000000e+00	2.52243120e-05
5.88000000e+00	2.71939404e-05
5.91000000e+00	-8.96513386e-05
5.94000000e+00	-6.90595533e-05
5.97000000e+00	-7.39602352e-05
6.00000000e+00	-8.73430612e-05
6.03000000e+00	-8.60521775e-05
6.06000000e+00	-5.75740031e-05
6.09000000e+00	-7.42431039e-05
6.12000000e+00	-1.70974884e-05
6.15000000e+00	-1.94783225e-05
6.18000000e+00	-1.72331539e-05
6.21000000e+00	-7.35372757e-06
6.24000000e+00	-6.52001143e-06
6.27000000e+00	-4.86363355e-05
6.30000000e+00	-3.49451359e-05
6.33000000e+00	-4.23662294e-05
6.36000000e+00	-5.10930484e-05
6.39000000e+00	1.01995904e-05
6.42000000e+00	9.74514910e-06
6.45000000e+00	-2.69787309e-05
6.48000000e+00	-6.81360968e-05
6.51000000e+00	1.96459591e-05
6.54000000e+00	7.86225828e-07
6.57000000e+00	1.34513459e-05
6.60000000e+00	6.13415241e-06
6.63000000e+00	-1.95511509e-05
6.66000000e+00	3.51552481e-05
6.69000000e+00	3.07525565e-05
6.72000000e+00	4.63351802e-06
6.75000000e+00	-2.64477561e-05
6.78000000e+00	-1.85583420e-05
6.81000000e+00	-6.20261273e-06
6.84000000e+00	1.03496760e-05
6.87000000e+00	-4.50014953e-05
6.90000000e+00	-2.43960941e-05
6.93000000e+00	5.54001933e-06
6.96000000e+00	-1.74191697e-06
6.99000000e+00	1.26838575e-05
7.02000000e+00	-9.25269072e-06
7.05000000e+00	-7.68708984e-05
7.08000000e+00	-4.25246058e-05
7.11000000e+00	-2.20999454e-05
7.14000000e+00	-1.00161786e-04
7.17000000e+00	-1.84929001e-05
7.20000000e+00	-5.22458724e-05
7.23000000e+00	-5.63344879e-05
7.26000000e+00	-4.89018447e-05
7.29000000e+00	-4.63985975e-05
7.32000000e+00	-6.46231811e-05
7.35000000e+00	4.37741809e-05
7.38000000e+00	1.68857471e-05
7.41000000e+00	-2.00683549e-05
7.44000000e+00	-4.75640137e-05
7.47000000e+00	-7.45162470e-05
7.50000000e+00	-2.41136237e-05
7.53000000e+00	-1.41136581e-05
7.56000000e+00	1.36413280e-05
7.59000000e+00	-3.19931045e-05
7.62000000e+00	-1.03572390e-04
7.65000000e+00	-3.93999496e-05
7.68000000e+00	1.39201537e-05
7.71000000e+00	-1.38887846e-05
7.74000000e+00	-2.23189554e-05
7.77000000e+00	8.64685909e-06
7.80000000e+00	9.34973289e-06
7.83000000e+00	7.71510180e-05
7.86000000e+00	1.73327564e-05
7.89000000e+00	-8.88090204e-06
7.92000000e+00	1.22839090e-05
7.95000000e+00	-4.77290902e-06
7.98000000e+00	7.13174217e-05
8.01000000e+00	2.53150160e-05
8.04000000e+00	9.19923161e-05
8.07000000e+00	1.38583991e-04
8.10000000e+00	1.19941954e-04
8.13000000e+00	8.01646426e-05
8.16000000e+00	6.85398861e-05
8.19000000e+00	6.60694165e-05
8.22000000e+00	-4.08838750e-06
8.25000000e+00	-2.91709350e-05
8.28000000e+00	-6.29681436e-05
8.31000000e+00	-8.01629854e-05
8.34000000e+00	-9.61421536e-05
8.37000000e+00	-2.88524679e-05
8.40000000e+00	1.09173438e-05
8.43000000e+00	1.59863602e-06
8.46000000e+00	1.61451660e-05
8.49000000e+00	8.47080156e-06
8.52000000e+00	-2.57271554e-05
8.55000000e+00	-3.21103839e-05
8.58000000e+00	-1.30427534e-05
8.61000000e+00	-7.27525786e-05
8.64000000e+00	-3.20022002e-05
8.67000000e+00	5.03097509e-05
8.70000000e+00	4.23227088e-05
8.73000000e+00	1.86441195e-05
8.76000000e+00	2.44402325e-05
8.79000000e+00	9.58990387e-05
8.82000000e+00	1.36411232e-04
8.85000000e+00	1.56433209e-04
8.88000000e+00	1.35986877e-04
8.91000000e+00	4.09260112e-05
8.94000000e+00	8.39398210e-05
8.97000000e+00	8.45819015e-05
9.00000000e+00	2.60956168e-05
9.03000000e+00	-5.86739024e-05
9.06000000e+00	-7.27239348e-05
9.09000000e+00	-4.03225587e-05
9.12000000e+00	-6.59781770e-05
9.15000000e+00	-5.15904366e-05
9.18000000e+00	-2.21149017e-05
9.21000000e+00	-6.51683067e-05
9.24000000e+00	-5.57743723e-06
9.27000000e+00	2.94405040e-05
9.30000000e+00	1.04858902e-05
9.33000000e+00	3.85370098e-05
9.36000000e+00	8.64865498e-05
9.39000000e+00	1.27016919e-04
9.42000000e+00	7.83881260e-05
9.45000000e+00	7.00887042e-05
9.48000000e+00	6.82762596e-05
9.51000000e+00	1.08879998e-04
9.54000000e+00	5.26705591e-05
9.57000000e+00	-1.67144581e-05
9.60000000e+00	-8.85971975e-06
9.63000000e+00	-1.80979247e-04
9.66000000e+00	-1.86628029e-04
9.69000000e+00	-2.75950018e-04
9.72000000e+00	-4.16348531e-04
9.75000000e+00	-4.52487024e-04
9.78000000e+00	-4.63639747e-04
9.81000000e+00	-4.20061443e-04
9.84000000e+00	-3.60530092e-04
9.87000000e+00	-2.56391482e-04
9.90000000e+00	-2.42384874e-04
9.93000000e+00	-2.66927101e-04
9.96000000e+00	-3.02809385e-04
9.99000000e+00	-3.68330722e-04
1.00200000e+01	-4.69863214e-04
1.00500000e+01	-5.54382046e-04
1.00800000e+01	-5.51857658e-04
1.01100000e+01	-3.41182060e-04
1.01400000e+01	-2.48362858e-04
1.01700000e+01	3.77929111e-05
1.02000000e+01	3.59644044e-04
1.02300000e+01	7.00322286e-04
1.02600000e+01	1.10307988e-03
1.02900000e+01	1.56649047e-03
1.03200000e+01	1.85161321e-03
1.03500000e+01	2.14390630e-03
1.03800000e+01	2.33685548e-03
1.04100000e+01	2.37905439e-03
1.04400000e+01	2.18583013e-03
1.04700000e+01	1.77833938e-03
1.05000000e+01	1.22201767e-03
1.05300000e+01	6.37250746e-04
1.05600000e+01	3.95663739e-05
1.05900000e+01	-4.63130334e-04
1.06200000e+01	-8.60613082e-04
1.06500000e+01	-1.09807194e-03
1.06800000e+01	-1.17209654e-03
1.07100000e+01	-9.66246517e-04
1.07400000e+01	-6.89076973e-04
1.07700000e+01	-3.17571013e-04
1.08000000e+01	3.57375675e-05
1.08300000e+01	3.16344837e-04
1.08600000e+01	4.86917205e-04
1.08900000e+01	5.65345246e-04
1.09200000e+01	5.61211014e-04
1.09500000e+01	5.01414966e-04
1.09800000e+01	5.46016151e-04
1.10100000e+01	4.72737426e-04
1.10400000e+01	3.80799786e-04
1.10700000e+01	1.30983635e-04
1.11000000e+01	-3.87695227e-04
1.11300000e+01	-1.02923537e-03
1.11600000e+01	-2.11591859e-03
1.11900000e+01	-3.33436916e-03
1.12200000e+01	-4.31721969e-03
1.12500000e+01	-4.83818813e-03
1.12800000e+01	-4.70665286e-03
1.13100000e+01	-3.77171696e-03
1.13400000e+01	-2.18227351e-03
1.13700000e+01	-2.04485105e-04
1.14000000e+01	1.56713271e-03
1.14300000e+01	2.79191966e-03
1.14600000e+01	3.34493241e-03
1.14900000e+01	2.94428685e-03
1.15200000e+01	2.03257922e-03
1.15500000e+01	1.00216015e-03
1.15800000e+01	3.62248429e-04
1.16100000e+01	1.69862429e-04
1.16400000e+01	5.62133164e-04
1.16700000e+01	1.08887880e-03
1.17000000e+01	1.55585623e-03
1.17300000e+01	1.52419187e-03
1.17600000e+01	1.21216496e-03
1.17900000e+01	7.64048685e-04
1.18200000e+01	5.09166239e-04
1.18500000e+01	6.11167571e-04
1.18800000e+01	7.54424311e-04
1.19100000e+01	7.80516870e-04
1.19400000e+01	5.60654094e-04
1.19700000e+01	1.56584178e-04
1.20000000e+01	-3.17898147e-04
1.20300000e+01	-6.04786943e-04
1.20600000e+01	-6.39081106e-04
1.20900000e+01	-4.81904628e-04
1.21200000e+01	-3.80482085e-04
1.21500000e+01	-4.75312277e-04
1.21800000e+01	-5.06259531e-04
1.22100000e+01	-4.69989201e-04
1.22400000e+01	-1.99978433e-04
1.22700000e+01	3.59364603e-05
1.23000000e+01	1.93683931e-04
1.23300000e+01	4.85208125e-05
1.23600000e+01	-1.49883019e-04
1.23900000e+01	-1.44543518e-04
1.24200000e+01	-1.05358573e-05
1.24500000e+01	4.15820483e-05
1.24800000e+01	-8.50312330e-05
1.25100000e+01	-2.67646271e-04
1.25400000e+01	-3.75745429e-04
1.25700000e+01	-5.35939414e-04
1.26000000e+01	-7.09084892e-04
1.26300000e+01	-1.03018864e-03
1.26600000e+01	-1.26157728e-03
1.26900000e+01	-1.46265786e-03
1.27200000e+01	-1.35610488e-03
1.27500000e+01	-1.09762295e-03
1.27800000e+01	-5.88599177e-04
1.28100000e+01	-1.13513832e-04
1.28400000e+01	3.98706468e-04
1.28700000e+01	7.66346454e-04
1.29000000e+01	1.00089634e-03
1.29300000e+01	9.25761785e-04
1.29600000e+01	5.75177489e-04
1.29900000e+01	3.24313324e-04
1.30200000e+01	1.10828228e-04
1.30500000e+01	1.27416636e-05
1.30800000e+01	-2.02620475e-05
1.31100000e+01	1.47670350e-04
1.31400000e+01	2.93493532e-04
1.31700000e+01	3.36842697e-04
1.32000000e+01	2.88014311e-04
1.32300000e+01	2.09980260e-04
1.32600000e+01	-1.89807775e-05
1.32900000e+01	-8.15698217e-05
1.33200000e+01	-3.86371589e-05
1.33500000e+01	3.84947771e-05
1.33800000e+01	9.43508509e-05
1.34100000e+01	2.27652839e-05
1.34400000e+01	-7.60060555e-05
1.34700000e+01	-1.04162304e-04
1.35000000e+01	-2.16424429e-04
1.35300000e+01	-2.53385368e-04
1.35600000e+01	-9.58857030e-05
1.35900000e+01	-3.67718705e-05
1.36200000e+01	-6.32503752e-05
1.36500000e+01	-1.52445302e-04
1.36800000e+01	-1.42894437e-04
1.37100000e+01	-9.95182812e-05
1.37400000e+01	-8.66014001e-05
1.37700000e+01	-2.97565129e-05
1.38000000e+01	-2.62022354e-05
1.38300000e+01	-7.63740997e-05
1.38600000e+01	-7.82155657e-05
1.38900000e+01	-8.17678583e-05
1.39200000e+01	-2.29522706e-05
1.39500000e+01	-1.90884516e-05
1.39800000e+01	-1.30136716e-04
1.40100000e+01	-2.07597239e-04
1.40400000e+01	-1.77285165e-04
1.40700000e+01	-2.41950786e-04
1.41000000e+01	-3.12589736e-04
1.41300000e+01	-3.62887928e-04
1.41600000e+01	-2.80747633e-04
1.41900000e+01	-2.73531367e-04
1.42200000e+01	-7.84461240e-05
1.42500000e+01	4.50324800e-05
1.42800000e+01	1.93858436e-04
1.43100000e+01	3.27653665e-04
1.43400000e+01	3.46062284e-04
1.43700000e+01	3.57066343e-04
1.44000000e+01	2.56909441e-04
1.44300000e+01	1.30233680e-04
1.44600000e+01	8.86563976e-05
1.44900000e+01	6.59735030e-07
1.45200000e+01	2.92118313e-06
1.45500000e+01	5.54429822e-05
1.45800000e+01	1.68935310e-04
1.46100000e+01	1.65554553e-04
1.46400000e+01	1.86494955e-04
1.46700000e+01	1.35000005e-04
1.47000000e+01	7.47693459e-05
1.47300000e+01	4.08398197e-05
1.47600000e+01	1.04305735e-05
1.47900000e+01	1.55867294e-05
1.48200000e+01	-2.29518589e-05
1.48500000e+01	4.42944518e-05
1.48800000e+01	5.58310466e-05
1.49100000e+01	5.45864894e-05
1.49400000e+01	-7.00781750e-05
1.49700000e+01	-1.31998673e-04
1.50000000e+01	-1.57191188e-04
1.50300000e+01	-8.88978270e-05
1.50600000e+01	-1.06324216e-05
1.50900000e+01	-7.09533352e-05
1.51200000e+01	-9.18369415e-05
1.51500000e+01	-8.10496721e-05
1.51800000e+01	-6.81114944e-05
1.52100000e+01	-6.15000225e-05
1.52400000e+01	-8.79507266e-05
1.52700000e+01	-8.36634435e-06
1.53000000e+01	2.63824267e-05
1.53300000e+01	-7.09085490e-06
1.53600000e+01	5.20345520e-05
1.53900000e+01	-5.70242274e-06
1.54200000e+01	1.76114034e-05
1.54500000e+01	-2.13750203e-05
1.54800000e+01	-7.84884802e-05
1.55100000e+01	-8.45500500e-05
1.55400000e+01	-1.77046393e-04
1.55700000e+01	-1.33003395e-04
1.56000000e+01	-8.39476177e-05
1.56300000e+01	-3.83364239e-05
1.56600000e+01	3.59352342e-05
1.56900000e+01	1.64215813e-05
1.57200000e+01	1.06349301e-04
1.57500000e+01	1.55396170e-04
1.57800000e+01	1.87596472e-04
1.58100000e+01	1.34798716e-04
1.58400000e+01	3.21890354e-05
1.58700000e+01	2.56351112e-05
1.59000000e+01	9.10963208e-05
1.59300000e+01	5.84725778e-05
1.59600000e+01	5.00787139e-06
1.59900000e+01	4.34614461e-05
1.60200000e+01	1.05198571e-04
1.60500000e+01	6.34796188e-05
1.60800000e+01	8.61281359e-05
1.61100000e+01	4.66123210e-06
1.61400000e+01	-1.04696476e-04
1.61700000e+01	-7.95116416e-05
1.62000000e+01	7.81880896e-06
1.62300000e+01	-7.26425398e-05
1.62600000e+01	-4.00018077e-05
1.62900000e+01	-2.34542900e-05
1.63200000e+01	4.04698647e-05
1.63500000e+01	7.04857983e-05
1.63800000e+01	-2.31253873e-05
1.64100000e+01	2.92919203e-06
1.64400000e+01	3.90317391e-05
1.64700000e+01	4.80433763e-05
1.65000000e+01	1.48675282e-05
1.65300000e+01	1.97282521e-05
1.65600000e+01	1.52132456e-05
1.65900000e+01	5.00501089e-05
1.66200000e+01	1.00210502e-04
1.66500000e+01	8.26763104e-05
1.66800000e+01	2.14349396e-05
1.67100000e+01	3.12124060e-05
1.67400000e+01	8.61352204e-05
1.67700000e+01	7.00122611e-05
1.68000000e+01	5.52478626e-05
1.68300000e+01	4.30533854e-05
1.68600000e+01	-4.91155351e-06
1.68900000e+01	2.52354608e-05
1.69200000e+01	7.17080179e-05
1.69500000e+01	3.99663549e-05
1.69800000e+01	1.32105468e-05
1.70100000e+01	1.64516558e-05
1.70400000e+01	6.41651970e-05
1.70700000e+01	7.54255184e-05
1.71000000e+01	9.74314572e-05
1.71300000e+01	8.31172047e-05
1.71600000e+01	2.82003654e-05
1.71900000e+01	5.63476240e-05
1.72200000e+01	8.50810896e-05
1.72500000e+01	3.30373514e-05
1.72800000e+01	3.19414964e-05
1.73100000e+01	-1.62041621e-06
1.73400000e+01	2.68820149e-05
1.73700000e+01	5.13556472e-06
1.74000000e+01	-6.23872288e-05
1.74300000e+01	-3.13226810e-05
1.74600000e+01	-1.32572384e-05
1.74900000e+01	8.15345554e-06
1.75200000e+01	-1.57580699e-05
1.75500000e+01	-1.81542511e-05
1.75800000e+01	-3.41367133e-05
1.76100000e+01	4.29941369e-05
1.76400000e+01	4.04401833e-05
1.76700000e+01	9.68394759e-05
1.77000000e+01	1.74635980e-05
1.77300000e+01	8.12714574e-06
1.77600000e+01	2.47099338e-05
1.77900000e+01	8.09963662e-05
1.78200000e+01	8.52653513e-05
1.78500000e+01	7.01583968e-05
1.78800000e+01	4.18503477e-05
1.79100000e+01	4.97225932e-05
1.79400000e+01	6.12214602e-05
1.79700000e+01	-4.09852334e-05
1.80000000e+01	-6.07538998e-05
1.80300000e+01	-9.16402280e-05
1.80600000e+01	1.24771132e-05
1.80900000e+01	-4.64100703e-05
1.81200000e+01	-2.72426617e-05
1.81500000e+01	-2.15289566e-05
1.81800000e+01	3.35711102e-05
1.82100000e+01	4.20618240e-05
1.82400000e+01	1.08725484e-05
1.82700000e+01	-3.96406300e-05
1.83000000e+01	-9.02118644e-07
1.83300000e+01	-5.05527864e-05
1.83600000e+01	5.74553731e-06
1.83900000e+01	7.29762752e-06
1.84200000e+01	5.27802581e-05
1.84500000e+01	2.79014351e-06
1.84800000e+01	-1.48585087e-05
1.85100000e+01	1.67092820e-05
1.85400000e+01	-9.57001993e-05
1.85700000e+01	-2.65652180e-05
1.86000000e+01	-6.80885882e-05
1.86300000e+01	-4.40521125e-05
1.86600000e+01	-7.17083132e-05
1.86900000e+01	-7.58165960e-05
1.87200000e+01	-2.50344812e-05
1.87500000e+01	3.06893547e-05
1.87800000e+01	2.75604482e-05
1.88100000e+01	-5.61755434e-06
1.88400000e+01	-2.89493294e-05
1.88700000e+01	5.93253132e-05
1.89000000e+01	2.07597686e-05
1.89300000e+01	2.02692185e-06
1.89600000e+01	-6.05120599e-05
1.89900000e+01	-6.89096614e-06
1.90200000e+01	1.35434004e-05
1.90500000e+01	5.70673052e-06
1.90800000e+01	-2.93909984e-05
1.91100000e+01	-1.46580953e-05
1.91400000e+01	-2.06230621e-05
1.91700000e+01	-2.66968967e-05
1.92000000e+01	6.02783688e-06
1.92300000e+01	-2.67904080e-06
1.92600000e+01	-2.99988221e-05
1.92900000e+01	-9.01359700e-06
1.93200000e+01	-4.23092068e-05
1.93500000e+01	-4.96007448e-05
1.93800000e+01	8.81191340e-06
1.94100000e+01	1.12562560e-05
1.94400000e+01	-6.79449354e-05
1.94700000e+01	-8.18274560e-05
1.95000000e+01	-7.33144287e-05
1.95300000e+01	5.38161565e-07
1.95600000e+01	1.41241368e-05
1.95900000e+01	1.05780899e-05
1.96200000e+01	3.29273113e-05
1.96500000e+01	2.66037966e-05
1.96800000e+01	4.41635893e-06
1.97100000e+01	-1.38739429e-05
1.97400000e+01	-8.50413392e-05
1.97700000e+01	-9.81223747e-05
1.98000000e+01	-7.60211071e-05
1.98300000e+01	-3.63379205e-05
1.98600000e+01	-2.26779012e-05
1.98900000e+01	-6.01975746e-05
1.99200000e+01	-1.00558230e-04
1.99500000e+01	-1.23351936e-04
1.99800000e+01	-5.90252395e-05
2.00100000e+01	-8.14634596e-05
2.00400000e+01	-6.17916613e-05
2.00700000e+01	-6.32297657e-05
2.01000000e+01	-8.08896118e-05
2.01300000e+01	-1.37708743e-04
2.01600000e+01	-1.71909491e-04
2.01900000e+01	-9.82682185e-05
2.02200000e+01	-1.30058084e-04
2.02500000e+01	-1.77290075e-04
2.02800000e+01	-1.15111972e-04
2.03100000e+01	-1.11017317e-04
2.03400000e+01	-1.12290074e-04
2.03700000e+01	-1.55796470e-04
2.04000000e+01	-6.12041258e-05
2.04300000e+01	-1.50911118e-04
2.04600000e+01	-1.43027762e-04
2.04900000e+01	-4.81672413e-05
2.05200000e+01	4.25154740e-05
2.05500000e+01	7.88695365e-05
2.05800000e+01	9.55457349e-05
2.06100000e+01	1.72795815e-04
2.06400000e+01	2.85773568e-04
2.06700000e+01	4.24905262e-04
2.07000000e+01	4.52732963e-04
2.07300000e+01	4.56317323e-04
2.07600000e+01	4.86208509e-04
2.07900000e+01	5.26489586e-04
2.08200000e+01	4.90344166e-04
2.08500000e+01	4.89806778e-04
2.08800000e+01	3.32664323e-04
2.09100000e+01	1.94550560e-04
2.09400000e+01	3.17930705e-05
2.09700000e+01	-7.10358395e-05
2.10000000e+01	-2.62637479e-04
2.10300000e+01	-4.49995739e-04
2.10600000e+01	-5.71503983e-04
2.10900000e+01	-6.56739685e-04
2.11200000e+01	-6.20347074e-04
2.11500000e+01	-5.70886492e-04
2.11800000e+01	-5.19522656e-04
2.12100000e+01	-2.83571129e-04
2.12400000e+01	-2.81625512e-05
2.12700000e+01	1.16988322e-04
2.13000000e+01	2.52970367e-04
2.13300000e+01	2.08200823e-04
2.13600000e+01	2.55605635e-04
2.13900000e+01	1.97310910e-04
2.14200000e+01	1.83194747e-05
2.14500000e+01	-1.78534344e-04
2.14800000e+01	-3.11549385e-04
2.15100000e+01	-4.42645725e-04
2.15400000e+01	-4.90813180e-04
2.15700000e+01	-5.74568486e-04
2.16000000e+01	-6.97276911e-04
2.16300000e+01	-6.99081706e-04
2.16600000e+01	-6.04955516e-04
2.16900000e+01	-6.04439705e-04
2.17200000e+01	-4.57351661e-04
2.17500000e+01	-2.54160282e-04
2.17800000e+01	7.99492033e-06
2.18100000e+01	2.28188997e-04
2.18400000e+01	4.68359298e-04
2.18700000e+01	6.53998370e-04
2.19000000e+01	8.70762179e-04
2.19300000e+01	1.01853471e-03
2.19600000e+01	1.01944197e-03
2.19900000e+01	8.05229513e-04
2.20200000e+01	6.35518989e-04
2.20500000e+01	5.02370235e-04
2.20800000e+01	3.50017908e-04
2.21100000e+01	3.94897348e-04
2.21400000e+01	4.69888749e-04
2.21700000e+01	5.81732661e-04
2.22000000e+01	8.66824669e-04
2.22300000e+01	1.16255611e-03
2.22600000e+01	1.31442903e-03
2.22900000e+01	1.38556005e-03
2.23200000e+01	1.42442510e-03
2.23500000e+01	1.28258298e-03
2.23800000e+01	1.03728527e-03
2.24100000e+01	5.84536915e-04
2.24400000e+01	4.12346226e-05
2.24700000e+01	-7.75055117e-04
2.25000000e+01	-1.69322193e-03
2.25300000e+01	-2.69785134e-03
2.25600000e+01	-3.83332142e-03
2.25900000e+01	-4.72038969e-03
2.26200000e+01	-5.25522430e-03
2.26500000e+01	-5.14860660e-03
2.26800000e+01	-4.35072008e-03
2.27100000e+01	-2.97341155e-03
2.27400000e+01	-1.34416935e-03
2.27700000e+01	4.04070049e-04
2.28000000e+01	1.70611291e-03
2.28300000e+01	2.43020443e-03
2.28600000e+01	2.40496731e-03
2.28900000e+01	1.96125674e-03
2.29200000e+01	1.27943927e-03
2.29500000e+01	8.31896399e-04
2.29800000e+01	5.48399950e-04
2.30100000e+01	6.11131730e-04
2.30400000e+01	8.35868884e-04
2.30700000e+01	1.01936128e-03
2.31000000e+01	1.01983600e-03
2.31300000e+01	8.31560179e-04
2.31600000e+01	5.43479416e-04
2.31900000e+01	3.54375140e-04
2.32200000e+01	3.94236860e-04
2.32500000e+01	5.60983394e-04
2.32800000e+01	6.79577468e-04
2.33100000e+01	7.32110900e-04
2.33400000e+01	5.20349943e-04
2.33700000e+01	3.66527074e-04
2.34000000e+01	2.65192957e-04
2.34300000e+01	2.48291923e-04
2.34600000e+01	1.79835103e-04
2.34900000e+01	2.33573762e-04
2.35200000e+01	1.62449651e-04
2.35500000e+01	1.33704222e-04
2.35800000e+01	4.26204191e-05
2.36100000e+01	1.02145514e-04
2.36400000e+01	2.05640190e-04
2.36700000e+01	3.28849316e-04
2.37000000e+01	4.02096557e-04
2.37300000e+01	3.63418228e-04
2.37600000e+01	2.40919555e-04
2.37900000e+01	2.05700519e-04
2.38200000e+01	2.02402142e-04
2.38500000e+01	1.03791843e-04
2.38800000e+01	-4.53786706e-05
2.39100000e+01	-3.86668051e-04
2.39400000e+01	-6.73280364e-04
2.39700000e+01	-8.54473731e-04
2.40000000e+01	-1.13236615e-03
2.40300000e+01	-1.31404380e-03
2.40600000e+01	-1.46003255e-03
2.40900000e+01	-1.36732837e-03
2.41200000e+01	-1.13500170e-03
2.41500000e+01	-6.93258285e-04
2.41800000e+01	-2.63089900e-04
2.42100000e+01	2.89539533e-04
2.42400000e+01	6.89926116e-04
2.42700000e+01	9.27080944e-04
2.43000000e+01	9.62260316e-04
2.43300000e+01	7.74286242e-04
2.43600000e+01	5.35092823e-04
2.43900000e+01	3.38343895e-04
2.44200000e+01	2.46543938e-04
2.44500000e+01	2.09609787e-04
2.44800000e+01	2.01765149e-04
2.45100000e+01	2.93422465e-04
2.45400000e+01	3.55786694e-04
2.45700000e+01	3.08763403e-04
2.46000000e+01	2.47153891e-04
2.46300000e+01	1.39979085e-04
2.46600000e+01	5.76665162e-05
2.46900000e+01	9.15652091e-05
2.47200000e+01	2.07770290e-04
2.47500000e+01	2.27510459e-04
2.47800000e+01	2.41461385e-04
2.48100000e+01	2.18616379e-04
2.48400000e+01	1.31215131e-04
2.48700000e+01	1.17825150e-04
2.49000000e+01	5.24726482e-05
2.49300000e+01	6.83717586e-05
2.49600000e+01	4.90807763e-05
2.49900000e+01	3.29438012e-05
2.50200000e+01	9.74078736e-05
2.50500000e+01	3.18478172e-05
2.50800000e+01	4.23131817e-05
2.51100000e+01	5.70762368e-05
2.51400000e+01	1.07565482e-04
2.51700000e+01	7.77674700e-05
2.52000000e+01	4.39464464e-05
2.52300000e+01	2.05992302e-05
2.52600000e+01	3.20207198e-05
2.52900000e+01	5.32038904e-05
2.53200000e+01	1.34098579e-05
2.53500000e+01	-1.08001947e-04
2.53800000e+01	-1.74737644e-04
2.54100000e+01	-2.30093867e-04
2.54400000e+01	-3.51418695e-04
2.54700000e+01	-3.68082846e-04
2.55000000e+01	-4.77179557e-04
2.55300000e+01	-4.06336599e-04
2.55600000e+01	-3.43214991e-04
2.55900000e+01	-2.19479609e-04
2.56200000e+01	-1.01896105e-04
2.56500000e+01	7.97842856e-05
2.56800000e+01	1.98905759e-04
2.57100000e+01	2.49271733e-04
2.57400000e+01	3.34526560e-04
2.57700000e+01	2.66382693e-04
2.58000000e+01	2.12645567e-04
2.58300000e+01	1.20825677e-04
2.58600000e+01	4.80549902e-05
2.58900000e+01	-2.57776555e-05
2.59200000e+01	2.29623274e-05
2.59500000e+01	4.29398078e-05
2.59800000e+01	4.12194574e-05
2.60100000e+01	1.50859421e-04
2.60400000e+01	7.78476792e-05
2.60700000e+01	-8.00219094e-06
2.61000000e+01	-2.10153788e-05
2.61300000e+01	5.69326274e-05
2.61600000e+01	1.67427547e-05
2.61900000e+01	2.09018569e-05
2.62200000e+01	8.08920896e-05
2.62500000e+01	1.45032917e-05
2.62800000e+01	6.05704263e-05
2.63100000e+01	3.03345601e-05
2.63400000e+01	-2.06736592e-05
2.63700000e+01	-3.19233279e-05
2.64000000e+01	-3.27425354e-06
2.64300000e+01	1.06874000e-05
2.64600000e+01	-6.61031844e-06
2.64900000e+01	-2.75971824e-05
2.65200000e+01	-6.20866233e-05
2.65500000e+01	-8.56057804e-05
2.65800000e+01	-1.92109536e-05
2.66100000e+01	-6.58344277e-05
2.66400000e+01	-1.50695945e-04
2.66700000e+01	-1.99613189e-05
2.67000000e+01	1.46062049e-05
2.67300000e+01	9.22009165e-06
2.67600000e+01	-4.21946655e-05
2.67900000e+01	-8.76924858e-05
2.68200000e+01	-1.10854862e-04
2.68500000e+01	-1.32380475e-04
2.68800000e+01	-1.36301460e-04
2.69100000e+01	-1.49864568e-04
2.69400000e+01	-1.62456520e-04
2.69700000e+01	-1.26029624e-04
2.70000000e+01	-8.52830275e-05
2.70300000e+01	-6.99256098e-05
2.70600000e+01	-7.99383927e-05
2.70900000e+01	-4.84797288e-05
2.71200000e+01	2.47812433e-05
2.71500000e+01	1.32592810e-04
2.71800000e+01	1.02435913e-04
2.72100000e+01	-1.78324759e-06
2.72400000e+01	-3.36525373e-05
2.72700000e+01	-2.61654147e-05
2.73000000e+01	-6.18921869e-05
2.73300000e+01	-7.78863678e-05
2.73600000e+01	-6.79020367e-05
2.73900000e+01	-5.10105515e-05
2.74200000e+01	-1.20536445e-05
2.74500000e+01	2.62276626e-05
2.74800000e+01	-9.08759787e-06
2.75100000e+01	-4.71168863e-05
2.75400000e+01	-4.26700243e-06
2.75700000e+01	-1.53235116e-05
2.76000000e+01	-5.58759800e-05
2.76300000e+01	-3.13657292e-05
2.76600000e+01	-4.79281508e-05
2.76900000e+01	-1.10808372e-04
2.77200000e+01	-4.03471682e-05
2.77500000e+01	-8.56988731e-05
2.77800000e+01	-1.28466626e-04
2.78100000e+01	-9.08952546e-05
2.78400000e+01	-1.15543223e-04
2.78700000e+01	-8.55335556e-05
2.79000000e+01	-8.58791214e-05
2.79300000e+01	-1.72582312e-05
2.79600000e+01	-2.07308979e-05
2.79900000e+01	-6.22855846e-05
2.80200000e+01	-2.99235378e-06
2.80500000e+01	-5.69149680e-05
2.80800000e+01	-8.67490792e-05
2.81100000e+01	-7.20334877e-05
2.81400000e+01	-6.76849463e-05
2.81700000e+01	-7.50577478e-05
2.82000000e+01	-3.20666038e-05
2.82300000e+01	-7.13831849e-05
2.82600000e+01	-1.05453055e-04
2.82900000e+01	-6.23239914e-05
2.83200000e+01	-6.40762953e-05
2.83500000e+01	-1.20318238e-04
2.83800000e+01	-1.28747841e-04
2.84100000e+01	-1.05818683e-04
2.84400000e+01	-1.05751369e-04
2.84700000e+01	-7.91417566e-05
2.85000000e+01	-8.82496838e-05
2.85300000e+01	5.55901988e-06
2.85600000e+01	-5.14958581e-05
2.85900000e+01	4.65614900e-05
2.86200000e+01	9.59913214e-05
2.86500000e+01	4.15820214e-05
2.86800000e+01	1.55854332e-06
2.87100000e+01	-6.06692187e-05
2.87400000e+01	-6.26059869e-05
2.87700000e+01	-9.00903296e-05
2.88000000e+01	-9.61728936e-05
2.88300000e+01	-9.56063873e-05
2.88600000e+01	-4.13423622e-06
2.88900000e+01	-4.88226795e-05
2.89200000e+01	2.46883152e-05
2.89500000e+01	2.96482995e-05
2.89800000e+01	-7.09667304e-06
2.90100000e+01	2.16378422e-05
2.90400000e+01	-9.33263785e-05
2.90700000e+01	-8.34823500e-05
2.91000000e+01	-1.22375872e-04
2.91300000e+01	-5.79935625e-05
2.91600000e+01	-1.02021470e-04
2.91900000e+01	-8.52877523e-05
2.92200000e+01	-5.05304954e-05
2.92500000e+01	-1.46877865e-05
2.92800000e+01	-1.79886410e-05
2.93100000e+01	2.52399515e-05
2.93400000e+01	5.10846256e-05
2.93700000e+01	-2.01582769e-05
2.94000000e+01	-5.42940463e-05
2.94300000e+01	-1.06279683e-05
2.94600000e+01	4.10551743e-05
2.94900000e+01	-1.37135948e-05
2.95200000e+01	-3.35918187e-05
2.95500000e+01	-6.47853164e-06
2.95800000e+01	3.01925396e-05
2.96100000e+01	2.21855089e-05
2.96400000e+01	1.61232381e-05
2.96700000e+01	4.26513944e-06
2.97000000e+01	8.15214885e-05
2.97300000e+01	1.45872278e-04
2.97600000e+01	1.16369032e-04
2.97900000e+01	6.48741043e-05
2.98200000e+01	6.40354105e-05
2.98500000e+01	9.15443677e-05
2.98800000e+01	6.14901688e-05
2.99100000e+01	8.54812147e-05
2.99400000e+01	3.80306084e-05
2.99700000e+01	6.37343567e-05
3.00000000e+01	1.18313144e-05
3.00300000e+01	7.36083425e-05
3.00600000e+01	4.58086581e-05
3.00900000e+01	-1.18333252e-05
3.01200000e+01	5.82549669e-05
3.01500000e+01	4.20327822e-05
3.01800000e+01	1.93168802e-06
3.02100000e+01	2.19148642e-05
3.02400000e+01	-1.42348106e-05
3.02700000e+01	-6.52317771e-05
3.03000000e+01	8.82265703e-06
3.03300000e+01	6.26812018e-05
3.03600000e+01	3.21491004e-05
3.03900000e+01	-8.96047819e-06
3.04200000e+01	-1.27922789e-05
3.04500000e+01	1.30694441e-05
3.04800000e+01	5.17580195e-05
3.05100000e+01	-8.83624544e-06
3.05400000e+01	-6.80103516e-05
3.05700000e+01	-4.54139060e-05
3.06000000e+01	1.52133506e-05
3.06300000e+01	5.57397658e-06
3.06600000e+01	-6.41821511e-05
3.06900000e+01	-1.54417423e-05
3.07200000e+01	-2.77580529e-05
3.07500000e+01	3.69251505e-05
3.07800000e+01	5.98172002e-05
3.08100000e+01	6.54110852e-05
3.08400000e+01	3.13024307e-05
3.08700000e+01	-3.34571748e-05
3.09000000e+01	1.43665958e-05
3.09300000e+01	4.39227673e-05
3.09600000e+01	1.09097971e-04
3.09900000e+01	1.11710902e-04
3.10200000e+01	1.09498457e-04
3.10500000e+01	1.94350485e-04
3.10800000e+01	1.74715509e-04
3.11100000e+01	1.57237315e-04
3.11400000e+01	1.51006110e-04
3.11700000e+01	1.57304123e-04
3.12000000e+01	1.42913260e-04
3.12300000e+01	1.01481430e-04
3.12600000e+01	6.08156401e-05
3.12900000e+01	4.24421977e-05
3.13200000e+01	1.30062597e-04
3.13500000e+01	1.01873644e-05
3.13800000e+01	-6.83638776e-05
3.14100000e+01	-1.27666842e-04
3.14400000e+01	-1.13608756e-04
3.14700000e+01	-1.04277403e-04
3.15000000e+01	-1.13470180e-04
3.15300000e+01	-6.46999540e-05
3.15600000e+01	-1.06808050e-04
3.15900000e+01	-1.12107972e-04
3.16200000e+01	-3.56141567e-05
3.16500000e+01	3.80196881e-05
3.16800000e+01	-2.75812432e-06
3.17100000e+01	-5.55880894e-05
3.17400000e+01	-2.26664758e-05
3.17700000e+01	-2.17209149e-05
3.18000000e+01	-4.37371176e-05
3.18300000e+01	-4.61804145e-05
3.18600000e+01	-1.21682805e-04
3.18900000e+01	-8.59070651e-05
3.19200000e+01	-1.21486778e-04
3.19500000e+01	-1.87839714e-04
3.19800000e+01	-1.50077332e-04
3.20100000e+01	-2.26410913e-04
3.20400000e+01	-1.83428104e-04
3.20700000e+01	-1.48995555e-04
3.21000000e+01	-2.16625710e-05
3.21300000e+01	-5.93660794e-05
3.21600000e+01	7.41827334e-06
3.21900000e+01	5.78560059e-05
3.22200000e+01	7.08524046e-05
3.22500000e+01	9.02756707e-05
3.22800000e+01	1.96769799e-04
3.23100000e+01	1.62764421e-04
3.23400000e+01	1.60379051e-04
3.23700000e+01	1.27622767e-04
3.24000000e+01	3.75946718e-05
3.24300000e+01	1.89871362e-05
3.24600000e+01	4.95608892e-06
3.24900000e+01	-7.13660469e-05
3.25200000e+01	-5.68920224e-05
3.25500000e+01	-4.83892837e-05
3.25800000e+01	4.01434850e-06
3.26100000e+01	4.24465060e-05
3.26400000e+01	3.05704990e-05
3.26700000e+01	1.09989492e-04
3.27000000e+01	1.87122036e-04
3.27300000e+01	1.97937112e-04
3.27600000e+01	9.05658369e-05
3.27900000e+01	2.61033155e-05
3.28200000e+01	-8.63632183e-05
3.28500000e+01	-1.86494574e-04
3.28800000e+01	-5.01137625e-04
3.29100000e+01	-6.56292734e-04
3.29400000e+01	-8.09084604e-04
3.29700000e+01	-9.14251662e-04
3.30000000e+01	-1.04423205e-03
3.30300000e+01	-1.09257480e-03
3.30600000e+01	-9.75060289e-04
3.30900000e+01	-7.86123220e-04
3.31200000e+01	-5.95363936e-04
3.31500000e+01	-4.00237074e-04
3.31800000e+01	-5.39659231e-05
3.32100000e+01	2.61069514e-04
3.32400000e+01	4.76765295e-04
3.32700000e+01	5.99943997e-04
3.33000000e+01	7.16989200e-04
3.33300000e+01	6.83634724e-04
3.33600000e+01	6.06593291e-04
3.33900000e+01	5.17048064e-04
3.34200000e+01	2.57245564e-04
3.34500000e+01	2.11906861e-04
3.34800000e+01	1.84737478e-04
3.35100000e+01	2.63903174e-04
3.35400000e+01	3.26652460e-04
3.35700000e+01	5.95799396e-04
3.36000000e+01	8.16107511e-04
3.36300000e+01	9.95018804e-04
3.36600000e+01	1.12138848e-03
3.36900000e+01	9.87105633e-04
3.37200000e+01	8.65975829e-04
3.37500000e+01	7.36295937e-04
3.37800000e+01	4.24851067e-04
3.38100000e+01	1.72460899e-06
3.38400000e+01	-4.68460266e-04
3.38700000e+01	-1.00226547e-03
3.39000000e+01	-1.55016312e-03
3.39300000e+01	-2.02147891e-03
3.39600000e+01	-2.39286542e-03
3.39900000e+01	-2.55159130e-03
3.40200000e+01	-2.47886337e-03
3.40500000e+01	-2.08400638e-03
3.40800000e+01	-1.53071252e-03
3.41100000e+01	-7.92020763e-04
3.41400000e+01	1.34381435e-05
3.41700000e+01	5.72555986e-04
3.42000000e+01	1.00687466e-03
3.42300000e+01	1.19987706e-03
3.42600000e+01	1.14486803e-03
3.42900000e+01	9.14124542e-04
3.43200000e+01	6.19263522e-04
3.43500000e+01	4.32225258e-04
3.43800000e+01	2.47431272e-04
3.44100000e+01	3.09876262e-04
3.44400000e+01	3.13594621e-04
3.44700000e+01	3.79956463e-04
3.45000000e+01	4.33460699e-04
3.45300000e+01	3.73293933e-04
3.45600000e+01	3.37710675e-04
3.45900000e+01	3.22010222e-04
3.46200000e+01	2.82950817e-04
3.46500000e+01	4.27723150e-04
3.46800000e+01	4.74961320e-04
3.47100000e+01	5.07878091e-04
3.47400000e+01	4.88227428e-04
3.47700000e+01	3.73231064e-04
3.48000000e+01	2.24861189e-04
3.48300000e+01	2.26143886e-04
3.48600000e+01	2.25863259e-04
3.48900000e+01	1.91195532e-04
3.49200000e+01	1.31753626e-04
3.49500000e+01	6.85144523e-05
3.49800000e+01	7.05358551e-05
3.50100000e+01	1.49536195e-04
3.50400000e+01	2.91664185e-04
3.50700000e+01	3.64862807e-04
3.51000000e+01	3.49954606e-04
3.51300000e+01	3.43821020e-04
3.51600000e+01	2.76651072e-04
3.51900000e+01	1.72774114e-04
3.52200000e+01	1.44850836e-04
3.52500000e+01	-1.71085935e-05
3.52800000e+01	-2.71492056e-04
3.53100000e+01	-4.15039447e-04
3.53400000e+01	-5.09442702e-04
3.53700000e+01	-6.10243498e-04
3.54000000e+01	-6.27440909e-04
3.54300000e+01	-7.15883917e-04
3.54600000e+01	-6.69375467e-04
3.54900000e+01	-5.02710827e-04
3.55200000e+01	-3.34603332e-04
3.55500000e+01	-1.30641831e-04
3.55800000e+01	1.24596887e-04
3.56100000e+01	2.77428191e-04
3.56400000e+01	3.52338191e-04
3.56700000e+01	4.17301113e-04
3.57000000e+01	4.30347613e-04
3.57300000e+01	2.60500493e-04
3.57600000e+01	2.05322546e-04
3.57900000e+01	1.63229473e-04
3.58200000e+01	9.64036979e-05
3.58500000e+01	7.62424977e-05
3.58800000e+01	4.94106943e-05
3.59100000e+01	1.78027022e-05
3.59400000e+01	3.25926180e-05
3.59700000e+01	3.38877289e-05
3.60000000e+01	-6.03977432e-05
3.60300000e+01	-6.10461048e-05
3.60600000e+01	-5.41220657e-05
3.60900000e+01	2.11837435e-05
3.61200000e+01	4.58510267e-05
3.61500000e+01	4.12683559e-05
3.61800000e+01	1.09162137e-04
3.62100000e+01	5.27458079e-05
3.62400000e+01	-2.50591386e-05
3.62700000e+01	-5.55688550e-05
3.63000000e+01	-4.42062636e-05
3.63300000e+01	-1.06093029e-04
3.63600000e+01	-1.35822846e-04
3.63900000e+01	-5.99544716e-05
3.64200000e+01	-1.77456344e-05
3.64500000e+01	-4.01670258e-05
3.64800000e+01	-6.52224234e-05
3.65100000e+01	6.09637215e-05
3.65400000e+01	4.26218108e-05
3.65700000e+01	-5.75960479e-06
3.66000000e+01	-6.13393576e-05
3.66300000e+01	-5.94625420e-05
3.66600000e+01	-2.90580030e-05
3.66900000e+01	-2.68492291e-05
3.67200000e+01	-1.61750862e-04
3.67500000e+01	-1.95180407e-04
3.67800000e+01	-2.46385593e-04
3.68100000e+01	-2.46229906e-04
3.68400000e+01	-1.78640646e-04
3.68700000e+01	-2.51807286e-04
3.69000000e+01	-2.85521024e-04
3.69300000e+01	-1.73583723e-04
3.69600000e+01	-1.25339927e-04
3.69900000e+01	-6.99196426e-05
3.70200000e+01	4.05334086e-05
3.70500000e+01	7.30640325e-05
3.70800000e+01	1.04460503e-04
3.71100000e+01	1.40316519e-04
3.71400000e+01	9.84143840e-05
3.71700000e+01	6.23488121e-05
3.72000000e+01	6.64536516e-05
3.72300000e+01	-6.95875635e-06
3.72600000e+01	3.01494417e-05
3.72900000e+01	-8.32904225e-06
3.73200000e+01	-2.69704460e-07
3.73500000e+01	-2.40660550e-05
3.73800000e+01	4.39198878e-05
3.74100000e+01	3.08084797e-05
3.74400000e+01	5.73257709e-06
3.74700000e+01	-1.04400628e-05
3.75000000e+01	-6.77384085e-05
3.75300000e+01	2.10825730e-05
3.75600000e+01	2.73109001e-05
3.75900000e+01	5.04401450e-05
3.76200000e+01	9.72377334e-05
3.76500000e+01	2.89542907e-05
3.76800000e+01	3.62744137e-05
3.77100000e+01	2.24386403e-05
3.77400000e+01	-2.90965392e-05
3.77700000e+01	-7.78507340e-05
3.78000000e+01	-2.64111542e-05
3.78300000e+01	-1.99941995e-06
3.78600000e+01	2.07575441e-05
3.78900000e+01	-2.20050150e-05
3.79200000e+01	-1.33478887e-05
3.79500000e+01	-2.58387861e-05
3.79800000e+01	2.96341119e-05
3.80100000e+01	1.03400730e-04
3.80400000e+01	-6.06936388e-05
3.80700000e+01	-1.25146420e-06
3.81000000e+01	-7.08892542e-05
3.81300000e+01	-4.53868280e-05
3.81600000e+01	1.76002698e-05
3.81900000e+01	-1.03155706e-05
3.82200000e+01	-8.40042140e-05
3.82500000e+01	-7.94848235e-05
3.82800000e+01	-5.11882917e-05
3.83100000e+01	-1.03865556e-04
3.83400000e+01	-1.67618817e-04
3.83700000e+01	-1.60480234e-04
3.84000000e+01	-7.20514738e-05
3.84300000e+01	-3.11521312e-05
3.84600000e+01	-5.98572472e-05
3.84900000e+01	-3.52366415e-05
3.85200000e+01	1.42509923e-05
3.85500000e+01	-1.65265374e-05
3.85800000e+01	-3.03206614e-05
3.86100000e+01	-3.29314327e-05
3.86400000e+01	-8.21495604e-05
3.86700000e+01	-8.45576697e-05
[truncated: 1,956 more rows]
