# Supplementary material for: Observation of angular momentum transfer among crystal lattice modes
Source: Nat Phys. 2026 May 12;22(7):1100–6. doi: 10.1038/s41567-026-03274-8 (PMC13423836; doi:10.1038/s41567-026-03274-8)
Supplement: Supplementary file 10 — Source data for Extended Data Fig. 1b–f. [file 41567_2026_3274_MOESM10_ESM.zip › extended_fig1b_THz_transmisstion_sample.txt]

THz transmission measurement of the sample (Bi2Se3 on sapphire substrate)
Time (ps)	Transmitted THz (norm.)
-2.12400000e+01	-1.50841469e-06
-2.12100000e+01	3.19155880e-05
-2.11800000e+01	-6.43648022e-05
-2.11500000e+01	2.04879289e-05
-2.11200000e+01	3.16794458e-05
-2.10900000e+01	-3.20129897e-06
-2.10600000e+01	2.87468682e-05
-2.10300000e+01	4.28737290e-05
-2.10000000e+01	-4.60965159e-05
-2.09700000e+01	-3.26313198e-05
-2.09400000e+01	-2.89315391e-05
-2.09100000e+01	-1.32171236e-05
-2.08800000e+01	-4.12132445e-05
-2.08500000e+01	2.39411213e-06
-2.08200000e+01	3.75231782e-05
-2.07900000e+01	-3.27973855e-06
-2.07600000e+01	6.89822156e-05
-2.07300000e+01	-1.41337216e-05
-2.07000000e+01	4.11189158e-05
-2.06700000e+01	2.65127384e-05
-2.06400000e+01	9.39207050e-06
-2.06100000e+01	1.02296103e-05
-2.05800000e+01	-1.11684800e-05
-2.05500000e+01	-1.16087402e-05
-2.05200000e+01	-7.44802764e-06
-2.04900000e+01	2.34504161e-06
-2.04600000e+01	4.14576048e-06
-2.04300000e+01	-5.43417392e-05
-2.04000000e+01	1.41108977e-05
-2.03700000e+01	2.87073823e-05
-2.03400000e+01	-1.38903408e-05
-2.03100000e+01	-3.73809511e-06
-2.02800000e+01	2.58162027e-05
-2.02500000e+01	5.25258300e-05
-2.02200000e+01	2.02591599e-05
-2.01900000e+01	-5.39710133e-06
-2.01600000e+01	6.18935881e-06
-2.01300000e+01	-3.36357030e-05
-2.01000000e+01	-8.79156208e-05
-2.00700000e+01	-8.02684718e-06
-2.00400000e+01	-9.06112696e-06
-2.00100000e+01	-1.63024425e-05
-1.99800000e+01	1.08807293e-05
-1.99500000e+01	-2.96355188e-05
-1.99200000e+01	-1.56686727e-05
-1.98900000e+01	-4.94529450e-05
-1.98600000e+01	-1.70646084e-05
-1.98300000e+01	5.05097860e-05
-1.98000000e+01	2.10180324e-05
-1.97700000e+01	-4.73742577e-05
-1.97400000e+01	-5.45162396e-05
-1.97100000e+01	-6.69156633e-07
-1.96800000e+01	-3.56727976e-05
-1.96500000e+01	-3.71549303e-05
-1.96200000e+01	7.26115641e-06
-1.95900000e+01	2.40128049e-05
-1.95600000e+01	-1.49369296e-05
-1.95300000e+01	-7.00835596e-05
-1.95000000e+01	-3.54360107e-05
-1.94700000e+01	4.48458740e-05
-1.94400000e+01	-6.79628514e-06
-1.94100000e+01	8.90770897e-06
-1.93800000e+01	5.23497847e-05
-1.93500000e+01	2.95681120e-06
-1.93200000e+01	-2.43258286e-05
-1.92900000e+01	7.48909064e-06
-1.92600000e+01	-3.25167316e-05
-1.92300000e+01	-1.33592925e-05
-1.92000000e+01	-4.48543875e-05
-1.91700000e+01	-1.46224255e-05
-1.91400000e+01	-9.57509924e-06
-1.91100000e+01	-4.03840602e-06
-1.90800000e+01	3.06723306e-05
-1.90500000e+01	2.99989798e-05
-1.90200000e+01	3.69442623e-05
-1.89900000e+01	-2.16598147e-05
-1.89600000e+01	-1.77467088e-05
-1.89300000e+01	1.19332371e-05
-1.89000000e+01	-2.82075785e-05
-1.88700000e+01	1.20056505e-05
-1.88400000e+01	-1.29305070e-05
-1.88100000e+01	2.03925466e-05
-1.87800000e+01	5.15135361e-05
-1.87500000e+01	9.49399334e-06
-1.87200000e+01	-5.02052647e-05
-1.86900000e+01	-2.47476418e-05
-1.86600000e+01	3.66991536e-06
-1.86300000e+01	4.79959986e-06
-1.86000000e+01	-1.17643064e-05
-1.85700000e+01	-1.85920926e-05
-1.85400000e+01	-9.15838144e-06
-1.85100000e+01	-4.55482944e-06
-1.84800000e+01	6.18377470e-06
-1.84500000e+01	2.75941468e-05
-1.84200000e+01	2.17439009e-05
-1.83900000e+01	2.91777162e-05
-1.83600000e+01	-2.69114438e-05
-1.83300000e+01	3.85880028e-05
-1.83000000e+01	-2.29370467e-06
-1.82700000e+01	9.51413880e-06
-1.82400000e+01	4.21254985e-05
-1.82100000e+01	-2.37757377e-05
-1.81800000e+01	-5.14434771e-05
-1.81500000e+01	-9.84360375e-06
-1.81200000e+01	7.64063055e-06
-1.80900000e+01	9.78961514e-06
-1.80600000e+01	2.56637144e-05
-1.80300000e+01	-3.28328054e-05
-1.80000000e+01	-2.58345436e-05
-1.79700000e+01	-2.90938138e-07
-1.79400000e+01	1.91318654e-05
-1.79100000e+01	-4.48805404e-06
-1.78800000e+01	-4.17819401e-05
-1.78500000e+01	-5.53079453e-05
-1.78200000e+01	-1.32416189e-05
-1.77900000e+01	4.19200130e-06
-1.77600000e+01	-2.00568054e-05
-1.77300000e+01	-5.44311724e-05
-1.77000000e+01	-4.65075113e-05
-1.76700000e+01	2.34067851e-05
-1.76400000e+01	3.07895847e-05
-1.76100000e+01	-1.19126115e-05
-1.75800000e+01	4.57965857e-05
-1.75500000e+01	1.65167229e-05
-1.75200000e+01	8.60210749e-06
-1.74900000e+01	-2.26300038e-05
-1.74600000e+01	1.53283886e-06
-1.74300000e+01	-4.10008109e-06
-1.74000000e+01	-6.63539957e-06
-1.73700000e+01	3.08754165e-06
-1.73400000e+01	2.69221061e-05
-1.73100000e+01	3.60895765e-05
-1.72800000e+01	6.08045681e-06
-1.72500000e+01	-2.50487949e-05
-1.72200000e+01	-2.42712489e-05
-1.71900000e+01	2.92826098e-05
-1.71600000e+01	2.26520521e-05
-1.71300000e+01	-6.77667005e-05
-1.71000000e+01	-6.40796101e-05
-1.70700000e+01	3.03696580e-05
-1.70400000e+01	2.41884023e-05
-1.70100000e+01	1.25278034e-05
-1.69800000e+01	-2.14315821e-05
-1.69500000e+01	-3.14522185e-05
-1.69200000e+01	3.39824427e-05
-1.68900000e+01	4.06185693e-05
-1.68600000e+01	2.55865274e-06
-1.68300000e+01	4.00419180e-05
-1.68000000e+01	2.44496228e-05
-1.67700000e+01	5.54052554e-05
-1.67400000e+01	1.83494571e-05
-1.67100000e+01	-3.85854383e-05
-1.66800000e+01	-3.23387602e-05
-1.66500000e+01	2.12397134e-05
-1.66200000e+01	-2.66947092e-05
-1.65900000e+01	-1.92372729e-05
-1.65600000e+01	-1.96597746e-05
-1.65300000e+01	-5.70105180e-05
-1.65000000e+01	-2.76069630e-05
-1.64700000e+01	2.52567028e-05
-1.64400000e+01	-7.10400210e-06
-1.64100000e+01	-1.60104671e-06
-1.63800000e+01	2.36719572e-05
-1.63500000e+01	-1.12002375e-06
-1.63200000e+01	-2.69750877e-05
-1.62900000e+01	-2.44393568e-05
-1.62600000e+01	7.79177311e-06
-1.62300000e+01	5.12123854e-05
-1.62000000e+01	2.23565783e-05
-1.61700000e+01	1.39500056e-05
-1.61400000e+01	-1.96560162e-05
-1.61100000e+01	-2.28418219e-05
-1.60800000e+01	-1.50108133e-05
-1.60500000e+01	1.01256179e-05
-1.60200000e+01	1.12387773e-05
-1.59900000e+01	-1.55160693e-05
-1.59600000e+01	-3.71480268e-05
-1.59300000e+01	1.32405363e-06
-1.59000000e+01	3.34430950e-05
-1.58700000e+01	-1.69935502e-05
-1.58400000e+01	-3.77895444e-06
-1.58100000e+01	-1.00968376e-05
-1.57800000e+01	-1.38892050e-05
-1.57500000e+01	1.02173970e-05
-1.57200000e+01	1.44858181e-06
-1.56900000e+01	-2.26412903e-05
-1.56600000e+01	-2.79311806e-05
-1.56300000e+01	1.95704491e-05
-1.56000000e+01	2.33371095e-05
-1.55700000e+01	-1.18294735e-05
-1.55400000e+01	1.39107389e-05
-1.55100000e+01	3.47889824e-05
-1.54800000e+01	-2.03289015e-05
-1.54500000e+01	-4.22350000e-05
-1.54200000e+01	-5.32792800e-05
-1.53900000e+01	-7.83814663e-07
-1.53600000e+01	3.85961165e-05
-1.53300000e+01	-1.55886819e-05
-1.53000000e+01	1.46080584e-05
-1.52700000e+01	-1.61158709e-06
-1.52400000e+01	1.38427217e-05
-1.52100000e+01	2.36067756e-05
-1.51800000e+01	2.56143797e-05
-1.51500000e+01	4.44644929e-05
-1.51200000e+01	2.18735446e-05
-1.50900000e+01	1.33311052e-05
-1.50600000e+01	1.04205595e-05
-1.50300000e+01	3.40477167e-05
-1.50000000e+01	1.12541253e-05
-1.49700000e+01	4.41492143e-06
-1.49400000e+01	-2.03792133e-05
-1.49100000e+01	-7.60766702e-06
-1.48800000e+01	-3.71683526e-05
-1.48500000e+01	1.46789334e-05
-1.48200000e+01	4.79748880e-05
-1.47900000e+01	2.75400750e-05
-1.47600000e+01	2.57997130e-05
-1.47300000e+01	1.04071909e-05
-1.47000000e+01	2.06371625e-05
-1.46700000e+01	7.33553988e-06
-1.46400000e+01	-5.47342133e-05
-1.46100000e+01	6.39032298e-05
-1.45800000e+01	-1.72526750e-07
-1.45500000e+01	-3.48585791e-05
-1.45200000e+01	2.25569491e-05
-1.44900000e+01	4.70969585e-06
-1.44600000e+01	3.09501110e-06
-1.44300000e+01	-2.12771262e-05
-1.44000000e+01	-2.67624896e-05
-1.43700000e+01	-4.36211462e-05
-1.43400000e+01	2.09149356e-05
-1.43100000e+01	6.23663294e-05
-1.42800000e+01	4.79986941e-05
-1.42500000e+01	-4.50393563e-07
-1.42200000e+01	5.12280847e-05
-1.41900000e+01	-6.13340630e-06
-1.41600000e+01	9.19464019e-05
-1.41300000e+01	3.66619943e-05
-1.41000000e+01	-2.41050062e-05
-1.40700000e+01	3.24745692e-06
-1.40400000e+01	2.86109989e-05
-1.40100000e+01	1.36524307e-05
-1.39800000e+01	1.73377255e-05
-1.39500000e+01	-1.08398726e-05
-1.39200000e+01	-2.45531556e-05
-1.38900000e+01	-3.32427003e-05
-1.38600000e+01	-7.87883839e-06
-1.38300000e+01	-6.84985869e-05
-1.38000000e+01	-6.66884413e-05
-1.37700000e+01	-3.64074812e-05
-1.37400000e+01	-4.03964421e-05
-1.37100000e+01	-7.23212923e-06
-1.36800000e+01	-3.74152624e-05
-1.36500000e+01	-2.07164015e-05
-1.36200000e+01	-5.06327231e-05
-1.35900000e+01	-1.30018681e-05
-1.35600000e+01	-1.85836005e-05
-1.35300000e+01	-4.18954713e-05
-1.35000000e+01	-8.04084500e-06
-1.34700000e+01	-2.86409659e-06
-1.34400000e+01	-1.65770764e-06
-1.34100000e+01	-4.09732660e-05
-1.33800000e+01	1.44171753e-05
-1.33500000e+01	-1.92968567e-05
-1.33200000e+01	-2.31946353e-05
-1.32900000e+01	1.60003758e-05
-1.32600000e+01	1.86564780e-05
-1.32300000e+01	-3.27633366e-05
-1.32000000e+01	-3.76265394e-06
-1.31700000e+01	-2.74146717e-05
-1.31400000e+01	-1.76740685e-05
-1.31100000e+01	-2.39232157e-05
-1.30800000e+01	-3.70726595e-05
-1.30500000e+01	-4.30348408e-06
-1.30200000e+01	4.74498099e-05
-1.29900000e+01	3.29326708e-05
-1.29600000e+01	1.30283298e-05
-1.29300000e+01	-1.85572237e-05
-1.29000000e+01	-4.29752282e-05
-1.28700000e+01	2.07817912e-05
-1.28400000e+01	-1.87600408e-05
-1.28100000e+01	-4.26900468e-06
-1.27800000e+01	2.42243557e-05
-1.27500000e+01	3.26173853e-05
-1.27200000e+01	-4.63599315e-05
-1.26900000e+01	-5.50672385e-05
-1.26600000e+01	-5.97058118e-05
-1.26300000e+01	2.41561831e-05
-1.26000000e+01	2.84858976e-06
-1.25700000e+01	8.24930145e-06
-1.25400000e+01	-7.03587491e-05
-1.25100000e+01	-2.37559061e-05
-1.24800000e+01	-3.13017334e-05
-1.24500000e+01	-1.90753379e-05
-1.24200000e+01	-2.75419265e-05
-1.23900000e+01	-4.09034640e-05
-1.23600000e+01	-8.56180293e-06
-1.23300000e+01	-9.54913317e-06
-1.23000000e+01	-2.91633407e-05
-1.22700000e+01	2.02720330e-05
-1.22400000e+01	4.32552208e-06
-1.22100000e+01	-1.51101908e-05
-1.21800000e+01	1.59223483e-05
-1.21500000e+01	7.78031676e-05
-1.21200000e+01	-3.59987909e-05
-1.20900000e+01	-2.32904164e-05
-1.20600000e+01	2.70435259e-05
-1.20300000e+01	5.74619279e-05
-1.20000000e+01	-1.39055521e-06
-1.19700000e+01	-1.90651740e-05
-1.19400000e+01	6.96480853e-06
-1.19100000e+01	-4.13789153e-05
-1.18800000e+01	-1.42713474e-05
-1.18500000e+01	-5.03373743e-05
-1.18200000e+01	5.54255999e-06
-1.17900000e+01	-3.91165636e-05
-1.17600000e+01	-2.12285861e-05
-1.17300000e+01	-9.54083393e-06
-1.17000000e+01	-6.63393426e-05
-1.16700000e+01	-3.05526124e-05
-1.16400000e+01	-5.19750739e-05
-1.16100000e+01	-3.90268791e-05
-1.15800000e+01	-2.28994683e-06
-1.15500000e+01	-6.60083135e-05
-1.15200000e+01	-4.61227503e-05
-1.14900000e+01	2.78033635e-05
-1.14600000e+01	-2.46858005e-05
-1.14300000e+01	-4.07420799e-05
-1.14000000e+01	-5.03233733e-05
-1.13700000e+01	-1.68304007e-05
-1.13400000e+01	-3.17526913e-05
-1.13100000e+01	3.49560980e-06
-1.12800000e+01	-2.71917592e-05
-1.12500000e+01	-7.08200946e-05
-1.12200000e+01	-1.05525543e-05
-1.11900000e+01	-2.69482580e-07
-1.11600000e+01	-1.00523198e-05
-1.11300000e+01	-2.98674582e-07
-1.11000000e+01	2.26498439e-05
-1.10700000e+01	4.58967559e-06
-1.10400000e+01	-4.06795956e-05
-1.10100000e+01	6.74594892e-06
-1.09800000e+01	-3.08214227e-05
-1.09500000e+01	8.89430975e-06
-1.09200000e+01	-2.86866855e-05
-1.08900000e+01	-2.49854014e-05
-1.08600000e+01	-5.62993017e-05
-1.08300000e+01	2.16219697e-05
-1.08000000e+01	-1.04720299e-05
-1.07700000e+01	1.64208809e-05
-1.07400000e+01	1.83909976e-05
-1.07100000e+01	1.82973481e-05
-1.06800000e+01	1.41389886e-05
-1.06500000e+01	-6.33708528e-05
-1.06200000e+01	-5.19257972e-05
-1.05900000e+01	6.39169872e-05
-1.05600000e+01	2.90426363e-05
-1.05300000e+01	-6.00946664e-05
-1.05000000e+01	-7.00939468e-05
-1.04700000e+01	-8.97107433e-05
-1.04400000e+01	-1.00736773e-04
-1.04100000e+01	-1.37508411e-05
-1.03800000e+01	3.27331919e-05
-1.03500000e+01	6.79014528e-07
-1.03200000e+01	-4.05063809e-05
-1.02900000e+01	2.64004246e-05
-1.02600000e+01	-1.43772929e-05
-1.02300000e+01	3.10265015e-05
-1.02000000e+01	9.07864754e-05
-1.01700000e+01	6.00076802e-05
-1.01400000e+01	4.91888103e-05
-1.01100000e+01	-3.21016617e-05
-1.00800000e+01	-2.15957596e-05
-1.00500000e+01	-4.65486506e-05
-1.00200000e+01	-1.44549302e-05
-9.99000000e+00	1.44450049e-05
-9.96000000e+00	-1.81729243e-05
-9.93000000e+00	-1.61975431e-05
-9.90000000e+00	-5.23641173e-05
-9.87000000e+00	-4.78999207e-05
-9.84000000e+00	-4.22516077e-05
-9.81000000e+00	-4.24919233e-05
-9.78000000e+00	-7.44000535e-05
-9.75000000e+00	-5.27606904e-05
-9.72000000e+00	-3.44499480e-05
-9.69000000e+00	-7.07114749e-05
-9.66000000e+00	-5.55519170e-05
-9.63000000e+00	-7.60735852e-05
-9.60000000e+00	-7.94944755e-05
-9.57000000e+00	-3.95401846e-05
-9.54000000e+00	-4.31223330e-05
-9.51000000e+00	-1.98719476e-05
-9.48000000e+00	-3.74805915e-05
-9.45000000e+00	-1.66449951e-05
-9.42000000e+00	3.29737600e-05
-9.39000000e+00	2.69204308e-05
-9.36000000e+00	-3.39810070e-05
-9.33000000e+00	3.00297282e-07
-9.30000000e+00	-1.68286444e-05
-9.27000000e+00	-2.88151740e-05
-9.24000000e+00	-1.00478119e-04
-9.21000000e+00	-1.07836332e-04
-9.18000000e+00	-6.20271456e-05
-9.15000000e+00	-4.48920459e-05
-9.12000000e+00	-4.45184428e-05
-9.09000000e+00	-1.33887719e-04
-9.06000000e+00	-4.81439676e-05
-9.03000000e+00	-6.07712635e-07
-9.00000000e+00	3.48780951e-05
-8.97000000e+00	7.65831068e-05
-8.94000000e+00	3.80116055e-05
-8.91000000e+00	3.45975166e-05
-8.88000000e+00	9.46277026e-05
-8.85000000e+00	9.24519427e-05
-8.82000000e+00	5.18711593e-05
-8.79000000e+00	8.24076903e-05
-8.76000000e+00	2.21137707e-05
-8.73000000e+00	-2.52808564e-05
-8.70000000e+00	-1.57769418e-05
-8.67000000e+00	8.40763320e-06
-8.64000000e+00	1.15018479e-05
-8.61000000e+00	2.41706068e-05
-8.58000000e+00	2.35013919e-05
-8.55000000e+00	1.49182450e-05
-8.52000000e+00	1.44873155e-05
-8.49000000e+00	-7.51222247e-05
-8.46000000e+00	-8.55622248e-05
-8.43000000e+00	-1.16629610e-04
-8.40000000e+00	-9.31076246e-05
-8.37000000e+00	-7.24394727e-05
-8.34000000e+00	-9.02808908e-05
-8.31000000e+00	-2.05645828e-05
-8.28000000e+00	-2.53105264e-05
-8.25000000e+00	-6.09786101e-05
-8.22000000e+00	-4.80847303e-05
-8.19000000e+00	-8.91335611e-06
-8.16000000e+00	-4.72643330e-05
-8.13000000e+00	3.28281985e-05
-8.10000000e+00	-2.55246431e-05
-8.07000000e+00	-6.75433621e-06
-8.04000000e+00	-2.36593468e-05
-8.01000000e+00	-2.85901568e-05
-7.98000000e+00	2.93283476e-05
-7.95000000e+00	-1.30776024e-05
-7.92000000e+00	-2.81960212e-05
-7.89000000e+00	-8.10802427e-05
-7.86000000e+00	-4.50559873e-05
-7.83000000e+00	3.46633693e-05
-7.80000000e+00	2.16512366e-06
-7.77000000e+00	-4.19249513e-05
-7.74000000e+00	-7.14794173e-06
-7.71000000e+00	-3.32021680e-05
-7.68000000e+00	1.55232039e-06
-7.65000000e+00	-2.47606559e-05
-7.62000000e+00	-4.79588892e-05
-7.59000000e+00	-1.81214719e-05
-7.56000000e+00	-2.22544587e-05
-7.53000000e+00	-1.15885550e-05
-7.50000000e+00	6.72764221e-06
-7.47000000e+00	2.88762945e-05
-7.44000000e+00	5.61561896e-05
-7.41000000e+00	6.70192469e-06
-7.38000000e+00	-2.06567989e-05
-7.35000000e+00	1.21862649e-05
-7.32000000e+00	-1.98698877e-05
-7.29000000e+00	-3.66050203e-05
-7.26000000e+00	-1.78903294e-05
-7.23000000e+00	-2.06055001e-05
-7.20000000e+00	-1.24505201e-05
-7.17000000e+00	-3.78409413e-05
-7.14000000e+00	-4.58243731e-06
-7.11000000e+00	-2.01240419e-05
-7.08000000e+00	2.35924738e-05
-7.05000000e+00	-3.14905271e-05
-7.02000000e+00	-1.16157882e-05
-6.99000000e+00	-4.51802711e-05
-6.96000000e+00	-7.23002275e-05
-6.93000000e+00	-7.15756966e-05
-6.90000000e+00	-4.09329818e-05
-6.87000000e+00	-3.79949365e-05
-6.84000000e+00	-6.42361118e-05
-6.81000000e+00	3.88616179e-06
-6.78000000e+00	-1.07424358e-05
-6.75000000e+00	-5.40073791e-05
-6.72000000e+00	-2.12151651e-05
-6.69000000e+00	3.60013794e-06
-6.66000000e+00	-8.32912760e-05
-6.63000000e+00	-4.16331148e-05
-6.60000000e+00	-2.82278564e-05
-6.57000000e+00	-1.86411957e-05
-6.54000000e+00	-6.18581717e-05
-6.51000000e+00	-8.26115483e-06
-6.48000000e+00	1.60112820e-06
-6.45000000e+00	-4.36664438e-05
-6.42000000e+00	-3.47339843e-05
-6.39000000e+00	4.90298251e-06
-6.36000000e+00	-2.00932714e-05
-6.33000000e+00	-1.04499586e-05
-6.30000000e+00	-2.34667139e-05
-6.27000000e+00	-1.06959846e-05
-6.24000000e+00	1.66082480e-05
-6.21000000e+00	3.63044599e-06
-6.18000000e+00	-8.03091080e-07
-6.15000000e+00	-2.86333347e-05
-6.12000000e+00	-1.53808437e-05
-6.09000000e+00	2.42877867e-05
-6.06000000e+00	4.46310523e-05
-6.03000000e+00	-1.43464424e-05
-6.00000000e+00	-3.46217927e-05
-5.97000000e+00	1.85846337e-05
-5.94000000e+00	-1.84856640e-05
-5.91000000e+00	-2.75546068e-05
-5.88000000e+00	-2.19712321e-05
-5.85000000e+00	-5.53463237e-05
-5.82000000e+00	-1.73858468e-05
-5.79000000e+00	1.74100772e-05
-5.76000000e+00	-4.40173773e-05
-5.73000000e+00	5.54279593e-05
-5.70000000e+00	3.01953487e-06
-5.67000000e+00	2.97455241e-05
-5.64000000e+00	4.29950739e-05
-5.61000000e+00	2.03042817e-05
-5.58000000e+00	2.03621901e-05
-5.55000000e+00	-1.64836410e-05
-5.52000000e+00	-5.28783890e-06
-5.49000000e+00	-2.87519715e-05
-5.46000000e+00	-6.78522437e-05
-5.43000000e+00	-1.25567108e-05
-5.40000000e+00	-2.55055868e-06
-5.37000000e+00	-1.26861850e-05
-5.34000000e+00	-4.19651782e-05
-5.31000000e+00	-6.37339692e-05
-5.28000000e+00	4.55604928e-06
-5.25000000e+00	6.21220005e-05
-5.22000000e+00	2.92850728e-05
-5.19000000e+00	-2.85254520e-05
-5.16000000e+00	-3.42176720e-05
-5.13000000e+00	1.24674348e-05
-5.10000000e+00	5.20081038e-06
-5.07000000e+00	-2.03168729e-05
-5.04000000e+00	-2.27118958e-05
-5.01000000e+00	-2.44253974e-05
-4.98000000e+00	1.06136727e-05
-4.95000000e+00	8.07950967e-06
-4.92000000e+00	2.80511099e-06
-4.89000000e+00	5.48083541e-06
-4.86000000e+00	-4.48348560e-05
-4.83000000e+00	5.62932661e-06
-4.80000000e+00	-2.25892763e-05
-4.77000000e+00	9.62243259e-06
-4.74000000e+00	1.35339057e-05
-4.71000000e+00	-3.22329401e-05
-4.68000000e+00	-2.21865935e-05
-4.65000000e+00	-5.16816066e-06
-4.62000000e+00	1.98020558e-05
-4.59000000e+00	1.00218246e-05
-4.56000000e+00	-1.35314175e-05
-4.53000000e+00	-1.55436967e-05
-4.50000000e+00	3.95488807e-05
-4.47000000e+00	1.77386014e-05
-4.44000000e+00	-3.91509574e-05
-4.41000000e+00	1.05627370e-05
-4.38000000e+00	3.20756283e-05
-4.35000000e+00	7.13060811e-06
-4.32000000e+00	-6.35560223e-05
-4.29000000e+00	-4.72405565e-05
-4.26000000e+00	1.15743406e-06
-4.23000000e+00	-4.89440598e-05
-4.20000000e+00	-7.55896525e-05
-4.17000000e+00	-5.43815147e-06
-4.14000000e+00	-2.31410792e-05
-4.11000000e+00	-2.30246653e-05
-4.08000000e+00	3.19828456e-05
-4.05000000e+00	5.99674331e-05
-4.02000000e+00	1.89970372e-05
-3.99000000e+00	-4.47823198e-05
-3.96000000e+00	-4.56583984e-05
-3.93000000e+00	-4.60563738e-05
-3.90000000e+00	-2.95778672e-05
-3.87000000e+00	-4.95360108e-06
-3.84000000e+00	1.80860258e-05
-3.81000000e+00	5.00604642e-06
-3.78000000e+00	-3.46759684e-05
-3.75000000e+00	1.55245694e-05
-3.72000000e+00	-3.50325141e-05
-3.69000000e+00	3.88314712e-06
-3.66000000e+00	4.42255982e-05
-3.63000000e+00	-5.58414971e-08
-3.60000000e+00	-1.34874606e-05
-3.57000000e+00	-3.18186192e-05
-3.54000000e+00	-1.03752484e-05
-3.51000000e+00	-6.34864116e-05
-3.48000000e+00	-2.28420928e-05
-3.45000000e+00	-2.15669267e-05
-3.42000000e+00	-8.71585802e-05
-3.39000000e+00	-5.17590956e-05
-3.36000000e+00	6.91559151e-06
-3.33000000e+00	-6.69826627e-05
-3.30000000e+00	-3.72853062e-05
-3.27000000e+00	5.25940165e-07
-3.24000000e+00	4.35954673e-05
-3.21000000e+00	1.97131990e-05
-3.18000000e+00	-1.18494872e-05
-3.15000000e+00	-2.68599250e-05
-3.12000000e+00	-1.45663323e-05
-3.09000000e+00	5.25338453e-05
-3.06000000e+00	8.69718520e-05
-3.03000000e+00	2.06086360e-05
-3.00000000e+00	6.56816013e-06
-2.97000000e+00	3.23913366e-05
-2.94000000e+00	9.49761769e-05
-2.91000000e+00	-3.12573809e-05
-2.88000000e+00	-6.10785652e-05
-2.85000000e+00	-3.43200393e-05
-2.82000000e+00	2.62719337e-05
-2.79000000e+00	4.71524566e-05
-2.76000000e+00	-6.18826794e-06
-2.73000000e+00	-1.94392608e-05
-2.70000000e+00	-6.65687124e-05
-2.67000000e+00	-6.70602802e-05
-2.64000000e+00	-7.70313790e-05
-2.61000000e+00	-5.38972373e-05
-2.58000000e+00	-7.27743665e-05
-2.55000000e+00	-7.27341714e-05
-2.52000000e+00	-1.48830383e-05
-2.49000000e+00	4.01000418e-06
-2.46000000e+00	2.72274561e-05
-2.43000000e+00	-1.13678457e-04
-2.40000000e+00	1.81753296e-05
-2.37000000e+00	3.37464009e-05
-2.34000000e+00	-2.58901998e-05
-2.31000000e+00	-1.49482832e-05
-2.28000000e+00	-6.23042966e-05
-2.25000000e+00	-8.35317587e-06
-2.22000000e+00	-1.83076406e-05
-2.19000000e+00	-9.00098064e-07
-2.16000000e+00	-2.26303944e-05
-2.13000000e+00	-4.96527312e-05
-2.10000000e+00	-9.07647035e-05
-2.07000000e+00	-8.34430873e-05
-2.04000000e+00	-5.44187821e-05
-2.01000000e+00	-6.53371898e-05
-1.98000000e+00	-1.13979320e-04
-1.95000000e+00	-1.34492827e-04
-1.92000000e+00	-1.15715050e-04
-1.89000000e+00	-1.87719036e-04
-1.86000000e+00	-1.89079119e-04
-1.83000000e+00	-1.46450201e-04
-1.80000000e+00	-1.52591638e-04
-1.77000000e+00	-1.96230906e-04
-1.74000000e+00	-6.43150898e-05
-1.71000000e+00	-7.20630295e-06
-1.68000000e+00	5.13427654e-05
-1.65000000e+00	1.90779023e-04
-1.62000000e+00	2.92160402e-04
-1.59000000e+00	3.95006237e-04
-1.56000000e+00	3.95873991e-04
-1.53000000e+00	4.09477495e-04
-1.50000000e+00	3.70684720e-04
-1.47000000e+00	2.87009309e-04
-1.44000000e+00	1.67895360e-04
-1.41000000e+00	8.41149452e-05
-1.38000000e+00	5.21641137e-05
-1.35000000e+00	5.93827301e-05
-1.32000000e+00	5.31985712e-05
-1.29000000e+00	2.41374900e-05
-1.26000000e+00	4.18026808e-05
-1.23000000e+00	-1.76177082e-06
-1.20000000e+00	-2.38034928e-05
-1.17000000e+00	-9.01748053e-05
-1.14000000e+00	-2.36430919e-04
-1.11000000e+00	-2.32277415e-04
-1.08000000e+00	-2.08438190e-04
-1.05000000e+00	-2.20646771e-04
-1.02000000e+00	-1.31529350e-04
-9.90000000e-01	-1.12131687e-04
-9.60000000e-01	-9.37083334e-05
-9.30000000e-01	-9.82202844e-05
-9.00000000e-01	-1.23999688e-04
-8.70000000e-01	3.63651606e-06
-8.40000000e-01	-6.07071427e-05
-8.10000000e-01	-3.99140063e-05
-7.80000000e-01	-1.73468647e-05
-7.50000000e-01	-5.53318271e-05
-7.20000000e-01	-1.64581019e-04
-6.90000000e-01	-1.66934525e-04
-6.60000000e-01	-2.55545074e-04
-6.30000000e-01	-3.24751635e-04
-6.00000000e-01	-4.38672313e-04
-5.70000000e-01	-6.45430449e-04
-5.40000000e-01	-7.56066804e-04
-5.10000000e-01	-8.66493402e-04
-4.80000000e-01	-1.07124501e-03
-4.50000000e-01	-1.32521801e-03
-4.20000000e-01	-1.56836850e-03
-3.90000000e-01	-1.75979329e-03
-3.60000000e-01	-1.96443850e-03
-3.30000000e-01	-2.13781867e-03
-3.00000000e-01	-2.19430610e-03
-2.70000000e-01	-1.99404737e-03
-2.40000000e-01	-1.45498510e-03
-2.10000000e-01	-5.38638238e-04
-1.80000000e-01	7.20554121e-04
-1.50000000e-01	2.11950594e-03
-1.20000000e-01	3.65319286e-03
-9.00000000e-02	5.07478636e-03
-6.00000000e-02	5.98154825e-03
-3.00000000e-02	6.20658675e-03
0.00000000e+00	5.77783237e-03
3.00000000e-02	4.53517033e-03
6.00000000e-02	3.00158329e-03
9.00000000e-02	1.55011043e-03
1.20000000e-01	5.13742196e-04
1.50000000e-01	-1.02426808e-06
1.80000000e-01	4.11302582e-05
2.10000000e-01	2.56496034e-04
2.40000000e-01	3.96515729e-04
2.70000000e-01	8.55768968e-05
3.00000000e-01	-6.96618567e-04
3.30000000e-01	-1.68734324e-03
3.60000000e-01	-2.61449145e-03
3.90000000e-01	-3.18477360e-03
4.20000000e-01	-3.29937658e-03
4.50000000e-01	-2.95589963e-03
4.80000000e-01	-2.42063049e-03
5.10000000e-01	-2.01499336e-03
5.40000000e-01	-1.76165433e-03
5.70000000e-01	-1.56626954e-03
6.00000000e-01	-1.15302576e-03
6.30000000e-01	-5.49820863e-04
6.60000000e-01	4.14335323e-06
6.90000000e-01	3.18505747e-04
7.20000000e-01	3.99338647e-04
7.50000000e-01	2.83499717e-04
7.80000000e-01	1.15299820e-04
8.10000000e-01	3.72258528e-05
8.40000000e-01	-5.55450374e-05
8.70000000e-01	-1.87350303e-04
9.00000000e-01	-4.56724063e-04
9.30000000e-01	-6.84709882e-04
9.60000000e-01	-8.62145371e-04
9.90000000e-01	-8.58277136e-04
1.02000000e+00	-7.60375590e-04
1.05000000e+00	-6.00021386e-04
1.08000000e+00	-5.76926480e-04
1.11000000e+00	-5.05845108e-04
1.14000000e+00	-4.21582867e-04
1.17000000e+00	-1.15538318e-04
1.20000000e+00	1.09398421e-04
1.23000000e+00	4.07902514e-04
1.26000000e+00	6.70123174e-04
1.29000000e+00	9.37516932e-04
1.32000000e+00	1.31756365e-03
1.35000000e+00	1.67952897e-03
1.38000000e+00	1.88408132e-03
1.41000000e+00	1.73623784e-03
1.44000000e+00	1.53278627e-03
1.47000000e+00	1.12987509e-03
1.50000000e+00	6.53174471e-04
1.53000000e+00	1.63087813e-04
1.56000000e+00	-1.89584933e-04
1.59000000e+00	-4.03533942e-04
1.62000000e+00	-4.04116078e-04
1.65000000e+00	-2.14413795e-04
1.68000000e+00	-1.06544816e-04
1.71000000e+00	-8.63860624e-05
1.74000000e+00	-2.51983374e-04
1.77000000e+00	-5.04744435e-04
1.80000000e+00	-7.31249991e-04
1.83000000e+00	-1.00006498e-03
1.86000000e+00	-1.09192641e-03
1.89000000e+00	-9.82448021e-04
1.92000000e+00	-7.42922927e-04
1.95000000e+00	-5.34762957e-04
1.98000000e+00	-4.56643591e-04
2.01000000e+00	-3.26701508e-04
2.04000000e+00	-2.33072952e-04
2.07000000e+00	-1.17561644e-04
2.10000000e+00	1.77570519e-05
2.13000000e+00	1.33566708e-04
2.16000000e+00	1.78223338e-04
2.19000000e+00	2.08871922e-04
2.22000000e+00	8.53139316e-05
2.25000000e+00	-7.68141236e-06
2.28000000e+00	-4.73875970e-05
2.31000000e+00	-3.61444732e-05
2.34000000e+00	-5.14367568e-05
2.37000000e+00	-1.59608709e-04
2.40000000e+00	-2.17193290e-04
2.43000000e+00	-2.61287661e-04
2.46000000e+00	-2.44485102e-04
2.49000000e+00	-2.79921136e-04
2.52000000e+00	-1.24934717e-04
2.55000000e+00	-5.97780948e-05
2.58000000e+00	-1.98563603e-05
2.61000000e+00	-9.97394700e-06
2.64000000e+00	1.91520419e-05
2.67000000e+00	6.91648906e-05
2.70000000e+00	2.85407153e-04
2.73000000e+00	4.07192850e-04
2.76000000e+00	4.25171859e-04
2.79000000e+00	5.35535823e-04
2.82000000e+00	5.95201012e-04
2.85000000e+00	5.91756612e-04
2.88000000e+00	4.69309975e-04
2.91000000e+00	3.66232575e-04
2.94000000e+00	1.70392435e-04
2.97000000e+00	1.26808718e-05
3.00000000e+00	2.12328347e-05
3.03000000e+00	-6.19982158e-05
3.06000000e+00	-1.11958740e-04
3.09000000e+00	-1.10509758e-04
3.12000000e+00	-2.46087970e-05
3.15000000e+00	-6.83692842e-06
3.18000000e+00	2.47299396e-05
3.21000000e+00	-5.82389781e-05
3.24000000e+00	-1.52678671e-04
3.27000000e+00	-2.42586804e-04
3.30000000e+00	-2.62807357e-04
3.33000000e+00	-2.67595412e-04
3.36000000e+00	-2.54764120e-04
3.39000000e+00	-1.78054323e-04
3.42000000e+00	-1.03185785e-04
3.45000000e+00	-4.10360122e-05
3.48000000e+00	-4.95526167e-05
3.51000000e+00	-5.37922887e-05
3.54000000e+00	6.81661781e-07
3.57000000e+00	-2.32501385e-05
3.60000000e+00	-4.13256274e-05
3.63000000e+00	-2.69869122e-05
3.66000000e+00	1.34377334e-05
3.69000000e+00	5.46543610e-05
3.72000000e+00	3.88605028e-05
3.75000000e+00	7.97905521e-06
3.78000000e+00	-1.14268791e-05
3.81000000e+00	-6.35535729e-05
3.84000000e+00	-4.67715815e-05
3.87000000e+00	-7.85789700e-05
3.90000000e+00	-3.76907079e-05
3.93000000e+00	-1.65691003e-05
3.96000000e+00	-1.36603822e-05
3.99000000e+00	-5.36747092e-05
4.02000000e+00	1.49168333e-05
4.05000000e+00	-2.64168413e-05
4.08000000e+00	-2.23129919e-05
4.11000000e+00	-2.42640121e-05
4.14000000e+00	1.05216840e-05
4.17000000e+00	7.61530116e-05
4.20000000e+00	1.34037009e-04
4.23000000e+00	1.25369545e-04
4.26000000e+00	1.75863838e-04
4.29000000e+00	1.35423329e-04
4.32000000e+00	1.14398890e-04
4.35000000e+00	5.46187305e-05
4.38000000e+00	-2.23686372e-06
4.41000000e+00	2.78042259e-06
4.44000000e+00	-1.24429856e-05
4.47000000e+00	-9.34763435e-05
4.50000000e+00	-5.35291879e-05
4.53000000e+00	-1.82100294e-05
4.56000000e+00	5.64196331e-06
4.59000000e+00	-1.93590101e-05
4.62000000e+00	-2.29270113e-05
4.65000000e+00	-1.23665952e-05
4.68000000e+00	-5.54617843e-05
4.71000000e+00	-6.33804772e-05
4.74000000e+00	-6.85683504e-05
4.77000000e+00	-1.01015430e-04
4.80000000e+00	-9.15834117e-05
4.83000000e+00	-8.32559246e-05
4.86000000e+00	-2.72805427e-05
4.89000000e+00	-4.63918021e-05
4.92000000e+00	-6.41454976e-05
4.95000000e+00	-5.35497921e-05
4.98000000e+00	-4.24716564e-05
5.01000000e+00	-8.99519605e-05
5.04000000e+00	-2.46737883e-05
5.07000000e+00	-2.12440226e-05
5.10000000e+00	8.05655159e-05
5.13000000e+00	4.05552296e-05
5.16000000e+00	-4.06554987e-06
5.19000000e+00	-7.98779061e-06
5.22000000e+00	-2.34971325e-05
5.25000000e+00	-4.15659508e-05
5.28000000e+00	-6.95196509e-05
5.31000000e+00	-4.84056779e-05
5.34000000e+00	-8.60111798e-05
5.37000000e+00	-4.83374711e-05
5.40000000e+00	5.45446762e-05
5.43000000e+00	2.05655082e-05
5.46000000e+00	-2.84595732e-05
5.49000000e+00	-5.52415389e-05
5.52000000e+00	-6.35288735e-06
5.55000000e+00	-9.95270987e-07
5.58000000e+00	-9.80254357e-06
5.61000000e+00	-5.80906900e-05
5.64000000e+00	5.84384731e-06
5.67000000e+00	9.64737547e-07
5.70000000e+00	-7.74023680e-06
5.73000000e+00	-5.08877243e-05
5.76000000e+00	-1.53558575e-05
5.79000000e+00	3.40127034e-06
5.82000000e+00	1.06573270e-05
5.85000000e+00	2.14221561e-05
5.88000000e+00	-2.69013955e-05
5.91000000e+00	-6.58067593e-05
5.94000000e+00	-6.73958141e-05
5.97000000e+00	-8.86144534e-05
6.00000000e+00	-9.63300880e-05
6.03000000e+00	-4.22658936e-05
6.06000000e+00	4.94187063e-05
6.09000000e+00	-2.11020900e-05
6.12000000e+00	-2.53615897e-05
6.15000000e+00	-2.16073697e-05
6.18000000e+00	4.75236576e-05
6.21000000e+00	2.34154738e-05
6.24000000e+00	-6.34033023e-05
6.27000000e+00	-1.09178855e-04
6.30000000e+00	-1.15267046e-04
6.33000000e+00	-3.01994451e-05
6.36000000e+00	-5.29685534e-05
6.39000000e+00	7.33853225e-06
6.42000000e+00	3.08525641e-05
6.45000000e+00	-1.05677627e-05
6.48000000e+00	3.32521356e-05
6.51000000e+00	8.95655816e-06
6.54000000e+00	-8.99419660e-05
6.57000000e+00	-4.10350121e-05
6.60000000e+00	-4.87286907e-06
6.63000000e+00	-1.02657759e-05
6.66000000e+00	-3.45894581e-05
6.69000000e+00	-1.00487798e-04
6.72000000e+00	-2.89161643e-05
6.75000000e+00	3.47978783e-06
6.78000000e+00	-4.42383522e-05
6.81000000e+00	-3.59654635e-05
6.84000000e+00	-2.97670693e-05
6.87000000e+00	2.58342551e-06
6.90000000e+00	4.08990195e-05
6.93000000e+00	-1.53089218e-05
6.96000000e+00	-2.08969663e-05
6.99000000e+00	-5.65028398e-06
7.02000000e+00	1.87254660e-05
7.05000000e+00	-7.52090418e-06
7.08000000e+00	-7.83350670e-05
7.11000000e+00	-9.09396314e-05
7.14000000e+00	-5.83123125e-05
7.17000000e+00	-2.40043558e-05
7.20000000e+00	-6.69166624e-05
7.23000000e+00	2.79733476e-06
7.26000000e+00	8.48060624e-07
7.29000000e+00	1.80976988e-06
7.32000000e+00	-3.92242947e-06
7.35000000e+00	1.49960187e-05
7.38000000e+00	-4.92717977e-05
7.41000000e+00	-2.73989940e-06
7.44000000e+00	-3.90314907e-05
7.47000000e+00	-4.11997279e-05
7.50000000e+00	-4.47749265e-05
7.53000000e+00	-7.64910739e-05
7.56000000e+00	-3.58817541e-05
7.59000000e+00	-3.49915042e-05
7.62000000e+00	2.31838462e-05
7.65000000e+00	5.76374267e-05
7.68000000e+00	-3.87186578e-05
7.71000000e+00	1.59708864e-05
7.74000000e+00	-1.58188404e-05
7.77000000e+00	1.58860973e-06
7.80000000e+00	-6.93843673e-05
7.83000000e+00	-4.04882679e-05
7.86000000e+00	-2.55430842e-05
7.89000000e+00	-3.17854621e-05
7.92000000e+00	-5.79550414e-05
7.95000000e+00	-4.83774711e-05
7.98000000e+00	2.01396557e-05
8.01000000e+00	3.62214684e-05
8.04000000e+00	4.56416660e-05
8.07000000e+00	6.13441054e-05
8.10000000e+00	1.24073798e-05
8.13000000e+00	-2.80612045e-05
8.16000000e+00	-3.01963687e-06
8.19000000e+00	-7.25543747e-05
8.22000000e+00	-1.17412531e-04
8.25000000e+00	-9.56426044e-05
8.28000000e+00	-6.00910488e-05
8.31000000e+00	-3.17980274e-05
8.34000000e+00	-5.01554646e-05
8.37000000e+00	-3.90735729e-05
8.40000000e+00	6.00239782e-06
8.43000000e+00	4.13867570e-05
8.46000000e+00	1.97253613e-05
8.49000000e+00	-3.82936376e-05
8.52000000e+00	3.00836846e-05
8.55000000e+00	-3.18593576e-05
8.58000000e+00	-3.10314728e-05
8.61000000e+00	-3.99152909e-05
8.64000000e+00	-5.46035008e-05
8.67000000e+00	-7.67543566e-06
8.70000000e+00	-4.88074183e-06
8.73000000e+00	2.39646121e-05
8.76000000e+00	-5.00465762e-05
8.79000000e+00	-8.98946569e-06
8.82000000e+00	-5.07681321e-06
8.85000000e+00	-6.24072331e-05
8.88000000e+00	-7.41448979e-05
8.91000000e+00	-1.28756166e-04
8.94000000e+00	-1.67185845e-04
8.97000000e+00	-9.41000647e-05
9.00000000e+00	1.93722666e-05
9.03000000e+00	2.46164649e-05
9.06000000e+00	1.38598994e-05
9.09000000e+00	-2.04260490e-05
9.12000000e+00	1.22572461e-05
9.15000000e+00	5.91582457e-05
9.18000000e+00	4.29342436e-05
9.21000000e+00	-3.64729580e-06
9.24000000e+00	1.24027431e-06
9.27000000e+00	-5.62694057e-05
9.30000000e+00	-4.45421451e-05
9.33000000e+00	-1.38514160e-05
9.36000000e+00	-5.28427144e-05
9.39000000e+00	1.77195674e-05
9.42000000e+00	9.46132576e-05
9.45000000e+00	3.77712898e-05
9.48000000e+00	6.57780690e-05
9.51000000e+00	4.36239293e-05
9.54000000e+00	7.20442406e-05
9.57000000e+00	1.13249629e-05
9.60000000e+00	-1.68951281e-05
9.63000000e+00	-2.13569005e-05
9.66000000e+00	-9.10329606e-05
9.69000000e+00	-1.57535015e-04
9.72000000e+00	-1.78132096e-04
9.75000000e+00	-1.81000805e-04
9.78000000e+00	-9.67708566e-05
9.81000000e+00	-4.48627980e-05
9.84000000e+00	6.11379782e-05
9.87000000e+00	1.23948402e-04
9.90000000e+00	1.23715950e-04
9.93000000e+00	1.48876663e-04
9.96000000e+00	1.45410873e-04
9.99000000e+00	1.48140574e-04
1.00200000e+01	5.25002412e-05
1.00500000e+01	8.39114620e-06
1.00800000e+01	3.35662402e-05
1.01100000e+01	4.70165493e-05
1.01400000e+01	1.39208357e-04
1.01700000e+01	1.66785449e-04
1.02000000e+01	1.14515329e-04
1.02300000e+01	8.92397679e-06
1.02600000e+01	-1.44787678e-04
1.02900000e+01	-1.63202506e-04
1.03200000e+01	-2.73814031e-04
1.03500000e+01	-3.47372562e-04
1.03800000e+01	-4.10936134e-04
1.04100000e+01	-4.55566597e-04
1.04400000e+01	-4.74434051e-04
1.04700000e+01	-3.88836387e-04
1.05000000e+01	-2.13341910e-04
1.05300000e+01	-8.10494641e-05
1.05600000e+01	1.35733540e-04
1.05900000e+01	3.52743392e-04
1.06200000e+01	5.15185733e-04
1.06500000e+01	6.02904790e-04
1.06800000e+01	6.44411250e-04
1.07100000e+01	5.68655814e-04
1.07400000e+01	4.65110801e-04
1.07700000e+01	3.66851910e-04
1.08000000e+01	1.61541388e-04
1.08300000e+01	3.06190567e-05
1.08600000e+01	8.17308307e-05
1.08900000e+01	1.64026694e-04
1.09200000e+01	2.60892727e-04
1.09500000e+01	4.43275072e-04
1.09800000e+01	5.85205048e-04
1.10100000e+01	6.81095847e-04
1.10400000e+01	6.04941864e-04
1.10700000e+01	3.05614213e-04
1.11000000e+01	-2.17492276e-04
1.11300000e+01	-8.93411267e-04
1.11600000e+01	-1.60364500e-03
1.11900000e+01	-2.17496197e-03
1.12200000e+01	-2.56222108e-03
1.12500000e+01	-2.60939763e-03
1.12800000e+01	-2.14957328e-03
1.13100000e+01	-1.30992844e-03
1.13400000e+01	-2.79391497e-04
1.13700000e+01	6.40752656e-04
1.14000000e+01	1.27800887e-03
1.14300000e+01	1.43659262e-03
1.14600000e+01	1.16976869e-03
1.14900000e+01	5.68477857e-04
1.15200000e+01	-1.42356823e-05
1.15500000e+01	-2.67998751e-04
1.15800000e+01	-7.89928751e-05
1.16100000e+01	4.10991514e-04
1.16400000e+01	9.90968258e-04
1.16700000e+01	1.31445704e-03
1.17000000e+01	1.41870829e-03
1.17300000e+01	1.07419121e-03
1.17600000e+01	5.60253411e-04
1.17900000e+01	7.87076713e-05
1.18200000e+01	-1.71879002e-04
1.18500000e+01	-1.25607749e-04
1.18800000e+01	-6.34089471e-05
1.19100000e+01	-1.56286692e-04
1.19400000e+01	-3.32410902e-04
1.19700000e+01	-5.38439766e-04
1.20000000e+01	-6.12781550e-04
1.20300000e+01	-4.70792136e-04
1.20600000e+01	-1.70148427e-04
1.20900000e+01	6.43760342e-05
1.21200000e+01	1.45116838e-04
1.21500000e+01	9.31252090e-05
1.21800000e+01	8.19505259e-05
1.22100000e+01	1.37119760e-04
1.22400000e+01	2.69117737e-04
1.22700000e+01	2.93555185e-04
1.23000000e+01	1.47908631e-04
1.23300000e+01	-1.47220072e-06
1.23600000e+01	-4.56704624e-05
1.23900000e+01	-5.05246247e-05
1.24200000e+01	6.00082457e-05
1.24500000e+01	3.74347098e-05
1.24800000e+01	-7.13366184e-05
1.25100000e+01	-3.26051263e-04
1.25400000e+01	-4.35233110e-04
1.25700000e+01	-5.03646883e-04
1.26000000e+01	-5.92560141e-04
1.26300000e+01	-6.89480174e-04
1.26600000e+01	-8.02904755e-04
1.26900000e+01	-7.56238802e-04
1.27200000e+01	-5.20655030e-04
1.27500000e+01	-2.57759721e-04
1.27800000e+01	-3.98314399e-05
1.28100000e+01	2.14738386e-04
1.28400000e+01	3.46502269e-04
1.28700000e+01	4.58483530e-04
1.29000000e+01	3.57205768e-04
1.29300000e+01	2.11122121e-04
1.29600000e+01	4.47196484e-05
1.29900000e+01	-1.02623899e-04
1.30200000e+01	-1.12933568e-04
1.30500000e+01	-1.89446083e-05
1.30800000e+01	1.30333106e-04
1.31100000e+01	2.89094796e-04
1.31400000e+01	3.09238461e-04
1.31700000e+01	2.60217581e-04
1.32000000e+01	1.78957040e-04
1.32300000e+01	-4.62876244e-05
1.32600000e+01	-2.05917509e-04
1.32900000e+01	-2.62017369e-04
1.33200000e+01	-1.51320245e-04
1.33500000e+01	-6.87258434e-05
1.33800000e+01	-1.39769501e-04
1.34100000e+01	-1.80017363e-04
1.34400000e+01	-1.67877839e-04
1.34700000e+01	-1.40262489e-04
1.35000000e+01	-1.20819129e-04
1.35300000e+01	-2.91723733e-05
1.35600000e+01	3.34420630e-05
1.35900000e+01	-1.57728033e-05
1.36200000e+01	-5.87301643e-05
1.36500000e+01	-7.06246492e-05
1.36800000e+01	-9.60000498e-05
1.37100000e+01	-2.55050395e-05
1.37400000e+01	1.96467248e-05
1.37700000e+01	1.33341633e-05
1.38000000e+01	-4.95683780e-05
1.38300000e+01	-9.76109133e-05
1.38600000e+01	-1.04431513e-04
1.38900000e+01	-8.62008674e-05
1.39200000e+01	-1.40553527e-05
1.39500000e+01	-7.74447658e-05
1.39800000e+01	-1.07828536e-04
1.40100000e+01	-1.56738204e-04
1.40400000e+01	-2.30754546e-04
1.40700000e+01	-2.18198475e-04
1.41000000e+01	-1.83167974e-04
1.41300000e+01	-1.67676339e-04
1.41600000e+01	-1.18811662e-04
1.41900000e+01	-3.38508907e-05
1.42200000e+01	2.03101569e-05
1.42500000e+01	1.29181179e-04
1.42800000e+01	1.67789867e-04
1.43100000e+01	1.87003770e-04
1.43400000e+01	1.27650391e-04
1.43700000e+01	8.13411220e-05
1.44000000e+01	-2.47503988e-05
1.44300000e+01	-2.49130582e-05
1.44600000e+01	-1.01653547e-04
1.44900000e+01	-1.98234764e-06
1.45200000e+01	2.89460899e-05
1.45500000e+01	1.32610782e-04
1.45800000e+01	2.02468458e-04
1.46100000e+01	1.15270695e-04
1.46400000e+01	7.83266773e-05
1.46700000e+01	3.14227763e-05
1.47000000e+01	-3.98900459e-05
1.47300000e+01	-7.67365824e-05
1.47600000e+01	-1.11902115e-04
1.47900000e+01	-8.48387063e-05
1.48200000e+01	-3.99253360e-05
1.48500000e+01	-1.01812438e-06
1.48800000e+01	9.06547181e-06
1.49100000e+01	5.40504715e-05
1.49400000e+01	-2.29434133e-05
1.49700000e+01	-1.66171372e-05
1.50000000e+01	-7.31108669e-05
1.50300000e+01	-5.32543479e-05
1.50600000e+01	-4.41843711e-05
1.50900000e+01	-1.88342673e-05
1.51200000e+01	-8.09496608e-05
1.51500000e+01	-3.81516825e-05
1.51800000e+01	-3.12645038e-05
1.52100000e+01	-3.59793214e-05
1.52400000e+01	-1.83715881e-05
1.52700000e+01	1.68023494e-05
1.53000000e+01	-3.14642720e-05
1.53300000e+01	-5.32275990e-06
1.53600000e+01	2.11224547e-05
1.53900000e+01	2.08409873e-05
1.54200000e+01	-5.96817258e-05
1.54500000e+01	-9.46007319e-05
1.54800000e+01	-1.10187430e-04
1.55100000e+01	-1.38458124e-04
1.55400000e+01	-1.02811753e-04
1.55700000e+01	-1.24824191e-04
1.56000000e+01	-4.86427068e-05
1.56300000e+01	-1.18203403e-05
1.56600000e+01	-2.42326639e-05
1.56900000e+01	2.11050410e-05
1.57200000e+01	-4.04506396e-06
1.57500000e+01	-5.06870341e-05
1.57800000e+01	-1.28086143e-05
1.58100000e+01	2.47247628e-05
1.58400000e+01	-3.63661199e-05
1.58700000e+01	-5.21912343e-05
1.59000000e+01	-2.47648373e-05
1.59300000e+01	3.91240870e-05
1.59600000e+01	3.47508344e-05
1.59900000e+01	2.25794309e-05
1.60200000e+01	5.22670413e-05
1.60500000e+01	5.83654242e-05
1.60800000e+01	4.22717550e-05
1.61100000e+01	-2.17498518e-05
1.61400000e+01	-8.72490813e-05
1.61700000e+01	-1.28071527e-04
1.62000000e+01	-6.23278622e-05
1.62300000e+01	-3.13956490e-05
1.62600000e+01	1.33085226e-05
1.62900000e+01	-1.59030582e-05
1.63200000e+01	-5.93012218e-05
1.63500000e+01	-6.42531812e-05
1.63800000e+01	-1.01035336e-05
1.64100000e+01	1.86780106e-06
1.64400000e+01	7.50735146e-05
1.64700000e+01	9.41670511e-06
1.65000000e+01	-7.57835281e-06
1.65300000e+01	2.25568215e-05
1.65600000e+01	1.12061744e-05
1.65900000e+01	-2.02082040e-05
1.66200000e+01	1.20824538e-05
1.66500000e+01	4.31995954e-05
1.66800000e+01	-1.39457473e-05
1.67100000e+01	-5.53454574e-05
1.67400000e+01	-1.17429100e-05
1.67700000e+01	6.07275672e-05
1.68000000e+01	7.74392276e-05
1.68300000e+01	3.70549765e-05
1.68600000e+01	-3.81360574e-05
1.68900000e+01	-3.12221336e-05
1.69200000e+01	2.86713576e-06
1.69500000e+01	2.03656620e-05
1.69800000e+01	1.73271037e-05
1.70100000e+01	-6.20204164e-07
1.70400000e+01	-2.59556487e-05
1.70700000e+01	1.77167378e-05
1.71000000e+01	-1.25071954e-05
1.71300000e+01	-5.06963142e-05
1.71600000e+01	-4.08679229e-05
1.71900000e+01	-2.79856945e-05
1.72200000e+01	4.57178665e-06
1.72500000e+01	4.32216981e-05
1.72800000e+01	-4.35988735e-06
1.73100000e+01	2.75854357e-05
1.73400000e+01	5.88076968e-06
1.73700000e+01	-5.55715420e-05
1.74000000e+01	-4.95036198e-05
1.74300000e+01	-5.14577437e-05
1.74600000e+01	-4.68595617e-05
1.74900000e+01	-2.39958420e-06
1.75200000e+01	-4.26506396e-05
1.75500000e+01	-4.54631882e-05
1.75800000e+01	-1.68419474e-05
1.76100000e+01	3.22669407e-05
1.76400000e+01	2.85781466e-06
1.76700000e+01	-3.59459133e-05
1.77000000e+01	-4.49553527e-05
1.77300000e+01	-9.94218086e-06
1.77600000e+01	-1.01696828e-05
1.77900000e+01	1.71755527e-05
1.78200000e+01	1.31645345e-05
1.78500000e+01	9.42319411e-06
1.78800000e+01	-9.76506023e-05
1.79100000e+01	-6.66467739e-05
1.79400000e+01	-2.28345036e-05
1.79700000e+01	-3.55135782e-05
1.80000000e+01	-4.14476360e-05
1.80300000e+01	-7.36944180e-05
1.80600000e+01	4.71059748e-05
1.80900000e+01	2.51417237e-05
1.81200000e+01	-3.40026711e-05
1.81500000e+01	-9.31344677e-07
1.81800000e+01	2.12060816e-05
1.82100000e+01	-1.85086634e-05
1.82400000e+01	2.82172720e-06
1.82700000e+01	-1.27397792e-05
1.83000000e+01	-1.47800482e-07
1.83300000e+01	-3.52978430e-05
1.83600000e+01	-2.53868489e-05
1.83900000e+01	1.65073337e-05
1.84200000e+01	5.05596963e-05
1.84500000e+01	-6.39465690e-06
1.84800000e+01	-1.05806751e-04
1.85100000e+01	-2.44904884e-05
1.85400000e+01	-7.97896937e-05
1.85700000e+01	-4.73672764e-05
1.86000000e+01	-2.58795395e-05
1.86300000e+01	-6.65521797e-05
1.86600000e+01	1.65687810e-05
1.86900000e+01	-9.15811951e-06
1.87200000e+01	-1.95296343e-05
1.87500000e+01	6.64963022e-06
1.87800000e+01	1.49477367e-05
1.88100000e+01	-3.68343010e-05
1.88400000e+01	-3.06522578e-05
1.88700000e+01	-3.97415895e-05
1.89000000e+01	-2.66941309e-05
1.89300000e+01	-9.75487936e-05
1.89600000e+01	-6.19415257e-05
1.89900000e+01	-8.37177788e-05
1.90200000e+01	-4.76706375e-05
1.90500000e+01	-9.02158343e-05
1.90800000e+01	-6.84188785e-05
1.91100000e+01	2.66809931e-05
1.91400000e+01	-2.20935449e-05
1.91700000e+01	-5.21069030e-06
1.92000000e+01	-3.72414096e-05
1.92300000e+01	-6.74712133e-05
1.92600000e+01	-5.18210417e-05
1.92900000e+01	-1.76741603e-05
1.93200000e+01	-6.25059593e-05
1.93500000e+01	-7.33055076e-05
1.93800000e+01	-1.65315438e-05
1.94100000e+01	-1.67955192e-05
1.94400000e+01	-2.95159837e-05
1.94700000e+01	-7.37037648e-05
1.95000000e+01	4.33477987e-05
1.95300000e+01	4.44781399e-05
1.95600000e+01	-3.35414911e-06
1.95900000e+01	1.52409732e-05
1.96200000e+01	-2.87915288e-05
1.96500000e+01	-8.31857804e-05
1.96800000e+01	-5.87569525e-05
1.97100000e+01	-5.52979018e-05
1.97400000e+01	-7.23312898e-05
1.97700000e+01	-8.90013215e-05
1.98000000e+01	2.71312991e-06
1.98300000e+01	-4.61766020e-06
1.98600000e+01	-3.66555441e-05
1.98900000e+01	-6.50578025e-05
1.99200000e+01	-7.81073375e-05
1.99500000e+01	-7.49857611e-05
1.99800000e+01	-3.43657636e-05
2.00100000e+01	-5.08885606e-05
2.00400000e+01	-3.01520529e-05
2.00700000e+01	-3.76972728e-05
2.01000000e+01	-1.28012446e-04
2.01300000e+01	-8.40810750e-05
2.01600000e+01	-1.78655109e-05
2.01900000e+01	-3.51743862e-05
2.02200000e+01	-8.30700585e-06
2.02500000e+01	-3.49245266e-06
2.02800000e+01	7.04366985e-07
2.03100000e+01	-8.02185798e-05
2.03400000e+01	-1.04457465e-04
2.03700000e+01	-1.52607961e-04
2.04000000e+01	-1.09063127e-04
2.04300000e+01	-1.47301593e-04
2.04600000e+01	-1.78102402e-04
2.04900000e+01	-1.20041006e-04
2.05200000e+01	-3.99745304e-05
2.05500000e+01	-1.70021423e-06
2.05800000e+01	5.44807297e-05
2.06100000e+01	4.54528803e-05
2.06400000e+01	4.48498535e-05
2.06700000e+01	6.07616576e-05
2.07000000e+01	3.96474109e-05
2.07300000e+01	-6.09191324e-05
2.07600000e+01	-5.35904615e-05
2.07900000e+01	2.31406235e-07
2.08200000e+01	-3.83933767e-07
2.08500000e+01	-6.19355701e-05
2.08800000e+01	-5.41364191e-06
2.09100000e+01	-1.23646376e-05
2.09400000e+01	-1.84887115e-05
2.09700000e+01	-5.82764097e-05
2.10000000e+01	-9.75252395e-05
2.10300000e+01	-2.00951934e-04
2.10600000e+01	-2.91463950e-04
2.10900000e+01	-3.58926646e-04
2.11200000e+01	-3.76693759e-04
2.11500000e+01	-3.20979809e-04
2.11800000e+01	-2.77755059e-04
2.12100000e+01	-1.65531140e-04
2.12400000e+01	-9.19256930e-05
2.12700000e+01	-1.77958362e-05
2.13000000e+01	5.41750755e-05
2.13300000e+01	3.58175998e-05
2.13600000e+01	8.56768599e-05
2.13900000e+01	9.37510437e-05
2.14200000e+01	4.94162039e-05
2.14500000e+01	2.22395050e-05
2.14800000e+01	-1.04614164e-05
2.15100000e+01	-4.63422531e-05
2.15400000e+01	-3.30404501e-05
2.15700000e+01	-2.74086332e-05
2.16000000e+01	9.78929864e-06
2.16300000e+01	6.11961052e-05
2.16600000e+01	1.02713734e-04
2.16900000e+01	2.07979084e-04
2.17200000e+01	2.63065749e-04
2.17500000e+01	1.77323694e-04
2.17800000e+01	9.63017910e-05
2.18100000e+01	3.65792221e-05
2.18400000e+01	-8.29615559e-05
2.18700000e+01	-1.77519107e-04
2.19000000e+01	-2.11983550e-04
2.19300000e+01	-2.71874197e-04
2.19600000e+01	-2.02734629e-04
2.19900000e+01	-7.60750859e-05
2.20200000e+01	1.03812885e-05
2.20500000e+01	2.06006129e-04
2.20800000e+01	3.03652324e-04
2.21100000e+01	4.89832356e-04
2.21400000e+01	5.78161642e-04
2.21700000e+01	6.52347813e-04
2.22000000e+01	5.78911240e-04
2.22300000e+01	5.36856278e-04
2.22600000e+01	5.42454998e-04
2.22900000e+01	5.34929299e-04
2.23200000e+01	5.46675652e-04
2.23500000e+01	5.00296234e-04
2.23800000e+01	4.08643138e-04
2.24100000e+01	2.20274676e-04
2.24400000e+01	-1.10256658e-04
2.24700000e+01	-6.17023901e-04
2.25000000e+01	-1.20332223e-03
2.25300000e+01	-1.88545968e-03
2.25600000e+01	-2.46203821e-03
2.25900000e+01	-2.80423102e-03
2.26200000e+01	-2.87451447e-03
2.26500000e+01	-2.61240710e-03
2.26800000e+01	-1.92264581e-03
2.27100000e+01	-9.65438519e-04
2.27400000e+01	-1.33774268e-04
2.27700000e+01	5.13889111e-04
2.28000000e+01	7.96925656e-04
2.28300000e+01	8.41473603e-04
2.28600000e+01	5.43598877e-04
2.28900000e+01	2.47851677e-04
2.29200000e+01	1.10748115e-04
2.29500000e+01	2.62304210e-04
2.29800000e+01	6.54178738e-04
2.30100000e+01	1.12542247e-03
2.30400000e+01	1.44987271e-03
2.30700000e+01	1.49215983e-03
2.31000000e+01	1.34030434e-03
2.31300000e+01	1.10643649e-03
2.31600000e+01	6.65712312e-04
2.31900000e+01	3.88897592e-04
2.32200000e+01	2.12772880e-04
2.32500000e+01	1.32819095e-04
2.32800000e+01	-3.94102983e-05
2.33100000e+01	-1.79739483e-04
2.33400000e+01	-3.74327375e-04
2.33700000e+01	-4.35732541e-04
2.34000000e+01	-3.85472923e-04
2.34300000e+01	-2.11058074e-04
2.34600000e+01	2.95515224e-06
2.34900000e+01	1.31097876e-04
2.35200000e+01	2.03419101e-04
2.35500000e+01	2.96864081e-04
2.35800000e+01	2.83552408e-04
2.36100000e+01	3.73874593e-04
2.36400000e+01	4.80453972e-04
2.36700000e+01	3.88855516e-04
2.37000000e+01	2.06004069e-04
2.37300000e+01	5.50076618e-05
2.37600000e+01	-8.14974064e-05
2.37900000e+01	-1.25713943e-04
2.38200000e+01	-1.71097815e-04
2.38500000e+01	-2.05546902e-04
2.38800000e+01	-2.61118988e-04
2.39100000e+01	-4.46419559e-04
2.39400000e+01	-5.09862234e-04
2.39700000e+01	-6.06087009e-04
2.40000000e+01	-7.23363045e-04
2.40300000e+01	-7.43023316e-04
2.40600000e+01	-7.57915621e-04
2.40900000e+01	-6.61177220e-04
2.41200000e+01	-3.82757281e-04
2.41500000e+01	-1.13851277e-04
2.41800000e+01	1.15964203e-04
2.42100000e+01	3.15245422e-04
2.42400000e+01	3.56760873e-04
2.42700000e+01	4.00178020e-04
2.43000000e+01	3.38524616e-04
2.43300000e+01	1.23866767e-04
2.43600000e+01	7.02427622e-05
2.43900000e+01	3.50264924e-05
2.44200000e+01	1.49106750e-04
2.44500000e+01	3.40335110e-04
2.44800000e+01	4.50165574e-04
2.45100000e+01	4.11690685e-04
2.45400000e+01	3.58026965e-04
2.45700000e+01	2.65455947e-04
2.46000000e+01	1.69113482e-04
2.46300000e+01	6.37387889e-05
2.46600000e+01	6.92924634e-06
2.46900000e+01	-2.35114642e-05
2.47200000e+01	-3.07975978e-05
2.47500000e+01	-2.47963934e-05
2.47800000e+01	-8.95136230e-05
2.48100000e+01	-1.32912545e-04
2.48400000e+01	-1.39346867e-04
2.48700000e+01	-8.97325902e-05
2.49000000e+01	-6.31187114e-05
2.49300000e+01	-2.55588577e-05
2.49600000e+01	8.98992898e-05
2.49900000e+01	8.15317863e-05
2.50200000e+01	7.04905537e-05
2.50500000e+01	-1.16620452e-06
2.50800000e+01	2.49933830e-05
2.51100000e+01	3.92335407e-06
2.51400000e+01	2.42281820e-05
2.51700000e+01	-6.54282868e-07
2.52000000e+01	-8.44978857e-05
2.52300000e+01	-1.02387988e-04
2.52600000e+01	-7.52784944e-05
2.52900000e+01	-2.22082720e-05
2.53200000e+01	-5.73666242e-05
2.53500000e+01	-1.39138034e-04
2.53800000e+01	-1.89542340e-04
2.54100000e+01	-2.17999308e-04
2.54400000e+01	-2.70806102e-04
2.54700000e+01	-2.29174606e-04
2.55000000e+01	-2.54495512e-04
2.55300000e+01	-2.30034032e-04
2.55600000e+01	-1.62507691e-04
2.55900000e+01	-2.63500163e-06
2.56200000e+01	7.64875118e-05
2.56500000e+01	1.21745376e-04
2.56800000e+01	1.42195175e-04
2.57100000e+01	1.00949369e-04
2.57400000e+01	3.69467512e-05
2.57700000e+01	1.61798301e-06
2.58000000e+01	-4.17871976e-05
2.58300000e+01	-5.31696687e-05
2.58600000e+01	-7.46127422e-05
2.58900000e+01	4.89714949e-05
2.59200000e+01	9.84238547e-05
2.59500000e+01	9.73254267e-05
2.59800000e+01	6.19672924e-05
2.60100000e+01	9.45495982e-05
2.60400000e+01	3.75110271e-05
2.60700000e+01	-8.94641996e-06
2.61000000e+01	-3.23811769e-05
2.61300000e+01	-1.16643888e-06
2.61600000e+01	-5.76907609e-05
2.61900000e+01	-7.52759865e-05
2.62200000e+01	-1.07506501e-04
2.62500000e+01	-6.30421331e-05
2.62800000e+01	-6.58866354e-06
2.63100000e+01	-2.16225527e-05
2.63400000e+01	-4.40605675e-05
2.63700000e+01	-1.78434031e-05
2.64000000e+01	-2.52343227e-05
2.64300000e+01	1.37771092e-05
2.64600000e+01	-3.74977379e-05
2.64900000e+01	-7.03886435e-05
2.65200000e+01	-7.39194800e-05
2.65500000e+01	-3.83431545e-05
2.65800000e+01	4.19119094e-06
2.66100000e+01	-2.90187937e-05
2.66400000e+01	4.08405106e-08
2.66700000e+01	-6.44142205e-06
2.67000000e+01	2.15056768e-05
2.67300000e+01	-8.65888171e-06
2.67600000e+01	-8.71559247e-05
2.67900000e+01	-7.20882043e-05
2.68200000e+01	-4.14908070e-05
2.68500000e+01	-1.10049779e-04
2.68800000e+01	-1.10005207e-04
2.69100000e+01	-1.11876860e-04
2.69400000e+01	-1.22869552e-04
2.69700000e+01	-1.62669201e-04
2.70000000e+01	-4.68160657e-05
2.70300000e+01	-5.78511716e-05
2.70600000e+01	-5.55520985e-05
2.70900000e+01	1.06012765e-05
2.71200000e+01	5.57890281e-06
2.71500000e+01	1.29328936e-05
2.71800000e+01	-1.96076320e-05
2.72100000e+01	-1.29826829e-04
2.72400000e+01	-1.29687803e-04
2.72700000e+01	-1.33504381e-04
2.73000000e+01	-9.26546614e-05
2.73300000e+01	-3.82288176e-05
2.73600000e+01	-9.57958075e-06
2.73900000e+01	1.51704309e-05
2.74200000e+01	6.30510798e-05
2.74500000e+01	7.78497596e-07
2.74800000e+01	-4.25064355e-05
2.75100000e+01	-5.65237587e-05
2.75400000e+01	-1.20908649e-04
2.75700000e+01	-4.56877659e-05
2.76000000e+01	-5.25162817e-05
2.76300000e+01	-3.00731310e-05
2.76600000e+01	-2.86494089e-05
2.76900000e+01	-1.36449434e-04
2.77200000e+01	-1.19905754e-04
2.77500000e+01	-8.56353836e-05
2.77800000e+01	-9.22100070e-05
2.78100000e+01	-4.06396647e-05
2.78400000e+01	-4.62479394e-05
2.78700000e+01	6.03086981e-05
2.79000000e+01	1.96299405e-05
2.79300000e+01	3.32380686e-06
2.79600000e+01	-1.61552481e-05
2.79900000e+01	1.97336377e-05
2.80200000e+01	-7.56466607e-05
2.80500000e+01	-6.08502761e-05
2.80800000e+01	-6.64417819e-05
2.81100000e+01	-8.57339204e-05
2.81400000e+01	-1.11576238e-04
2.81700000e+01	-7.10455379e-05
2.82000000e+01	-2.12818882e-05
2.82300000e+01	-4.16740634e-05
2.82600000e+01	-9.00940069e-05
2.82900000e+01	-6.59879021e-05
2.83200000e+01	-5.31876883e-05
2.83500000e+01	-7.66401776e-05
2.83800000e+01	-1.12510269e-04
2.84100000e+01	-9.18997321e-05
2.84400000e+01	-8.76197255e-05
2.84700000e+01	-1.02675650e-04
2.85000000e+01	-7.19872673e-05
2.85300000e+01	-3.69647190e-05
2.85600000e+01	-6.56065223e-05
2.85900000e+01	-2.01636947e-05
2.86200000e+01	1.28757972e-05
2.86500000e+01	3.45554937e-05
2.86800000e+01	1.10221435e-05
2.87100000e+01	-3.64805506e-05
2.87400000e+01	-9.62592741e-05
2.87700000e+01	-6.20548666e-05
2.88000000e+01	-4.76626495e-05
2.88300000e+01	-5.04611546e-05
2.88600000e+01	-5.70557998e-05
2.88900000e+01	9.02830622e-06
2.89200000e+01	1.08580303e-06
2.89500000e+01	1.76588575e-05
2.89800000e+01	-4.62389798e-05
2.90100000e+01	-2.83391146e-05
2.90400000e+01	-3.73955657e-05
2.90700000e+01	-2.95496625e-05
2.91000000e+01	-5.47888273e-05
2.91300000e+01	-6.36130169e-05
2.91600000e+01	-4.89497120e-05
2.91900000e+01	-4.92220573e-05
2.92200000e+01	-4.02400020e-06
2.92500000e+01	-7.41437646e-05
2.92800000e+01	-5.99073311e-05
2.93100000e+01	-2.94646915e-05
2.93400000e+01	-4.00388069e-05
2.93700000e+01	-8.91661351e-06
2.94000000e+01	2.34762825e-05
2.94300000e+01	-4.03143105e-05
2.94600000e+01	-4.23564783e-05
2.94900000e+01	-8.34474462e-06
2.95200000e+01	-5.46452562e-05
2.95500000e+01	2.23559593e-05
2.95800000e+01	-6.09324693e-05
2.96100000e+01	-4.67411562e-05
2.96400000e+01	2.86803915e-05
2.96700000e+01	2.91613947e-05
2.97000000e+01	4.71414033e-05
2.97300000e+01	-2.61492719e-05
2.97600000e+01	5.39138554e-07
2.97900000e+01	3.82970147e-05
2.98200000e+01	7.49054967e-06
2.98500000e+01	-3.08342660e-05
2.98800000e+01	-5.98378963e-05
2.99100000e+01	9.26406500e-06
2.99400000e+01	-4.82217809e-05
2.99700000e+01	-5.51107900e-05
3.00000000e+01	-9.77736359e-06
3.00300000e+01	-8.76791583e-06
3.00600000e+01	2.08049554e-05
3.00900000e+01	5.60969457e-05
3.01200000e+01	1.70110151e-05
3.01500000e+01	1.01084479e-05
3.01800000e+01	-4.81861003e-05
3.02100000e+01	-3.09308142e-07
3.02400000e+01	2.86026618e-05
3.02700000e+01	-2.42522190e-05
3.03000000e+01	1.95481666e-05
3.03300000e+01	-1.43478464e-05
3.03600000e+01	3.40237343e-05
3.03900000e+01	6.21315481e-05
3.04200000e+01	5.14106178e-05
3.04500000e+01	-3.55646121e-06
3.04800000e+01	5.44808744e-05
3.05100000e+01	1.11111342e-05
3.05400000e+01	-3.63858435e-05
3.05700000e+01	-1.10351255e-05
3.06000000e+01	-8.25003876e-05
3.06300000e+01	-1.90493365e-05
3.06600000e+01	-1.87136390e-05
3.06900000e+01	-3.83527594e-06
3.07200000e+01	-1.40647867e-05
3.07500000e+01	4.92839371e-05
3.07800000e+01	-2.37119867e-05
3.08100000e+01	-6.60023265e-05
3.08400000e+01	-7.35395399e-05
3.08700000e+01	-4.40422275e-05
3.09000000e+01	-2.55475554e-05
3.09300000e+01	-2.01570103e-06
3.09600000e+01	1.08322035e-05
3.09900000e+01	3.17117533e-05
3.10200000e+01	5.01181031e-05
3.10500000e+01	3.16469954e-05
3.10800000e+01	-1.74530581e-05
3.11100000e+01	-2.41913661e-05
3.11400000e+01	-5.20717147e-05
3.11700000e+01	2.03402337e-05
3.12000000e+01	-1.53840697e-05
3.12300000e+01	-5.12575292e-06
3.12600000e+01	-2.53416560e-05
3.12900000e+01	-6.21959056e-06
3.13200000e+01	-2.89826884e-05
3.13500000e+01	-2.87101855e-05
3.13800000e+01	1.45100265e-05
3.14100000e+01	5.73760872e-06
3.14400000e+01	4.74693859e-05
3.14700000e+01	-2.53427469e-06
3.15000000e+01	3.71689587e-05
3.15300000e+01	3.59532873e-05
3.15600000e+01	-1.61242994e-05
3.15900000e+01	-2.39961054e-05
3.16200000e+01	-1.74322432e-05
3.16500000e+01	-1.23980664e-05
3.16800000e+01	-8.49534420e-05
3.17100000e+01	-1.04418920e-04
3.17400000e+01	-8.91485044e-05
3.17700000e+01	-7.51108933e-05
3.18000000e+01	-1.17922804e-04
3.18300000e+01	-1.44810820e-04
3.18600000e+01	-4.84415269e-05
3.18900000e+01	-9.16306002e-05
3.19200000e+01	-5.46758657e-05
3.19500000e+01	-2.71800905e-05
3.19800000e+01	3.46856070e-06
3.20100000e+01	1.20234861e-05
3.20400000e+01	2.21489952e-05
3.20700000e+01	9.59340474e-06
3.21000000e+01	-2.31491905e-05
3.21300000e+01	-3.82830843e-05
3.21600000e+01	-9.02230945e-05
3.21900000e+01	-1.16569215e-04
3.22200000e+01	-1.01640335e-04
3.22500000e+01	-8.51476837e-05
3.22800000e+01	-1.32596028e-04
3.23100000e+01	-7.09449835e-05
3.23400000e+01	-7.08952244e-05
3.23700000e+01	-5.20743036e-05
3.24000000e+01	-1.00801272e-04
3.24300000e+01	-1.88759578e-04
3.24600000e+01	-1.31963536e-04
3.24900000e+01	-1.84022388e-04
3.25200000e+01	-2.03377452e-04
3.25500000e+01	-2.20466176e-04
3.25800000e+01	-1.85553200e-04
3.26100000e+01	-2.10076404e-04
3.26400000e+01	-1.46566880e-04
3.26700000e+01	-1.22813112e-04
3.27000000e+01	-7.68977269e-05
3.27300000e+01	-9.46749332e-05
3.27600000e+01	-2.92616866e-05
3.27900000e+01	3.94263346e-06
3.28200000e+01	-2.93555470e-05
3.28500000e+01	2.07190636e-05
3.28800000e+01	8.05740723e-05
3.29100000e+01	4.23078611e-05
3.29400000e+01	4.91852591e-05
3.29700000e+01	3.20400050e-05
3.30000000e+01	8.69067547e-05
3.30300000e+01	8.61573035e-05
3.30600000e+01	2.86703858e-05
3.30900000e+01	-2.11546710e-05
3.31200000e+01	-3.68735531e-05
3.31500000e+01	-1.97781796e-05
3.31800000e+01	-5.36417633e-05
3.32100000e+01	-1.69806867e-04
3.32400000e+01	-1.62577225e-04
3.32700000e+01	-2.57731230e-04
3.33000000e+01	-2.33955849e-04
3.33300000e+01	-2.79927580e-04
3.33600000e+01	-1.52792809e-04
3.33900000e+01	-6.31319443e-05
3.34200000e+01	1.35548065e-04
3.34500000e+01	2.20985861e-04
3.34800000e+01	3.60166392e-04
3.35100000e+01	4.50485039e-04
3.35400000e+01	4.95783577e-04
3.35700000e+01	4.49697924e-04
3.36000000e+01	4.02257724e-04
3.36300000e+01	3.15781372e-04
3.36600000e+01	2.85477094e-04
3.36900000e+01	2.78020838e-04
3.37200000e+01	2.18050957e-04
3.37500000e+01	1.07181947e-04
3.37800000e+01	6.93577427e-06
3.38100000e+01	-1.74092243e-04
3.38400000e+01	-4.94479271e-04
3.38700000e+01	-7.99538774e-04
3.39000000e+01	-1.04798433e-03
3.39300000e+01	-1.25865407e-03
3.39600000e+01	-1.42525380e-03
3.39900000e+01	-1.46311058e-03
3.40200000e+01	-1.36230349e-03
3.40500000e+01	-1.10056299e-03
3.40800000e+01	-7.36217785e-04
3.41100000e+01	-4.23183129e-04
3.41400000e+01	8.17292352e-06
3.41700000e+01	2.73390786e-04
3.42000000e+01	3.35172798e-04
3.42300000e+01	2.81951984e-04
3.42600000e+01	3.40732575e-04
3.42900000e+01	3.21150588e-04
3.43200000e+01	3.48890277e-04
3.43500000e+01	4.17741950e-04
3.43800000e+01	5.97593819e-04
3.44100000e+01	7.34269668e-04
3.44400000e+01	7.37382138e-04
3.44700000e+01	7.18802419e-04
3.45000000e+01	6.12682550e-04
3.45300000e+01	5.30641103e-04
3.45600000e+01	2.87796183e-04
3.45900000e+01	1.60784327e-04
3.46200000e+01	2.52174773e-05
3.46500000e+01	-5.82861617e-05
3.46800000e+01	-3.36838505e-05
3.47100000e+01	-8.73432980e-05
3.47400000e+01	-1.77808339e-04
3.47700000e+01	-1.85572105e-04
3.48000000e+01	-8.60886988e-05
3.48300000e+01	3.18359886e-06
3.48600000e+01	8.66917913e-05
3.48900000e+01	1.71880133e-04
3.49200000e+01	1.52882675e-04
3.49500000e+01	1.19133224e-04
3.49800000e+01	1.58499429e-04
3.50100000e+01	2.27101899e-04
3.50400000e+01	2.73344834e-04
3.50700000e+01	1.66258103e-04
3.51000000e+01	6.83049217e-05
3.51300000e+01	2.62182868e-05
3.51600000e+01	-2.56508004e-05
3.51900000e+01	-7.04915490e-05
3.52200000e+01	-1.00222975e-04
3.52500000e+01	-1.63815773e-04
3.52800000e+01	-2.70682826e-04
3.53100000e+01	-4.38189187e-04
3.53400000e+01	-4.17383465e-04
3.53700000e+01	-4.11627584e-04
3.54000000e+01	-3.95812620e-04
3.54300000e+01	-3.77929025e-04
3.54600000e+01	-2.97667323e-04
3.54900000e+01	-2.48885749e-04
3.55200000e+01	-1.71813686e-04
3.55500000e+01	-1.24021793e-05
3.55800000e+01	-8.93603246e-06
3.56100000e+01	2.57083122e-05
3.56400000e+01	5.73422603e-05
3.56700000e+01	5.96214756e-05
3.57000000e+01	1.16402706e-04
3.57300000e+01	5.37870102e-05
3.57600000e+01	5.28223284e-05
3.57900000e+01	1.02170033e-04
3.58200000e+01	1.78300888e-04
3.58500000e+01	2.20966528e-04
3.58800000e+01	1.57249411e-04
3.59100000e+01	1.19432105e-04
3.59400000e+01	6.79767177e-05
3.59700000e+01	2.20081559e-05
3.60000000e+01	-7.81162836e-05
3.60300000e+01	-1.23774560e-04
3.60600000e+01	-1.32024284e-04
3.60900000e+01	-1.42917796e-04
3.61200000e+01	-1.03544660e-04
3.61500000e+01	-1.14151721e-04
3.61800000e+01	-9.82241011e-05
3.62100000e+01	-1.11173005e-04
3.62400000e+01	-8.98218381e-05
3.62700000e+01	-1.52868663e-05
3.63000000e+01	-4.94234463e-05
3.63300000e+01	-4.50767590e-05
3.63600000e+01	-5.59856476e-05
3.63900000e+01	-2.82567852e-05
3.64200000e+01	-3.54070150e-05
3.64500000e+01	3.55966034e-05
3.64800000e+01	1.94585192e-05
3.65100000e+01	-4.63031120e-05
3.65400000e+01	5.41527338e-06
3.65700000e+01	-1.05865273e-05
3.66000000e+01	-1.03914090e-04
3.66300000e+01	-1.76924085e-04
3.66600000e+01	-1.45739656e-04
3.66900000e+01	-1.34358094e-04
3.67200000e+01	-1.98942718e-04
3.67500000e+01	-2.37331176e-04
3.67800000e+01	-1.52416332e-04
3.68100000e+01	-1.37182137e-04
3.68400000e+01	-1.38633824e-04
3.68700000e+01	-1.54510442e-04
3.69000000e+01	-1.28218036e-04
3.69300000e+01	-9.65330351e-05
3.69600000e+01	-9.33608486e-05
3.69900000e+01	-8.54818380e-06
3.70200000e+01	3.10128698e-05
3.70500000e+01	-1.73226105e-06
3.70800000e+01	2.42212015e-05
3.71100000e+01	-2.74962577e-05
3.71400000e+01	-4.73116551e-06
3.71700000e+01	-1.63962797e-05
3.72000000e+01	1.28250657e-07
3.72300000e+01	-3.12164930e-05
3.72600000e+01	5.41259281e-06
3.72900000e+01	2.06487172e-05
3.73200000e+01	9.84920810e-05
3.73500000e+01	3.00755532e-05
3.73800000e+01	-8.62444380e-06
3.74100000e+01	-4.00313075e-05
3.74400000e+01	-2.40113601e-05
3.74700000e+01	2.02551187e-05
3.75000000e+01	-1.06483041e-05
3.75300000e+01	-3.95786533e-05
3.75600000e+01	1.60451709e-05
3.75900000e+01	-2.58583547e-05
3.76200000e+01	-2.86470923e-05
3.76500000e+01	4.28754584e-05
3.76800000e+01	1.92086291e-05
3.77100000e+01	9.91990733e-06
3.77400000e+01	-2.95845544e-05
3.77700000e+01	-4.69058850e-05
3.78000000e+01	-4.61673286e-05
3.78300000e+01	-6.50887481e-05
3.78600000e+01	-7.34666095e-05
3.78900000e+01	-5.92724589e-05
3.79200000e+01	1.12206734e-05
3.79500000e+01	1.11488557e-05
3.79800000e+01	5.46281385e-05
3.80100000e+01	-5.67110686e-05
3.80400000e+01	-5.87453444e-05
3.80700000e+01	-4.65563438e-06
3.81000000e+01	2.92662178e-05
3.81300000e+01	-3.06450653e-06
3.81600000e+01	-2.80523218e-05
3.81900000e+01	8.91380966e-06
3.82200000e+01	-4.33641377e-05
3.82500000e+01	-5.48836050e-05
3.82800000e+01	-2.68924322e-05
3.83100000e+01	-4.59929058e-05
3.83400000e+01	-9.15569510e-05
3.83700000e+01	-1.01380245e-04
3.84000000e+01	-3.82497621e-05
3.84300000e+01	2.08962198e-05
3.84600000e+01	-2.45095943e-05
3.84900000e+01	-1.63518081e-05
3.85200000e+01	-2.08253325e-05
3.85500000e+01	-3.78159290e-05
3.85800000e+01	-3.36914381e-05
3.86100000e+01	-9.04093805e-05
3.86400000e+01	-4.65914119e-05
3.86700000e+01	-6.13793681e-05
[truncated: 1,956 more rows]
