# Supplementary material for: Observation of angular momentum transfer among crystal lattice modes
Source: Nat Phys. 2026 May 12;22(7):1100–6. doi: 10.1038/s41567-026-03274-8 (PMC13423836; doi:10.1038/s41567-026-03274-8)
Supplement: Supplementary file 10 — Source data for Extended Data Fig. 1b–f. [file 41567_2026_3274_MOESM10_ESM.zip › extended_fig1c_THz_transmission_spectrum_reference.txt]

Spectrum of the THz transmission measurement of the reference (sapphire substrate)
Frequency (THz)	Spectral amplitude (norm.)
0.00000000e+00	2.57361731e-01
8.43028157e-03	1.68582920e-01
1.68605631e-02	1.03016293e-01
2.52908447e-02	4.19123279e-02
3.37211263e-02	3.09413855e-02
4.21514079e-02	1.95416699e-02
5.05816894e-02	2.19587676e-02
5.90119710e-02	2.12386673e-02
6.74422526e-02	2.59723210e-02
7.58725341e-02	3.51648005e-02
8.43028157e-02	3.37275123e-03
9.27330973e-02	2.40089887e-02
1.01163379e-01	2.13419190e-02
1.09593660e-01	2.68252493e-02
1.18023942e-01	6.13192859e-02
1.26454224e-01	3.98680617e-02
1.34884505e-01	5.39920870e-02
1.43314787e-01	3.60678328e-02
1.51745068e-01	6.86009648e-02
1.60175350e-01	1.00730017e-01
1.68605631e-01	4.38928213e-02
1.77035913e-01	1.10701876e-02
1.85466195e-01	6.44940760e-02
1.93896476e-01	1.16188133e-01
2.02326758e-01	1.30941916e-01
2.10757039e-01	1.72915169e-02
2.19187321e-01	4.49965718e-02
2.27617602e-01	3.93611163e-02
2.36047884e-01	5.44212023e-02
2.44478166e-01	1.55391741e-02
2.52908447e-01	1.00675545e-01
2.61338729e-01	5.50849742e-02
2.69769010e-01	7.49840427e-02
2.78199292e-01	6.23072838e-02
2.86629573e-01	1.46886548e-01
2.95059855e-01	1.11624950e-01
3.03490137e-01	3.87892138e-02
3.11920418e-01	3.94943378e-02
3.20350700e-01	9.21138439e-02
3.28780981e-01	4.94543381e-02
3.37211263e-01	8.86414382e-02
3.45641544e-01	1.27334406e-01
3.54071826e-01	3.11306158e-02
3.62502108e-01	1.18397761e-01
3.70932389e-01	1.18362267e-01
3.79362671e-01	1.50627304e-01
3.87792952e-01	8.63203115e-02
3.96223234e-01	1.27405195e-01
4.04653515e-01	1.22662895e-01
4.13083797e-01	1.12425060e-01
4.21514079e-01	1.62760396e-01
4.29944360e-01	1.65913827e-01
4.38374642e-01	7.21330006e-02
4.46804923e-01	6.88273171e-02
4.55235205e-01	1.27812609e-01
4.63665486e-01	1.67136575e-01
4.72095768e-01	1.80705440e-01
4.80526050e-01	2.03123398e-01
4.88956331e-01	1.88824082e-01
4.97386613e-01	2.14447372e-01
5.05816894e-01	2.26045290e-01
5.14247176e-01	2.50118777e-01
5.22677457e-01	1.88526764e-01
5.31107739e-01	4.65029238e-03
5.39538021e-01	1.66334091e-01
5.47968302e-01	2.25619794e-01
5.56398584e-01	2.61452520e-01
5.64828865e-01	2.62900122e-01
5.73259147e-01	3.36911774e-01
5.81689428e-01	3.75633284e-01
5.90119710e-01	4.41705355e-01
5.98549992e-01	4.80366413e-01
6.06980273e-01	4.65433453e-01
6.15410555e-01	1.87208474e-01
6.23840836e-01	1.87739613e-01
6.32271118e-01	3.42580356e-01
6.40701399e-01	3.82330288e-01
6.49131681e-01	3.90566207e-01
6.57561963e-01	4.07898240e-01
6.65992244e-01	5.17630135e-01
6.74422526e-01	6.53365415e-01
6.82852807e-01	8.15045753e-01
6.91283089e-01	8.24401126e-01
6.99713370e-01	5.57763289e-01
7.08143652e-01	3.69606210e-02
7.16573934e-01	3.85565212e-01
7.25004215e-01	4.51604546e-01
7.33434497e-01	4.62007392e-01
7.41864778e-01	4.40435718e-01
7.50295060e-01	4.78602481e-01
7.58725341e-01	5.75050888e-01
7.67155623e-01	8.06072124e-01
7.75585905e-01	1.00000000e+00
7.84016186e-01	8.71376425e-01
7.92446468e-01	2.93972266e-01
8.00876749e-01	2.80270626e-01
8.09307031e-01	4.08435127e-01
8.17737312e-01	4.06559699e-01
8.26167594e-01	3.70406093e-01
8.34597876e-01	3.57638409e-01
8.43028157e-01	3.91739859e-01
8.51458439e-01	4.82609151e-01
8.59888720e-01	6.81114827e-01
8.68319002e-01	8.42183351e-01
8.76749283e-01	5.94007882e-01
8.85179565e-01	5.78293954e-02
8.93609847e-01	3.43689101e-01
9.02040128e-01	3.55638888e-01
9.10470410e-01	3.39193080e-01
9.18900691e-01	2.72047301e-01
9.27330973e-01	2.73112903e-01
9.35761254e-01	3.10092173e-01
9.44191536e-01	4.19858220e-01
9.52621818e-01	6.38008592e-01
9.61052099e-01	6.66027918e-01
9.69482381e-01	2.67182224e-01
9.77912662e-01	2.47930320e-01
9.86342944e-01	3.24765327e-01
9.94773225e-01	3.09507658e-01
1.00320351e+00	2.68251845e-01
1.01163379e+00	2.57374378e-01
1.02006407e+00	2.50193123e-01
1.02849435e+00	3.04802592e-01
1.03692463e+00	4.34369166e-01
1.04535491e+00	5.71744317e-01
1.05378520e+00	4.73345866e-01
1.06221548e+00	6.77493731e-02
1.07064576e+00	3.35436574e-01
1.07907604e+00	3.53688413e-01
1.08750632e+00	3.17467789e-01
1.09593660e+00	2.59638040e-01
1.10436689e+00	2.63785040e-01
1.11279717e+00	2.68352436e-01
1.12122745e+00	3.45395213e-01
1.12965773e+00	4.92621023e-01
1.13808801e+00	5.50297048e-01
1.14651829e+00	2.11285320e-01
1.15494858e+00	2.91139912e-01
1.16337886e+00	4.18522674e-01
1.17180914e+00	4.04686605e-01
1.18023942e+00	3.56197614e-01
1.18866970e+00	2.95635854e-01
1.19709998e+00	3.09537116e-01
1.20553026e+00	3.48214997e-01
1.21396055e+00	4.74679592e-01
1.22239083e+00	6.01369563e-01
1.23082111e+00	4.63023501e-01
1.23925139e+00	9.54956727e-02
1.24768167e+00	4.72005618e-01
1.25611195e+00	5.78758142e-01
1.26454224e+00	5.51185862e-01
1.27297252e+00	4.67865938e-01
1.28140280e+00	4.47379963e-01
1.28983308e+00	4.31375525e-01
1.29826336e+00	5.41726106e-01
1.30669364e+00	6.78431058e-01
1.31512393e+00	7.03714873e-01
1.32355421e+00	2.33550613e-01
1.33198449e+00	3.89327691e-01
1.34041477e+00	6.42606954e-01
1.34884505e+00	7.37356052e-01
1.35727533e+00	6.87102248e-01
1.36570561e+00	6.12974969e-01
1.37413590e+00	5.77643847e-01
1.38256618e+00	5.94986448e-01
1.39099646e+00	7.35296213e-01
1.39942674e+00	8.14819908e-01
1.40785702e+00	5.12528660e-01
1.41628730e+00	1.18944294e-01
1.42471759e+00	4.76665077e-01
1.43314787e+00	6.02979999e-01
1.44157815e+00	6.51403587e-01
1.45000843e+00	6.07105165e-01
1.45843871e+00	5.57332148e-01
1.46686899e+00	5.30599124e-01
1.47529927e+00	5.95876550e-01
1.48372956e+00	6.79988210e-01
1.49215984e+00	5.69269883e-01
1.50059012e+00	1.38720038e-01
1.50902040e+00	2.39073515e-01
1.51745068e+00	3.66928958e-01
1.52588096e+00	4.11322859e-01
1.53431125e+00	4.15132220e-01
1.54274153e+00	4.30295896e-01
1.55117181e+00	4.24559358e-01
1.55960209e+00	4.39385852e-01
1.56803237e+00	4.97164687e-01
1.57646265e+00	5.06381996e-01
1.58489294e+00	2.67053137e-01
1.59332322e+00	6.95992705e-02
1.60175350e+00	2.12076621e-01
1.61018378e+00	2.56868446e-01
1.61861406e+00	2.90988394e-01
1.62704434e+00	3.03485686e-01
1.63547462e+00	3.47425132e-01
1.64390491e+00	3.60365998e-01
1.65233519e+00	3.88697521e-01
1.66076547e+00	4.35735129e-01
1.66919575e+00	2.99989606e-01
1.67762603e+00	5.30660693e-02
1.68605631e+00	1.20106610e-01
1.69448660e+00	1.90974504e-01
1.70291688e+00	2.16118296e-01
1.71134716e+00	2.17955539e-01
1.71977744e+00	2.51882565e-01
1.72820772e+00	2.94364558e-01
1.73663800e+00	3.86816703e-01
1.74506829e+00	4.52643710e-01
1.75349857e+00	4.26819986e-01
1.76192885e+00	1.96689801e-01
1.77035913e+00	7.60156230e-02
1.77878941e+00	1.50303846e-01
1.78721969e+00	2.00166039e-01
1.79564997e+00	1.98671227e-01
1.80408026e+00	2.20649958e-01
1.81251054e+00	2.74753891e-01
1.82094082e+00	3.64049266e-01
1.82937110e+00	4.72340354e-01
1.83780138e+00	5.36554813e-01
1.84623166e+00	3.76522794e-01
1.85466195e+00	4.79558850e-02
1.86309223e+00	1.35618662e-01
1.87152251e+00	1.80871150e-01
1.87995279e+00	2.05237342e-01
1.88838307e+00	2.24062316e-01
1.89681335e+00	2.43338174e-01
1.90524364e+00	3.18762725e-01
1.91367392e+00	4.73055927e-01
1.92210420e+00	6.28634967e-01
1.93053448e+00	6.58064476e-01
1.93896476e+00	2.66297153e-01
1.94739504e+00	1.05391137e-01
1.95582532e+00	2.27102058e-01
1.96425561e+00	2.49140006e-01
1.97268589e+00	2.37974687e-01
1.98111617e+00	2.55919178e-01
1.98954645e+00	3.13573640e-01
1.99797673e+00	4.23868895e-01
2.00640701e+00	6.44713277e-01
2.01483730e+00	8.52419491e-01
2.02326758e+00	6.28208789e-01
2.03169786e+00	7.74168096e-02
2.04012814e+00	2.55458961e-01
2.04855842e+00	3.02154117e-01
2.05698870e+00	2.91560382e-01
2.06541898e+00	2.86095285e-01
2.07384927e+00	2.94629040e-01
2.08227955e+00	3.64097703e-01
2.09070983e+00	5.06665474e-01
2.09914011e+00	7.33274616e-01
2.10757039e+00	7.80381603e-01
2.11600067e+00	3.35700605e-01
2.12443096e+00	1.51872247e-01
2.13286124e+00	3.05943049e-01
2.14129152e+00	2.83622766e-01
2.14972180e+00	2.44638151e-01
2.15815208e+00	2.46693102e-01
2.16658236e+00	2.46940637e-01
2.17501265e+00	3.23141980e-01
2.18344293e+00	4.50926573e-01
2.19187321e+00	5.52317843e-01
2.20030349e+00	3.76458289e-01
2.20873377e+00	5.04296331e-02
2.21716405e+00	1.91834405e-01
2.22559433e+00	2.21469375e-01
2.23402462e+00	2.09108517e-01
2.24245490e+00	1.73238460e-01
2.25088518e+00	1.74225941e-01
2.25931546e+00	1.95906522e-01
2.26774574e+00	2.58495189e-01
2.27617602e+00	3.54915221e-01
2.28460631e+00	3.52968361e-01
2.29303659e+00	1.49853999e-01
2.30146687e+00	7.43960751e-02
2.30989715e+00	1.73152848e-01
2.31832743e+00	1.78803511e-01
2.32675771e+00	1.53702313e-01
2.33518800e+00	1.43681219e-01
2.34361828e+00	1.63383893e-01
2.35204856e+00	1.84406477e-01
2.36047884e+00	2.46982192e-01
2.36890912e+00	2.89201771e-01
2.37733940e+00	2.07875773e-01
2.38576968e+00	8.09040073e-03
2.39419997e+00	1.17049751e-01
2.40263025e+00	1.65555612e-01
2.41106053e+00	1.36039268e-01
2.41949081e+00	1.23176789e-01
2.42792109e+00	1.28852465e-01
2.43635137e+00	1.54579698e-01
2.44478166e+00	1.98490841e-01
2.45321194e+00	2.48522934e-01
2.46164222e+00	2.26538183e-01
2.47007250e+00	8.46750656e-02
2.47850278e+00	5.65755257e-02
2.48693306e+00	1.54955952e-01
2.49536335e+00	1.70188937e-01
2.50379363e+00	1.54010669e-01
2.51222391e+00	1.53846109e-01
2.52065419e+00	1.58031717e-01
2.52908447e+00	1.90528819e-01
2.53751475e+00	2.39136700e-01
2.54594503e+00	2.52965827e-01
2.55437532e+00	1.67724889e-01
2.56280560e+00	1.71648130e-02
2.57123588e+00	1.20241224e-01
2.57966616e+00	1.85234796e-01
2.58809644e+00	1.92414619e-01
2.59652672e+00	1.86290687e-01
2.60495701e+00	1.77075016e-01
2.61338729e+00	2.10948198e-01
2.62181757e+00	2.54353082e-01
2.63024785e+00	3.14894499e-01
2.63867813e+00	2.04354774e-01
2.64710841e+00	8.52702789e-02
2.65553869e+00	7.87572236e-02
2.66396898e+00	1.70977060e-01
2.67239926e+00	2.30753551e-01
2.68082954e+00	2.35078170e-01
2.68925982e+00	2.32296531e-01
2.69769010e+00	2.60681251e-01
2.70612038e+00	2.97319360e-01
2.71455067e+00	3.79002029e-01
2.72298095e+00	3.53546698e-01
2.73141123e+00	1.92077357e-01
2.73984151e+00	8.58758221e-03
2.74827179e+00	1.44379277e-01
2.75670207e+00	2.14311223e-01
2.76513236e+00	2.34696747e-01
2.77356264e+00	1.89394192e-01
2.78199292e+00	2.41891367e-01
2.79042320e+00	2.84187625e-01
2.79885348e+00	3.50115036e-01
2.80728376e+00	3.65655366e-01
2.81571404e+00	2.44536759e-01
2.82414433e+00	7.65756040e-02
2.83257461e+00	7.27921861e-02
2.84100489e+00	1.47274299e-01
2.84943517e+00	1.69883784e-01
2.85786545e+00	1.84988326e-01
2.86629573e+00	1.99301519e-01
2.87472602e+00	1.98901088e-01
2.88315630e+00	2.36184161e-01
2.89158658e+00	2.77478867e-01
2.90001686e+00	2.29899463e-01
2.90844714e+00	1.06780490e-01
2.91687742e+00	1.09154517e-02
2.92530771e+00	7.93530797e-02
2.93373799e+00	1.11069961e-01
2.94216827e+00	1.21697961e-01
2.95059855e+00	1.28891393e-01
2.95902883e+00	1.43136110e-01
2.96745911e+00	1.67215114e-01
2.97588939e+00	1.93975766e-01
2.98431968e+00	2.04307336e-01
2.99274996e+00	1.21666165e-01
3.00118024e+00	3.50512689e-02
3.00961052e+00	3.57066305e-02
3.01804080e+00	5.09836838e-02
3.02647108e+00	7.76946635e-02
3.03490137e+00	1.02155458e-01
3.04333165e+00	9.32210875e-02
3.05176193e+00	1.24796815e-01
3.06019221e+00	1.64646290e-01
3.06862249e+00	1.89654584e-01
3.07705277e+00	1.64865950e-01
3.08548306e+00	6.44552778e-02
3.09391334e+00	7.99233343e-03
3.10234362e+00	4.49485302e-02
3.11077390e+00	5.27204607e-02
3.11920418e+00	7.20352084e-02
3.12763446e+00	8.35719670e-02
3.13606474e+00	9.82577894e-02
3.14449503e+00	1.45395814e-01
3.15292531e+00	1.74791530e-01
3.16135559e+00	1.78510982e-01
3.16978587e+00	7.80290547e-02
3.17821615e+00	2.54229562e-02
3.18664643e+00	3.17272529e-02
3.19507672e+00	5.54881001e-02
3.20350700e+00	6.72216439e-02
3.21193728e+00	7.48792888e-02
3.22036756e+00	9.86277633e-02
3.22879784e+00	1.23144896e-01
3.23722812e+00	1.78348027e-01
3.24565840e+00	2.20457272e-01
3.25408869e+00	1.53993069e-01
3.26251897e+00	7.10139754e-02
3.27094925e+00	1.12891213e-02
3.27937953e+00	6.22668704e-02
3.28780981e+00	8.52909056e-02
3.29624009e+00	8.04175078e-02
3.30467038e+00	9.70002655e-02
3.31310066e+00	1.23694121e-01
3.32153094e+00	1.74504949e-01
3.32996122e+00	2.29891780e-01
3.33839150e+00	2.02504031e-01
3.34682178e+00	1.16726174e-01
3.35525207e+00	4.35944548e-02
3.36368235e+00	5.36537223e-02
3.37211263e+00	7.91724891e-02
3.38054291e+00	9.55090671e-02
3.38897319e+00	9.42483367e-02
3.39740347e+00	1.27190301e-01
3.40583375e+00	1.68421990e-01
3.41426404e+00	2.57039635e-01
3.42269432e+00	2.90023032e-01
3.43112460e+00	1.96043222e-01
3.43955488e+00	7.05747152e-02
3.44798516e+00	2.62846395e-02
3.45641544e+00	6.60946081e-02
3.46484573e+00	8.18110062e-02
3.47327601e+00	8.97695068e-02
3.48170629e+00	1.04539386e-01
3.49013657e+00	1.10369314e-01
3.49856685e+00	1.86682286e-01
3.50699713e+00	2.39789580e-01
3.51542742e+00	2.09526592e-01
3.52385770e+00	1.05942148e-01
3.53228798e+00	1.55999990e-02
3.54071826e+00	3.37330220e-02
3.54914854e+00	6.56935552e-02
3.55757882e+00	5.84697077e-02
3.56600910e+00	6.65117439e-02
3.57443939e+00	7.52740925e-02
3.58286967e+00	1.08087280e-01
3.59129995e+00	1.58818671e-01
3.59973023e+00	1.45810727e-01
3.60816051e+00	1.03898571e-01
3.61659079e+00	4.51634990e-02
3.62502108e+00	5.72330580e-03
3.63345136e+00	4.34509214e-02
3.64188164e+00	3.71248097e-02
3.65031192e+00	4.66987706e-02
3.65874220e+00	4.08081535e-02
3.66717248e+00	5.79199070e-02
3.67560277e+00	9.54327267e-02
3.68403305e+00	1.29465105e-01
3.69246333e+00	1.01729769e-01
3.70089361e+00	6.21420532e-02
3.70932389e+00	1.53165101e-02
3.71775417e+00	2.35361092e-02
3.72618445e+00	3.10053708e-02
3.73461474e+00	4.10244775e-02
3.74304502e+00	3.83705650e-02
3.75147530e+00	4.51815214e-02
3.75990558e+00	6.89614781e-02
3.76833586e+00	1.02559115e-01
3.77676614e+00	9.09494033e-02
3.78519643e+00	6.84945662e-02
3.79362671e+00	2.68347441e-02
3.80205699e+00	6.59706290e-03
3.81048727e+00	3.19895483e-02
3.81891755e+00	2.65757586e-02
3.82734783e+00	4.66891088e-02
3.83577811e+00	4.73479703e-02
3.84420840e+00	5.49952920e-02
3.85263868e+00	6.92152026e-02
3.86106896e+00	1.04475946e-01
3.86949924e+00	7.95717368e-02
3.87792952e+00	5.13677056e-02
3.88635980e+00	1.05420623e-02
3.89479009e+00	3.00889956e-02
3.90322037e+00	3.50804838e-02
3.91165065e+00	2.15754233e-02
3.92008093e+00	4.12076004e-02
3.92851121e+00	4.24074972e-02
3.93694149e+00	7.10599209e-02
3.94537178e+00	9.95920618e-02
3.95380206e+00	9.93617588e-02
3.96223234e+00	7.44184103e-02
3.97066262e+00	3.44867811e-02
3.97909290e+00	4.56478850e-03
3.98752318e+00	3.76219199e-02
3.99595346e+00	3.36677194e-02
4.00438375e+00	4.17759690e-02
4.01281403e+00	4.44548351e-02
4.02124431e+00	6.96827047e-02
4.02967459e+00	1.06078883e-01
4.03810487e+00	1.33731976e-01
4.04653515e+00	1.06030405e-01
4.05496544e+00	5.47292992e-02
4.06339572e+00	3.63150940e-03
4.07182600e+00	3.15314349e-02
4.08025628e+00	5.24693962e-02
4.08868656e+00	4.29285967e-02
4.09711684e+00	5.52748723e-02
4.10554713e+00	5.30868848e-02
4.11397741e+00	9.12912971e-02
4.12240769e+00	1.25487456e-01
4.13083797e+00	1.17456135e-01
4.13926825e+00	6.81987989e-02
4.14769853e+00	2.34965358e-02
4.15612881e+00	3.09019215e-03
4.16455910e+00	2.50525740e-02
4.17298938e+00	4.46290895e-02
4.18141966e+00	3.07890001e-02
4.18984994e+00	3.95267965e-02
4.19828022e+00	5.66610229e-02
4.20671050e+00	7.72460387e-02
4.21514079e+00	8.00094138e-02
4.22357107e+00	3.80310368e-02
4.23200135e+00	3.06673510e-02
4.24043163e+00	6.02936282e-03
4.24886191e+00	1.16117622e-02
4.25729219e+00	1.62709506e-02
4.26572248e+00	2.62283829e-02
4.27415276e+00	2.70687924e-02
4.28258304e+00	3.10789801e-02
4.29101332e+00	4.81848350e-02
4.29944360e+00	5.91843529e-02
4.30787388e+00	5.02702458e-02
4.31630416e+00	2.49861933e-02
4.32473445e+00	1.11080458e-02
4.33316473e+00	1.44869832e-02
4.34159501e+00	1.48524954e-02
4.35002529e+00	2.20260584e-02
4.35845557e+00	2.34759765e-02
4.36688585e+00	2.17705054e-02
4.37531614e+00	3.41672132e-02
4.38374642e+00	6.57199936e-02
4.39217670e+00	5.33603422e-02
4.40060698e+00	3.98486419e-02
4.40903726e+00	3.02691624e-02
4.41746754e+00	8.08001197e-03
4.42589782e+00	1.38940967e-02
4.43432811e+00	1.55551469e-02
4.44275839e+00	1.87561052e-02
4.45118867e+00	1.26477441e-02
4.45961895e+00	1.84064546e-02
4.46804923e+00	3.14652930e-02
4.47647951e+00	4.25121860e-02
4.48490980e+00	3.79165080e-02
4.49334008e+00	1.79822272e-02
4.50177036e+00	1.13075608e-02
4.51020064e+00	1.43006277e-02
4.51863092e+00	1.72242945e-02
4.52706120e+00	1.84472455e-02
4.53549149e+00	1.36896216e-02
4.54392177e+00	1.97622429e-02
4.55235205e+00	3.95250552e-02
4.56078233e+00	4.36252904e-02
4.56921261e+00	3.84412758e-02
4.57764289e+00	2.38777533e-02
4.58607317e+00	1.76828995e-02
4.59450346e+00	1.41615202e-02
4.60293374e+00	6.69270823e-03
4.61136402e+00	2.98365572e-02
4.61979430e+00	2.53086739e-02
4.62822458e+00	1.89998095e-02
4.63665486e+00	2.85413351e-02
4.64508515e+00	5.10763014e-02
4.65351543e+00	6.38406749e-02
4.66194571e+00	4.38833122e-02
4.67037599e+00	2.56898877e-02
4.67880627e+00	1.25492842e-02
4.68723655e+00	9.09440753e-03
4.69566684e+00	2.11756542e-02
4.70409712e+00	1.88039294e-02
4.71252740e+00	2.15675491e-02
4.72095768e+00	2.23261594e-02
4.72938796e+00	4.38840126e-02
4.73781824e+00	5.06767611e-02
4.74624852e+00	6.96171263e-02
4.75467881e+00	2.67972846e-02
4.76310909e+00	1.18054345e-02
4.77153937e+00	8.39176884e-03
4.77996965e+00	1.81726450e-02
4.78839993e+00	2.36509545e-02
4.79683021e+00	3.62082357e-02
4.80526050e+00	2.72398921e-02
4.81369078e+00	2.65749348e-02
4.82212106e+00	5.00774427e-02
4.83055134e+00	4.46244303e-02
4.83898162e+00	2.97692461e-02
4.84741190e+00	1.52225199e-02
4.85584219e+00	7.20031965e-03
4.86427247e+00	9.03348466e-03
4.87270275e+00	1.24370241e-02
4.88113303e+00	2.42155578e-02
4.88956331e+00	2.30667173e-02
4.89799359e+00	3.12299856e-02
4.90642387e+00	2.78446959e-02
4.91485416e+00	2.98888029e-02
4.92328444e+00	2.68254083e-02
4.93171472e+00	2.73270261e-02
4.94014500e+00	2.98732384e-03
4.94857528e+00	6.61646458e-03
4.95700556e+00	7.95573342e-03
4.96543585e+00	9.30947712e-03
4.97386613e+00	4.56033568e-03
4.98229641e+00	2.06877972e-02
4.99072669e+00	1.39657952e-02
4.99915697e+00	3.10720054e-02
5.00758725e+00	2.31740173e-02
5.01601753e+00	2.08368025e-02
5.02444782e+00	1.09705724e-02
5.03287810e+00	9.22342109e-03
5.04130838e+00	6.48238595e-03
5.04973866e+00	1.37859891e-02
5.05816894e+00	1.12042248e-02
5.06659922e+00	1.32845541e-02
5.07502951e+00	1.42846665e-02
5.08345979e+00	1.91535952e-02
5.09189007e+00	2.90622992e-02
5.10032035e+00	2.69105289e-02
5.10875063e+00	5.78482832e-03
5.11718091e+00	1.52241283e-02
5.12561120e+00	7.97880086e-03
5.13404148e+00	9.04134943e-03
5.14247176e+00	1.30721189e-02
5.15090204e+00	1.18963574e-02
5.15933232e+00	8.53724929e-03
5.16776260e+00	2.25484509e-02
5.17619288e+00	3.09969064e-02
5.18462317e+00	1.86286542e-02
5.19305345e+00	1.96546199e-02
5.20148373e+00	9.14090320e-03
5.20991401e+00	1.49316218e-03
5.21834429e+00	1.09889899e-02
5.22677457e+00	1.03873502e-02
5.23520486e+00	1.81431415e-02
5.24363514e+00	1.68289286e-02
5.25206542e+00	3.01581077e-02
5.26049570e+00	2.50352588e-02
5.26892598e+00	3.85614899e-02
5.27735626e+00	1.38163221e-02
5.28578655e+00	2.17318545e-02
5.29421683e+00	3.60980186e-03
5.30264711e+00	1.07882700e-02
5.31107739e+00	1.16332432e-02
5.31950767e+00	9.75016650e-03
5.32793795e+00	1.45878181e-02
5.33636823e+00	2.82280936e-02
5.34479852e+00	3.12114056e-02
5.35322880e+00	4.13269264e-02
5.36165908e+00	3.31092710e-02
5.37008936e+00	7.71851053e-03
5.37851964e+00	1.00753687e-02
5.38694992e+00	9.93512608e-03
5.39538021e+00	1.32530992e-02
5.40381049e+00	2.63531043e-02
5.41224077e+00	1.44767321e-02
5.42067105e+00	2.07240503e-02
5.42910133e+00	2.30490433e-02
5.43753161e+00	3.89325097e-02
5.44596190e+00	2.97768655e-02
5.45439218e+00	3.42323787e-02
5.46282246e+00	1.67528803e-02
5.47125274e+00	1.00932977e-02
5.47968302e+00	6.94987447e-03
5.48811330e+00	6.98045095e-03
5.49654358e+00	1.26972862e-02
5.50497387e+00	1.48983213e-02
5.51340415e+00	1.80473140e-02
5.52183443e+00	2.17533045e-02
5.53026471e+00	3.00918603e-02
5.53869499e+00	1.19322203e-02
5.54712527e+00	1.42154263e-02
5.55555556e+00	1.07612426e-02
5.56398584e+00	6.03090439e-03
5.57241612e+00	8.73108038e-03
5.58084640e+00	1.40429394e-02
5.58927668e+00	4.93965708e-03
5.59770696e+00	1.36057159e-02
5.60613724e+00	1.48021148e-02
5.61456753e+00	1.84599333e-02
5.62299781e+00	1.78685708e-02
5.63142809e+00	9.35901537e-03
5.63985837e+00	6.14606244e-03
5.64828865e+00	1.10150022e-02
5.65671893e+00	1.47138123e-02
5.66514922e+00	1.52438912e-03
5.67357950e+00	4.30607305e-03
5.68200978e+00	7.66689143e-03
5.69044006e+00	6.12179968e-03
5.69887034e+00	9.01129938e-03
5.70730062e+00	1.81826218e-02
5.71573091e+00	9.78776078e-03
5.72416119e+00	8.40652187e-03
5.73259147e+00	4.81339029e-03
5.74102175e+00	6.28386463e-03
5.74945203e+00	2.56686515e-03
5.75788231e+00	2.57310318e-03
5.76631259e+00	2.07466288e-03
5.77474288e+00	1.23039211e-02
5.78317316e+00	1.27902018e-02
5.79160344e+00	2.11978724e-02
5.80003372e+00	3.86761054e-03
5.80846400e+00	5.31866014e-03
5.81689428e+00	1.02993841e-02
5.82532457e+00	5.78753981e-03
5.83375485e+00	9.64357085e-03
5.84218513e+00	1.03601486e-02
5.85061541e+00	1.71096415e-02
5.85904569e+00	8.84779409e-03
5.86747597e+00	9.55311278e-03
5.87590626e+00	7.70177507e-03
5.88433654e+00	8.57471266e-03
5.89276682e+00	2.52365796e-02
5.90119710e+00	5.83156586e-03
5.90962738e+00	1.18886427e-02
5.91805766e+00	1.24029862e-02
5.92648794e+00	1.20905250e-02
5.93491823e+00	1.49227550e-02
5.94334851e+00	7.09574135e-03
5.95177879e+00	1.23435601e-02
5.96020907e+00	7.20212107e-03
5.96863935e+00	2.42834264e-02
5.97706963e+00	1.61558726e-02
5.98549992e+00	6.39284281e-03
5.99393020e+00	8.59401822e-03
6.00236048e+00	3.38727750e-03
6.01079076e+00	6.44999702e-03
6.01922104e+00	5.04656668e-03
6.02765132e+00	3.78223832e-03
6.03608161e+00	6.99664986e-03
6.04451189e+00	1.55137896e-02
6.05294217e+00	2.99926930e-02
6.06137245e+00	2.29451764e-02
6.06980273e+00	9.90357463e-03
6.07823301e+00	7.74722449e-03
6.08666329e+00	6.30530493e-03
6.09509358e+00	9.01245722e-03
6.10352386e+00	2.09617709e-03
6.11195414e+00	1.38139420e-02
6.12038442e+00	9.85966023e-03
6.12881470e+00	6.20897979e-03
6.13724498e+00	1.11984125e-02
6.14567527e+00	1.51369527e-02
6.15410555e+00	2.18182052e-02
6.16253583e+00	5.66845415e-03
6.17096611e+00	1.39487357e-02
6.17939639e+00	1.87986605e-02
6.18782667e+00	6.39822858e-03
6.19625695e+00	8.46721713e-03
6.20468724e+00	1.29771531e-02
6.21311752e+00	4.42952604e-03
6.22154780e+00	1.64454915e-02
6.22997808e+00	1.67963135e-02
6.23840836e+00	8.74057571e-03
6.24683864e+00	4.39412283e-03
6.25526893e+00	5.22913679e-03
6.26369921e+00	1.45442364e-02
6.27212949e+00	1.65415111e-03
6.28055977e+00	1.94789738e-03
6.28899005e+00	7.94336596e-03
6.29742033e+00	6.27632086e-03
6.30585062e+00	1.22541771e-02
6.31428090e+00	1.05749653e-02
6.32271118e+00	1.47020376e-02
6.33114146e+00	3.42758457e-03
6.33957174e+00	1.71358103e-02
6.34800202e+00	7.07170586e-03
6.35643230e+00	6.29491931e-03
6.36486259e+00	5.78905255e-03
6.37329287e+00	9.06050946e-03
6.38172315e+00	5.45737222e-03
6.39015343e+00	1.55748085e-02
6.39858371e+00	1.37924674e-02
6.40701399e+00	1.54996114e-02
6.41544428e+00	5.87751280e-03
6.42387456e+00	5.77619519e-03
6.43230484e+00	1.18838095e-02
6.44073512e+00	5.39095343e-03
6.44916540e+00	3.33135530e-03
6.45759568e+00	7.56033598e-03
6.46602597e+00	5.46507377e-03
6.47445625e+00	6.56966431e-03
6.48288653e+00	6.32696516e-03
6.49131681e+00	6.71077152e-03
6.49974709e+00	1.39149295e-02
6.50817737e+00	1.20843599e-02
6.51660765e+00	1.00704892e-02
6.52503794e+00	1.37206782e-02
6.53346822e+00	4.02052347e-03
6.54189850e+00	8.87648058e-03
6.55032878e+00	6.06564668e-03
6.55875906e+00	1.08747480e-02
6.56718934e+00	8.30731275e-03
6.57561963e+00	2.67571051e-03
6.58404991e+00	1.15837651e-02
6.59248019e+00	1.04783775e-02
6.60091047e+00	8.92826777e-03
6.60934075e+00	8.53427661e-03
6.61777103e+00	6.75748666e-03
6.62620132e+00	1.58472741e-02
6.63463160e+00	1.11565403e-02
6.64306188e+00	1.03780666e-02
6.65149216e+00	1.98866004e-02
6.65992244e+00	9.23000129e-03
6.66835272e+00	3.56255578e-03
6.67678300e+00	1.75940536e-02
6.68521329e+00	1.07234492e-02
6.69364357e+00	6.07245746e-03
6.70207385e+00	2.46929722e-03
6.71050413e+00	1.32730470e-02
6.71893441e+00	1.03209462e-02
6.72736469e+00	1.77041810e-02
6.73579498e+00	5.49576778e-03
6.74422526e+00	4.82493859e-03
6.75265554e+00	2.70730598e-03
6.76108582e+00	3.43064466e-03
6.76951610e+00	8.77309454e-03
6.77794638e+00	6.91676024e-03
6.78637666e+00	1.25298233e-02
6.79480695e+00	5.68263839e-03
6.80323723e+00	1.26764147e-02
6.81166751e+00	1.14195371e-02
6.82009779e+00	4.81077539e-03
6.82852807e+00	4.62969552e-03
6.83695835e+00	8.22978503e-03
6.84538864e+00	9.24114468e-03
6.85381892e+00	1.65963204e-02
6.86224920e+00	8.62668675e-03
6.87067948e+00	6.48749630e-03
6.87910976e+00	1.24903310e-02
6.88754004e+00	1.28597776e-02
6.89597033e+00	1.07382331e-02
6.90440061e+00	1.89936895e-02
6.91283089e+00	2.49151166e-02
6.92126117e+00	5.24000652e-02
6.92969145e+00	1.06276972e-01
6.93812173e+00	2.63363204e-02
6.94655201e+00	1.03753126e-02
6.95498230e+00	2.52304662e-02
6.96341258e+00	6.60274244e-03
6.97184286e+00	8.13425297e-03
6.98027314e+00	1.15478286e-02
6.98870342e+00	3.04413392e-03
6.99713370e+00	9.14434457e-03
7.00556399e+00	4.66883974e-03
7.01399427e+00	1.45038675e-02
7.02242455e+00	4.31127667e-03
7.03085483e+00	1.20772285e-02
7.03928511e+00	8.80005456e-03
7.04771539e+00	8.85159090e-03
7.05614568e+00	6.85914886e-03
7.06457596e+00	7.23088263e-03
7.07300624e+00	3.56562544e-03
7.08143652e+00	1.12916501e-02
7.08986680e+00	4.98093067e-03
7.09829708e+00	5.22766114e-03
7.10672736e+00	1.07251407e-02
7.11515765e+00	5.99420745e-03
7.12358793e+00	8.57759227e-03
7.13201821e+00	1.68978078e-02
7.14044849e+00	4.26152823e-03
7.14887877e+00	1.41527808e-02
7.15730905e+00	7.36530410e-03
7.16573934e+00	2.05468056e-02
7.17416962e+00	2.53472388e-03
7.18259990e+00	5.57680155e-03
7.19103018e+00	5.43969705e-03
7.19946046e+00	3.32954366e-03
7.20789074e+00	6.56447425e-03
7.21632103e+00	9.01210119e-03
7.22475131e+00	2.49726181e-03
7.23318159e+00	6.59760804e-03
7.24161187e+00	1.07724579e-02
7.25004215e+00	8.20292297e-03
7.25847243e+00	2.63331871e-03
7.26690271e+00	9.90898977e-03
7.27533300e+00	1.53409431e-03
7.28376328e+00	1.08067616e-02
7.29219356e+00	6.75388775e-03
7.30062384e+00	1.12009062e-02
7.30905412e+00	6.34657994e-03
7.31748440e+00	1.11585031e-02
7.32591469e+00	2.80331340e-03
7.33434497e+00	5.61012364e-03
7.34277525e+00	4.60653283e-03
7.35120553e+00	8.41177330e-03
7.35963581e+00	6.87563561e-03
7.36806609e+00	1.27649176e-02
7.37649637e+00	8.90904216e-03
7.38492666e+00	8.78975777e-03
7.39335694e+00	3.44748937e-03
7.40178722e+00	6.90113820e-03
7.41021750e+00	9.24084262e-03
7.41864778e+00	2.37166101e-03
7.42707806e+00	3.49518992e-03
7.43550835e+00	8.00264569e-03
7.44393863e+00	3.14204508e-03
7.45236891e+00	4.35891337e-03
7.46079919e+00	1.10907041e-02
7.46922947e+00	6.84619090e-03
7.47765975e+00	8.00701343e-03
7.48609004e+00	7.05419458e-03
7.49452032e+00	6.24583321e-03
7.50295060e+00	2.27075658e-03
7.51138088e+00	1.24995501e-02
7.51981116e+00	4.90558622e-04
7.52824144e+00	1.45111520e-02
7.53667172e+00	5.80731019e-03
7.54510201e+00	2.36109712e-03
7.55353229e+00	4.39524056e-03
7.56196257e+00	2.40059057e-03
7.57039285e+00	7.11176875e-03
7.57882313e+00	1.56072519e-02
7.58725341e+00	1.03202573e-02
7.59568370e+00	4.46251666e-03
7.60411398e+00	1.73533469e-03
7.61254426e+00	4.41088536e-03
7.62097454e+00	2.90684564e-03
7.62940482e+00	7.38055421e-03
7.63783510e+00	1.40194947e-02
7.64626539e+00	6.04974552e-03
7.65469567e+00	1.22428772e-02
7.66312595e+00	1.15522675e-02
7.67155623e+00	9.89872028e-03
7.67998651e+00	1.07821786e-02
7.68841679e+00	1.74812032e-03
7.69684707e+00	2.07643334e-03
7.70527736e+00	1.21295546e-02
7.71370764e+00	3.51558886e-03
7.72213792e+00	5.17818431e-03
7.73056820e+00	5.22670801e-03
7.73899848e+00	7.41559519e-03
7.74742876e+00	1.28570629e-02
7.75585905e+00	9.31836452e-03
7.76428933e+00	7.47487656e-03
7.77271961e+00	6.08226797e-03
7.78114989e+00	1.30330937e-02
7.78958017e+00	6.40471431e-03
7.79801045e+00	9.27366412e-03
7.80644074e+00	5.14952583e-03
7.81487102e+00	4.34275618e-03
7.82330130e+00	1.01725300e-02
7.83173158e+00	1.02127581e-02
7.84016186e+00	6.55816660e-03
7.84859214e+00	6.60313016e-03
7.85702242e+00	8.30530619e-03
7.86545271e+00	8.46355154e-03
7.87388299e+00	9.78392949e-03
7.88231327e+00	1.52448553e-02
7.89074355e+00	8.48768796e-03
7.89917383e+00	4.28611150e-03
7.90760411e+00	7.13587288e-03
7.91603440e+00	4.58497334e-03
7.92446468e+00	1.34138730e-02
7.93289496e+00	9.31156396e-03
7.94132524e+00	4.01814729e-03
7.94975552e+00	3.92616521e-03
7.95818580e+00	3.65255942e-03
7.96661608e+00	1.17330587e-03
7.97504637e+00	2.03442838e-02
7.98347665e+00	2.38911189e-03
7.99190693e+00	8.08172044e-03
8.00033721e+00	6.80330320e-03
8.00876749e+00	5.84956095e-03
8.01719777e+00	5.84782393e-03
8.02562806e+00	1.15465347e-02
8.03405834e+00	5.92927737e-03
8.04248862e+00	7.08920069e-03
8.05091890e+00	1.15498103e-02
8.05934918e+00	6.85846398e-04
8.06777946e+00	1.21922769e-02
8.07620975e+00	6.05528176e-03
8.08464003e+00	5.35052333e-03
8.09307031e+00	6.20429352e-03
8.10150059e+00	9.52425600e-03
8.10993087e+00	1.07715354e-02
8.11836115e+00	5.45954855e-03
8.12679143e+00	8.09230924e-03
8.13522172e+00	7.82304308e-04
8.14365200e+00	8.44040401e-03
8.15208228e+00	8.48562830e-03
8.16051256e+00	1.50252853e-02
8.16894284e+00	6.47508304e-03
8.17737312e+00	7.58653253e-03
8.18580341e+00	1.15401183e-03
8.19423369e+00	4.27799501e-03
8.20266397e+00	3.91227971e-03
8.21109425e+00	4.06446196e-03
8.21952453e+00	4.60783240e-03
8.22795481e+00	8.87738144e-03
8.23638510e+00	9.31279875e-03
8.24481538e+00	5.05614861e-03
8.25324566e+00	7.74977931e-03
8.26167594e+00	1.17026694e-02
8.27010622e+00	5.60965117e-03
8.27853650e+00	8.76223363e-03
8.28696678e+00	1.19543382e-02
8.29539707e+00	2.31536348e-03
8.30382735e+00	1.55366720e-02
8.31225763e+00	7.55186455e-03
8.32068791e+00	1.29990313e-02
8.32911819e+00	6.27151061e-03
8.33754847e+00	4.46796534e-04
8.34597876e+00	3.44757726e-03
8.35440904e+00	2.36355459e-03
8.36283932e+00	4.18374032e-03
8.37126960e+00	5.36986266e-03
8.37969988e+00	9.18804619e-03
8.38813016e+00	1.20692278e-02
8.39656045e+00	7.96766070e-03
8.40499073e+00	5.71709638e-03
8.41342101e+00	6.29821221e-03
8.42185129e+00	1.31893859e-02
8.43028157e+00	4.65285893e-03
8.43871185e+00	5.21080684e-03
8.44714213e+00	7.15920263e-03
8.45557242e+00	2.93104460e-03
8.46400270e+00	7.62059965e-03
8.47243298e+00	2.06435858e-02
8.48086326e+00	6.79328017e-03
8.48929354e+00	8.41969256e-03
8.49772382e+00	1.58754247e-02
8.50615411e+00	3.24455289e-03
8.51458439e+00	9.65893938e-03
8.52301467e+00	8.20874530e-03
8.53144495e+00	6.51474924e-03
8.53987523e+00	1.11371270e-02
8.54830551e+00	2.41774837e-03
8.55673579e+00	1.13532315e-02
8.56516608e+00	7.51942436e-03
8.57359636e+00	7.75840795e-03
8.58202664e+00	8.65383587e-03
8.59045692e+00	7.00136455e-03
8.59888720e+00	9.07653576e-04
8.60731748e+00	3.39775048e-03
8.61574777e+00	8.85385381e-03
8.62417805e+00	8.44187221e-03
8.63260833e+00	1.02462988e-02
8.64103861e+00	3.58571043e-03
8.64946889e+00	8.77006260e-03
8.65789917e+00	2.59304108e-03
8.66632946e+00	1.89102069e-02
8.67475974e+00	4.26661801e-03
8.68319002e+00	6.47767998e-03
8.69162030e+00	1.33934498e-03
8.70005058e+00	9.33660750e-03
8.70848086e+00	3.48712858e-03
8.71691114e+00	4.17767617e-03
8.72534143e+00	3.38775150e-03
8.73377171e+00	7.68852686e-03
8.74220199e+00	4.01587469e-03
8.75063227e+00	4.50892182e-03
8.75906255e+00	9.34896672e-03
8.76749283e+00	1.49342765e-02
8.77592312e+00	8.36350359e-03
8.78435340e+00	2.82629912e-03
8.79278368e+00	1.28113023e-02
8.80121396e+00	3.83896735e-03
8.80964424e+00	9.28700894e-03
8.81807452e+00	4.62510849e-03
8.82650481e+00	2.82685473e-03
8.83493509e+00	5.72586738e-03
8.84336537e+00	3.44643581e-03
8.85179565e+00	8.04811332e-03
8.86022593e+00	1.03357752e-02
8.86865621e+00	4.82419451e-03
8.87708649e+00	7.19135174e-03
8.88551678e+00	4.86828588e-03
8.89394706e+00	7.60071966e-03
8.90237734e+00	8.10710872e-03
8.91080762e+00	5.14015293e-03
8.91923790e+00	1.42585201e-02
8.92766818e+00	8.54952619e-04
8.93609847e+00	4.59818498e-03
8.94452875e+00	5.78802215e-03
8.95295903e+00	1.61137462e-02
8.96138931e+00	2.06697095e-03
8.96981959e+00	6.43077025e-03
8.97824987e+00	5.95384068e-03
8.98668016e+00	4.47935566e-03
8.99511044e+00	8.01870884e-03
9.00354072e+00	3.82925817e-03
9.01197100e+00	4.13338268e-03
9.02040128e+00	8.31073477e-03
9.02883156e+00	6.22989939e-03
9.03726184e+00	4.73332436e-03
9.04569213e+00	4.68796317e-03
9.05412241e+00	6.42364425e-03
9.06255269e+00	5.74841827e-03
9.07098297e+00	1.58835681e-02
9.07941325e+00	9.23532734e-03
9.08784353e+00	5.75734335e-03
9.09627382e+00	2.74393425e-03
9.10470410e+00	1.08980546e-03
9.11313438e+00	2.59038114e-03
9.12156466e+00	6.34445560e-03
9.12999494e+00	4.76062572e-03
9.13842522e+00	7.61403106e-03
9.14685550e+00	4.80709355e-03
9.15528579e+00	6.65334489e-03
9.16371607e+00	2.64280467e-03
9.17214635e+00	9.53852359e-03
9.18057663e+00	7.41462869e-03
9.18900691e+00	6.85355178e-03
9.19743719e+00	5.96363879e-03
9.20586748e+00	4.32714296e-03
9.21429776e+00	4.04506407e-03
9.22272804e+00	1.15536322e-02
9.23115832e+00	1.34434679e-02
9.23958860e+00	3.16322526e-03
9.24801888e+00	4.52171294e-03
9.25644917e+00	8.53642990e-03
9.26487945e+00	1.36726048e-02
9.27330973e+00	9.18560703e-03
9.28174001e+00	5.71014767e-03
9.29017029e+00	8.72404470e-03
9.29860057e+00	5.60515053e-03
9.30703085e+00	8.32462456e-03
9.31546114e+00	2.90536140e-03
9.32389142e+00	1.96433261e-03
9.33232170e+00	3.32135585e-03
9.34075198e+00	4.12291519e-03
9.34918226e+00	5.52217881e-03
9.35761254e+00	1.59313280e-03
9.36604283e+00	4.92797200e-03
9.37447311e+00	8.48373508e-03
9.38290339e+00	1.00739560e-02
9.39133367e+00	3.32658836e-03
9.39976395e+00	5.70551582e-03
9.40819423e+00	5.03365388e-03
9.41662452e+00	7.18226346e-03
9.42505480e+00	6.85669084e-03
9.43348508e+00	2.97964978e-03
9.44191536e+00	6.49472235e-03
9.45034564e+00	1.02148209e-02
9.45877592e+00	9.31318949e-03
9.46720620e+00	8.50151891e-03
9.47563649e+00	1.50092037e-02
9.48406677e+00	3.91000784e-03
9.49249705e+00	1.57962498e-02
9.50092733e+00	2.09498677e-03
9.50935761e+00	3.05801349e-03
9.51778789e+00	7.17030921e-03
9.52621818e+00	1.15108378e-02
9.53464846e+00	1.20915669e-02
9.54307874e+00	7.69560056e-03
9.55150902e+00	1.01546517e-02
9.55993930e+00	5.66777516e-03
9.56836958e+00	8.25453729e-03
9.57679987e+00	3.21269508e-03
9.58523015e+00	6.81250543e-03
9.59366043e+00	9.09114110e-03
9.60209071e+00	2.76754288e-03
9.61052099e+00	9.00925526e-03
9.61895127e+00	9.13830190e-03
9.62738155e+00	1.04475949e-02
9.63581184e+00	1.34469279e-02
9.64424212e+00	2.39077030e-03
9.65267240e+00	9.24587853e-03
9.66110268e+00	9.72659839e-03
9.66953296e+00	3.59684624e-03
9.67796324e+00	4.51274279e-03
9.68639353e+00	9.34204859e-03
9.69482381e+00	5.31992275e-03
9.70325409e+00	5.52426013e-03
9.71168437e+00	9.49172907e-03
9.72011465e+00	5.62760542e-04
9.72854493e+00	4.65729652e-03
9.73697521e+00	9.30633306e-03
9.74540550e+00	9.95420439e-03
9.75383578e+00	8.52211779e-03
9.76226606e+00	1.58074632e-03
9.77069634e+00	9.51132484e-04
9.77912662e+00	4.51761516e-03
9.78755690e+00	7.05887603e-03
9.79598719e+00	1.19305753e-03
9.80441747e+00	8.21789768e-03
9.81284775e+00	3.27388238e-03
9.82127803e+00	1.14205357e-02
9.82970831e+00	9.88485047e-03
9.83813859e+00	2.00417355e-03
9.84656888e+00	3.52245009e-03
9.85499916e+00	5.78932672e-03
9.86342944e+00	6.12571307e-03
9.87185972e+00	7.85438505e-04
9.88029000e+00	6.74643322e-03
9.88872028e+00	6.26291236e-03
9.89715056e+00	3.11216396e-03
9.90558085e+00	1.00993095e-03
9.91401113e+00	6.59711740e-03
9.92244141e+00	4.66039175e-03
9.93087169e+00	3.48153975e-03
9.93930197e+00	8.03337813e-03
9.94773225e+00	3.75199652e-03
9.95616254e+00	1.43966800e-02
9.96459282e+00	5.62563776e-03
9.97302310e+00	9.63831280e-03
9.98145338e+00	1.48425830e-02
9.98988366e+00	2.69937859e-03
9.99831394e+00	6.77630074e-03
