# Supplementary material for: Observation of angular momentum transfer among crystal lattice modes
Source: Nat Phys. 2026 May 12;22(7):1100–6. doi: 10.1038/s41567-026-03274-8 (PMC13423836; doi:10.1038/s41567-026-03274-8)
Supplement: Supplementary file 10 — Source data for Extended Data Fig. 1b–f. [file 41567_2026_3274_MOESM10_ESM.zip › extended_fig1c_THz_transmission_spectrum_sample.txt]

Spectrum of the THz transmission measurement of the sample (Bi2Se3 on sapphire substrate)
Frequency (THz)	Spectral amplitude (norm.)
0.00000000e+00	6.89087950e-01
8.43028157e-03	2.28256498e-01
1.68605631e-02	1.09376132e-01
2.52908447e-02	6.75171773e-02
3.37211263e-02	5.82473933e-02
4.21514079e-02	4.02927112e-02
5.05816894e-02	4.62683255e-02
5.90119710e-02	3.51105254e-02
6.74422526e-02	5.45380454e-02
7.58725341e-02	3.45751120e-02
8.43028157e-02	3.01270678e-02
9.27330973e-02	1.86878660e-02
1.01163379e-01	4.82962500e-03
1.09593660e-01	3.37136500e-02
1.18023942e-01	2.33740414e-02
1.26454224e-01	1.84527954e-02
1.34884505e-01	2.58803383e-02
1.43314787e-01	3.02042097e-02
1.51745068e-01	3.84766243e-02
1.60175350e-01	6.49878980e-02
1.68605631e-01	2.96969241e-02
1.77035913e-01	1.07385215e-02
1.85466195e-01	1.71016212e-02
1.93896476e-01	4.61828491e-02
2.02326758e-01	5.86954391e-02
2.10757039e-01	1.81315211e-02
2.19187321e-01	2.58714157e-02
2.27617602e-01	2.67833736e-02
2.36047884e-01	4.31885542e-02
2.44478166e-01	5.87302813e-03
2.52908447e-01	8.72991698e-02
2.61338729e-01	3.35957145e-02
2.69769010e-01	2.60143562e-02
2.78199292e-01	2.26444105e-02
2.86629573e-01	7.42315225e-02
2.95059855e-01	4.45848305e-02
3.03490137e-01	2.58704782e-02
3.11920418e-01	2.54627191e-02
3.20350700e-01	5.28785610e-02
3.28780981e-01	3.38484777e-02
3.37211263e-01	7.83412844e-02
3.45641544e-01	8.39972906e-02
3.54071826e-01	1.53491222e-02
3.62502108e-01	4.23472031e-02
3.70932389e-01	6.29973568e-02
3.79362671e-01	5.99930532e-02
3.87792952e-01	4.41697515e-02
3.96223234e-01	6.26235169e-02
4.04653515e-01	6.11723812e-02
4.13083797e-01	7.80202009e-02
4.21514079e-01	9.74646478e-02
4.29944360e-01	1.19314760e-01
4.38374642e-01	5.27434277e-02
4.46804923e-01	5.42504524e-02
4.55235205e-01	7.85723575e-02
4.63665486e-01	8.41122782e-02
4.72095768e-01	9.10835943e-02
4.80526050e-01	9.15328773e-02
4.88956331e-01	8.45561054e-02
4.97386613e-01	1.08502953e-01
5.05816894e-01	1.28472845e-01
5.14247176e-01	1.51697274e-01
5.22677457e-01	1.49367167e-01
5.31107739e-01	1.00478837e-02
5.39538021e-01	1.22253451e-01
5.47968302e-01	1.73404829e-01
5.56398584e-01	1.53358541e-01
5.64828865e-01	1.31634423e-01
5.73259147e-01	1.61808647e-01
5.81689428e-01	1.53432897e-01
5.90119710e-01	1.98265116e-01
5.98549992e-01	2.84198672e-01
6.06980273e-01	3.11852098e-01
6.15410555e-01	1.37689817e-01
6.23840836e-01	1.42485891e-01
6.32271118e-01	2.61936330e-01
6.40701399e-01	2.74456788e-01
6.49131681e-01	2.58456756e-01
6.57561963e-01	2.39494838e-01
6.65992244e-01	2.53213287e-01
6.74422526e-01	2.84496844e-01
6.82852807e-01	3.79418586e-01
6.91283089e-01	4.41684324e-01
6.99713370e-01	3.63254515e-01
7.08143652e-01	3.16948022e-02
7.16573934e-01	3.03293098e-01
7.25004215e-01	3.48485872e-01
7.33434497e-01	3.34416259e-01
7.41864778e-01	2.84945701e-01
7.50295060e-01	2.79714521e-01
7.58725341e-01	2.92451423e-01
7.67155623e-01	3.57520279e-01
7.75585905e-01	4.38481523e-01
7.84016186e-01	4.32011290e-01
7.92446468e-01	1.78278211e-01
8.00876749e-01	1.81983704e-01
8.09307031e-01	3.05006427e-01
8.17737312e-01	3.15420696e-01
8.26167594e-01	2.81305724e-01
8.34597876e-01	2.62367557e-01
8.43028157e-01	2.34638101e-01
8.51458439e-01	2.59334583e-01
8.59888720e-01	3.25893680e-01
8.68319002e-01	3.79300340e-01
8.76749283e-01	2.76153783e-01
8.85179565e-01	3.62679327e-02
8.93609847e-01	2.14773113e-01
9.02040128e-01	2.52932328e-01
9.10470410e-01	2.49541401e-01
9.18900691e-01	2.26572613e-01
9.27330973e-01	2.21118509e-01
9.35761254e-01	2.20658008e-01
9.44191536e-01	2.45248902e-01
9.52621818e-01	3.02855118e-01
9.61052099e-01	3.12263452e-01
9.69482381e-01	1.11938680e-01
9.77912662e-01	1.25012610e-01
9.86342944e-01	2.08028092e-01
9.94773225e-01	2.07531330e-01
1.00320351e+00	2.12264389e-01
1.01163379e+00	2.00389237e-01
1.02006407e+00	1.98707961e-01
1.02849435e+00	2.13375666e-01
1.03692463e+00	2.80795115e-01
1.04535491e+00	3.13613001e-01
1.05378520e+00	2.30473243e-01
1.06221548e+00	3.55606681e-02
1.07064576e+00	1.65305023e-01
1.07907604e+00	1.97726402e-01
1.08750632e+00	1.97231329e-01
1.09593660e+00	1.75687614e-01
1.10436689e+00	2.02308648e-01
1.11279717e+00	2.04288961e-01
1.12122745e+00	2.74867185e-01
1.12965773e+00	3.33326226e-01
1.13808801e+00	3.29382598e-01
1.14651829e+00	9.86869480e-02
1.15494858e+00	1.35284800e-01
1.16337886e+00	1.85999875e-01
1.17180914e+00	2.07723195e-01
1.18023942e+00	2.08378418e-01
1.18866970e+00	2.12199395e-01
1.19709998e+00	2.28531749e-01
1.20553026e+00	2.76170029e-01
1.21396055e+00	3.61571033e-01
1.22239083e+00	4.39309493e-01
1.23082111e+00	2.85932451e-01
1.23925139e+00	4.88267469e-02
1.24768167e+00	2.34915450e-01
1.25611195e+00	2.71051397e-01
1.26454224e+00	2.74478437e-01
1.27297252e+00	2.63597795e-01
1.28140280e+00	2.96420637e-01
1.28983308e+00	3.27701550e-01
1.29826336e+00	4.26086216e-01
1.30669364e+00	5.46102348e-01
1.31512393e+00	5.44232982e-01
1.32355421e+00	1.56963186e-01
1.33198449e+00	2.22254144e-01
1.34041477e+00	3.23836075e-01
1.34884505e+00	3.37120731e-01
1.35727533e+00	3.20521847e-01
1.36570561e+00	3.24770715e-01
1.37413590e+00	3.57293905e-01
1.38256618e+00	4.28824923e-01
1.39099646e+00	5.55289745e-01
1.39942674e+00	6.49189477e-01
1.40785702e+00	4.01064750e-01
1.41628730e+00	9.23496887e-02
1.42471759e+00	2.96557577e-01
1.43314787e+00	3.17084148e-01
1.44157815e+00	2.92833938e-01
1.45000843e+00	2.70782095e-01
1.45843871e+00	2.78258950e-01
1.46686899e+00	3.02736799e-01
1.47529927e+00	3.84783898e-01
1.48372956e+00	4.99982964e-01
1.49215984e+00	4.54368286e-01
1.50059012e+00	1.08920368e-01
1.50902040e+00	1.65456958e-01
1.51745068e+00	2.38587758e-01
1.52588096e+00	2.18105994e-01
1.53431125e+00	2.01205000e-01
1.54274153e+00	1.89186349e-01
1.55117181e+00	1.85810311e-01
1.55960209e+00	2.24723211e-01
1.56803237e+00	3.05183997e-01
1.57646265e+00	3.34815720e-01
1.58489294e+00	2.04027630e-01
1.59332322e+00	5.92182596e-02
1.60175350e+00	1.59628370e-01
1.61018378e+00	1.75370304e-01
1.61861406e+00	1.59121259e-01
1.62704434e+00	1.29705722e-01
1.63547462e+00	1.23156768e-01
1.64390491e+00	1.39248447e-01
1.65233519e+00	1.87574421e-01
1.66076547e+00	2.12910629e-01
1.66919575e+00	1.60024160e-01
1.67762603e+00	4.39280387e-02
1.68605631e+00	9.97678716e-02
1.69448660e+00	1.32681147e-01
1.70291688e+00	1.38884258e-01
1.71134716e+00	1.16668975e-01
1.71977744e+00	8.87814436e-02
1.72820772e+00	8.95495842e-02
1.73663800e+00	1.15531072e-01
1.74506829e+00	1.49699772e-01
1.75349857e+00	1.59808462e-01
1.76192885e+00	9.89470364e-02
1.77035913e+00	3.50702467e-02
1.77878941e+00	1.02774755e-01
1.78721969e+00	1.30489322e-01
1.79564997e+00	8.98607111e-02
1.80408026e+00	7.64104607e-02
1.81251054e+00	7.70956365e-02
1.82094082e+00	8.51472543e-02
1.82937110e+00	9.62567991e-02
1.83780138e+00	1.25196847e-01
1.84623166e+00	9.82615074e-02
1.85466195e+00	1.04239087e-02
1.86309223e+00	6.47223030e-02
1.87152251e+00	8.54700859e-02
1.87995279e+00	9.49103265e-02
1.88838307e+00	7.48169627e-02
1.89681335e+00	6.99276929e-02
1.90524364e+00	6.61968055e-02
1.91367392e+00	6.77806595e-02
1.92210420e+00	9.07538746e-02
1.93053448e+00	1.01983101e-01
1.93896476e+00	4.59090611e-02
1.94739504e+00	2.38446466e-02
1.95582532e+00	6.01048655e-02
1.96425561e+00	9.70670198e-02
1.97268589e+00	9.67836374e-02
1.98111617e+00	7.02093212e-02
1.98954645e+00	7.09200698e-02
1.99797673e+00	8.37423604e-02
2.00640701e+00	9.75251869e-02
2.01483730e+00	1.22911369e-01
2.02326758e+00	9.72065739e-02
2.03169786e+00	1.09195669e-02
2.04012814e+00	6.55539960e-02
2.04855842e+00	1.07922253e-01
2.05698870e+00	1.41419658e-01
2.06541898e+00	1.27086396e-01
2.07384927e+00	1.00585491e-01
2.08227955e+00	1.18949231e-01
2.09070983e+00	1.35666744e-01
2.09914011e+00	1.57252334e-01
2.10757039e+00	1.50017169e-01
2.11600067e+00	8.12814488e-02
2.12443096e+00	4.58301250e-02
2.13286124e+00	1.10164618e-01
2.14129152e+00	1.30965300e-01
2.14972180e+00	1.37053208e-01
2.15815208e+00	1.31864625e-01
2.16658236e+00	1.12025689e-01
2.17501265e+00	1.36996918e-01
2.18344293e+00	1.60863753e-01
2.19187321e+00	1.66874228e-01
2.20030349e+00	9.72853145e-02
2.20873377e+00	2.69000335e-02
2.21716405e+00	5.32319808e-02
2.22559433e+00	9.69657528e-02
2.23402462e+00	1.18520098e-01
2.24245490e+00	1.16086182e-01
2.25088518e+00	1.12095766e-01
2.25931546e+00	1.16567611e-01
2.26774574e+00	1.14858813e-01
2.27617602e+00	1.52841406e-01
2.28460631e+00	1.18106363e-01
2.29303659e+00	4.77571611e-02
2.30146687e+00	3.32879565e-02
2.30989715e+00	7.01476058e-02
2.31832743e+00	8.57545605e-02
2.32675771e+00	1.04887351e-01
2.33518800e+00	1.09938930e-01
2.34361828e+00	9.56480448e-02
2.35204856e+00	1.09329843e-01
2.36047884e+00	1.37813442e-01
2.36890912e+00	1.35064729e-01
2.37733940e+00	8.50281610e-02
2.38576968e+00	9.13272065e-03
2.39419997e+00	4.43017865e-02
2.40263025e+00	7.41116238e-02
2.41106053e+00	7.92042649e-02
2.41949081e+00	8.18136528e-02
2.42792109e+00	1.01965133e-01
2.43635137e+00	1.17859779e-01
2.44478166e+00	1.25715573e-01
2.45321194e+00	1.51024951e-01
2.46164222e+00	1.21665801e-01
2.47007250e+00	4.23683557e-02
2.47850278e+00	3.28338517e-02
2.48693306e+00	5.76771487e-02
2.49536335e+00	7.88354994e-02
2.50379363e+00	9.10009314e-02
2.51222391e+00	1.00489498e-01
2.52065419e+00	1.24334342e-01
2.52908447e+00	1.42249218e-01
2.53751475e+00	1.76240038e-01
2.54594503e+00	1.59375780e-01
2.55437532e+00	8.07251258e-02
2.56280560e+00	1.03807721e-02
2.57123588e+00	6.93728723e-02
2.57966616e+00	8.13656553e-02
2.58809644e+00	1.07851419e-01
2.59652672e+00	1.00315679e-01
2.60495701e+00	1.32338264e-01
2.61338729e+00	1.61210736e-01
2.62181757e+00	2.03051285e-01
2.63024785e+00	2.06018363e-01
2.63867813e+00	1.07212741e-01
2.64710841e+00	4.21587248e-02
2.65553869e+00	3.79254288e-02
2.66396898e+00	8.31068632e-02
2.67239926e+00	9.17061369e-02
2.68082954e+00	1.12082067e-01
2.68925982e+00	1.32494196e-01
2.69769010e+00	1.75492908e-01
2.70612038e+00	2.47631959e-01
2.71455067e+00	3.00657240e-01
2.72298095e+00	2.72936426e-01
2.73141123e+00	1.29377992e-01
2.73984151e+00	1.26044981e-02
2.74827179e+00	8.70370423e-02
2.75670207e+00	1.08271297e-01
2.76513236e+00	9.85335177e-02
2.77356264e+00	7.83716015e-02
2.78199292e+00	1.36532386e-01
2.79042320e+00	2.08791211e-01
2.79885348e+00	2.69734943e-01
2.80728376e+00	2.95395553e-01
2.81571404e+00	1.97285414e-01
2.82414433e+00	5.82908946e-02
2.83257461e+00	4.76950872e-02
2.84100489e+00	8.12010678e-02
2.84943517e+00	9.36782273e-02
2.85786545e+00	9.29337463e-02
2.86629573e+00	1.00186685e-01
2.87472602e+00	1.25306376e-01
2.88315630e+00	1.49094209e-01
2.89158658e+00	2.23128878e-01
2.90001686e+00	1.83180965e-01
2.90844714e+00	8.55743559e-02
2.91687742e+00	1.69986771e-02
2.92530771e+00	5.58491792e-02
2.93373799e+00	5.55937520e-02
2.94216827e+00	5.53900212e-02
2.95059855e+00	7.34847446e-02
2.95902883e+00	8.36803967e-02
2.96745911e+00	8.58790521e-02
2.97588939e+00	1.33109807e-01
2.98431968e+00	1.61712273e-01
2.99274996e+00	9.99346461e-02
3.00118024e+00	2.05958036e-02
3.00961052e+00	9.25348188e-03
3.01804080e+00	3.99434288e-02
3.02647108e+00	5.13001576e-02
3.03490137e+00	4.96303439e-02
3.04333165e+00	5.52134707e-02
3.05176193e+00	7.40361276e-02
3.06019221e+00	1.12771593e-01
3.06862249e+00	1.41421967e-01
3.07705277e+00	1.16191518e-01
3.08548306e+00	5.49602494e-02
3.09391334e+00	5.40859897e-03
3.10234362e+00	3.68918055e-02
3.11077390e+00	3.72635494e-02
3.11920418e+00	4.93967601e-02
3.12763446e+00	4.02672056e-02
3.13606474e+00	5.14552717e-02
3.14449503e+00	8.10322840e-02
3.15292531e+00	1.24715175e-01
3.16135559e+00	1.21693980e-01
3.16978587e+00	6.55504446e-02
3.17821615e+00	1.21175339e-02
3.18664643e+00	2.40469144e-02
3.19507672e+00	4.31553821e-02
3.20350700e+00	4.80694113e-02
3.21193728e+00	5.97843615e-02
3.22036756e+00	4.91326675e-02
3.22879784e+00	7.81282256e-02
3.23722812e+00	1.10070530e-01
3.24565840e+00	1.58334917e-01
3.25408869e+00	1.12212144e-01
3.26251897e+00	5.87824943e-02
3.27094925e+00	2.21650260e-02
3.27937953e+00	4.44966370e-02
3.28780981e+00	6.25285508e-02
3.29624009e+00	5.37108591e-02
3.30467038e+00	6.72732128e-02
3.31310066e+00	7.70921449e-02
3.32153094e+00	1.05872171e-01
3.32996122e+00	1.42386553e-01
3.33839150e+00	1.52211126e-01
3.34682178e+00	9.25087590e-02
3.35525207e+00	2.38497813e-02
3.36368235e+00	3.92020287e-02
3.37211263e+00	5.53067702e-02
3.38054291e+00	7.98866787e-02
3.38897319e+00	7.95449082e-02
3.39740347e+00	7.73207185e-02
3.40583375e+00	1.20250618e-01
3.41426404e+00	1.63863705e-01
3.42269432e+00	1.99906527e-01
3.43112460e+00	1.41244252e-01
3.43955488e+00	5.93266660e-02
3.44798516e+00	1.17382898e-02
3.45641544e+00	6.02044506e-02
3.46484573e+00	6.21373325e-02
3.47327601e+00	6.69482251e-02
3.48170629e+00	6.87669787e-02
3.49013657e+00	8.38737261e-02
3.49856685e+00	1.11913726e-01
3.50699713e+00	1.59054257e-01
3.51542742e+00	1.48270454e-01
3.52385770e+00	7.06864120e-02
3.53228798e+00	1.75508805e-02
3.54071826e+00	3.94122207e-02
3.54914854e+00	3.91737991e-02
3.55757882e+00	4.19311822e-02
3.56600910e+00	4.00949320e-02
3.57443939e+00	4.13609922e-02
3.58286967e+00	7.11693224e-02
3.59129995e+00	1.01437863e-01
3.59973023e+00	8.52132554e-02
3.60816051e+00	7.51748419e-02
3.61659079e+00	2.96382376e-02
3.62502108e+00	3.64348039e-03
3.63345136e+00	3.88059851e-02
3.64188164e+00	3.19246265e-02
3.65031192e+00	2.94953434e-02
3.65874220e+00	2.60063436e-02
3.66717248e+00	4.99199928e-02
3.67560277e+00	6.88735363e-02
3.68403305e+00	8.24370828e-02
3.69246333e+00	6.94155501e-02
3.70089361e+00	4.06771332e-02
3.70932389e+00	9.58810272e-03
3.71775417e+00	1.81896022e-02
3.72618445e+00	2.72765594e-02
3.73461474e+00	2.95151793e-02
3.74304502e+00	3.28086684e-02
3.75147530e+00	3.71121840e-02
3.75990558e+00	6.21929873e-02
3.76833586e+00	5.83469699e-02
3.77676614e+00	6.86946997e-02
3.78519643e+00	4.05580113e-02
3.79362671e+00	1.41721420e-02
3.80205699e+00	2.31627217e-03
3.81048727e+00	1.30637795e-02
3.81891755e+00	2.29660242e-02
3.82734783e+00	2.57192902e-02
3.83577811e+00	3.11982622e-02
3.84420840e+00	3.72556650e-02
3.85263868e+00	6.21901754e-02
3.86106896e+00	5.53915430e-02
3.86949924e+00	6.94243746e-02
3.87792952e+00	3.63536942e-02
3.88635980e+00	1.42969746e-02
3.89479009e+00	1.61663732e-02
3.90322037e+00	2.60353984e-02
3.91165065e+00	2.94516646e-02
3.92008093e+00	2.74656910e-02
3.92851121e+00	4.20588414e-02
3.93694149e+00	6.51038367e-02
3.94537178e+00	7.64734701e-02
3.95380206e+00	6.10407341e-02
3.96223234e+00	4.30568508e-02
3.97066262e+00	2.53771321e-02
3.97909290e+00	9.77600844e-03
3.98752318e+00	2.13555636e-02
3.99595346e+00	3.42945170e-02
4.00438375e+00	4.62081816e-02
4.01281403e+00	4.92973373e-02
4.02124431e+00	5.74205079e-02
4.02967459e+00	7.19983259e-02
4.03810487e+00	8.69752332e-02
4.04653515e+00	7.48970884e-02
4.05496544e+00	4.29030029e-02
4.06339572e+00	7.87089775e-03
4.07182600e+00	1.56171308e-02
4.08025628e+00	3.88500433e-02
4.08868656e+00	4.70542699e-02
4.09711684e+00	4.47460444e-02
4.10554713e+00	4.05570984e-02
4.11397741e+00	5.88451153e-02
4.12240769e+00	8.00887338e-02
4.13083797e+00	8.01845523e-02
4.13926825e+00	5.34389645e-02
4.14769853e+00	1.67967783e-02
4.15612881e+00	1.82516729e-02
4.16455910e+00	2.26324748e-02
4.17298938e+00	2.87896547e-02
4.18141966e+00	2.57251213e-02
4.18984994e+00	3.20006591e-02
4.19828022e+00	4.27172234e-02
4.20671050e+00	6.47489941e-02
4.21514079e+00	6.65748788e-02
4.22357107e+00	3.39146408e-02
4.23200135e+00	1.69707903e-02
4.24043163e+00	1.36729101e-02
4.24886191e+00	1.80807309e-02
4.25729219e+00	2.14179889e-02
4.26572248e+00	1.59060080e-02
4.27415276e+00	1.56065661e-02
4.28258304e+00	3.14021376e-02
4.29101332e+00	5.04045690e-02
4.29944360e+00	5.54866928e-02
4.30787388e+00	4.96554071e-02
4.31630416e+00	2.59505801e-02
4.32473445e+00	6.18919398e-03
4.33316473e+00	1.30482655e-02
4.34159501e+00	1.77884443e-02
4.35002529e+00	1.51563206e-02
4.35845557e+00	2.07979340e-02
4.36688585e+00	2.02128311e-02
4.37531614e+00	2.24645373e-02
4.38374642e+00	3.30401714e-02
4.39217670e+00	3.62360772e-02
4.40060698e+00	3.22059056e-02
4.40903726e+00	1.67021747e-02
4.41746754e+00	8.65851800e-03
4.42589782e+00	1.66803904e-02
4.43432811e+00	1.58647521e-02
4.44275839e+00	8.90681620e-03
4.45118867e+00	2.57794109e-02
4.45961895e+00	1.80013577e-02
4.46804923e+00	1.27989577e-02
4.47647951e+00	2.57588174e-02
4.48490980e+00	2.23742093e-02
4.49334008e+00	2.10654424e-02
4.50177036e+00	1.04098162e-02
4.51020064e+00	2.19043009e-03
4.51863092e+00	7.46760347e-03
4.52706120e+00	1.71622547e-02
4.53549149e+00	6.87411860e-03
4.54392177e+00	1.86485613e-02
4.55235205e+00	2.55680800e-02
4.56078233e+00	4.06243314e-02
4.56921261e+00	3.32850165e-02
4.57764289e+00	3.49083082e-02
4.58607317e+00	1.17466287e-02
4.59450346e+00	4.70579511e-03
4.60293374e+00	1.62114004e-02
4.61136402e+00	1.63163866e-02
4.61979430e+00	1.81034256e-02
4.62822458e+00	1.78519050e-02
4.63665486e+00	2.42983803e-02
4.64508515e+00	4.27924088e-02
4.65351543e+00	4.30668277e-02
4.66194571e+00	3.72415661e-02
4.67037599e+00	2.52661908e-02
4.67880627e+00	4.80459924e-03
4.68723655e+00	9.20580682e-03
4.69566684e+00	2.07534460e-02
4.70409712e+00	1.89724653e-02
4.71252740e+00	1.39989743e-02
4.72095768e+00	2.73091058e-02
4.72938796e+00	3.50665340e-02
4.73781824e+00	2.87309227e-02
4.74624852e+00	5.38266504e-02
4.75467881e+00	3.16996663e-02
4.76310909e+00	1.29388249e-02
4.77153937e+00	6.97275899e-03
4.77996965e+00	8.82136445e-03
4.78839993e+00	8.82002143e-03
4.79683021e+00	1.90527405e-02
4.80526050e+00	2.27781913e-02
4.81369078e+00	3.55382127e-02
4.82212106e+00	3.31689913e-02
4.83055134e+00	4.63550522e-02
4.83898162e+00	3.42378204e-02
4.84741190e+00	1.99535092e-02
4.85584219e+00	5.62850421e-03
4.86427247e+00	9.70369309e-03
4.87270275e+00	8.98130629e-03
4.88113303e+00	2.90886348e-02
4.88956331e+00	1.60038157e-02
4.89799359e+00	2.51285915e-02
4.90642387e+00	3.06034411e-02
4.91485416e+00	2.38164629e-02
4.92328444e+00	3.44604155e-02
4.93171472e+00	5.94603087e-03
4.94014500e+00	3.90482681e-03
4.94857528e+00	1.26016691e-02
4.95700556e+00	2.26574470e-03
4.96543585e+00	1.42513428e-02
4.97386613e+00	8.68298282e-03
4.98229641e+00	1.80685920e-02
4.99072669e+00	1.88782187e-02
4.99915697e+00	1.73215719e-02
5.00758725e+00	1.79362324e-02
5.01601753e+00	1.01900707e-02
5.02444782e+00	3.95388382e-03
5.03287810e+00	5.52815229e-03
5.04130838e+00	6.82072695e-03
5.04973866e+00	1.01394071e-02
5.05816894e+00	4.35894988e-03
5.06659922e+00	1.59906735e-02
5.07502951e+00	1.41581767e-02
5.08345979e+00	1.50946183e-02
5.09189007e+00	8.77045960e-03
5.10032035e+00	6.47610739e-03
5.10875063e+00	6.50323641e-03
5.11718091e+00	9.20829894e-03
5.12561120e+00	9.60924304e-03
5.13404148e+00	4.52442874e-03
5.14247176e+00	5.61392034e-03
5.15090204e+00	8.42503919e-03
5.15933232e+00	1.10705760e-02
5.16776260e+00	8.33535590e-03
5.17619288e+00	2.56713818e-02
5.18462317e+00	1.44994744e-02
5.19305345e+00	8.90762998e-03
5.20148373e+00	7.70769541e-03
5.20991401e+00	7.32986215e-03
5.21834429e+00	8.25372179e-03
5.22677457e+00	2.42435211e-03
5.23520486e+00	3.91258155e-03
5.24363514e+00	1.06471183e-02
5.25206542e+00	2.33365008e-02
5.26049570e+00	2.84562654e-02
5.26892598e+00	3.69720844e-02
5.27735626e+00	2.62517918e-02
5.28578655e+00	1.27478805e-02
5.29421683e+00	3.08653405e-03
5.30264711e+00	1.49326128e-02
5.31107739e+00	7.50115827e-03
5.31950767e+00	1.80115116e-03
5.32793795e+00	1.01578986e-02
5.33636823e+00	2.51584262e-02
5.34479852e+00	1.70744604e-02
5.35322880e+00	3.96724863e-02
5.36165908e+00	1.10922902e-02
5.37008936e+00	1.56502719e-02
5.37851964e+00	5.53616328e-03
5.38694992e+00	4.72125877e-03
5.39538021e+00	8.55388943e-03
5.40381049e+00	5.86086694e-04
5.41224077e+00	1.25196219e-02
5.42067105e+00	1.68736572e-02
5.42910133e+00	1.54829000e-02
5.43753161e+00	3.05473799e-02
5.44596190e+00	1.16713298e-02
5.45439218e+00	1.19657919e-02
5.46282246e+00	6.67379404e-03
5.47125274e+00	4.90741925e-03
5.47968302e+00	1.01963459e-02
5.48811330e+00	5.28767250e-03
5.49654358e+00	1.19199749e-02
5.50497387e+00	1.64264830e-02
5.51340415e+00	5.61315327e-03
5.52183443e+00	2.66545451e-02
5.53026471e+00	1.93757273e-02
5.53869499e+00	2.72558724e-02
5.54712527e+00	8.55556066e-03
5.55555556e+00	6.66239506e-03
5.56398584e+00	3.70094101e-03
5.57241612e+00	1.56440228e-02
5.58084640e+00	9.24275619e-03
5.58927668e+00	1.54006507e-02
5.59770696e+00	1.29356797e-02
5.60613724e+00	1.44723579e-02
5.61456753e+00	1.38799968e-02
5.62299781e+00	1.85046677e-02
5.63142809e+00	6.26111983e-03
5.63985837e+00	3.37999958e-03
5.64828865e+00	1.31325669e-02
5.65671893e+00	9.99823887e-03
5.66514922e+00	4.02198033e-03
5.67357950e+00	9.86630119e-03
5.68200978e+00	1.15825142e-02
5.69044006e+00	6.89009243e-03
5.69887034e+00	2.32627460e-02
5.70730062e+00	1.25987501e-02
5.71573091e+00	7.50273837e-03
5.72416119e+00	1.23821686e-02
5.73259147e+00	9.62844945e-03
5.74102175e+00	1.04610464e-02
5.74945203e+00	8.25888298e-03
5.75788231e+00	6.95421176e-03
5.76631259e+00	7.96673751e-03
5.77474288e+00	8.00688932e-03
5.78317316e+00	1.19852059e-02
5.79160344e+00	2.84131007e-02
5.80003372e+00	1.43077368e-02
5.80846400e+00	8.31165186e-03
5.81689428e+00	1.29113557e-03
5.82532457e+00	1.08888152e-02
5.83375485e+00	6.28642673e-03
5.84218513e+00	2.36613801e-03
5.85061541e+00	1.12715058e-02
5.85904569e+00	1.59388769e-02
5.86747597e+00	5.92302665e-03
5.87590626e+00	1.83258760e-02
5.88433654e+00	2.57344182e-02
5.89276682e+00	9.84954017e-03
5.90119710e+00	2.08996088e-02
5.90962738e+00	1.15787962e-02
5.91805766e+00	8.01741744e-03
5.92648794e+00	7.86587550e-03
5.93491823e+00	1.41750905e-02
5.94334851e+00	3.28946162e-03
5.95177879e+00	7.31844024e-03
5.96020907e+00	2.92328707e-02
5.96863935e+00	1.71927454e-02
5.97706963e+00	1.96792840e-02
5.98549992e+00	5.41183731e-03
5.99393020e+00	1.03311606e-02
6.00236048e+00	7.94282806e-03
6.01079076e+00	8.92091394e-03
6.01922104e+00	1.48363902e-04
6.02765132e+00	2.97119955e-03
6.03608161e+00	1.27356236e-02
6.04451189e+00	7.26623220e-03
6.05294217e+00	1.78016270e-02
6.06137245e+00	1.63751564e-02
6.06980273e+00	1.28702628e-02
6.07823301e+00	1.82978907e-02
6.08666329e+00	6.70489136e-03
6.09509358e+00	4.80921743e-03
6.10352386e+00	6.35976720e-03
6.11195414e+00	8.07895913e-03
6.12038442e+00	5.52383563e-03
6.12881470e+00	1.11606747e-02
6.13724498e+00	1.67187006e-02
6.14567527e+00	1.42838977e-02
6.15410555e+00	1.12378115e-02
6.16253583e+00	6.27163893e-03
6.17096611e+00	8.12158655e-03
6.17939639e+00	3.67830554e-03
6.18782667e+00	1.20759987e-02
6.19625695e+00	7.48097416e-03
6.20468724e+00	5.86560145e-03
6.21311752e+00	1.17692032e-02
6.22154780e+00	7.40164854e-03
6.22997808e+00	1.24132597e-02
6.23840836e+00	9.77709333e-03
6.24683864e+00	8.00609944e-03
6.25526893e+00	8.75238997e-03
6.26369921e+00	7.64648911e-04
6.27212949e+00	9.63176656e-03
6.28055977e+00	3.67440528e-03
6.28899005e+00	4.76181538e-03
6.29742033e+00	1.10919106e-02
6.30585062e+00	7.28874477e-03
6.31428090e+00	1.84590227e-03
6.32271118e+00	1.25703115e-02
6.33114146e+00	4.65136968e-03
6.33957174e+00	9.33441768e-03
6.34800202e+00	8.00048230e-03
6.35643230e+00	9.07933451e-03
6.36486259e+00	9.57327784e-03
6.37329287e+00	1.10743850e-02
6.38172315e+00	7.03184819e-03
6.39015343e+00	1.24937618e-02
6.39858371e+00	2.42551997e-03
6.40701399e+00	6.51114364e-03
6.41544428e+00	2.17254695e-03
6.42387456e+00	8.65585098e-03
6.43230484e+00	6.26711703e-03
6.44073512e+00	1.20426670e-02
6.44916540e+00	7.21077492e-03
6.45759568e+00	3.93391945e-03
6.46602597e+00	2.38675942e-03
6.47445625e+00	4.00799815e-03
6.48288653e+00	6.39163636e-03
6.49131681e+00	6.55040558e-04
6.49974709e+00	1.79671066e-02
6.50817737e+00	1.23388145e-02
6.51660765e+00	9.17176463e-03
6.52503794e+00	6.23179046e-03
6.53346822e+00	3.30170867e-03
6.54189850e+00	3.35145242e-04
6.55032878e+00	9.99456607e-03
6.55875906e+00	4.47812414e-03
6.56718934e+00	8.31286662e-03
6.57561963e+00	1.18731401e-02
6.58404991e+00	1.13576409e-02
6.59248019e+00	8.42867605e-03
6.60091047e+00	3.73908571e-03
6.60934075e+00	8.03109904e-03
6.61777103e+00	1.92556928e-03
6.62620132e+00	4.66964668e-03
6.63463160e+00	7.35325815e-03
6.64306188e+00	1.35234561e-02
6.65149216e+00	2.71019415e-03
6.65992244e+00	7.51810869e-03
6.66835272e+00	1.12177422e-02
6.67678300e+00	7.59178606e-03
6.68521329e+00	1.20409555e-02
6.69364357e+00	4.00970810e-03
6.70207385e+00	7.96076592e-03
6.71050413e+00	9.10069787e-03
6.71893441e+00	3.48792943e-03
6.72736469e+00	1.34818165e-02
6.73579498e+00	3.33799620e-03
6.74422526e+00	4.21623865e-03
6.75265554e+00	6.77436457e-03
6.76108582e+00	4.47154862e-03
6.76951610e+00	4.58537131e-03
6.77794638e+00	8.74415561e-03
6.78637666e+00	1.21314981e-02
6.79480695e+00	1.47100549e-02
6.80323723e+00	9.63966297e-03
6.81166751e+00	1.97984386e-03
6.82009779e+00	4.72111338e-03
6.82852807e+00	7.34718256e-03
6.83695835e+00	8.11858630e-03
6.84538864e+00	9.36847666e-03
6.85381892e+00	7.90978548e-03
6.86224920e+00	3.50780770e-03
6.87067948e+00	3.78846122e-03
6.87910976e+00	9.14136549e-04
6.88754004e+00	7.87166007e-03
6.89597033e+00	6.41664728e-03
6.90440061e+00	8.24205115e-03
6.91283089e+00	9.89914999e-03
6.92126117e+00	9.20869100e-03
6.92969145e+00	1.71677256e-02
6.93812173e+00	5.12827961e-02
6.94655201e+00	1.41696397e-02
6.95498230e+00	7.39147680e-03
6.96341258e+00	8.89901718e-03
6.97184286e+00	5.09616896e-03
6.98027314e+00	8.12834847e-03
6.98870342e+00	1.19599075e-02
6.99713370e+00	1.58593255e-03
7.00556399e+00	1.40326995e-02
7.01399427e+00	7.67034163e-03
7.02242455e+00	1.62097159e-02
7.03085483e+00	4.97701739e-03
7.03928511e+00	6.42362829e-03
7.04771539e+00	1.25213770e-02
7.05614568e+00	3.77107931e-03
7.06457596e+00	5.29201213e-03
7.07300624e+00	1.29098149e-02
7.08143652e+00	8.11998556e-03
7.08986680e+00	6.94467925e-03
7.09829708e+00	1.11285289e-02
7.10672736e+00	8.49429542e-03
7.11515765e+00	3.48807479e-03
7.12358793e+00	8.13007756e-03
7.13201821e+00	6.03527141e-03
7.14044849e+00	8.45338538e-03
7.14887877e+00	9.95520604e-03
7.15730905e+00	1.16776104e-02
7.16573934e+00	9.65769207e-03
7.17416962e+00	1.44335029e-02
7.18259990e+00	8.42730782e-03
7.19103018e+00	1.90949135e-02
7.19946046e+00	6.81228558e-03
7.20789074e+00	1.11673021e-02
7.21632103e+00	1.26508771e-02
7.22475131e+00	1.03189316e-02
7.23318159e+00	6.82750922e-03
7.24161187e+00	8.24976608e-03
7.25004215e+00	8.38993336e-03
7.25847243e+00	1.00737681e-02
7.26690271e+00	1.39498154e-02
7.27533300e+00	5.24191069e-03
7.28376328e+00	7.47003690e-03
7.29219356e+00	7.61318122e-03
7.30062384e+00	1.26630787e-02
7.30905412e+00	3.69704750e-03
7.31748440e+00	1.75702121e-03
7.32591469e+00	4.44983219e-03
7.33434497e+00	6.55795587e-03
7.34277525e+00	3.88750458e-03
7.35120553e+00	8.88823842e-03
7.35963581e+00	4.29868560e-03
7.36806609e+00	7.42445470e-03
7.37649637e+00	1.30340050e-03
7.38492666e+00	6.20673107e-03
7.39335694e+00	9.54831519e-03
7.40178722e+00	1.48903306e-02
7.41021750e+00	1.52452417e-02
7.41864778e+00	9.63515082e-03
7.42707806e+00	4.22438966e-03
7.43550835e+00	9.95107740e-03
7.44393863e+00	1.70794094e-02
7.45236891e+00	4.71550580e-03
7.46079919e+00	1.42195890e-02
7.46922947e+00	1.05862429e-02
7.47765975e+00	4.44822539e-03
7.48609004e+00	5.26760080e-03
7.49452032e+00	1.03262888e-02
7.50295060e+00	1.33279685e-02
7.51138088e+00	1.12320982e-02
7.51981116e+00	4.10407750e-03
7.52824144e+00	8.95200668e-03
7.53667172e+00	3.49336199e-03
7.54510201e+00	2.88498647e-03
7.55353229e+00	8.83132664e-03
7.56196257e+00	4.30209896e-03
7.57039285e+00	1.46328477e-02
7.57882313e+00	6.13927162e-03
7.58725341e+00	9.85436388e-03
7.59568370e+00	4.71426600e-03
7.60411398e+00	2.97634061e-03
7.61254426e+00	7.89192164e-03
7.62097454e+00	3.88539623e-03
7.62940482e+00	7.23211667e-03
7.63783510e+00	7.25932700e-03
7.64626539e+00	5.40177713e-03
7.65469567e+00	5.44227571e-03
7.66312595e+00	1.08484917e-02
7.67155623e+00	9.01080883e-03
7.67998651e+00	8.79662404e-03
7.68841679e+00	8.92785103e-03
7.69684707e+00	5.97000758e-03
7.70527736e+00	5.23160786e-03
7.71370764e+00	7.35113953e-03
7.72213792e+00	1.00699626e-02
7.73056820e+00	1.15581413e-03
7.73899848e+00	7.42230176e-03
7.74742876e+00	1.47604323e-02
7.75585905e+00	1.20150159e-02
7.76428933e+00	2.96292816e-03
7.77271961e+00	3.83140371e-03
7.78114989e+00	9.81310728e-03
7.78958017e+00	9.29641639e-03
7.79801045e+00	4.76303849e-03
7.80644074e+00	2.66779934e-03
7.81487102e+00	5.43935826e-03
7.82330130e+00	8.01471240e-03
7.83173158e+00	5.96686259e-03
7.84016186e+00	2.09360701e-03
7.84859214e+00	1.07689346e-02
7.85702242e+00	4.15589406e-03
7.86545271e+00	9.52384964e-03
7.87388299e+00	3.89960236e-03
7.88231327e+00	8.83051991e-03
7.89074355e+00	1.53819345e-02
7.89917383e+00	5.28180500e-03
7.90760411e+00	5.25527845e-03
7.91603440e+00	8.75984102e-03
7.92446468e+00	3.64676308e-04
7.93289496e+00	1.34890534e-02
7.94132524e+00	1.33606896e-02
7.94975552e+00	6.75191677e-03
7.95818580e+00	8.35363376e-03
7.96661608e+00	5.59194289e-03
7.97504637e+00	1.71956749e-02
7.98347665e+00	1.11675896e-02
7.99190693e+00	7.29453658e-03
8.00033721e+00	1.11801396e-02
8.00876749e+00	9.23947366e-03
8.01719777e+00	6.50364918e-03
8.02562806e+00	4.37317782e-03
8.03405834e+00	4.47531708e-03
8.04248862e+00	8.30097441e-03
8.05091890e+00	2.65514541e-03
8.05934918e+00	2.86625839e-03
8.06777946e+00	1.02583532e-02
8.07620975e+00	1.12465197e-02
8.08464003e+00	9.67832755e-03
8.09307031e+00	1.40851069e-02
8.10150059e+00	4.59498669e-03
8.10993087e+00	3.83098208e-03
8.11836115e+00	2.58509450e-03
8.12679143e+00	8.39882366e-03
8.13522172e+00	3.90601906e-03
8.14365200e+00	1.93162459e-03
8.15208228e+00	1.35652334e-03
8.16051256e+00	8.86683562e-03
8.16894284e+00	1.13610356e-02
8.17737312e+00	6.49601297e-03
8.18580341e+00	7.73017546e-03
8.19423369e+00	1.05137617e-02
8.20266397e+00	8.91847229e-03
8.21109425e+00	4.68787395e-03
8.21952453e+00	1.63499858e-02
8.22795481e+00	1.26965467e-03
8.23638510e+00	4.50080840e-03
8.24481538e+00	6.83961587e-03
8.25324566e+00	5.80122820e-03
8.26167594e+00	3.90740741e-03
8.27010622e+00	9.16185425e-03
8.27853650e+00	3.34587718e-03
8.28696678e+00	1.24190846e-02
8.29539707e+00	6.70195692e-03
8.30382735e+00	1.16880319e-02
8.31225763e+00	7.22717992e-03
8.32068791e+00	5.25333632e-03
8.32911819e+00	3.86130929e-03
8.33754847e+00	8.45110234e-03
8.34597876e+00	1.18777415e-02
8.35440904e+00	6.00573259e-03
8.36283932e+00	3.21742011e-03
8.37126960e+00	1.33731899e-02
8.37969988e+00	4.83490965e-03
8.38813016e+00	1.80691051e-03
8.39656045e+00	9.72637626e-03
8.40499073e+00	8.31203258e-03
8.41342101e+00	4.46334290e-03
8.42185129e+00	5.41233587e-03
8.43028157e+00	1.24799283e-02
8.43871185e+00	4.95068744e-03
8.44714213e+00	1.11108818e-02
8.45557242e+00	1.01104189e-02
8.46400270e+00	6.78158502e-03
8.47243298e+00	5.18018753e-03
8.48086326e+00	6.91135273e-03
8.48929354e+00	4.47580155e-03
8.49772382e+00	1.48298536e-02
8.50615411e+00	5.35112643e-03
8.51458439e+00	7.82139187e-03
8.52301467e+00	1.18458899e-02
8.53144495e+00	7.44354219e-03
8.53987523e+00	4.42210536e-03
8.54830551e+00	1.09304191e-02
8.55673579e+00	4.24168819e-03
8.56516608e+00	1.17383237e-02
8.57359636e+00	1.41536566e-02
8.58202664e+00	4.62842562e-03
8.59045692e+00	6.13952608e-03
8.59888720e+00	1.44704618e-02
8.60731748e+00	8.17194951e-03
8.61574777e+00	2.22121482e-03
8.62417805e+00	1.34524067e-02
8.63260833e+00	3.72052598e-03
8.64103861e+00	5.58134705e-03
8.64946889e+00	3.91136757e-03
8.65789917e+00	5.35558752e-03
8.66632946e+00	7.82717186e-03
8.67475974e+00	4.20716499e-03
8.68319002e+00	5.03979950e-03
8.69162030e+00	6.47797999e-03
8.70005058e+00	5.37765707e-03
8.70848086e+00	5.52834277e-03
8.71691114e+00	1.09294331e-03
8.72534143e+00	4.77361356e-03
8.73377171e+00	7.41077225e-03
8.74220199e+00	1.54782490e-02
8.75063227e+00	1.55117088e-03
8.75906255e+00	3.17735552e-03
8.76749283e+00	6.60830651e-03
8.77592312e+00	4.65564941e-03
8.78435340e+00	1.01125299e-02
8.79278368e+00	1.09389760e-02
8.80121396e+00	1.19015758e-02
8.80964424e+00	5.76983690e-03
8.81807452e+00	6.81475562e-03
8.82650481e+00	6.25920495e-03
8.83493509e+00	1.01102299e-02
8.84336537e+00	8.21903892e-03
8.85179565e+00	3.43395257e-03
8.86022593e+00	5.26045327e-03
8.86865621e+00	7.64267583e-03
8.87708649e+00	6.51865585e-03
8.88551678e+00	6.79178456e-03
8.89394706e+00	1.60539405e-02
8.90237734e+00	2.56924277e-04
8.91080762e+00	7.59996339e-03
8.91923790e+00	5.55284324e-03
8.92766818e+00	7.90156908e-03
8.93609847e+00	6.93810755e-03
8.94452875e+00	1.06897255e-03
8.95295903e+00	1.18658294e-02
8.96138931e+00	4.42246739e-04
8.96981959e+00	2.14971391e-03
8.97824987e+00	8.81307036e-03
8.98668016e+00	1.07697761e-02
8.99511044e+00	1.04628294e-02
9.00354072e+00	1.09970968e-02
9.01197100e+00	9.82793685e-03
9.02040128e+00	1.81013752e-03
9.02883156e+00	1.04955176e-02
9.03726184e+00	5.77050361e-03
9.04569213e+00	1.07630164e-02
9.05412241e+00	7.28774169e-03
9.06255269e+00	9.39759208e-03
9.07098297e+00	7.01087152e-03
9.07941325e+00	8.77201665e-03
9.08784353e+00	1.24414225e-02
9.09627382e+00	6.89560591e-03
9.10470410e+00	8.05683461e-03
9.11313438e+00	1.65972617e-02
9.12156466e+00	7.63026643e-03
9.12999494e+00	8.73650975e-03
9.13842522e+00	6.64622807e-03
9.14685550e+00	1.22050503e-02
9.15528579e+00	2.02681954e-03
9.16371607e+00	4.09523960e-03
9.17214635e+00	2.89492880e-03
9.18057663e+00	6.88235294e-03
9.18900691e+00	3.09903197e-03
9.19743719e+00	5.88829586e-03
9.20586748e+00	1.26690388e-02
9.21429776e+00	7.75561598e-03
9.22272804e+00	8.14530381e-03
9.23115832e+00	8.04961762e-03
9.23958860e+00	4.02595734e-03
9.24801888e+00	7.48291760e-03
9.25644917e+00	1.64005364e-03
9.26487945e+00	4.74221092e-03
9.27330973e+00	2.76153816e-03
9.28174001e+00	5.17570329e-03
9.29017029e+00	8.37349463e-03
9.29860057e+00	1.34634749e-02
9.30703085e+00	4.71924895e-03
9.31546114e+00	3.78973919e-03
9.32389142e+00	3.87691184e-03
9.33232170e+00	4.80514642e-03
9.34075198e+00	2.57886365e-03
9.34918226e+00	7.53989041e-03
9.35761254e+00	2.93839233e-03
9.36604283e+00	3.93571405e-03
9.37447311e+00	9.58039425e-03
9.38290339e+00	1.02271346e-02
9.39133367e+00	1.72670508e-02
9.39976395e+00	6.65291491e-03
9.40819423e+00	4.27356527e-03
9.41662452e+00	1.34713686e-02
9.42505480e+00	1.12742898e-02
9.43348508e+00	3.48003359e-03
9.44191536e+00	8.62145805e-03
9.45034564e+00	3.27562094e-03
9.45877592e+00	6.80331355e-04
9.46720620e+00	7.34507184e-03
9.47563649e+00	3.19488346e-03
9.48406677e+00	3.31375593e-03
9.49249705e+00	1.22710666e-02
9.50092733e+00	8.69511560e-04
9.50935761e+00	7.71809565e-03
9.51778789e+00	7.66304708e-03
9.52621818e+00	9.13933320e-03
9.53464846e+00	1.10691145e-02
9.54307874e+00	1.31388684e-02
9.55150902e+00	6.49268469e-03
9.55993930e+00	5.46294428e-03
9.56836958e+00	1.01456000e-02
9.57679987e+00	4.62257592e-03
9.58523015e+00	4.36025530e-03
9.59366043e+00	2.19489376e-03
9.60209071e+00	3.22541495e-03
9.61052099e+00	5.42920703e-03
9.61895127e+00	3.76555827e-03
9.62738155e+00	2.92196836e-03
9.63581184e+00	4.03139918e-03
9.64424212e+00	8.79040249e-03
9.65267240e+00	4.61097805e-03
9.66110268e+00	4.96182161e-03
9.66953296e+00	7.35574750e-03
9.67796324e+00	2.74559517e-03
9.68639353e+00	1.12054457e-02
9.69482381e+00	1.54640804e-02
9.70325409e+00	7.38876885e-03
9.71168437e+00	8.59053183e-03
9.72011465e+00	4.30143358e-03
9.72854493e+00	8.58179895e-03
9.73697521e+00	1.10101053e-02
9.74540550e+00	5.30917685e-03
9.75383578e+00	4.47190624e-03
9.76226606e+00	6.32146349e-03
9.77069634e+00	1.06663312e-02
9.77912662e+00	1.44271257e-02
9.78755690e+00	1.67807507e-03
9.79598719e+00	2.46764031e-03
9.80441747e+00	3.60106785e-03
9.81284775e+00	4.70371939e-03
9.82127803e+00	9.37107062e-03
9.82970831e+00	6.02925544e-03
9.83813859e+00	3.55558039e-03
9.84656888e+00	8.68374973e-03
9.85499916e+00	7.27800863e-03
9.86342944e+00	3.25139768e-04
9.87185972e+00	2.20838224e-03
9.88029000e+00	5.35759709e-03
9.88872028e+00	1.33079905e-02
9.89715056e+00	3.17924331e-03
9.90558085e+00	6.12319879e-03
9.91401113e+00	5.10301517e-03
9.92244141e+00	4.36158020e-03
9.93087169e+00	7.50256327e-03
9.93930197e+00	1.19453132e-02
9.94773225e+00	6.63586499e-03
9.95616254e+00	6.96433534e-03
9.96459282e+00	2.57012529e-03
9.97302310e+00	7.51060869e-03
9.98145338e+00	3.86811214e-03
9.98988366e+00	5.10791283e-03
9.99831394e+00	7.03736130e-03
