# Supplementary material for: Observation of angular momentum transfer among crystal lattice modes
Source: Nat Phys. 2026 May 12;22(7):1100–6. doi: 10.1038/s41567-026-03274-8 (PMC13423836; doi:10.1038/s41567-026-03274-8)
Supplement: Supplementary file 10 — Source data for Extended Data Fig. 1b–f. [file 41567_2026_3274_MOESM10_ESM.zip › extended_fig1d_Bi2Se3_transmittance_measurement.txt]

THz transmittance of Bi2Se3 crystal
Frequency (THz)	Transmittance (norm.)
0.00000000e+00	2.67750744e+00
8.43028157e-03	1.35397167e+00
1.68605631e-02	1.06173624e+00
2.52908447e-02	1.61091451e+00
3.37211263e-02	1.88250760e+00
4.21514079e-02	2.06188680e+00
5.05816894e-02	2.10705475e+00
5.90119710e-02	1.65314164e+00
6.74422526e-02	2.09985259e+00
7.58725341e-02	9.83230718e-01
8.43028157e-02	8.93249036e+00
9.27330973e-02	7.78369562e-01
1.01163379e-01	2.26297598e-01
1.09593660e-01	1.25678795e+00
1.18023942e-01	3.81185806e-01
1.26454224e-01	4.62846564e-01
1.34884505e-01	4.79335764e-01
1.43314787e-01	8.37427907e-01
1.51745068e-01	5.60875848e-01
1.60175350e-01	6.45169135e-01
1.68605631e-01	6.76578157e-01
1.77035913e-01	9.70039703e-01
1.85466195e-01	2.65165768e-01
1.93896476e-01	3.97483356e-01
2.02326758e-01	4.48255537e-01
2.10757039e-01	1.04857898e+00
2.19187321e-01	5.74964150e-01
2.27617602e-01	6.80452591e-01
2.36047884e-01	7.93597943e-01
2.44478166e-01	3.77949824e-01
2.52908447e-01	8.67133818e-01
2.61338729e-01	6.09888903e-01
2.69769010e-01	3.46931898e-01
2.78199292e-01	3.63431193e-01
2.86629573e-01	5.05366375e-01
2.95059855e-01	3.99416352e-01
3.03490137e-01	6.66950310e-01
3.11920418e-01	6.44718218e-01
3.20350700e-01	5.74056610e-01
3.28780981e-01	6.84438999e-01
3.37211263e-01	8.83799789e-01
3.45641544e-01	6.59659026e-01
3.54071826e-01	4.93055526e-01
3.62502108e-01	3.57668953e-01
3.70932389e-01	5.32241890e-01
3.79362671e-01	3.98288038e-01
3.87792952e-01	5.11695924e-01
3.96223234e-01	4.91530325e-01
4.04653515e-01	4.98703225e-01
4.13083797e-01	6.93975174e-01
4.21514079e-01	5.98822873e-01
4.29944360e-01	7.19136926e-01
4.38374642e-01	7.31196917e-01
4.46804923e-01	7.88211057e-01
4.55235205e-01	6.14746529e-01
4.63665486e-01	5.03254766e-01
4.72095768e-01	5.04044562e-01
4.80526050e-01	4.50626951e-01
4.88956331e-01	4.47803610e-01
4.97386613e-01	5.05965409e-01
5.05816894e-01	5.68350020e-01
5.14247176e-01	6.06500942e-01
5.22677457e-01	7.92286269e-01
5.31107739e-01	2.16069934e+00
5.39538021e-01	7.34987342e-01
5.47968302e-01	7.68570991e-01
5.56398584e-01	5.86563635e-01
5.64828865e-01	5.00701261e-01
5.73259147e-01	4.80270089e-01
5.81689428e-01	4.08464594e-01
5.90119710e-01	4.48862830e-01
5.98549992e-01	5.91628940e-01
6.06980273e-01	6.70025103e-01
6.15410555e-01	7.35489232e-01
6.23840836e-01	7.58954857e-01
6.32271118e-01	7.64598219e-01
6.40701399e-01	7.17852592e-01
6.49131681e-01	6.61748894e-01
6.57561963e-01	5.87143592e-01
6.65992244e-01	4.89178025e-01
6.74422526e-01	4.35432971e-01
6.82852807e-01	4.65518144e-01
6.91283089e-01	5.35763854e-01
6.99713370e-01	6.51270032e-01
7.08143652e-01	8.57528941e-01
7.16573934e-01	7.86619458e-01
7.25004215e-01	7.71661568e-01
7.33434497e-01	7.23833136e-01
7.41864778e-01	6.46963198e-01
7.50295060e-01	5.84440181e-01
7.58725341e-01	5.08566162e-01
7.67155623e-01	4.43533858e-01
7.75585905e-01	4.38481523e-01
7.84016186e-01	4.95780329e-01
7.92446468e-01	6.06445680e-01
8.00876749e-01	6.49314224e-01
8.09307031e-01	7.46768353e-01
8.17737312e-01	7.75828732e-01
8.26167594e-01	7.59452204e-01
8.34597876e-01	7.33611242e-01
8.43028157e-01	5.98964072e-01
8.51458439e-01	5.37359441e-01
8.59888720e-01	4.78470982e-01
8.68319002e-01	4.50377390e-01
8.76749283e-01	4.64899190e-01
8.85179565e-01	6.27153932e-01
8.93609847e-01	6.24905218e-01
9.02040128e-01	7.11205487e-01
9.10470410e-01	7.35691307e-01
9.18900691e-01	8.32842714e-01
9.27330973e-01	8.09623078e-01
9.35761254e-01	7.11588447e-01
9.44191536e-01	5.84123142e-01
9.52621818e-01	4.74688149e-01
9.61052099e-01	4.68844389e-01
9.69482381e-01	4.18960057e-01
9.77912662e-01	5.04224778e-01
9.86342944e-01	6.40548960e-01
9.94773225e-01	6.70520824e-01
1.00320351e+00	7.91287711e-01
1.01163379e+00	7.78590466e-01
1.02006407e+00	7.94218315e-01
1.02849435e+00	7.00045445e-01
1.03692463e+00	6.46443480e-01
1.04535491e+00	5.48519664e-01
1.05378520e+00	4.86902411e-01
1.06221548e+00	5.24885566e-01
1.07064576e+00	4.92805602e-01
1.07907604e+00	5.59041221e-01
1.08750632e+00	6.21264066e-01
1.09593660e+00	6.76663611e-01
1.10436689e+00	7.66945116e-01
1.11279717e+00	7.61271124e-01
1.12122745e+00	7.95804847e-01
1.12965773e+00	6.76638248e-01
1.13808801e+00	5.98554178e-01
1.14651829e+00	4.67079056e-01
1.15494858e+00	4.64672807e-01
1.16337886e+00	4.44420069e-01
1.17180914e+00	5.13293974e-01
1.18023942e+00	5.85007900e-01
1.18866970e+00	7.17772869e-01
1.19709998e+00	7.38301603e-01
1.20553026e+00	7.93102053e-01
1.21396055e+00	7.61715985e-01
1.22239083e+00	7.30515011e-01
1.23082111e+00	6.17533345e-01
1.23925139e+00	5.11298005e-01
1.24768167e+00	4.97696302e-01
1.25611195e+00	4.68332759e-01
1.26454224e+00	4.97978007e-01
1.27297252e+00	5.63404544e-01
1.28140280e+00	6.62570212e-01
1.28983308e+00	7.59666534e-01
1.29826336e+00	7.86534397e-01
1.30669364e+00	8.04948921e-01
1.31512393e+00	7.73371436e-01
1.32355421e+00	6.72073535e-01
1.33198449e+00	5.70866519e-01
1.34041477e+00	5.03941130e-01
1.34884505e+00	4.57202094e-01
1.35727533e+00	4.66483479e-01
1.36570561e+00	5.29827043e-01
1.37413590e+00	6.18536676e-01
1.38256618e+00	7.20730572e-01
1.39099646e+00	7.55191901e-01
1.39942674e+00	7.96727560e-01
1.40785702e+00	7.82521606e-01
1.41628730e+00	7.76411258e-01
1.42471759e+00	6.22150837e-01
1.43314787e+00	5.25861801e-01
1.44157815e+00	4.49543023e-01
1.45000843e+00	4.46021728e-01
1.45843871e+00	4.99269513e-01
1.46686899e+00	5.70556537e-01
1.47529927e+00	6.45744320e-01
1.48372956e+00	7.35281814e-01
1.49215984e+00	7.98159711e-01
1.50059012e+00	7.85181213e-01
1.50902040e+00	6.92075649e-01
1.51745068e+00	6.50228752e-01
1.52588096e+00	5.30254979e-01
1.53431125e+00	4.84676905e-01
1.54274153e+00	4.39665707e-01
1.55117181e+00	4.37654493e-01
1.55960209e+00	5.11448445e-01
1.56803237e+00	6.13848901e-01
1.57646265e+00	6.61191991e-01
1.58489294e+00	7.63996381e-01
1.59332322e+00	8.50845981e-01
1.60175350e+00	7.52691972e-01
1.61018378e+00	6.82724199e-01
1.61861406e+00	5.46830258e-01
1.62704434e+00	4.27386622e-01
1.63547462e+00	3.54484338e-01
1.64390491e+00	3.86408396e-01
1.65233519e+00	4.82571693e-01
1.66076547e+00	4.88623970e-01
1.66919575e+00	5.33432346e-01
1.67762603e+00	8.27798992e-01
1.68605631e+00	8.30660959e-01
1.69448660e+00	6.94758430e-01
1.70291688e+00	6.42630725e-01
1.71134716e+00	5.35287956e-01
1.71977744e+00	3.52471571e-01
1.72820772e+00	3.04213200e-01
1.73663800e+00	2.98671363e-01
1.74506829e+00	3.30723191e-01
1.75349857e+00	3.74416540e-01
1.76192885e+00	5.03061349e-01
1.77035913e+00	4.61355776e-01
1.77878941e+00	6.83779939e-01
1.78721969e+00	6.51905402e-01
1.79564997e+00	4.52308633e-01
1.80408026e+00	3.46297191e-01
1.81251054e+00	2.80598889e-01
1.82094082e+00	2.33889372e-01
1.82937110e+00	2.03786948e-01
1.83780138e+00	2.33334683e-01
1.84623166e+00	2.60970940e-01
1.85466195e+00	2.17364536e-01
1.86309223e+00	4.77237439e-01
1.87152251e+00	4.72546814e-01
1.87995279e+00	4.62441803e-01
1.88838307e+00	3.33911405e-01
1.89681335e+00	2.87368363e-01
1.90524364e+00	2.07667962e-01
1.91367392e+00	1.43282550e-01
1.92210420e+00	1.44366571e-01
1.93053448e+00	1.54974329e-01
1.93896476e+00	1.72397867e-01
1.94739504e+00	2.26249069e-01
1.95582532e+00	2.64660153e-01
1.96425561e+00	3.89608323e-01
1.97268589e+00	4.06697194e-01
1.98111617e+00	2.74341773e-01
1.98954645e+00	2.26167193e-01
1.99797673e+00	1.97566657e-01
2.00640701e+00	1.51269084e-01
2.01483730e+00	1.44191176e-01
2.02326758e+00	1.54736093e-01
2.03169786e+00	1.41049043e-01
2.04012814e+00	2.56612631e-01
2.04855842e+00	3.57176178e-01
2.05698870e+00	4.85044150e-01
2.06541898e+00	4.44210034e-01
2.07384927e+00	3.41397070e-01
2.08227955e+00	3.26695910e-01
2.09070983e+00	2.67763941e-01
2.09914011e+00	2.14452172e-01
2.10757039e+00	1.92235656e-01
2.11600067e+00	2.42124821e-01
2.12443096e+00	3.01767611e-01
2.13286124e+00	3.60082106e-01
2.14129152e+00	4.61758772e-01
2.14972180e+00	5.60228271e-01
2.15815208e+00	5.34529030e-01
2.16658236e+00	4.53654329e-01
2.17501265e+00	4.23952711e-01
2.18344293e+00	3.56740460e-01
2.19187321e+00	3.02134414e-01
2.20030349e+00	2.58422560e-01
2.20873377e+00	5.33417196e-01
2.21716405e+00	2.77489228e-01
2.22559433e+00	4.37829171e-01
2.23402462e+00	5.66787519e-01
2.24245490e+00	6.70094748e-01
2.25088518e+00	6.43393086e-01
2.25931546e+00	5.95016490e-01
2.26774574e+00	4.44336366e-01
2.27617602e+00	4.30642014e-01
2.28460631e+00	3.34608922e-01
2.29303659e+00	3.18691268e-01
2.30146687e+00	4.47442375e-01
2.30989715e+00	4.05119560e-01
2.31832743e+00	4.79602218e-01
2.32675771e+00	6.82405807e-01
2.33518800e+00	7.65158669e-01
2.34361828e+00	5.85419057e-01
2.35204856e+00	5.92874203e-01
2.36047884e+00	5.57989387e-01
2.36890912e+00	4.67025942e-01
2.37733940e+00	4.09033530e-01
2.38576968e+00	1.12883415e+00
2.39419997e+00	3.78486807e-01
2.40263025e+00	4.47653952e-01
2.41106053e+00	5.82216194e-01
2.41949081e+00	6.64196991e-01
2.42792109e+00	7.91332423e-01
2.43635137e+00	7.62453160e-01
2.44478166e+00	6.33357047e-01
2.45321194e+00	6.07690195e-01
2.46164222e+00	5.37065315e-01
2.47007250e+00	5.00364014e-01
2.47850278e+00	5.80354337e-01
2.48693306e+00	3.72216414e-01
2.49536335e+00	4.63223408e-01
2.50379363e+00	5.90874205e-01
2.51222391e+00	6.53181925e-01
2.52065419e+00	7.86768281e-01
2.52908447e+00	7.46602108e-01
2.53751475e+00	7.36984486e-01
2.54594503e+00	6.30028894e-01
2.55437532e+00	4.81294853e-01
2.56280560e+00	6.04770473e-01
2.57123588e+00	5.76947488e-01
2.57966616e+00	4.39256863e-01
2.58809644e+00	5.60515724e-01
2.59652672e+00	5.38490034e-01
2.60495701e+00	7.47357065e-01
2.61338729e+00	7.64219544e-01
2.62181757e+00	7.98304796e-01
2.63024785e+00	6.54245672e-01
2.63867813e+00	5.24640255e-01
2.64710841e+00	4.94412887e-01
2.65553869e+00	4.81548574e-01
2.66396898e+00	4.86070254e-01
2.67239926e+00	3.97420263e-01
2.68082954e+00	4.76786368e-01
2.68925982e+00	5.70366658e-01
2.69769010e+00	6.73208786e-01
2.70612038e+00	8.32882052e-01
2.71455067e+00	7.93286624e-01
2.72298095e+00	7.71995406e-01
2.73141123e+00	6.73572326e-01
2.73984151e+00	1.46775865e+00
2.74827179e+00	6.02836113e-01
2.75670207e+00	5.05205913e-01
2.76513236e+00	4.19833334e-01
2.77356264e+00	4.13801505e-01
2.78199292e+00	5.64436786e-01
2.79042320e+00	7.34694944e-01
2.79885348e+00	7.70418050e-01
2.80728376e+00	8.07852367e-01
2.81571404e+00	8.06772013e-01
2.82414433e+00	7.61220174e-01
2.83257461e+00	6.55222624e-01
2.84100489e+00	5.51359393e-01
2.84943517e+00	5.51425363e-01
2.85786545e+00	5.02376277e-01
2.86629573e+00	5.02689021e-01
2.87472602e+00	6.29993419e-01
2.88315630e+00	6.31262521e-01
2.89158658e+00	8.04129266e-01
2.90001686e+00	7.96787268e-01
2.90844714e+00	8.01404410e-01
2.91687742e+00	1.55730404e+00
2.92530771e+00	7.03806070e-01
2.93373799e+00	5.00529140e-01
2.94216827e+00	4.55143379e-01
2.95059855e+00	5.70129182e-01
2.95902883e+00	5.84621146e-01
2.96745911e+00	5.13584268e-01
2.97588939e+00	6.86218747e-01
2.98431968e+00	7.91514763e-01
2.99274996e+00	8.21384036e-01
3.00118024e+00	5.87590814e-01
3.00961052e+00	2.59153041e-01
3.01804080e+00	7.83455134e-01
3.02647108e+00	6.60279036e-01
3.03490137e+00	4.85831546e-01
3.04333165e+00	5.92285202e-01
3.05176193e+00	5.93253342e-01
3.06019221e+00	6.84932488e-01
3.06862249e+00	7.45681778e-01
3.07705277e+00	7.04763585e-01
3.08548306e+00	8.52688116e-01
3.09391334e+00	6.76723390e-01
3.10234362e+00	8.20756659e-01
3.11077390e+00	7.06813804e-01
3.11920418e+00	6.85730786e-01
3.12763446e+00	4.81826707e-01
3.13606474e+00	5.23676260e-01
3.14449503e+00	5.57321987e-01
3.15292531e+00	7.13508114e-01
3.16135559e+00	6.81717049e-01
3.16978587e+00	8.40077389e-01
3.17821615e+00	4.76637486e-01
3.18664643e+00	7.57926144e-01
3.19507672e+00	7.77741211e-01
3.20350700e+00	7.15088304e-01
3.21193728e+00	7.98409847e-01
3.22036756e+00	4.98162646e-01
3.22879784e+00	6.34441445e-01
3.23722812e+00	6.17167076e-01
3.24565840e+00	7.18211358e-01
3.25408869e+00	7.28683082e-01
3.26251897e+00	8.27759522e-01
3.27094925e+00	1.96339691e+00
3.27937953e+00	7.14611746e-01
3.28780981e+00	7.33120962e-01
3.29624009e+00	6.67900070e-01
3.30467038e+00	6.93536377e-01
3.31310066e+00	6.23248254e-01
3.32153094e+00	6.06700104e-01
3.32996122e+00	6.19363393e-01
3.33839150e+00	7.51644917e-01
3.34682178e+00	7.92527984e-01
3.35525207e+00	5.47082912e-01
3.36368235e+00	7.30648816e-01
3.37211263e+00	6.98560457e-01
3.38054291e+00	8.36430312e-01
3.38897319e+00	8.43992700e-01
3.39740347e+00	6.07913636e-01
3.40583375e+00	7.13984069e-01
3.41426404e+00	6.37503649e-01
3.42269432e+00	6.89278110e-01
3.43112460e+00	7.20475061e-01
3.43955488e+00	8.40622110e-01
3.44798516e+00	4.46583634e-01
3.45641544e+00	9.10882934e-01
3.46484573e+00	7.59522898e-01
3.47327601e+00	7.45779135e-01
3.48170629e+00	6.57809284e-01
3.49013657e+00	7.59937006e-01
3.49856685e+00	5.99487658e-01
3.50699713e+00	6.63307626e-01
3.51542742e+00	7.07645041e-01
3.52385770e+00	6.67217094e-01
3.53228798e+00	1.12505651e+00
3.54071826e+00	1.16835725e+00
3.54914854e+00	5.96311144e-01
3.55757882e+00	7.17143695e-01
3.56600910e+00	6.02824850e-01
3.57443939e+00	5.49471815e-01
3.58286967e+00	6.58443088e-01
3.59129995e+00	6.38702381e-01
3.59973023e+00	5.84410059e-01
3.60816051e+00	7.23540673e-01
3.61659079e+00	6.56243167e-01
3.62502108e+00	6.36604178e-01
3.63345136e+00	8.93099247e-01
3.64188164e+00	8.59927005e-01
3.65031192e+00	6.31608563e-01
3.65874220e+00	6.37283027e-01
3.66717248e+00	8.61879713e-01
3.67560277e+00	7.21697249e-01
3.68403305e+00	6.36751367e-01
3.69246333e+00	6.82352380e-01
3.70089361e+00	6.54583025e-01
3.70932389e+00	6.25997873e-01
3.71775417e+00	7.72838110e-01
3.72618445e+00	8.79736597e-01
3.73461474e+00	7.19452900e-01
3.74304502e+00	8.55047833e-01
3.75147530e+00	8.21401820e-01
3.75990558e+00	9.01851135e-01
3.76833586e+00	5.68910620e-01
3.77676614e+00	7.55306767e-01
3.78519643e+00	5.92134727e-01
3.79362671e+00	5.28126593e-01
3.80205699e+00	3.51106577e-01
3.81048727e+00	4.08376492e-01
3.81891755e+00	8.64171915e-01
3.82734783e+00	5.50862735e-01
3.83577811e+00	6.58914458e-01
3.84420840e+00	6.77433716e-01
3.85263868e+00	8.98504563e-01
3.86106896e+00	5.30184651e-01
3.86949924e+00	8.72475295e-01
3.87792952e+00	7.07714969e-01
3.88635980e+00	1.35618385e+00
3.89479009e+00	5.37285241e-01
3.90322037e+00	7.42161896e-01
3.91165065e+00	1.36505617e+00
3.92008093e+00	6.66520030e-01
3.92851121e+00	9.91778439e-01
3.93694149e+00	9.16182229e-01
3.94537178e+00	7.67867125e-01
3.95380206e+00	6.14328237e-01
3.96223234e+00	5.78577944e-01
3.97066262e+00	7.35850992e-01
3.97909290e+00	2.14161257e+00
3.98752318e+00	5.67636200e-01
3.99595346e+00	1.01861717e+00
4.00438375e+00	1.10609479e+00
4.01281403e+00	1.10893083e+00
4.02124431e+00	8.24028115e-01
4.02967459e+00	6.78724399e-01
4.03810487e+00	6.50369759e-01
4.04653515e+00	7.06373688e-01
4.05496544e+00	7.83912888e-01
4.06339572e+00	2.16739016e+00
4.07182600e+00	4.95287667e-01
4.08025628e+00	7.40432444e-01
4.08868656e+00	1.09610548e+00
4.09711684e+00	8.09518730e-01
4.10554713e+00	7.63975859e-01
4.11397741e+00	6.44586255e-01
4.12240769e+00	6.38221031e-01
4.13083797e+00	6.82676579e-01
4.13926825e+00	7.83576329e-01
4.14769853e+00	7.14861901e-01
4.15612881e+00	5.90632297e+00
4.16455910e+00	9.03399183e-01
4.17298938e+00	6.45087207e-01
4.18141966e+00	8.35529614e-01
4.18984994e+00	8.09594047e-01
4.19828022e+00	7.53908439e-01
4.20671050e+00	8.38217663e-01
4.21514079e+00	8.32088071e-01
4.22357107e+00	8.91762194e-01
4.23200135e+00	5.53382988e-01
4.24043163e+00	2.26772057e+00
4.24886191e+00	1.55710483e+00
4.25729219e+00	1.31633298e+00
4.26572248e+00	6.06442572e-01
4.27415276e+00	5.76551990e-01
4.28258304e+00	1.01039794e+00
4.29101332e+00	1.04606707e+00
4.29944360e+00	9.37523013e-01
4.30787388e+00	9.87769332e-01
4.31630416e+00	1.03859679e+00
4.32473445e+00	5.57181173e-01
4.33316473e+00	9.00688935e-01
4.34159501e+00	1.19767378e+00
4.35002529e+00	6.88108618e-01
4.35845557e+00	8.85924129e-01
4.36688585e+00	9.28450246e-01
4.37531614e+00	6.57488133e-01
4.38374642e+00	5.02741550e-01
4.39217670e+00	6.79082549e-01
4.40060698e+00	8.08205854e-01
4.40903726e+00	5.51788467e-01
4.41746754e+00	1.07159717e+00
4.42589782e+00	1.20053795e+00
4.43432811e+00	1.01990371e+00
4.44275839e+00	4.74875573e-01
4.45118867e+00	2.03826159e+00
4.45961895e+00	9.77991588e-01
4.46804923e+00	4.06764294e-01
4.47647951e+00	6.05916088e-01
4.48490980e+00	5.90091506e-01
4.49334008e+00	1.17145903e+00
4.50177036e+00	9.20606698e-01
4.51020064e+00	1.53170206e-01
4.51863092e+00	4.33550615e-01
4.52706120e+00	9.30342403e-01
4.53549149e+00	5.02140878e-01
4.54392177e+00	9.43645993e-01
4.55235205e+00	6.46882840e-01
4.56078233e+00	9.31210566e-01
4.56921261e+00	8.65866592e-01
4.57764289e+00	1.46195950e+00
4.58607317e+00	6.64293133e-01
4.59450346e+00	3.32294488e-01
4.60293374e+00	2.42224820e+00
4.61136402e+00	5.46858891e-01
4.61979430e+00	7.15305182e-01
4.62822458e+00	9.39583366e-01
4.63665486e+00	8.51340003e-01
4.64508515e+00	8.37813382e-01
4.65351543e+00	6.74598565e-01
4.66194571e+00	8.48649847e-01
4.67037599e+00	9.83507250e-01
4.67880627e+00	3.82858431e-01
4.68723655e+00	1.01224921e+00
4.69566684e+00	9.80061623e-01
4.70409712e+00	1.00896280e+00
4.71252740e+00	6.49075804e-01
4.72095768e+00	1.22318869e+00
4.72938796e+00	7.99073101e-01
4.73781824e+00	5.66944731e-01
4.74624852e+00	7.73181158e-01
4.75467881e+00	1.18294322e+00
4.76310909e+00	1.09600581e+00
4.77153937e+00	8.30904560e-01
4.77996965e+00	4.85419950e-01
4.78839993e+00	3.72924544e-01
4.79683021e+00	5.26199085e-01
4.80526050e+00	8.36207104e-01
4.81369078e+00	1.33728316e+00
4.82212106e+00	6.62353937e-01
4.83055134e+00	1.03878194e+00
4.83898162e+00	1.15010707e+00
4.84741190e+00	1.31078884e+00
4.85584219e+00	7.81701991e-01
4.86427247e+00	1.07419157e+00
4.87270275e+00	7.22142708e-01
4.88113303e+00	1.20123745e+00
4.88956331e+00	6.93805517e-01
4.89799359e+00	8.04630262e-01
4.90642387e+00	1.09907615e+00
4.91485416e+00	7.96835625e-01
4.92328444e+00	1.28461849e+00
4.93171472e+00	2.17587924e-01
4.94014500e+00	1.30713207e+00
4.94857528e+00	1.90459254e+00
4.95700556e+00	2.84793945e-01
4.96543585e+00	1.53084246e+00
4.97386613e+00	1.90402274e+00
4.98229641e+00	8.73393713e-01
4.99072669e+00	1.35174678e+00
4.99915697e+00	5.57465529e-01
