# Supplementary material for: Observation of angular momentum transfer among crystal lattice modes
Source: Nat Phys. 2026 May 12;22(7):1100–6. doi: 10.1038/s41567-026-03274-8 (PMC13423836; doi:10.1038/s41567-026-03274-8)
Supplement: Supplementary file 10 — Source data for Extended Data Fig. 1b–f. [file 41567_2026_3274_MOESM10_ESM.zip › extended_fig1d_Bi2Se3_transmittance_modeled.txt]

Modeled THz transmittance function of Bi2Se3 crystal
Frequency (THz)	Transmittance (norm.)
0.00000000e+00	1.00000000e+00
6.00600601e-03	4.80884814e-01
1.20120120e-02	5.26543384e-01
1.80180180e-02	5.89440637e-01
2.40240240e-02	6.57610030e-01
3.00300300e-02	7.21169575e-01
3.60360360e-02	7.72502368e-01
4.20420420e-02	8.06024266e-01
4.80480480e-02	8.18176541e-01
5.40540541e-02	8.07591486e-01
6.00600601e-02	7.75235960e-01
6.60660661e-02	7.24417348e-01
7.20720721e-02	6.60695312e-01
7.80780781e-02	5.91865801e-01
8.40840841e-02	5.28090055e-01
9.00900901e-02	4.81573599e-01
9.60960961e-02	4.63892142e-01
1.02102102e-01	4.80053042e-01
1.08108108e-01	5.24865681e-01
1.14114114e-01	5.86908508e-01
1.20120120e-01	6.54448616e-01
1.26126126e-01	7.17871742e-01
1.32132132e-01	7.69731700e-01
1.38138138e-01	8.04421014e-01
1.44144144e-01	8.18136661e-01
1.50150150e-01	8.09113217e-01
1.56156156e-01	7.77911166e-01
1.62162162e-01	7.27579005e-01
1.68168168e-01	6.63653508e-01
1.74174174e-01	5.94123781e-01
1.80180180e-01	5.29448552e-01
1.86186186e-01	4.82081594e-01
1.92192192e-01	4.63667237e-01
1.98198198e-01	4.79103759e-01
2.04204204e-01	5.23101784e-01
2.10210210e-01	5.84318755e-01
2.16216216e-01	6.51254341e-01
2.22222222e-01	7.14556561e-01
2.28228228e-01	7.66946253e-01
2.34234234e-01	8.02795406e-01
2.40240240e-01	8.18062533e-01
2.46246246e-01	8.10584870e-01
2.52252252e-01	7.80508617e-01
2.58258258e-01	7.30615933e-01
2.64264264e-01	6.66426319e-01
2.70270270e-01	5.96143423e-01
2.76276276e-01	5.30549231e-01
2.82282282e-01	4.82358468e-01
2.88288288e-01	4.63271989e-01
2.94294294e-01	4.78049767e-01
3.00300300e-01	5.21283710e-01
3.06306306e-01	5.81709062e-01
3.12312312e-01	6.48061690e-01
3.18318318e-01	7.11252057e-01
3.24324324e-01	7.64168009e-01
3.30330330e-01	8.01164489e-01
3.36336336e-01	8.17965286e-01
3.42342342e-01	8.12007182e-01
3.48348348e-01	7.83011444e-01
3.54354354e-01	7.33487081e-01
3.60360360e-01	6.68947542e-01
3.66366366e-01	5.97841633e-01
3.72372372e-01	5.31308918e-01
3.78378378e-01	4.82340561e-01
3.84384384e-01	4.62674942e-01
3.90390390e-01	4.76890257e-01
3.96396396e-01	5.19429379e-01
4.02402402e-01	5.79103859e-01
4.08408408e-01	6.44894503e-01
4.14414414e-01	7.07979618e-01
4.20420420e-01	7.61416955e-01
4.26426426e-01	7.99547626e-01
4.32432432e-01	8.17861278e-01
4.38438438e-01	8.13386461e-01
4.44444444e-01	7.85405384e-01
4.50450450e-01	7.36148234e-01
4.56456456e-01	6.71141349e-01
4.62462462e-01	5.99121130e-01
4.68468468e-01	5.31628830e-01
4.74474474e-01	4.81949276e-01
4.80480480e-01	4.61830151e-01
4.86486486e-01	4.75609078e-01
4.92492492e-01	5.17540412e-01
4.98498498e-01	5.76511752e-01
5.04504505e-01	6.41763243e-01
5.10510511e-01	7.04751384e-01
5.16516517e-01	7.58708949e-01
5.22522523e-01	7.97965205e-01
5.28528529e-01	8.17771689e-01
5.34534535e-01	8.14734587e-01
5.40540541e-01	7.87678226e-01
5.46546547e-01	7.38550073e-01
5.52552553e-01	6.72918896e-01
5.58558559e-01	5.99866446e-01
5.64564565e-01	5.31391006e-01
5.70570571e-01	4.81088313e-01
5.76576577e-01	4.60674711e-01
5.82582583e-01	4.74171870e-01
5.88588589e-01	5.15598678e-01
5.94594595e-01	5.73921701e-01
6.00600601e-01	6.38661135e-01
6.06606607e-01	7.01566743e-01
6.12612613e-01	7.56053016e-01
6.18618619e-01	7.96437041e-01
6.24624625e-01	8.17721940e-01
6.30630631e-01	8.16068636e-01
6.36636637e-01	7.89818263e-01
6.42642643e-01	7.40634330e-01
6.48648649e-01	6.74172359e-01
6.54654655e-01	5.99937293e-01
6.60660661e-01	5.30452534e-01
6.66666667e-01	4.79639147e-01
6.72672673e-01	4.59124665e-01
6.78678679e-01	4.72521464e-01
6.84684685e-01	5.13561024e-01
6.90690691e-01	5.71297440e-01
6.96696697e-01	6.35558752e-01
7.02702703e-01	6.98407596e-01
7.08708709e-01	7.53447798e-01
7.14714715e-01	7.94980336e-01
7.20720721e-01	8.17740844e-01
7.26726727e-01	8.17409869e-01
7.32732733e-01	7.91811021e-01
7.38738739e-01	7.42326810e-01
7.44744745e-01	6.74764886e-01
7.50750751e-01	5.99157873e-01
7.56756757e-01	5.28636418e-01
7.62762763e-01	4.77453791e-01
7.68768769e-01	4.57068341e-01
7.74774775e-01	4.70570618e-01
7.80780781e-01	5.11351305e-01
7.86786787e-01	5.68569311e-01
7.92792793e-01	6.32396305e-01
7.98798799e-01	6.95231762e-01
8.04804805e-01	7.50876724e-01
8.10810811e-01	7.93606902e-01
8.16816817e-01	8.17859192e-01
8.22822823e-01	8.18781429e-01
8.28828829e-01	7.93632832e-01
8.34834835e-01	7.43524939e-01
8.40840841e-01	6.74513720e-01
8.46846847e-01	5.97299694e-01
8.52852853e-01	5.25717234e-01
8.58858859e-01	4.74343301e-01
8.64864865e-01	4.54355662e-01
8.70870871e-01	4.68190601e-01
8.76876877e-01	5.08848278e-01
8.82882883e-01	5.65622199e-01
8.88888889e-01	6.29072426e-01
8.94894895e-01	6.91963486e-01
9.00900901e-01	7.48301065e-01
9.06906907e-01	7.92319035e-01
9.12912913e-01	8.18107092e-01
9.18918919e-01	8.20203315e-01
9.24924925e-01	7.95238307e-01
9.30930931e-01	7.44075397e-01
9.36936937e-01	6.73161653e-01
9.42942943e-01	5.94053813e-01
9.48948949e-01	5.21398529e-01
9.54954955e-01	4.70059582e-01
9.60960961e-01	4.50781047e-01
9.66966967e-01	4.65193306e-01
9.72972973e-01	5.05867138e-01
9.78978979e-01	5.62277397e-01
9.84984985e-01	6.25427400e-01
9.90990991e-01	6.88479208e-01
9.96996997e-01	7.45649354e-01
1.00300300e+00	7.91102734e-01
1.00900901e+00	8.18508389e-01
1.01501502e+00	8.21681298e-01
1.02102102e+00	7.96535457e-01
1.02702703e+00	7.43733087e-01
1.03303303e+00	6.70327878e-01
1.03903904e+00	5.88985551e-01
1.04504505e+00	5.15277108e-01
1.05105105e+00	4.64266586e-01
1.05705706e+00	4.46056198e-01
1.06306306e+00	4.61303204e-01
1.06906907e+00	5.02131039e-01
1.07507508e+00	5.58264799e-01
1.08108108e+00	6.21217316e-01
1.08708709e+00	6.84585258e-01
1.09309309e+00	7.42800159e-01
1.09909910e+00	7.89915367e-01
1.10510511e+00	8.19068126e-01
1.11111111e+00	8.23182002e-01
1.11711712e+00	7.97334876e-01
1.12312312e+00	7.42083787e-01
1.12912913e+00	6.65421839e-01
1.13513514e+00	5.81459982e-01
1.14114114e+00	5.06786470e-01
1.14714715e+00	4.56494763e-01
1.15315315e+00	4.39766866e-01
1.15915916e+00	4.56113241e-01
1.16516517e+00	4.97226608e-01
1.17117117e+00	5.53179229e-01
1.17717718e+00	6.16072782e-01
1.18318318e+00	6.79981177e-01
1.18918919e+00	7.39552111e-01
1.19519520e+00	7.88661196e-01
1.20120120e+00	8.19742999e-01
1.20720721e+00	8.24575314e-01
1.21321321e+00	7.97242253e-01
1.21921922e+00	7.38394108e-01
1.22522523e+00	6.57489814e-01
1.23123123e+00	5.70519154e-01
1.23723724e+00	4.95107854e-01
1.24324324e+00	4.46069580e-01
1.24924925e+00	4.31304520e-01
1.25525526e+00	4.49015270e-01
1.26126126e+00	4.90533426e-01
1.26726727e+00	5.46409986e-01
1.27327327e+00	6.09430397e-01
1.27927928e+00	6.74196206e-01
1.28528529e+00	7.35567993e-01
1.29129129e+00	7.87138702e-01
1.29729730e+00	8.20368778e-01
1.30330330e+00	8.25496489e-01
1.30930931e+00	7.95422423e-01
1.31531532e+00	7.31313264e-01
1.32132132e+00	6.44940819e-01
1.32732733e+00	5.54683279e-01
1.33333333e+00	4.79034048e-01
1.33933934e+00	4.32001769e-01
1.34534535e+00	4.19759720e-01
1.35135135e+00	4.39090283e-01
1.35735736e+00	4.81110518e-01
1.36336336e+00	5.37023846e-01
1.36936937e+00	6.00414186e-01
1.37537538e+00	6.66473025e-01
1.38138138e+00	7.30262633e-01
1.38738739e+00	7.84918376e-01
1.39339339e+00	8.20473279e-01
1.39939940e+00	8.25001758e-01
1.40540541e+00	7.90063536e-01
1.41141141e+00	7.18274967e-01
1.41741742e+00	6.25070017e-01
1.42342342e+00	5.31648406e-01
1.42942943e+00	4.56775993e-01
1.43543544e+00	4.12828051e-01
1.44144144e+00	4.03761163e-01
1.44744745e+00	4.24937167e-01
1.45345345e+00	4.67512013e-01
1.45945946e+00	5.23565653e-01
1.46546547e+00	5.87621725e-01
1.47147147e+00	6.55542109e-01
1.47747748e+00	7.22560178e-01
1.48348348e+00	7.81036117e-01
1.48948949e+00	8.18766649e-01
1.49549550e+00	8.20669880e-01
1.50150150e+00	7.77139562e-01
1.50750751e+00	6.94339097e-01
1.51351351e+00	5.93315454e-01
1.51951952e+00	4.97907088e-01
1.52552553e+00	4.25741726e-01
1.53153153e+00	3.86412252e-01
1.53753754e+00	3.81253312e-01
1.54354354e+00	4.04417525e-01
1.54954955e+00	4.47491879e-01
1.55555556e+00	5.03714562e-01
1.56156156e+00	5.68725150e-01
1.56756757e+00	6.39158154e-01
1.57357357e+00	7.10324821e-01
1.57957958e+00	7.73158177e-01
1.58558559e+00	8.11667677e-01
1.59159159e+00	8.06199000e-01
1.59759760e+00	7.47675917e-01
1.60360360e+00	6.50299093e-01
1.60960961e+00	5.42492730e-01
1.61561562e+00	4.48569365e-01
1.62162162e+00	3.82467726e-01
1.62762763e+00	3.49808770e-01
1.63363363e+00	3.49267321e-01
1.63963964e+00	3.74333654e-01
1.64564565e+00	4.17573054e-01
1.65165165e+00	4.73716458e-01
1.65765766e+00	5.39728277e-01
1.66366366e+00	6.13110672e-01
1.66966967e+00	6.88924749e-01
1.67567568e+00	7.55132279e-01
1.68168168e+00	7.88912234e-01
1.68768769e+00	7.65388632e-01
1.69369369e+00	6.83150176e-01
1.69969970e+00	5.71476474e-01
1.70570571e+00	4.63583099e-01
1.71171171e+00	3.78404851e-01
1.71771772e+00	3.23308299e-01
1.72372372e+00	2.99598827e-01
1.72972973e+00	3.04007731e-01
1.73573574e+00	3.30305002e-01
1.74174174e+00	3.72682847e-01
1.74774775e+00	4.27693833e-01
1.75375375e+00	4.93793816e-01
1.75975976e+00	5.69233268e-01
1.76576577e+00	6.47570740e-01
1.77177177e+00	7.09835697e-01
1.77777778e+00	7.22178906e-01
1.78378378e+00	6.63158841e-01
1.78978979e+00	5.56624212e-01
1.79579580e+00	4.44966812e-01
1.80180180e+00	3.52500478e-01
1.80780781e+00	2.86393177e-01
1.81381381e+00	2.47403084e-01
1.81981982e+00	2.34051852e-01
1.82582583e+00	2.42658819e-01
1.83183183e+00	2.68394491e-01
1.83783784e+00	3.07601052e-01
1.84384384e+00	3.58761983e-01
1.84984985e+00	4.21596038e-01
1.85585586e+00	4.93859306e-01
1.86186186e+00	5.63260566e-01
1.86786787e+00	5.97045669e-01
1.87387387e+00	5.60769557e-01
1.87987988e+00	4.69837310e-01
1.88588589e+00	3.70357027e-01
1.89189189e+00	2.87723929e-01
1.89789790e+00	2.26893857e-01
1.90390390e+00	1.86669072e-01
1.90990991e+00	1.65523534e-01
1.91591592e+00	1.61866915e-01
1.92192192e+00	1.73221753e-01
1.92792793e+00	1.96967734e-01
1.93393393e+00	2.31742868e-01
1.93993994e+00	2.77653001e-01
1.94594595e+00	3.34423581e-01
1.95195195e+00	3.95019822e-01
1.95795796e+00	4.33933012e-01
1.96396396e+00	4.17635570e-01
1.96996997e+00	3.54707515e-01
1.97597598e+00	2.83479097e-01
1.98198198e+00	2.24083000e-01
1.98798799e+00	1.79569618e-01
1.99399399e+00	1.48522217e-01
2.00000000e+00	1.29987028e-01
2.00600601e+00	1.24158335e-01
2.01201201e+00	1.31465931e-01
2.01801802e+00	1.51866882e-01
2.02402402e+00	1.85499123e-01
2.03003003e+00	2.33490704e-01
2.03603604e+00	2.96817336e-01
2.04204204e+00	3.70037596e-01
2.04804805e+00	4.28392021e-01
2.05405405e+00	4.35294925e-01
2.06006006e+00	3.91966287e-01
2.06606607e+00	3.32393907e-01
2.07207207e+00	2.77840295e-01
2.07807808e+00	2.33656392e-01
2.08408408e+00	2.00015326e-01
2.09009009e+00	1.77099639e-01
2.09609610e+00	1.66606614e-01
2.10210210e+00	1.71441829e-01
2.10810811e+00	1.94249741e-01
2.11411411e+00	2.36623627e-01
2.12012012e+00	2.99754225e-01
2.12612613e+00	3.83536432e-01
2.13213213e+00	4.79696497e-01
2.13813814e+00	5.59312473e-01
2.14414414e+00	5.81909570e-01
2.15015015e+00	5.43268885e-01
2.15615616e+00	4.76731416e-01
2.16216216e+00	4.09051685e-01
2.16816817e+00	3.50041168e-01
2.17417417e+00	3.01736207e-01
2.18018018e+00	2.64818680e-01
2.18618619e+00	2.41270474e-01
2.19219219e+00	2.35076668e-01
2.19819820e+00	2.51045690e-01
2.20420420e+00	2.92448948e-01
2.21021021e+00	3.60039679e-01
2.21621622e+00	4.51550961e-01
2.22222222e+00	5.56790634e-01
2.22822823e+00	6.48823127e-01
2.23423423e+00	6.90346034e-01
2.24024024e+00	6.68826947e-01
2.24624625e+00	6.07728868e-01
2.25225225e+00	5.35080681e-01
2.25825826e+00	4.65740834e-01
2.26426426e+00	4.04967597e-01
2.27027027e+00	3.54660120e-01
2.27627628e+00	3.16951728e-01
2.28228228e+00	2.95933275e-01
2.28828829e+00	2.97631876e-01
2.29429429e+00	3.27552047e-01
2.30030030e+00	3.87525094e-01
2.30630631e+00	4.74464375e-01
2.31231231e+00	5.78231007e-01
2.31831832e+00	6.76646282e-01
2.32432432e+00	7.38011630e-01
2.33033033e+00	7.42903491e-01
2.33633634e+00	7.00822860e-01
2.34234234e+00	6.35273159e-01
2.34834835e+00	5.64297512e-01
2.35435435e+00	4.96941580e-01
2.36036036e+00	4.37206149e-01
2.36636637e+00	3.87832205e-01
2.37237237e+00	3.52710146e-01
2.37837838e+00	3.37990920e-01
2.38438438e+00	3.50880192e-01
2.39039039e+00	3.95735894e-01
2.39639640e+00	4.70792072e-01
2.40240240e+00	5.67100875e-01
2.40840841e+00	6.66731268e-01
2.41441441e+00	7.43442068e-01
2.42042042e+00	7.74791476e-01
2.42642643e+00	7.58093489e-01
2.43243243e+00	7.08441034e-01
2.43843844e+00	6.43624638e-01
2.44444444e+00	5.75628904e-01
2.45045045e+00	5.10922200e-01
2.45645646e+00	4.53384421e-01
2.46246246e+00	4.06913607e-01
2.46846847e+00	3.77225292e-01
2.47447447e+00	3.72081817e-01
2.48048048e+00	3.98392114e-01
2.48648649e+00	4.57396217e-01
2.49249249e+00	5.42381577e-01
2.49849850e+00	6.38682870e-01
2.50450450e+00	7.24498435e-01
2.51051051e+00	7.77342088e-01
2.51651652e+00	7.86352944e-01
2.52252252e+00	7.57327456e-01
2.52852853e+00	7.04565390e-01
2.53453453e+00	6.41147261e-01
2.54054054e+00	5.75691969e-01
2.54654655e+00	5.13532929e-01
2.55255255e+00	4.58960128e-01
2.55855856e+00	4.17253529e-01
2.56456456e+00	3.95874748e-01
2.57057057e+00	4.03242602e-01
2.57657658e+00	4.44067466e-01
2.58258258e+00	5.14975011e-01
2.58858859e+00	6.04210731e-01
2.59459459e+00	6.93354220e-01
2.60060060e+00	7.61292674e-01
2.60660661e+00	7.92741217e-01
2.61261261e+00	7.85527896e-01
2.61861862e+00	7.48559119e-01
2.62462462e+00	6.93917898e-01
2.63063063e+00	6.31472662e-01
2.63663664e+00	5.67972260e-01
2.64264264e+00	5.08407399e-01
2.64864865e+00	4.57891190e-01
2.65465465e+00	4.23284410e-01
2.66066066e+00	4.13372938e-01
2.66666667e+00	4.35623641e-01
2.67267267e+00	4.90638796e-01
2.67867868e+00	5.69894578e-01
2.68468468e+00	6.57706558e-01
2.69069069e+00	7.34712445e-01
2.69669670e+00	7.83777330e-01
2.70270270e+00	7.96967788e-01
2.70870871e+00	7.77408859e-01
2.71471471e+00	7.34517468e-01
2.72072072e+00	6.78214193e-01
2.72672673e+00	6.16273392e-01
2.73273273e+00	5.54496532e-01
2.73873874e+00	4.98121394e-01
2.74474474e+00	4.53487298e-01
2.75075075e+00	4.29047391e-01
2.75675676e+00	4.33816679e-01
2.76276276e+00	4.72165425e-01
2.76876877e+00	5.39335568e-01
2.77477477e+00	6.22279822e-01
2.78078078e+00	7.03353348e-01
2.78678679e+00	7.65009916e-01
2.79279279e+00	7.95657167e-01
2.79879880e+00	7.93311346e-01
2.80480480e+00	7.63822763e-01
2.81081081e+00	7.16017978e-01
2.81681682e+00	6.58068709e-01
2.82282282e+00	5.96474895e-01
2.82882883e+00	5.36785524e-01
2.83483483e+00	4.85036674e-01
2.84084084e+00	4.49113340e-01
2.84684685e+00	4.38528548e-01
2.85285285e+00	4.60530694e-01
2.85885886e+00	5.14352186e-01
2.86486486e+00	5.89874029e-01
2.87087087e+00	6.71139841e-01
2.87687688e+00	7.40875723e-01
2.88288288e+00	7.85405057e-01
2.88888889e+00	7.98765057e-01
2.89489489e+00	7.83086693e-01
2.90090090e+00	7.45269625e-01
2.90690691e+00	6.93188954e-01
2.91291291e+00	6.33755667e-01
2.91891892e+00	5.72872967e-01
2.92492492e+00	5.16477622e-01
2.93093093e+00	4.71926928e-01
2.93693694e+00	4.48598893e-01
2.94294294e+00	4.55523234e-01
2.94894895e+00	4.95608254e-01
2.95495495e+00	5.62020065e-01
2.96096096e+00	6.40622994e-01
2.96696697e+00	7.14721169e-01
2.97297297e+00	7.69570182e-01
2.97897898e+00	7.96368681e-01
2.98498498e+00	7.93888734e-01
2.99099099e+00	7.66684392e-01
2.99699700e+00	7.21735915e-01
3.00300300e+00	6.65990148e-01
3.00900901e+00	6.05620322e-01
3.01501502e+00	5.46588895e-01
3.02102102e+00	4.95866485e-01
3.02702703e+00	4.62433938e-01
3.03303303e+00	4.56182368e-01
3.03903904e+00	4.82970090e-01
3.04504505e+00	5.39380288e-01
3.05105105e+00	6.13347812e-01
3.05705706e+00	6.88932119e-01
3.06306306e+00	7.50919190e-01
3.06906907e+00	7.88602909e-01
3.07507508e+00	7.97998568e-01
3.08108108e+00	7.81268028e-01
3.08708709e+00	7.44093718e-01
3.09309309e+00	6.93088870e-01
3.09909910e+00	6.34530910e-01
3.10510511e+00	5.74445247e-01
3.11111111e+00	5.19556015e-01
3.11711712e+00	4.78410676e-01
3.12312312e+00	4.61160375e-01
3.12912913e+00	4.75759426e-01
3.13513514e+00	5.22005579e-01
3.14114114e+00	5.90131102e-01
3.14714715e+00	6.65108702e-01
3.15315315e+00	7.31596961e-01
3.15915916e+00	7.77665203e-01
3.16516517e+00	7.97213269e-01
3.17117117e+00	7.90220753e-01
3.17717718e+00	7.60889245e-01
3.18318318e+00	7.15205939e-01
3.18918919e+00	6.59359067e-01
3.19519520e+00	5.99406473e-01
3.20120120e+00	5.41924935e-01
3.20720721e+00	4.95094004e-01
3.21321321e+00	4.69010747e-01
3.21921922e+00	4.72972005e-01
3.22522523e+00	5.09522716e-01
3.23123123e+00	5.71269249e-01
3.23723724e+00	6.44241444e-01
3.24324324e+00	7.13175689e-01
3.24924925e+00	7.65381875e-01
3.25525526e+00	7.93216010e-01
3.26126126e+00	7.94819269e-01
3.26726727e+00	7.72918519e-01
3.27327327e+00	7.32695437e-01
3.27927928e+00	6.80074822e-01
3.28528529e+00	6.21079322e-01
3.29129129e+00	5.62192099e-01
3.29729730e+00	5.11318121e-01
3.30330330e+00	4.78382395e-01
3.30930931e+00	4.73471194e-01
3.31531532e+00	5.01291639e-01
3.32132132e+00	5.56699749e-01
3.32732733e+00	6.26868851e-01
3.33333333e+00	6.96744405e-01
3.33933934e+00	7.53188791e-01
3.34534535e+00	7.87480125e-01
3.35135135e+00	7.96306221e-01
3.35735736e+00	7.81058481e-01
3.36336336e+00	7.46049394e-01
3.36936937e+00	6.96815519e-01
3.37537538e+00	6.39269360e-01
3.38138138e+00	5.79821149e-01
3.38738739e+00	5.26189718e-01
3.39339339e+00	4.88122391e-01
3.39939940e+00	4.76142683e-01
3.40540541e+00	4.96545442e-01
3.41141141e+00	5.46134652e-01
3.41741742e+00	6.13212112e-01
3.42342342e+00	6.83010780e-01
3.42942943e+00	7.42158436e-01
3.43543544e+00	7.81220894e-01
3.44144144e+00	7.95804505e-01
3.44744745e+00	7.86181252e-01
3.45345345e+00	7.55827888e-01
3.45945946e+00	7.09829575e-01
3.46546547e+00	6.53928938e-01
3.47147147e+00	5.94468104e-01
3.47747748e+00	5.39055284e-01
3.48348348e+00	4.97311060e-01
3.48948949e+00	4.80000554e-01
3.49549550e+00	4.94511005e-01
3.50150150e+00	5.39175204e-01
3.50750751e+00	6.03288737e-01
3.51351351e+00	6.72398972e-01
3.51951952e+00	7.33050808e-01
3.52552553e+00	7.75384942e-01
3.53153153e+00	7.94261495e-01
3.53753754e+00	7.89082119e-01
3.54354354e+00	7.62590855e-01
3.54954955e+00	7.19417915e-01
3.55555556e+00	6.65104583e-01
3.56156156e+00	6.05929616e-01
3.56756757e+00	5.49457151e-01
3.57357357e+00	5.05258224e-01
3.57957958e+00	4.84248626e-01
3.58558559e+00	4.94505181e-01
3.59159159e+00	5.35409776e-01
3.59759760e+00	5.97007265e-01
3.60360360e+00	6.65135288e-01
3.60960961e+00	7.26370941e-01
3.61561562e+00	7.70662971e-01
3.62162162e+00	7.92419556e-01
3.62762763e+00	7.90425763e-01
3.63363363e+00	7.66838430e-01
3.63963964e+00	7.25878356e-01
3.64564565e+00	6.72886890e-01
3.65165165e+00	6.14095796e-01
3.65765766e+00	5.57091016e-01
3.66366366e+00	5.11483959e-01
3.66966967e+00	4.88310636e-01
3.67567568e+00	4.96005422e-01
3.68168168e+00	5.34493598e-01
3.68768769e+00	5.94243244e-01
3.69369369e+00	6.61317374e-01
3.69969970e+00	7.22421497e-01
3.70570571e+00	7.67512549e-01
3.71171171e+00	7.90804988e-01
3.71771772e+00	7.90710000e-01
3.72372372e+00	7.68963221e-01
3.72972973e+00	7.29457087e-01
3.73573574e+00	6.77366087e-01
3.74174174e+00	6.18910483e-01
3.74774775e+00	5.61771921e-01
3.75375375e+00	5.15699900e-01
3.75975976e+00	4.91845211e-01
3.76576577e+00	4.98698615e-01
3.77177177e+00	5.36208144e-01
3.77777778e+00	5.94894726e-01
3.78378378e+00	6.60963955e-01
3.78978979e+00	7.21343162e-01
3.79579580e+00	7.66180698e-01
3.80180180e+00	7.89726884e-01
3.80780781e+00	7.90243275e-01
3.81381381e+00	7.69215041e-01
3.81981982e+00	7.30309950e-01
3.82582583e+00	6.78596398e-01
3.83183183e+00	6.20342123e-01
3.83783784e+00	5.63413768e-01
3.84384384e+00	5.17801823e-01
3.84984985e+00	4.94759098e-01
3.85585586e+00	5.02513653e-01
3.86186186e+00	5.40498138e-01
3.86786787e+00	5.98914227e-01
3.87387387e+00	6.64042413e-01
3.87987988e+00	7.23138406e-01
3.88588589e+00	7.66719399e-01
3.89189189e+00	7.89278821e-01
3.89789790e+00	7.89131374e-01
3.90390390e+00	7.67677010e-01
3.90990991e+00	7.28475116e-01
3.91591592e+00	6.76572381e-01
3.92192192e+00	6.18369356e-01
3.92792793e+00	5.62027752e-01
3.93393393e+00	5.17881297e-01
3.93993994e+00	4.97227279e-01
3.94594595e+00	5.07640873e-01
3.95195195e+00	5.47483314e-01
3.95795796e+00	6.06313477e-01
3.96396396e+00	6.70471877e-01
3.96996997e+00	7.27676228e-01
3.97597598e+00	7.68990230e-01
3.98198198e+00	7.89338733e-01
3.98798799e+00	7.87269659e-01
3.99399399e+00	7.64251702e-01
4.00000000e+00	7.23858541e-01
4.00600601e+00	6.71220975e-01
4.01201201e+00	6.12986964e-01
4.01801802e+00	5.57746461e-01
4.02402402e+00	5.16262363e-01
4.03003003e+00	4.99722081e-01
4.03603604e+00	5.14535481e-01
4.04204204e+00	5.57439924e-01
4.04804805e+00	6.17137376e-01
4.05405405e+00	6.80100498e-01
4.06006006e+00	7.34677577e-01
4.06606607e+00	7.72657129e-01
4.07207207e+00	7.89564966e-01
4.07807808e+00	7.84338971e-01
4.08408408e+00	7.58657109e-01
4.09009009e+00	7.16234599e-01
4.09609610e+00	6.62414729e-01
4.10210210e+00	6.04240323e-01
4.10810811e+00	5.50882083e-01
4.11411411e+00	5.13565943e-01
4.12012012e+00	5.03043791e-01
4.12612613e+00	5.23893666e-01
4.13213213e+00	5.70744874e-01
4.13813814e+00	6.31404898e-01
4.14414414e+00	6.92657760e-01
4.15015015e+00	7.43683444e-01
4.15615616e+00	7.77168961e-01
4.16216216e+00	7.89389327e-01
4.16816817e+00	7.79805880e-01
4.17417417e+00	7.50434508e-01
4.18018018e+00	7.05266909e-01
4.18618619e+00	6.50015037e-01
4.19219219e+00	5.92300115e-01
4.19819820e+00	5.42027553e-01
4.20420420e+00	5.10796256e-01
4.21021021e+00	5.08330983e-01
4.21621622e+00	5.36582305e-01
4.22222222e+00	5.87775706e-01
4.22822823e+00	6.49018018e-01
4.23423423e+00	7.07685972e-01
4.24024024e+00	7.54010485e-01
4.24624625e+00	7.81736194e-01
4.25225225e+00	7.88010702e-01
4.25825826e+00	7.72931133e-01
4.26426426e+00	7.38974079e-01
4.27027027e+00	6.90559074e-01
4.27627628e+00	6.33959803e-01
4.28228228e+00	5.77592987e-01
4.28828829e+00	5.32204379e-01
4.29429429e+00	5.09424275e-01
4.30030030e+00	5.17011080e-01
4.30630631e+00	5.53501258e-01
4.31231231e+00	6.08765334e-01
4.31831832e+00	6.69645433e-01
4.32432432e+00	7.24459308e-01
4.33033033e+00	7.64701986e-01
4.33633634e+00	7.85308619e-01
4.34234234e+00	7.84396022e-01
4.34834835e+00	7.62794446e-01
4.35435435e+00	7.23570031e-01
4.36036036e+00	6.71752701e-01
4.36636637e+00	6.14417608e-01
4.37237237e+00	5.61004336e-01
4.37837838e+00	5.23040887e-01
4.38438438e+00	5.11408893e-01
4.39039039e+00	5.30640179e-01
4.39639640e+00	5.75368425e-01
4.40240240e+00	6.33622087e-01
4.40840841e+00	6.92595096e-01
4.41441441e+00	7.41902933e-01
4.42042042e+00	7.74484796e-01
4.42642643e+00	7.86563902e-01
4.43243243e+00	7.77299488e-01
4.43843844e+00	7.48350332e-01
4.44444444e+00	7.03526436e-01
4.45045045e+00	6.48701438e-01
4.45645646e+00	5.92037698e-01
4.46246246e+00	5.44154883e-01
4.46846847e+00	5.16914389e-01
4.47447447e+00	5.19056093e-01
4.48048048e+00	5.50596055e-01
4.48648649e+00	6.02444683e-01
4.49249249e+00	6.61740122e-01
4.49849850e+00	7.16695986e-01
4.50450450e+00	7.58527901e-01
4.51051051e+00	7.81745293e-01
4.51651652e+00	7.83920602e-01
4.52252252e+00	7.65317920e-01
4.52852853e+00	7.28540717e-01
4.53453453e+00	6.78349954e-01
4.54054054e+00	6.21763898e-01
4.54654655e+00	5.68320199e-01
4.55255255e+00	5.29696333e-01
4.55855856e+00	5.16903428e-01
4.56456456e+00	5.34612448e-01
4.57057057e+00	5.77646375e-01
4.57657658e+00	6.34248962e-01
4.58258258e+00	6.91835872e-01
4.58858859e+00	7.40212581e-01
4.59459459e+00	7.72398966e-01
4.60060060e+00	7.84540613e-01
4.60660661e+00	7.75596373e-01
4.61261261e+00	7.47012719e-01
4.61861862e+00	7.02508797e-01
4.62462462e+00	6.48086822e-01
4.63063063e+00	5.92264949e-01
4.63663664e+00	5.46078753e-01
4.64264264e+00	5.21434986e-01
4.64864865e+00	5.26323961e-01
4.65465465e+00	5.59588325e-01
4.66066066e+00	6.11496344e-01
4.66666667e+00	6.69332631e-01
4.67267267e+00	7.21846886e-01
4.67867868e+00	7.60814151e-01
4.68468468e+00	7.81153780e-01
4.69069069e+00	7.80668274e-01
4.69669670e+00	7.59746822e-01
4.70270270e+00	7.21152420e-01
4.70870871e+00	6.69987975e-01
4.71471471e+00	6.13880862e-01
4.72072072e+00	5.63133292e-01
4.72672673e+00	5.29792855e-01
4.73273273e+00	5.23899225e-01
4.73873874e+00	5.47729673e-01
4.74474474e+00	5.94004299e-01
4.75075075e+00	6.50462744e-01
4.75675676e+00	7.05172318e-01
4.76276276e+00	7.48920063e-01
4.76876877e+00	7.75618179e-01
4.77477477e+00	7.82098078e-01
4.78078078e+00	7.67834843e-01
4.78678679e+00	7.34750303e-01
4.79279279e+00	6.87169397e-01
4.79879880e+00	6.31973513e-01
4.80480480e+00	5.78801380e-01
4.81081081e+00	5.39520113e-01
4.81681682e+00	5.25300586e-01
4.82282282e+00	5.40985306e-01
4.82882883e+00	5.81659957e-01
4.83483483e+00	6.35882178e-01
4.84084084e+00	6.91378328e-01
4.84684685e+00	7.38208408e-01
4.85285285e+00	7.69504724e-01
4.85885886e+00	7.81331572e-01
4.86486486e+00	7.72422734e-01
4.87087087e+00	7.44003183e-01
4.87687688e+00	6.99757458e-01
4.88288288e+00	6.45975674e-01
4.88888889e+00	5.91771623e-01
4.89489489e+00	5.48760571e-01
4.90090090e+00	5.28682726e-01
4.90690691e+00	5.38089577e-01
4.91291291e+00	5.73976503e-01
4.91891892e+00	6.25795858e-01
4.92492492e+00	6.81187831e-01
4.93093093e+00	7.29737348e-01
4.93693694e+00	7.64027583e-01
4.94294294e+00	7.79568040e-01
4.94894895e+00	7.74540859e-01
4.95495495e+00	7.49641221e-01
4.96096096e+00	7.08071009e-01
4.96696697e+00	6.55698140e-01
4.97297297e+00	6.01284728e-01
4.97897898e+00	5.56255383e-01
4.98498498e+00	5.32613919e-01
4.99099099e+00	5.37894300e-01
4.99699700e+00	5.70348898e-01
5.00300300e+00	6.20143635e-01
5.00900901e+00	6.74974258e-01
5.01501502e+00	7.24181410e-01
5.02102102e+00	7.60030166e-01
5.02702703e+00	7.77690314e-01
5.03303303e+00	7.74989903e-01
5.03903904e+00	7.52276860e-01
5.04504505e+00	7.12447936e-01
5.05105105e+00	6.61137072e-01
5.05705706e+00	6.06952923e-01
5.06306306e+00	5.61258256e-01
5.06906907e+00	5.36161110e-01
5.07507508e+00	5.39570479e-01
5.08108108e+00	5.70264427e-01
5.08708709e+00	6.18767663e-01
5.09309309e+00	6.72876591e-01
5.09909910e+00	7.21895099e-01
5.10510511e+00	7.57998932e-01
5.11111111e+00	7.76232444e-01
5.11711712e+00	7.74269570e-01
5.12312312e+00	7.52304026e-01
5.12912913e+00	7.13123938e-01
5.13513514e+00	6.62340520e-01
5.14114114e+00	6.08630178e-01
5.14714715e+00	5.63451700e-01
5.15315315e+00	5.38908037e-01
5.15915916e+00	5.42722492e-01
5.16516517e+00	5.73444553e-01
5.17117117e+00	6.21532748e-01
5.17717718e+00	6.74885130e-01
5.18318318e+00	7.22964049e-01
5.18918919e+00	7.58080917e-01
5.19519520e+00	7.75365048e-01
5.20120120e+00	7.72535936e-01
5.20720721e+00	7.49835278e-01
5.21321321e+00	7.10159573e-01
5.21921922e+00	6.59335669e-01
5.22522523e+00	6.06349921e-01
5.23123123e+00	5.62909983e-01
5.23723724e+00	5.40962051e-01
5.24324324e+00	5.47437523e-01
5.24924925e+00	5.79908133e-01
5.25525526e+00	6.28379466e-01
5.26126126e+00	6.80877909e-01
5.26726727e+00	7.27224949e-01
5.27327327e+00	7.60087382e-01
5.27927928e+00	7.74883064e-01
5.28528529e+00	7.69576441e-01
5.29129129e+00	7.44671658e-01
5.29729730e+00	7.03416585e-01
5.30330330e+00	6.52123657e-01
5.30930931e+00	6.00343660e-01
5.31531532e+00	5.60131114e-01
5.32132132e+00	5.42975002e-01
5.32732733e+00	5.54281112e-01
5.33333333e+00	5.89949706e-01
5.33933934e+00	6.39297918e-01
5.34534535e+00	6.90596270e-01
5.35135135e+00	7.34243992e-01
5.35735736e+00	7.63474128e-01
5.36336336e+00	7.74188108e-01
5.36936937e+00	7.64798583e-01
5.37537538e+00	7.36307793e-01
5.38138138e+00	6.92593852e-01
5.38738739e+00	6.40758378e-01
5.39339339e+00	5.91155842e-01
5.39939940e+00	5.56140621e-01
5.40540541e+00	5.46165408e-01
5.41141141e+00	5.64223255e-01
5.41741742e+00	6.04023700e-01
5.42342342e+00	6.54218414e-01
5.42942943e+00	7.03558339e-01
5.43543544e+00	7.43253266e-01
5.44144144e+00	7.67298477e-01
5.44744745e+00	7.72267700e-01
5.45345345e+00	7.57239991e-01
5.45945946e+00	7.23988478e-01
5.46546547e+00	6.77348516e-01
5.47147147e+00	6.25537647e-01
5.47747748e+00	5.79866156e-01
5.48348348e+00	5.52636454e-01
5.48948949e+00	5.52282380e-01
5.49549550e+00	5.78455123e-01
5.50150150e+00	6.22527120e-01
5.50750751e+00	6.72826839e-01
5.51351351e+00	7.18920894e-01
5.51951952e+00	7.53055096e-01
5.52552553e+00	7.70164012e-01
5.53153153e+00	7.67687434e-01
5.53753754e+00	7.45625462e-01
5.54354354e+00	7.06854686e-01
5.54954955e+00	6.57548667e-01
5.55555556e+00	6.07341198e-01
5.56156156e+00	5.68399333e-01
5.56756757e+00	5.52078167e-01
5.57357357e+00	5.63406539e-01
5.57957958e+00	5.98057061e-01
5.58558559e+00	6.45490885e-01
5.59159159e+00	6.94328398e-01
5.59759760e+00	7.35312327e-01
5.60360360e+00	7.61915945e-01
5.60960961e+00	7.70179057e-01
5.61561562e+00	7.58633358e-01
5.62162162e+00	7.28524893e-01
5.62762763e+00	6.84248124e-01
5.63363363e+00	6.33722648e-01
5.63963964e+00	5.88123536e-01
5.64564565e+00	5.59806934e-01
5.65165165e+00	5.57528004e-01
5.65765766e+00	5.81482434e-01
5.66366366e+00	6.23524957e-01
5.66966967e+00	6.72222712e-01
5.67567568e+00	7.17199872e-01
5.68168168e+00	7.50670820e-01
5.68768769e+00	7.67486390e-01
5.69369369e+00	7.64978980e-01
5.69969970e+00	7.43077675e-01
5.70570571e+00	7.04709711e-01
5.71171171e+00	6.56277918e-01
5.71771772e+00	6.07753561e-01
5.72372372e+00	5.71445631e-01
5.72972973e+00	5.58219761e-01
5.73573574e+00	5.72010184e-01
5.74174174e+00	6.07582988e-01
5.74774775e+00	6.54244548e-01
5.75375375e+00	7.00974246e-01
5.75975976e+00	7.38980938e-01
5.76576577e+00	7.62134878e-01
5.77177177e+00	7.66810511e-01
5.77777778e+00	7.51907722e-01
5.78378378e+00	7.19200860e-01
5.78978979e+00	6.73860092e-01
5.79579580e+00	6.24750355e-01
5.80180180e+00	5.83716682e-01
5.80780781e+00	5.62619797e-01
5.81381381e+00	5.68009413e-01
5.81981982e+00	5.97345709e-01
5.82582583e+00	6.41105353e-01
5.83183183e+00	6.88061831e-01
5.83783784e+00	7.28709447e-01
5.84384384e+00	7.56161292e-01
5.84984985e+00	7.66061979e-01
5.85585586e+00	7.56546220e-01
5.86186186e+00	7.28537290e-01
5.86786787e+00	6.86285981e-01
5.87387387e+00	6.37790022e-01
5.87987988e+00	5.94379427e-01
5.88588589e+00	5.68288839e-01
5.89189189e+00	5.67657901e-01
5.89789790e+00	5.91971552e-01
5.90390390e+00	6.32872485e-01
5.90990991e+00	6.79216847e-01
5.91591592e+00	7.21072479e-01
5.92192192e+00	7.51035735e-01
5.92792793e+00	7.64248343e-01
5.93393393e+00	7.58328402e-01
5.93993994e+00	7.33636570e-01
5.94594595e+00	6.93826846e-01
5.95195195e+00	6.46336198e-01
5.95795796e+00	6.02122275e-01
5.96396396e+00	5.73509843e-01
5.96996997e+00	5.69425610e-01
5.97597598e+00	5.90530817e-01
5.98198198e+00	6.29284850e-01
5.98798799e+00	6.74726452e-01
5.99399399e+00	7.16747211e-01
6.00000000e+00	7.47675562e-01
