# Supplementary material for: Observation of angular momentum transfer among crystal lattice modes
Source: Nat Phys. 2026 May 12;22(7):1100–6. doi: 10.1038/s41567-026-03274-8 (PMC13423836; doi:10.1038/s41567-026-03274-8)
Supplement: Supplementary file 10 — Source data for Extended Data Fig. 1b–f. [file 41567_2026_3274_MOESM10_ESM.zip › extended_fig1e_THz_transmission_spectrum_fundamental_reference.txt]

Spectrum of the fundamental THz pulse transmitted through the reference (sapphire substrate)
Frequency (THz)	Spectral amplitude (norm.)
0.00000000e+00	6.61078859e-03
8.43028157e-03	6.85777985e-03
1.68605631e-02	7.48087045e-03
2.52908447e-02	8.22474357e-03
3.37211263e-02	8.84139687e-03
4.21514079e-02	9.14560474e-03
5.05816894e-02	9.01614174e-03
5.90119710e-02	8.38832448e-03
6.74422526e-02	7.25442953e-03
7.58725341e-02	5.69138748e-03
8.43028157e-02	4.01701603e-03
9.27330973e-02	3.44435897e-03
1.01163379e-01	5.33100138e-03
1.09593660e-01	8.65769903e-03
1.18023942e-01	1.26747892e-02
1.26454224e-01	1.71664242e-02
1.34884505e-01	2.20537503e-02
1.43314787e-01	2.72979913e-02
1.51745068e-01	3.28721114e-02
1.60175350e-01	3.87470946e-02
1.68605631e-01	4.48830426e-02
1.77035913e-01	5.12236643e-02
1.85466195e-01	5.76943155e-02
1.93896476e-01	6.42037130e-02
2.02326758e-01	7.06490429e-02
2.10757039e-01	7.69237953e-02
2.19187321e-01	8.29274020e-02
2.27617602e-01	8.85756365e-02
2.36047884e-01	9.38106880e-02
2.44478166e-01	9.86098077e-02
2.52908447e-01	1.02991412e-01
2.61338729e-01	1.07017526e-01
2.69769010e-01	1.10791532e-01
2.78199292e-01	1.14450489e-01
2.86629573e-01	1.18151935e-01
2.95059855e-01	1.22056176e-01
3.03490137e-01	1.26306454e-01
3.11920418e-01	1.31010513e-01
3.20350700e-01	1.36227331e-01
3.28780981e-01	1.41961736e-01
3.37211263e-01	1.48167585e-01
3.45641544e-01	1.54757997e-01
3.54071826e-01	1.61619822e-01
3.62502108e-01	1.68629314e-01
3.70932389e-01	1.75666649e-01
3.79362671e-01	1.82627929e-01
3.87792952e-01	1.89434212e-01
3.96223234e-01	1.96037683e-01
4.04653515e-01	2.02425414e-01
4.13083797e-01	2.08621208e-01
4.21514079e-01	2.14685977e-01
4.29944360e-01	2.20716950e-01
4.38374642e-01	2.26845795e-01
4.46804923e-01	2.33235539e-01
4.55235205e-01	2.40075980e-01
4.63665486e-01	2.47577258e-01
4.72095768e-01	2.55961282e-01
4.80526050e-01	2.65451097e-01
4.88956331e-01	2.76258672e-01
4.97386613e-01	2.88572171e-01
5.05816894e-01	3.02544126e-01
5.14247176e-01	3.18281969e-01
5.22677457e-01	3.35842084e-01
5.31107739e-01	3.55227874e-01
5.39538021e-01	3.76391657e-01
5.47968302e-01	3.99239639e-01
5.56398584e-01	4.23638888e-01
5.64828865e-01	4.49425197e-01
5.73259147e-01	4.76410859e-01
5.81689428e-01	5.04391581e-01
5.90119710e-01	5.33152030e-01
5.98549992e-01	5.62469723e-01
6.06980273e-01	5.92117180e-01
6.15410555e-01	6.21862486e-01
6.23840836e-01	6.51468533e-01
6.32271118e-01	6.80691447e-01
6.40701399e-01	7.09278738e-01
6.49131681e-01	7.36967862e-01
6.57561963e-01	7.63485807e-01
6.65992244e-01	7.88550297e-01
6.74422526e-01	8.11873016e-01
6.82852807e-01	8.33165087e-01
6.91283089e-01	8.52144761e-01
6.99713370e-01	8.68547057e-01
7.08143652e-01	8.82134859e-01
7.16573934e-01	8.92710748e-01
7.25004215e-01	9.00128778e-01
7.33434497e-01	9.04305262e-01
7.41864778e-01	9.05227682e-01
7.50295060e-01	9.02960869e-01
7.58725341e-01	8.97649698e-01
7.67155623e-01	8.89517753e-01
7.75585905e-01	8.78861571e-01
7.84016186e-01	8.66040380e-01
7.92446468e-01	8.51461521e-01
8.00876749e-01	8.35562129e-01
8.09307031e-01	8.18788008e-01
8.17737312e-01	8.01571102e-01
8.26167594e-01	7.84307306e-01
8.34597876e-01	7.67336654e-01
8.43028157e-01	7.50927951e-01
8.51458439e-01	7.35269657e-01
8.59888720e-01	7.20468170e-01
8.68319002e-01	7.06553744e-01
8.76749283e-01	6.93493226e-01
8.85179565e-01	6.81207818e-01
8.93609847e-01	6.69593472e-01
9.02040128e-01	6.58541291e-01
9.10470410e-01	6.47955590e-01
9.18900691e-01	6.37767789e-01
9.27330973e-01	6.27945008e-01
9.35761254e-01	6.18492975e-01
9.44191536e-01	6.09453463e-01
9.52621818e-01	6.00897016e-01
9.61052099e-01	5.92912144e-01
9.69482381e-01	5.85592493e-01
9.77912662e-01	5.79023669e-01
9.86342944e-01	5.73271493e-01
9.94773225e-01	5.68373220e-01
1.00320351e+00	5.64332932e-01
1.01163379e+00	5.61121664e-01
1.02006407e+00	5.58682118e-01
1.02849435e+00	5.56937160e-01
1.03692463e+00	5.55800726e-01
1.04535491e+00	5.55189563e-01
1.05378520e+00	5.55034167e-01
1.06221548e+00	5.55287608e-01
1.07064576e+00	5.55931240e-01
1.07907604e+00	5.56976827e-01
1.08750632e+00	5.58465030e-01
1.09593660e+00	5.60460655e-01
1.10436689e+00	5.63045405e-01
1.11279717e+00	5.66309179e-01
1.12122745e+00	5.70341109e-01
1.12965773e+00	5.75221543e-01
1.13808801e+00	5.81016059e-01
1.14651829e+00	5.87772240e-01
1.15494858e+00	5.95519536e-01
1.16337886e+00	6.04271998e-01
1.17180914e+00	6.14033203e-01
1.18023942e+00	6.24802314e-01
1.18866970e+00	6.36580009e-01
1.19709998e+00	6.49372993e-01
1.20553026e+00	6.63195977e-01
1.21396055e+00	6.78070350e-01
1.22239083e+00	6.94019229e-01
1.23082111e+00	7.11059108e-01
1.23925139e+00	7.29188871e-01
1.24768167e+00	7.48377452e-01
1.25611195e+00	7.68551688e-01
1.26454224e+00	7.89586071e-01
1.27297252e+00	8.11295894e-01
1.28140280e+00	8.33434881e-01
1.28983308e+00	8.55697852e-01
1.29826336e+00	8.77728311e-01
1.30669364e+00	8.99130343e-01
1.31512393e+00	9.19483740e-01
1.32355421e+00	9.38361101e-01
1.33198449e+00	9.55345539e-01
1.34041477e+00	9.70047759e-01
1.34884505e+00	9.82121428e-01
1.35727533e+00	9.91276014e-01
1.36570561e+00	9.97286546e-01
1.37413590e+00	1.00000000e+00
1.38256618e+00	9.99338285e-01
1.39099646e+00	9.95298020e-01
1.39942674e+00	9.87947460e-01
1.40785702e+00	9.77421063e-01
1.41628730e+00	9.63912260e-01
1.42471759e+00	9.47665004e-01
1.43314787e+00	9.28964627e-01
1.44157815e+00	9.08128469e-01
1.45000843e+00	8.85496621e-01
1.45843871e+00	8.61422992e-01
1.46686899e+00	8.36266831e-01
1.47529927e+00	8.10384677e-01
1.48372956e+00	7.84122713e-01
1.49215984e+00	7.57809449e-01
1.50059012e+00	7.31748703e-01
1.50902040e+00	7.06212966e-01
1.51745068e+00	6.81437319e-01
1.52588096e+00	6.57614245e-01
1.53431125e+00	6.34889794e-01
1.54274153e+00	6.13361600e-01
1.55117181e+00	5.93079269e-01
1.55960209e+00	5.74047464e-01
1.56803237e+00	5.56231807e-01
1.57646265e+00	5.39567362e-01
1.58489294e+00	5.23969119e-01
1.59332322e+00	5.09343611e-01
1.60175350e+00	4.95600587e-01
1.61018378e+00	4.82663629e-01
1.61861406e+00	4.70478666e-01
1.62704434e+00	4.59019524e-01
1.63547462e+00	4.48289943e-01
1.64390491e+00	4.38321778e-01
1.65233519e+00	4.29169511e-01
1.66076547e+00	4.20901561e-01
1.66919575e+00	4.13589340e-01
1.67762603e+00	4.07295372e-01
1.68605631e+00	4.02062074e-01
1.69448660e+00	3.97902860e-01
1.70291688e+00	3.94796977e-01
1.71134716e+00	3.92688918e-01
1.71977744e+00	3.91492469e-01
1.72820772e+00	3.91098675e-01
1.73663800e+00	3.91386359e-01
1.74506829e+00	3.92233559e-01
1.75349857e+00	3.93528269e-01
1.76192885e+00	3.95177206e-01
1.77035913e+00	3.97111760e-01
1.77878941e+00	3.99290760e-01
1.78721969e+00	4.01700117e-01
1.79564997e+00	4.04349714e-01
1.80408026e+00	4.07268193e-01
1.81251054e+00	4.10496404e-01
1.82094082e+00	4.14080397e-01
1.82937110e+00	4.18064811e-01
1.83780138e+00	4.22487424e-01
1.84623166e+00	4.27375433e-01
1.85466195e+00	4.32743761e-01
1.86309223e+00	4.38595374e-01
1.87152251e+00	4.44923281e-01
1.87995279e+00	4.51713651e-01
1.88838307e+00	4.58949297e-01
1.89681335e+00	4.66612784e-01
1.90524364e+00	4.74688467e-01
1.91367392e+00	4.83162967e-01
1.92210420e+00	4.92023862e-01
1.93053448e+00	5.01256635e-01
1.93896476e+00	5.10840230e-01
1.94739504e+00	5.20741782e-01
1.95582532e+00	5.30911242e-01
1.96425561e+00	5.41276664e-01
1.97268589e+00	5.51740812e-01
1.98111617e+00	5.62179625e-01
1.98954645e+00	5.72442779e-01
1.99797673e+00	5.82356387e-01
2.00640701e+00	5.91727623e-01
2.01483730e+00	6.00350900e-01
2.02326758e+00	6.08015146e-01
2.03169786e+00	6.14511691e-01
2.04012814e+00	6.19642316e-01
2.04855842e+00	6.23227046e-01
2.05698870e+00	6.25111373e-01
2.06541898e+00	6.25172646e-01
2.07384927e+00	6.23325398e-01
2.08227955e+00	6.19525468e-01
2.09070983e+00	6.13772779e-01
2.09914011e+00	6.06112678e-01
2.10757039e+00	5.96635762e-01
2.11600067e+00	5.85476169e-01
2.12443096e+00	5.72808308e-01
2.13286124e+00	5.58842079e-01
2.14129152e+00	5.43816639e-01
2.14972180e+00	5.27992844e-01
2.15815208e+00	5.11644522e-01
2.16658236e+00	4.95048826e-01
2.17501265e+00	4.78475982e-01
2.18344293e+00	4.62178866e-01
2.19187321e+00	4.46382965e-01
2.20030349e+00	4.31277399e-01
2.20873377e+00	4.17007751e-01
2.21716405e+00	4.03671466e-01
2.22559433e+00	3.91316418e-01
2.23402462e+00	3.79942975e-01
2.24245490e+00	3.69509470e-01
2.25088518e+00	3.59940539e-01
2.25931546e+00	3.51137397e-01
2.26774574e+00	3.42988874e-01
2.27617602e+00	3.35382048e-01
2.28460631e+00	3.28211429e-01
2.29303659e+00	3.21386008e-01
2.30146687e+00	3.14833798e-01
2.30989715e+00	3.08503845e-01
2.31832743e+00	3.02365966e-01
2.32675771e+00	2.96408656e-01
2.33518800e+00	2.90635748e-01
2.34361828e+00	2.85062447e-01
2.35204856e+00	2.79711383e-01
2.36047884e+00	2.74609225e-01
2.36890912e+00	2.69784312e-01
2.37733940e+00	2.65265513e-01
2.38576968e+00	2.61082333e-01
2.39419997e+00	2.57265977e-01
2.40263025e+00	2.53850886e-01
2.41106053e+00	2.50876058e-01
2.41949081e+00	2.48385418e-01
2.42792109e+00	2.46426572e-01
2.43635137e+00	2.45047533e-01
2.44478166e+00	2.44291397e-01
2.45321194e+00	2.44189442e-01
2.46164222e+00	2.44753610e-01
2.47007250e+00	2.45969724e-01
2.47850278e+00	2.47792856e-01
2.48693306e+00	2.50146071e-01
2.49536335e+00	2.52923219e-01
2.50379363e+00	2.55995804e-01
2.51222391e+00	2.59223297e-01
2.52065419e+00	2.62465853e-01
2.52908447e+00	2.65598125e-01
2.53751475e+00	2.68522866e-01
2.54594503e+00	2.71183013e-01
2.55437532e+00	2.73571026e-01
2.56280560e+00	2.75734265e-01
2.57123588e+00	2.77775199e-01
2.57966616e+00	2.79845391e-01
2.58809644e+00	2.82132606e-01
2.59652672e+00	2.84841183e-01
2.60495701e+00	2.88167121e-01
2.61338729e+00	2.92270856e-01
2.62181757e+00	2.97251986e-01
2.63024785e+00	3.03130576e-01
2.63867813e+00	3.09838673e-01
2.64710841e+00	3.17223475e-01
2.65553869e+00	3.25061054e-01
2.66396898e+00	3.33077479e-01
2.67239926e+00	3.40973399e-01
2.68082954e+00	3.48448418e-01
2.68925982e+00	3.55222573e-01
2.69769010e+00	3.61053370e-01
2.70612038e+00	3.65747758e-01
2.71455067e+00	3.69169083e-01
2.72298095e+00	3.71239441e-01
2.73141123e+00	3.71938003e-01
2.73984151e+00	3.71296033e-01
2.74827179e+00	3.69389291e-01
2.75670207e+00	3.66328577e-01
2.76513236e+00	3.62249151e-01
2.77356264e+00	3.57299794e-01
2.78199292e+00	3.51632215e-01
2.79042320e+00	3.45391501e-01
2.79885348e+00	3.38708208e-01
2.80728376e+00	3.31692563e-01
2.81571404e+00	3.24431071e-01
2.82414433e+00	3.16985634e-01
2.83257461e+00	3.09395024e-01
2.84100489e+00	3.01678383e-01
2.84943517e+00	2.93840243e-01
2.85786545e+00	2.85876445e-01
2.86629573e+00	2.77780349e-01
2.87472602e+00	2.69548748e-01
2.88315630e+00	2.61187006e-01
2.89158658e+00	2.52713079e-01
2.90001686e+00	2.44160177e-01
2.90844714e+00	2.35577948e-01
2.91687742e+00	2.27032162e-01
2.92530771e+00	2.18602899e-01
2.93373799e+00	2.10381321e-01
2.94216827e+00	2.02465134e-01
2.95059855e+00	1.94952925e-01
2.95902883e+00	1.87937659e-01
2.96745911e+00	1.81499778e-01
2.97588939e+00	1.75700531e-01
2.98431968e+00	1.70576318e-01
2.99274996e+00	1.66134893e-01
3.00118024e+00	1.62354107e-01
3.00961052e+00	1.59183591e-01
3.01804080e+00	1.56549223e-01
3.02647108e+00	1.54359784e-01
3.03490137e+00	1.52514889e-01
3.04333165e+00	1.50913155e-01
3.05176193e+00	1.49459789e-01
3.06019221e+00	1.48072996e-01
3.06862249e+00	1.46688958e-01
3.07705277e+00	1.45265317e-01
3.08548306e+00	1.43783200e-01
3.09391334e+00	1.42247858e-01
3.10234362e+00	1.40687885e-01
3.11077390e+00	1.39152936e-01
3.11920418e+00	1.37709806e-01
3.12763446e+00	1.36436749e-01
3.13606474e+00	1.35416138e-01
3.14449503e+00	1.34725822e-01
3.15292531e+00	1.34430014e-01
3.16135559e+00	1.34570907e-01
3.16978587e+00	1.35162426e-01
3.17821615e+00	1.36187320e-01
3.18664643e+00	1.37598274e-01
3.19507672e+00	1.39322866e-01
3.20350700e+00	1.41271539e-01
3.21193728e+00	1.43347281e-01
3.22036756e+00	1.45455653e-01
3.22879784e+00	1.47514057e-01
3.23722812e+00	1.49459422e-01
3.24565840e+00	1.51253830e-01
3.25408869e+00	1.52887764e-01
3.26251897e+00	1.54380800e-01
3.27094925e+00	1.55779620e-01
3.27937953e+00	1.57153277e-01
3.28780981e+00	1.58585848e-01
3.29624009e+00	1.60166857e-01
3.30467038e+00	1.61980247e-01
3.31310066e+00	1.64093126e-01
3.32153094e+00	1.66545758e-01
3.32996122e+00	1.69344301e-01
3.33839150e+00	1.72457386e-01
3.34682178e+00	1.75816980e-01
3.35525207e+00	1.79323157e-01
3.36368235e+00	1.82851827e-01
3.37211263e+00	1.86264143e-01
3.38054291e+00	1.89416352e-01
3.38897319e+00	1.92169100e-01
3.39740347e+00	1.94395541e-01
3.40583375e+00	1.95987895e-01
3.41426404e+00	1.96862335e-01
3.42269432e+00	1.96962188e-01
3.43112460e+00	1.96259549e-01
3.43955488e+00	1.94755377e-01
3.44798516e+00	1.92478212e-01
3.45641544e+00	1.89481602e-01
3.46484573e+00	1.85840400e-01
3.47327601e+00	1.81646080e-01
3.48170629e+00	1.77001295e-01
3.49013657e+00	1.72013955e-01
3.49856685e+00	1.66791167e-01
3.50699713e+00	1.61433453e-01
3.51542742e+00	1.56029702e-01
3.52385770e+00	1.50653312e-01
3.53228798e+00	1.45359909e-01
3.54071826e+00	1.40186902e-01
3.54914854e+00	1.35154904e-01
3.55757882e+00	1.30270825e-01
3.56600910e+00	1.25532221e-01
3.57443939e+00	1.20932331e-01
3.58286967e+00	1.16465149e-01
3.59129995e+00	1.12129952e-01
3.59973023e+00	1.07934767e-01
3.60816051e+00	1.03898406e-01
3.61659079e+00	1.00050810e-01
3.62502108e+00	9.64315287e-02
3.63345136e+00	9.30863299e-02
3.64188164e+00	9.00620346e-02
3.65031192e+00	8.74000089e-02
3.65874220e+00	8.51290764e-02
3.66717248e+00	8.32590068e-02
3.67560277e+00	8.17759289e-02
3.68403305e+00	8.06408469e-02
3.69246333e+00	7.97918358e-02
3.70089361e+00	7.91496476e-02
3.70932389e+00	7.86257087e-02
3.71775417e+00	7.81311178e-02
3.72618445e+00	7.75853302e-02
3.73461474e+00	7.69235740e-02
3.74304502e+00	7.61024658e-02
3.75147530e+00	7.51036119e-02
3.75990558e+00	7.39351384e-02
3.76833586e+00	7.26311162e-02
3.77676614e+00	7.12487939e-02
3.78519643e+00	6.98635137e-02
3.79362671e+00	6.85612636e-02
3.80205699e+00	6.74291076e-02
3.81048727e+00	6.65443025e-02
3.81891755e+00	6.59636363e-02
3.82734783e+00	6.57150731e-02
3.83577811e+00	6.57937166e-02
3.84420840e+00	6.61631621e-02
3.85263868e+00	6.67618261e-02
3.86106896e+00	6.75125294e-02
3.86949924e+00	6.83330975e-02
3.87792952e+00	6.91460771e-02
3.88635980e+00	6.98864643e-02
3.89479009e+00	7.05071141e-02
3.90322037e+00	7.09819938e-02
3.91165065e+00	7.13076203e-02
3.92008093e+00	7.15029771e-02
3.92851121e+00	7.16080460e-02
3.93694149e+00	7.16809109e-02
3.94537178e+00	7.17932686e-02
3.95380206e+00	7.20242075e-02
3.96223234e+00	7.24523439e-02
3.97066262e+00	7.31468617e-02
3.97909290e+00	7.41585568e-02
3.98752318e+00	7.55123917e-02
3.99595346e+00	7.72030266e-02
4.00438375e+00	7.91941965e-02
4.01281403e+00	8.14218727e-02
4.02124431e+00	8.38002901e-02
4.02967459e+00	8.62294957e-02
4.03810487e+00	8.86031309e-02
4.04653515e+00	9.08155297e-02
4.05496544e+00	9.27676382e-02
4.06339572e+00	9.43716046e-02
4.07182600e+00	9.55540811e-02
4.08025628e+00	9.62583684e-02
4.08868656e+00	9.64455519e-02
4.09711684e+00	9.60947721e-02
4.10554713e+00	9.52027599e-02
4.11397741e+00	9.37827596e-02
4.12240769e+00	9.18629629e-02
4.13083797e+00	8.94845779e-02
4.13926825e+00	8.66996613e-02
4.14769853e+00	8.35688415e-02
4.15612881e+00	8.01590528e-02
4.16455910e+00	7.65413897e-02
4.17298938e+00	7.27891655e-02
4.18141966e+00	6.89762316e-02
4.18984994e+00	6.51755743e-02
4.19828022e+00	6.14581600e-02
4.20671050e+00	5.78919498e-02
4.21514079e+00	5.45409476e-02
4.22357107e+00	5.14641016e-02
4.23200135e+00	4.87138596e-02
4.24043163e+00	4.63342227e-02
4.24886191e+00	4.43582819e-02
4.25729219e+00	4.28054758e-02
4.26572248e+00	4.16791035e-02
4.27415276e+00	4.09648103e-02
4.28258304e+00	4.06306630e-02
4.29101332e+00	4.06290126e-02
4.29944360e+00	4.08997969e-02
4.30787388e+00	4.13745769e-02
4.31630416e+00	4.19805901e-02
4.32473445e+00	4.26443704e-02
4.33316473e+00	4.32948068e-02
4.34159501e+00	4.38657349e-02
4.35002529e+00	4.42982206e-02
4.35845557e+00	4.45426588e-02
4.36688585e+00	4.45607223e-02
4.37531614e+00	4.43271167e-02
4.38374642e+00	4.38310371e-02
4.39217670e+00	4.30771908e-02
4.40060698e+00	4.20862326e-02
4.40903726e+00	4.08944492e-02
4.41746754e+00	3.95525125e-02
4.42589782e+00	3.81231001e-02
4.43432811e+00	3.66771718e-02
4.44275839e+00	3.52887539e-02
4.45118867e+00	3.40283070e-02
4.45961895e+00	3.29552269e-02
4.46804923e+00	3.21107040e-02
4.47647951e+00	3.15127185e-02
4.48490980e+00	3.11548502e-02
4.49334008e+00	3.10095486e-02
4.50177036e+00	3.10349427e-02
4.51020064e+00	3.11831206e-02
4.51863092e+00	3.14077025e-02
4.52706120e+00	3.16693053e-02
4.53549149e+00	3.19384987e-02
4.54392177e+00	3.21965687e-02
4.55235205e+00	3.24347145e-02
4.56078233e+00	3.26523251e-02
4.56921261e+00	3.28548630e-02
4.57764289e+00	3.30517391e-02
4.58607317e+00	3.32544348e-02
4.59450346e+00	3.34750160e-02
4.60293374e+00	3.37250985e-02
4.61136402e+00	3.40152443e-02
4.61979430e+00	3.43547030e-02
4.62822458e+00	3.47513599e-02
4.63665486e+00	3.52117173e-02
4.64508515e+00	3.57407387e-02
4.65351543e+00	3.63414215e-02
4.66194571e+00	3.70140422e-02
4.67037599e+00	3.77551271e-02
4.67880627e+00	3.85563130e-02
4.68723655e+00	3.94033455e-02
4.69566684e+00	4.02754941e-02
4.70409712e+00	4.11456136e-02
4.71252740e+00	4.19809774e-02
4.72095768e+00	4.27448729e-02
4.72938796e+00	4.33988166e-02
4.73781824e+00	4.39051544e-02
4.74624852e+00	4.42297681e-02
4.75467881e+00	4.43446088e-02
4.76310909e+00	4.42298124e-02
4.77153937e+00	4.38752125e-02
4.77996965e+00	4.32811271e-02
4.78839993e+00	4.24583706e-02
4.79683021e+00	4.14275075e-02
4.80526050e+00	4.02174304e-02
4.81369078e+00	3.88633968e-02
4.82212106e+00	3.74047049e-02
4.83055134e+00	3.58822160e-02
4.83898162e+00	3.43359366e-02
4.84741190e+00	3.28028638e-02
4.85584219e+00	3.13152574e-02
4.86427247e+00	2.98994474e-02
4.87270275e+00	2.85752207e-02
4.88113303e+00	2.73557621e-02
4.88956331e+00	2.62480779e-02
4.89799359e+00	2.52537966e-02
4.90642387e+00	2.43702355e-02
4.91485416e+00	2.35916170e-02
4.92328444e+00	2.29103141e-02
4.93171472e+00	2.23179910e-02
4.94014500e+00	2.18064893e-02
4.94857528e+00	2.13683197e-02
4.95700556e+00	2.09966660e-02
4.96543585e+00	2.06849074e-02
4.97386613e+00	2.04257939e-02
4.98229641e+00	2.02105350e-02
4.99072669e+00	2.00281288e-02
4.99915697e+00	1.98652215e-02
5.00758725e+00	1.97066560e-02
5.01601753e+00	1.95366664e-02
5.02444782e+00	1.93404909e-02
5.03287810e+00	1.91060580e-02
5.04130838e+00	1.88253934e-02
5.04973866e+00	1.84954747e-02
5.05816894e+00	1.81184175e-02
5.06659922e+00	1.77010646e-02
5.07502951e+00	1.72542440e-02
5.08345979e+00	1.67921137e-02
5.09189007e+00	1.63320636e-02
5.10032035e+00	1.58955215e-02
5.10875063e+00	1.55096426e-02
5.11718091e+00	1.52092304e-02
5.12561120e+00	1.50374404e-02
5.13404148e+00	1.50432597e-02
5.14247176e+00	1.52742197e-02
5.15090204e+00	1.57650396e-02
5.15933232e+00	1.65261484e-02
5.16776260e+00	1.75373853e-02
5.17619288e+00	1.87495495e-02
5.18462317e+00	2.00920706e-02
5.19305345e+00	2.14829323e-02
5.20148373e+00	2.28378969e-02
5.20991401e+00	2.40779446e-02
5.21834429e+00	2.51349965e-02
5.22677457e+00	2.59562810e-02
5.23520486e+00	2.65075796e-02
5.24363514e+00	2.67753855e-02
5.25206542e+00	2.67678584e-02
5.26049570e+00	2.65143645e-02
5.26892598e+00	2.60633361e-02
5.27735626e+00	2.54781770e-02
5.28578655e+00	2.48310490e-02
5.29421683e+00	2.41947127e-02
5.30264711e+00	2.36332893e-02
5.31107739e+00	2.31937450e-02
5.31950767e+00	2.29005400e-02
5.32793795e+00	2.27554423e-02
5.33636823e+00	2.27427233e-02
5.34479852e+00	2.28377310e-02
5.35322880e+00	2.30156019e-02
5.36165908e+00	2.32572576e-02
5.37008936e+00	2.35512688e-02
5.37851964e+00	2.38917400e-02
5.38694992e+00	2.42735443e-02
5.39538021e+00	2.46868552e-02
5.40381049e+00	2.51129369e-02
5.41224077e+00	2.55225801e-02
5.42067105e+00	2.58775980e-02
5.42910133e+00	2.61348384e-02
5.43753161e+00	2.62515828e-02
5.44596190e+00	2.61911142e-02
5.45439218e+00	2.59274911e-02
5.46282246e+00	2.54489419e-02
5.47125274e+00	2.47596175e-02
5.47968302e+00	2.38796515e-02
5.48811330e+00	2.28435830e-02
5.49654358e+00	2.16972340e-02
5.50497387e+00	2.04931582e-02
5.51340415e+00	1.92848563e-02
5.52183443e+00	1.81201808e-02
5.53026471e+00	1.70347751e-02
5.53869499e+00	1.60469037e-02
5.54712527e+00	1.51552653e-02
5.55555556e+00	1.43408648e-02
5.56398584e+00	1.35727279e-02
5.57241612e+00	1.28158408e-02
5.58084640e+00	1.20391241e-02
5.58927668e+00	1.12217550e-02
5.59770696e+00	1.03571775e-02
5.60613724e+00	9.45499235e-03
5.61456753e+00	8.54122356e-03
5.62299781e+00	7.65715448e-03
5.63142809e+00	6.85595421e-03
5.63985837e+00	6.19473923e-03
5.64828865e+00	5.71915878e-03
5.65671893e+00	5.44264731e-03
5.66514922e+00	5.33370720e-03
5.67357950e+00	5.32541665e-03
5.68200978e+00	5.34146894e-03
5.69044006e+00	5.32007014e-03
5.69887034e+00	5.22720297e-03
5.70730062e+00	5.06290169e-03
5.71573091e+00	4.86567520e-03
5.72416119e+00	4.71472857e-03
5.73259147e+00	4.71950913e-03
5.74102175e+00	4.98083824e-03
5.74945203e+00	5.53732411e-03
5.75788231e+00	6.35050488e-03
5.76631259e+00	7.33951566e-03
5.77474288e+00	8.41883193e-03
5.78317316e+00	9.51527191e-03
5.79160344e+00	1.05714424e-02
5.80003372e+00	1.15447811e-02
5.80846400e+00	1.24057580e-02
5.81689428e+00	1.31359412e-02
5.82532457e+00	1.37259033e-02
5.83375485e+00	1.41729637e-02
5.84218513e+00	1.44789390e-02
5.85061541e+00	1.46482288e-02
5.85904569e+00	1.46866291e-02
5.86747597e+00	1.46012015e-02
5.87590626e+00	1.44013511e-02
5.88433654e+00	1.41010056e-02
5.89276682e+00	1.37214819e-02
5.90119710e+00	1.32942838e-02
5.90962738e+00	1.28626524e-02
5.91805766e+00	1.24802147e-02
5.92648794e+00	1.22049007e-02
5.93491823e+00	1.20873932e-02
5.94334851e+00	1.21566396e-02
5.95177879e+00	1.24088554e-02
5.96020907e+00	1.28064183e-02
5.96863935e+00	1.32872307e-02
5.97706963e+00	1.37790413e-02
5.98549992e+00	1.42125543e-02
5.99393020e+00	1.45304581e-02
6.00236048e+00	1.46924542e-02
6.01079076e+00	1.46773930e-02
6.01922104e+00	1.44834775e-02
6.02765132e+00	1.41270791e-02
6.03608161e+00	1.36403800e-02
6.04451189e+00	1.30678591e-02
6.05294217e+00	1.24615581e-02
6.06137245e+00	1.18751315e-02
6.06980273e+00	1.13570479e-02
6.07823301e+00	1.09440314e-02
6.08666329e+00	1.06566168e-02
6.09509358e+00	1.04986737e-02
6.10352386e+00	1.04612624e-02
6.11195414e+00	1.05289327e-02
6.12038442e+00	1.06853946e-02
6.12881470e+00	1.09162824e-02
6.13724498e+00	1.12086369e-02
6.14567527e+00	1.15483405e-02
6.15410555e+00	1.19173639e-02
6.16253583e+00	1.22923394e-02
6.17096611e+00	1.26450989e-02
6.17939639e+00	1.29449285e-02
6.18782667e+00	1.31617740e-02
6.19625695e+00	1.32695526e-02
6.20468724e+00	1.32489272e-02
6.21311752e+00	1.30891701e-02
6.22154780e+00	1.27889753e-02
6.22997808e+00	1.23562366e-02
6.23840836e+00	1.18069091e-02
6.24683864e+00	1.11631467e-02
6.25526893e+00	1.04509636e-02
6.26369921e+00	9.69772771e-03
6.27212949e+00	8.92983864e-03
6.28055977e+00	8.17096220e-03
6.28899005e+00	7.44114920e-03
6.29742033e+00	6.75701044e-03
6.30585062e+00	6.13282918e-03
6.31428090e+00	5.58208084e-03
6.32271118e+00	5.11839314e-03
6.33114146e+00	4.75475993e-03
6.33957174e+00	4.50030831e-03
6.34800202e+00	4.35559693e-03
6.35643230e+00	4.30955679e-03
6.36486259e+00	4.34120170e-03
6.37329287e+00	4.42599297e-03
6.38172315e+00	4.54355217e-03
6.39015343e+00	4.68341711e-03
6.39858371e+00	4.84733706e-03
6.40701399e+00	5.04777814e-03
6.41544428e+00	5.30279756e-03
6.42387456e+00	5.62837942e-03
6.43230484e+00	6.03082429e-03
6.44073512e+00	6.50232297e-03
6.44916540e+00	7.02121160e-03
6.45759568e+00	7.55587423e-03
6.46602597e+00	8.07007232e-03
6.47445625e+00	8.52798993e-03
6.48288653e+00	8.89828937e-03
6.49131681e+00	9.15710389e-03
6.49974709e+00	9.29008171e-03
6.50817737e+00	9.29356439e-03
6.51660765e+00	9.17489805e-03
6.52503794e+00	8.95179550e-03
6.53346822e+00	8.65060990e-03
6.54189850e+00	8.30337061e-03
6.55032878e+00	7.94355267e-03
6.55875906e+00	7.60092904e-03
6.56718934e+00	7.29653476e-03
6.57561963e+00	7.03944594e-03
6.58404991e+00	6.82702141e-03
6.59248019e+00	6.64898069e-03
6.60091047e+00	6.49381998e-03
6.60934075e+00	6.35492878e-03
6.61777103e+00	6.23394167e-03
6.62620132e+00	6.13983223e-03
6.63463160e+00	6.08354888e-03
6.64306188e+00	6.06972045e-03
6.65149216e+00	6.08884533e-03
6.65992244e+00	6.11385360e-03
6.66835272e+00	6.10274800e-03
6.67678300e+00	6.00574420e-03
6.68521329e+00	5.77382031e-03
6.69364357e+00	5.36642419e-03
6.70207385e+00	4.75774057e-03
6.71050413e+00	3.94251818e-03
6.71893441e+00	2.94604003e-03
6.72736469e+00	1.86552972e-03
6.73579498e+00	1.16500888e-03
6.74422526e+00	1.82498834e-03
6.75265554e+00	3.11339965e-03
6.76108582e+00	4.44928636e-03
6.76951610e+00	5.65991145e-03
6.77794638e+00	6.63908473e-03
6.78637666e+00	7.30233017e-03
6.79480695e+00	7.58384013e-03
6.80323723e+00	7.44111044e-03
6.81166751e+00	6.86370747e-03
6.82009779e+00	5.89149998e-03
6.82852807e+00	4.66781172e-03
6.83695835e+00	3.62163051e-03
6.84538864e+00	3.71282891e-03
6.85381892e+00	5.30991886e-03
6.86224920e+00	7.68446729e-03
6.87067948e+00	1.03239052e-02
6.87910976e+00	1.29683676e-02
6.88754004e+00	1.54444279e-02
6.89597033e+00	1.76155619e-02
6.90440061e+00	1.93713274e-02
6.91283089e+00	2.06268724e-02
6.92126117e+00	2.13248717e-02
6.92969145e+00	2.14373370e-02
6.93812173e+00	2.09663292e-02
6.94655201e+00	1.99431986e-02
6.95498230e+00	1.84262763e-02
6.96341258e+00	1.64971466e-02
6.97184286e+00	1.42558220e-02
6.98027314e+00	1.18153918e-02
6.98870342e+00	9.29725556e-03
6.99713370e+00	6.82979480e-03
7.00556399e+00	4.56094993e-03
7.01399427e+00	2.73603909e-03
7.02242455e+00	1.97800921e-03
7.03085483e+00	2.58890299e-03
7.03928511e+00	3.55038347e-03
7.04771539e+00	4.36345461e-03
7.05614568e+00	4.93659040e-03
7.06457596e+00	5.28298077e-03
7.07300624e+00	5.45113098e-03
7.08143652e+00	5.50058330e-03
7.08986680e+00	5.48560043e-03
7.09829708e+00	5.44218540e-03
7.10672736e+00	5.38131285e-03
7.11515765e+00	5.29145441e-03
7.12358793e+00	5.14926168e-03
7.13201821e+00	4.93347359e-03
7.14044849e+00	4.63744422e-03
7.14887877e+00	4.27856476e-03
7.15730905e+00	3.90447693e-03
7.16573934e+00	3.59314302e-03
7.17416962e+00	3.43497771e-03
7.18259990e+00	3.48557461e-03
7.19103018e+00	3.72083466e-03
7.19946046e+00	4.05133158e-03
7.20789074e+00	4.37410225e-03
7.21632103e+00	4.60590751e-03
7.22475131e+00	4.69244647e-03
7.23318159e+00	4.60938973e-03
7.24161187e+00	4.36411530e-03
7.25004215e+00	4.00167743e-03
7.25847243e+00	3.61662095e-03
7.26690271e+00	3.36172090e-03
7.27533300e+00	3.40755770e-03
7.28376328e+00	3.81995229e-03
7.29219356e+00	4.50680656e-03
7.30062384e+00	5.31738810e-03
7.30905412e+00	6.12338303e-03
7.31748440e+00	6.83186985e-03
7.32591469e+00	7.37827342e-03
7.33434497e+00	7.72026514e-03
7.34277525e+00	7.83438990e-03
7.35120553e+00	7.71403118e-03
7.35963581e+00	7.36770906e-03
7.36806609e+00	6.81727744e-03
7.37649637e+00	6.09599671e-03
7.38492666e+00	5.24684414e-03
7.39335694e+00	4.32208136e-03
7.40178722e+00	3.38680244e-03
7.41021750e+00	2.53399832e-03
7.41864778e+00	1.92398267e-03
7.42707806e+00	1.78113602e-03
7.43550835e+00	2.11357926e-03
7.44393863e+00	2.66224320e-03
7.45236891e+00	3.23809404e-03
7.46079919e+00	3.75771010e-03
7.46922947e+00	4.18246638e-03
7.47765975e+00	4.48983533e-03
7.48609004e+00	4.66278177e-03
7.49452032e+00	4.68619210e-03
7.50295060e+00	4.54657399e-03
7.51138088e+00	4.23366645e-03
7.51981116e+00	3.74351386e-03
7.52824144e+00	3.08378208e-03
7.53667172e+00	2.28713112e-03
7.54510201e+00	1.47124714e-03
7.55353229e+00	1.14888839e-03
7.56196257e+00	1.88207265e-03
7.57039285e+00	3.05249348e-03
7.57882313e+00	4.31459327e-03
7.58725341e+00	5.55047516e-03
7.59568370e+00	6.68544638e-03
7.60411398e+00	7.65850495e-03
7.61254426e+00	8.41851807e-03
7.62097454e+00	8.92526016e-03
7.62940482e+00	9.15137984e-03
7.63783510e+00	9.08424672e-03
7.64626539e+00	8.72735487e-03
7.65469567e+00	8.10129834e-03
7.66312595e+00	7.24470524e-03
7.67155623e+00	6.21624940e-03
7.67998651e+00	5.10063664e-03
7.68841679e+00	4.02549318e-03
7.69684707e+00	3.19672237e-03
7.70527736e+00	2.88996872e-03
7.71370764e+00	3.19024327e-03
7.72213792e+00	3.83283336e-03
7.73056820e+00	4.53229970e-03
7.73899848e+00	5.13026431e-03
7.74742876e+00	5.55118927e-03
7.75585905e+00	5.76380244e-03
7.76428933e+00	5.76397135e-03
7.77271961e+00	5.56672000e-03
7.78114989e+00	5.20140729e-03
7.78958017e+00	4.70789478e-03
7.79801045e+00	4.13296391e-03
7.80644074e+00	3.52670790e-03
7.81487102e+00	2.93860352e-03
7.82330130e+00	2.41253981e-03
7.83173158e+00	1.97953874e-03
7.84016186e+00	1.64813763e-03
7.84859214e+00	1.39843506e-03
7.85702242e+00	1.19057311e-03
7.86545271e+00	9.87130803e-04
7.87388299e+00	7.76940517e-04
7.88231327e+00	6.04175988e-04
7.89074355e+00	5.98132368e-04
7.89917383e+00	8.19637468e-04
7.90760411e+00	1.16191823e-03
7.91603440e+00	1.53964382e-03
7.92446468e+00	1.91056844e-03
7.93289496e+00	2.25083772e-03
7.94132524e+00	2.54618957e-03
7.94975552e+00	2.78892614e-03
7.95818580e+00	2.97605724e-03
7.96661608e+00	3.10748870e-03
7.97504637e+00	3.18418435e-03
7.98347665e+00	3.20659048e-03
7.99190693e+00	3.17368587e-03
8.00033721e+00	3.08289896e-03
8.00876749e+00	2.93089460e-03
8.01719777e+00	2.71499737e-03
8.02562806e+00	2.43490277e-03
8.03405834e+00	2.09439509e-03
8.04248862e+00	1.70311959e-03
8.05091890e+00	1.27951170e-03
8.05934918e+00	8.60798949e-04
8.06777946e+00	5.51619502e-04
8.07620975e+00	5.86033164e-04
8.08464003e+00	8.89726883e-04
8.09307031e+00	1.22913537e-03
8.10150059e+00	1.52350379e-03
8.10993087e+00	1.74385349e-03
8.11836115e+00	1.87845865e-03
8.12679143e+00	1.92680452e-03
8.13522172e+00	1.89902098e-03
8.14365200e+00	1.81669280e-03
8.15208228e+00	1.71365596e-03
8.16051256e+00	1.63397272e-03
8.16894284e+00	1.62117995e-03
8.17737312e+00	1.69752982e-03
8.18580341e+00	1.85106195e-03
8.19423369e+00	2.04684872e-03
8.20266397e+00	2.24716603e-03
8.21109425e+00	2.42270362e-03
8.21952453e+00	2.55522810e-03
8.22795481e+00	2.63698945e-03
8.23638510e+00	2.66929076e-03
8.24481538e+00	2.66060469e-03
8.25324566e+00	2.62399509e-03
8.26167594e+00	2.57362823e-03
8.27010622e+00	2.52061728e-03
8.27853650e+00	2.46922015e-03
8.28696678e+00	2.41492506e-03
8.29539707e+00	2.34540606e-03
8.30382735e+00	2.24386114e-03
8.31225763e+00	2.09317375e-03
8.32068791e+00	1.87948252e-03
8.32911819e+00	1.59456342e-03
8.33754847e+00	1.23710851e-03
8.34597876e+00	8.13448025e-04
8.35440904e+00	3.41591861e-04
8.36283932e+00	2.18680773e-04
8.37126960e+00	7.33244119e-04
8.37969988e+00	1.25205289e-03
8.38813016e+00	1.73403334e-03
8.39656045e+00	2.15075603e-03
8.40499073e+00	2.47680177e-03
8.41342101e+00	2.69087443e-03
8.42185129e+00	2.77752568e-03
8.43028157e+00	2.72911949e-03
8.43871185e+00	2.54841882e-03
8.44714213e+00	2.25319158e-03
8.45557242e+00	1.88711357e-03
8.46400270e+00	1.54759610e-03
8.47243298e+00	1.42252326e-03
8.48086326e+00	1.67255022e-03
8.48929354e+00	2.21182401e-03
8.49772382e+00	2.87346251e-03
8.50615411e+00	3.55025361e-03
8.51458439e+00	4.17719365e-03
8.52301467e+00	4.71007456e-03
8.53144495e+00	5.11775299e-03
8.53987523e+00	5.38010004e-03
8.54830551e+00	5.48780722e-03
8.55673579e+00	5.44266412e-03
8.56516608e+00	5.25780832e-03
8.57359636e+00	4.95777324e-03
8.58202664e+00	4.57823332e-03
8.59045692e+00	4.16512520e-03
8.59888720e+00	3.77202883e-03
8.60731748e+00	3.45321438e-03
8.61574777e+00	3.24958216e-03
8.62417805e+00	3.17133004e-03
8.63260833e+00	3.19221520e-03
8.64103861e+00	3.26437097e-03
8.64946889e+00	3.34076704e-03
8.65789917e+00	3.38932109e-03
8.66632946e+00	3.39653122e-03
8.67475974e+00	3.36516849e-03
8.68319002e+00	3.30906427e-03
8.69162030e+00	3.24590500e-03
8.70005058e+00	3.18884369e-03
8.70848086e+00	3.13919786e-03
8.71691114e+00	3.08346286e-03
8.72534143e+00	2.99617101e-03
8.73377171e+00	2.84683758e-03
8.74220199e+00	2.60786247e-03
8.75063227e+00	2.26196596e-03
8.75906255e+00	1.81186810e-03
8.76749283e+00	1.30812383e-03
8.77592312e+00	9.68681123e-04
8.78435340e+00	1.23639829e-03
8.79278368e+00	1.98737391e-03
8.80121396e+00	2.90660060e-03
8.80964424e+00	3.86752256e-03
8.81807452e+00	4.80180811e-03
8.82650481e+00	5.65697415e-03
8.83493509e+00	6.38855985e-03
8.84336537e+00	6.95953580e-03
8.85179565e+00	7.34132113e-03
8.86022593e+00	7.51497779e-03
8.86865621e+00	7.47211984e-03
8.87708649e+00	7.21537516e-03
8.88551678e+00	6.75837805e-03
8.89394706e+00	6.12538644e-03
8.90237734e+00	5.35078667e-03
8.91080762e+00	4.47911359e-03
8.91923790e+00	3.56720461e-03
8.92766818e+00	2.69302303e-03
8.93609847e+00	1.98184032e-03
8.94452875e+00	1.63508104e-03
8.95295903e+00	1.76217941e-03
8.96138931e+00	2.15240338e-03
8.96981959e+00	2.56656597e-03
8.97824987e+00	2.88932044e-03
8.98668016e+00	3.07377754e-03
8.99511044e+00	3.10438173e-03
9.00354072e+00	2.98337060e-03
9.01197100e+00	2.72585463e-03
9.02040128e+00	2.35865328e-03
9.02883156e+00	1.92327793e-03
9.03726184e+00	1.48906638e-03
9.04569213e+00	1.18752195e-03
9.05412241e+00	1.20000366e-03
9.06255269e+00	1.52592947e-03
9.07098297e+00	1.99372935e-03
9.07941325e+00	2.48931296e-03
9.08784353e+00	2.96307120e-03
9.09627382e+00	3.39555837e-03
9.10470410e+00	3.78295351e-03
9.11313438e+00	4.13105360e-03
9.12156466e+00	4.45149362e-03
9.12999494e+00	4.75820412e-03
9.13842522e+00	5.06377221e-03
9.14685550e+00	5.37614348e-03
9.15528579e+00	5.69637673e-03
9.16371607e+00	6.01794798e-03
9.17214635e+00	6.32757587e-03
9.18057663e+00	6.60708139e-03
9.18900691e+00	6.83565663e-03
9.19743719e+00	6.99206377e-03
9.20586748e+00	7.05652591e-03
9.21429776e+00	7.01226102e-03
9.22272804e+00	6.84671097e-03
9.23115832e+00	6.55255760e-03
9.23958860e+00	6.12863978e-03
9.24801888e+00	5.58094049e-03
9.25644917e+00	4.92398348e-03
9.26487945e+00	4.18348116e-03
9.27330973e+00	3.40254965e-03
9.28174001e+00	2.65783783e-03
9.29017029e+00	2.09593161e-03
9.29860057e+00	1.93976000e-03
9.30703085e+00	2.25768181e-03
9.31546114e+00	2.83601764e-03
9.32389142e+00	3.46607651e-03
9.33232170e+00	4.03442898e-03
9.34075198e+00	4.48028867e-03
9.34918226e+00	4.76983926e-03
9.35761254e+00	4.88788270e-03
9.36604283e+00	4.83662218e-03
9.37447311e+00	4.63787299e-03
9.38290339e+00	4.33788305e-03
9.39133367e+00	4.01391499e-03
9.39976395e+00	3.77612683e-03
9.40819423e+00	3.74420585e-03
9.41662452e+00	3.98422348e-03
9.42505480e+00	4.46154671e-03
9.43348508e+00	5.07358386e-03
9.44191536e+00	5.70907974e-03
9.45034564e+00	6.27562366e-03
9.45877592e+00	6.70330815e-03
9.46720620e+00	6.94253742e-03
9.47563649e+00	6.96235118e-03
9.48406677e+00	6.75011476e-03
9.49249705e+00	6.31253246e-03
9.50092733e+00	5.67862334e-03
9.50935761e+00	4.90709197e-03
9.51778789e+00	4.10404793e-03
9.52621818e+00	3.45694816e-03
9.53464846e+00	3.23698240e-03
9.54307874e+00	3.60155235e-03
9.55150902e+00	4.39790440e-03
9.55993930e+00	5.37366285e-03
9.56836958e+00	6.35249373e-03
9.57679987e+00	7.22817976e-03
9.58523015e+00	7.93491241e-03
9.59366043e+00	8.43187024e-03
9.60209071e+00	8.69647241e-03
9.61052099e+00	8.72109763e-03
9.61895127e+00	8.51097374e-03
9.62738155e+00	8.08234836e-03
9.63581184e+00	7.46065384e-03
9.64424212e+00	6.67867353e-03
9.65267240e+00	5.77492911e-03
9.66110268e+00	4.79283282e-03
9.66953296e+00	3.78201905e-03
9.67796324e+00	2.80627862e-03
9.68639353e+00	1.97321330e-03
9.69482381e+00	1.50886836e-03
9.70325409e+00	1.64730265e-03
9.71168437e+00	2.17721727e-03
9.72011465e+00	2.79570191e-03
9.72854493e+00	3.37497035e-03
9.73697521e+00	3.86740373e-03
9.74540550e+00	4.25310127e-03
9.75383578e+00	4.52379168e-03
9.76226606e+00	4.67755443e-03
9.77069634e+00	4.71699822e-03
9.77912662e+00	4.64882305e-03
9.78755690e+00	4.48409434e-03
9.79598719e+00	4.23898528e-03
9.80441747e+00	3.93588471e-03
9.81284775e+00	3.60471891e-03
9.82127803e+00	3.28386265e-03
9.82970831e+00	3.01860433e-03
9.83813859e+00	2.85305650e-03
9.84656888e+00	2.81329733e-03
9.85499916e+00	2.89155477e-03
9.86342944e+00	3.04849337e-03
9.87185972e+00	3.23168279e-03
9.88029000e+00	3.39222306e-03
9.88872028e+00	3.49170931e-03
9.89715056e+00	3.50307035e-03
9.90558085e+00	3.40949979e-03
9.91401113e+00	3.20326301e-03
9.92244141e+00	2.88478829e-03
9.93087169e+00	2.46211109e-03
9.93930197e+00	1.95104142e-03
9.94773225e+00	1.37828192e-03
9.95616254e+00	8.03795705e-04
9.96459282e+00	5.10266670e-04
9.97302310e+00	9.11589769e-04
9.98145338e+00	1.51864219e-03
9.98988366e+00	2.12229903e-03
9.99831394e+00	2.67276195e-03
