# Supplementary material for: Observation of angular momentum transfer among crystal lattice modes
Source: Nat Phys. 2026 May 12;22(7):1100–6. doi: 10.1038/s41567-026-03274-8 (PMC13423836; doi:10.1038/s41567-026-03274-8)
Supplement: Supplementary file 10 — Source data for Extended Data Fig. 1b–f. [file 41567_2026_3274_MOESM10_ESM.zip › extended_fig1e_THz_transmission_spectrum_fundamental_sample.txt]

Spectrum of the fundamental THz pulse transmitted through the sample (Bi2Se3 on sapphire substrate)
Frequency (THz)	Spectral amplitude (norm.)
0.00000000e+00	5.68151661e-02
8.43028157e-03	5.57567761e-02
1.68605631e-02	5.26742419e-02
2.52908447e-02	4.78372992e-02
3.37211263e-02	4.16696853e-02
4.21514079e-02	3.47154507e-02
5.05816894e-02	2.76021558e-02
5.90119710e-02	2.10104346e-02
6.74422526e-02	1.56467463e-02
7.58725341e-02	1.21261653e-02
8.43028157e-02	1.05321196e-02
9.27330973e-02	1.00642109e-02
1.01163379e-01	9.74727862e-03
1.09593660e-01	9.19690918e-03
1.18023942e-01	8.69538578e-03
1.26454224e-01	8.98446138e-03
1.34884505e-01	1.06387192e-02
1.43314787e-01	1.35175871e-02
1.51745068e-01	1.71620266e-02
1.60175350e-01	2.12292348e-02
1.68605631e-01	2.55388664e-02
1.77035913e-01	3.00061101e-02
1.85466195e-01	3.45768740e-02
1.93896476e-01	3.91827249e-02
2.02326758e-01	4.37200912e-02
2.10757039e-01	4.80531248e-02
2.19187321e-01	5.20336678e-02
2.27617602e-01	5.55287186e-02
2.36047884e-01	5.84465386e-02
2.44478166e-01	6.07553370e-02
2.52908447e-01	6.24915216e-02
2.61338729e-01	6.37569704e-02
2.69769010e-01	6.47065331e-02
2.78199292e-01	6.55281567e-02
2.86629573e-01	6.64187849e-02
2.95059855e-01	6.75595943e-02
3.03490137e-01	6.90941668e-02
3.11920418e-01	7.11127207e-02
3.20350700e-01	7.36444534e-02
3.28780981e-01	7.66585730e-02
3.37211263e-01	8.00731549e-02
3.45641544e-01	8.37699772e-02
3.54071826e-01	8.76130332e-02
3.62502108e-01	9.14683307e-02
3.70932389e-01	9.52226652e-02
3.79362671e-01	9.87992679e-02
3.87792952e-01	1.02168605e-01
3.96223234e-01	1.05353161e-01
4.04653515e-01	1.08425759e-01
4.13083797e-01	1.11501758e-01
4.21514079e-01	1.14726256e-01
4.29944360e-01	1.18258104e-01
4.38374642e-01	1.22253016e-01
4.46804923e-01	1.26848193e-01
4.55235205e-01	1.32150608e-01
4.63665486e-01	1.38230420e-01
4.72095768e-01	1.45120080e-01
4.80526050e-01	1.52818714e-01
4.88956331e-01	1.61300643e-01
4.97386613e-01	1.70526424e-01
5.05816894e-01	1.80454578e-01
5.14247176e-01	1.91052207e-01
5.22677457e-01	2.02302916e-01
5.31107739e-01	2.14210859e-01
5.39538021e-01	2.26800312e-01
5.47968302e-01	2.40110826e-01
5.56398584e-01	2.54188679e-01
5.64828865e-01	2.69075846e-01
5.73259147e-01	2.84797956e-01
5.81689428e-01	3.01352724e-01
5.90119710e-01	3.18700097e-01
5.98549992e-01	3.36755097e-01
6.06980273e-01	3.55383978e-01
6.15410555e-01	3.74404077e-01
6.23840836e-01	3.93587517e-01
6.32271118e-01	4.12668647e-01
6.40701399e-01	4.31354867e-01
6.49131681e-01	4.49340138e-01
6.57561963e-01	4.66320174e-01
6.65992244e-01	4.82008082e-01
6.74422526e-01	4.96149059e-01
6.82852807e-01	5.08532851e-01
6.91283089e-01	5.19002856e-01
6.99713370e-01	5.27461146e-01
7.08143652e-01	5.33869116e-01
7.16573934e-01	5.38244013e-01
7.25004215e-01	5.40652013e-01
7.33434497e-01	5.41198933e-01
7.41864778e-01	5.40019821e-01
7.50295060e-01	5.37268735e-01
7.58725341e-01	5.33109829e-01
7.67155623e-01	5.27710504e-01
7.75585905e-01	5.21236982e-01
7.84016186e-01	5.13852165e-01
7.92446468e-01	5.05715265e-01
8.00876749e-01	4.96982443e-01
8.09307031e-01	4.87807609e-01
8.17737312e-01	4.78342654e-01
8.26167594e-01	4.68736594e-01
8.34597876e-01	4.59133443e-01
8.43028157e-01	4.49668941e-01
8.51458439e-01	4.40466500e-01
8.59888720e-01	4.31632958e-01
8.68319002e-01	4.23254710e-01
8.76749283e-01	4.15394802e-01
8.85179565e-01	4.08091385e-01
8.93609847e-01	4.01357768e-01
9.02040128e-01	3.95184095e-01
9.10470410e-01	3.89540517e-01
9.18900691e-01	3.84381568e-01
9.27330973e-01	3.79651396e-01
9.35761254e-01	3.75289430e-01
9.44191536e-01	3.71236052e-01
9.52621818e-01	3.67437841e-01
9.61052099e-01	3.63852009e-01
9.69482381e-01	3.60449662e-01
9.77912662e-01	3.57217647e-01
9.86342944e-01	3.54158814e-01
9.94773225e-01	3.51290698e-01
1.00320351e+00	3.48642748e-01
1.01163379e+00	3.46252387e-01
1.02006407e+00	3.44160342e-01
1.02849435e+00	3.42405763e-01
1.03692463e+00	3.41021701e-01
1.04535491e+00	3.40031526e-01
1.05378520e+00	3.39446740e-01
1.06221548e+00	3.39266503e-01
1.07064576e+00	3.39478982e-01
1.07907604e+00	3.40064397e-01
1.08750632e+00	3.40999406e-01
1.09593660e+00	3.42262344e-01
1.10436689e+00	3.43838675e-01
1.11279717e+00	3.45726021e-01
1.12122745e+00	3.47938188e-01
1.12965773e+00	3.50507682e-01
1.13808801e+00	3.53486395e-01
1.14651829e+00	3.56944273e-01
1.15494858e+00	3.60965962e-01
1.16337886e+00	3.65645627e-01
1.17180914e+00	3.71080251e-01
1.18023942e+00	3.77361927e-01
1.18866970e+00	3.84569757e-01
1.19709998e+00	3.92762049e-01
1.20553026e+00	4.01969552e-01
1.21396055e+00	4.12190352e-01
1.22239083e+00	4.23386916e-01
1.23082111e+00	4.35485504e-01
1.23925139e+00	4.48377878e-01
1.24768167e+00	4.61925007e-01
1.25611195e+00	4.75962224e-01
1.26454224e+00	4.90305205e-01
1.27297252e+00	5.04756164e-01
1.28140280e+00	5.19109695e-01
1.28983308e+00	5.33157888e-01
1.29826336e+00	5.46694499e-01
1.30669364e+00	5.59518152e-01
1.31512393e+00	5.71434686e-01
1.32355421e+00	5.82258913e-01
1.33198449e+00	5.91816089e-01
1.34041477e+00	5.99943444e-01
1.34884505e+00	6.06492059e-01
1.35727533e+00	6.11329321e-01
1.36570561e+00	6.14342051e-01
1.37413590e+00	6.15440287e-01
1.38256618e+00	6.14561525e-01
1.39099646e+00	6.11675123e-01
1.39942674e+00	6.06786418e-01
1.40785702e+00	5.99940076e-01
1.41628730e+00	5.91222143e-01
1.42471759e+00	5.80760328e-01
1.43314787e+00	5.68722150e-01
1.44157815e+00	5.55310733e-01
1.45000843e+00	5.40758249e-01
1.45843871e+00	5.25317227e-01
1.46686899e+00	5.09250161e-01
1.47529927e+00	4.92818085e-01
1.48372956e+00	4.76268869e-01
1.49215984e+00	4.59826146e-01
1.50059012e+00	4.43679709e-01
1.50902040e+00	4.27978182e-01
1.51745068e+00	4.12824609e-01
1.52588096e+00	3.98275345e-01
1.53431125e+00	3.84342443e-01
1.54274153e+00	3.70999367e-01
1.55117181e+00	3.58189629e-01
1.55960209e+00	3.45837623e-01
1.56803237e+00	3.33860711e-01
1.57646265e+00	3.22181429e-01
1.58489294e+00	3.10738631e-01
1.59332322e+00	2.99496417e-01
1.60175350e+00	2.88449892e-01
1.61018378e+00	2.77627117e-01
1.61861406e+00	2.67086988e-01
1.62704434e+00	2.56913247e-01
1.63547462e+00	2.47205242e-01
1.64390491e+00	2.38066467e-01
1.65233519e+00	2.29592157e-01
1.66076547e+00	2.21857362e-01
1.66919575e+00	2.14906909e-01
1.67762603e+00	2.08748437e-01
1.68605631e+00	2.03349348e-01
1.69448660e+00	1.98638064e-01
1.70291688e+00	1.94509455e-01
1.71134716e+00	1.90833817e-01
1.71977744e+00	1.87468376e-01
1.72820772e+00	1.84270015e-01
1.73663800e+00	1.81107764e-01
1.74506829e+00	1.77873654e-01
1.75349857e+00	1.74490711e-01
1.76192885e+00	1.70917210e-01
1.77035913e+00	1.67146796e-01
1.77878941e+00	1.63204633e-01
1.78721969e+00	1.59140310e-01
1.79564997e+00	1.55018690e-01
1.80408026e+00	1.50910181e-01
1.81251054e+00	1.46881890e-01
1.82094082e+00	1.42990807e-01
1.82937110e+00	1.39279669e-01
1.83780138e+00	1.35775551e-01
1.84623166e+00	1.32490838e-01
1.85466195e+00	1.29426026e-01
1.86309223e+00	1.26573923e-01
1.87152251e+00	1.23924936e-01
1.87995279e+00	1.21473231e-01
1.88838307e+00	1.19223263e-01
1.89681335e+00	1.17195831e-01
1.90524364e+00	1.15432267e-01
1.91367392e+00	1.13995204e-01
1.92210420e+00	1.12964608e-01
1.93053448e+00	1.12428740e-01
1.93896476e+00	1.12471184e-01
1.94739504e+00	1.13156721e-01
1.95582532e+00	1.14519786e-01
1.96425561e+00	1.16558841e-01
1.97268589e+00	1.19238079e-01
1.98111617e+00	1.22495388e-01
1.98954645e+00	1.26253619e-01
1.99797673e+00	1.30431720e-01
2.00640701e+00	1.34953146e-01
2.01483730e+00	1.39750314e-01
2.02326758e+00	1.44765107e-01
2.03169786e+00	1.49946172e-01
2.04012814e+00	1.55244014e-01
2.04855842e+00	1.60604921e-01
2.05698870e+00	1.65964692e-01
2.06541898e+00	1.71243167e-01
2.07384927e+00	1.76340618e-01
2.08227955e+00	1.81137019e-01
2.09070983e+00	1.85494990e-01
2.09914011e+00	1.89266757e-01
2.10757039e+00	1.92304804e-01
2.11600067e+00	1.94475219e-01
2.12443096e+00	1.95672160e-01
2.13286124e+00	1.95831570e-01
2.14129152e+00	1.94942238e-01
2.14972180e+00	1.93052552e-01
2.15815208e+00	1.90271761e-01
2.16658236e+00	1.86765158e-01
2.17501265e+00	1.82743241e-01
2.18344293e+00	1.78445543e-01
2.19187321e+00	1.74120488e-01
2.20030349e+00	1.70003175e-01
2.20873377e+00	1.66293505e-01
2.21716405e+00	1.63137372e-01
2.22559433e+00	1.60613512e-01
2.23402462e+00	1.58727985e-01
2.24245490e+00	1.57417076e-01
2.25088518e+00	1.56557999e-01
2.25931546e+00	1.55985638e-01
2.26774574e+00	1.55512942e-01
2.27617602e+00	1.54952540e-01
2.28460631e+00	1.54137453e-01
2.29303659e+00	1.52939091e-01
2.30146687e+00	1.51281036e-01
2.30989715e+00	1.49147363e-01
2.31832743e+00	1.46584567e-01
2.32675771e+00	1.43696668e-01
2.33518800e+00	1.40633681e-01
2.34361828e+00	1.37574529e-01
2.35204856e+00	1.34706341e-01
2.36047884e+00	1.32202959e-01
2.36890912e+00	1.30205884e-01
2.37733940e+00	1.28810603e-01
2.38576968e+00	1.28060100e-01
2.39419997e+00	1.27945676e-01
2.40263025e+00	1.28413716e-01
2.41106053e+00	1.29376381e-01
2.41949081e+00	1.30724453e-01
2.42792109e+00	1.32341184e-01
2.43635137e+00	1.34116377e-01
2.44478166e+00	1.35959665e-01
2.45321194e+00	1.37811311e-01
2.46164222e+00	1.39648296e-01
2.47007250e+00	1.41483521e-01
2.47850278e+00	1.43356927e-01
2.48693306e+00	1.45319254e-01
2.49536335e+00	1.47411612e-01
2.50379363e+00	1.49646057e-01
2.51222391e+00	1.51992913e-01
2.52065419e+00	1.54379058e-01
2.52908447e+00	1.56698119e-01
2.53751475e+00	1.58830014e-01
2.54594503e+00	1.60664896e-01
2.55437532e+00	1.62126112e-01
2.56280560e+00	1.63187870e-01
2.57123588e+00	1.63885215e-01
2.57966616e+00	1.64315695e-01
2.58809644e+00	1.64633387e-01
2.59652672e+00	1.65036491e-01
2.60495701e+00	1.65749633e-01
2.61338729e+00	1.67001743e-01
2.62181757e+00	1.69000404e-01
2.63024785e+00	1.71904445e-01
2.63867813e+00	1.75798130e-01
2.64710841e+00	1.80671759e-01
2.65553869e+00	1.86413468e-01
2.66396898e+00	1.92814992e-01
2.67239926e+00	1.99590837e-01
2.68082954e+00	2.06407277e-01
2.68925982e+00	2.12916018e-01
2.69769010e+00	2.18787415e-01
2.70612038e+00	2.23739126e-01
2.71455067e+00	2.27557419e-01
2.72298095e+00	2.30109677e-01
2.73141123e+00	2.31347749e-01
2.73984151e+00	2.31302860e-01
2.74827179e+00	2.30073594e-01
2.75670207e+00	2.27809138e-01
2.76513236e+00	2.24690249e-01
2.77356264e+00	2.20910370e-01
2.78199292e+00	2.16658868e-01
2.79042320e+00	2.12107654e-01
2.79885348e+00	2.07401669e-01
2.80728376e+00	2.02653058e-01
2.81571404e+00	1.97938577e-01
2.82414433e+00	1.93299745e-01
2.83257461e+00	1.88745491e-01
2.84100489e+00	1.84257170e-01
2.84943517e+00	1.79795739e-01
2.85786545e+00	1.75310578e-01
2.86629573e+00	1.70748983e-01
2.87472602e+00	1.66065085e-01
2.88315630e+00	1.61226964e-01
2.89158658e+00	1.56221136e-01
2.90001686e+00	1.51054228e-01
2.90844714e+00	1.45752339e-01
2.91687742e+00	1.40359110e-01
2.92530771e+00	1.34933673e-01
2.93373799e+00	1.29549337e-01
2.94216827e+00	1.24293194e-01
2.95059855e+00	1.19265885e-01
2.95902883e+00	1.14579880e-01
2.96745911e+00	1.10354205e-01
2.97588939e+00	1.06703907e-01
2.98431968e+00	1.03724135e-01
2.99274996e+00	1.01471298e-01
3.00118024e+00	9.99463715e-02
3.00961052e+00	9.90864447e-02
3.01804080e+00	9.87685374e-02
3.02647108e+00	9.88253851e-02
3.03490137e+00	9.90686391e-02
3.04333165e+00	9.93132454e-02
3.05176193e+00	9.93979217e-02
3.06019221e+00	9.91992049e-02
3.06862249e+00	9.86389043e-02
3.07705277e+00	9.76862173e-02
3.08548306e+00	9.63562725e-02
3.09391334e+00	9.47067379e-02
3.10234362e+00	9.28336228e-02
3.11077390e+00	9.08666232e-02
3.11920418e+00	8.89634028e-02
3.12763446e+00	8.73012622e-02
3.13606474e+00	8.60641607e-02
3.14449503e+00	8.54237140e-02
3.15292531e+00	8.55151742e-02
3.16135559e+00	8.64130282e-02
3.16978587e+00	8.81135679e-02
3.17821615e+00	9.05309117e-02
3.18664643e+00	9.35081609e-02
3.19507672e+00	9.68397883e-02
3.20350700e+00	1.00298633e-01
3.21193728e+00	1.03661766e-01
3.22036756e+00	1.06732092e-01
3.22879784e+00	1.09354746e-01
3.23722812e+00	1.11428483e-01
3.24565840e+00	1.12912406e-01
3.25408869e+00	1.13828230e-01
3.26251897e+00	1.14257983e-01
3.27094925e+00	1.14336881e-01
3.27937953e+00	1.14241101e-01
3.28780981e+00	1.14170494e-01
3.29624009e+00	1.14326997e-01
3.30467038e+00	1.14890726e-01
3.31310066e+00	1.15997133e-01
3.32153094e+00	1.17719427e-01
3.32996122e+00	1.20059908e-01
3.33839150e+00	1.22951716e-01
3.34682178e+00	1.26269711e-01
3.35525207e+00	1.29847177e-01
3.36368235e+00	1.33494579e-01
3.37211263e+00	1.37017485e-01
3.38054291e+00	1.40231960e-01
3.38897319e+00	1.42976799e-01
3.39740347e+00	1.45122436e-01
3.40583375e+00	1.46576559e-01
3.41426404e+00	1.47286496e-01
3.42269432e+00	1.47238516e-01
3.43112460e+00	1.46454300e-01
3.43955488e+00	1.44985085e-01
3.44798516e+00	1.42904101e-01
3.45641544e+00	1.40298141e-01
3.46484573e+00	1.37259102e-01
3.47327601e+00	1.33876313e-01
3.48170629e+00	1.30230367e-01
3.49013657e+00	1.26388933e-01
3.49856685e+00	1.22404844e-01
3.50699713e+00	1.18316458e-01
3.51542742e+00	1.14150001e-01
3.52385770e+00	1.09923383e-01
3.53228798e+00	1.05650720e-01
3.54071826e+00	1.01346773e-01
3.54914854e+00	9.70305809e-02
3.55757882e+00	9.27278772e-02
3.56600910e+00	8.84722859e-02
3.57443939e+00	8.43057345e-02
3.58286967e+00	8.02787793e-02
3.59129995e+00	7.64514289e-02
3.59973023e+00	7.28944331e-02
3.60816051e+00	6.96899171e-02
3.61659079e+00	6.69290253e-02
3.62502108e+00	6.47036463e-02
3.63345136e+00	6.30903985e-02
3.64188164e+00	6.21285595e-02
3.65031192e+00	6.17984944e-02
3.65874220e+00	6.20099267e-02
3.66717248e+00	6.26066828e-02
3.67560277e+00	6.33872824e-02
3.68403305e+00	6.41342725e-02
3.69246333e+00	6.46436785e-02
3.70089361e+00	6.47486028e-02
3.70932389e+00	6.43345890e-02
3.71775417e+00	6.33467971e-02
3.72618445e+00	6.17901131e-02
3.73461474e+00	5.97236806e-02
3.74304502e+00	5.72514903e-02
3.75147530e+00	5.45107774e-02
3.75990558e+00	5.16599673e-02
3.76833586e+00	4.88675667e-02
3.77676614e+00	4.63025159e-02
3.78519643e+00	4.41250953e-02
3.79362671e+00	4.24761607e-02
3.80205699e+00	4.14626810e-02
3.81048727e+00	4.11406656e-02
3.81891755e+00	4.15014690e-02
3.82734783e+00	4.24694515e-02
3.83577811e+00	4.39143879e-02
3.84420840e+00	4.56742438e-02
3.85263868e+00	4.75800617e-02
3.86106896e+00	4.94766326e-02
3.86949924e+00	5.12366507e-02
3.87792952e+00	5.27687708e-02
3.88635980e+00	5.40208900e-02
3.89479009e+00	5.49799370e-02
3.90322037e+00	5.56691543e-02
3.91165065e+00	5.61435158e-02
3.92008093e+00	5.64835354e-02
3.92851121e+00	5.67873081e-02
3.93694149e+00	5.71603714e-02
3.94537178e+00	5.77031902e-02
3.95380206e+00	5.84969933e-02
3.96223234e+00	5.95901059e-02
3.97066262e+00	6.09880300e-02
3.97909290e+00	6.26502953e-02
3.98752318e+00	6.44952924e-02
3.99595346e+00	6.64118324e-02
4.00438375e+00	6.82744282e-02
4.01281403e+00	6.99589579e-02
4.02124431e+00	7.13561149e-02
4.02967459e+00	7.23811519e-02
4.03810487e+00	7.29793912e-02
4.04653515e+00	7.31276407e-02
4.05496544e+00	7.28321077e-02
4.06339572e+00	7.21236999e-02
4.07182600e+00	7.10517919e-02
4.08025628e+00	6.96775931e-02
4.08868656e+00	6.80681356e-02
4.09711684e+00	6.62916104e-02
4.10554713e+00	6.44143353e-02
4.11397741e+00	6.24991551e-02
4.12240769e+00	6.06046725e-02
4.13083797e+00	5.87845351e-02
4.13926825e+00	5.70861174e-02
4.14769853e+00	5.55483314e-02
4.15612881e+00	5.41988349e-02
4.16455910e+00	5.30513893e-02
4.17298938e+00	5.21043175e-02
4.18141966e+00	5.13408132e-02
4.18984994e+00	5.07313070e-02
4.19828022e+00	5.02374582e-02
4.20671050e+00	4.98169085e-02
4.21514079e+00	4.94278585e-02
4.22357107e+00	4.90327644e-02
4.23200135e+00	4.86008328e-02
4.24043163e+00	4.81093107e-02
4.24886191e+00	4.75437657e-02
4.25729219e+00	4.68975993e-02
4.26572248e+00	4.61710028e-02
4.27415276e+00	4.53695079e-02
4.28258304e+00	4.45022425e-02
4.29101332e+00	4.35800006e-02
4.29944360e+00	4.26132696e-02
4.30787388e+00	4.16104034e-02
4.31630416e+00	4.05761681e-02
4.32473445e+00	3.95108878e-02
4.33316473e+00	3.84103733e-02
4.34159501e+00	3.72667237e-02
4.35002529e+00	3.60699629e-02
4.35845557e+00	3.48103399e-02
4.36688585e+00	3.34810070e-02
4.37531614e+00	3.20807022e-02
4.38374642e+00	3.06160263e-02
4.39217670e+00	2.91029039e-02
4.40060698e+00	2.75668604e-02
4.40903726e+00	2.60418442e-02
4.41746754e+00	2.45674947e-02
4.42589782e+00	2.31850502e-02
4.43432811e+00	2.19325229e-02
4.44275839e+00	2.08402616e-02
4.45118867e+00	1.99283133e-02
4.45961895e+00	1.92067059e-02
4.46804923e+00	1.86786874e-02
4.47647951e+00	1.83454539e-02
4.48490980e+00	1.82098671e-02
4.49334008e+00	1.82769222e-02
4.50177036e+00	1.85503922e-02
4.51020064e+00	1.90273289e-02
4.51863092e+00	1.96935816e-02
4.52706120e+00	2.05231011e-02
4.53549149e+00	2.14817309e-02
4.54392177e+00	2.25339295e-02
4.55235205e+00	2.36497454e-02
4.56078233e+00	2.48095773e-02
4.56921261e+00	2.60052063e-02
4.57764289e+00	2.72367534e-02
4.58607317e+00	2.85064108e-02
4.59450346e+00	2.98108392e-02
4.60293374e+00	3.11346920e-02
4.61136402e+00	3.24474625e-02
4.61979430e+00	3.37047474e-02
4.62822458e+00	3.48535735e-02
4.63665486e+00	3.58402835e-02
4.64508515e+00	3.66189946e-02
4.65351543e+00	3.71587814e-02
4.66194571e+00	3.74482229e-02
4.67037599e+00	3.74965635e-02
4.67880627e+00	3.73313646e-02
4.68723655e+00	3.69931637e-02
4.69566684e+00	3.65282833e-02
4.70409712e+00	3.59814438e-02
4.71252740e+00	3.53900109e-02
4.72095768e+00	3.47813370e-02
4.72938796e+00	3.41737019e-02
4.73781824e+00	3.35801250e-02
4.74624852e+00	3.30133213e-02
4.75467881e+00	3.24897511e-02
4.76310909e+00	3.20311713e-02
4.77153937e+00	3.16630823e-02
4.77996965e+00	3.14105837e-02
4.78839993e+00	3.12929876e-02
4.79683021e+00	3.13187913e-02
4.80526050e+00	3.14822055e-02
4.81369078e+00	3.17616132e-02
4.82212106e+00	3.21196260e-02
4.83055134e+00	3.25042141e-02
4.83898162e+00	3.28507205e-02
4.84741190e+00	3.30850426e-02
4.85584219e+00	3.31284448e-02
4.86427247e+00	3.29041974e-02
4.87270275e+00	3.23456943e-02
4.88113303e+00	3.14051521e-02
4.88956331e+00	3.00616751e-02
4.89799359e+00	2.83274346e-02
4.90642387e+00	2.62509162e-02
4.91485416e+00	2.39165011e-02
4.92328444e+00	2.14399297e-02
4.93171472e+00	1.89592741e-02
4.94014500e+00	1.66208201e-02
4.94857528e+00	1.45591104e-02
4.95700556e+00	1.28720338e-02
4.96543585e+00	1.15980926e-02
4.97386613e+00	1.07115474e-02
4.98229641e+00	1.01472880e-02
4.99072669e+00	9.84282989e-03
4.99915697e+00	9.76575494e-03
5.00758725e+00	9.90694083e-03
5.01601753e+00	1.02488967e-02
5.02444782e+00	1.07373151e-02
5.03287810e+00	1.12775227e-02
5.04130838e+00	1.17539526e-02
5.04973866e+00	1.20566409e-02
5.05816894e+00	1.21029101e-02
5.06659922e+00	1.18513534e-02
5.07502951e+00	1.13097096e-02
5.08345979e+00	1.05388611e-02
5.09189007e+00	9.65399734e-03
5.10032035e+00	8.81988457e-03
5.10875063e+00	8.22725467e-03
5.11718091e+00	8.03101812e-03
5.12561120e+00	8.26937075e-03
5.13404148e+00	8.84816075e-03
5.14247176e+00	9.61663632e-03
5.15090204e+00	1.04479030e-02
5.15933232e+00	1.12696466e-02
5.16776260e+00	1.20594964e-02
5.17619288e+00	1.28273134e-02
5.18462317e+00	1.35948383e-02
5.19305345e+00	1.43777396e-02
5.20148373e+00	1.51739253e-02
5.20991401e+00	1.59602885e-02
5.21834429e+00	1.66971292e-02
5.22677457e+00	1.73371548e-02
5.23520486e+00	1.78355849e-02
5.24363514e+00	1.81589885e-02
5.25206542e+00	1.82918355e-02
5.26049570e+00	1.82405578e-02
5.26892598e+00	1.80350911e-02
5.27735626e+00	1.77275721e-02
5.28578655e+00	1.73873911e-02
5.29421683e+00	1.70916057e-02
5.30264711e+00	1.69106388e-02
5.31107739e+00	1.68918203e-02
5.31950767e+00	1.70465702e-02
5.32793795e+00	1.73474371e-02
5.33636823e+00	1.77367112e-02
5.34479852e+00	1.81422782e-02
5.35322880e+00	1.84940986e-02
5.36165908e+00	1.87368350e-02
5.37008936e+00	1.88373331e-02
5.37851964e+00	1.87874641e-02
5.38694992e+00	1.86031574e-02
5.39538021e+00	1.83201612e-02
5.40381049e+00	1.79868390e-02
5.41224077e+00	1.76545308e-02
5.42067105e+00	1.73668409e-02
5.42910133e+00	1.71503495e-02
5.43753161e+00	1.70097865e-02
5.44596190e+00	1.69296488e-02
5.45439218e+00	1.68817422e-02
5.46282246e+00	1.68357734e-02
5.47125274e+00	1.67693956e-02
5.47968302e+00	1.66749743e-02
5.48811330e+00	1.65616924e-02
5.49654358e+00	1.64526860e-02
5.50497387e+00	1.63777483e-02
5.51340415e+00	1.63631850e-02
5.52183443e+00	1.64216479e-02
5.53026471e+00	1.65454355e-02
5.53869499e+00	1.67057862e-02
5.54712527e+00	1.68582253e-02
5.55555556e+00	1.69516583e-02
5.56398584e+00	1.69381264e-02
5.57241612e+00	1.67809353e-02
5.58084640e+00	1.64601494e-02
5.58927668e+00	1.59753693e-02
5.59770696e+00	1.53460615e-02
5.60613724e+00	1.46096734e-02
5.61456753e+00	1.38175463e-02
5.62299781e+00	1.30284548e-02
5.63142809e+00	1.22997598e-02
5.63985837e+00	1.16770846e-02
5.64828865e+00	1.11851611e-02
5.65671893e+00	1.08238706e-02
5.66514922e+00	1.05723350e-02
5.67357950e+00	1.03998086e-02
5.68200978e+00	1.02782505e-02
5.69044006e+00	1.01910479e-02
5.69887034e+00	1.01349125e-02
5.70730062e+00	1.01150225e-02
5.71573091e+00	1.01359029e-02
5.72416119e+00	1.01921909e-02
5.73259147e+00	1.02636691e-02
5.74102175e+00	1.03169723e-02
5.74945203e+00	1.03131027e-02
5.75788231e+00	1.02176029e-02
5.76631259e+00	1.00101392e-02
5.77474288e+00	9.69152602e-03
5.78317316e+00	9.28753298e-03
5.79160344e+00	8.84943933e-03
5.80003372e+00	8.45108910e-03
5.80846400e+00	8.18126889e-03
5.81689428e+00	8.12973947e-03
5.82532457e+00	8.36820735e-03
5.83375485e+00	8.93436355e-03
5.84218513e+00	9.82839422e-03
5.85061541e+00	1.10204323e-02
5.85904569e+00	1.24586817e-02
5.86747597e+00	1.40727076e-02
5.87590626e+00	1.57742143e-02
5.88433654e+00	1.74593516e-02
5.89276682e+00	1.90144172e-02
5.90119710e+00	2.03246857e-02
5.90962738e+00	2.12851035e-02
5.91805766e+00	2.18113811e-02
5.92648794e+00	2.18501518e-02
5.93491823e+00	2.13871172e-02
5.94334851e+00	2.04523765e-02
5.95177879e+00	1.91223614e-02
5.96020907e+00	1.75177783e-02
5.96863935e+00	1.57962875e-02
5.97706963e+00	1.41367758e-02
5.98549992e+00	1.27096519e-02
5.99393020e+00	1.16305051e-02
6.00236048e+00	1.09133971e-02
6.01079076e+00	1.04635316e-02
6.01922104e+00	1.01288531e-02
6.02765132e+00	9.77375983e-03
6.03608161e+00	9.32795037e-03
6.04451189e+00	8.79954362e-03
6.05294217e+00	8.26177905e-03
6.06137245e+00	7.81783792e-03
6.06980273e+00	7.54557591e-03
6.07823301e+00	7.44347777e-03
6.08666329e+00	7.41936087e-03
6.09509358e+00	7.33228329e-03
6.10352386e+00	7.04837311e-03
6.11195414e+00	6.47624583e-03
6.12038442e+00	5.57963275e-03
6.12881470e+00	4.37766586e-03
6.13724498e+00	2.94378665e-03
6.14567527e+00	1.44514713e-03
6.15410555e+00	9.21796631e-04
6.16253583e+00	2.19765035e-03
6.17096611e+00	3.51994918e-03
6.17939639e+00	4.57236278e-03
6.18782667e+00	5.25540842e-03
6.19625695e+00	5.52282977e-03
6.20468724e+00	5.37106103e-03
6.21311752e+00	4.83699261e-03
6.22154780e+00	3.99514140e-03
6.22997808e+00	2.95579967e-03
6.23840836e+00	1.87802461e-03
6.24683864e+00	1.08412398e-03
6.25526893e+00	1.17720297e-03
6.26369921e+00	1.72518351e-03
6.27212949e+00	2.10986969e-03
6.28055977e+00	2.16202143e-03
6.28899005e+00	1.83921147e-03
6.29742033e+00	1.16772356e-03
6.30585062e+00	4.63467880e-04
6.31428090e+00	1.33153638e-03
6.32271118e+00	2.72047433e-03
6.33114146e+00	4.16882621e-03
6.33957174e+00	5.53303992e-03
6.34800202e+00	6.69201654e-03
6.35643230e+00	7.54199045e-03
6.36486259e+00	8.00237947e-03
6.37329287e+00	8.02140117e-03
6.38172315e+00	7.57977229e-03
6.39015343e+00	6.69199489e-03
6.39858371e+00	5.40516755e-03
6.40701399e+00	3.79583094e-03
6.41544428e+00	1.96882711e-03
6.42387456e+00	3.43361620e-04
6.43230484e+00	2.00324123e-03
6.44073512e+00	3.82875146e-03
6.44916540e+00	5.44799491e-03
6.45759568e+00	6.77543854e-03
6.46602597e+00	7.76047568e-03
6.47445625e+00	8.38842490e-03
6.48288653e+00	8.68360540e-03
6.49131681e+00	8.71036322e-03
6.49974709e+00	8.56985896e-03
6.50817737e+00	8.38833543e-03
6.51660765e+00	8.29100443e-03
6.52503794e+00	8.36234876e-03
6.53346822e+00	8.61238652e-03
6.54189850e+00	8.97600878e-03
6.55032878e+00	9.34530449e-03
6.55875906e+00	9.60772075e-03
6.56718934e+00	9.67065031e-03
6.57561963e+00	9.47201113e-03
6.58404991e+00	8.98342750e-03
6.59248019e+00	8.21153842e-03
6.60091047e+00	7.20160027e-03
6.60934075e+00	6.04913277e-03
6.61777103e+00	4.93065220e-03
6.62620132e+00	4.15442075e-03
6.63463160e+00	4.08995643e-03
6.64306188e+00	4.77039427e-03
6.65149216e+00	5.83862762e-03
6.65992244e+00	6.95839694e-03
6.66835272e+00	7.92968802e-03
6.67678300e+00	8.64147467e-03
6.68521329e+00	9.03793900e-03
6.69364357e+00	9.10426928e-03
6.70207385e+00	8.85960468e-03
6.71050413e+00	8.35087276e-03
6.71893441e+00	7.64495689e-03
6.72736469e+00	6.81839756e-03
6.73579498e+00	5.94517660e-03
6.74422526e+00	5.08497490e-03
6.75265554e+00	4.27688585e-03
6.76108582e+00	3.54558860e-03
6.76951610e+00	2.92523575e-03
6.77794638e+00	2.49410529e-03
6.78637666e+00	2.36785358e-03
6.79480695e+00	2.57261038e-03
6.80323723e+00	2.96012130e-03
6.81166751e+00	3.32425807e-03
6.82009779e+00	3.49326965e-03
6.82852807e+00	3.34089465e-03
6.83695835e+00	2.78562537e-03
6.84538864e+00	1.80261110e-03
6.85381892e+00	6.19935271e-04
6.86224920e+00	1.69622299e-03
6.87067948e+00	3.78036818e-03
6.87910976e+00	6.05676027e-03
6.88754004e+00	8.33637591e-03
6.89597033e+00	1.04474631e-02
6.90440061e+00	1.22334836e-02
6.91283089e+00	1.35692885e-02
6.92126117e+00	1.43780946e-02
6.92969145e+00	1.46460035e-02
6.93812173e+00	1.44320437e-02
6.94655201e+00	1.38708810e-02
6.95498230e+00	1.31618656e-02
6.96341258e+00	1.25321114e-02
6.97184286e+00	1.21635069e-02
6.98027314e+00	1.21075004e-02
6.98870342e+00	1.22567897e-02
6.99713370e+00	1.24074848e-02
7.00556399e+00	1.23541912e-02
7.01399427e+00	1.19537171e-02
7.02242455e+00	1.11478236e-02
7.03085483e+00	9.96130752e-03
7.03928511e+00	8.48826840e-03
7.04771539e+00	6.87226682e-03
7.05614568e+00	5.28241235e-03
7.06457596e+00	3.88542131e-03
7.07300624e+00	2.81263352e-03
7.08143652e+00	2.13356164e-03
7.08986680e+00	1.89563971e-03
7.09829708e+00	2.20527147e-03
7.10672736e+00	3.08463616e-03
7.11515765e+00	4.38786206e-03
7.12358793e+00	5.92499820e-03
7.13201821e+00	7.50803220e-03
7.14044849e+00	8.96209230e-03
7.14887877e+00	1.01433073e-02
7.15730905e+00	1.09602890e-02
7.16573934e+00	1.13936614e-02
7.17416962e+00	1.15082917e-02
7.18259990e+00	1.14493581e-02
7.19103018e+00	1.14073249e-02
7.19946046e+00	1.15416732e-02
7.20789074e+00	1.18914471e-02
7.21632103e+00	1.23422431e-02
7.22475131e+00	1.26786686e-02
7.23318159e+00	1.26701972e-02
7.24161187e+00	1.21353842e-02
7.25004215e+00	1.09738485e-02
7.25847243e+00	9.17629253e-03
7.26690271e+00	6.82147630e-03
7.27533300e+00	4.06495751e-03
7.28376328e+00	1.13435105e-03
7.29219356e+00	1.81697947e-03
7.30062384e+00	4.40583684e-03
7.30905412e+00	6.47143350e-03
7.31748440e+00	7.82095363e-03
7.32591469e+00	8.33201016e-03
7.33434497e+00	7.96014226e-03
7.34277525e+00	6.74357223e-03
7.35120553e+00	4.80149052e-03
7.35963581e+00	2.33923980e-03
7.36806609e+00	8.33122877e-04
7.37649637e+00	3.51450604e-03
7.38492666e+00	6.20050951e-03
7.39335694e+00	8.49236595e-03
7.40178722e+00	1.02052570e-02
7.41021750e+00	1.12322383e-02
7.41864778e+00	1.15509700e-02
7.42707806e+00	1.12301746e-02
7.43550835e+00	1.04316178e-02
7.44393863e+00	9.40523556e-03
7.45236891e+00	8.46291640e-03
7.46079919e+00	7.89070693e-03
7.46922947e+00	7.78828670e-03
7.47765975e+00	7.99042382e-03
7.48609004e+00	8.20354449e-03
7.49452032e+00	8.18477616e-03
7.50295060e+00	7.81521520e-03
7.51138088e+00	7.10582064e-03
7.51981116e+00	6.19223202e-03
7.52824144e+00	5.33280636e-03
7.53667172e+00	4.85925465e-03
7.54510201e+00	4.95529910e-03
7.55353229e+00	5.44050480e-03
7.56196257e+00	5.95764330e-03
7.57039285e+00	6.22865023e-03
7.57882313e+00	6.10591679e-03
7.58725341e+00	5.54933037e-03
7.59568370e+00	4.60655028e-03
7.60411398e+00	3.41167593e-03
7.61254426e+00	2.24596777e-03
7.62097454e+00	1.77481472e-03
7.62940482e+00	2.40392357e-03
7.63783510e+00	3.32177318e-03
7.64626539e+00	4.01947535e-03
7.65469567e+00	4.32320061e-03
7.66312595e+00	4.18199598e-03
7.67155623e+00	3.62827325e-03
7.67998651e+00	2.79764597e-03
7.68841679e+00	2.06092100e-03
7.69684707e+00	2.18563298e-03
7.70527736e+00	3.23117970e-03
7.71370764e+00	4.53117153e-03
7.72213792e+00	5.72980441e-03
7.73056820e+00	6.65868652e-03
7.73899848e+00	7.22734867e-03
7.74742876e+00	7.39789689e-03
7.75585905e+00	7.17769151e-03
7.76428933e+00	6.61464262e-03
7.77271961e+00	5.79253160e-03
7.78114989e+00	4.82751589e-03
7.78958017e+00	3.86847976e-03
7.79801045e+00	3.09807740e-03
7.80644074e+00	2.69180180e-03
7.81487102e+00	2.66860559e-03
7.82330130e+00	2.83097818e-03
7.83173158e+00	2.95860037e-03
7.84016186e+00	2.92978777e-03
7.84859214e+00	2.71440402e-03
7.85702242e+00	2.36245871e-03
7.86545271e+00	2.03304673e-03
7.87388299e+00	2.02204001e-03
7.88231327e+00	2.52283148e-03
7.89074355e+00	3.38865597e-03
7.89917383e+00	4.40739266e-03
7.90760411e+00	5.44190865e-03
7.91603440e+00	6.40433448e-03
7.92446468e+00	7.23313841e-03
7.93289496e+00	7.88396683e-03
7.94132524e+00	8.32563780e-03
7.94975552e+00	8.53754521e-03
7.95818580e+00	8.50743042e-03
7.96661608e+00	8.22957561e-03
7.97504637e+00	7.70387189e-03
7.98347665e+00	6.93620998e-03
7.99190693e+00	5.94039411e-03
8.00033721e+00	4.74160172e-03
8.00876749e+00	3.38241842e-03
8.01719777e+00	1.94350133e-03
8.02562806e+00	7.96435872e-04
8.03405834e+00	1.53561945e-03
8.04248862e+00	2.88264057e-03
8.05091890e+00	4.11294356e-03
8.05934918e+00	5.09993319e-03
8.06777946e+00	5.77864057e-03
8.07620975e+00	6.12306021e-03
8.08464003e+00	6.15385186e-03
8.09307031e+00	5.95104101e-03
8.10150059e+00	5.66547070e-03
8.10993087e+00	5.50854458e-03
8.11836115e+00	5.67585237e-03
8.12679143e+00	6.21848468e-03
8.13522172e+00	7.01231327e-03
8.14365200e+00	7.86160402e-03
8.15208228e+00	8.59303060e-03
8.16051256e+00	9.08823396e-03
8.16894284e+00	9.28737480e-03
8.17737312e+00	9.18538953e-03
8.18580341e+00	8.82531278e-03
8.19423369e+00	8.28728771e-03
8.20266397e+00	7.67055962e-03
8.21109425e+00	7.06657693e-03
8.21952453e+00	6.52706807e-03
8.22795481e+00	6.04209988e-03
8.23638510e+00	5.54619152e-03
8.24481538e+00	4.95158593e-03
8.25324566e+00	4.18676051e-03
8.26167594e+00	3.22256250e-03
8.27010622e+00	2.09057659e-03
8.27853650e+00	9.83354897e-04
8.28696678e+00	1.10341086e-03
8.29539707e+00	2.28373483e-03
8.30382735e+00	3.45413735e-03
8.31225763e+00	4.41139481e-03
8.32068791e+00	5.06118402e-03
8.32911819e+00	5.35206811e-03
8.33754847e+00	5.27437463e-03
8.34597876e+00	4.86582458e-03
8.35440904e+00	4.22270376e-03
8.36283932e+00	3.52496040e-03
8.37126960e+00	3.06713595e-03
8.37969988e+00	3.14528447e-03
8.38813016e+00	3.71671013e-03
8.39656045e+00	4.46803984e-03
8.40499073e+00	5.13826662e-03
8.41342101e+00	5.57493681e-03
8.42185129e+00	5.69804823e-03
8.43028157e+00	5.47679474e-03
8.43871185e+00	4.91781537e-03
8.44714213e+00	4.05721884e-03
8.45557242e+00	2.95325229e-03
8.46400270e+00	1.67892631e-03
8.47243298e+00	3.18466964e-04
8.48086326e+00	1.06682499e-03
8.48929354e+00	2.38013230e-03
8.49772382e+00	3.56888343e-03
8.50615411e+00	4.58335745e-03
8.51458439e+00	5.38925994e-03
8.52301467e+00	5.96689603e-03
8.53144495e+00	6.30957369e-03
8.53987523e+00	6.42142455e-03
8.54830551e+00	6.31520120e-03
8.55673579e+00	6.01058262e-03
8.56516608e+00	5.53340703e-03
8.57359636e+00	4.91618643e-03
8.58202664e+00	4.20048231e-03
8.59045692e+00	3.44274381e-03
8.59888720e+00	2.72765953e-03
8.60731748e+00	2.19176843e-03
8.61574777e+00	2.00985298e-03
8.62417805e+00	2.22252243e-03
8.63260833e+00	2.65454475e-03
8.64103861e+00	3.12314517e-03
8.64946889e+00	3.52610591e-03
8.65789917e+00	3.81535135e-03
8.66632946e+00	3.97317169e-03
8.67475974e+00	4.00101293e-03
8.68319002e+00	3.91353626e-03
8.69162030e+00	3.73432046e-03
8.70005058e+00	3.49202807e-03
8.70848086e+00	3.21688440e-03
8.71691114e+00	2.93770573e-03
8.72534143e+00	2.67969131e-03
8.73377171e+00	2.46277223e-03
8.74220199e+00	2.29972303e-03
8.75063227e+00	2.19336380e-03
8.75906255e+00	2.13386937e-03
8.76749283e+00	2.09908526e-03
8.77592312e+00	2.05990729e-03
8.78435340e+00	1.99028374e-03
8.79278368e+00	1.88168988e-03
8.80121396e+00	1.76508529e-03
8.80964424e+00	1.73747679e-03
8.81807452e+00	1.94171400e-03
8.82650481e+00	2.44458880e-03
8.83493509e+00	3.18481212e-03
8.84336537e+00	4.05520527e-03
8.85179565e+00	4.95087090e-03
8.86022593e+00	5.77349819e-03
8.86865621e+00	6.43084515e-03
8.87708649e+00	6.83993246e-03
8.88551678e+00	6.93283300e-03
8.89394706e+00	6.66343890e-03
8.90237734e+00	6.01430529e-03
8.91080762e+00	5.00408275e-03
8.91923790e+00	3.70159347e-03
8.92766818e+00	2.29030606e-03
8.93609847e+00	1.51806755e-03
8.94452875e+00	2.49369279e-03
8.95295903e+00	4.06160267e-03
8.96138931e+00	5.54904418e-03
8.96981959e+00	6.74215446e-03
8.97824987e+00	7.52072653e-03
8.98668016e+00	7.81609966e-03
8.99511044e+00	7.61254774e-03
9.00354072e+00	6.95944801e-03
9.01197100e+00	5.99812909e-03
9.02040128e+00	5.02320248e-03
9.02883156e+00	4.55130158e-03
9.03726184e+00	5.04402432e-03
9.04569213e+00	6.32377337e-03
9.05412241e+00	7.88967872e-03
9.06255269e+00	9.37860185e-03
9.07098297e+00	1.05769350e-02
9.07941325e+00	1.13633924e-02
9.08784353e+00	1.16816679e-02
9.09627382e+00	1.15279362e-02
9.10470410e+00	1.09418054e-02
9.11313438e+00	9.99659621e-03
9.12156466e+00	8.78811124e-03
9.12999494e+00	7.42271709e-03
9.13842522e+00	6.00696028e-03
9.14685550e+00	4.64327276e-03
9.15528579e+00	3.44190527e-03
9.16371607e+00	2.56774171e-03
9.17214635e+00	2.27567321e-03
9.18057663e+00	2.63887691e-03
9.18900691e+00	3.36617048e-03
9.19743719e+00	4.19163226e-03
9.20586748e+00	4.97339056e-03
9.21429776e+00	5.62302894e-03
9.22272804e+00	6.07483380e-03
9.23115832e+00	6.28170081e-03
9.23958860e+00	6.21853265e-03
9.24801888e+00	5.88556107e-03
9.25644917e+00	5.30879346e-03
9.26487945e+00	4.53670711e-03
9.27330973e+00	3.63331112e-03
9.28174001e+00	2.66855999e-03
9.29017029e+00	1.70915030e-03
9.29860057e+00	8.28252319e-04
9.30703085e+00	4.51754723e-04
9.31546114e+00	1.11012633e-03
9.32389142e+00	1.91887676e-03
9.33232170e+00	2.76102680e-03
9.34075198e+00	3.61998896e-03
9.34918226e+00	4.45928847e-03
9.35761254e+00	5.21933443e-03
9.36604283e+00	5.82888091e-03
9.37447311e+00	6.21986982e-03
9.38290339e+00	6.34152978e-03
9.39133367e+00	6.17205419e-03
9.39976395e+00	5.72746562e-03
9.40819423e+00	5.06830956e-03
9.41662452e+00	4.30558271e-03
9.42505480e+00	3.60368753e-03
9.43348508e+00	3.15286666e-03
9.44191536e+00	3.04850339e-03
9.45034564e+00	3.16799931e-03
9.45877592e+00	3.27624422e-03
9.46720620e+00	3.18943011e-03
9.47563649e+00	2.81322203e-03
9.48406677e+00	2.12677264e-03
9.49249705e+00	1.16878984e-03
9.50092733e+00	2.52375287e-04
9.50935761e+00	1.34711444e-03
9.51778789e+00	2.62036627e-03
9.52621818e+00	3.78734253e-03
9.53464846e+00	4.74400390e-03
9.54307874e+00	5.41432920e-03
9.55150902e+00	5.75391648e-03
9.55993930e+00	5.75294702e-03
9.56836958e+00	5.43540856e-03
9.57679987e+00	4.85435978e-03
9.58523015e+00	4.08367031e-03
9.59366043e+00	3.20702226e-03
9.60209071e+00	2.30520545e-03
9.61052099e+00	1.44325226e-03
9.61895127e+00	6.62846458e-04
9.62738155e+00	1.94419226e-04
9.63581184e+00	7.87832350e-04
9.64424212e+00	1.47522288e-03
9.65267240e+00	2.21918825e-03
9.66110268e+00	3.02754702e-03
9.66953296e+00	3.88305606e-03
9.67796324e+00	4.75009860e-03
9.68639353e+00	5.58584314e-03
9.69482381e+00	6.34924474e-03
9.70325409e+00	7.00628775e-03
9.71168437e+00	7.53167173e-03
9.72011465e+00	7.90789889e-03
9.72854493e+00	8.12311626e-03
9.73697521e+00	8.16915725e-03
9.74540550e+00	8.04092215e-03
9.75383578e+00	7.73758463e-03
9.76226606e+00	7.26537056e-03
9.77069634e+00	6.64117356e-03
9.77912662e+00	5.89630452e-03
9.78755690e+00	5.08029389e-03
9.79598719e+00	4.26564129e-03
9.80441747e+00	3.55392239e-03
9.81284775e+00	3.07320720e-03
9.82127803e+00	2.92843577e-03
9.82970831e+00	3.10526838e-03
9.83813859e+00	3.47541217e-03
9.84656888e+00	3.90685794e-03
9.85499916e+00	4.31432398e-03
9.86342944e+00	4.64825862e-03
9.87185972e+00	4.87571649e-03
9.88029000e+00	4.96888708e-03
9.88872028e+00	4.90132938e-03
9.89715056e+00	4.64969311e-03
9.90558085e+00	4.19864153e-03
9.91401113e+00	3.54732361e-03
9.92244141e+00	2.71824098e-03
9.93087169e+00	1.78244860e-03
9.93930197e+00	1.02785206e-03
9.94773225e+00	1.34780341e-03
9.95616254e+00	2.38486986e-03
9.96459282e+00	3.49809131e-03
9.97302310e+00	4.52131137e-03
9.98145338e+00	5.37849673e-03
9.98988366e+00	6.02364363e-03
9.99831394e+00	6.43243923e-03
