# Supplementary material for: Observation of angular momentum transfer among crystal lattice modes
Source: Nat Phys. 2026 May 12;22(7):1100–6. doi: 10.1038/s41567-026-03274-8 (PMC13423836; doi:10.1038/s41567-026-03274-8)
Supplement: Supplementary file 10 — Source data for Extended Data Fig. 1b–f. [file 41567_2026_3274_MOESM10_ESM.zip › extended_fig1f_Bi2Se3_fundamental_transmittance_measurement.txt]

THz transmittance of Bi2Se3 crystal
Frequency (THz)	Transmittance (norm.)
0.00000000e+00	8.59430994e+00
8.43028157e-03	8.13044124e+00
1.68605631e-02	7.04119157e+00
2.52908447e-02	5.81626634e+00
3.37211263e-02	4.71302057e+00
4.21514079e-02	3.79586169e+00
5.05816894e-02	3.06141548e+00
5.90119710e-02	2.50472363e+00
6.74422526e-02	2.15685413e+00
7.58725341e-02	2.13061672e+00
8.43028157e-02	2.62187642e+00
9.27330973e-02	2.92194018e+00
1.01163379e-01	1.82841420e+00
1.09593660e-01	1.06228100e+00
1.18023942e-01	6.86037901e-01
1.26454224e-01	5.23374076e-01
1.34884505e-01	4.82399548e-01
1.43314787e-01	4.95186145e-01
1.51745068e-01	5.22084704e-01
1.60175350e-01	5.47892299e-01
1.68605631e-01	5.69009251e-01
1.77035913e-01	5.85786092e-01
1.85466195e-01	5.99311624e-01
1.93896476e-01	6.10287522e-01
2.02326758e-01	6.18834868e-01
2.10757039e-01	6.24684789e-01
2.19187321e-01	6.27460484e-01
2.27617602e-01	6.26907362e-01
2.36047884e-01	6.23026436e-01
2.44478166e-01	6.16118603e-01
2.52908447e-01	6.06764392e-01
2.61338729e-01	5.95761955e-01
2.69769010e-01	5.84038618e-01
2.78199292e-01	5.72545885e-01
2.86629573e-01	5.62147245e-01
2.95059855e-01	5.53512298e-01
3.03490137e-01	5.47035917e-01
3.11920418e-01	5.42801633e-01
3.20350700e-01	5.40599694e-01
3.28780981e-01	5.39994615e-01
3.37211263e-01	5.40422893e-01
3.45641544e-01	5.41296599e-01
3.54071826e-01	5.42093367e-01
3.62502108e-01	5.42422480e-01
3.70932389e-01	5.42064563e-01
3.79362671e-01	5.40986630e-01
3.87792952e-01	5.39335550e-01
3.96223234e-01	5.37412803e-01
4.04653515e-01	5.35633132e-01
4.13083797e-01	5.34469910e-01
4.21514079e-01	5.34391012e-01
4.29944360e-01	5.35790769e-01
4.38374642e-01	5.38925644e-01
4.46804923e-01	5.43863059e-01
4.55235205e-01	5.50453266e-01
4.63665486e-01	5.58332461e-01
4.72095768e-01	5.66961061e-01
4.80526050e-01	5.75694414e-01
4.88956331e-01	5.83875401e-01
4.97386613e-01	5.90931632e-01
5.05816894e-01	5.96457055e-01
5.14247176e-01	6.00260856e-01
5.22677457e-01	6.02375120e-01
5.31107739e-01	6.03023790e-01
5.39538021e-01	6.02564663e-01
5.47968302e-01	6.01420306e-01
5.56398584e-01	6.00012620e-01
5.64828865e-01	5.98711082e-01
5.73259147e-01	5.97799045e-01
5.81689428e-01	5.97457878e-01
5.90119710e-01	5.97765888e-01
5.98549992e-01	5.98707954e-01
6.06980273e-01	6.00191971e-01
6.15410555e-01	6.02068924e-01
6.23840836e-01	6.04154303e-01
6.32271118e-01	6.06249204e-01
6.40701399e-01	6.08159873e-01
6.49131681e-01	6.09714698e-01
6.57561963e-01	6.10777790e-01
6.65992244e-01	6.11258513e-01
6.74422526e-01	6.11116577e-01
6.82852807e-01	6.10362650e-01
6.91283089e-01	6.09054800e-01
6.99713370e-01	6.07291386e-01
7.08143652e-01	6.05201247e-01
7.16573934e-01	6.02932152e-01
7.25004215e-01	6.00638516e-01
7.33434497e-01	5.98469296e-01
7.41864778e-01	5.96556901e-01
7.50295060e-01	5.95007773e-01
7.58725341e-01	5.93895180e-01
7.67155623e-01	5.93254606e-01
7.75585905e-01	5.93082004e-01
7.84016186e-01	5.93335111e-01
7.92446468e-01	5.93937897e-01
8.00876749e-01	5.94788138e-01
8.09307031e-01	5.95767897e-01
8.17737312e-01	5.96756361e-01
8.26167594e-01	5.97644048e-01
8.34597876e-01	5.98346816e-01
8.43028157e-01	5.98817690e-01
8.51458439e-01	5.99054369e-01
8.59888720e-01	5.99100663e-01
8.68319002e-01	5.99041069e-01
8.76749283e-01	5.98988983e-01
8.85179565e-01	5.99070319e-01
8.93609847e-01	5.99405139e-01
9.02040128e-01	6.00090079e-01
9.10470410e-01	6.01183975e-01
9.18900691e-01	6.02698309e-01
9.27330973e-01	6.04593381e-01
9.35761254e-01	6.06780425e-01
9.44191536e-01	6.09129448e-01
9.52621818e-01	6.11482220e-01
9.61052099e-01	6.13669348e-01
9.69482381e-01	6.15529856e-01
9.77912662e-01	6.16930992e-01
9.86342944e-01	6.17785495e-01
9.94773225e-01	6.18063423e-01
1.00320351e+00	6.17796212e-01
1.01163379e+00	6.17071857e-01
1.02006407e+00	6.16021761e-01
1.02849435e+00	6.14801431e-01
1.03692463e+00	6.13568289e-01
1.04535491e+00	6.12460227e-01
1.05378520e+00	6.11578096e-01
1.06221548e+00	6.10974381e-01
1.07064576e+00	6.10649228e-01
1.07907604e+00	6.10553941e-01
1.08750632e+00	6.10601179e-01
1.09593660e+00	6.10680413e-01
1.10436689e+00	6.10676639e-01
1.11279717e+00	6.10489878e-01
1.12122745e+00	6.10052795e-01
1.12965773e+00	6.09343801e-01
1.13808801e+00	6.08393503e-01
1.14651829e+00	6.07283312e-01
1.15494858e+00	6.06136222e-01
1.16337886e+00	6.05101060e-01
1.17180914e+00	6.04332549e-01
1.18023942e+00	6.03970119e-01
1.18866970e+00	6.04118495e-01
1.19709998e+00	6.04832744e-01
1.20553026e+00	6.06109756e-01
1.21396055e+00	6.07887296e-01
1.22239083e+00	6.10050700e-01
1.23082111e+00	6.12446278e-01
1.23925139e+00	6.14899507e-01
1.24768167e+00	6.17235335e-01
1.25611195e+00	6.19297611e-01
1.26454224e+00	6.20964861e-01
1.27297252e+00	6.22160383e-01
1.28140280e+00	6.22855734e-01
1.28983308e+00	6.23067928e-01
1.29826336e+00	6.22851618e-01
1.30669364e+00	6.22288144e-01
1.31512393e+00	6.21473400e-01
1.32355421e+00	6.20506234e-01
1.33198449e+00	6.19478570e-01
1.34041477e+00	6.18467945e-01
1.34884505e+00	6.17532661e-01
1.35727533e+00	6.16709486e-01
1.36570561e+00	6.16013575e-01
1.37413590e+00	6.15440287e-01
1.38256618e+00	6.14968459e-01
1.39099646e+00	6.14564794e-01
1.39942674e+00	6.14188955e-01
1.40785702e+00	6.13799005e-01
1.41628730e+00	6.13356803e-01
1.42471759e+00	6.12832937e-01
1.43314787e+00	6.12210770e-01
1.44157815e+00	6.11489180e-01
1.45000843e+00	6.10683583e-01
1.45843871e+00	6.09824942e-01
1.46686899e+00	6.08956546e-01
1.47529927e+00	6.08128582e-01
1.48372956e+00	6.07390732e-01
1.49215984e+00	6.06783337e-01
1.50059012e+00	6.06327974e-01
1.50902040e+00	6.06018585e-01
1.51745068e+00	6.05814501e-01
1.52588096e+00	6.05636737e-01
1.53431125e+00	6.05368753e-01
1.54274153e+00	6.04862395e-01
1.55117181e+00	6.03948995e-01
1.55960209e+00	6.02454753e-01
1.56803237e+00	6.00218661e-01
1.57646265e+00	5.97110670e-01
1.58489294e+00	5.93047605e-01
1.59332322e+00	5.88004660e-01
1.60175350e+00	5.82020884e-01
1.61018378e+00	5.75197923e-01
1.61861406e+00	5.67692029e-01
1.62704434e+00	5.59700042e-01
1.63547462e+00	5.51440526e-01
1.64390491e+00	5.43131734e-01
1.65233519e+00	5.34968471e-01
1.66076547e+00	5.27100355e-01
1.66919575e+00	5.19614237e-01
1.67762603e+00	5.12523469e-01
1.68605631e+00	5.05766052e-01
1.69448660e+00	4.99212457e-01
1.70291688e+00	4.92682230e-01
1.71134716e+00	4.85966901e-01
1.71977744e+00	4.78855638e-01
1.72820772e+00	4.71159907e-01
1.73663800e+00	4.62733970e-01
1.74506829e+00	4.53489126e-01
1.75349857e+00	4.43400703e-01
1.76192885e+00	4.32507765e-01
1.77035913e+00	4.20906185e-01
1.77878941e+00	4.08736313e-01
1.78721969e+00	3.96166950e-01
1.79564997e+00	3.83377765e-01
1.80408026e+00	3.70542516e-01
1.81251054e+00	3.57815290e-01
1.82094082e+00	3.45321363e-01
1.82937110e+00	3.33153294e-01
1.83780138e+00	3.21371817e-01
1.84623166e+00	3.10010421e-01
1.85466195e+00	2.99082362e-01
1.86309223e+00	2.88589279e-01
1.87152251e+00	2.78531022e-01
1.87995279e+00	2.68916448e-01
1.88838307e+00	2.59774366e-01
1.89681335e+00	2.51162923e-01
1.90524364e+00	2.43174788e-01
1.91367392e+00	2.35935310e-01
1.92210420e+00	2.29591726e-01
1.93053448e+00	2.24293769e-01
1.93896476e+00	2.20169003e-01
1.94739504e+00	2.17299100e-01
1.95582532e+00	2.15704202e-01
1.96425561e+00	2.15340600e-01
1.97268589e+00	2.16112487e-01
1.98111617e+00	2.17893682e-01
1.98954645e+00	2.20552383e-01
1.99797673e+00	2.23972335e-01
2.00640701e+00	2.28066327e-01
2.01483730e+00	2.32781052e-01
2.02326758e+00	2.38094575e-01
2.03169786e+00	2.44008656e-01
2.04012814e+00	2.50538108e-01
2.04855842e+00	2.57698895e-01
2.05698870e+00	2.65496196e-01
2.06541898e+00	2.73913402e-01
2.07384927e+00	2.82902989e-01
2.08227955e+00	2.92380263e-01
2.09070983e+00	3.02220946e-01
2.09914011e+00	3.12263319e-01
2.10757039e+00	3.22315249e-01
2.11600067e+00	3.32165901e-01
2.12443096e+00	3.41601470e-01
2.13286124e+00	3.50423809e-01
2.14129152e+00	3.58470529e-01
2.14972180e+00	3.65634789e-01
2.15815208e+00	3.71882728e-01
2.16658236e+00	3.77266137e-01
2.17501265e+00	3.81927720e-01
2.18344293e+00	3.86096285e-01
2.19187321e+00	3.90069743e-01
2.20030349e+00	3.94185217e-01
2.20873377e+00	3.98777972e-01
2.21716405e+00	4.04134019e-01
2.22559433e+00	4.10444091e-01
2.23402462e+00	4.17767916e-01
2.24245490e+00	4.26016351e-01
2.25088518e+00	4.34955172e-01
2.25931546e+00	4.44229637e-01
2.26774574e+00	4.53405207e-01
2.27617602e+00	4.62017989e-01
2.28460631e+00	4.69628535e-01
2.29303659e+00	4.75873519e-01
2.30146687e+00	4.80510787e-01
2.30989715e+00	4.83453821e-01
2.31832743e+00	4.84791888e-01
2.32675771e+00	4.84792414e-01
2.33518800e+00	4.83882945e-01
2.34361828e+00	4.82611900e-01
2.35204856e+00	4.81590486e-01
2.36047884e+00	4.81422132e-01
2.36890912e+00	4.82629560e-01
2.37733940e+00	4.85591215e-01
2.38576968e+00	4.90496996e-01
2.39419997e+00	4.97328398e-01
2.40263025e+00	5.05862784e-01
2.41106053e+00	5.15698398e-01
2.41949081e+00	5.26296809e-01
2.42792109e+00	5.37041045e-01
2.43635137e+00	5.47307599e-01
2.44478166e+00	5.56547087e-01
2.45321194e+00	5.64362285e-01
2.46164222e+00	5.70566848e-01
2.47007250e+00	5.75207058e-01
2.47850278e+00	5.78535351e-01
2.48693306e+00	5.80937583e-01
2.49536335e+00	5.82831472e-01
2.50379363e+00	5.84564491e-01
2.51222391e+00	5.86339712e-01
2.52065419e+00	5.88187212e-01
2.52908447e+00	5.89982023e-01
2.53751475e+00	5.91495301e-01
2.54594503e+00	5.92459294e-01
2.55437532e+00	5.92628957e-01
2.56280560e+00	5.91830217e-01
2.57123588e+00	5.89992252e-01
2.57966616e+00	5.87165986e-01
2.58809644e+00	5.83531941e-01
2.59652672e+00	5.79398279e-01
2.60495701e+00	5.75185789e-01
2.61338729e+00	5.71393758e-01
2.62181757e+00	5.68542557e-01
2.63024785e+00	5.67097014e-01
2.63867813e+00	5.67386015e-01
2.64710841e+00	5.69540950e-01
2.65553869e+00	5.73472171e-01
2.66396898e+00	5.78889310e-01
2.67239926e+00	5.85356036e-01
2.68082954e+00	5.92361069e-01
2.68925982e+00	5.99387635e-01
2.69769010e+00	6.05969736e-01
2.70612038e+00	6.11730683e-01
2.71455067e+00	6.16404324e-01
2.72298095e+00	6.19841676e-01
2.73141123e+00	6.22006216e-01
2.73984151e+00	6.22960763e-01
2.74827179e+00	6.22848575e-01
2.75670207e+00	6.21871054e-01
2.76513236e+00	6.20264392e-01
2.77356264e+00	6.18277351e-01
2.78199292e+00	6.16151929e-01
2.79042320e+00	6.14107913e-01
2.79885348e+00	6.12331392e-01
2.80728376e+00	6.10966542e-01
2.81571404e+00	6.10109802e-01
2.82414433e+00	6.09806009e-01
2.83257461e+00	6.10046953e-01
2.84100489e+00	6.10773528e-01
2.84943517e+00	6.11882625e-01
2.85786545e+00	6.13238975e-01
2.86629573e+00	6.14690650e-01
2.87472602e+00	6.16085538e-01
2.88315630e+00	6.17285548e-01
2.89158658e+00	6.18175905e-01
2.90001686e+00	6.18668575e-01
2.90844714e+00	6.18701114e-01
2.91687742e+00	6.18234475e-01
2.92530771e+00	6.17254725e-01
2.93373799e+00	6.15783455e-01
2.94216827e+00	6.13899253e-01
2.95059855e+00	6.11767608e-01
2.95902883e+00	6.09669613e-01
2.96745911e+00	6.08012895e-01
2.97588939e+00	6.07305549e-01
2.98431968e+00	6.08080514e-01
2.99274996e+00	6.10776557e-01
3.00118024e+00	6.15607289e-01
3.00961052e+00	6.22466448e-01
3.01804080e+00	6.30910429e-01
3.02647108e+00	6.40227541e-01
3.03490137e+00	6.49567003e-01
3.04333165e+00	6.58082095e-01
3.05176193e+00	6.65047920e-01
3.06019221e+00	6.69934478e-01
3.06862249e+00	6.72435782e-01
3.07705277e+00	6.72467589e-01
3.08548306e+00	6.70149730e-01
3.09391334e+00	6.65786743e-01
3.10234362e+00	6.59855133e-01
3.11077390e+00	6.52998245e-01
3.11920418e+00	6.46020829e-01
3.12763446e+00	6.39866185e-01
3.13606474e+00	6.35553206e-01
3.14449503e+00	6.34055986e-01
3.15292531e+00	6.36131558e-01
3.16135559e+00	6.42137517e-01
3.16978587e+00	6.51908750e-01
3.17821615e+00	6.64752867e-01
3.18664643e+00	6.79573647e-01
3.19507672e+00	6.95074623e-01
3.20350700e+00	7.09970551e-01
3.21193728e+00	7.23151254e-01
3.22036756e+00	7.33777542e-01
3.22879784e+00	7.41317464e-01
3.23722812e+00	7.45543387e-01
3.24565840e+00	7.46509402e-01
3.25408869e+00	7.44521517e-01
3.26251897e+00	7.40104877e-01
3.27094925e+00	7.33965596e-01
3.27937953e+00	7.26940628e-01
3.28780981e+00	7.19928641e-01
3.29624009e+00	7.13799340e-01
3.30467038e+00	7.09288498e-01
3.31310066e+00	7.06898187e-01
3.32153094e+00	7.06829332e-01
3.32996122e+00	7.08969285e-01
3.33839150e+00	7.12939692e-01
3.34682178e+00	7.18188377e-01
3.35525207e+00	7.24095978e-01
3.36368235e+00	7.30069703e-01
3.37211263e+00	7.35608488e-01
3.38054291e+00	7.40337135e-01
3.38897319e+00	7.44015550e-01
3.39740347e+00	7.46531714e-01
3.40583375e+00	7.47885775e-01
3.41426404e+00	7.48170018e-01
3.42269432e+00	7.47547115e-01
3.43112460e+00	7.46227641e-01
3.43955488e+00	7.44447146e-01
3.44798516e+00	7.42442997e-01
3.45641544e+00	7.40431469e-01
3.46484573e+00	7.38585912e-01
3.47327601e+00	7.37017353e-01
3.48170629e+00	7.35759402e-01
3.49013657e+00	7.34759761e-01
3.49856685e+00	7.33880854e-01
3.50699713e+00	7.32911645e-01
3.51542742e+00	7.31591481e-01
3.52385770e+00	7.29644652e-01
3.53228798e+00	7.26821593e-01
3.54071826e+00	7.22940385e-01
3.54914854e+00	7.17921272e-01
3.55757882e+00	7.11808475e-01
3.56600910e+00	7.04777506e-01
3.57443939e+00	6.97131475e-01
3.58286967e+00	6.89294435e-01
3.59129995e+00	6.81810949e-01
3.59973023e+00	6.75356379e-01
3.60816051e+00	6.70750587e-01
3.61659079e+00	6.68950362e-01
3.62502108e+00	6.70980199e-01
3.63345136e+00	6.77762230e-01
3.64188164e+00	6.89841838e-01
3.65031192e+00	7.07076523e-01
3.65874220e+00	7.28422406e-01
3.66717248e+00	7.51950873e-01
3.67560277e+00	7.75133750e-01
3.68403305e+00	7.95307526e-01
3.69246333e+00	8.10154045e-01
3.70089361e+00	8.18052951e-01
3.70932389e+00	8.18238590e-01
3.71775417e+00	8.10775512e-01
3.72618445e+00	7.96414902e-01
3.73461474e+00	7.76402830e-01
3.74304502e+00	7.52294812e-01
3.75147530e+00	7.25807669e-01
3.75990558e+00	6.98720100e-01
3.76833586e+00	6.72818611e-01
3.77676614e+00	6.49870873e-01
3.78519643e+00	6.31589981e-01
3.79362671e+00	6.19535849e-01
3.80205699e+00	6.14907752e-01
3.81048727e+00	6.18244749e-01
3.81891755e+00	6.29156780e-01
3.82734783e+00	6.46266518e-01
3.83577811e+00	6.67455651e-01
3.84420840e+00	6.90327402e-01
3.85263868e+00	7.12683648e-01
3.86106896e+00	7.32851117e-01
3.86949924e+00	7.49807232e-01
3.87792952e+00	7.63149162e-01
3.88635980e+00	7.72980727e-01
3.89479009e+00	7.79778576e-01
3.90322037e+00	7.84271494e-01
3.91165065e+00	7.87342440e-01
3.92008093e+00	7.89946624e-01
3.92851121e+00	7.93029712e-01
3.93694149e+00	7.97428083e-01
3.94537178e+00	8.03740954e-01
3.95380206e+00	8.12185171e-01
3.96223234e+00	8.22473127e-01
3.97066262e+00	8.33775074e-01
3.97909290e+00	8.44815461e-01
3.98752318e+00	8.54102102e-01
3.99595346e+00	8.60223172e-01
4.00438375e+00	8.62114034e-01
4.01281403e+00	8.59215781e-01
4.02124431e+00	8.51502003e-01
4.02967459e+00	8.39401314e-01
4.03810487e+00	8.23666054e-01
4.04653515e+00	8.05232772e-01
4.05496544e+00	7.85102533e-01
4.06339572e+00	7.64252131e-01
4.07182600e+00	7.43576738e-01
4.08025628e+00	7.23860110e-01
4.08868656e+00	7.05767495e-01
4.09711684e+00	6.89856575e-01
4.10554713e+00	6.76601554e-01
4.11397741e+00	6.66424782e-01
4.12240769e+00	6.59729129e-01
4.13083797e+00	6.56923645e-01
4.13926825e+00	6.58435299e-01
4.14769853e+00	6.64701465e-01
4.15612881e+00	6.76141160e-01
4.16455910e+00	6.93107213e-01
4.17298938e+00	7.15825180e-01
4.18141966e+00	7.44326155e-01
4.18984994e+00	7.78379134e-01
4.19828022e+00	8.17425354e-01
4.20671050e+00	8.60515299e-01
4.21514079e+00	9.06252286e-01
4.22357107e+00	9.52756639e-01
4.23200135e+00	9.97679783e-01
4.24043163e+00	1.03831052e+00
4.24886191e+00	1.07181261e+00
4.25729219e+00	1.09559813e+00
4.26572248e+00	1.10777341e+00
4.27415276e+00	1.10752394e+00
4.28258304e+00	1.09528714e+00
4.29101332e+00	1.07263253e+00
4.29944360e+00	1.04189440e+00
4.30787388e+00	1.00569979e+00
4.31630416e+00	9.66545921e-01
4.32473445e+00	9.26520603e-01
4.33316473e+00	8.87182000e-01
4.34159501e+00	8.49563421e-01
4.35002529e+00	8.14253088e-01
4.35845557e+00	7.81505658e-01
4.36688585e+00	7.51356918e-01
4.37531614e+00	7.23726346e-01
4.38374642e+00	6.98501071e-01
4.39217670e+00	6.75598928e-01
4.40060698e+00	6.55008982e-01
4.40903726e+00	6.36806332e-01
4.41746754e+00	6.21136134e-01
4.42589782e+00	6.08162771e-01
4.43432811e+00	5.97988391e-01
4.44275839e+00	5.90563827e-01
4.45118867e+00	5.85639282e-01
4.45961895e+00	5.82812128e-01
4.46804923e+00	5.81696600e-01
4.47647951e+00	5.82160308e-01
4.48490980e+00	5.84495414e-01
4.49334008e+00	5.89396591e-01
4.50177036e+00	5.97726003e-01
4.51020064e+00	6.10180395e-01
4.51863092e+00	6.27030317e-01
4.52706120e+00	6.48043933e-01
4.53549149e+00	6.72596763e-01
4.54392177e+00	6.99886056e-01
4.55235205e+00	7.29149177e-01
4.56078233e+00	7.59810434e-01
4.56921261e+00	7.91517723e-01
4.57764289e+00	8.24064154e-01
4.58607317e+00	8.57221331e-01
4.59450346e+00	8.90539952e-01
4.60293374e+00	9.23190542e-01
4.61136402e+00	9.53909438e-01
4.61979430e+00	9.81081031e-01
4.62822458e+00	1.00294128e+00
4.63665486e+00	1.01785105e+00
4.64508515e+00	1.02457296e+00
4.65351543e+00	1.02249114e+00
4.66194571e+00	1.01173016e+00
4.67037599e+00	9.93151562e-01
4.67880627e+00	9.68229629e-01
4.68723655e+00	9.38833068e-01
4.69566684e+00	9.06960526e-01
4.70409712e+00	8.74490393e-01
4.71252740e+00	8.43001119e-01
4.72095768e+00	8.13696114e-01
4.72938796e+00	7.87433957e-01
4.73781824e+00	7.64833321e-01
4.74624852e+00	7.46405028e-01
4.75467881e+00	7.32665188e-01
4.76310909e+00	7.24198670e-01
4.77153937e+00	7.21662197e-01
4.77996965e+00	7.25733959e-01
4.78839993e+00	7.37027520e-01
4.79683021e+00	7.55990238e-01
4.80526050e+00	7.82800024e-01
4.81369078e+00	8.17262922e-01
4.82212106e+00	8.58705505e-01
4.83055134e+00	9.05858605e-01
4.83898162e+00	9.56744558e-01
4.84741190e+00	1.00860226e+00
4.85584219e+00	1.05790109e+00
4.86427247e+00	1.10049517e+00
4.87270275e+00	1.13194906e+00
4.88113303e+00	1.14802695e+00
4.88956331e+00	1.14529053e+00
4.89799359e+00	1.12170994e+00
4.90642387e+00	1.07717121e+00
4.91485416e+00	1.01377116e+00
4.92328444e+00	9.35819981e-01
4.93171472e+00	8.49506305e-01
4.94014500e+00	7.62196052e-01
4.94857528e+00	6.81340914e-01
4.95700556e+00	6.13051321e-01
4.96543585e+00	5.60703146e-01
4.97386613e+00	5.24412782e-01
4.98229641e+00	5.02079136e-01
4.99072669e+00	4.91450298e-01
4.99915697e+00	4.91600606e-01
