# Supplementary material for: Observation of angular momentum transfer among crystal lattice modes
Source: Nat Phys. 2026 May 12;22(7):1100–6. doi: 10.1038/s41567-026-03274-8 (PMC13423836; doi:10.1038/s41567-026-03274-8)
Supplement: Supplementary file 11 — Source data for Extended Data Fig. 2b–e. [file 41567_2026_3274_MOESM11_ESM.zip]

Archive with 4 entries (4 files):
- extended_fig2b_Eg_amplitude_THz_fluence.txt
- extended_fig2c_EOS_THz_fluence.txt
- extended_fig2d_TKE_spectrum_Bi2Se3_THz_fluence.txt
- extended_fig2e_TKE_Bi2Se3_THz_fluence.txt
