# Supplementary material for: Observation of angular momentum transfer among crystal lattice modes
Source: Nat Phys. 2026 May 12;22(7):1100–6. doi: 10.1038/s41567-026-03274-8 (PMC13423836; doi:10.1038/s41567-026-03274-8)
Supplement: Supplementary file 11 — Source data for Extended Data Fig. 2b–e. [file 41567_2026_3274_MOESM11_ESM.zip › extended_fig2b_Eg_amplitude_THz_fluence.txt]

Integrated Eg phonon amplitude (norm.) at THz fluence
THz peak E-field (MV/cm)	 Int.ph.amp. (100% THz)	 Int.ph.amp. (96% THz)	 Int.ph.amp. (87% THz)	 Int.ph.amp. (74% THz)	 Int.ph.amp. (57% THz)	 Int.ph.amp. (39% THz)	 Int.ph.amp. (22% THz)	 Int.ph.amp. (9% THz)	 Int.ph.amp. (1.5% THz)	 Int.ph.amp. (1% THz)
1.56745935e+00	1.00000000e+00
1.51154240e+00	8.92321640e-01
1.39804814e+00	7.45072619e-01
1.20648881e+00	5.19325920e-01
9.40368826e-01	3.05455702e-01
6.45775334e-01	1.30076171e-01
3.53516279e-01	3.87351571e-02
1.27829332e-01	7.07824800e-03
4.96404331e-04	3.18893248e-03
-1.53382622e-02	2.53622498e-03
