# Supplementary material for: Observation of angular momentum transfer among crystal lattice modes
Source: Nat Phys. 2026 May 12;22(7):1100–6. doi: 10.1038/s41567-026-03274-8 (PMC13423836; doi:10.1038/s41567-026-03274-8)
Supplement: Supplementary file 11 — Source data for Extended Data Fig. 2b–e. [file 41567_2026_3274_MOESM11_ESM.zip › extended_fig2c_EOS_THz_fluence.txt]

Electro-optic sampling of THz fields in fluence dependence, E-field in MV/cm
Time (ps)	E-field (100%)	E-field (96%)	E-field (87%)	E-field (74%)	E-field (57%)	E-field (39%)	E-field (22%)	E-field (9%)	E-field (1.5%)	E-field (1%)
-4.58000000e+00	7.43970415e-03	8.61450988e-03	9.34120765e-03	9.80203201e-03	9.50034898e-03	8.61434252e-03	7.88792465e-03	6.88946337e-03	6.77117236e-03	9.02522983e-03
-4.57000000e+00	7.57838675e-03	8.78044949e-03	9.54816382e-03	1.00244291e-02	9.70528055e-03	8.82381537e-03	8.06917577e-03	7.04216331e-03	6.92584494e-03	9.21470178e-03
-4.56000000e+00	7.73139017e-03	8.95532864e-03	9.76556451e-03	1.02527552e-02	9.91430119e-03	9.03717870e-03	8.25330591e-03	7.19644961e-03	7.08381248e-03	9.40776785e-03
-4.55000000e+00	7.89064153e-03	9.12949917e-03	9.98175918e-03	1.04747311e-02	1.01159377e-02	9.24298804e-03	8.43020693e-03	7.34379797e-03	7.23649766e-03	9.59389441e-03
-4.54000000e+00	8.04690269e-03	9.29233226e-03	1.01839268e-02	1.06770980e-02	1.02978173e-02	9.42895213e-03	8.58899755e-03	7.47504175e-03	7.37458510e-03	9.76161015e-03
-4.53000000e+00	8.19014323e-03	9.43265622e-03	1.03585892e-02	1.08461409e-02	1.04471522e-02	9.58241249e-03	8.71844905e-03	7.58072640e-03	7.48837859e-03	9.89894009e-03
-4.52000000e+00	8.30997324e-03	9.53924439e-03	1.04921850e-02	1.09682620e-02	1.05512705e-02	9.69086637e-03	8.80745166e-03	7.65149808e-03	7.56819836e-03	9.99389089e-03
-4.51000000e+00	8.39611594e-03	9.60132985e-03	1.05716767e-02	1.10305776e-02	1.05981682e-02	9.74250994e-03	8.84550081e-03	7.67850910e-03	7.60480082e-03	1.00349663e-02
-4.50000000e+00	8.43889710e-03	9.60912155e-03	1.05851634e-02	1.10215107e-02	1.05770579e-02	9.72677645e-03	8.82318021e-03	7.65382130e-03	7.58980142e-03	1.00116889e-02
-4.49000000e+00	8.42972629e-03	9.55429467e-03	1.05224665e-02	1.09313510e-02	1.04788848e-02	9.63484303e-03	8.73261781e-03	7.57078734e-03	7.51607995e-03	9.91510204e-03
-4.48000000e+00	8.36154442e-03	9.43042906e-03	1.03756597e-02	1.07527508e-02	1.02967850e-02	9.46008023e-03	8.56789101e-03	7.42439034e-03	7.37814736e-03	9.73822625e-03
-4.47000000e+00	8.22921329e-03	9.23337104e-03	1.01395121e-02	1.04811330e-02	1.00264601e-02	9.19842019e-03	8.32535897e-03	7.21152339e-03	7.17245452e-03	9.47644589e-03
-4.46000000e+00	8.02982478e-03	8.96149735e-03	9.81182112e-03	1.01149850e-02	9.66644843e-03	8.84862244e-03	8.00390291e-03	6.93119311e-03	6.89762527e-03	9.12780300e-03
-4.45000000e+00	7.76291143e-03	8.61586480e-03	9.39361305e-03	9.65602291e-03	9.21827420e-03	8.41242107e-03	7.60505951e-03	6.58463457e-03	6.55459944e-03	8.69318115e-03
-4.44000000e+00	7.43054479e-03	8.20023519e-03	8.88919911e-03	9.10921200e-03	8.68646661e-03	7.89454260e-03	7.13303745e-03	6.17532953e-03	6.14667606e-03	8.17636630e-03
-4.43000000e+00	7.03731398e-03	7.72097142e-03	8.30607927e-03	8.48264110e-03	8.07844355e-03	7.30259012e-03	6.59461356e-03	5.70892461e-03	5.67945150e-03	7.58397839e-03
-4.42000000e+00	6.59018310e-03	7.18680829e-03	7.65469633e-03	7.78725251e-03	7.40426435e-03	6.64679669e-03	5.99891097e-03	5.19305139e-03	5.16065328e-03	6.92527403e-03
-4.41000000e+00	6.09823300e-03	6.60850803e-03	6.94804989e-03	7.03643933e-03	6.67626209e-03	5.93965772e-03	5.35706845e-03	4.63705582e-03	4.59987547e-03	6.21182791e-03
-4.40000000e+00	5.57229921e-03	5.99841786e-03	6.20118794e-03	6.24552865e-03	5.90857299e-03	5.19545876e-03	4.68181602e-03	4.05164927e-03	4.00822733e-03	5.45710722e-03
-4.39000000e+00	5.02452388e-03	5.36995200e-03	5.43060090e-03	5.43117532e-03	5.11658637e-03	4.42972119e-03	3.98697748e-03	3.44849809e-03	3.39791149e-03	4.67595936e-03
-4.38000000e+00	4.46784438e-03	4.73702545e-03	4.65354835e-03	4.61069658e-03	4.31634273e-03	3.65859290e-03	3.28692452e-03	2.83977179e-03	2.78175211e-03	3.88403862e-03
-4.37000000e+00	3.91544491e-03	4.11346938e-03	3.88735261e-03	3.80138109e-03	3.52391085e-03	2.89821426e-03	2.59601003e-03	2.23767268e-03	2.17269634e-03	3.09720029e-03
-4.36000000e+00	3.38019956e-03	3.51245921e-03	3.14869534e-03	3.01980705e-03	2.75477524e-03	2.16409116e-03	1.92800926e-03	1.65397034e-03	1.58331357e-03	2.33089320e-03
-4.35000000e+00	2.87413566e-03	2.94598538e-03	2.45295301e-03	2.28120421e-03	2.02326493e-03	1.47050632e-03	1.29559718e-03	1.09956420e-03	1.02531759e-03	1.59958096e-03
-4.34000000e+00	2.40794500e-03	2.42439423e-03	1.81360475e-03	1.59889099e-03	1.34205114e-03	8.29998052e-04	7.09887833e-04	5.84095404e-04	5.09134579e-04	9.16220565e-04
-4.33000000e+00	1.99056764e-03	1.95602177e-03	1.24174157e-03	9.83814152e-04	7.21737363e-04	2.52931218e-04	1.80057751e-04	1.15626377e-04	4.35378009e-05	2.91823151e-04
-4.32000000e+00	1.62886839e-03	1.54693759e-03	7.45700107e-04	4.44211848e-04	1.70559176e-04	-2.52820098e-04	-2.86929480e-04	-2.99598136e-04	-3.64634835e-04	-2.64883391e-04
-4.31000000e+00	1.32742093e-03	1.20080907e-03	3.30836443e-04	-1.45863937e-05	-3.05795626e-04	-6.82065454e-04	-6.86486814e-04	-6.57299254e-04	-7.10668554e-04	-7.47676617e-04
-4.30000000e+00	1.08840790e-03	9.18888915e-04	-5.52610421e-07	-3.90217049e-04	-7.04243215e-04	-1.03236097e-03	-1.01645120e-03	-9.55217723e-04	-9.92058905e-04	-1.15294009e-03
-4.29000000e+00	9.11638738e-04	7.00121750e-04	-2.49161753e-04	-6.83199999e-04	-1.02424025e-03	-1.30394421e-03	-1.27701745e-03	-1.19307492e-03	-1.20849793e-03	-1.47964304e-03
-4.28000000e+00	7.94680391e-04	5.41358399e-04	-4.18472240e-04	-8.96726275e-04	-1.26761133e-03	-1.49955020e-03	-1.47056735e-03	-1.37244791e-03	-1.36176450e-03	-1.72920650e-03
-4.27000000e+00	7.33089965e-04	4.37660908e-04	-5.14426322e-04	-1.03633340e-03	-1.43828383e-03	-1.62412388e-03	-1.60140853e-03	-1.49656982e-03	-1.45552887e-03	-1.90526968e-03
-4.26000000e+00	7.20732955e-04	3.82676475e-04	-5.45003795e-04	-1.10949113e-03	-1.54195067e-03	-1.68444957e-03	-1.67544185e-03	-1.57007040e-03	-1.49508593e-03	-2.01337464e-03
-4.25000000e+00	7.50166675e-04	3.69055537e-04	-5.19727886e-04	-1.12512435e-03	-1.58568468e-03	-1.68872181e-03	-1.69977945e-03	-1.59867411e-03	-1.48703424e-03	-2.06059154e-03
-4.24000000e+00	8.13065703e-04	3.88887885e-04	-4.49130327e-04	-1.09310207e-03	-1.57752899e-03	-1.64608355e-03	-1.68233680e-03	-1.58887434e-03	-1.43892039e-03	-2.05510783e-03
-4.23000000e+00	9.00664909e-04	4.34131087e-04	-3.44206237e-04	-1.02372158e-03	-1.52608747e-03	-1.56615840e-03	-1.63142240e-03	-1.54760239e-03	-1.35886847e-03	-2.00580569e-03
-4.22000000e+00	1.00419586e-03	4.97007495e-04	-2.15888258e-04	-9.27215616e-04	-1.44013699e-03	-1.45860213e-03	-1.55534720e-03	-1.48190866e-03	-1.25521383e-03	-1.92185038e-03
-4.21000000e+00	1.11529399e-03	5.70349550e-04	-7.45665126e-05	-8.13306960e-04	-1.32828011e-03	-1.33269551e-03	-1.46207303e-03	-1.39867167e-03	-1.13615899e-03	-1.81230956e-03
-4.20000000e+00	1.22635697e-03	6.47877581e-04	7.03233185e-05	-6.90830696e-04	-1.19865210e-03	-1.19699713e-03	-1.35891562e-03	-1.30434709e-03	-1.00946651e-03	-1.68582024e-03
-4.19000000e+00	1.33083820e-03	7.24399573e-04	2.10626930e-04	-5.67439044e-04	-1.05869175e-03	-1.05906931e-03	-1.25231343e-03	-1.20476612e-03	-8.82200584e-04	-1.55031540e-03
-4.18000000e+00	1.42346442e-03	7.95927937e-04	3.39702493e-04	-4.49397709e-04	-9.14979952e-04	-9.25285326e-04	-1.14766838e-03	-1.10498825e-03	-7.60525534e-04	-1.41281759e-03
-4.17000000e+00	1.50037086e-03	8.59713840e-04	4.52551415e-04	-3.41476766e-04	-7.73145492e-04	-8.00720443e-04	-1.04926007e-03	-1.00921018e-03	-6.49565173e-04	-1.27930215e-03
-4.16000000e+00	1.55915266e-03	9.14204781e-04	5.45850377e-04	-2.46933345e-04	-6.37833008e-04	-6.89123994e-04	-9.60230149e-04	-9.20728732e-04	-5.53323651e-04	-1.15462812e-03
-4.15000000e+00	1.59883590e-03	9.58935436e-04	6.17891873e-04	-1.67578230e-04	-5.12724580e-04	-5.92965217e-04	-8.82629782e-04	-8.41952895e-04	-4.74664739e-04	-1.04253108e-03
-4.14000000e+00	1.61977578e-03	9.94365213e-04	6.68445230e-04	-1.03914211e-04	-4.00603914e-04	-5.13541649e-04	-8.17519782e-04	-7.74457541e-04	-4.15343722e-04	-9.45668977e-04
-4.13000000e+00	1.62349305e-03	1.02167821e-03	6.98553715e-04	-5.53308697e-05	-3.03450645e-04	-4.51136118e-04	-7.65110834e-04	-7.19069648e-04	-3.76083793e-04	-8.65710100e-04
-4.12000000e+00	1.61246233e-03	1.04256233e-03	7.10285733e-04	-2.03384554e-05	-2.22551917e-04	-4.05206716e-04	-7.24929967e-04	-6.75977046e-04	-3.56687379e-04	-8.03450836e-04
-4.11000000e+00	1.58986770e-03	1.05898409e-03	7.06459225e-04	3.17719655e-06	-1.58619118e-04	-3.74593652e-04	-6.95999257e-04	-6.44849529e-04	-3.56172063e-04	-7.58951063e-04
-4.10000000e+00	1.55934138e-03	1.07297461e-03	6.90358138e-04	1.76963336e-05	-1.11899192e-04	-3.57727509e-04	-6.77013555e-04	-6.24962779e-04	-3.72920806e-04	-7.31675488e-04
-4.09000000e+00	1.52470122e-03	1.08643973e-03	6.65458518e-04	2.58196311e-05	-8.22722366e-05	-3.52825020e-04	-6.66505630e-04	-6.15316793e-04	-4.04836811e-04	-7.20630914e-04
-4.08000000e+00	1.48970140e-03	1.10100466e-03	6.35179376e-04	3.00489007e-05	-6.93297798e-05	-3.58060890e-04	-6.62989412e-04	-6.14742144e-04	-4.49494595e-04	-7.24491395e-04
-4.07000000e+00	1.45780892e-03	1.11790006e-03	6.02670401e-04	3.26047748e-05	-7.24310265e-05	-3.71707181e-04	-6.65074747e-04	-6.21989447e-04	-5.04280446e-04	-7.41705729e-04
-4.06000000e+00	1.43201576e-03	1.13789267e-03	5.70644983e-04	3.52885009e-05	-9.07372140e-05	-3.92235066e-04	-6.71549971e-04	-6.35799482e-04	-5.66517273e-04	-7.70584301e-04
-4.05000000e+00	1.41469421e-03	1.16126048e-03	5.41263225e-04	3.93913784e-05	-1.23226728e-04	-4.18377120e-04	-6.81431559e-04	-6.54953456e-04	-6.33570789e-04	-8.09364745e-04
-4.04000000e+00	1.40749935e-03	1.18780900e-03	5.16065909e-04	4.56518802e-05	-1.68695675e-04	-4.49151528e-04	-6.93982684e-04	-6.78304765e-04	-7.02935755e-04	-8.56258132e-04
-4.03000000e+00	1.41132014e-03	1.21692263e-03	4.95956993e-04	5.42573781e-05	-2.25750004e-04	-4.83852326e-04	-7.08704796e-04	-7.04795025e-04	-7.72302632e-04	-9.09479086e-04
-4.02000000e+00	1.42627753e-03	1.24764327e-03	4.81229375e-04	6.48848083e-05	-2.92795917e-04	-5.22012009e-04	-7.25307905e-04	-7.33458204e-04	-8.39606244e-04	-9.67264439e-04
-4.01000000e+00	1.45176579e-03	1.27876702e-03	4.71626501e-04	7.67727037e-05	-3.68035241e-04	-5.63344337e-04	-7.43666290e-04	-7.63417187e-04	-9.03058884e-04	-1.02788551e-03
-4.00000000e+00	1.48653118e-03	1.30894951e-03	4.66431002e-04	8.88158636e-05	-4.49471646e-04	-6.07675867e-04	-7.63766593e-04	-7.93877107e-04	-9.61170782e-04	-1.08965902e-03
-3.99000000e+00	1.52878062e-03	1.33681100e-03	4.64570969e-04	9.96735218e-05	-5.34932156e-04	-6.54874724e-04	-7.85654973e-04	-8.24119336e-04	-1.01276084e-03	-1.15096102e-03
-3.98000000e+00	1.57631227e-03	1.36103321e-03	4.64734613e-04	1.07882171e-04	-6.22106638e-04	-7.04784388e-04	-8.09389031e-04	-8.53499176e-04	-1.05696026e-03	-1.21024678e-03
-3.97000000e+00	1.62665943e-03	1.38044167e-03	4.65484891e-04	1.11965096e-04	-7.08605736e-04	-7.57168912e-04	-8.34998942e-04	-8.81449193e-04	-1.09321112e-03	-1.26607849e-03
-3.96000000e+00	1.67723929e-03	1.39406920e-03	4.65366958e-04	1.10532019e-04	-7.92035649e-04	-8.11674268e-04	-8.62460605e-04	-9.07488855e-04	-1.12126113e-03	-1.31716056e-03
-3.95000000e+00	1.72549873e-03	1.40119842e-03	4.63003005e-04	1.02363917e-04	-8.70086007e-04	-8.67808475e-04	-8.91681934e-04	-9.31239912e-04	-1.14115517e-03	-1.36238086e-03
-3.94000000e+00	1.76905017e-03	1.40138295e-03	4.57170802e-04	8.64798545e-05	-9.40625457e-04	-9.24941072e-04	-9.22501787e-04	-9.52445775e-04	-1.15322336e-03	-1.40085482e-03
-3.93000000e+00	1.80579154e-03	1.39444908e-03	4.46864119e-04	6.21844091e-05	-1.00179829e-03	-9.82320574e-04	-9.54699629e-04	-9.70992283e-04	-1.15806480e-03	-1.43196809e-03
-3.92000000e+00	1.83400581e-03	1.38048092e-03	4.31334782e-04	2.90958981e-05	-1.05211478e-03	-1.03910682e-03	-9.88012926e-04	-9.86926647e-04	-1.15652597e-03	-1.45541293e-03
-3.91000000e+00	1.85243689e-03	1.35979317e-03	4.10117498e-04	-1.28431179e-05	-1.09052789e-03	-1.09441385e-03	-1.02215860e-03	-1.00047116e-03	-1.14967236e-03	-1.47121342e-03
-3.90000000e+00	1.86033994e-03	1.33289604e-03	3.83039563e-04	-6.33705715e-05	-1.11648966e-03	-1.14735822e-03	-1.05685468e-03	-1.01202846e-03	-1.13875239e-03	-1.47973487e-03
-3.89000000e+00	1.85750537e-03	1.30045693e-03	3.50218142e-04	-1.21921802e-04	-1.12998179e-03	-1.19710727e-03	-1.09183837e-03	-1.02217564e-03	-1.12515282e-03	-1.48167415e-03
-3.88000000e+00	1.84425722e-03	1.26326279e-03	3.12047993e-04	-1.87655358e-04	-1.13151669e-03	-1.24292230e-03	-1.12687764e-03	-1.03164544e-03	-1.11034573e-03	-1.47802867e-03
-3.87000000e+00	1.82142728e-03	1.22218667e-03	2.69182352e-04	-2.59484525e-04	-1.12210741e-03	-1.28419234e-03	-1.16177396e-03	-1.04129379e-03	-1.09582775e-03	-1.47004374e-03
-3.86000000e+00	1.79030734e-03	1.17816033e-03	2.22509241e-04	-3.36111824e-04	-1.10320702e-03	-1.32045506e-03	-1.19635527e-03	-1.05205430e-03	-1.08305320e-03	-1.45913980e-03
-3.85000000e+00	1.75258267e-03	1.13215399e-03	1.73124803e-04	-4.16064341e-04	-1.07662056e-03	-1.35140328e-03	-1.23045955e-03	-1.06488145e-03	-1.07336349e-03	-1.44682310e-03
-3.84000000e+00	1.71025019e-03	1.08516296e-03	1.22304579e-04	-4.97728504e-04	-1.04439466e-03	-1.37687663e-03	-1.26391016e-03	-1.08068551e-03	-1.06791623e-03	-1.43458469e-03
-3.83000000e+00	1.66552521e-03	1.03819979e-03	7.14728955e-05	-5.79383696e-04	-1.00869177e-03	-1.39683965e-03	-1.29648575e-03	-1.10026322e-03	-1.06761749e-03	-1.42379460e-03
-3.82000000e+00	1.62074095e-03	9.92289875e-04	2.21699579e-05	-6.59234833e-04	-9.71657344e-04	-1.41134907e-03	-1.32788820e-03	-1.12422876e-03	-1.07306174e-03	-1.41559832e-03
-3.81000000e+00	1.57824467e-03	9.48467723e-04	-2.39841925e-05	-7.35444664e-04	-9.35289016e-04	-1.42051402e-03	-1.35771245e-03	-1.15295034e-03	-1.08448329e-03	-1.41082376e-03
-3.80000000e+00	1.54029480e-03	9.07771294e-04	-6.53298602e-05	-8.06166957e-04	-9.01316767e-04	-1.42445370e-03	-1.38542254e-03	-1.18649712e-03	-1.10172343e-03	-1.40990596e-03
-3.79000000e+00	1.50896267e-03	8.71231653e-04	-1.00212944e-04	-8.69581928e-04	-8.71102654e-04	-1.42325754e-03	-1.41033798e-03	-1.22460132e-03	-1.12421649e-03	-1.41283665e-03
-3.78000000e+00	1.48604260e-03	8.39855983e-04	-1.27035835e-04	-9.23935243e-04	-8.45567223e-04	-1.41695257e-03	-1.43163366e-03	-1.26663913e-03	-1.15099728e-03	-1.41914370e-03
-3.77000000e+00	1.47297352e-03	8.14602711e-04	-1.44313958e-04	-9.67581535e-04	-8.25147996e-04	-1.40548219e-03	-1.44835606e-03	-1.31163320e-03	-1.18073135e-03	-1.42790415e-03
-3.76000000e+00	1.47077492e-03	7.96348576e-04	-1.50737225e-04	-9.99032867e-04	-8.09793119e-04	-1.38869970e-03	-1.45945675e-03	-1.35827799e-03	-1.21176792e-03	-1.43779186e-03
-3.75000000e+00	1.47999947e-03	7.85848548e-04	-1.45234779e-04	-1.01701178e-03	-7.98990737e-04	-1.36637843e-03	-1.46384319e-03	-1.40498774e-03	-1.24221415e-03	-1.44715855e-03
-3.74000000e+00	1.50070408e-03	7.83690631e-04	-1.27040560e-04	-1.02050768e-03	-7.91832058e-04	-1.33823884e-03	-1.46044498e-03	-1.44996525e-03	-1.27002791e-03	-1.45414435e-03
-3.73000000e+00	1.53244056e-03	7.90248537e-04	-9.57564362e-05	-1.00883438e-03	-7.87103577e-04	-1.30399150e-03	-1.44829221e-03	-1.49128820e-03	-1.29312464e-03	-1.45681187e-03
-3.72000000e+00	1.57426645e-03	8.05635988e-04	-5.14089764e-05	-9.81685758e-04	-7.83401768e-04	-1.26339296e-03	-1.42660140e-03	-1.52700843e-03	-1.30949310e-03	-1.45329540e-03
-3.71000000e+00	1.62477585e-03	8.29666823e-04	5.50438855e-06	-9.39185726e-04	-7.79261862e-04	-1.21631035e-03	-1.39486313e-03	-1.55525852e-03	-1.31731366e-03	-1.44195584e-03
-3.70000000e+00	1.68214945e-03	8.61825154e-04	7.39841818e-05	-8.81928237e-04	-7.73291242e-04	-1.16278929e-03	-1.35292495e-03	-1.57435926e-03	-1.31507234e-03	-1.42153050e-03
-3.69000000e+00	1.74422231e-03	9.01249522e-04	1.52516735e-04	-8.11002954e-04	-7.64297611e-04	-1.10311909e-03	-1.30106277e-03	-1.58292159e-03	-1.30166381e-03	-1.39126733e-03
-3.68000000e+00	1.80856708e-03	9.46734272e-04	2.39084514e-04	-7.28002376e-04	-7.51402447e-04	-1.03788879e-03	-1.24003420e-03	-1.57993643e-03	-1.27647684e-03	-1.35103316e-03
-3.67000000e+00	1.87258983e-03	9.96750360e-04	3.31201339e-04	-6.35006912e-04	-7.34131289e-04	-9.68028044e-04	-1.17110807e-03	-1.56484669e-03	-1.23945641e-03	-1.30138740e-03
-3.66000000e+00	1.93363509e-03	1.04948648e-03	4.25973666e-04	-5.34545437e-04	-7.12474102e-04	-8.94827634e-04	-1.09606568e-03	-1.53759662e-03	-1.19113812e-03	-1.24361416e-03
-3.65000000e+00	1.98909597e-03	1.10290996e-03	5.20187526e-04	-4.29530244e-04	-6.86911098e-04	-8.19935405e-04	-1.01717074e-03	-1.49865500e-03	-1.13265168e-03	-1.17970866e-03
-3.64000000e+00	2.03652519e-03	1.15484533e-03	6.10419128e-04	-3.23167006e-04	-6.58401933e-04	-7.45325423e-04	-9.37107332e-04	-1.44901032e-03	-1.06569247e-03	-1.11231655e-03
-3.63000000e+00	2.07374213e-03	1.20306706e-03	6.93165406e-04	-2.18842133e-04	-6.28338821e-04	-6.73239797e-04	-8.58886982e-04	-1.39013781e-03	-9.92461496e-04	-1.04462786e-03
-3.62000000e+00	2.09893154e-03	1.24540177e-03	7.64989263e-04	-1.19991764e-04	-5.98466683e-04	-6.06104796e-04	-7.85728470e-04	-1.32393974e-03	-9.15576505e-04	-9.80230544e-04
-3.61000000e+00	2.11072911e-03	1.27983404e-03	8.22672896e-04	-2.99582887e-05	-5.70775838e-04	-5.46424926e-04	-7.20915808e-04	-1.25266235e-03	-8.37958272e-04	-9.22931099e-04
-3.60000000e+00	2.10828984e-03	1.30460972e-03	8.63371555e-04	4.81582969e-05	-5.47374632e-04	-4.96660488e-04	-6.67641781e-04	-1.17879400e-03	-7.62697950e-04	-8.76552453e-04
-3.59000000e+00	2.09133561e-03	1.31833016e-03	8.84759507e-04	1.11645918e-04	-5.30350853e-04	-4.59095744e-04	-6.28845734e-04	-1.10495024e-03	-6.92912382e-04	-8.44720821e-04
-3.58000000e+00	2.06017898e-03	1.32003136e-03	8.85159831e-04	1.58314088e-04	-5.21631512e-04	-4.35705924e-04	-6.07055148e-04	-1.03375252e-03	-6.31595122e-04	-8.30654322e-04
-3.57000000e+00	2.01572144e-03	1.30924240e-03	8.63650068e-04	1.86607083e-04	-5.22850668e-04	-4.28031906e-04	-6.04240797e-04	-9.67707233e-04	-5.81471233e-04	-8.36966319e-04
-3.56000000e+00	1.95942514e-03	1.28601907e-03	8.20136661e-04	1.95688708e-04	-5.35234427e-04	-4.37071380e-04	-6.21694854e-04	-9.09092122e-04	-5.44863795e-04	-8.65495790e-04
-3.55000000e+00	1.89325846e-03	1.25094963e-03	7.55392490e-04	1.85492070e-04	-5.59511013e-04	-4.63194698e-04	-6.59940292e-04	-8.59856153e-04	-5.23579477e-04	-9.17175560e-04
-3.54000000e+00	1.81961696e-03	1.20513145e-03	6.71053610e-04	1.56729565e-04	-5.95852138e-04	-5.06092341e-04	-7.18678287e-04	-8.21538473e-04	-5.18819460e-04	-9.91947127e-04
-3.53000000e+00	1.74122233e-03	1.15011906e-03	5.69573382e-04	1.10860560e-04	-6.43849736e-04	-5.64759205e-04	-7.96778245e-04	-7.95210590e-04	-5.31120686e-04	-1.08872807e-03
-3.52000000e+00	1.66100321e-03	1.08784572e-03	4.54134518e-04	5.00167718e-05	-7.02529802e-04	-6.37518689e-04	-8.92312558e-04	-7.81444646e-04	-5.60330693e-04	-1.20543494e-03
-3.51000000e+00	1.58196270e-03	1.02052236e-03	3.28521891e-04	-2.31120100e-05	-7.70402586e-04	-7.22087088e-04	-1.00263554e-03	-7.80309017e-04	-6.05617496e-04	-1.33906139e-03
-3.50000000e+00	1.50703808e-03	9.50519260e-04	1.96961259e-04	-1.05426584e-04	-8.45546018e-04	-8.15676191e-04	-1.12450320e-03	-7.91390909e-04	-6.65514044e-04	-1.48580777e-03
-3.49000000e+00	1.43895908e-03	8.80236725e-04	6.39311187e-05	-1.93593727e-04	-9.25717048e-04	-9.15129368e-04	-1.25422804e-03	-8.13844058e-04	-7.37994890e-04	-1.64125575e-03
-3.48000000e+00	1.38011116e-03	8.11972167e-04	-6.60433498e-05	-2.84238625e-04	-1.00848379e-03	-1.01708413e-03	-1.38786052e-03	-8.46458216e-04	-8.20580963e-04	-1.80057860e-03
-3.47000000e+00	1.33241059e-03	7.47791052e-04	-1.88604018e-04	-3.74143203e-04	-1.09137000e-03	-1.11815212e-03	-1.52138722e-03	-8.87745967e-04	-9.10466791e-04	-1.95877569e-03
-3.46000000e+00	1.29719760e-03	6.89409384e-04	-2.99770216e-04	-4.60438323e-04	-1.17200264e-03	-1.21510605e-03	-1.65093451e-03	-9.36041466e-04	-1.00466332e-03	-2.11091859e-03
-3.45000000e+00	1.27515366e-03	6.38094799e-04	-3.96134644e-04	-5.40777740e-04	-1.24825301e-03	-1.30506238e-03	-1.77296563e-03	-9.89605155e-04	-1.10014861e-03	-2.25239508e-03
-3.44000000e+00	1.26624796e-03	5.94592499e-04	-4.75034072e-04	-6.13482362e-04	-1.31836251e-03	-1.38564826e-03	-1.88445972e-03	-1.04672826e-03	-1.19401825e-03	-2.37913778e-03
-3.43000000e+00	1.26971695e-03	5.59080961e-04	-5.34685145e-04	-6.77644764e-04	-1.38104484e-03	-1.45514212e-03	-1.98306196e-03	-1.10583107e-03	-1.28362754e-03	-2.48782474e-03
-3.42000000e+00	1.28407972e-03	5.31160752e-04	-5.74277251e-04	-7.33186079e-04	-1.43555822e-03	-1.51257849e-03	-2.06719568e-03	-1.16554929e-03	-1.36671756e-03	-2.57604118e-03
-3.41000000e+00	1.30719011e-03	5.09877980e-04	-5.94016516e-04	-7.80860128e-04	-1.48174291e-03	-1.55780970e-03	-2.13612957e-03	-1.22480392e-03	-1.44151877e-03	-2.64239342e-03
-3.40000000e+00	1.33632483e-03	4.93781849e-04	-5.95117497e-04	-8.22202845e-04	-1.52002179e-03	-1.59151964e-03	-2.18999573e-03	-1.28285066e-03	-1.50682650e-03	-2.68656904e-03
-3.39000000e+00	1.36830503e-03	4.81013830e-04	-5.79741937e-04	-8.59428578e-04	-1.55136396e-03	-1.61518758e-03	-2.22975744e-03	-1.33930651e-03	-1.56204456e-03	-2.70934032e-03
-3.38000000e+00	1.39964676e-03	4.69423975e-04	-5.50886827e-04	-8.95278321e-04	-1.57721370e-03	-1.63100330e-03	-2.25712839e-03	-1.39415246e-03	-1.60719509e-03	-2.71251097e-03
-3.37000000e+00	1.42673429e-03	4.56708155e-04	-5.12226895e-04	-9.32828308e-04	-1.59938973e-03	-1.64173766e-03	-2.27444838e-03	-1.44771246e-03	-1.64289447e-03	-2.69880984e-03
-3.36000000e+00	1.44600842e-03	4.40558588e-04	-4.67919302e-04	-9.75270284e-04	-1.61996107e-03	-1.65057557e-03	-2.28452300e-03	-1.50061051e-03	-1.67029721e-03	-2.67173762e-03
-3.35000000e+00	1.45416080e-03	4.18818992e-04	-4.22380601e-04	-1.02567704e-03	-1.64110781e-03	-1.66092112e-03	-2.29043721e-03	-1.55370869e-03	-1.69101131e-03	-2.63537584e-03
-3.34000000e+00	1.44832457e-03	3.89635152e-04	-3.80047840e-04	-1.08676822e-03	-1.66497595e-03	-1.67618599e-03	-2.29535419e-03	-1.60803038e-03	-1.70699058e-03	-2.59416879e-03
-3.33000000e+00	1.42625089e-03	3.51591706e-04	-3.45136824e-04	-1.16069190e-03	-1.69353554e-03	-1.69957392e-03	-2.30231187e-03	-1.66467337e-03	-1.72041006e-03	-2.55269091e-03
-3.32000000e+00	1.38646164e-03	3.03826475e-04	-3.21411017e-04	-1.24883685e-03	-1.72845168e-03	-1.73387416e-03	-2.31402979e-03	-1.72471846e-03	-1.73353215e-03	-2.51541249e-03
-3.31000000e+00	1.32836874e-03	2.46114745e-04	-3.11974245e-04	-1.35168879e-03	-1.77097651e-03	-1.78127665e-03	-2.33273792e-03	-1.78913918e-03	-1.74857109e-03	-2.48647645e-03
-3.30000000e+00	1.25235223e-03	1.78917454e-04	-3.19099273e-04	-1.46874156e-03	-1.82186937e-03	-1.84322045e-03	-2.36003832e-03	-1.85871820e-03	-1.76756355e-03	-2.46949802e-03
-3.29000000e+00	1.15979089e-03	1.03389170e-04	-3.44102519e-04	-1.59847061e-03	-1.88135011e-03	-1.92028494e-03	-2.39680794e-03	-1.93397565e-03	-1.79225269e-03	-2.46739779e-03
-3.28000000e+00	1.05304134e-03	2.13439630e-05	-3.87272694e-04	-1.73837252e-03	-1.94908865e-03	-2.01213125e-03	-2.44314880e-03	-2.01511367e-03	-1.82399201e-03	-2.48227612e-03
-3.27000000e+00	9.35364344e-04	-6.48203210e-05	-4.47858199e-04	-1.88506989e-03	-2.02423119e-03	-2.11749790e-03	-2.49838861e-03	-2.10198079e-03	-1.86367436e-03	-2.51533473e-03
-3.26000000e+00	8.10799566e-04	-1.52236478e-04	-5.24114740e-04	-2.03447672e-03	-2.10546135e-03	-2.23425200e-03	-2.56113227e-03	-2.19405819e-03	-1.91168954e-03	-2.56684816e-03
-3.25000000e+00	6.83993168e-04	-2.37715814e-04	-6.13411161e-04	-2.18201544e-03	-2.19109194e-03	-2.35949347e-03	-2.62936099e-03	-2.29046910e-03	-1.96791273e-03	-2.63618536e-03
-3.24000000e+00	5.59985137e-04	-3.17922143e-04	-7.12387985e-04	-2.32287316e-03	-2.27918138e-03	-2.48970710e-03	-2.70057358e-03	-2.39001065e-03	-2.03172378e-03	-2.72187841e-03
-3.23000000e+00	4.43965902e-04	-3.89562861e-04	-8.17159960e-04	-2.45228179e-03	-2.36766668e-03	-2.62095385e-03	-2.77196136e-03	-2.49120655e-03	-2.10205572e-03	-2.82173337e-03
-3.22000000e+00	3.41013876e-04	-4.49586727e-04	-9.23551108e-04	-2.56580527e-03	-2.45450445e-03	-2.74909063e-03	-2.84060619e-03	-2.59237752e-03	-2.17746939e-03	-2.93297574e-03
-3.21000000e+00	2.55827113e-04	-4.95377263e-04	-1.02734865e-03	-2.65961584e-03	-2.53781016e-03	-2.87000586e-03	-2.90368963e-03	-2.69172538e-03	-2.25624903e-03	-3.05242154e-03
-3.20000000e+00	1.92463189e-04	-5.24930457e-04	-1.12456075e-03	-2.73074202e-03	-2.61598661e-03	-2.97985707e-03	-2.95870030e-03	-2.78742580e-03	-2.33651315e-03	-3.17666395e-03
-3.19000000e+00	1.54101612e-04	-5.37005957e-04	-1.21166263e-03	-2.77727240e-03	-2.68783284e-03	-3.07529631e-03	-3.00362644e-03	-2.87772427e-03	-2.41633347e-03	-3.30226495e-03
-3.18000000e+00	1.42842416e-04	-5.31241946e-04	-1.28581584e-03	-2.79850156e-03	-2.75262625e-03	-3.15367006e-03	-3.03712114e-03	-2.96102942e-03	-2.49385474e-03	-3.42594125e-03
-3.17000000e+00	1.59553197e-04	-5.08225582e-04	-1.34504709e-03	-2.79500819e-03	-2.81017237e-03	-3.21318136e-03	-3.05862946e-03	-3.03599821e-03	-2.56740783e-03	-3.54473493e-03
-3.16000000e+00	2.03774678e-04	-4.69513037e-04	-1.38837516e-03	-2.76865931e-03	-2.86081888e-03	-3.25300433e-03	-3.06846830e-03	-3.10160774e-03	-2.63560926e-03	-3.65615979e-03
-3.15000000e+00	2.73692064e-04	-4.17595773e-04	-1.41587725e-03	-2.72253899e-03	-2.90543289e-03	-3.27334382e-03	-3.06785283e-03	-3.15720954e-03	-2.69744091e-03	-3.75831653e-03
-3.14000000e+00	3.66176062e-04	-3.55812590e-04	-1.42869009e-03	-2.66080466e-03	-2.94534285e-03	-3.27543632e-03	-3.05886634e-03	-3.20256279e-03	-2.75230501e-03	-3.84997145e-03
-3.13000000e+00	4.76893763e-04	-2.88210060e-04	-1.42894479e-03	-2.58847857e-03	-2.98224884e-03	-3.26149185e-03	-3.04437372e-03	-3.23784490e-03	-2.80005111e-03	-3.93059566e-03
-3.12000000e+00	6.00485668e-04	-2.19356981e-04	-1.41963859e-03	-2.51118600e-03	-3.01810712e-03	-3.23457983e-03	-3.02788235e-03	-3.26363862e-03	-2.84097352e-03	-4.00036381e-03
-3.11000000e+00	7.30801415e-04	-1.54121346e-04	-1.40445071e-03	-2.43485515e-03	-3.05499642e-03	-3.19846582e-03	-3.01335729e-03	-3.28089673e-03	-2.87577960e-03	-4.06011406e-03
-3.10000000e+00	8.61183213e-04	-9.74208000e-05	-1.38751311e-03	-2.36539623e-03	-3.09497464e-03	-3.15740849e-03	-3.00500105e-03	-3.29088658e-03	-2.90553127e-03	-4.11127227e-03
-3.09000000e+00	9.84783111e-04	-5.39595175e-05	-1.37314983e-03	-2.30837859e-03	-3.13993524e-03	-3.11592892e-03	-3.00701017e-03	-3.29511807e-03	-2.93156390e-03	-4.15574604e-03
-3.08000000e+00	1.09489794e-03	-2.79657167e-05	-1.36560093e-03	-2.26872494e-03	-3.19147277e-03	-3.07856594e-03	-3.02332294e-03	-3.29525941e-03	-2.95538825e-03	-4.19579507e-03
-3.07000000e+00	1.18530444e-03	-2.29445327e-05	-1.36874810e-03	-2.25044092e-03	-3.25076598e-03	-3.04963173e-03	-3.05737322e-03	-3.29304611e-03	-2.97858234e-03	-4.23388572e-03
-3.06000000e+00	1.25057667e-03	-4.14606723e-05	-1.38585928e-03	-2.25639606e-03	-3.31848635e-03	-3.03298224e-03	-3.11186536e-03	-3.29018856e-03	-3.00268088e-03	-4.27253814e-03
-3.05000000e+00	1.28636850e-03	-8.49641134e-05	-1.41936849e-03	-2.28816923e-03	-3.39473782e-03	-3.03181556e-03	-3.18858416e-03	-3.28828387e-03	-3.02907000e-03	-4.31417451e-03
-3.04000000e+00	1.28964540e-03	-1.53670160e-04	-1.47070530e-03	-2.34596789e-03	-3.47903191e-03	-3.04850984e-03	-3.28825212e-03	-3.28873713e-03	-3.05889482e-03	-4.36097664e-03
-3.03000000e+00	1.25885259e-03	-2.46502497e-04	-1.54018524e-03	-2.42862580e-03	-3.57030006e-03	-3.08450980e-03	-3.41044322e-03	-3.29269676e-03	-3.09298645e-03	-4.41476043e-03
-3.02000000e+00	1.19400957e-03	-3.61104656e-04	-1.62696887e-03	-2.53367940e-03	-3.66694289e-03	-3.14026777e-03	-3.55355965e-03	-3.30100747e-03	-3.13181370e-03	-4.47687365e-03
-3.01000000e+00	1.09672509e-03	-4.93921613e-04	-1.72909298e-03	-2.65751838e-03	-3.76691404e-03	-3.21524203e-03	-3.71487393e-03	-3.31418347e-03	-3.17546307e-03	-4.54812202e-03
-3.00000000e+00	9.70130935e-04	-6.40349405e-04	-1.84357298e-03	-2.79560120e-03	-3.86783382e-03	-3.30795173e-03	-3.89063514e-03	-3.33240318e-03	-3.22364854e-03	-4.62872706e-03
-2.99000000e+00	8.18737003e-04	-7.94946734e-04	-1.96657103e-03	-2.94272307e-03	-3.96712676e-03	-3.41608411e-03	-4.07623422e-03	-3.35552537e-03	-3.27575059e-03	-4.71831725e-03
-2.98000000e+00	6.48214781e-04	-9.51698876e-04	-2.09362018e-03	-3.09332022e-03	-4.06217526e-03	-3.53664718e-03	-4.26641966e-03	-3.38312548e-03	-3.33088164e-03	-4.81595242e-03
-2.97000000e+00	4.65119878e-04	-1.10432097e-03	-2.21989155e-03	-3.24179259e-03	-4.15048075e-03	-3.66615784e-03	-4.45555207e-03	-3.41454965e-03	-3.38797329e-03	-4.92017946e-03
-2.96000000e+00	2.76567856e-04	-1.24658511e-03	-2.34048826e-03	-3.38282597e-03	-4.22982331e-03	-3.80085391e-03	-4.63788367e-03	-3.44898274e-03	-3.44587882e-03	-5.02911562e-03
-2.95000000e+00	8.98801120e-05	-1.37265390e-03	-2.45074839e-03	-3.51169446e-03	-4.29841055e-03	-3.93691704e-03	-4.80784721e-03	-3.48552615e-03	-3.50348337e-03	-5.14055458e-03
-2.94000000e+00	-8.77817059e-05	-1.47740211e-03	-2.54653836e-03	-3.62452581e-03	-4.35500687e-03	-4.07069306e-03	-4.96033832e-03	-3.52328034e-03	-3.55981342e-03	-5.25208896e-03
-2.93000000e+00	-2.49773521e-04	-1.55670822e-03	-2.62451841e-03	-3.71851400e-03	-4.39903529e-03	-4.19889664e-03	-5.09097555e-03	-3.56142678e-03	-3.61413713e-03	-5.36124236e-03
-2.92000000e+00	-3.90299962e-04	-1.60769890e-03	-2.68236343e-03	-3.79206691e-03	-4.43064518e-03	-4.31878818e-03	-5.19632351e-03	-3.59930410e-03	-3.66604748e-03	-5.46560339e-03
-2.91000000e+00	-5.04701171e-04	-1.62893130e-03	-2.71892515e-03	-3.84488059e-03	-4.45074079e-03	-4.42831274e-03	-5.27406684e-03	-3.63647342e-03	-3.71552144e-03	-5.56295431e-03
-2.90000000e+00	-5.89679925e-04	-1.62050140e-03	-2.73432475e-03	-3.87793629e-03	-4.46096769e-03	-4.52619298e-03	-5.32312524e-03	-3.67276842e-03	-3.76294992e-03	-5.65138727e-03
-2.89000000e+00	-6.43456802e-04	-1.58407043e-03	-2.72996941e-03	-3.89342068e-03	-4.46365615e-03	-4.61197133e-03	-5.34370352e-03	-3.70832674e-03	-3.80913528e-03	-5.72940169e-03
-2.88000000e+00	-6.65844902e-04	-1.52280575e-03	-2.70849078e-03	-3.89457451e-03	-4.46172293e-03	-4.68599927e-03	-5.33727389e-03	-3.74360021e-03	-3.85525559e-03	-5.79597792e-03
-2.87000000e+00	-6.58239929e-04	-1.44123743e-03	-2.67360796e-03	-3.88547913e-03	-4.45853515e-03	-4.74937530e-03	-5.30649205e-03	-3.77934262e-03	-3.90279720e-03	-5.85062360e-03
-2.86000000e+00	-6.23525940e-04	-1.34503657e-03	-2.62992237e-03	-3.87079383e-03	-4.45774238e-03	-4.80383600e-03	-5.25505205e-03	-3.81657545e-03	-3.95345957e-03	-5.89339060e-03
-2.85000000e+00	-5.65901675e-04	-1.24072606e-03	-2.58265596e-03	-3.85546017e-03	-4.46308463e-03	-4.85160780e-03	-5.18748856e-03	-3.85653280e-03	-4.00903836e-03	-5.92486275e-03
-2.84000000e+00	-4.90636662e-04	-1.13533864e-03	-2.53734768e-03	-3.84439097e-03	-4.47818610e-03	-4.89522928e-03	-5.10893789e-03	-3.90058860e-03	-4.07129459e-03	-5.94611583e-03
-2.83000000e+00	-4.03770211e-04	-1.03604026e-03	-2.49952595e-03	-3.84216292e-03	-4.50634530e-03	-4.93735574e-03	-5.02487175e-03	-3.95017007e-03	-4.14181867e-03	-5.95865327e-03
-2.82000000e+00	-3.11769545e-04	-9.49739265e-04	-2.47437634e-03	-3.85273104e-03	-4.55033309e-03	-4.98055896e-03	-4.94081854e-03	-4.00666240e-03	-4.22189888e-03	-5.96432228e-03
-2.81000000e+00	-2.21165690e-04	-8.82703039e-04	-2.46642413e-03	-3.87918219e-03	-4.61221013e-03	-5.02713527e-03	-4.86208803e-03	-4.07131048e-03	-4.31240350e-03	-5.96521615e-03
-2.80000000e+00	-1.38187009e-04	-8.40203620e-04	-2.47925084e-03	-3.92354219e-03	-4.69317464e-03	-5.07893460e-03	-4.79351454e-03	-4.14512356e-03	-4.41368511e-03	-5.96356924e-03
-2.79000000e+00	-6.84105270e-05	-8.26212470e-04	-2.51526166e-03	-3.98664776e-03	-4.79345022e-03	-5.13722178e-03	-4.73923247e-03	-4.22878907e-03	-4.52551430e-03	-5.96165114e-03
-2.78000000e+00	-1.64502614e-05	-8.43162063e-04	-2.57551826e-03	-4.06809079e-03	-4.91222162e-03	-5.20257934e-03	-4.70249583e-03	-4.32260131e-03	-4.64704792e-03	-5.96166637e-03
-2.77000000e+00	1.43001644e-05	-8.91788344e-04	-2.65964728e-03	-4.16623762e-03	-5.04762391e-03	-5.27485833e-03	-4.68555081e-03	-4.42640977e-03	-4.77683485e-03	-5.96566524e-03
-2.76000000e+00	2.18563352e-05	-9.71063676e-04	-2.76583068e-03	-4.27832204e-03	-5.19678792e-03	-5.35318065e-03	-4.68956701e-03	-4.53959127e-03	-4.91285990e-03	-5.97547028e-03
-2.75000000e+00	5.75275564e-06	-1.07822489e-03	-2.89087927e-03	-4.40060569e-03	-5.35594165e-03	-5.43599289e-03	-4.71462936e-03	-4.66104835e-03	-5.05262381e-03	-5.99262156e-03
-2.74000000e+00	-3.29326695e-05	-1.20889579e-03	-3.03038600e-03	-4.52859619e-03	-5.52056415e-03	-5.52116844e-03	-4.75978936e-03	-4.78923505e-03	-5.19325505e-03	-6.01834239e-03
-2.73000000e+00	-9.16407573e-05	-1.35729818e-03	-3.17895069e-03	-4.65730949e-03	-5.68558552e-03	-5.60615135e-03	-4.82317080e-03	-4.92220952e-03	-5.33164710e-03	-6.05352569e-03
-2.72000000e+00	-1.66476282e-04	-1.51654052e-03	-3.33046403e-03	-4.78156078e-03	-5.84562358e-03	-5.68813258e-03	-4.90212188e-03	-5.05771126e-03	-5.46461322e-03	-6.09873952e-03
-2.71000000e+00	-2.52428166e-04	-1.67896921e-03	-3.47843502e-03	-4.89626662e-03	-5.99524568e-03	-5.76424733e-03	-4.99340360e-03	-5.19325930e-03	-5.58904965e-03	-6.15424930e-03
-2.70000000e+00	-3.43652253e-04	-1.83656374e-03	-3.61634360e-03	-4.99674065e-03	-6.12924208e-03	-5.83178028e-03	-5.09340205e-03	-5.32626615e-03	-5.70209779e-03	-6.22005292e-03
-2.69000000e+00	-4.33800797e-04	-1.98135473e-03	-3.73799873e-03	-5.07896578e-03	-6.24289641e-03	-5.88836532e-03	-5.19835162e-03	-5.45416139e-03	-5.80129581e-03	-6.29592463e-03
-2.68000000e+00	-5.16380194e-04	-2.10584266e-03	-3.83788179e-03	-5.13982741e-03	-6.33223850e-03	-5.93216633e-03	-5.30455564e-03	-5.57451792e-03	-5.88471111e-03	-6.38146286e-03
-2.67000000e+00	-5.85116998e-04	-2.20339494e-03	-3.91145631e-03	-5.17729484e-03	-6.39426544e-03	-5.96202689e-03	-5.40859185e-03	-5.68517363e-03	-5.95104602e-03	-6.47613772e-03
-2.66000000e+00	-6.34311860e-04	-2.26860020e-03	-3.95542668e-03	-5.19054121e-03	-6.42711802e-03	-5.97757847e-03	-5.50749131e-03	-5.78434131e-03	-5.99971086e-03	-6.57933382e-03
-2.65000000e+00	-6.59161894e-04	-2.29756098e-03	-3.96793140e-03	-5.17999581e-03	-6.43020241e-03	-5.97929959e-03	-5.59888134e-03	-5.87070008e-03	-6.03086064e-03	-6.69038523e-03
-2.64000000e+00	-6.56033857e-04	-2.28810948e-03	-3.94866051e-03	-5.14732712e-03	-6.40424907e-03	-5.96852120e-03	-5.68108574e-03	-5.94346294e-03	-6.04539329e-03	-6.80860001e-03
-2.63000000e+00	-6.22673478e-04	-2.23993482e-03	-3.89889061e-03	-5.09535820e-03	-6.35130515e-03	-5.94737721e-03	-5.75317811e-03	-6.00241573e-03	-6.04491005e-03	-6.93327325e-03
-2.62000000e+00	-5.58339994e-04	-2.15461552e-03	-3.82143572e-03	-5.02792046e-03	-6.27465945e-03	-5.91870255e-03	-5.81498739e-03	-6.04792514e-03	-6.03164033e-03	-7.06368826e-03
-2.61000000e+00	-4.63859253e-04	-2.03555524e-03	-3.72051690e-03	-4.94965466e-03	-6.17870347e-03	-5.88588444e-03	-5.86705725e-03	-6.08091467e-03	-6.00833545e-03	-7.19910723e-03
-2.60000000e+00	-3.41593330e-04	-1.88782578e-03	-3.60155778e-03	-4.86577110e-03	-6.06873534e-03	-5.85267581e-03	-5.91056413e-03	-6.10280969e-03	-5.97813695e-03	-7.33875332e-03
-2.59000000e+00	-1.95329284e-04	-1.71792537e-03	-3.47091736e-03	-4.78178248e-03	-5.95071657e-03	-5.82298203e-03	-5.94720066e-03	-6.11545443e-03	-5.94442682e-03	-7.48178740e-03
-2.58000000e+00	-3.00940315e-05	-1.53346532e-03	-3.33557437e-03	-4.70322440e-03	-5.83099465e-03	-5.80063415e-03	-5.97903328e-03	-6.12100564e-03	-5.91066726e-03	-7.62728282e-03
-2.57000000e+00	1.48093743e-04	-1.34280132e-03	-3.20278045e-03	-4.63537861e-03	-5.71600591e-03	-5.78916258e-03	-6.00834399e-03	-6.12180888e-03	-5.88023832e-03	-7.77420243e-03
-2.56000000e+00	3.32520535e-04	-1.15462875e-03	-3.07970044e-03	-4.58301331e-03	-5.61197456e-03	-5.79158534e-03	-6.03746675e-03	-6.12026473e-03	-5.85628155e-03	-7.92138155e-03
-2.55000000e+00	5.16107369e-04	-9.77562822e-04	-2.97305890e-03	-4.55015389e-03	-5.52462372e-03	-5.81022405e-03	-6.06862893e-03	-6.11869263e-03	-5.84155720e-03	-8.06752076e-03
-2.54000000e+00	6.91753732e-04	-8.19725076e-04	-2.88881116e-03	-4.53989496e-03	-5.45891347e-03	-5.84655924e-03	-6.10380742e-03	-6.11920042e-03	-5.83832180e-03	-8.21119118e-03
-2.53000000e+00	8.52677899e-04	-6.88357150e-04	-2.83185586e-03	-4.55426252e-03	-5.41881959e-03	-5.90113412e-03	-6.14460784e-03	-6.12356722e-03	-5.84823187e-03	-8.35085435e-03
-2.52000000e+00	9.92736098e-04	-5.89481098e-04	-2.80580347e-03	-4.59413174e-03	-5.40716365e-03	-5.97351275e-03	-6.19217315e-03	-6.13314643e-03	-5.87227779e-03	-8.48489756e-03
-2.51000000e+00	1.10670452e-03	-5.27622883e-04	-2.81281193e-03	-4.65920305e-03	-5.42550287e-03	-6.06229553e-03	-6.24712623e-03	-6.14879455e-03	-5.91075064e-03	-8.61168389e-03
-2.50000000e+00	1.19051054e-03	-5.05612241e-04	-2.85349716e-03	-4.74803613e-03	-5.47408401e-03	-6.16519098e-03	-6.30954836e-03	-6.17082987e-03	-5.96324303e-03	-8.72961529e-03
-2.49000000e+00	1.24140250e-03	-5.24468051e-04	-2.92692176e-03	-4.85813833e-03	-5.55186257e-03	-6.27913971e-03	-6.37899330e-03	-6.19902330e-03	-6.02868321e-03	-8.83720525e-03
-2.48000000e+00	1.25805093e-03	-5.83373876e-04	-3.03066134e-03	-4.98610160e-03	-5.65658450e-03	-6.40048280e-03	-6.45453446e-03	-6.23262169e-03	-6.10540019e-03	-8.93315687e-03
-2.47000000e+00	1.24057763e-03	-6.79743782e-04	-3.16094381e-03	-5.12777973e-03	-5.78492468e-03	-6.52516470e-03	-6.53484056e-03	-6.27040210e-03	-6.19121615e-03	-9.01644084e-03
-2.46000000e+00	1.19051316e-03	-8.09373992e-04	-3.31285314e-03	-5.27849620e-03	-5.93267336e-03	-6.64895817e-03	-6.61827371e-03	-6.31075370e-03	-6.28356111e-03	-9.08636770e-03
-2.45000000e+00	1.11068643e-03	-9.66671773e-04	-3.48058619e-03	-5.43327155e-03	-6.09495939e-03	-6.76769795e-03	-6.70300278e-03	-6.35178239e-03	-6.37960368e-03	-9.14264834e-03
-2.44000000e+00	1.00505387e-03	-1.14494924e-03	-3.65774855e-03	-5.58705909e-03	-6.26649766e-03	-6.87750913e-03	-6.78712411e-03	-6.39143185e-03	-6.47639126e-03	-9.18543722e-03
-2.43000000e+00	8.78478209e-04	-1.33676676e-03	-3.83767390e-03	-5.73497748e-03	-6.44184717e-03	-6.97501696e-03	-6.86878173e-03	-6.42761414e-03	-6.57099239e-03	-9.21535353e-03
-2.42000000e+00	7.36469187e-04	-1.53430851e-03	-4.01375049e-03	-5.87252947e-03	-6.61566618e-03	-7.05752566e-03	-6.94627971e-03	-6.45834205e-03	-6.66063414e-03	-9.23347670e-03
-2.41000000e+00	5.84900090e-04	-1.72977124e-03	-4.17973854e-03	-5.99579725e-03	-6.78295163e-03	-7.12315632e-03	-7.01818002e-03	-6.48185582e-03	-6.74282774e-03	-9.24131448e-03
-2.40000000e+00	4.29714829e-04	-1.91574718e-03	-4.33006325e-03	-6.10160611e-03	-6.93925131e-03	-7.17093615e-03	-7.08338056e-03	-6.49673689e-03	-6.81547620e-03	-9.24074335e-03
-2.39000000e+00	2.76640214e-04	-2.08558238e-03	-4.46006987e-03	-6.18765000e-03	-7.08083935e-03	-7.20083450e-03	-7.14116956e-03	-6.50200214e-03	-6.87695904e-03	-9.23392328e-03
-2.38000000e+00	1.30917465e-04	-2.23369326e-03	-4.56622947e-03	-6.25257441e-03	-7.20484773e-03	-7.21374427e-03	-7.19125422e-03	-6.49717356e-03	-6.92619005e-03	-9.22319057e-03
-2.37000000e+00	-2.93442418e-06	-2.35582644e-03	-4.64628681e-03	-6.29601413e-03	-7.30934962e-03	-7.21141070e-03	-7.23376283e-03	-6.48231906e-03	-6.96264600e-03	-9.21093449e-03
-2.36000000e+00	-1.21312808e-04	-2.44924981e-03	-4.69934483e-03	-6.31858542e-03	-7.39339254e-03	-7.19631241e-03	-7.26922170e-03	-6.45806240e-03	-6.98636530e-03	-9.19946468e-03
-2.35000000e+00	-2.21674779e-04	-2.51286635e-03	-4.72588321e-03	-6.32183399e-03	-7.45698253e-03	-7.17150261e-03	-7.29850902e-03	-6.42556151e-03	-6.99791766e-03	-9.19087747e-03
-2.34000000e+00	-3.02624382e-04	-2.54724575e-03	-4.72771183e-03	-6.30814242e-03	-7.50102271e-03	-7.14042025e-03	-7.32278963e-03	-6.38645632e-03	-6.99834703e-03	-9.18692962e-03
-2.33000000e+00	-3.63941147e-04	-2.55457341e-03	-4.70786277e-03	-6.28060173e-03	-7.52721190e-03	-7.10668287e-03	-7.34343483e-03	-6.34278913e-03	-6.98909167e-03	-9.18892795e-03
-2.32000000e+00	-4.06550417e-04	-2.53851986e-03	-4.67042695e-03	-6.24285375e-03	-7.53791064e-03	-7.07387365e-03	-7.36193270e-03	-6.29690167e-03	-6.97188637e-03	-9.19764253e-03
-2.31000000e+00	-4.32438781e-04	-2.50403767e-03	-4.62034423e-03	-6.19891162e-03	-7.53598318e-03	-7.04533499e-03	-7.37979400e-03	-6.25131464e-03	-6.94865260e-03	-9.21324997e-03
-2.30000000e+00	-4.44520463e-04	-2.45709648e-03	-4.56315707e-03	-6.15296687e-03	-7.52462463e-03	-7.02398096e-03	-7.39845919e-03	-6.20859634e-03	-6.92138299e-03	-9.23531133e-03
-2.29000000e+00	-4.46462705e-04	-2.40436911e-03	-4.50473958e-03	-6.10919159e-03	-7.50718269e-03	-7.01213875e-03	-7.41921147e-03	-6.17122748e-03	-6.89202670e-03	-9.26278743e-03
-2.28000000e+00	-4.42479787e-04	-2.35288452e-03	-4.45101430e-03	-6.07154466e-03	-7.48698279e-03	-7.01142809e-03	-7.44310035e-03	-6.14146960e-03	-6.86238205e-03	-9.29409144e-03
-2.27000000e+00	-4.37106472e-04	-2.30966425e-03	-4.40766938e-03	-6.04359032e-03	-7.46716500e-03	-7.02268455e-03	-7.47087947e-03	-6.12124427e-03	-6.83400195e-03	-9.32717675e-03
-2.26000000e+00	-4.34962126e-04	-2.28135995e-03	-4.37988875e-03	-6.02833699e-03	-7.45053953e-03	-7.04593016e-03	-7.50296156e-03	-6.11202943e-03	-6.80811723e-03	-9.35965538e-03
-2.25000000e+00	-4.40516698e-04	-2.27390913e-03	-4.37210674e-03	-6.02810298e-03	-7.43946657e-03	-7.08039175e-03	-7.53939226e-03	-6.11477852e-03	-6.78558126e-03	-9.38894033e-03
-2.24000000e+00	-4.57869137e-04	-2.29222542e-03	-4.38779788e-03	-6.04441490e-03	-7.43576439e-03	-7.12456463e-03	-7.57984369e-03	-6.12986642e-03	-6.76683843e-03	-9.41240350e-03
-2.23000000e+00	-4.90547729e-04	-2.33993783e-03	-4.42931065e-03	-6.07794253e-03	-7.44064832e-03	-7.17631648e-03	-7.62362762e-03	-6.15706507e-03	-6.75191707e-03	-9.42753977e-03
-2.22000000e+00	-5.41340413e-04	-2.41919115e-03	-4.49775224e-03	-6.12847282e-03	-7.45470140e-03	-7.23302422e-03	-7.66972691e-03	-6.19554963e-03	-6.74044653e-03	-9.43212718e-03
-2.21000000e+00	-6.12161429e-04	-2.53051676e-03	-4.59292918e-03	-6.19492365e-03	-7.47787620e-03	-7.29173477e-03	-7.71684333e-03	-6.24393471e-03	-6.73169618e-03	-9.42437314e-03
-2.20000000e+00	-7.03958789e-04	-2.67277989e-03	-4.71334618e-03	-6.27539641e-03	-7.50952621e-03	-7.34933984e-03	-7.76345883e-03	-6.30033828e-03	-6.72463351e-03	-9.40303770e-03
-2.19000000e+00	-8.16665225e-04	-2.84320606e-03	-4.85626345e-03	-6.36726489e-03	-7.54846365e-03	-7.40275398e-03	-7.80790703e-03	-6.36246975e-03	-6.71799694e-03	-9.36752563e-03
-2.18000000e+00	-9.49193395e-04	-3.03748557e-03	-5.01780980e-03	-6.46729629e-03	-7.59304024e-03	-7.44908597e-03	-7.84845112e-03	-6.42773711e-03	-6.71037893e-03	-9.31794142e-03
-2.17000000e+00	-1.09947446e-03	-3.24995180e-03	-5.19314695e-03	-6.57179927e-03	-7.64124650e-03	-7.48579411e-03	-7.88336439e-03	-6.49336748e-03	-6.70031411e-03	-9.25510309e-03
-2.16000000e+00	-1.26453762e-03	-3.47382556e-03	-5.37667807e-03	-6.67679237e-03	-7.69082465e-03	-7.51081746e-03	-7.91100939e-03	-6.55653459e-03	-6.68636747e-03	-9.18051354e-03
-2.15000000e+00	-1.44062688e-03	-3.70151475e-03	-5.56229160e-03	-6.77818605e-03	-7.73939016e-03	-7.52267713e-03	-7.92991228e-03	-6.61448647e-03	-6.66721789e-03	-9.09629032e-03
-2.14000000e+00	-1.62335016e-03	-3.92495633e-03	-5.74363017e-03	-6.87197043e-03	-7.78455662e-03	-7.52054350e-03	-7.93882908e-03	-6.66466703e-03	-6.64173267e-03	-9.00505773e-03
-2.13000000e+00	-1.80785513e-03	-4.13598525e-03	-5.91437288e-03	-6.95440112e-03	-7.82405879e-03	-7.50426762e-03	-7.93680128e-03	-6.70482537e-03	-6.60902980e-03	-8.90980708e-03
-2.12000000e+00	-1.98902515e-03	-4.32671391e-03	-6.06851899e-03	-7.02217540e-03	-7.85586886e-03	-7.47437720e-03	-7.92319881e-03	-6.73310778e-03	-6.56852532e-03	-8.81373316e-03
-2.11000000e+00	-2.16168844e-03	-4.48990487e-03	-6.20066036e-03	-7.07259129e-03	-7.87830113e-03	-7.43203941e-03	-7.89774919e-03	-6.74812833e-03	-6.51996437e-03	-8.72005657e-03
-2.10000000e+00	-2.32083294e-03	-4.61931984e-03	-6.30623095e-03	-7.10368279e-03	-7.89010093e-03	-7.37899460e-03	-7.86055230e-03	-6.74901516e-03	-6.46343533e-03	-8.63184227e-03
-2.09000000e+00	-2.46181939e-03	-4.71002842e-03	-6.38172189e-03	-7.11432537e-03	-7.89051409e-03	-7.31746597e-03	-7.81208113e-03	-6.73543132e-03	-6.39936766e-03	-8.55182542e-03
-2.08000000e+00	-2.58058459e-03	-4.75866204e-03	-6.42485255e-03	-7.10430660e-03	-7.87933389e-03	-7.25005141e-03	-7.75316907e-03	-6.70756992e-03	-6.32851451e-03	-8.48225498e-03
-2.07000000e+00	-2.67382738e-03	-4.76360057e-03	-6.43468936e-03	-7.07435835e-03	-7.85692337e-03	-7.17960376e-03	-7.68498521e-03	-6.66612534e-03	-6.25192233e-03	-8.42476468e-03
-2.06000000e+00	-2.73916970e-03	-4.72508203e-03	-6.41170661e-03	-7.02614808e-03	-7.82421165e-03	-7.10910594e-03	-7.60899910e-03	-6.61224300e-03	-6.17088973e-03	-8.38027957e-03
-2.05000000e+00	-2.77528586e-03	-4.64522917e-03	-6.35778566e-03	-6.96222847e-03	-7.78266395e-03	-7.04154672e-03	-7.52693684e-03	-6.54745143e-03	-6.08691849e-03	-8.34896395e-03
-2.04000000e+00	-2.78199379e-03	-4.52799057e-03	-6.27615187e-03	-6.88594606e-03	-7.73422608e-03	-6.97980236e-03	-7.44073021e-03	-6.47358124e-03	-6.00165964e-03	-8.33021425e-03
-2.03000000e+00	-2.76030294e-03	-4.37899771e-03	-6.17125117e-03	-6.80131138e-03	-7.68124513e-03	-6.92652827e-03	-7.35246067e-03	-6.39267581e-03	-5.91685724e-03	-8.32269762e-03
-2.02000000e+00	-2.71241509e-03	-4.20534349e-03	-6.04857081e-03	-6.71283483e-03	-7.62636927e-03	-6.88406389e-03	-7.26429963e-03	-6.30689873e-03	-5.83429250e-03	-8.32443410e-03
-2.01000000e+00	-2.64167570e-03	-4.01529139e-03	-5.91441161e-03	-6.62533392e-03	-7.57243036e-03	-6.85435284e-03	-7.17844655e-03	-6.21844294e-03	-5.75573043e-03	-8.33291767e-03
-2.00000000e+00	-2.55247529e-03	-3.81792794e-03	-5.77562122e-03	-6.54371942e-03	-7.52231418e-03	-6.83887965e-03	-7.09706579e-03	-6.12944588e-03	-5.68287054e-03	-8.34526878e-03
-1.99000000e+00	-2.45010276e-03	-3.62277387e-03	-5.63929963e-03	-6.47276906e-03	-7.47882372e-03	-6.83862343e-03	-7.02222346e-03	-6.04191435e-03	-5.61730297e-03	-8.35840924e-03
-1.98000000e+00	-2.34055417e-03	-3.43937145e-03	-5.51248995e-03	-6.41689858e-03	-7.44454131e-03	-6.85402826e-03	-6.95582491e-03	-5.95766194e-03	-5.56047054e-03	-8.36924876e-03
-1.97000000e+00	-2.23030328e-03	-3.27686695e-03	-5.40186798e-03	-6.37994067e-03	-7.42169613e-03	-6.88498988e-03	-6.89955414e-03	-5.87826085e-03	-5.51363691e-03	-8.37487165e-03
-1.96000000e+00	-2.12604208e-03	-3.14360734e-03	-5.31344474e-03	-6.36494267e-03	-7.41204321e-03	-6.93085790e-03	-6.85481594e-03	-5.80500903e-03	-5.47786077e-03	-8.37271237e-03
-1.95000000e+00	-2.03440128e-03	-3.04676995e-03	-5.25229537e-03	-6.37399355e-03	-7.41676014e-03	-6.99045287e-03	-6.82268224e-03	-5.73891270e-03	-5.45397535e-03	-8.36070910e-03
-1.94000000e+00	-1.96166267e-03	-2.99204231e-03	-5.22232724e-03	-6.40809022e-03	-7.43636700e-03	-7.06209777e-03	-6.80384423e-03	-5.68068328e-03	-5.44257261e-03	-8.33742624e-03
-1.93000000e+00	-1.91347608e-03	-2.98336721e-03	-5.22609817e-03	-6.46705147e-03	-7.47067441e-03	-7.14366331e-03	-6.79857209e-03	-5.63074720e-03	-5.44399146e-03	-8.30213846e-03
-1.92000000e+00	-1.89459440e-03	-3.02276483e-03	-5.26469388e-03	-6.54948649e-03	-7.51876323e-03	-7.23262696e-03	-6.80668461e-03	-5.58926672e-03	-5.45830905e-03	-8.25487172e-03
-1.91000000e+00	-1.90863984e-03	-3.11024045e-03	-5.33767098e-03	-6.65282227e-03	-7.57899868e-03	-7.32614538e-03	-6.82753082e-03	-5.55616898e-03	-5.48533488e-03	-8.19639906e-03
-1.90000000e+00	-1.95791403e-03	-3.24378216e-03	-5.44306920e-03	-6.77339138e-03	-7.64907955e-03	-7.42113996e-03	-6.85998616e-03	-5.53118106e-03	-5.52460721e-03	-8.12819238e-03
-1.89000000e+00	-2.04326289e-03	-3.41944897e-03	-5.57749327e-03	-6.90657897e-03	-7.72612219e-03	-7.51439474e-03	-6.90246517e-03	-5.51386812e-03	-5.57539193e-03	-8.05233347e-03
-1.88000000e+00	-2.16400512e-03	-3.63154553e-03	-5.73626194e-03	-7.04702422e-03	-7.80677687e-03	-7.60266554e-03	-6.95295247e-03	-5.50367237e-03	-5.63668419e-03	-7.97139074e-03
-1.87000000e+00	-2.31793051e-03	-3.87287576e-03	-5.91361834e-03	-7.18886895e-03	-7.88737284e-03	-7.68279852e-03	-7.00905316e-03	-5.49995050e-03	-5.70721350e-03	-7.88826952e-03
-1.86000000e+00	-2.50137100e-03	-4.13506429e-03	-6.10299333e-03	-7.32604256e-03	-7.96408658e-03	-7.75185531e-03	-7.06806281e-03	-5.50200787e-03	-5.78545322e-03	-7.80604564e-03
-1.85000000e+00	-2.70934393e-03	-4.40893160e-03	-6.29731061e-03	-7.45257083e-03	-8.03312652e-03	-7.80724106e-03	-7.12705617e-03	-5.50912817e-03	-5.86963564e-03	-7.72779259e-03
-1.84000000e+00	-2.93576346e-03	-4.68490641e-03	-6.48932060e-03	-7.56289351e-03	-8.09092648e-03	-7.84683088e-03	-7.18299277e-03	-5.52059758e-03	-5.95777385e-03	-7.65641265e-03
-1.83000000e+00	-3.17371232e-03	-4.95345740e-03	-6.67194841e-03	-7.65217503e-03	-8.13433883e-03	-7.86908905e-03	-7.23283605e-03	-5.53572337e-03	-6.04769162e-03	-7.59448197e-03
-1.82000000e+00	-3.41576303e-03	-5.20552563e-03	-6.83864043e-03	-7.71659210e-03	-8.16081845e-03	-7.87317498e-03	-7.27368181e-03	-5.55384710e-03	-6.13706226e-03	-7.54411816e-03
-1.81000000e+00	-3.65433451e-03	-5.43293906e-03	-6.98369356e-03	-7.75358236e-03	-8.16858788e-03	-7.85902936e-03	-7.30289046e-03	-5.57435323e-03	-6.22345718e-03	-7.50687747e-03
-1.80000000e+00	-3.88206803e-03	-5.62879127e-03	-7.10255202e-03	-7.76204003e-03	-8.15677493e-03	-7.82743403e-03	-7.31821711e-03	-5.59667415e-03	-6.30440405e-03	-7.48368637e-03
-1.79000000e+00	-4.09220462e-03	-5.78776841e-03	-7.19205722e-03	-7.74244631e-03	-8.12551434e-03	-7.78003964e-03	-7.31793272e-03	-5.62029303e-03	-6.37745435e-03	-7.47481025e-03
-1.78000000e+00	-4.27894546e-03	-5.90641004e-03	-7.25063844e-03	-7.69692548e-03	-8.07600671e-03	-7.71935603e-03	-7.30092966e-03	-5.64474579e-03	-6.44025872e-03	-7.47985937e-03
-1.77000000e+00	-4.43777704e-03	-5.98329278e-03	-7.27843401e-03	-7.62922110e-03	-8.01052922e-03	-7.64870179e-03	-7.26680517e-03	-5.66962345e-03	-6.49064823e-03	-7.49783004e-03
-1.76000000e+00	-4.56574367e-03	-6.01912835e-03	-7.27733599e-03	-7.54459059e-03	-7.93239507e-03	-7.57211142e-03	-7.21591718e-03	-5.69457575e-03	-6.52671857e-03	-7.52717694e-03
-1.75000000e+00	-4.66165238e-03	-6.01677142e-03	-7.25095411e-03	-7.44962071e-03	-7.84586046e-03	-7.49420060e-03	-7.14940778e-03	-5.71931671e-03	-6.54691359e-03	-7.56591078e-03
-1.74000000e+00	-4.72619768e-03	-5.98113583e-03	-7.20449864e-03	-7.35197063e-03	-7.75598099e-03	-7.41999291e-03	-7.06919133e-03	-5.74363186e-03	-6.55010397e-03	-7.61171428e-03
-1.73000000e+00	-4.76199764e-03	-5.91902176e-03	-7.14458542e-03	-7.26005296e-03	-7.66842150e-03	-7.35471352e-03	-6.97790581e-03	-5.76738686e-03	-6.53565650e-03	-7.66206871e-03
-1.72000000e+00	-4.77353643e-03	-5.83885991e-03	-7.07896987e-03	-7.18266686e-03	-7.58922638e-03	-7.30355820e-03	-6.87882792e-03	-5.79053615e-03	-6.50348925e-03	-7.71438306e-03
-1.71000000e+00	-4.76701354e-03	-5.75038191e-03	-7.01622034e-03	-7.12860002e-03	-7.52455962e-03	-7.27144806e-03	-6.77575455e-03	-5.81313029e-03	-6.45410830e-03	-7.76611828e-03
-1.70000000e+00	-4.75010405e-03	-5.66422973e-03	-6.96534434e-03	-7.10621831e-03	-7.48042594e-03	-7.26278196e-03	-6.67285490e-03	-5.83532010e-03	-6.38862209e-03	-7.81489981e-03
-1.69000000e+00	-4.73163938e-03	-5.59151900e-03	-6.93538365e-03	-7.12306301e-03	-7.46238610e-03	-7.28119997e-03	-6.57449950e-03	-5.85735592e-03	-6.30873051e-03	-7.85861295e-03
-1.68000000e+00	-4.72122195e-03	-5.54337386e-03	-6.93499647e-03	-7.18547571e-03	-7.47528042e-03	-7.32937118e-03	-6.48507362e-03	-5.87958022e-03	-6.21668702e-03	-7.89547692e-03
-1.67000000e+00	-4.72879103e-03	-5.53045205e-03	-6.97204606e-03	-7.29826986e-03	-7.52297503e-03	-7.40881885e-03	-6.40878393e-03	-5.90241252e-03	-6.11523337e-03	-7.92409551e-03
-1.66000000e+00	-4.76415998e-03	-5.56248029e-03	-7.05321534e-03	-7.46446624e-03	-7.60814480e-03	-7.51979459e-03	-6.34946756e-03	-5.92632609e-03	-6.00750847e-03	-7.94348349e-03
-1.65000000e+00	-4.83654713e-03	-5.64781965e-03	-7.18366673e-03	-7.68510662e-03	-7.73210583e-03	-7.66121072e-03	-6.31041337e-03	-5.95181670e-03	-5.89693403e-03	-7.95307008e-03
-1.64000000e+00	-4.95412321e-03	-5.79308031e-03	-7.36676478e-03	-7.95915636e-03	-7.89470834e-03	-7.83063754e-03	-6.29420447e-03	-5.97936452e-03	-5.78708186e-03	-7.95268185e-03
-1.63000000e+00	-5.12359827e-03	-6.00280343e-03	-7.60387680e-03	-8.28350246e-03	-8.09429825e-03	-8.02436866e-03	-6.30259049e-03	-6.00939145e-03	-5.68152843e-03	-7.94250872e-03
-1.62000000e+00	-5.34986916e-03	-6.27922549e-03	-7.89426327e-03	-8.65304902e-03	-8.32775224e-03	-8.23755360e-03	-6.33639701e-03	-6.04221637e-03	-5.58370381e-03	-7.92305753e-03
-1.61000000e+00	-5.63574629e-03	-6.62213743e-03	-8.23506590e-03	-9.06090715e-03	-8.59058766e-03	-8.46439347e-03	-6.39547732e-03	-6.07801200e-03	-5.49674278e-03	-7.89509787e-03
-1.60000000e+00	-5.98177439e-03	-7.02884724e-03	-8.62139658e-03	-9.49867175e-03	-8.87714435e-03	-8.69839157e-03	-6.47871038e-03	-6.11676689e-03	-5.42334580e-03	-7.85960496e-03
-1.59000000e+00	-6.38615777e-03	-7.49425012e-03	-9.04652543e-03	-9.95677315e-03	-9.18083161e-03	-8.93264743e-03	-6.58404600e-03	-6.15825630e-03	-5.36565783e-03	-7.81770377e-03
-1.58000000e+00	-6.84479507e-03	-8.01100577e-03	-9.50216123e-03	-1.04248875e-02	-9.49442965e-03	-9.16018020e-03	-6.70859604e-03	-6.20202530e-03	-5.32517174e-03	-7.77061800e-03
-1.57000000e+00	-7.35142322e-03	-8.56981739e-03	-9.97881237e-03	-1.08923869e-02	-9.81043128e-03	-9.37426518e-03	-6.84876810e-03	-6.24738687e-03	-5.30266207e-03	-7.71962639e-03
-1.56000000e+00	-7.89786467e-03	-9.15980214e-03	-1.04662121e-02	-1.13488074e-02	-1.01214070e-02	-9.56876626e-03	-7.00043542e-03	-6.29343662e-03	-5.29815342e-03	-7.66602779e-03
-1.55000000e+00	-8.47436651e-03	-9.76893802e-03	-1.09537881e-02	-1.17843126e-02	-1.04203745e-02	-9.73844672e-03	-7.15913494e-03	-6.33908490e-03	-5.31092556e-03	-7.61111516e-03
-1.54000000e+00	-9.07001558e-03	-1.03845683e-02	-1.14311530e-02	-1.21901296e-02	-1.07011523e-02	-9.87924174e-03	-7.32028340e-03	-6.38310535e-03	-5.33955552e-03	-7.55615787e-03
-1.53000000e+00	-9.67320945e-03	-1.09939408e-02	-1.18885919e-02	-1.25589351e-02	-1.09586787e-02	-9.98847764e-03	-7.47940013e-03	-6.42419814e-03	-5.38199458e-03	-7.50239049e-03
-1.52000000e+00	-1.02721603e-02	-1.15847577e-02	-1.23175203e-02	-1.28851725e-02	-1.11892760e-02	-1.00650255e-02	-7.63232462e-03	-6.46106435e-03	-5.43567628e-03	-7.45100571e-03
-1.51000000e+00	-1.08554072e-02	-1.21457092e-02	-1.27108895e-02	-1.31652834e-02	-1.13908452e-02	-1.01093796e-02	-7.77541669e-03	-6.49248729e-03	-5.49764940e-03	-7.40314896e-03
-1.50000000e+00	-1.14123113e-02	-1.26669649e-02	-1.30635162e-02	-1.33978401e-02	-1.15629777e-02	-1.01236560e-02	-7.90572791e-03	-6.51741556e-03	-5.56472880e-03	-7.35991184e-03
-1.49000000e+00	-1.19335100e-02	-1.31406000e-02	-1.33723183e-02	-1.35835736e-02	-1.17069759e-02	-1.01115092e-02	-8.02113435e-03	-6.53504222e-03	-5.63365553e-03	-7.32232215e-03
-1.48000000e+00	-1.24113082e-02	-1.35609309e-02	-1.36364432e-02	-1.37252934e-02	-1.18257788e-02	-1.00779696e-02	-8.12042282e-03	-6.54487437e-03	-5.70125746e-03	-7.29132891e-03
-1.47000000e+00	-1.28399876e-02	-1.39247467e-02	-1.38572794e-02	-1.38277039e-02	-1.19237957e-02	-1.00292101e-02	-8.20332520e-03	-6.54678780e-03	-5.76460147e-03	-7.26778110e-03
-1.46000000e+00	-1.32160198e-02	-1.42314194e-02	-1.40383509e-02	-1.38971263e-02	-1.20066531e-02	-9.97225051e-03	-8.27049884e-03	-6.54106219e-03	-5.82112885e-03	-7.25240045e-03
-1.45000000e+00	-1.35381747e-02	-1.44828901e-02	-1.41850975e-02	-1.39411404e-02	-1.20808701e-02	-9.91461566e-03	-8.32345399e-03	-6.52839322e-03	-5.86876681e-03	-7.24574903e-03
-1.44000000e+00	-1.38075188e-02	-1.46835276e-02	-1.43045531e-02	-1.39681665e-02	-1.21534767e-02	-9.86396263e-03	-8.36443254e-03	-6.50987957e-03	-5.90601019e-03	-7.24819361e-03
-1.43000000e+00	-1.40273079e-02	-1.48398691e-02	-1.44049393e-02	-1.39870077e-02	-1.22315984e-02	-9.82769596e-03	-8.39624560e-03	-6.48698433e-03	-5.93196978e-03	-7.25986942e-03
-1.42000000e+00	-1.42027800e-02	-1.49602543e-02	-1.44951950e-02	-1.40063806e-02	-1.23220279e-02	-9.81259008e-03	-8.42207971e-03	-6.46147190e-03	-5.94638522e-03	-7.28064652e-03
-1.41000000e+00	-1.43408618e-02	-1.50543724e-02	-1.45844703e-02	-1.40344573e-02	-1.24308112e-02	-9.82443814e-03	-8.44528398e-03	-6.43532338e-03	-5.94960305e-03	-7.31010245e-03
-1.40000000e+00	-1.44498063e-02	-1.51327489e-02	-1.46816119e-02	-1.40784474e-02	-1.25628706e-02	-9.86774558e-03	-8.46915109e-03	-6.41063478e-03	-5.94252246e-03	-7.34750443e-03
-1.39000000e+00	-1.45387816e-02	-1.52061968e-02	-1.47946720e-02	-1.41442405e-02	-1.27216886e-02	-9.94548474e-03	-8.49670623e-03	-6.38950382e-03	-5.92651294e-03	-7.39180458e-03
-1.38000000e+00	-1.46174339e-02	-1.52852665e-02	-1.49304662e-02	-1.42361325e-02	-1.29090737e-02	-1.00589242e-02	-8.53051693e-03	-6.37391203e-03	-5.90330999e-03	-7.44165059e-03
-1.37000000e+00	-1.46954487e-02	-1.53797231e-02	-1.50942119e-02	-1.43566504e-02	-1.31250211e-02	-1.02075432e-02	-8.57253593e-03	-6.36560929e-03	-5.87489589e-03	-7.49541351e-03
-1.36000000e+00	-1.47821336e-02	-1.54980823e-02	-1.52892653e-02	-1.45064854e-02	-1.33676823e-02	-1.03890371e-02	-8.62398679e-03	-6.36600848e-03	-5.84337342e-03	-7.55123339e-03
-1.35000000e+00	-1.48860437e-02	-1.56472305e-02	-1.55169770e-02	-1.46845415e-02	-1.36334456e-02	-1.05994158e-02	-8.68529971e-03	-6.37609688e-03	-5.81084037e-03	-7.60708212e-03
-1.34000000e+00	-1.50146702e-02	-1.58321526e-02	-1.57766758e-02	-1.48880953e-02	-1.39171264e-02	-1.08331933e-02	-8.75610135e-03	-6.39637091e-03	-5.77927236e-03	-7.66084152e-03
-1.33000000e+00	-1.51742060e-02	-1.60557814e-02	-1.60657834e-02	-1.51130594e-02	-1.42122599e-02	-1.10836597e-02	-8.83525968e-03	-6.42679897e-03	-5.75042072e-03	-7.71039367e-03
-1.32000000e+00	-1.53693988e-02	-1.63189795e-02	-1.63800562e-02	-1.53543364e-02	-1.45114811e-02	-1.13432255e-02	-8.92098105e-03	-6.46681587e-03	-5.72573075e-03	-7.75371929e-03
-1.31000000e+00	-1.56034977e-02	-1.66206528e-02	-1.67139417e-02	-1.56062423e-02	-1.48069720e-02	-1.16038222e-02	-9.01095360e-03	-6.51535049e-03	-5.70628427e-03	-7.78899904e-03
-1.30000000e+00	-1.58782929e-02	-1.69579905e-02	-1.70610295e-02	-1.58629760e-02	-1.50909542e-02	-1.18573411e-02	-9.10252858e-03	-6.57088631e-03	-5.69276848e-03	-7.81471220e-03
-1.29000000e+00	-1.61942425e-02	-1.73268153e-02	-1.74145731e-02	-1.61191085e-02	-1.53561974e-02	-1.20960886e-02	-9.19292823e-03	-6.63155229e-03	-5.68547146e-03	-7.82972673e-03
-1.28000000e+00	-1.65506762e-02	-1.77220245e-02	-1.77680497e-02	-1.63700622e-02	-1.55965176e-02	-1.23132366e-02	-9.27946799e-03	-6.69523989e-03	-5.68430281e-03	-7.83337496e-03
-1.27000000e+00	-1.69460616e-02	-1.81380942e-02	-1.81157275e-02	-1.66125534e-02	-1.58072351e-02	-1.25032443e-02	-9.35977923e-03	-6.75974006e-03	-5.68883654e-03	-7.82550977e-03
-1.26000000e+00	-1.73783138e-02	-1.85696149e-02	-1.84532036e-02	-1.68449692e-02	-1.59855660e-02	-1.26622286e-02	-9.43201902e-03	-6.82289257e-03	-5.69837184e-03	-7.80653669e-03
-1.25000000e+00	-1.78451283e-02	-1.90118282e-02	-1.87778796e-02	-1.70676565e-02	-1.61309244e-02	-1.27882642e-02	-9.49505387e-03	-6.88273907e-03	-5.71200671e-03	-7.77741890e-03
-1.24000000e+00	-1.83443155e-02	-1.94611271e-02	-1.90893435e-02	-1.72831033e-02	-1.62451134e-02	-1.28815938e-02	-9.54860597e-03	-6.93767051e-03	-5.72871868e-03	-7.73965334e-03
-1.23000000e+00	-1.88741152e-02	-1.99154916e-02	-1.93896320e-02	-1.74959972e-02	-1.63323941e-02	-1.29447353e-02	-9.59335213e-03	-6.98655950e-03	-5.74744705e-03	-7.69521791e-03
-1.22000000e+00	-1.94334700e-02	-2.03748281e-02	-1.96833521e-02	-1.77131560e-02	-1.63994233e-02	-1.29824761e-02	-9.63096850e-03	-7.02886853e-03	-5.76717099e-03	-7.64649128e-03
-1.21000000e+00	-2.00222418e-02	-2.08411911e-02	-1.99776495e-02	-1.79433273e-02	-1.64550591e-02	-1.30017507e-02	-9.66411692e-03	-7.06472614e-03	-5.78697878e-03	-7.59614874e-03
-1.20000000e+00	-2.06413557e-02	-2.13188684e-02	-2.02820205e-02	-1.81968651e-02	-1.65100418e-02	-1.30114024e-02	-9.69637177e-03	-7.09496445e-03	-5.80612424e-03	-7.54703871e-03
-1.19000000e+00	-2.12928626e-02	-2.18143223e-02	-2.06079718e-02	-1.84852957e-02	-1.65765614e-02	-1.30218364e-02	-9.73208958e-03	-7.12111352e-03	-5.82406735e-03	-7.50204612e-03
-1.18000000e+00	-2.19799162e-02	-2.23359835e-02	-2.09685415e-02	-1.88207933e-02	-1.66677328e-02	-1.30445783e-02	-9.77622669e-03	-7.14535047e-03	-5.84049751e-03	-7.46394953e-03
-1.17000000e+00	-2.27066638e-02	-2.28939066e-02	-2.13777042e-02	-1.92155878e-02	-1.67970002e-02	-1.30917538e-02	-9.83411294e-03	-7.17040394e-03	-5.85533896e-03	-7.43527947e-03
-1.16000000e+00	-2.34780583e-02	-2.34993015e-02	-2.18496893e-02	-1.96813365e-02	-1.69775026e-02	-1.31755158e-02	-9.91119214e-03	-7.19941705e-03	-5.86873891e-03	-7.41818571e-03
-1.15000000e+00	-2.42996008e-02	-2.41639637e-02	-2.23982469e-02	-2.02284889e-02	-1.72214277e-02	-1.33074420e-02	-1.00127418e-02	-7.23577517e-03	-5.88104035e-03	-7.41432053e-03
-1.14000000e+00	-2.51770294e-02	-2.48996344e-02	-2.30359013e-02	-2.08656786e-02	-1.75393896e-02	-1.34979355e-02	-1.01435860e-02	-7.28290693e-03	-5.89274209e-03	-7.42474446e-03
-1.13000000e+00	-2.61159712e-02	-2.57173217e-02	-2.37732325e-02	-2.15991748e-02	-1.79398608e-02	-1.37556562e-02	-1.03078163e-02	-7.34406938e-03	-5.90444932e-03	-7.44985998e-03
-1.12000000e+00	-2.71215804e-02	-2.66266233e-02	-2.46182263e-02	-2.24324227e-02	-1.84286888e-02	-1.40870139e-02	-1.05085352e-02	-7.42212946e-03	-5.91681852e-03	-7.48937685e-03
-1.11000000e+00	-2.81981810e-02	-2.76350881e-02	-2.55757303e-02	-2.33657022e-02	-1.90087232e-02	-1.44957519e-02	-1.07476365e-02	-7.51935513e-03	-5.93050066e-03	-7.54231139e-03
-1.10000000e+00	-2.93489380e-02	-2.87476539e-02	-2.66470508e-02	-2.43959251e-02	-1.96795766e-02	-1.49826457e-02	-1.10256355e-02	-7.63722940e-03	-5.94608659e-03	-7.60702032e-03
-1.09000000e+00	-3.05755775e-02	-2.99661980e-02	-2.78297146e-02	-2.55165875e-02	-2.04375343e-02	-1.55453357e-02	-1.13415593e-02	-7.77629993e-03	-5.96405822e-03	-7.68126769e-03
-1.08000000e+00	-3.18781719e-02	-3.12892295e-02	-2.91174180e-02	-2.67178878e-02	-2.12756205e-02	-1.61783106e-02	-1.16929068e-02	-7.93607503e-03	-5.98474861e-03	-7.76232214e-03
-1.07000000e+00	-3.32550062e-02	-3.27117469e-02	-3.05001685e-02	-2.79870106e-02	-2.21838261e-02	-1.68730464e-02	-1.20756831e-02	-8.11497499e-03	-6.00831339e-03	-7.84707990e-03
-1.06000000e+00	-3.47025365e-02	-3.42252775e-02	-3.19646222e-02	-2.93085705e-02	-2.31494887e-02	-1.76183021e-02	-1.24845100e-02	-8.31034440e-03	-6.03471511e-03	-7.93220783e-03
-1.05000000e+00	-3.62154448e-02	-3.58181042e-02	-3.34946039e-02	-3.06652029e-02	-2.41578140e-02	-1.84005640e-02	-1.29128122e-02	-8.51852784e-03	-6.06372138e-03	-8.01429976e-03
-1.04000000e+00	-3.77867924e-02	-3.74756757e-02	-3.50717916e-02	-3.20382774e-02	-2.51925171e-02	-1.92046215e-02	-1.33530735e-02	-8.73500759e-03	-6.09491638e-03	-8.09003865e-03
-1.03000000e+00	-3.94082673e-02	-3.91811888e-02	-3.66765349e-02	-3.34087092e-02	-2.62365583e-02	-2.00142527e-02	-1.37971529e-02	-8.95459851e-03	-6.12772504e-03	-8.15635698e-03
-1.02000000e+00	-4.10705159e-02	-4.09163184e-02	-3.82887718e-02	-3.47578300e-02	-2.72729402e-02	-2.08129896e-02	-1.42366505e-02	-9.17169130e-03	-6.16144785e-03	-8.21058756e-03
-1.01000000e+00	-4.27635464e-02	-4.26620640e-02	-3.98890005e-02	-3.60682843e-02	-2.82855325e-02	-2.15849273e-02	-1.46633062e-02	-9.38053261e-03	-6.19530394e-03	-8.25059751e-03
-1.00000000e+00	-4.44771866e-02	-4.43996759e-02	-4.14592610e-02	-3.73249066e-02	-2.92598851e-02	-2.23155402e-02	-1.50694124e-02	-9.57552780e-03	-6.22847962e-03	-8.27489893e-03
-9.90000000e-01	-4.62015753e-02	-4.61116153e-02	-4.29840773e-02	-3.85155398e-02	-3.01839917e-02	-2.29924640e-02	-1.54482240e-02	-9.75155011e-03	-6.26017914e-03	-8.28273064e-03
-9.80000000e-01	-4.79276655e-02	-4.77825024e-02	-4.44513148e-02	-3.96317523e-02	-3.10489663e-02	-2.36062035e-02	-1.57943419e-02	-9.90423954e-03	-6.28967452e-03	-8.27410685e-03
-9.70000000e-01	-4.96477177e-02	-4.94000050e-02	-4.58529069e-02	-4.06694182e-02	-3.18495976e-02	-2.41507276e-02	-1.61040509e-02	-1.00302743e-02	-6.31635143e-03	-8.24982994e-03
-9.60000000e-01	-5.13557580e-02	-5.09556194e-02	-4.71854141e-02	-4.16291254e-02	-3.25847505e-02	-2.46239185e-02	-1.63755935e-02	-1.01275991e-02	-6.33974831e-03	-8.21146634e-03
-9.50000000e-01	-5.30479818e-02	-5.24453040e-02	-4.84503830e-02	-4.25163869e-02	-3.32575916e-02	-2.50278455e-02	-1.66093605e-02	-1.01955958e-02	-6.35958666e-03	-8.16128606e-03
-9.40000000e-01	-5.47230834e-02	-5.38699276e-02	-4.96544842e-02	-4.33416378e-02	-3.38756208e-02	-2.53688453e-02	-1.68079867e-02	-1.02351852e-02	-6.37579067e-03	-8.10216831e-03
-9.30000000e-01	-5.63824945e-02	-5.52355055e-02	-5.08094162e-02	-4.41200093e-02	-3.44505005e-02	-2.56573945e-02	-1.69763403e-02	-1.02488530e-02	-6.38849530e-03	-8.03747704e-03
-9.20000000e-01	-5.80305211e-02	-5.65532065e-02	-5.19315769e-02	-4.48708811e-02	-3.49976841e-02	-2.59077758e-02	-1.71214026e-02	-1.02405940e-02	-6.39804247e-03	-7.97091200e-03
-9.10000000e-01	-5.96743701e-02	-5.78391242e-02	-5.30415118e-02	-4.56172265e-02	-3.55358542e-02	-2.61375449e-02	-1.72520381e-02	-1.02157771e-02	-6.40496585e-03	-7.90634207e-03
-9.00000000e-01	-6.13240652e-02	-5.91138176e-02	-5.41631628e-02	-4.63847728e-02	-3.60861912e-02	-2.63668196e-02	-1.73786619e-02	-1.01809342e-02	-6.40996503e-03	-7.84762836e-03
-8.90000000e-01	-6.29922527e-02	-6.04016391e-02	-5.53229503e-02	-4.72010105e-02	-3.66715008e-02	-2.66174190e-02	-1.75128162e-02	-1.01434836e-02	-6.41387094e-03	-7.79844565e-03
-8.80000000e-01	-6.46939071e-02	-6.17298788e-02	-5.65487301e-02	-4.80940942e-02	-3.73152401e-02	-2.69118919e-02	-1.76666742e-02	-1.01113993e-02	-6.41760438e-03	-7.76211050e-03
-8.70000000e-01	-6.64459492e-02	-6.31277624e-02	-5.78686751e-02	-4.90916834e-02	-3.80404851e-02	-2.72724809e-02	-1.78524935e-02	-1.00928442e-02	-6.42213002e-03	-7.74142449e-03
-8.60000000e-01	-6.82667934e-02	-6.46253511e-02	-5.93101356e-02	-5.02197801e-02	-3.88688910e-02	-2.77200712e-02	-1.80820443e-02	-1.00957846e-02	-6.42840872e-03	-7.73854027e-03
-8.50000000e-01	-7.01758454e-02	-6.62523964e-02	-6.08985348e-02	-5.15016185e-02	-3.98196956e-02	-2.82731790e-02	-1.83660431e-02	-1.01276071e-02	-6.43735061e-03	-7.75485719e-03
-8.40000000e-01	-7.21929737e-02	-6.80372058e-02	-6.26563555e-02	-5.29566656e-02	-4.09088197e-02	-2.89470328e-02	-1.87136189e-02	-1.01947586e-02	-6.44977175e-03	-7.79095191e-03
-8.30000000e-01	-7.43379804e-02	-7.00055769e-02	-6.46022715e-02	-5.45997866e-02	-4.21481141e-02	-2.97527986e-02	-1.91318445e-02	-1.03024287e-02	-6.46635677e-03	-7.84654764e-03
-8.20000000e-01	-7.66300947e-02	-7.21798561e-02	-6.67504691e-02	-5.64406243e-02	-4.35447980e-02	-3.06969939e-02	-1.96253573e-02	-1.04542939e-02	-6.48762959e-03	-7.92052397e-03
-8.10000000e-01	-7.90875149e-02	-7.45781712e-02	-6.91101989e-02	-5.84832325e-02	-4.51011264e-02	-3.17811292e-02	-2.01960966e-02	-1.06523379e-02	-6.51393404e-03	-8.01096711e-03
-8.00000000e-01	-8.17270190e-02	-7.72138802e-02	-7.16855838e-02	-6.07259934e-02	-4.68143130e-02	-3.30016044e-02	-2.08431740e-02	-1.08967593e-02	-6.54542532e-03	-8.11525833e-03
-7.90000000e-01	-8.45636630e-02	-8.00952693e-02	-7.44756995e-02	-6.31618340e-02	-4.86767254e-02	-3.43498739e-02	-2.15628913e-02	-1.11859747e-02	-6.58207293e-03	-8.23019664e-03
-7.80000000e-01	-8.76105796e-02	-8.32255208e-02	-7.74749298e-02	-6.57787451e-02	-5.06763539e-02	-3.58128851e-02	-2.23489116e-02	-1.15167183e-02	-6.62367495e-03	-8.35214978e-03
-7.70000000e-01	-9.08788863e-02	-8.66029567e-02	-8.06735826e-02	-6.85605880e-02	-5.27975417e-02	-3.73737768e-02	-2.31925804e-02	-1.18842345e-02	-6.66988274e-03	-8.47722628e-03
-7.60000000e-01	-9.43777059e-02	-9.02215531e-02	-8.40587453e-02	-7.14881601e-02	-5.50219522e-02	-3.90128129e-02	-2.40833892e-02	-1.22825555e-02	-6.72023455e-03	-8.60146018e-03
-7.50000000e-01	-9.81142958e-02	-9.40717035e-02	-8.76153373e-02	-7.45404770e-02	-5.73297329e-02	-4.07085134e-02	-2.50095605e-02	-1.27048511e-02	-6.77419612e-03	-8.72099941e-03
-7.40000000e-01	-1.02094279e-01	-9.81411983e-02	-9.13273154e-02	-7.76962132e-02	-5.97008256e-02	-4.24389319e-02	-2.59587329e-02	-1.31438317e-02	-6.83120562e-03	-8.83228861e-03
-7.30000000e-01	-1.06321963e-01	-1.02416375e-01	-9.51789726e-02	-8.09352357e-02	-6.21163611e-02	-4.41830219e-02	-2.69187122e-02	-1.35921864e-02	-6.89072014e-03	-8.93223738e-03
-7.20000000e-01	-1.10800732e-01	-1.06883385e-01	-9.91562690e-02	-8.42401545e-02	-6.45600723e-02	-4.59220239e-02	-2.78782541e-02	-1.40430309e-02	-6.95226071e-03	-9.01836586e-03
-7.10000000e-01	-1.15533489e-01	-1.11529516e-01	-1.03248130e-01	-8.75978127e-02	-6.70196517e-02	-4.76408062e-02	-2.88278384e-02	-1.44903433e-02	-7.01545299e-03	-9.08892056e-03
-7.00000000e-01	-1.20523133e-01	-1.16344507e-01	-1.07447648e-01	-9.10006378e-02	-6.94879835e-02	-4.93290874e-02	-2.97603957e-02	-1.49293628e-02	-7.08006089e-03	-9.14295497e-03
-6.90000000e-01	-1.25773044e-01	-1.21321787e-01	-1.11753127e-01	-9.44477792e-02	-7.19641815e-02	-5.09824749e-02	-3.06719457e-02	-1.53569315e-02	-7.14601093e-03	-9.18037131e-03
-6.80000000e-01	-1.31287570e-01	-1.26459581e-01	-1.16168918e-01	-9.79459691e-02	-7.44543707e-02	-5.26032595e-02	-3.15621112e-02	-1.57717571e-02	-7.21340560e-03	-9.20192159e-03
-6.70000000e-01	-1.37072478e-01	-1.31761825e-01	-1.20706007e-01	-1.01510051e-01	-7.69721645e-02	-5.42009158e-02	-3.24344773e-02	-1.61745845e-02	-7.28252486e-03	-9.20916838e-03
-6.60000000e-01	-1.43135377e-01	-1.37238849e-01	-1.25382318e-01	-1.05163138e-01	-7.95387996e-02	-5.57922714e-02	-3.32967695e-02	-1.65682627e-02	-7.35381567e-03	-9.20440735e-03
-6.50000000e-01	-1.49486098e-01	-1.42907787e-01	-1.30222721e-01	-1.08936390e-01	-8.21829092e-02	-5.74013234e-02	-3.41608358e-02	-1.69577039e-02	-7.42787010e-03	-9.19055592e-03
-6.40000000e-01	-1.56137016e-01	-1.48792704e-01	-1.35258744e-01	-1.12868395e-01	-8.49399316e-02	-5.90586959e-02	-3.50424258e-02	-1.73497338e-02	-7.50539359e-03	-9.17101339e-03
-6.30000000e-01	-1.63103321e-01	-1.54924422e-01	-1.40528004e-01	-1.17004190e-01	-8.78511704e-02	-6.08007522e-02	-3.59607700e-02	-1.77528395e-02	-7.58716546e-03	-9.14949961e-03
-6.20000000e-01	-1.70403248e-01	-1.61340069e-01	-1.46073374e-01	-1.21393948e-01	-9.09625406e-02	-6.26683921e-02	-3.69379731e-02	-1.81768264e-02	-7.67399428e-03	-9.12988003e-03
-6.10000000e-01	-1.78058239e-01	-1.68082362e-01	-1.51941942e-01	-1.26091405e-01	-9.43230506e-02	-6.47055796e-02	-3.79982447e-02	-1.86324008e-02	-7.76667116e-03	-9.11598545e-03
-6.00000000e-01	-1.86093071e-01	-1.75198662e-01	-1.58183797e-01	-1.31152080e-01	-9.79830862e-02	-6.69576641e-02	-3.91670003e-02	-1.91306974e-02	-7.86592396e-03	-9.11143502e-03
-5.90000000e-01	-1.94535925e-01	-1.82739839e-01	-1.64850703e-01	-1.36631379e-01	-1.01992572e-01	-6.94695693e-02	-4.04698709e-02	-1.96827757e-02	-7.97237554e-03	-9.11947072e-03
-5.80000000e-01	-2.03418400e-01	-1.90759015e-01	-1.71994711e-01	-1.42582675e-01	-1.06399094e-01	-7.22839300e-02	-4.19316677e-02	-2.02991105e-02	-8.08650865e-03	-9.14281106e-03
-5.70000000e-01	-2.12775452e-01	-1.99310199e-01	-1.79666778e-01	-1.49055445e-01	-1.11246070e-01	-7.54392675e-02	-4.35753492e-02	-2.09891005e-02	-8.20863957e-03	-9.18353068e-03
-5.60000000e-01	-2.22645246e-01	-2.08446905e-01	-1.87915421e-01	-1.56093546e-01	-1.16571052e-01	-7.89682868e-02	-4.54210397e-02	-2.17606209e-02	-8.33890203e-03	-9.24297135e-03
-5.50000000e-01	-2.33068885e-01	-2.18220758e-01	-1.96785465e-01	-1.63733710e-01	-1.22404236e-01	-8.28963807e-02	-4.74851452e-02	-2.26196407e-02	-8.47724206e-03	-9.32168853e-03
-5.40000000e-01	-2.44089980e-01	-2.28680145e-01	-2.06316902e-01	-1.72004313e-01	-1.28767246e-01	-8.72404135e-02	-4.97796101e-02	-2.35699246e-02	-8.62342366e-03	-9.41943580e-03
-5.30000000e-01	-2.55754015e-01	-2.39868921e-01	-2.16543874e-01	-1.80924447e-01	-1.35672237e-01	-9.20078421e-02	-5.23113473e-02	-2.46128318e-02	-8.77704431e-03	-9.53518790e-03
-5.20000000e-01	-2.68107453e-01	-2.51825170e-01	-2.27493778e-01	-1.90503329e-01	-1.43121358e-01	-9.71962175e-02	-5.50818691e-02	-2.57472218e-02	-8.93755865e-03	-9.66720118e-03
-5.10000000e-01	-2.81196541e-01	-2.64580026e-01	-2.39186475e-01	-2.00740018e-01	-1.51106566e-01	-1.02793087e-01	-5.80871327e-02	-2.69694697e-02	-9.10430814e-03	-9.81310843e-03
-5.00000000e-01	-2.95065738e-01	-2.78156514e-01	-2.51633556e-01	-2.11623421e-01	-1.59609786e-01	-1.08776296e-01	-6.13176021e-02	-2.82735862e-02	-9.27655373e-03	-9.97004341e-03
-4.90000000e-01	-3.09755736e-01	-2.92568376e-01	-2.64837636e-01	-2.23132522e-01	-1.68603383e-01	-1.15114660e-01	-6.47585163e-02	-2.96514340e-02	-9.45350873e-03	-1.01347887e-02
-4.80000000e-01	-3.25301034e-01	-3.07818842e-01	-2.78791588e-01	-2.35236762e-01	-1.78050866e-01	-1.21768960e-01	-6.83903412e-02	-3.10930254e-02	-9.63436864e-03	-1.03039390e-02
-4.70000000e-01	-3.41727027e-01	-3.23899275e-01	-2.93477686e-01	-2.47896475e-01	-1.87907771e-01	-1.28693193e-01	-7.21893701e-02	-3.25868783e-02	-9.81833497e-03	-1.04740716e-02
-4.60000000e-01	-3.59046629e-01	-3.40787654e-01	-3.08866561e-01	-2.61063276e-01	-1.98122603e-01	-1.35835980e-01	-7.61284272e-02	-3.41204097e-02	-1.00046304e-02	-1.06419138e-02
-4.50000000e-01	-3.77256445e-01	-3.58446824e-01	-3.24915938e-01	-2.74680287e-01	-2.08637756e-01	-1.43142033e-01	-8.01776223e-02	-3.56803353e-02	-1.01925027e-02	-1.08044986e-02
-4.40000000e-01	-3.96332536e-01	-3.76822492e-01	-3.41569086e-01	-2.88682111e-01	-2.19390288e-01	-1.50553567e-01	-8.43050980e-02	-3.72530494e-02	-1.03812165e-02	-1.09592985e-02
-4.30000000e-01	-4.16225883e-01	-3.95840938e-01	-3.58752972e-01	-3.02994451e-01	-2.30312457e-01	-1.58011539e-01	-8.84777091e-02	-3.88249544e-02	-1.05700305e-02	-1.11043292e-02
-4.20000000e-01	-4.36857655e-01	-4.15406456e-01	-3.76376095e-01	-3.17533305e-01	-2.41331922e-01	-1.65456601e-01	-9.26615763e-02	-4.03827144e-02	-1.07581617e-02	-1.12382162e-02
-4.10000000e-01	-4.58114441e-01	-4.35398543e-01	-3.94326047e-01	-3.32203702e-01	-2.52371538e-01	-1.72829679e-01	-9.68224592e-02	-4.19134079e-02	-1.09447349e-02	-1.13602186e-02
-4.00000000e-01	-4.79843625e-01	-4.55668920e-01	-4.12466833e-01	-3.46897955e-01	-2.63348686e-01	-1.80072077e-01	-1.00925907e-01	-4.34045624e-02	-1.11287209e-02	-1.14702064e-02
-3.90000000e-01	-5.01849126e-01	-4.76038470e-01	-4.30636054e-01	-3.61493471e-01	-2.74174132e-01	-1.87125076e-01	-1.04937150e-01	-4.48440587e-02	-1.13088639e-02	-1.15685923e-02
-3.80000000e-01	-5.23887709e-01	-4.96294240e-01	-4.48642068e-01	-3.75850180e-01	-2.84750413e-01	-1.93928973e-01	-1.08820722e-01	-4.62199003e-02	-1.14836012e-02	-1.16562170e-02
-3.70000000e-01	-5.45666135e-01	-5.16186657e-01	-4.66261287e-01	-3.89807707e-01	-2.94969815e-01	-2.00421611e-01	-1.12539803e-01	-4.75198524e-02	-1.16509787e-02	-1.17341955e-02
-3.60000000e-01	-5.66839369e-01	-5.35427174e-01	-4.83235778e-01	-4.03182421e-01	-3.04712013e-01	-2.06536405e-01	-1.16055313e-01	-4.87309640e-02	-1.18085665e-02	-1.18037299e-02
-3.50000000e-01	-5.87010083e-01	-5.53686535e-01	-4.99271383e-01	-4.15764570e-01	-3.13841528e-01	-2.12199996e-01	-1.19324794e-01	-4.98389949e-02	-1.19533778e-02	-1.18658987e-02
-3.40000000e-01	-6.05729666e-01	-5.70593892e-01	-5.14036560e-01	-4.27315716e-01	-3.22205127e-01	-2.17329631e-01	-1.22301126e-01	-5.08277791e-02	-1.20817975e-02	-1.19214341e-02
-3.30000000e-01	-6.22500908e-01	-5.85737002e-01	-5.27162163e-01	-4.37566702e-01	-3.29629389e-01	-2.21830442e-01	-1.24931180e-01	-5.16785624e-02	-1.21895249e-02	-1.19704994e-02
-3.20000000e-01	-6.36782485e-01	-5.98663708e-01	-5.38242377e-01	-4.46216429e-01	-3.35918623e-01	-2.25592818e-01	-1.27154474e-01	-5.23693603e-02	-1.22715354e-02	-1.20124814e-02
-3.10000000e-01	-6.47995327e-01	-6.08884892e-01	-5.46836993e-01	-4.52931666e-01	-3.40853377e-01	-2.28490073e-01	-1.28901959e-01	-5.28743839e-02	-1.23220676e-02	-1.20458100e-02
-3.00000000e-01	-6.55530874e-01	-6.15879062e-01	-5.52475188e-01	-4.57348163e-01	-3.44189771e-01	-2.30376647e-01	-1.30095035e-01	-5.31635870e-02	-1.23346399e-02	-1.20678188e-02
-2.90000000e-01	-6.58761163e-01	-6.19098675e-01	-5.54660940e-01	-4.59073259e-01	-3.45659859e-01	-2.31087051e-01	-1.30644924e-01	-5.32023838e-02	-1.23021011e-02	-1.20746585e-02
-2.80000000e-01	-6.57050626e-01	-6.17978244e-01	-5.52880144e-01	-4.57690162e-01	-3.44973231e-01	-2.30435783e-01	-1.30452504e-01	-5.29515871e-02	-1.22167196e-02	-1.20612716e-02
-2.70000000e-01	-6.49769411e-01	-6.11944236e-01	-5.46609457e-01	-4.52764034e-01	-3.41820028e-01	-2.28218391e-01	-1.29408717e-01	-5.23676085e-02	-1.20703129e-02	-1.20214368e-02
-2.60000000e-01	-6.36307959e-01	-6.00426662e-01	-5.35326813e-01	-4.43849919e-01	-3.35875478e-01	-2.24213850e-01	-1.27395629e-01	-5.14029535e-02	-1.18544193e-02	-1.19478867e-02
-2.50000000e-01	-6.16092546e-01	-5.82872232e-01	-5.18523521e-01	-4.30502500e-01	-3.26806034e-01	-2.18188348e-01	-1.24288225e-01	-5.00070368e-02	-1.15605112e-02	-1.18324980e-02
-2.40000000e-01	-5.88601422e-01	-5.58758843e-01	-4.95717736e-01	-4.12287604e-01	-3.14277113e-01	-2.09900535e-01	-1.19956952e-01	-4.81273252e-02	-1.11802477e-02	-1.16665530e-02
-2.30000000e-01	-5.53381175e-01	-5.27611141e-01	-4.66469082e-01	-3.88795258e-01	-2.97962364e-01	-1.99108208e-01	-1.14271039e-01	-4.57108035e-02	-1.07057630e-02	-1.14410641e-02
-2.20000000e-01	-5.10062901e-01	-4.89016787e-01	-4.30394099e-01	-3.59654034e-01	-2.77554327e-01	-1.85576345e-01	-1.07102549e-01	-4.27057429e-02	-1.01299823e-02	-1.11471516e-02
-2.10000000e-01	-4.58377791e-01	-4.42643068e-01	-3.87182156e-01	-3.24546350e-01	-2.52776262e-01	-1.69086314e-01	-9.83310892e-02	-3.90637334e-02	-9.44695928e-03	-1.07764608e-02
-2.00000000e-01	-3.98171723e-01	-3.88253397e-01	-3.36611406e-01	-2.83224307e-01	-2.23394836e-01	-1.49446019e-01	-8.78490748e-02	-3.47419268e-02	-8.65222241e-03	-1.03216025e-02
-1.90000000e-01	-3.29418473e-01	-3.25723255e-01	-2.78564333e-01	-2.35525564e-01	-1.89233312e-01	-1.26500660e-01	-7.55673914e-02	-2.97054199e-02	-7.74311888e-03	-9.77659793e-03
-1.80000000e-01	-2.52231206e-01	-2.55055091e-01	-2.13042400e-01	-1.81388744e-01	-1.50184808e-01	-1.00143737e-01	-6.14212671e-02	-2.39296969e-02	-6.71914290e-03	-9.13730955e-03
-1.70000000e-01	-1.66871921e-01	-1.76391696e-01	-1.40179301e-01	-1.20867786e-01	-1.06225124e-01	-7.03278674e-02	-4.53761381e-02	-1.74030367e-02	-5.58223362e-03	-8.40183651e-03
-1.60000000e-01	-7.37585633e-02	-9.00275673e-02	-6.02523087e-02	-5.41446546e-02	-5.74246453e-02	-3.70749441e-02	-2.74332654e-02	-1.01287822e-02	-4.33702848e-03	-7.57085615e-03
-1.50000000e-01	2.65304309e-02	3.58217956e-03	2.63087674e-02	1.84601680e-02	-3.95876586e-03	-4.85163010e-04	-7.63484400e-03	-2.12736865e-03	-2.99105799e-03	-6.64789320e-03
-1.40000000e-01	1.33254374e-01	1.03815810e-01	1.18915489e-01	9.64799786e-02	5.38837001e-02	3.92555722e-02	1.39316557e-02	6.56199675e-03	-1.55486885e-03	-5.63950101e-03
-1.30000000e-01	2.45511528e-01	2.09882254e-01	2.16817994e-01	1.79297459e-01	1.15694622e-01	8.18703225e-02	3.71301702e-02	1.58801041e-02	-4.20645103e-05	-4.55534231e-03
-1.20000000e-01	3.62243416e-01	3.20822036e-01	3.19105874e-01	2.66144050e-01	1.80943647e-01	1.26988278e-01	6.17739859e-02	2.57470502e-02	1.53074597e-03	-3.40816060e-03
-1.10000000e-01	4.82242381e-01	4.35512135e-01	4.24713052e-01	3.56103465e-01	2.48978677e-01	1.74144760e-01	8.76251484e-02	3.60621672e-02	3.14409652e-03	-2.21363756e-03
-1.00000000e-01	6.04162494e-01	5.52675006e-01	5.32426897e-01	4.48119618e-01	3.19030050e-01	2.22784325e-01	1.14395502e-01	4.67046290e-02	4.77591288e-03	-9.90136377e-04
-9.00000000e-02	7.26533896e-01	6.70891924e-01	6.40901722e-01	5.41009123e-01	3.90218609e-01	2.72267124e-01	1.41749470e-01	5.75347743e-02	6.40186084e-03	2.41664588e-04
-8.00000000e-02	8.47780642e-01	7.88620696e-01	7.48676722e-01	6.33478365e-01	4.61567762e-01	3.21878553e-01	1.69308628e-01	6.83961586e-02	7.99578923e-03	1.45923888e-03
-7.00000000e-02	9.66242047e-01	9.04217747e-01	8.54198285e-01	7.24145041e-01	5.32019459e-01	3.70842118e-01	1.96658049e-01	7.91183208e-02	9.53025934e-03	2.63876671e-03
-6.00000000e-02	1.08019751e+00	1.01596441e+00	9.55846480e-01	8.11563866e-01	6.00453885e-01	4.18335275e-01	2.23354333e-01	8.95202201e-02	1.09771490e-02	3.75576075e-03
-5.00000000e-02	1.18789471e+00	1.12209721e+00	1.05196539e+00	8.94256011e-01	6.65712523e-01	4.63507919e-01	2.48935157e-01	9.94142713e-02	1.23083158e-02	4.78574313e-03
-4.00000000e-02	1.28758093e+00	1.22084169e+00	1.14089681e+00	9.70741680e-01	7.26624088e-01	5.05503025e-01	2.72930113e-01	1.08610879e-01	1.34963022e-02	5.70495166e-03
-3.00000000e-02	1.37753722e+00	1.31044931e+00	1.22101673e+00	1.03957507e+00	7.82032689e-01	5.43478870e-01	2.94872544e-01	1.16923341e-01	1.45150604e-02	6.49105172e-03
-2.00000000e-02	1.45611495e+00	1.38923677e+00	1.29077377e+00	1.09938082e+00	8.30827465e-01	5.76632151e-01	3.14312008e-01	1.24172983e-01	1.53406777e-02	7.12382949e-03
-1.00000000e-02	1.52177400e+00	1.45562681e+00	1.34872865e+00	1.14889099e+00	8.71972825e-01	6.04221258e-01	3.30826997e-01	1.30194346e-01	1.59520764e-02	7.58584278e-03
-6.21724894e-15	1.57312200e+00	1.50818963e+00	1.39359373e+00	1.18698138e+00	9.04538357e-01	6.25588906e-01	3.44037463e-01	1.34840262e-01	1.63316671e-02	7.86300621e-03
1.00000000e-02	1.60895342e+00	1.54568377e+00	1.42427136e+00	1.21270608e+00	9.27727405e-01	6.40183315e-01	3.53616726e-01	1.37986634e-01	1.64659331e-02	7.94509005e-03
2.00000000e-02	1.62828750e+00	1.56709526e+00	1.43988989e+00	1.22532913e+00	9.40903324e-01	6.47577177e-01	3.59302321e-01	1.39536743e-01	1.63459231e-02	7.82611392e-03
3.00000000e-02	1.63040383e+00	1.57167364e+00	1.43983596e+00	1.22435193e+00	9.43612420e-01	6.47483635e-01	3.60905377e-01	1.39424908e-01	1.59676362e-02	7.50462046e-03
4.00000000e-02	1.61487398e+00	1.55896359e+00	1.42378189e+00	1.20953549e+00	9.35602688e-01	6.39768665e-01	3.58318146e-01	1.37619357e-01	1.53322818e-02	6.98381744e-03
5.00000000e-02	1.58158803e+00	1.52883078e+00	1.39170687e+00	1.18091636e+00	9.16837515e-01	6.24459276e-01	3.51519369e-01	1.34124179e-01	1.44464037e-02	6.27158135e-03
6.00000000e-02	1.53077440e+00	1.48148060e+00	1.34391082e+00	1.13881552e+00	8.87503699e-01	6.01747158e-01	3.40577237e-01	1.28980253e-01	1.33218596e-02	5.38031981e-03
7.00000000e-02	1.46301186e+00	1.41746871e+00	1.28102008e+00	1.08383946e+00	8.48013283e-01	5.71987494e-01	3.25649768e-01	1.22265102e-01	1.19756543e-02	4.32669520e-03
8.00000000e-02	1.37923239e+00	1.33770235e+00	1.20398405e+00	1.01687320e+00	7.98998922e-01	5.35692875e-01	3.06982533e-01	1.14091637e-01	1.04296265e-02	3.13121631e-03
9.00000000e-02	1.28071421e+00	1.24343170e+00	1.11406249e+00	9.39064946e-01	7.41302703e-01	4.93522408e-01	2.84903759e-01	1.04605815e-01	8.70999716e-03	1.81770966e-03
1.00000000e-01	1.16906431e+00	1.13623100e+00	1.01280319e+00	8.51802697e-01	6.75958587e-01	4.46266277e-01	2.59816912e-01	9.39832664e-02	6.84678893e-03	4.12686412e-04
1.10000000e-01	1.04619032e+00	1.01796931e+00	9.02010441e-01	7.56683223e-01	6.04168887e-01	3.94826217e-01	2.32190970e-01	8.24249784e-02	4.87313336e-03	-1.05537554e-03
1.20000000e-01	9.14262010e-01	8.90771311e-01	7.83704746e-01	6.55474179e-01	5.27275386e-01	3.40192487e-01	2.02548696e-01	7.01521811e-02	2.82448389e-03	-2.55681127e-03
1.30000000e-01	7.75663167e-01	7.56969004e-01	6.60074903e-01	5.50070439e-01	4.46725955e-01	2.83418077e-01	1.71453261e-01	5.74005859e-02	7.37757858e-04	-4.06158499e-03
1.40000000e-01	6.32934921e-01	6.19045491e-01	5.33423676e-01	4.42445967e-01	3.64037691e-01	2.25590977e-01	1.39493657e-01	4.44141715e-02	-1.34956776e-03	-5.54011580e-03
1.50000000e-01	4.88712273e-01	4.79572471e-01	4.06108800e-01	3.34602751e-01	2.80757726e-01	1.67805441e-01	1.07269373e-01	3.14387196e-02	-3.40037998e-03	-6.96408528e-03
1.60000000e-01	3.45655748e-01	3.41143404e-01	2.80481187e-01	2.28518472e-01	1.98423001e-01	1.11133177e-01	7.53748305e-02	1.87153176e-02	-5.37884519e-03	-8.30720003e-03
1.70000000e-01	2.06380491e-01	2.06304576e-01	1.58822459e-01	1.26094679e-01	1.18520313e-01	5.65954287e-02	4.43840853e-02	6.47404294e-03	-7.25128883e-03	-9.54588334e-03
1.80000000e-01	7.33853494e-02	7.74864727e-02	4.32839766e-02	2.91072377e-02	4.24479685e-02	5.13686323e-03	1.48362885e-02	-5.07196050e-03	-8.98701257e-03	-1.06598729e-02
1.90000000e-01	-5.10154560e-02	-4.30620744e-02	-6.41704356e-02	-6.08392349e-02	-2.85196850e-02	-4.23978855e-02	-1.27776319e-02	-1.57318226e-02	-1.05590246e-02	-1.16327050e-02
2.00000000e-01	-1.64755477e-01	-1.53334508e-01	-1.61815980e-01	-1.42351377e-01	-9.32636779e-02	-8.52842754e-02	-3.80266576e-02	-2.53415318e-02	-1.19446609e-02	-1.24520692e-02
2.10000000e-01	-2.66071558e-01	-2.51619667e-01	-2.48210706e-01	-2.14280167e-01	-1.50846767e-01	-1.22933906e-01	-6.05493843e-02	-3.37676256e-02	-1.31260793e-02	-1.31100235e-02
2.20000000e-01	-3.53549569e-01	-3.36545386e-01	-3.22230063e-01	-2.75745984e-01	-2.00533886e-01	-1.54906103e-01	-8.00614714e-02	-4.09098797e-02	-1.40906116e-02	-1.36030652e-02
2.30000000e-01	-4.26158576e-01	-4.07110929e-01	-3.83090952e-01	-3.26154869e-01	-2.41806091e-01	-1.80914750e-01	-9.63606466e-02	-4.67029285e-02	-1.48309650e-02	-1.39320563e-02
2.40000000e-01	-4.83272153e-01	-4.62707051e-01	-4.30364471e-01	-3.65205546e-01	-2.74367641e-01	-2.00830261e-01	-1.09329166e-01	-5.11167890e-02	-1.53452673e-02	-1.41020113e-02
2.50000000e-01	-5.24676076e-01	-5.03123017e-01	-4.63977017e-01	-3.92887133e-01	-2.98146125e-01	-2.14676764e-01	-1.18933722e-01	-5.41563003e-02	-1.56369570e-02	-1.41217576e-02
2.60000000e-01	-5.50562224e-01	-5.28540424e-01	-4.84199875e-01	-4.09467837e-01	-3.13285779e-01	-2.22624738e-01	-1.25222869e-01	-5.58595304e-02	-1.57145232e-02	-1.40034839e-02
2.70000000e-01	-5.61509113e-01	-5.39514246e-01	-4.91627910e-01	-4.15475278e-01	-3.20134411e-01	-2.24979504e-01	-1.28322149e-01	-5.62952351e-02	-1.55911070e-02	-1.37621982e-02
2.80000000e-01	-5.58450043e-01	-5.36942036e-01	-4.87148407e-01	-4.11669380e-01	-3.19224564e-01	-2.22166103e-01	-1.28427127e-01	-5.55594889e-02	-1.52839779e-02	-1.34151172e-02
2.90000000e-01	-5.42630347e-01	-5.22022721e-01	-4.71901470e-01	-3.99009052e-01	-3.11249753e-01	-2.14711212e-01	-1.25794654e-01	-5.37716289e-02	-1.48139055e-02	-1.29810114e-02
3.00000000e-01	-5.15555683e-01	-4.96206810e-01	-4.47233738e-01	-3.78614073e-01	-2.97036752e-01	-2.03222819e-01	-1.20732707e-01	-5.10696765e-02	-1.42044481e-02	-1.24795344e-02
3.10000000e-01	-4.78933619e-01	-4.61140162e-01	-4.14647353e-01	-3.51723723e-01	-2.77515033e-01	-1.88368455e-01	-1.13589177e-01	-4.76054090e-02	-1.34811833e-02	-1.19305586e-02
3.20000000e-01	-4.34610993e-01	-4.18603677e-01	-3.75746284e-01	-3.19653791e-01	-2.53684525e-01	-1.70852749e-01	-1.04740020e-01	-4.35392632e-02	-1.26709063e-02	-1.13535442e-02
3.30000000e-01	-3.84509623e-01	-3.70451344e-01	-3.32182098e-01	-2.83753558e-01	-2.26582866e-01	-1.51395123e-01	-9.45771777e-02	-3.90352476e-02	-1.18008233e-02	-1.07669619e-02
3.40000000e-01	-3.30562895e-01	-3.18549084e-01	-2.85601245e-01	-2.45364276e-01	-1.97253291e-01	-1.30708329e-01	-8.34966654e-02	-3.42560319e-02	-1.08977672e-02	-1.01877891e-02
3.50000000e-01	-2.74655624e-01	-2.64716665e-01	-2.37595717e-01	-2.05780553e-01	-1.66714222e-01	-1.09478536e-01	-7.18871995e-02	-2.93583698e-02	-9.98745831e-03	-9.63109222e-03
3.60000000e-01	-2.18569309e-01	-2.10674747e-01	-1.89658748e-01	-1.66215829e-01	-1.35931515e-01	-8.83475059e-02	-6.01197042e-02	-2.44889883e-02	-9.09383658e-03	-9.10970831e-03
3.70000000e-01	-1.63934573e-01	-1.57998786e-01	-1.43146896e-01	-1.27772915e-01	-1.05794163e-01	-6.78973605e-02	-4.85379876e-02	-1.97810552e-02	-8.23848167e-03	-8.63402929e-03
3.80000000e-01	-1.12192159e-01	-1.08081151e-01	-9.92495003e-02	-9.14203003e-02	-7.70940703e-02	-4.86382597e-02	-3.74508243e-02	-1.53513085e-02	-7.44013934e-03	-8.21189141e-03
3.90000000e-01	-6.45633977e-02	-6.21023571e-02	-5.89661682e-02	-5.79746629e-02	-5.05103478e-02	-3.09992324e-02	-2.71256198e-02	-1.12979031e-02	-6.71436485e-03	-7.84856607e-03
4.00000000e-01	-2.20305956e-02	-2.10119036e-02	-2.30925279e-02	-2.80897456e-02	-2.65983636e-02	-1.53222444e-02	-1.77837714e-02	-7.69900145e-03	-6.07329067e-03	-7.54684489e-03
4.10000000e-01	1.46726570e-02	1.44812698e-02	7.78584723e-03	-2.25149028e-03	-5.78359199e-03	-1.85948055e-03	-9.59777300e-03	-4.61210742e-03	-5.52552077e-03	-7.30720844e-03
4.20000000e-01	4.50617014e-02	4.39090841e-02	3.32917851e-02	1.92209049e-02	1.16398728e-02	9.22630253e-03	-2.69005301e-03	-2.07411346e-03	-5.07614889e-03	-7.12806502e-03
4.30000000e-01	6.88923537e-02	6.70361369e-02	5.32478580e-02	3.61685505e-02	2.55064425e-02	1.78585922e-02	2.86652697e-03	-1.02010959e-04	-4.72689358e-03	-7.00604417e-03
4.40000000e-01	8.61448886e-02	8.38440897e-02	6.76616818e-02	4.85817618e-02	3.57722450e-02	2.40414305e-02	7.04663622e-03	1.30580935e-03	-4.47633862e-03	-6.93632819e-03
4.50000000e-01	9.70018033e-02	9.45099173e-02	7.67062995e-02	5.65851175e-02	4.25049768e-02	2.78516110e-02	9.86907102e-03	2.16775503e-03	-4.32026379e-03	-6.91300483e-03
4.60000000e-01	1.01820840e-01	9.93794597e-02	8.06968796e-02	6.04195834e-02	4.58710370e-02	2.94291997e-02	1.13921893e-02	2.51682828e-03	-4.25204811e-03	-6.92942446e-03
4.70000000e-01	1.01104804e-01	9.89377843e-02	8.00649967e-02	6.04226357e-02	4.61206329e-02	2.89668451e-02	1.17084179e-02	2.39812851e-03	-4.26312569e-03	-6.97854645e-03
4.80000000e-01	9.54696816e-02	9.37778576e-02	7.53317356e-02	5.70073044e-02	4.35715618e-02	2.66983486e-02	1.09380852e-02	1.86617234e-03	-4.34347296e-03	-7.05326108e-03
4.90000000e-01	8.56124881e-02	8.45689433e-02	6.70807790e-02	5.06410042e-02	3.85923638e-02	2.28869569e-02	9.22283909e-03	9.82140071e-04	-4.48210617e-03	-7.14667547e-03
5.00000000e-01	7.22800890e-02	7.20259998e-02	5.59325104e-02	4.18249371e-02	3.15854971e-02	1.78138082e-02	6.71890858e-03	-1.88847029e-04	-4.66756862e-03	-7.25235491e-03
5.10000000e-01	5.62400716e-02	5.68811611e-02	4.25200051e-02	3.10747437e-02	2.29711260e-02	1.17669258e-02	3.59045828e-03	-1.58032344e-03	-4.88838871e-03	-7.36451356e-03
5.20000000e-01	3.82544975e-02	3.98581623e-02	2.74675911e-02	1.89029504e-02	1.31720286e-02	5.03109465e-03	3.26303091e-06	-3.12686647e-03	-5.13349242e-03	-7.47815139e-03
5.30000000e-01	1.90571325e-02	2.16503322e-02	1.13724717e-02	5.80363029e-03	2.60003849e-03	-2.12109902e-03	-3.88109455e-03	-4.76620420e-03	-5.39255676e-03	-7.58913717e-03
5.40000000e-01	-6.65482755e-04	2.90253379e-03	-5.21029854e-03	-7.76044819e-03	-8.35566787e-03	-9.43685735e-03	-7.91033411e-03	-6.44099039e-03	-5.65629434e-03	-7.69423976e-03
5.50000000e-01	-2.02889842e-02	-1.58027942e-02	-2.17793755e-02	-2.13680374e-02	-1.93382299e-02	-1.66892474e-02	-1.19457629e-02	-8.10020928e-03	-5.91666300e-03	-7.79111253e-03
5.60000000e-01	-3.92622095e-02	-3.39555493e-02	-3.78952819e-02	-3.46469705e-02	-3.00305999e-02	-2.36816930e-02	-1.58656437e-02	-9.70018989e-03	-6.16699824e-03	-7.87823702e-03
5.70000000e-01	-5.71145118e-02	-5.11240566e-02	-5.31853545e-02	-4.72791476e-02	-4.01608650e-02	-3.02508758e-02	-1.95675947e-02	-1.12052264e-02	-6.40207015e-03	-7.95483419e-03
5.80000000e-01	-7.34596941e-02	-6.69577027e-02	-6.73457880e-02	-5.90031225e-02	-4.95054630e-02	-3.62680990e-02	-2.29700103e-02	-1.25878165e-02	-6.61806997e-03	-8.02075153e-03
5.90000000e-01	-8.79969774e-02	-8.11865691e-02	-8.01411581e-02	-6.96145298e-02	-5.78904330e-02	-4.16392221e-02	-2.60125326e-02	-1.38285447e-02	-6.81253417e-03	-8.07633543e-03
6.00000000e-01	-1.00509457e-01	-9.36185769e-02	-9.14018514e-02	-7.89646423e-02	-6.51908949e-02	-4.63033189e-02	-2.86556374e-02	-1.49156484e-02	-6.98421677e-03	-8.12229746e-03
6.10000000e-01	-1.10860508e-01	-1.04134671e-01	-1.01019845e-01	-8.69573767e-02	-7.13289961e-02	-5.02302464e-02	-3.08794309e-02	-1.58443161e-02	-7.13292190e-03	-8.15958296e-03
6.20000000e-01	-1.18988569e-01	-1.12682557e-01	-1.08943268e-01	-9.35450736e-02	-7.62705839e-02	-5.34173372e-02	-3.26817767e-02	-1.66157742e-02	-7.25930971e-03	-8.18924891e-03
6.30000000e-01	-1.24900718e-01	-1.19269455e-01	-1.15170145e-01	-9.87233752e-02	-8.00208796e-02	-5.58854428e-02	-3.40758936e-02	-1.72362224e-02	-7.36468885e-03	-8.21235714e-03
6.40000000e-01	-1.28665347e-01	-1.23954285e-01	-1.19741672e-01	-1.02525502e-01	-8.26194236e-02	-5.76745600e-02	-3.50875752e-02	-1.77156817e-02	-7.45080818e-03	-8.22988692e-03
6.50000000e-01	-1.30404243e-01	-1.26839619e-01	-1.22735327e-01	-1.05016204e-01	-8.41345523e-02	-5.88392660e-02	-3.57521880e-02	-1.80668163e-02	-7.51965889e-03	-8.24266990e-03
6.60000000e-01	-1.30284267e-01	-1.28063648e-01	-1.24258040e-01	-1.06285627e-01	-8.46576472e-02	-5.94441771e-02	-3.61116004e-02	-1.83037870e-02	-7.57329687e-03	-8.25134805e-03
6.70000000e-01	-1.28508813e-01	-1.27792372e-01	-1.24439608e-01	-1.06443294e-01	-8.42973691e-02	-5.95596199e-02	-3.62111899e-02	-1.84411913e-02	-7.61369256e-03	-8.25635453e-03
6.80000000e-01	-1.25309162e-01	-1.26212118e-01	-1.23426472e-01	-1.05612370e-01	-8.31740629e-02	-5.92576826e-02	-3.60970577e-02	-1.84931315e-02	-7.64261328e-03	-8.25791538e-03
6.90000000e-01	-1.20935844e-01	-1.23522480e-01	-1.21375936e-01	-1.03924336e-01	-8.14144853e-02	-5.86087757e-02	-3.58135621e-02	-1.84724491e-02	-7.66154075e-03	-8.25606934e-03
7.00000000e-01	-1.15650096e-01	-1.19929704e-01	-1.18450872e-01	-1.01514167e-01	-7.91469792e-02	-5.76788031e-02	-3.54012605e-02	-1.83901487e-02	-7.67162395e-03	-8.25070220e-03
7.10000000e-01	-1.09715528e-01	-1.15640554e-01	-1.14814934e-01	-9.85160766e-02	-7.64971879e-02	-5.65270025e-02	-3.48953200e-02	-1.82550248e-02	-7.67366533e-03	-8.24159146e-03
7.20000000e-01	-1.03390106e-01	-1.10856670e-01	-1.10628288e-01	-9.50598828e-02	-7.35843742e-02	-5.52044844e-02	-3.43244355e-02	-1.80734959e-02	-7.66813694e-03	-8.22845722e-03
7.30000000e-01	-9.69186021e-02	-1.05769447e-01	-1.06043875e-01	-9.12679989e-02	-7.05183891e-02	-5.37534596e-02	-3.37102618e-02	-1.78496360e-02	-7.65522138e-03	-8.21101502e-03
7.40000000e-01	-9.05256739e-02	-1.00555485e-01	-1.01204209e-01	-8.72530738e-02	-6.73973116e-02	-5.22071196e-02	-3.30673456e-02	-1.75853867e-02	-7.63487180e-03	-8.18902699e-03
7.50000000e-01	-8.44097718e-02	-9.53726499e-02	-9.62387368e-02	-8.31162665e-02	-6.43057631e-02	-5.05901030e-02	-3.24035168e-02	-1.72809240e-02	-7.60688481e-03	-8.16234792e-03
7.60000000e-01	-7.87380653e-02	-9.03568627e-02	-9.12617883e-02	-7.89461444e-02	-6.13138865e-02	-4.89194632e-02	-3.17206805e-02	-1.69351470e-02	-7.57098019e-03	-8.13096380e-03
7.70000000e-01	-7.36425958e-02	-8.56196775e-02	-8.63711487e-02	-7.48181792e-02	-5.84769647e-02	-4.72060336e-02	-3.10159353e-02	-1.65462518e-02	-7.52688155e-03	-8.09502090e-03
7.80000000e-01	-6.92178354e-02	-8.12467691e-02	-8.16472898e-02	-7.07948079e-02	-5.58356427e-02	-4.54560771e-02	-3.02829311e-02	-1.61123493e-02	-7.47439313e-03	-8.05484428e-03
7.90000000e-01	-6.55198000e-02	-7.72974125e-02	-7.71532878e-02	-6.69260146e-02	-5.34167027e-02	-4.36731016e-02	-2.95133741e-02	-1.56320885e-02	-7.41346847e-03	-8.01094537e-03
8.00000000e-01	-6.25668120e-02	-7.38050221e-02	-7.29354434e-02	-6.32503817e-02	-5.12343345e-02	-4.18597228e-02	-2.86985841e-02	-1.51052451e-02	-7.34426783e-03	-7.96401882e-03
8.10000000e-01	-6.03419347e-02	-7.07787848e-02	-6.90245933e-02	-5.97965415e-02	-4.92918281e-02	-4.00194617e-02	-2.78310122e-02	-1.45332391e-02	-7.26720228e-03	-7.91492925e-03
8.20000000e-01	-5.87970247e-02	-6.82063672e-02	-6.54380779e-02	-5.65849521e-02	-4.75836070e-02	-3.81583735e-02	-2.69056329e-02	-1.39195530e-02	-7.18296305e-03	-7.86468924e-03
8.30000000e-01	-5.78582575e-02	-6.60576246e-02	-6.21822900e-02	-5.36299062e-02	-4.60975080e-02	-3.62864178e-02	-2.59211362e-02	-1.32700228e-02	-7.09253588e-03	-7.81442979e-03
8.40000000e-01	-5.74328895e-02	-6.42891728e-02	-5.92556950e-02	-5.09416678e-02	-4.48172053e-02	-3.44184977e-02	-2.48808560e-02	-1.25929872e-02	-6.99720039e-03	-7.76536487e-03
8.50000000e-01	-5.74169407e-02	-6.28496220e-02	-5.66521749e-02	-4.85286268e-02	-4.37246680e-02	-3.25751112e-02	-2.37933900e-02	-1.18992828e-02	-6.89851519e-03	-7.71875166e-03
8.60000000e-01	-5.77034052e-02	-6.16852126e-02	-5.43645149e-02	-4.63993497e-02	-4.28025345e-02	-3.07825820e-02	-2.26728788e-02	-1.12020859e-02	-6.79828988e-03	-7.67584808e-03
8.70000000e-01	-5.81905461e-02	-6.07455472e-02	-5.23878250e-02	-4.45644060e-02	-4.20362897e-02	-2.90728543e-02	-2.15389331e-02	-1.05166035e-02	-6.69854502e-03	-7.63786906e-03
8.80000000e-01	-5.87897972e-02	-5.99890775e-02	-5.07226752e-02	-4.30378524e-02	-4.14161283e-02	-2.74828577e-02	-2.04162122e-02	-9.85963000e-03	-6.60146148e-03	-7.60594292e-03
8.90000000e-01	-5.94327953e-02	-5.93879943e-02	-4.93777178e-02	-4.18382667e-02	-4.09384032e-02	-2.60534678e-02	-1.93336748e-02	-9.24898598e-03	-6.50932077e-03	-7.58106923e-03
9.00000000e-01	-6.00770881e-02	-5.89321775e-02	-4.83715849e-02	-4.09892402e-02	-4.06065668e-02	-2.48281071e-02	-1.83235390e-02	-8.70286574e-03	-6.42443774e-03	-7.56407920e-03
9.10000000e-01	-6.07101213e-02	-5.86318944e-02	-4.77338734e-02	-4.05192610e-02	-4.04315369e-02	-2.38510449e-02	-1.74199980e-02	-8.23912142e-03	-6.34908737e-03	-7.55559980e-03
9.20000000e-01	-6.13511915e-02	-5.85189927e-02	-4.75050764e-02	-4.04609492e-02	-4.04314438e-02	-2.31654702e-02	-1.66577531e-02	-7.87451566e-03	-6.28542739e-03	-7.55602259e-03
9.30000000e-01	-6.20511561e-02	-5.86464102e-02	-4.77353704e-02	-4.08496421e-02	-4.06307429e-02	-2.28114226e-02	-1.60704305e-02	-7.62397567e-03	-6.23541874e-03	-7.56547838e-03
9.40000000e-01	-6.28898205e-02	-5.90859171e-02	-4.84822404e-02	-4.17213609e-02	-4.10587154e-02	-2.28236714e-02	-1.56889534e-02	-7.49988167e-03	-6.20074581e-03	-7.58381864e-03
9.50000000e-01	-6.39710567e-02	-5.99241155e-02	-4.98069924e-02	-4.31102358e-02	-4.17474092e-02	-2.32296414e-02	-1.55399448e-02	-7.51142105e-03	-6.18273918e-03	-7.61060467e-03
9.60000000e-01	-6.54158490e-02	-6.12568325e-02	-5.17702848e-02	-4.50455002e-02	-4.27291102e-02	-2.40474794e-02	-1.56442330e-02	-7.66403758e-03	-6.18230313e-03	-7.64510537e-03
9.70000000e-01	-6.73535967e-02	-6.31821530e-02	-5.44268819e-02	-4.75482022e-02	-4.40334659e-02	-2.52843560e-02	-1.60155289e-02	-7.95900047e-03	-6.19985101e-03	-7.68630444e-03
9.80000000e-01	-6.99121254e-02	-6.57924452e-02	-5.78199000e-02	-5.06278113e-02	-4.56844087e-02	-2.69350894e-02	-1.66593363e-02	-8.39311439e-03	-6.23525129e-03	-7.73291741e-03
9.90000000e-01	-7.32069575e-02	-6.91658158e-02	-6.19748748e-02	-5.42789192e-02	-4.76970492e-02	-2.89811656e-02	-1.75721488e-02	-8.95858530e-03	-6.28778726e-03	-7.78341891e-03
1.00000000e+00	-7.73304626e-02	-7.33574985e-02	-6.68940130e-02	-5.84782437e-02	-5.00747219e-02	-3.13902175e-02	-1.87409728e-02	-9.64305181e-03	-6.35613333e-03	-7.83607990e-03
1.01000000e+00	-8.23415450e-02	-7.83917165e-02	-7.25510156e-02	-6.31821476e-02	-5.28063674e-02	-3.41160086e-02	-2.01432048e-02	-1.04297848e-02	-6.43835035e-03	-7.88901436e-03
1.02000000e+00	-8.82565259e-02	-8.42545656e-02	-7.88868510e-02	-6.83248683e-02	-5.58644291e-02	-3.70989453e-02	-2.17468775e-02	-1.12980524e-02	-6.53190208e-03	-7.94023440e-03
1.03000000e+00	-9.50418344e-02	-9.08884346e-02	-8.58068319e-02	-7.38176323e-02	-5.92034245e-02	-4.02671245e-02	-2.35112715e-02	-1.22236396e-02	-6.63369428e-03	-7.98771216e-03
1.04000000e+00	-1.02609046e-01	-9.81884217e-02	-9.31792972e-02	-7.95487890e-02	-6.27593218e-02	-4.35378977e-02	-2.53878787e-02	-1.31795086e-02	-6.74013682e-03	-8.02944631e-03
1.05000000e+00	-1.10812692e-01	-1.06001108e-01	-1.00836129e-01	-8.53850551e-02	-6.64498169e-02	-4.68199129e-02	-2.73216860e-02	-1.41365758e-02	-6.84722855e-03	-8.06353087e-03
1.06000000e+00	-1.19451128e-01	-1.14125935e-01	-1.08575237e-01	-9.11739024e-02	-7.01755623e-02	-5.00155753e-02	-2.92527367e-02	-1.50645813e-02	-6.95066325e-03	-8.08822302e-03
1.07000000e+00	-1.28270574e-01	-1.22319287e-01	-1.16165051e-01	-9.67470669e-02	-7.38223496e-02	-5.30238449e-02	-3.11179151e-02	-1.59330203e-02	-7.04595429e-03	-8.10200711e-03
1.08000000e+00	-1.36972274e-01	-1.30301229e-01	-1.23350933e-01	-1.01925091e-01	-7.72641963e-02	-5.57432775e-02	-3.28528920e-02	-1.67121017e-02	-7.12857405e-03	-8.10365147e-03
1.09000000e+00	-1.45222550e-01	-1.37764705e-01	-1.29863315e-01	-1.06522753e-01	-8.03672396e-02	-5.80751987e-02	-3.43941593e-02	-1.73737015e-02	-7.19410353e-03	-8.09225502e-03
1.10000000e+00	-1.52665339e-01	-1.44386825e-01	-1.35427266e-01	-1.10355189e-01	-8.29942895e-02	-5.99268952e-02	-3.56810817e-02	-1.78922738e-02	-7.23838679e-03	-8.06728093e-03
1.11000000e+00	-1.58936655e-01	-1.49841767e-01	-1.39773081e-01	-1.13244457e-01	-8.50098566e-02	-6.12147024e-02	-3.66578895e-02	-1.82456878e-02	-7.25768405e-03	-8.02857540e-03
1.12000000e+00	-1.63680318e-01	-1.53814686e-01	-1.42647418e-01	-1.15026260e-01	-8.62854371e-02	-6.18668695e-02	-3.72755408e-02	-1.84159574e-02	-7.24881716e-03	-7.97636997e-03
1.13000000e+00	-1.66564166e-01	-1.56015952e-01	-1.43824460e-01	-1.15556544e-01	-8.67048160e-02	-6.18260908e-02	-3.74933846e-02	-1.83898382e-02	-7.20930139e-03	-7.91126732e-03
1.14000000e+00	-1.67295942e-01	-1.56195003e-01	-1.43116534e-01	-1.14717650e-01	-8.61691439e-02	-6.10516031e-02	-3.72805652e-02	-1.81592685e-02	-7.13745745e-03	-7.83421094e-03
1.15000000e+00	-1.65638043e-01	-1.54153077e-01	-1.40383657e-01	-1.12423739e-01	-8.46015434e-02	-5.95207670e-02	-3.66171174e-02	-1.77216398e-02	-7.03249868e-03	-7.74644061e-03
1.16000000e+00	-1.61420354e-01	-1.49754152e-01	-1.35541484e-01	-1.08625213e-01	-8.19510234e-02	-5.72300687e-02	-3.54947141e-02	-1.70798857e-02	-6.89458919e-03	-7.64943636e-03
1.17000000e+00	-1.54550471e-01	-1.42933486e-01	-1.28567217e-01	-1.03311928e-01	-7.81955040e-02	-5.41955029e-02	-3.39170416e-02	-1.62423902e-02	-6.72486995e-03	-7.54485453e-03
1.18000000e+00	-1.45020763e-01	-1.33703266e-01	-1.19503125e-01	-9.65150015e-02	-7.33437995e-02	-5.04523231e-02	-3.18997904e-02	-1.52227188e-02	-6.52545110e-03	-7.43446020e-03
1.19000000e+00	-1.32911848e-01	-1.22155017e-01	-1.08457435e-01	-8.83071325e-02	-6.74364503e-02	-4.60541695e-02	-2.94702667e-02	-1.40391853e-02	-6.29937033e-03	-7.32006047e-03
1.20000000e+00	-1.18392258e-01	-1.08458589e-01	-9.56024863e-02	-7.88013785e-02	-6.05453539e-02	-4.10716109e-02	-2.66666403e-02	-1.27142742e-02	-6.05051843e-03	-7.20344314e-03
1.21000000e+00	-1.01714264e-01	-9.28577275e-02	-8.11701738e-02	-6.81484329e-02	-5.27721953e-02	-3.55901575e-02	-2.35368603e-02	-1.12739415e-02	-5.78353476e-03	-7.08632485e-03
1.22000000e+00	-8.32060112e-02	-7.56623726e-02	-6.54448535e-02	-5.65324990e-02	-4.42457400e-02	-2.97078255e-02	-2.01372802e-02	-9.74682311e-03	-5.50367613e-03	-6.97031208e-03
1.23000000e+00	-6.32603159e-02	-5.72380523e-02	-4.87539976e-02	-4.41659314e-02	-3.51180978e-02	-2.35323442e-02	-1.65310446e-02	-8.16338171e-03	-5.21666422e-03	-6.85687708e-03
1.24000000e+00	-4.23206403e-02	-3.79928430e-02	-3.14570165e-02	-3.12828630e-02	-2.55601189e-02	-1.71781132e-02	-1.27862959e-02	-6.55502416e-03	-4.92851699e-03	-6.74734989e-03
1.25000000e+00	-2.08649025e-02	-1.83625170e-02	-1.39327498e-02	-1.81320839e-02	-1.57561162e-02	-1.07630203e-02	-8.97426515e-03	-4.95322188e-03	-4.64537017e-03	-6.64292575e-03
1.26000000e+00	6.12114721e-04	1.20542101e-03	3.43380233e-03	-4.96946525e-03	-5.89813676e-03	-4.40523242e-03	-5.16731248e-03	-3.38866448e-03	-4.37329539e-03	-6.54468613e-03
1.27000000e+00	2.16169295e-02	2.02680551e-02	2.02649014e-02	7.94976345e-03	3.81997869e-03	1.77992976e-03	-1.43698281e-03	-1.89047398e-03	-4.11812120e-03	-6.45363003e-03
1.28000000e+00	4.16752526e-02	3.84029712e-02	3.62030357e-02	2.03785768e-02	1.32085074e-02	7.68293419e-03	2.14786170e-03	-4.85503138e-04	-3.88526326e-03	-6.37071146e-03
1.29000000e+00	6.03487830e-02	5.52230294e-02	5.09228475e-02	3.20852644e-02	2.20874933e-02	1.32027057e-02	5.52277557e-03	8.02263823e-04	-3.67956915e-03	-6.29687786e-03
1.30000000e+00	7.72501531e-02	7.03893337e-02	6.41415016e-02	4.28598276e-02	3.02919199e-02	1.82489465e-02	8.62928108e-03	1.95219477e-03	-3.50518300e-03	-6.23310451e-03
1.31000000e+00	9.20553751e-02	8.36218390e-02	7.56270609e-02	5.25194425e-02	3.76762207e-02	2.27440513e-02	1.14161959e-02	2.94737003e-03	-3.36543397e-03	-6.18041960e-03
1.32000000e+00	1.04513281e-01	9.47071706e-02	8.52045429e-02	6.09128150e-02	4.41179803e-02	2.66245770e-02	1.38407066e-02	3.77481734e-03	-3.26275176e-03	-6.13991564e-03
1.33000000e+00	1.14451610e-01	1.03503383e-01	9.27594566e-02	6.79233132e-02	4.95207169e-02	2.98422471e-02	1.58691673e-02	4.42562422e-03	-3.19861149e-03	-6.11274384e-03
1.34000000e+00	1.21779577e-01	1.09941546e-01	9.82387486e-02	7.34708165e-02	5.38156862e-02	3.23644866e-02	1.74776128e-02	4.89493487e-03	-3.17350899e-03	-6.10008947e-03
1.35000000e+00	1.26486927e-01	1.14024217e-01	1.01649223e-01	7.75122804e-02	5.69626855e-02	3.41745027e-02	1.86519866e-02	5.18184226e-03	-3.18696658e-03	-6.10312786e-03
1.36000000e+00	1.28639687e-01	1.15821004e-01	1.03053620e-01	8.00410698e-02	5.89498874e-02	3.52709375e-02	1.93880907e-02	5.28918865e-03	-3.23756853e-03	-6.12296250e-03
1.37000000e+00	1.28372929e-01	1.15461576e-01	1.02564655e-01	8.10851595e-02	5.97927639e-02	3.56671350e-02	1.96912751e-02	5.22328918e-03	-3.32302433e-03	-6.16054841e-03
1.38000000e+00	1.25881076e-01	1.13126584e-01	1.00337411e-01	8.07043449e-02	5.95322009e-02	3.53900708e-02	1.95758881e-02	4.99359418e-03	-3.44025695e-03	-6.21660550e-03
1.39000000e+00	1.21406297e-01	1.09037045e-01	9.65605250e-02	7.89866327e-02	5.82319263e-02	3.44790018e-02	1.90645188e-02	4.61230520e-03	-3.58551283e-03	-6.29152790e-03
1.40000000e+00	1.15225692e-01	1.03442792e-01	9.14466846e-02	7.60440054e-02	5.59753940e-02	3.29838950e-02	1.81870601e-02	4.09395922e-03	-3.75448942e-03	-6.38529611e-03
1.41000000e+00	1.07637930e-01	9.66106168e-02	8.52229198e-02	7.20077608e-02	5.28622780e-02	3.09636955e-02	1.69796321e-02	3.45499394e-03	-3.94247582e-03	-6.49739929e-03
1.42000000e+00	9.89500441e-02	8.88126953e-02	7.81211810e-02	6.70236318e-02	4.90047301e-02	2.84844934e-02	1.54833974e-02	2.71330525e-03	-4.14450168e-03	-6.62677456e-03
1.43000000e+00	8.94650160e-02	8.03158565e-02	7.03696406e-02	6.12468783e-02	4.45235547e-02	2.56176446e-02	1.37433099e-02	1.88780634e-03	-4.35548938e-03	-6.77176995e-03
1.44000000e+00	7.94707062e-02	7.13721615e-02	6.21850868e-02	5.48375294e-02	3.95444379e-02	2.24378947e-02	1.18068299e-02	9.97995899e-04	-4.57040447e-03	-6.93013589e-03
1.45000000e+00	6.92305953e-02	6.22111606e-02	5.37666945e-02	4.79559278e-02	3.41943560e-02	1.90215509e-02	9.72264302e-03	6.35414249e-05	-4.78439956e-03	-7.09904898e-03
1.46000000e+00	5.89766579e-02	5.30340837e-02	4.52913608e-02	4.07587041e-02	2.85982667e-02	1.54447382e-02	7.53941417e-03	-8.96117663e-04	-4.99294707e-03	-7.27516949e-03
1.47000000e+00	4.89045626e-02	4.40100893e-02	3.69106917e-02	3.33952723e-02	2.28761641e-02	1.17817725e-02	5.30460873e-03	-1.86214329e-03	-5.19195668e-03	-7.45473205e-03
1.48000000e+00	3.91712448e-02	3.52745752e-02	2.87496234e-02	2.60049109e-02	1.71405558e-02	8.10367368e-03	3.06340750e-03	-2.81664504e-03	-5.37787391e-03	-7.63366662e-03
1.49000000e+00	2.98947660e-02	2.69294375e-02	2.09065702e-02	1.87144598e-02	1.14943981e-02	4.47683908e-03	8.57740090e-04	-3.74299636e-03	-5.54775697e-03	-7.80774486e-03
1.50000000e+00	2.11562432e-02	1.90450578e-02	1.34549118e-02	1.16366360e-02	6.02950331e-03	9.61893189e-04	-1.27454264e-03	-4.62611733e-03	-5.69932963e-03	-7.97274508e-03
1.51000000e+00	1.30035324e-02	1.16637193e-02	6.44556396e-03	4.86894445e-03	8.25413771e-04	-2.38727622e-03	-3.30034069e-03	-5.45272048e-03	-5.83100900e-03	-8.12462731e-03
1.52000000e+00	5.45626508e-03	4.80408711e-03	-8.96613933e-05	-1.50685980e-03	-4.05127680e-03	-5.52428601e-03	-5.19180914e-03	-6.21151566e-03	-5.94190782e-03	-8.25970940e-03
1.53000000e+00	-1.48821006e-03	-1.53364233e-03	-6.13422645e-03	-7.42481851e-03	-8.54718960e-03	-8.41082360e-03	-6.92668707e-03	-6.89336990e-03	-6.03181197e-03	-8.37483422e-03
1.54000000e+00	-7.84845415e-03	-7.36232774e-03	-1.16828876e-02	-1.28343970e-02	-1.26220569e-02	-1.10170068e-02	-8.48844819e-03	-7.49141813e-03	-6.10113484e-03	-8.46751838e-03
1.55000000e+00	-1.36525944e-02	-1.27025927e-02	-1.67378639e-02	-1.76997682e-02	-1.62482974e-02	-1.33215357e-02	-9.86627553e-03	-8.00112092e-03	-6.15085118e-03	-8.53607376e-03
1.56000000e+00	-1.89324355e-02	-1.75780039e-02	-2.13054137e-02	-2.19988312e-02	-1.94103225e-02	-1.53116368e-02	-1.10548675e-02	-8.42026622e-03	-6.18241389e-03	-8.57969434e-03
1.57000000e+00	-2.37183873e-02	-2.20110039e-02	-2.53930276e-02	-2.57220403e-02	-2.21036268e-02	-1.69828039e-02	-1.20540880e-02	-8.74891323e-03	-6.19765786e-03	-8.59850255e-03
1.58000000e+00	-2.80354915e-02	-2.60198093e-02	-2.90073803e-02	-2.88711124e-02	-2.43337122e-02	-1.83383417e-02	-1.28684774e-02	-8.98927814e-03	-6.19869569e-03	-8.59355189e-03
1.59000000e+00	-3.19007299e-02	-2.96164005e-02	-3.21531163e-02	-3.14576718e-02	-2.61148949e-02	-1.93887259e-02	-1.35066468e-02	-9.14556332e-03	-6.18781015e-03	-8.56678457e-03
1.60000000e+00	-3.53216994e-02	-3.28056453e-02	-3.48324730e-02	-3.35018828e-02	-2.74690357e-02	-2.01507946e-02	-1.39805813e-02	-9.22373415e-03	-6.16734863e-03	-8.52094573e-03
1.61000000e+00	-3.82966342e-02	-3.55855112e-02	-3.70456806e-02	-3.50311074e-02	-2.84242346e-02	-2.06467947e-02	-1.43048808e-02	-9.23124938e-03	-6.13962426e-03	-8.45945816e-03
1.62000000e+00	-4.08156599e-02	-3.79482476e-02	-3.87920198e-02	-3.60786149e-02	-2.90135206e-02	-2.09033113e-02	-1.44959701e-02	-9.17675400e-03	-6.10682824e-03	-8.38626356e-03
1.63000000e+00	-4.28630848e-02	-3.98823564e-02	-4.00713740e-02	-3.66823614e-02	-2.92735660e-02	-2.09501127e-02	-1.45713093e-02	-9.06974490e-03	-6.07095693e-03	-8.30563844e-03
1.64000000e+00	-4.44204648e-02	-4.13751203e-02	-4.08860805e-02	-3.68838481e-02	-2.92434487e-02	-2.08189487e-02	-1.45486376e-02	-8.92022188e-03	-6.03375654e-03	-8.22199400e-03
1.65000000e+00	-4.54701388e-02	-4.24154330e-02	-4.12428728e-02	-3.67270614e-02	-2.89634840e-02	-2.05423451e-02	-1.44452794e-02	-8.73833715e-03	-5.99668694e-03	-8.13967031e-03
1.66000000e+00	-4.59989067e-02	-4.29966649e-02	-4.11547062e-02	-3.62574923e-02	-2.84741424e-02	-2.01524364e-02	-1.42775393e-02	-8.53405737e-03	-5.96090531e-03	-8.06273542e-03
1.67000000e+00	-4.60015298e-02	-4.31193090e-02	-4.06422766e-02	-3.55212332e-02	-2.78150700e-02	-1.96798810e-02	-1.40602099e-02	-8.31685152e-03	-5.92726882e-03	-7.99479958e-03
1.68000000e+00	-4.54837548e-02	-4.27931797e-02	-3.97350747e-02	-3.45641467e-02	-2.70242230e-02	-1.91529006e-02	-1.38062071e-02	-8.09541700e-03	-5.89635466e-03	-7.93885402e-03
1.69000000e+00	-4.44646115e-02	-4.20389811e-02	-3.84718565e-02	-3.34311049e-02	-2.61371296e-02	-1.85964810e-02	-1.35263451e-02	-7.87745452e-03	-5.86849467e-03	-7.89714235e-03
1.70000000e+00	-4.29777932e-02	-4.08891137e-02	-3.69004644e-02	-3.21652985e-02	-2.51862881e-02	-1.80317665e-02	-1.32292523e-02	-7.66949964e-03	-5.84382119e-03	-7.87107059e-03
1.71000000e+00	-4.10720035e-02	-3.93876511e-02	-3.50769810e-02	-3.08076189e-02	-2.42007091e-02	-1.74756692e-02	-1.29214252e-02	-7.47681616e-03	-5.82231996e-03	-7.86116018e-03
1.72000000e+00	-3.88102302e-02	-3.75894805e-02	-3.30642554e-02	-2.93961170e-02	-2.32056057e-02	-1.69407078e-02	-1.26074083e-02	-7.30335289e-03	-5.80388592e-03	-7.86704540e-03
1.73000000e+00	-3.62679864e-02	-3.55586635e-02	-3.09298845e-02	-2.79655476e-02	-2.22222348e-02	-1.64350759e-02	-1.22900812e-02	-7.15176215e-03	-5.78837755e-03	-7.88751483e-03
1.74000000e+00	-3.35306334e-02	-3.33661266e-02	-2.87437770e-02	-2.65470075e-02	-2.12678858e-02	-1.59629305e-02	-1.19710300e-02	-7.02347507e-03	-5.77566580e-03	-7.92059371e-03
1.75000000e+00	-3.06899620e-02	-3.10868404e-02	-2.65754556e-02	-2.51676744e-02	-2.03560108e-02	-1.55248784e-02	-1.16509732e-02	-6.91882568e-03	-5.76567421e-03	-7.96366234e-03
1.76000000e+00	-2.78402603e-02	-2.87966738e-02	-2.44912734e-02	-2.38506545e-02	-1.94964836e-02	-1.51186286e-02	-1.13302122e-02	-6.83721346e-03	-5.75840745e-03	-8.01360358e-03
1.77000000e+00	-2.50741264e-02	-2.65691342e-02	-2.25517226e-02	-2.26149418e-02	-1.86959718e-02	-1.47397663e-02	-1.10090742e-02	-6.77729222e-03	-5.75396658e-03	-8.06697131e-03
1.78000000e+00	-2.24783009e-02	-2.44722043e-02	-2.08090118e-02	-2.14754891e-02	-1.79583988e-02	-1.43826025e-02	-1.06883145e-02	-6.73717235e-03	-5.75255029e-03	-8.12017070e-03
1.79000000e+00	-2.01297858e-02	-2.25654759e-02	-1.93050611e-02	-2.04433849e-02	-1.72854706e-02	-1.40410423e-02	-1.03694516e-02	-6.71462325e-03	-5.75444244e-03	-8.16964089e-03
1.80000000e+00	-1.80924955e-02	-2.08977584e-02	-1.80700417e-02	-1.95261258e-02	-1.66772383e-02	-1.37094187e-02	-1.00550103e-02	-6.70726357e-03	-5.75998717e-03	-8.21203060e-03
1.81000000e+00	-1.64146425e-02	-1.95053009e-02	-1.71215416e-02	-1.87279668e-02	-1.61326621e-02	-1.33832393e-02	-9.74865419e-03	-6.71272847e-03	-5.76955400e-03	-8.24435805e-03
1.82000000e+00	-1.51270094e-02	-1.84107235e-02	-1.64644010e-02	-1.80503314e-02	-1.56501466e-02	-1.30597958e-02	-9.45519709e-03	-6.72880508e-03	-5.78349564e-03	-8.26414754e-03
1.83000000e+00	-1.42421980e-02	-1.76227049e-02	-1.60912118e-02	-1.74922533e-02	-1.52280156e-02	-1.27385999e-02	-9.18049118e-03	-6.75353026e-03	-5.80210227e-03	-8.26953662e-03
1.84000000e+00	-1.37548764e-02	-1.71364192e-02	-1.59834355e-02	-1.70508259e-02	-1.48648966e-02	-1.24216149e-02	-8.93119596e-03	-6.78524766e-03	-5.82555592e-03	-8.25934947e-03
1.85000000e+00	-1.36429814e-02	-1.69346680e-02	-1.61130497e-02	-1.67216301e-02	-1.45599930e-02	-1.21132688e-02	-8.71444240e-03	-6.82262393e-03	-5.85388865e-03	-8.23313425e-03
1.86000000e+00	-1.38697717e-02	-1.69896085e-02	-1.64446053e-02	-1.64991161e-02	-1.43132275e-02	-1.18202465e-02	-8.53741277e-03	-6.86462720e-03	-5.88694814e-03	-8.19116401e-03
1.87000000e+00	-1.43865753e-02	-1.72649434e-02	-1.69375500e-02	-1.63769170e-02	-1.41252461e-02	-1.15510760e-02	-8.40686319e-03	-6.91047332e-03	-5.92437350e-03	-8.13440278e-03
1.88000000e+00	-1.51360323e-02	-1.77184136e-02	-1.75486630e-02	-1.63480766e-02	-1.39972854e-02	-1.13155331e-02	-8.32862080e-03	-6.95954758e-03	-5.96558346e-03	-8.06444045e-03
1.89000000e+00	-1.60556128e-02	-1.83044206e-02	-1.82344439e-02	-1.64051842e-02	-1.39309114e-02	-1.11239074e-02	-8.30708984e-03	-7.01131113e-03	-6.00977839e-03	-7.98340110e-03
1.90000000e+00	-1.70811769e-02	-1.89766075e-02	-1.89533080e-02	-1.65404125e-02	-1.39276503e-02	-1.09861763e-02	-8.34480186e-03	-7.06520196e-03	-6.05595634e-03	-7.89383119e-03
1.91000000e+00	-1.81503551e-02	-1.96902378e-02	-1.96674608e-02	-1.67454683e-02	-1.39885380e-02	-1.09111461e-02	-8.44204368e-03	-7.12054057e-03	-6.10294262e-03	-7.79857409e-03
1.92000000e+00	-1.92055466e-02	-2.04042345e-02	-2.03443536e-02	-1.70114706e-02	-1.41136254e-02	-1.09056197e-02	-8.59659283e-03	-7.17644958e-03	-6.14943128e-03	-7.70063825e-03
1.93000000e+00	-2.01963720e-02	-2.10827750e-02	-2.09576549e-02	-1.73287812e-02	-1.43014779e-02	-1.09736511e-02	-8.80358464e-03	-7.23179530e-03	-6.19403630e-03	-7.60306590e-03
1.94000000e+00	-2.10814620e-02	-2.16963745e-02	-2.14877123e-02	-1.76868161e-02	-1.45487139e-02	-1.11159437e-02	-9.05552771e-03	-7.28515742e-03	-6.23534948e-03	-7.50880862e-03
1.95000000e+00	-2.18295173e-02	-2.22224336e-02	-2.19215157e-02	-1.80738733e-02	-1.48496243e-02	-1.13294386e-02	-9.34247556e-03	-7.33483053e-03	-6.27200187e-03	-7.42061543e-03
1.96000000e+00	-2.24196300e-02	-2.26452645e-02	-2.22522138e-02	-1.84770129e-02	-1.51959145e-02	-1.16071323e-02	-9.65235310e-03	-7.37885912e-03	-6.30272514e-03	-7.34093754e-03
1.97000000e+00	-2.28409112e-02	-2.29556529e-02	-2.24782606e-02	-1.88820219e-02	-1.55766025e-02	-1.19381448e-02	-9.97142657e-03	-7.41510462e-03	-6.32640962e-03	-7.27185314e-03
1.98000000e+00	-2.30915180e-02	-2.31500407e-02	-2.26022989e-02	-1.92734969e-02	-1.59780991e-02	-1.23080465e-02	-1.02848966e-02	-7.44134106e-03	-6.34215569e-03	-7.21501357e-03
1.99000000e+00	-2.31772107e-02	-2.32294420e-02	-2.26298998e-02	-1.96350645e-02	-1.63844857e-02	-1.26994338e-02	-1.05775854e-02	-7.45537354e-03	-6.34931593e-03	-7.17161149e-03
2.00000000e+00	-2.31096005e-02	-2.31982172e-02	-2.25682835e-02	-1.99497556e-02	-1.67779911e-02	-1.30927287e-02	-1.08346826e-02	-7.45517207e-03	-6.34752593e-03	-7.14236993e-03
2.01000000e+00	-2.29042595e-02	-2.30628354e-02	-2.24251410e-02	-2.02005323e-02	-1.71396575e-02	-1.34671616e-02	-1.10425092e-02	-7.43901192e-03	-6.33672216e-03	-7.12755035e-03
2.02000000e+00	-2.25788663e-02	-2.28307455e-02	-2.22076639e-02	-2.03709587e-02	-1.74501692e-02	-1.38018820e-02	-1.11892569e-02	-7.40561112e-03	-6.31714621e-03	-7.12697691e-03
2.03000000e+00	-2.21515450e-02	-2.25094621e-02	-2.19218645e-02	-2.04459886e-02	-1.76908080e-02	-1.40771355e-02	-1.12656605e-02	-7.35425547e-03	-6.28933564e-03	-7.14007358e-03
2.04000000e+00	-2.16395289e-02	-2.21059455e-02	-2.15722408e-02	-2.04128340e-02	-1.78444841e-02	-1.42754367e-02	-1.12655612e-02	-7.28490202e-03	-6.25410176e-03	-7.16591070e-03
2.05000000e+00	-2.10582447e-02	-2.16263232e-02	-2.11618063e-02	-2.02618650e-02	-1.78967862e-02	-1.43826654e-02	-1.11863285e-02	-7.19825301e-03	-6.21249608e-03	-7.20325727e-03
2.06000000e+00	-2.04208675e-02	-2.10759665e-02	-2.06924724e-02	-1.99874832e-02	-1.78369849e-02	-1.43890174e-02	-1.10291102e-02	-7.09579362e-03	-6.16576711e-03	-7.25063609e-03
2.07000000e+00	-1.97383545e-02	-2.04598974e-02	-2.01657332e-02	-1.95889068e-02	-1.76589253e-02	-1.42897472e-02	-1.07988931e-02	-6.97978912e-03	-6.11530994e-03	-7.30637877e-03
2.08000000e+00	-1.90199136e-02	-1.97834717e-02	-1.95835795e-02	-1.90708020e-02	-1.73617438e-02	-1.40856506e-02	-1.05043653e-02	-6.85323905e-03	-6.06261110e-03	-7.36867898e-03
2.09000000e+00	-1.82738277e-02	-1.90532493e-02	-1.89495389e-02	-1.84436990e-02	-1.69503518e-02	-1.37832483e-02	-1.01575820e-02	-6.71978846e-03	-6.00919150e-03	-7.43564231e-03
2.10000000e+00	-1.75085177e-02	-1.82779470e-02	-1.82697296e-02	-1.77241408e-02	-1.64356394e-02	-1.33946507e-02	-9.77344993e-03	-6.58359903e-03	-5.95655011e-03	-7.50533257e-03
2.11000000e+00	-1.67337038e-02	-1.74693525e-02	-1.75538067e-02	-1.69345208e-02	-1.58343646e-02	-1.29371000e-02	-9.36905111e-03	-6.44918495e-03	-5.90611094e-03	-7.57581429e-03
2.12000000e+00	-1.59615166e-02	-1.66430773e-02	-1.68156857e-02	-1.61025850e-02	-1.51687136e-02	-1.24322060e-02	-8.96284229e-03	-6.32122102e-03	-5.85917546e-03	-7.64519228e-03
2.13000000e+00	-1.52074074e-02	-1.58190365e-02	-1.60739405e-02	-1.52605919e-02	-1.44655322e-02	-1.19049108e-02	-8.57376800e-03	-6.20433216e-03	-5.81688240e-03	-7.71164892e-03
2.14000000e+00	-1.44907249e-02	-1.50215573e-02	-1.53517993e-02	-1.44441443e-02	-1.37552527e-02	-1.13822337e-02	-8.22033393e-03	-6.10287499e-03	-5.78017618e-03	-7.77348012e-03
2.15000000e+00	-1.38348522e-02	-1.42790515e-02	-1.46766879e-02	-1.36907311e-02	-1.30705569e-02	-1.08918622e-02	-7.91968865e-03	-6.02072318e-03	-5.74978478e-03	-7.82913078e-03
2.16000000e+00	-1.32668328e-02	-1.36232173e-02	-1.40793092e-02	-1.30380353e-02	-1.24448352e-02	-1.04606656e-02	-7.68676192e-03	-5.96106837e-03	-5.72620736e-03	-7.87723003e-03
2.17000000e+00	-1.28164633e-02	-1.30877763e-02	-1.35922826e-02	-1.25220882e-02	-1.19105178e-02	-1.01132142e-02	-7.53350552e-03	-5.92624835e-03	-5.70971128e-03	-7.91662612e-03
2.18000000e+00	-1.25148722e-02	-1.27067947e-02	-1.32484075e-02	-1.21753608e-02	-1.14973637e-02	-9.87038861e-03	-7.46827685e-03	-5.91761284e-03	-5.70033793e-03	-7.94642027e-03
2.19000000e+00	-1.23926572e-02	-1.25126734e-02	-1.30786462e-02	-1.20248985e-02	-1.12308033e-02	-9.74815950e-03	-7.49539847e-03	-5.93543560e-03	-5.69791616e-03	-7.96599813e-03
2.20000000e+00	-1.24776956e-02	-1.25339289e-02	-1.31099547e-02	-1.20906062e-02	-1.11304274e-02	-9.75661141e-03	-7.61491739e-03	-5.97887935e-03	-5.70208201e-03	-7.97505694e-03
2.21000000e+00	-1.27927780e-02	-1.27929132e-02	-1.33631074e-02	-1.23837932e-02	-1.12087167e-02	-9.89926984e-03	-7.82257715e-03	-6.04601711e-03	-5.71230326e-03	-7.97362631e-03
2.22000000e+00	-1.33532434e-02	-1.33036378e-02	-1.38506739e-02	-1.29060755e-02	-1.14700918e-02	-1.01727757e-02	-8.11000476e-03	-6.13391035e-03	-5.72790725e-03	-7.96208016e-03
2.23000000e+00	-1.41648067e-02	-1.40698731e-02	-1.45753061e-02	-1.36487201e-02	-1.19103517e-02	-1.05669311e-02	-8.46510283e-03	-6.23874135e-03	-5.74811047e-03	-7.94113761e-03
2.24000000e+00	-1.52217682e-02	-1.50836858e-02	-1.55284820e-02	-1.45924928e-02	-1.25165470e-02	-1.10651193e-02	-8.87262663e-03	-6.35599351e-03	-5.77204873e-03	-7.91185089e-03
2.25000000e+00	-1.65057784e-02	-1.63245591e-02	-1.66898293e-02	-1.57080466e-02	-1.32673132e-02	-1.16450818e-02	-9.31491599e-03	-6.48067096e-03	-5.79880679e-03	-7.87557900e-03
2.26000000e+00	-1.79853043e-02	-1.77592064e-02	-1.80271196e-02	-1.69568567e-02	-1.41336623e-02	-1.22800118e-02	-9.77274403e-03	-6.60754558e-03	-5.82744670e-03	-7.83394656e-03
2.27000000e+00	-1.96158975e-02	-1.93421511e-02	-1.94969835e-02	-1.82926760e-02	-1.50802039e-02	-1.29399075e-02	-1.02262386e-02	-6.73141845e-03	-5.85703422e-03	-7.78878833e-03
2.28000000e+00	-2.13413167e-02	-2.10170928e-02	-2.10463492e-02	-1.96634558e-02	-1.60667446e-02	-1.35931118e-02	-1.06558293e-02	-6.84738089e-03	-5.88666325e-03	-7.74208077e-03
2.29000000e+00	-2.30954958e-02	-2.27190309e-02	-2.26145611e-02	-2.10136433e-02	-1.70501863e-02	-1.42079538e-02	-1.10431708e-02	-6.95106046e-03	-5.91547794e-03	-7.69586301e-03
2.30000000e+00	-2.48052928e-02	-2.43770619e-02	-2.41360849e-02	-2.22867467e-02	-1.79866279e-02	-1.47544000e-02	-1.13719971e-02	-7.03883781e-03	-5.94269273e-03	-7.65215068e-03
2.31000000e+00	-2.63938911e-02	-2.59177166e-02	-2.55436634e-02	-2.34280340e-02	-1.88335597e-02	-1.52056245e-02	-1.16288623e-02	-7.10802155e-03	-5.96761026e-03	-7.61284635e-03
2.32000000e+00	-2.77846795e-02	-2.72686622e-02	-2.67717522e-02	-2.43872246e-02	-1.95520298e-02	-1.55394072e-02	-1.18037332e-02	-7.15697108e-03	-5.98963736e-03	-7.57965133e-03
2.33000000e+00	-2.89053903e-02	-2.83625592e-02	-2.77600363e-02	-2.51210242e-02	-2.01086613e-02	-1.57392838e-02	-1.18904040e-02	-7.18515983e-03	-6.00829900e-03	-7.55398332e-03
2.34000000e+00	-2.96922481e-02	-2.91408462e-02	-2.84568179e-02	-2.55953603e-02	-2.04774064e-02	-1.57953798e-02	-1.18867167e-02	-7.19317511e-03	-6.02325023e-03	-7.53690464e-03
2.35000000e+00	-3.00938699e-02	-2.95572142e-02	-2.88220636e-02	-2.57871892e-02	-2.06409319e-02	-1.57048824e-02	-1.17945754e-02	-7.18265453e-03	-6.03428559e-03	-7.52906529e-03
2.36000000e+00	-3.00746598e-02	-2.95805491e-02	-2.88299131e-02	-2.56857640e-02	-2.05915555e-02	-1.54721243e-02	-1.16197615e-02	-7.15616256e-03	-6.04134584e-03	-7.53066440e-03
2.37000000e+00	-2.96174630e-02	-2.91971388e-02	-2.84704803e-02	-2.52932852e-02	-2.03316709e-02	-1.51082741e-02	-1.13715583e-02	-7.11701464e-03	-6.04452111e-03	-7.54143274e-03
2.38000000e+00	-2.87252828e-02	-2.84119828e-02	-2.77508136e-02	-2.46248859e-02	-1.98736332e-02	-1.46306529e-02	-1.10622103e-02	-7.06905924e-03	-6.04405007e-03	-7.56063803e-03
2.39000000e+00	-2.74219141e-02	-2.72490937e-02	-2.66949335e-02	-2.37079419e-02	-1.92391044e-02	-1.40617174e-02	-1.07062469e-02	-7.01643102e-03	-6.04031422e-03	-7.58711335e-03
2.40000000e+00	-2.57514117e-02	-2.57507361e-02	-2.53429180e-02	-2.25807356e-02	-1.84578897e-02	-1.34277688e-02	-1.03197072e-02	-6.96328991e-03	-6.03382679e-03	-7.61930785e-03
2.41000000e+00	-2.37763814e-02	-2.39756141e-02	-2.37490665e-02	-2.12905396e-02	-1.75663279e-02	-1.27574642e-02	-9.91930854e-03	-6.91356171e-03	-6.02521575e-03	-7.65535776e-03
2.42000000e+00	-2.15751554e-02	-2.19960848e-02	-2.19792277e-02	-1.98912197e-02	-1.66053229e-02	-1.20802163e-02	-9.52160206e-03	-6.87069608e-03	-6.01520072e-03	-7.69317445e-03
2.43000000e+00	-1.92379846e-02	-1.98945360e-02	-2.01074330e-02	-1.84404859e-02	-1.56181270e-02	-1.14245757e-02	-9.14215945e-03	-6.83745624e-03	-6.00456390e-03	-7.73054532e-03
2.44000000e+00	-1.68624474e-02	-1.77591226e-02	-1.82120206e-02	-1.69969410e-02	-1.46480012e-02	-1.08166886e-02	-8.79483225e-03	-6.81575329e-03	-5.99411566e-03	-7.76524272e-03
2.45000000e+00	-1.45483259e-02	-1.56790983e-02	-1.63714687e-02	-1.56170898e-02	-1.37358847e-02	-1.02789191e-02	-8.49112069e-03	-6.80653492e-03	-5.98465571e-03	-7.79513536e-03
2.46000000e+00	-1.23922429e-02	-1.37400142e-02	-1.46601815e-02	-1.43524741e-02	-1.29182087e-02	-9.82871330e-03	-8.23968253e-03	-6.80973507e-03	-5.97693138e-03	-7.81829665e-03
2.47000000e+00	-1.04823724e-02	-1.20190621e-02	-1.31444745e-02	-1.32470938e-02	-1.22249787e-02	-9.47776956e-03	-8.04600456e-03	-6.82428768e-03	-5.97159487e-03	-7.83310442e-03
2.48000000e+00	-8.89354175e-03	-1.05808457e-02	-1.18789980e-02	-1.23352566e-02	-1.16782347e-02	-9.23155799e-03	-7.91225009e-03	-6.84820315e-03	-5.96916178e-03	-7.83832683e-03
2.49000000e+00	-7.68302325e-03	-9.47383266e-03	-1.09038156e-02	-1.16399767e-02	-1.12909792e-02	-9.08921260e-03	-7.83728641e-03	-6.87870291e-03	-5.96997327e-03	-7.83319001e-03
2.50000000e+00	-6.88727929e-03	-8.72771076e-03	-1.02423142e-02	-1.11720091e-02	-1.10666312e-02	-9.04379644e-03	-7.81688618e-03	-6.91240356e-03	-5.97416445e-03	-7.81742382e-03
2.51000000e+00	-6.51986917e-03	-8.35181285e-03	-9.90007627e-03	-1.09295711e-02	-1.09990373e-02	-9.08291759e-03	-7.84408769e-03	-6.94553914e-03	-5.98164139e-03	-7.79128319e-03
2.52000000e+00	-6.57065954e-03	-8.33471604e-03	-9.86478427e-03	-1.08987625e-02	-1.10730351e-02	-9.18965345e-03	-7.90969049e-03	-6.97420793e-03	-5.99206879e-03	-7.75554365e-03
2.53000000e+00	-7.00640179e-03	-8.64504782e-03	-1.01071677e-02	-1.10546536e-02	-1.12655338e-02	-9.34372242e-03	-8.00285593e-03	-6.99462834e-03	-6.00486993e-03	-7.71147123e-03
2.54000000e+00	-7.77265720e-03	-9.23345895e-03	-1.05829378e-02	-1.13629750e-02	-1.15470439e-02	-9.52282835e-03	-8.11177725e-03	-7.00338832e-03	-6.01923995e-03	-7.66076780e-03
2.55000000e+00	-8.79696834e-03	-1.00356510e-02	-1.12355962e-02	-1.17823053e-02	-1.18835626e-02	-9.70409370e-03	-8.22438061e-03	-6.99767268e-03	-6.03417246e-03	-7.60549451e-03
2.56000000e+00	-9.99309731e-03	-1.09762814e-02	-1.19999472e-02	-1.22666254e-02	-1.22387021e-02	-9.86549319e-03	-8.32901763e-03	-6.97545457e-03	-6.04849907e-03	-7.54797699e-03
2.57000000e+00	-1.12660852e-02	-1.19735138e-02	-1.28061041e-02	-1.27680887e-02	-1.25759297e-02	-9.98720135e-03	-8.41511134e-03	-6.93563888e-03	-6.06094014e-03	-7.49069696e-03
2.58000000e+00	-1.25178346e-02	-1.29439408e-02	-1.35837445e-02	-1.32398435e-02	-1.28607874e-02	-1.00527738e-02	-8.47372099e-03	-6.87814888e-03	-6.07016469e-03	-7.43617554e-03
2.59000000e+00	-1.36528830e-02	-1.38075842e-02	-1.42663591e-02	-1.36387422e-02	-1.30629576e-02	-1.00500936e-02	-8.49799646e-03	-6.80395038e-03	-6.07485642e-03	-7.38685426e-03
2.60000000e+00	-1.45840213e-02	-1.44926691e-02	-1.47952352e-02	-1.39277824e-02	-1.31580522e-02	-9.97202966e-03	-8.48349976e-03	-6.71501171e-03	-6.07378253e-03	-7.34497952e-03
2.61000000e+00	-1.52374195e-02	-1.49398850e-02	-1.51229340e-02	-1.40781389e-02	-1.31290207e-02	-9.81677287e-03	-8.42837949e-03	-6.61420161e-03	-6.06586155e-03	-7.31249660e-03
2.62000000e+00	-1.55569506e-02	-1.51058769e-02	-1.52160529e-02	-1.40706747e-02	-1.29670955e-02	-9.58783499e-03	-8.33339243e-03	-6.50513103e-03	-6.05022657e-03	-7.29095826e-03
2.63000000e+00	-1.55074505e-02	-1.49657549e-02	-1.50571074e-02	-1.38968486e-02	-1.26722233e-02	-9.29371813e-03	-8.20177549e-03	-6.39194810e-03	-6.02628022e-03	-7.28145277e-03
2.64000000e+00	-1.50767180e-02	-1.45144751e-02	-1.46454229e-02	-1.35589769e-02	-1.22529596e-02	-8.94728102e-03	-8.03897976e-03	-6.27909863e-03	-5.99373813e-03	-7.28455469e-03
2.65000000e+00	-1.42761345e-02	-1.37670085e-02	-1.39969869e-02	-1.30698426e-02	-1.17258414e-02	-8.56484772e-03	-7.85228563e-03	-6.17106653e-03	-5.95265862e-03	-7.30030082e-03
2.66000000e+00	-1.31398671e-02	-1.27572954e-02	-1.31432775e-02	-1.24516885e-02	-1.11142795e-02	-8.16511894e-03	-7.65032482e-03	-6.07210997e-03	-5.90345639e-03	-7.32819215e-03
2.67000000e+00	-1.17227066e-02	-1.15360498e-02	-1.21291477e-02	-1.17346626e-02	-1.04470448e-02	-7.76795765e-03	-7.44253932e-03	-5.98600936e-03	-5.84689956e-03	-7.36722144e-03
2.68000000e+00	-1.00966746e-02	-1.01675568e-02	-1.10099011e-02	-1.09548228e-02	-9.75644606e-03	-7.39312701e-03	-7.23861052e-03	-5.91584269e-03	-5.78408977e-03	-7.41592450e-03
2.69000000e+00	-8.34660975e-03	-8.72566040e-03	-9.84774723e-03	-1.01518255e-02	-9.07631278e-03	-7.05906034e-03	-7.04789242e-03	-5.86380213e-03	-5.71642639e-03	-7.47245222e-03
2.70000000e+00	-6.56500516e-03	-7.28919206e-03	-8.70785967e-03	-9.36644714e-03	-8.43991192e-03	-6.78173945e-03	-6.87888168e-03	-5.83106356e-03	-5.64555623e-03	-7.53465918e-03
2.71000000e+00	-4.84641540e-03	-5.93712431e-03	-7.65428540e-03	-8.63809142e-03	-7.87792544e-03	-6.57374949e-03	-6.73875440e-03	-5.81771704e-03	-5.57331151e-03	-7.60020409e-03
2.72000000e+00	-3.28177587e-03	-4.74374688e-03	-6.74596129e-03	-8.00243510e-03	-7.41661401e-03	-6.44356624e-03	-6.63299468e-03	-5.82276326e-03	-5.50163877e-03	-7.66665673e-03
2.73000000e+00	-1.95298301e-03	-3.77416307e-03	-6.03308577e-03	-7.48935455e-03	-7.07627787e-03	-6.39511631e-03	-6.56513399e-03	-5.84417625e-03	-5.43252251e-03	-7.73160600e-03
2.74000000e+00	-9.28065748e-04	-3.08038179e-03	-5.55407002e-03	-7.12125542e-03	-6.87010694e-03	-6.42763269e-03	-6.53661342e-03	-5.87902908e-03	-5.36790705e-03	-7.79276391e-03
2.75000000e+00	-2.57241224e-04	-2.69824314e-03	-5.33325568e-03	-6.91190101e-03	-6.80348695e-03	-6.53580928e-03	-6.54677331e-03	-5.92367514e-03	-5.30962044e-03	-7.84806058e-03
2.76000000e+00	2.99085429e-05	-2.64536260e-03	-5.37953651e-03	-6.86580258e-03	-6.87379955e-03	-6.71023910e-03	-6.59296705e-03	-5.97397422e-03	-5.25930397e-03	-7.89572643e-03
2.77000000e+00	-7.40272521e-05	-2.92021500e-03	-5.68596407e-03	-6.97819873e-03	-7.07072310e-03	-6.93810301e-03	-6.67078864e-03	-6.02554980e-03	-5.21835065e-03	-7.93435813e-03
2.78000000e+00	-5.54124601e-04	-3.50240766e-03	-6.23035446e-03	-7.23561367e-03	-7.37700963e-03	-7.20406075e-03	-6.77439722e-03	-6.07406195e-03	-5.18785508e-03	-7.96296618e-03
2.79000000e+00	-1.37433290e-03	-4.35411798e-03	-6.97684997e-03	-7.61694791e-03	-7.76968392e-03	-7.49128385e-03	-6.89691628e-03	-6.11547937e-03	-5.16857710e-03	-7.98100288e-03
2.80000000e+00	-2.47996865e-03	-5.42259785e-03	-7.87832888e-03	-8.09502219e-03	-8.22158467e-03	-7.78256207e-03	-7.03088154e-03	-6.14633381e-03	-5.16092021e-03	-7.98837045e-03
2.81000000e+00	-3.80132830e-03	-6.64358104e-03	-8.87950354e-03	-8.63846793e-03	-8.70314717e-03	-8.06141127e-03	-7.16870915e-03	-6.16394156e-03	-5.16492538e-03	-7.98540985e-03
2.82000000e+00	-5.25818489e-03	-7.94537377e-03	-9.92050370e-03	-9.21383697e-03	-9.18431236e-03	-8.31311177e-03	-7.30315541e-03	-6.16657816e-03	-5.18027981e-03	-7.97287180e-03
2.83000000e+00	-6.76487864e-03	-9.25336677e-03	-1.09407122e-02	-9.78779147e-03	-9.63644040e-03	-8.52561167e-03	-7.42774034e-03	-6.15359568e-03	-5.20633957e-03	-7.95187196e-03
2.84000000e+00	-8.23567674e-03	-1.04946821e-02	-1.18826056e-02	-1.03292315e-02	-1.00341074e-02	-8.69023907e-03	-7.53711027e-03	-6.12547498e-03	-5.24216430e-03	-7.92383286e-03
2.85000000e+00	-9.59006188e-03	-1.16026603e-02	-1.26953519e-02	-1.08112239e-02	-1.03566724e-02	-8.80218030e-03	-7.62731879e-03	-6.08380960e-03	-5.28656159e-03	-7.89041538e-03
2.86000000e+00	-1.07576165e-02	-1.25209058e-02	-1.33379378e-02	-1.12126109e-02	-1.05895164e-02	-8.86069647e-03	-7.69601073e-03	-6.03122160e-03	-5.33813846e-03	-7.85344278e-03
2.87000000e+00	-1.16821969e-02	-1.32066369e-02	-1.37816235e-02	-1.15191981e-02	-1.07248776e-02	-8.86906782e-03	-7.74249995e-03	-5.97121385e-03	-5.39535692e-03	-7.81482044e-03
2.88000000e+00	-1.23251391e-02	-1.36331324e-02	-1.40115744e-02	-1.17244507e-02	-1.07622314e-02	-8.83427268e-03	-7.76773836e-03	-5.90796718e-03	-5.45659095e-03	-7.77645437e-03
2.89000000e+00	-1.26673005e-02	-1.37911246e-02	-1.40275663e-02	-1.18296601e-02	-1.07081944e-02	-8.76642466e-03	-7.77418005e-03	-5.84609358e-03	-5.52018200e-03	-7.74017135e-03
2.90000000e+00	-1.27098189e-02	-1.36890565e-02	-1.38437249e-02	-1.18435737e-02	-1.05759608e-02	-8.67800653e-03	-7.76555070e-03	-5.79035971e-03	-5.58449092e-03	-7.70764353e-03
2.91000000e+00	-1.24735492e-02	-1.33521928e-02	-1.34873222e-02	-1.17815222e-02	-1.03843079e-02	-8.58295185e-03	-7.74653812e-03	-5.74539635e-03	-5.64794424e-03	-7.68031993e-03
2.92000000e+00	-1.19972289e-02	-1.28206482e-02	-1.29967118e-02	-1.16641038e-02	-1.01562387e-02	-8.49563441e-03	-7.72242416e-03	-5.71541049e-03	-5.70907362e-03	-7.65936703e-03
2.93000000e+00	-1.13344974e-02	-1.21464642e-02	-1.24185419e-02	-1.15155175e-02	-9.91734604e-03	-8.42983058e-03	-7.69868163e-03	-5.70391644e-03	-5.76654746e-03	-7.64562043e-03
2.94000000e+00	-1.05499734e-02	-1.13899260e-02	-1.18044317e-02	-1.13616597e-02	-9.69400686e-03	-8.39772093e-03	-7.68056182e-03	-5.71350163e-03	-5.81919465e-03	-7.63954880e-03
2.95000000e+00	-9.71465002e-03	-1.06153606e-02	-1.12073289e-02	-1.12281095e-02	-9.51151987e-03	-8.40899464e-03	-7.67269839e-03	-5.74564037e-03	-5.86602033e-03	-7.64123147e-03
2.96000000e+00	-8.90091175e-03	-9.88668903e-03	-1.06777889e-02	-1.11381393e-02	-9.39230780e-03	-8.47011279e-03	-7.67875249e-03	-5.80056674e-03	-5.90621446e-03	-7.65035011e-03
2.97000000e+00	-8.17749932e-03	-9.26301929e-03	-1.02604193e-02	-1.11108828e-02	-9.35429869e-03	-8.58377715e-03	-7.70112108e-03	-5.87721408e-03	-5.93915389e-03	-7.66619480e-03
2.98000000e+00	-7.60475135e-03	-8.79456828e-03	-9.99072285e-03	-1.11597826e-02	-9.40959058e-03	-8.74863738e-03	-7.74072675e-03	-5.97322507e-03	-5.96439894e-03	-7.68768413e-03
2.99000000e+00	-7.23043210e-03	-8.51917520e-03	-9.89254607e-03	-1.12914209e-02	-9.56348601e-03	-8.95925525e-03	-7.79690214e-03	-6.08503247e-03	-5.98168544e-03	-7.71339866e-03
3.00000000e+00	-7.08641588e-03	-8.45963445e-03	-9.97630174e-03	-1.15048147e-02	-9.81395935e-03	-9.20632840e-03	-7.86737647e-03	-6.20800663e-03	-5.99091334e-03	-7.74162663e-03
3.01000000e+00	-7.18644284e-03	-8.62202219e-03	-1.02380834e-02	-1.17912242e-02	-1.01515935e-02	-9.47716028e-03	-7.94836543e-03	-6.33666234e-03	-5.99213260e-03	-7.77042026e-03
3.02000000e+00	-7.52509106e-03	-8.99512785e-03	-1.06597328e-02	-1.21344917e-02	-1.05599923e-02	-9.75634816e-03	-8.03475932e-03	-6.46491422e-03	-5.98552722e-03	-7.79766090e-03
3.03000000e+00	-8.07803135e-03	-9.55103111e-03	-1.12098591e-02	-1.25118946e-02	-1.10166467e-02	-1.00266479e-02	-8.12039864e-03	-6.58636714e-03	-5.97139784e-03	-7.82113060e-03
3.04000000e+00	-8.80354836e-03	-1.02467916e-02	-1.18457497e-02	-1.28954630e-02	-1.14942026e-02	-1.02699636e-02	-8.19842071e-03	-6.69462647e-03	-5.95014331e-03	-7.83858785e-03
3.05000000e+00	-9.64523031e-03	-1.10271470e-02	-1.25160526e-02	-1.32536819e-02	-1.19620546e-02	-1.04684037e-02	-8.26165687e-03	-6.78361173e-03	-5.92224166e-03	-7.84784475e-03
3.06000000e+00	-1.05356543e-02	-1.18280511e-02	-1.31640623e-02	-1.35534740e-02	-1.23881699e-02	-1.06053398e-02	-8.30305659e-03	-6.84785697e-03	-5.88823045e-03	-7.84684291e-03
3.07000000e+00	-1.14008307e-02	-1.25808276e-02	-1.37314031e-02	-1.37623399e-02	-1.27410295e-02	-1.06664062e-02	-8.31611329e-03	-6.88278226e-03	-5.84868676e-03	-7.83372540e-03
3.08000000e+00	-1.21651212e-02	-1.32166777e-02	-1.41618747e-02	-1.38505222e-02	-1.29915705e-02	-1.06403818e-02	-8.29526631e-03	-6.88492205e-03	-5.80420710e-03	-7.80690201e-03
3.09000000e+00	-1.27563153e-02	-1.36712542e-02	-1.44052186e-02	-1.37930569e-02	-1.31150095e-02	-1.05199024e-02	-8.23625543e-03	-6.85209862e-03	-5.75538731e-03	-7.76510550e-03
3.10000000e+00	-1.31105383e-02	-1.38890112e-02	-1.44205631e-02	-1.35715826e-02	-1.30924358e-02	-1.03019613e-02	-8.13640642e-03	-6.78353194e-03	-5.70280299e-03	-7.70743659e-03
3.11000000e+00	-1.31766769e-02	-1.38270503e-02	-1.41793290e-02	-1.31757904e-02	-1.29120775e-02	-9.98817268e-03	-7.99483097e-03	-6.67988072e-03	-5.64699076e-03	-7.63339587e-03
3.12000000e+00	-1.29200365e-02	-1.34582178e-02	-1.36674064e-02	-1.26044201e-02	-1.25701612e-02	-9.58477890e-03	-7.81252893e-03	-6.54321301e-03	-5.58843111e-03	-7.54290155e-03
3.13000000e+00	-1.23249934e-02	-1.27732507e-02	-1.28864631e-02	-1.18657356e-02	-1.20713138e-02	-9.10240634e-03	-7.59238673e-03	-6.37690892e-03	-5.52753325e-03	-7.43629209e-03
3.14000000e+00	-1.13964708e-02	-1.17818327e-02	-1.18542932e-02	-1.09774419e-02	-1.14284789e-02	-8.55558158e-03	-7.33907195e-03	-6.18550091e-03	-5.46462301e-03	-7.31431375e-03
3.15000000e+00	-1.01601365e-02	-1.05124851e-02	-1.06041790e-02	-9.96604236e-03	-1.06623525e-02	-7.96203760e-03	-7.05883008e-03	-5.97446106e-03	-5.39993417e-03	-7.17809377e-03
3.16000000e+00	-8.66130581e-03	-9.01129384e-03	-9.18329725e-03	-8.86566690e-03	-9.80036957e-03	-7.34184949e-03	-6.75919485e-03	-5.74994674e-03	-5.33360413e-03	-7.02910018e-03
3.17000000e+00	-6.96261138e-03	-7.33954371e-03	-7.65025982e-03	-7.71643461e-03	-8.87529930e-03	-6.71644841e-03	-6.44862867e-03	-5.51851825e-03	-5.26567442e-03	-6.86909032e-03
3.18000000e+00	-5.14057818e-03	-5.57040048e-03	-6.07193444e-03	-6.56244202e-03	-7.92353260e-03	-6.10756886e-03	-6.13611342e-03	-5.28684324e-03	-5.19609632e-03	-6.70005042e-03
3.19000000e+00	-3.28131223e-03	-3.78483866e-03	-4.51973310e-03	-5.44949124e-03	-6.98315952e-03	-5.53618711e-03	-5.83071426e-03	-5.06140266e-03	-5.12474179e-03	-6.52412895e-03
3.20000000e+00	-1.47556464e-03	-2.06706055e-03	-3.06559005e-03	-4.42268761e-03	-6.09194912e-03	-5.02150793e-03	-5.54114061e-03	-4.84821266e-03	-5.05141961e-03	-6.34356688e-03
3.21000000e+00	1.86528138e-04	-4.99682390e-04	-1.77786988e-03	-3.52404472e-03	-5.28534763e-03	-4.58005334e-03	-5.27532811e-03	-4.65257552e-03	-4.97589612e-03	-6.16062785e-03
3.22000000e+00	1.62070757e-03	8.41022291e-04	-7.17450537e-04	-2.79023420e-03	-4.59460979e-03	-4.22490027e-03	-5.04006384e-03	-4.47887059e-03	-4.89791976e-03	-5.97753124e-03
3.23000000e+00	2.75353992e-03	1.88953596e-03	6.57845119e-05	-2.25060944e-03	-4.04516892e-03	-3.96510503e-03	-4.84067444e-03	-4.33039392e-03	-4.81724843e-03	-5.79639075e-03
3.24000000e+00	3.52674674e-03	2.59490225e-03	5.35835482e-04	-1.92561624e-03	-3.65533690e-03	-3.80534137e-03	-4.68079265e-03	-4.20925231e-03	-4.73367796e-03	-5.61916063e-03
3.25000000e+00	3.90065748e-03	2.92369556e-03	6.72685205e-04	-1.82568095e-03	-3.43540472e-03	-3.74576683e-03	-4.56221367e-03	-4.11631473e-03	-4.64707037e-03	-5.44759120e-03
3.26000000e+00	3.85657710e-03	2.86197889e-03	4.73483731e-04	-1.95063853e-03	-3.38719057e-03	-3.78211922e-03	-4.48484703e-03	-4.05122086e-03	-4.55737996e-03	-5.28319454e-03
3.27000000e+00	3.39792804e-03	2.41613492e-03	-4.72502305e-05	-2.28973211e-03	-3.50405566e-03	-3.90603272e-03	-4.44676487e-03	-4.01244410e-03	-4.46467546e-03	-5.12722075e-03
3.28000000e+00	2.55010105e-03	1.61252388e-03	-8.58420908e-04	-2.82218222e-03	-3.77138102e-03	-4.10555131e-03	-4.44434188e-03	-3.99740359e-03	-4.36915676e-03	-4.98064431e-03
3.29000000e+00	1.35902753e-03	4.95991811e-04	-1.91409078e-03	-3.51829156e-03	-4.16747184e-03	-4.36580750e-03	-4.47247758e-03	-4.00261808e-03	-4.27116457e-03	-4.84415989e-03
3.30000000e+00	-1.11436835e-04	-8.72678088e-04	-3.15605439e-03	-4.34102084e-03	-4.66483187e-03	-4.66982610e-03	-4.52488743e-03	-4.02389267e-03	-4.17118203e-03	-4.71818622e-03
3.31000000e+00	-1.78315634e-03	-2.42021592e-03	-4.51709646e-03	-5.24794479e-03	-5.23173043e-03	-4.99940749e-03	-4.59444562e-03	-4.05652870e-03	-4.06982771e-03	-4.60287664e-03
3.32000000e+00	-3.56816598e-03	-4.06500950e-03	-5.92474049e-03	-6.19347693e-03	-5.83396889e-03	-5.33604190e-03	-4.67356060e-03	-4.09554635e-03	-3.96783974e-03	-4.49813483e-03
3.33000000e+00	-5.37366052e-03	-5.72169488e-03	-7.30526675e-03	-7.13123751e-03	-6.43674414e-03	-5.66180651e-03	-4.75456276e-03	-4.13590962e-03	-3.86605160e-03	-4.40363398e-03
3.34000000e+00	-7.10722381e-03	-7.30592074e-03	-8.58776460e-03	-8.01643267e-03	-7.00650311e-03	-5.96019922e-03	-4.83008382e-03	-4.17274392e-03	-3.76536069e-03	-4.31883837e-03
3.35000000e+00	-8.68198855e-03	-8.73900638e-03	-9.70798424e-03	-8.80811379e-03	-7.51268504e-03	-6.21686881e-03	-4.89340862e-03	-4.20153722e-03	-3.66669088e-03	-4.24302614e-03
3.36000000e+00	-1.00214241e-02	-9.95222234e-03	-1.06117676e-02	-9.47119484e-03	-7.92925726e-03	-6.42020765e-03	-4.93878184e-03	-4.21831692e-03	-3.57095141e-03	-4.17531263e-03
3.37000000e+00	-1.10634750e-02	-1.08904477e-02	-1.12578649e-02	-9.97812119e-03	-8.23596378e-03	-6.56178222e-03	-4.96165521e-03	-4.21979620e-03	-3.47899403e-03	-4.11467393e-03
3.38000000e+00	-1.17638157e-02	-1.15149988e-02	-1.16199831e-02	-1.03101046e-02	-8.41922476e-03	-6.63658615e-03	-4.95886442e-03	-4.20348502e-03	-3.39157102e-03	-4.05997067e-03
3.39000000e+00	-1.20980404e-02	-1.18054742e-02	-1.16879582e-02	-1.04578649e-02	-8.47264602e-03	-6.64311074e-03	-4.92872886e-03	-4.16776270e-03	-3.30929633e-03	-4.00997230e-03
3.40000000e+00	-1.20626766e-02	-1.17605242e-02	-1.14679970e-02	-1.04218486e-02	-8.39712083e-03	-6.58323765e-03	-4.87107168e-03	-4.11191077e-03	-3.23261239e-03	-3.96338234e-03
3.41000000e+00	-1.16749772e-02	-1.13975150e-02	-1.09819905e-02	-1.02119227e-02	-8.20053026e-03	-6.46196766e-03	-4.78716180e-03	-4.03610649e-03	-3.16176414e-03	-3.91886496e-03
3.42000000e+00	-1.09715243e-02	-1.07511264e-02	-1.02659537e-02	-9.84657352e-03	-7.89707015e-03	-6.28700744e-03	-4.67958372e-03	-3.94137883e-03	-3.09678225e-03	-3.87507353e-03
3.43000000e+00	-1.00057444e-02	-9.87098260e-03	-9.36769665e-03	-9.35166506e-03	-7.50625360e-03	-6.06824234e-03	-4.55204441e-03	-3.82953032e-03	-3.03747612e-03	-3.83068114e-03
3.44000000e+00	-8.84449930e-03	-8.81847283e-03	-8.34387750e-03	-8.75883693e-03	-7.05165437e-03	-5.81712802e-03	-4.40912954e-03	-3.70302942e-03	-2.98343738e-03	-3.78441312e-03
3.45000000e+00	-7.56396888e-03	-7.66296274e-03	-7.25661769e-03	-8.10363728e-03	-6.55946894e-03	-5.54603585e-03	-4.25602355e-03	-3.56487878e-03	-2.93405352e-03	-3.73508108e-03
3.46000000e+00	-6.24507866e-03	-6.47762972e-03	-6.16988366e-03	-7.42350040e-03	-6.05698301e-03	-5.26758762e-03	-4.09820948e-03	-3.41846601e-03	-2.88853091e-03	-3.68161762e-03
3.47000000e+00	-4.96874928e-03	-5.33517327e-03	-5.14584805e-03	-6.75568312e-03	-5.57103018e-03	-4.99401363e-03	-3.94116492e-03	-3.26740351e-03	-2.84592595e-03	-3.62311037e-03
3.48000000e+00	-3.81124832e-03	-4.30365331e-03	-4.24143935e-03	-6.13527340e-03	-5.12652841e-03	-4.73656481e-03	-3.79006980e-03	-3.11536463e-03	-2.80518271e-03	-3.55883376e-03
3.49000000e+00	-2.83991357e-03	-3.44269621e-03	-3.50527352e-03	-5.59337698e-03	-4.74517192e-03	-4.50500482e-03	-3.64954104e-03	-2.96592296e-03	-2.76517488e-03	-3.48827669e-03
3.50000000e+00	-2.10948930e-03	-2.80028084e-03	-2.97513345e-03	-5.15557491e-03	-4.44434492e-03	-4.30720268e-03	-3.52340640e-03	-2.82240155e-03	-2.72475013e-03	-3.41116409e-03
3.51000000e+00	-1.65927479e-03	-2.41027755e-03	-2.67612634e-03	-4.84072667e-03	-4.23630853e-03	-4.14883941e-03	-3.41452780e-03	-2.68773798e-03	-2.68277456e-03	-3.32747057e-03
3.52000000e+00	-1.51123182e-03	-2.29086389e-03	-2.61960569e-03	-4.66017211e-03	-4.12769484e-03	-4.03323602e-03	-3.32468107e-03	-2.56437057e-03	-2.63817514e-03	-3.23742435e-03
3.53000000e+00	-1.66913747e-03	-2.44388565e-03	-2.80289772e-03	-4.61736137e-03	-4.11932357e-03	-3.96130313e-03	-3.25449593e-03	-2.45414990e-03	-2.58997843e-03	-3.14150048e-03
3.54000000e+00	-2.11880399e-03	-2.85517385e-03	-3.20982393e-03	-4.70791742e-03	-4.20633825e-03	-3.93160667e-03	-3.20345657e-03	-2.35827872e-03	-2.53734395e-03	-3.04040266e-03
3.55000000e+00	-2.82932391e-03	-3.49577106e-03	-3.81196501e-03	-4.92011176e-03	-4.37864099e-03	-3.94053854e-03	-3.16996009e-03	-2.27728181e-03	-2.47959100e-03	-2.93503369e-03
3.56000000e+00	-3.75523838e-03	-4.32396782e-03	-4.57056999e-03	-5.23571150e-03	-4.62158922e-03	-3.98257703e-03	-3.15142702e-03	-2.21100639e-03	-2.41621835e-03	-2.82645553e-03
3.57000000e+00	-4.83947487e-03	-5.28800448e-03	-5.43897946e-03	-5.63113755e-03	-4.91690503e-03	-4.05061833e-03	-3.14445598e-03	-2.15865172e-03	-2.34691613e-03	-2.71584052e-03
3.58000000e+00	-6.01685870e-03	-6.32925868e-03	-6.36540606e-03	-6.07885840e-03	-5.24373791e-03	-4.13635889e-03	-3.14501241e-03	-2.11882595e-03	-2.27157036e-03	-2.60441619e-03
3.59000000e+00	-7.21797458e-03	-7.38571533e-03	-7.29589972e-03	-6.54893461e-03	-5.57981637e-03	-4.23070759e-03	-3.14864024e-03	-2.08962653e-03	-2.19026016e-03	-2.49340637e-03
3.60000000e+00	-8.37314037e-03	-8.39550586e-03	-8.17732018e-03	-7.01062402e-03	-5.90262183e-03	-4.32420700e-03	-3.15068504e-03	-2.06873979e-03	-2.10324853e-03	-2.38397219e-03
3.61000000e+00	-9.41625609e-03	-9.30030665e-03	-8.96014558e-03	-7.43395874e-03	-6.19052069e-03	-4.40744484e-03	-3.14651689e-03	-2.05355459e-03	-2.01096763e-03	-2.27715613e-03
3.62000000e+00	-1.02883066e-02	-1.00484025e-02	-9.60096179e-03	-7.79121046e-03	-6.42379607e-03	-4.47143875e-03	-3.13174255e-03	-2.04128437e-03	-1.91399944e-03	-2.17383274e-03
3.63000000e+00	-1.09403253e-02	-1.05972480e-02	-1.00645021e-02	-8.05817099e-03	-6.58552939e-03	-4.50798048e-03	-3.10239723e-03	-2.02909182e-03	-1.81305324e-03	-2.07466907e-03
3.64000000e+00	-1.13356640e-02	-1.09153974e-02	-1.03251391e-02	-8.21518892e-03	-6.66229344e-03	-4.50992890e-03	-3.05510846e-03	-2.01421058e-03	-1.70894081e-03	-1.98009716e-03
3.65000000e+00	-1.14514654e-02	-1.09837154e-02	-1.03677671e-02	-8.24791985e-03	-6.64463121e-03	-4.47144451e-03	-2.98722610e-03	-1.99405878e-03	-1.60255063e-03	-1.89030069e-03
3.66000000e+00	-1.12792812e-02	-1.07958290e-02	-1.01880529e-02	-8.14776603e-03	-6.52730816e-03	-4.38816150e-03	-2.89691474e-03	-1.96633981e-03	-1.49482207e-03	-1.80521629e-03
3.67000000e+00	-1.08248396e-02	-1.03578304e-02	-9.79207143e-03	-7.91200014e-03	-6.30933931e-03	-4.25729643e-03	-2.78320702e-03	-1.92912675e-03	-1.38672031e-03	-1.72454974e-03
3.68000000e+00	-1.01070130e-02	-9.68728254e-03	-9.19537984e-03	-7.54358570e-03	-5.99380489e-03	-4.07769525e-03	-2.64601800e-03	-1.88092774e-03	-1.27921293e-03	-1.64780582e-03
3.69000000e+00	-9.15608509e-03	-8.81162271e-03	-8.42161447e-03	-7.05072323e-03	-5.58747913e-03	-3.84982263e-03	-2.48612269e-03	-1.82073068e-03	-1.17324832e-03	-1.57432984e-03
3.70000000e+00	-8.01145672e-03	-7.76609131e-03	-7.50072144e-03	-6.44616483e-03	-5.10030582e-03	-3.57569913e-03	-2.30510035e-03	-1.74802662e-03	-1.06973654e-03	-1.50335806e-03
3.71000000e+00	-6.71895630e-03	-6.59133545e-03	-6.46694756e-03	-5.74635041e-03	-4.54476013e-03	-3.25879286e-03	-2.10525003e-03	-1.66281226e-03	-9.69532569e-04	-1.43407359e-03
3.72000000e+00	-5.32793959e-03	-5.33085137e-03	-5.35672750e-03	-4.97042506e-03	-3.93513975e-03	-2.90387309e-03	-1.88948294e-03	-1.56557288e-03	-8.73421970e-04	-1.36566401e-03
3.73000000e+00	-3.88836725e-03	-4.02843130e-03	-4.20660227e-03	-4.13920031e-03	-3.28682896e-03	-2.51683303e-03	-1.66119745e-03	-1.45724739e-03	-7.82108810e-04	-1.29737691e-03
3.74000000e+00	-2.44804187e-03	-2.72577171e-03	-3.05129515e-03	-3.27412010e-03	-2.61557731e-03	-2.10448928e-03	-1.42414273e-03	-1.33917835e-03	-6.96205659e-04	-1.22856940e-03
3.75000000e+00	-1.05016719e-03	-1.46038222e-03	-1.92205415e-03	-2.39628811e-03	-1.93682993e-03	-1.67436484e-03	-1.18227703e-03	-1.21304936e-03	-6.16225392e-04	-1.15874866e-03
3.76000000e+00	2.68635732e-04	-2.63908030e-04	-8.45347482e-04	-1.52560482e-03	-1.26514045e-03	-1.23446180e-03	-9.39626038e-04	-1.08081332e-03	-5.42574574e-04	-1.08760063e-03
3.77000000e+00	1.47975647e-03	8.39053485e-04	1.58029458e-04	-6.80052345e-04	-6.13689833e-04	-7.93029716e-04	-7.00146354e-04	-9.44614277e-04	-4.75548258e-04	-1.01500524e-03
3.78000000e+00	2.56340902e-03	1.83159708e-03	1.07340691e-03	1.24846351e-04	6.07414606e-06	-3.58334638e-04	-4.67598684e-04	-8.06706222e-04	-4.15326082e-04	-9.41037343e-04
3.79000000e+00	3.50881575e-03	2.70460754e-03	1.89225548e-03	8.76380510e-04	5.84670401e-04	6.15664009e-05	-2.45434323e-04	-6.69371557e-04	-3.61969660e-04	-8.65953644e-04
3.80000000e+00	4.31378792e-03	3.45633964e-03	2.61179375e-03	1.56481560e-03	1.11469306e-03	4.59041054e-04	-3.66980839e-05	-5.34842096e-04	-3.15421328e-04	-7.90166884e-04
3.81000000e+00	4.98376752e-03	4.09154148e-03	3.23424563e-03	2.18337895e-03	1.59080423e-03	8.27083277e-04	1.56050007e-04	-4.05225003e-04	-2.75504406e-04	-7.14209413e-04
3.82000000e+00	5.53042810e-03	4.62020958e-03	3.76582462e-03	2.72808761e-03	2.00962641e-03	1.15949676e-03	3.30792574e-04	-2.82435899e-04	-2.41925149e-04	-6.38689138e-04
3.83000000e+00	5.96995709e-03	5.05608434e-03	4.21553689e-03	3.19744717e-03	2.36955421e-03	1.45105605e-03	4.86091327e-04	-1.68141018e-04	-2.14276613e-04	-5.64241243e-04
3.84000000e+00	6.32115770e-03	5.41500683e-03	4.59390254e-03	3.59205563e-03	2.67050817e-03	1.69764123e-03	6.21101683e-04	-6.37100132e-05	-1.92044622e-04	-4.91479425e-04
3.85000000e+00	6.60351484e-03	5.71326108e-03	4.91169477e-03	3.91414955e-03	2.91365398e-03	1.89634216e-03	7.35565829e-04	2.98193825e-05	-1.74615976e-04	-4.20950302e-04
3.86000000e+00	6.83536498e-03	5.96602152e-03	5.17879013e-03	4.16712950e-03	3.10111019e-03	2.04552846e-03	8.29785057e-04	1.11763945e-04	-1.61288997e-04	-3.53094412e-04
3.87000000e+00	7.03229693e-03	6.18601227e-03	5.40321031e-03	4.35510005e-03	3.23566503e-03	2.14488197e-03	9.04572786e-04	1.81804326e-04	-1.51286380e-04	-2.88216625e-04
3.88000000e+00	7.20588880e-03	6.38246552e-03	5.59041809e-03	4.48245467e-03	3.32051972e-03	2.19538904e-03	9.61190243e-04	2.39981116e-04	-1.43770259e-04	-2.26468053e-04
3.89000000e+00	7.36285854e-03	6.56044131e-03	5.74290842e-03	4.55353001e-03	3.35907155e-03	2.19929105e-03	1.00126735e-03	2.86677944e-04	-1.37859295e-04	-1.67840598e-04
3.90000000e+00	7.50467326e-03	6.72054331e-03	5.86011206e-03	4.57234650e-03	3.35474513e-03	2.15999295e-03	1.02671183e-03	3.22592392e-04	-1.32647500e-04	-1.12174307e-04
3.91000000e+00	7.62762820e-03	6.85903526e-03	5.93860537e-03	4.54244460e-03	3.31087562e-03	2.08193108e-03	1.03961017e-03	3.48695920e-04	-1.27224460e-04	-5.91766856e-05
3.92000000e+00	7.72337234e-03	6.96833415e-03	5.97259715e-03	4.46681762e-03	3.23064323e-03	1.97040336e-03	1.04212419e-03	3.66184407e-04	-1.20696543e-04	-8.45219076e-06
3.93000000e+00	7.77982626e-03	7.03783015e-03	5.95464397e-03	4.34793513e-03	3.11705430e-03	1.83136675e-03	1.03638778e-03	3.76421285e-04	-1.12208644e-04	4.04606424e-05
3.94000000e+00	7.78241170e-03	7.05496114e-03	5.87652978e-03	4.18784410e-03	2.97296119e-03	1.67120895e-03	1.02440800e-03	3.80875547e-04	-1.00965965e-04	8.80475597e-05
3.95000000e+00	7.71549176e-03	7.00645406e-03	5.73023551e-03	3.98833049e-03	2.80111098e-03	1.49650276e-03	1.00797525e-03	3.81057180e-04	-8.62553044e-05	1.34775874e-04
3.96000000e+00	7.56390850e-03	6.87963552e-03	5.50891952e-03	3.75112007e-03	2.60421212e-03	1.31375342e-03	9.88586842e-04	3.78452691e-04	-6.74652614e-05	1.81054156e-04
3.97000000e+00	7.31450043e-03	6.66371196e-03	5.20783111e-03	3.47809621e-03	2.38500769e-03	1.12914988e-03	9.67387976e-04	3.74463482e-04	-4.41047689e-05	2.27197576e-04
3.98000000e+00	6.95748634e-03	6.35092440e-03	4.82508608e-03	3.17151233e-03	2.14634514e-03	9.48331862e-04	9.45133595e-04	3.70349763e-04	-1.58192820e-05	2.73401663e-04
3.99000000e+00	6.48761428e-03	5.93749412e-03	4.36224463e-03	2.83417879e-03	1.89123369e-03	7.76184463e-04	9.22173777e-04	3.67182488e-04	1.75960372e-05	3.19726523e-04
4.00000000e+00	5.90499283e-03	5.42429212e-03	3.82464798e-03	2.46960700e-03	1.62288294e-03	6.16670952e-04	8.98464270e-04	3.65805549e-04	5.61868251e-05	3.66092742e-04
4.01000000e+00	5.21554630e-03	4.81718675e-03	3.22148785e-03	2.08209828e-03	1.34471862e-03	4.72713416e-04	8.73602596e-04	3.66810019e-04	9.98343651e-05	4.12289231e-04
4.02000000e+00	4.43106303e-03	4.12704671e-03	2.56560284e-03	1.67676967e-03	1.06037391e-03	3.46128380e-04	8.46888802e-04	3.70521721e-04	1.48255371e-04	4.57992341e-04
4.03000000e+00	3.56883506e-03	3.36940197e-03	1.87301533e-03	1.25951450e-03	7.73657467e-04	2.37621913e-04	8.17408495e-04	3.77002807e-04	2.01007183e-04	5.02794707e-04
4.04000000e+00	2.65091650e-03	2.56378798e-03	1.16224069e-03	8.36900505e-04	4.88501076e-04	1.46845488e-04	7.84134410e-04	3.86067371e-04	2.57498689e-04	5.46241522e-04
4.05000000e+00	1.70305374e-03	1.73282054e-03	4.53416040e-04	4.16013015e-04	2.08891803e-04	7.25103602e-05	7.46041410e-04	3.97310378e-04	3.17007054e-04	5.87871423e-04
4.06000000e+00	7.53362920e-04	9.01065784e-04	-2.32691873e-04	4.25461785e-06	-6.12056279e-05	1.25546902e-05	7.02228685e-04	4.10148523e-04	3.78700102e-04	6.27258802e-04
4.07000000e+00	-1.69153849e-04	9.37823246e-05	-8.75733040e-04	-3.90884671e-04	-3.17929933e-04	-3.56457439e-05	6.52042046e-04	4.23870955e-04	4.41663852e-04	6.64054337e-04
4.08000000e+00	-1.03615228e-03	-6.64380102e-04	-1.45680481e-03	-7.62071068e-04	-5.57601784e-04	-7.50353285e-05	5.95188693e-04	4.37697165e-04	5.04934437e-04	6.98020661e-04
4.09000000e+00	-1.82144617e-03	-1.35064028e-03	-1.95939925e-03	-1.10236861e-03	-7.76794367e-04	-1.08619294e-04	5.31836728e-04	4.50838928e-04	5.67533314e-04	7.29060501e-04
4.10000000e+00	-2.50236549e-03	-1.94522278e-03	-2.37020611e-03	-1.40546368e-03	-9.72391839e-04	-1.39203173e-04	4.62692045e-04	4.62562787e-04	6.28504376e-04	7.57235203e-04
4.11000000e+00	-3.06088492e-03	-2.43230231e-03	-2.67972132e-03	-1.66585959e-03	-1.14163304e-03	-1.69147441e-04	3.89046068e-04	4.72249466e-04	6.86951390e-04	7.82772279e-04
4.12000000e+00	-3.48445323e-03	-2.80069899e-03	-2.88262469e-03	-1.87903103e-03	-1.28213958e-03	-2.00153262e-04	3.12789098e-04	4.79446636e-04	7.42074023e-04	8.06061408e-04
4.13000000e+00	-3.76647536e-03	-3.04428658e-03	-2.97790679e-03	-2.04153180e-03	-1.39192896e-03	-2.33093712e-04	2.36385729e-04	4.83911752e-04	7.93200669e-04	8.27639166e-04
4.14000000e+00	-3.90642383e-03	-3.16209557e-03	-2.96874254e-03	-2.15105303e-03	-1.46941533e-03	-2.67902382e-04	1.62810865e-04	4.85642124e-04	8.39816353e-04	8.48163523e-04
4.15000000e+00	-3.90958182e-03	-3.15811401e-03	-2.86212559e-03	-2.20643255e-03	-1.51340121e-03	-3.03527945e-04	9.54471392e-05	4.84890116e-04	8.81584154e-04	8.68379876e-04
4.16000000e+00	-3.78644537e-03	-3.04080881e-03	-2.66829416e-03	-2.20761980e-03	-1.52306486e-03	-3.37959306e-04	3.79469544e-05	4.82162170e-04	9.18358852e-04	8.89080892e-04
4.17000000e+00	-3.55183449e-03	-2.82240849e-03	-2.39999151e-03	-2.15560321e-03	-1.49794794e-03	-3.68321595e-04	-5.93527674e-06	4.78201321e-04	9.50191867e-04	9.11062892e-04
4.18000000e+00	-3.22378183e-03	-2.51800287e-03	-2.07161505e-03	-2.05230916e-03	-1.43794812e-03	-3.91038771e-04	-3.25329090e-05	4.73953901e-04	9.77327015e-04	9.35081619e-04
4.19000000e+00	-2.82228068e-03	-2.14452580e-03	-1.69831381e-03	-1.90048256e-03	-1.34332020e-03	-4.02054227e-04	-3.84692153e-05	4.70522104e-04	1.00018704e-03	9.61810303e-04
4.20000000e+00	-2.36798170e-03	-1.71969289e-03	-1.29509582e-03	-1.70355936e-03	-1.21468851e-03	-3.97096851e-04	-2.08608727e-05	4.69105064e-04	1.01935145e-03	9.91802683e-04
4.21000000e+00	-1.88092865e-03	-1.26096639e-03	-8.76004765e-04	-1.46554049e-03	-1.05307114e-03	-3.71976729e-04	2.24890643e-05	4.70931857e-04	1.03552661e-03	1.02546330e-03
4.22000000e+00	-1.37941810e-03	-7.84615372e-04	-4.53418536e-04	-1.19087483e-03	-8.59915030e-04	-3.22892303e-04	9.29206761e-05	4.77190439e-04	1.04950960e-03	1.06302687e-03
4.23000000e+00	-8.79056969e-04	-3.04929808e-04	-3.75120197e-05	-8.84357058e-04	-6.37139009e-04	-2.46729518e-04	1.90780549e-04	4.88956908e-04	1.06214752e-03	1.10454784e-03
4.24000000e+00	-3.92075449e-04	1.66365405e-04	3.64085975e-04	-5.51043105e-04	-3.87179651e-04	-1.41333387e-04	3.15329036e-04	5.07129502e-04	1.07429455e-03	1.14990073e-03
4.25000000e+00	7.30667100e-05	6.20466628e-04	7.46426770e-04	-1.96183568e-04	-1.13033835e-04	-5.73353476e-06	4.64699391e-04	5.32371575e-04	1.08676892e-03	1.19879094e-03
4.26000000e+00	5.11764837e-04	1.05160535e-03	1.10716716e-03	1.74827327e-04	1.81709493e-04	1.59692380e-04	6.35914126e-04	5.65067256e-04	1.10031211e-03	1.25077514e-03
4.27000000e+00	9.23051807e-04	1.45692525e-03	1.44630147e-03	5.56491660e-04	4.92856077e-04	3.53130039e-04	8.24960815e-04	6.05292767e-04	1.11555269e-03	1.30528990e-03
4.28000000e+00	1.30910697e-03	1.83614490e-03	1.76572916e-03	9.43242641e-04	8.15619048e-04	5.71322994e-04	1.02692614e-03	6.52805407e-04	1.13297668e-03	1.36168637e-03
4.29000000e+00	1.67453946e-03	2.19104374e-03	2.06869833e-03	1.32948104e-03	1.14466389e-03	8.09653736e-04	1.23618351e-03	7.07051105e-04	1.15290619e-03	1.41926883e-03
4.30000000e+00	2.02550906e-03	2.52482033e-03	2.35917311e-03	1.70961983e-03	1.47419023e-03	1.06230934e-03	1.44662616e-03	7.67190275e-04	1.17548765e-03	1.47733456e-03
4.31000000e+00	2.36875863e-03	2.84138029e-03	2.64117773e-03	2.07814261e-03	1.79805259e-03	1.32252441e-03	1.65193464e-03	8.32140524e-04	1.20069022e-03	1.53521241e-03
4.32000000e+00	2.71063670e-03	3.14461459e-03	2.91817023e-03	2.42967993e-03	2.10991930e-03	1.58288894e-03	1.84586520e-03	9.00633686e-04	1.22831462e-03	1.59229762e-03
4.33000000e+00	3.05618842e-03	3.43772765e-03	3.19249568e-03	2.75910500e-03	2.40346595e-03	1.83570447e-03	2.02254380e-03	9.71283717e-04	1.25801193e-03	1.64808078e-03
4.34000000e+00	3.40838635e-03	3.72266967e-03	3.46496134e-03	3.06164804e-03	2.67259608e-03	2.07336840e-03	2.17674964e-03	1.04266127e-03	1.28931109e-03	1.70216906e-03
4.35000000e+00	3.76756122e-03	3.99971781e-03	3.73456660e-03	3.33302555e-03	2.91167951e-03	2.28876402e-03	2.30417232e-03	1.11337034e-03	1.32165370e-03	1.75429859e-03
4.36000000e+00	4.13107657e-03	4.26723865e-03	3.99840795e-03	3.56957823e-03	3.11579583e-03	2.47563319e-03	2.40162774e-03	1.18212216e-03	1.35443393e-03	1.80433726e-03
4.37000000e+00	4.49327289e-03	4.52164927e-03	4.25176568e-03	3.76840936e-03	3.28096919e-03	2.62890897e-03	2.46721988e-03	1.24780176e-03	1.38704103e-03	1.85227794e-03
4.38000000e+00	4.84568585e-03	4.75757886e-03	4.48836488e-03	3.92751351e-03	3.40437927e-03	2.74498756e-03	2.50043857e-03	1.30952306e-03	1.41890189e-03	1.89822277e-03
4.39000000e+00	5.17752276e-03	4.96821653e-03	4.70079039e-03	4.04588519e-03	3.48453397e-03	2.82192233e-03	2.50218670e-03	1.36666887e-03	1.44952095e-03	1.94235988e-03
4.40000000e+00	5.47636204e-03	5.14581684e-03	4.88102302e-03	4.12359670e-03	3.52139023e-03	2.85952721e-03	2.47473432e-03	1.41891352e-03	1.47851478e-03	1.98493409e-03
4.41000000e+00	5.72902352e-03	5.28232202e-03	5.02105605e-03	4.16183594e-03	3.51641175e-03	2.85938203e-03	2.42160142e-03	1.46622652e-03	1.50563918e-03	2.02621415e-03
4.42000000e+00	5.92254494e-03	5.37005103e-03	5.11354402e-03	4.16289678e-03	3.47255562e-03	2.82473839e-03	2.34737496e-03	1.50885716e-03	1.53080677e-03	2.06645869e-03
4.43000000e+00	6.04519138e-03	5.40239983e-03	5.15243411e-03	4.13011706e-03	3.39418380e-03	2.76033077e-03	2.25746986e-03	1.54730099e-03	1.55409401e-03	2.10588381e-03
4.44000000e+00	6.08742208e-03	5.37449681e-03	5.13353104e-03	4.06776306e-03	3.28689981e-03	2.67210353e-03	2.15784684e-03	1.58225047e-03	1.57573676e-03	2.14463465e-03
4.45000000e+00	6.04274145e-03	5.28375973e-03	5.05495138e-03	3.98086265e-03	3.15731589e-03	2.56686965e-03	2.05470255e-03	1.61453290e-03	1.59611479e-03	2.18276348e-03
4.46000000e+00	5.90836911e-03	5.13030815e-03	4.91743111e-03	3.87499327e-03	3.01276024e-03	2.45192176e-03	1.95414912e-03	1.64503987e-03	1.61572585e-03	2.22021602e-03
4.47000000e+00	5.68567651e-03	4.91719581e-03	4.72446080e-03	3.75603433e-03	2.86093843e-03	2.33461878e-03	1.86190097e-03	1.67465278e-03	1.63515102e-03	2.25682751e-03
4.48000000e+00	5.38035414e-03	4.65044059e-03	4.48223530e-03	3.62989702e-03	2.70956654e-03	2.22197354e-03	1.78298634e-03	1.70416961e-03	1.65501345e-03	2.29232907e-03
4.49000000e+00	5.00229221e-03	4.33884493e-03	4.19941830e-03	3.50224663e-03	2.56599602e-03	2.12026665e-03	1.72149950e-03	1.73423785e-03	1.67593320e-03	2.32636431e-03
4.50000000e+00	4.56517824e-03	3.99361498e-03	3.88673528e-03	3.37823411e-03	2.43685168e-03	2.03471059e-03	1.68040756e-03	1.76529851e-03	1.69848122e-03	2.35851531e-03
4.51000000e+00	4.08583486e-03	3.62780194e-03	3.55642112e-03	3.26225391e-03	2.32770444e-03	1.96918455e-03	1.66142216e-03	1.79754512e-03	1.72313555e-03	2.38833627e-03
4.52000000e+00	3.58333983e-03	3.25560243e-03	3.22155904e-03	3.15774428e-03	2.24279868e-03	1.92605665e-03	1.66494307e-03	1.83090111e-03	1.75024283e-03	2.41539269e-03
4.53000000e+00	3.07798564e-03	2.89156549e-03	2.89535562e-03	3.06704408e-03	2.18485192e-03	1.90610421e-03	1.69007615e-03	1.86501759e-03	1.77998796e-03	2.43930327e-03
4.54000000e+00	2.59014760e-03	2.54976087e-03	2.59040115e-03	2.99131724e-03	2.15494007e-03	1.90853673e-03	1.73472408e-03	1.89929237e-03	1.81237400e-03	2.45978137e-03
4.55000000e+00	2.13913618e-03	2.24296698e-03	2.31796637e-03	2.93055171e-03	2.15247719e-03	1.93111942e-03	1.79574372e-03	1.93290938e-03	1.84721413e-03	2.47667299e-03
4.56000000e+00	1.74211033e-03	1.98193534e-03	2.08738363e-03	2.88363507e-03	2.17529268e-03	1.97038887e-03	1.86916057e-03	1.96489675e-03	1.88413627e-03	2.48998819e-03
4.57000000e+00	1.41312480e-03	1.77478385e-03	1.90555499e-03	2.84850397e-03	2.21980302e-03	2.02194620e-03	1.95042703e-03	1.99419971e-03	1.92260036e-03	2.49992316e-03
4.58000000e+00	1.16237502e-03	1.62656169e-03	1.77662106e-03	2.82235917e-03	2.28126924e-03	2.08080802e-03	2.03470904e-03	2.01976412e-03	1.96192736e-03	2.50687092e-03
4.59000000e+00	9.95689790e-04	1.53901688e-03	1.70181246e-03	2.80193354e-03	2.35412575e-03	2.14179178e-03	2.11718394e-03	2.04062485e-03	2.00133799e-03	2.51141925e-03
4.60000000e+00	9.14304491e-04	1.51058319e-03	1.67949358e-03	2.78379583e-03	2.43236124e-03	2.19990960e-03	2.19333201e-03	2.05599302e-03	2.03999884e-03	2.51433515e-03
4.61000000e+00	9.14928786e-04	1.53658723e-03	1.70539416e-03	2.76467028e-03	2.50992863e-03	2.25074427e-03	2.25920445e-03	2.06533589e-03	2.07707264e-03	2.51653630e-03
4.62000000e+00	9.90101951e-04	1.60966114e-03	1.77301116e-03	2.74175021e-03	2.58115890e-03	2.29078191e-03	2.31165246e-03	2.06844330e-03	2.11176926e-03	2.51905077e-03
4.63000000e+00	1.12880966e-03	1.72033139e-03	1.87415123e-03	2.71298320e-03	2.64115245e-03	2.31767888e-03	2.34850403e-03	2.06547547e-03	2.14339396e-03	2.52296698e-03
4.64000000e+00	1.31731807e-03	1.85774176e-03	1.99957435e-03	2.67730677e-03	2.68612280e-03	2.33044455e-03	2.36867888e-03	2.05698772e-03	2.17138953e-03	2.52937684e-03
4.65000000e+00	1.54016635e-03	2.01045880e-03	2.13969163e-03	2.63481600e-03	2.71366972e-03	2.32952716e-03	2.37223516e-03	2.04392941e-03	2.19536943e-03	2.53931543e-03
4.66000000e+00	1.78124832e-03	2.16730227e-03	2.28526712e-03	2.58684834e-03	2.72296290e-03	2.31679634e-03	2.36034619e-03	2.02761589e-03	2.21513955e-03	2.55370084e-03
4.67000000e+00	2.02490810e-03	2.31814093e-03	2.42807264e-03	2.53597623e-03	2.71482267e-03	2.29542282e-03	2.33520930e-03	2.00967398e-03	2.23070730e-03	2.57327820e-03
4.68000000e+00	2.25697422e-03	2.45459673e-03	2.56144864e-03	2.48590388e-03	2.69169048e-03	2.26966244e-03	2.29989313e-03	1.99196350e-03	2.24227739e-03	2.59857131e-03
4.69000000e+00	2.46566126e-03	2.57060655e-03	2.68073067e-03	2.44127096e-03	2.65748874e-03	2.24455843e-03	2.25813330e-03	1.97647906e-03	2.25023465e-03	2.62984537e-03
4.70000000e+00	2.64227807e-03	2.66280098e-03	2.78351067e-03	2.40737246e-03	2.61737692e-03	2.22558108e-03	2.21408943e-03	1.96523758e-03	2.25511543e-03	2.66708329e-03
4.71000000e+00	2.78169506e-03	2.73067230e-03	2.86971468e-03	2.38981007e-03	2.57741741e-03	2.21822860e-03	2.17207849e-03	1.96015852e-03	2.25756952e-03	2.70997750e-03
4.72000000e+00	2.88254051e-03	2.77651935e-03	2.94149146e-03	2.39409554e-03	2.54417085e-03	2.22761552e-03	2.13630110e-03	1.96294418e-03	2.25831560e-03	2.75793817e-03
4.73000000e+00	2.94711495e-03	2.80517247e-03	3.00292068e-03	2.42523089e-03	2.52424565e-03	2.25807643e-03	2.11057733e-03	1.97496793e-03	2.25809337e-03	2.81011760e-03
4.74000000e+00	2.98103247e-03	2.82351817e-03	3.05956253e-03	2.48729271e-03	2.52382988e-03	2.31281179e-03	2.09810803e-03	1.99717776e-03	2.25761589e-03	2.86544982e-03
4.75000000e+00	2.99261730e-03	2.83985750e-03	3.11788239e-03	2.58304887e-03	2.54823549e-03	2.39360035e-03	2.10127607e-03	2.03002188e-03	2.25752550e-03	2.92270304e-03
4.76000000e+00	2.99210131e-03	2.86314477e-03	3.18459382e-03	2.71363511e-03	2.60148472e-03	2.50059866e-03	2.12149912e-03	2.07340181e-03	2.25835650e-03	2.98054226e-03
4.77000000e+00	2.99068209e-03	2.90216245e-03	3.26596982e-03	2.87831633e-03	2.68596667e-03	2.63224258e-03	2.15914266e-03	2.12665683e-03	2.26050711e-03	3.03759824e-03
4.78000000e+00	2.99951139e-03	2.96469341e-03	3.36717492e-03	3.07435277e-03	2.80218794e-03	2.78525932e-03	2.21349810e-03	2.18858162e-03	2.26422264e-03	3.09253880e-03
4.79000000e+00	3.02868881e-03	3.05675303e-03	3.49167065e-03	3.29698571e-03	2.94863615e-03	2.95479165e-03	2.28282673e-03	2.25747699e-03	2.26959088e-03	3.14413834e-03
4.80000000e+00	3.08633554e-03	3.18194006e-03	3.64074168e-03	3.53955010e-03	3.12176822e-03	3.13462854e-03	2.36446670e-03	2.33123147e-03	2.27654980e-03	3.19134140e-03
4.81000000e+00	3.17781734e-03	3.34095796e-03	3.81318274e-03	3.79371370e-03	3.31612775e-03	3.31752968e-03	2.45499595e-03	2.40742937e-03	2.28490679e-03	3.23331649e-03
4.82000000e+00	3.30517610e-03	3.53134684e-03	4.00517497e-03	4.04983449e-03	3.52458793e-03	3.49562528e-03	2.55044103e-03	2.48347949e-03	2.29436784e-03	3.26949704e-03
4.83000000e+00	3.46681443e-03	3.74745199e-03	4.21036739e-03	4.29742013e-03	3.73870828e-03	3.66086743e-03	2.64651892e-03	2.55675692e-03	2.30457410e-03	3.29960722e-03
4.84000000e+00	3.65746024e-03	3.98063866e-03	4.42016467e-03	4.52566613e-03	3.94918635e-03	3.80550583e-03	2.73889722e-03	2.62474961e-03	2.31514300e-03	3.32367118e-03
4.85000000e+00	3.86841867e-03	4.21974509e-03	4.62420745e-03	4.72404393e-03	4.14637897e-03	3.92255887e-03	2.82345680e-03	2.68520099e-03	2.32571067e-03	3.34200542e-03
4.86000000e+00	4.08809800e-03	4.45174918e-03	4.81101721e-03	4.88290540e-03	4.32086294e-03	4.00625094e-03	2.89654132e-03	2.73623988e-03	2.33597213e-03	3.35519503e-03
4.87000000e+00	4.30277698e-03	4.66260821e-03	4.96876531e-03	4.99406826e-03	4.46400185e-03	4.05238859e-03	2.95517869e-03	2.77648982e-03	2.34571621e-03	3.36405550e-03
4.88000000e+00	4.49756318e-03	4.83821799e-03	5.08611578e-03	5.05134678e-03	4.56848467e-03	4.05865183e-03	2.99726148e-03	2.80515085e-03	2.35485230e-03	3.36958282e-03
4.89000000e+00	4.65747789e-03	4.96542812e-03	5.15308495e-03	5.05099402e-03	4.62880271e-03	4.02478155e-03	3.02167558e-03	2.82204879e-03	2.36342675e-03	3.37289507e-03
4.90000000e+00	4.76859320e-03	5.03304473e-03	5.16185803e-03	4.99202617e-03	4.64163484e-03	3.95265036e-03	3.02837005e-03	2.82764846e-03	2.37162766e-03	3.37516937e-03
4.91000000e+00	4.81914180e-03	5.03275075e-03	5.10750418e-03	4.87640552e-03	4.60611559e-03	3.84621130e-03	3.01836407e-03	2.82303008e-03	2.37977737e-03	3.37757819e-03
4.92000000e+00	4.80052072e-03	4.95987801e-03	4.98853688e-03	4.70906642e-03	4.52396760e-03	3.71132577e-03	2.99369108e-03	2.80982976e-03	2.38831340e-03	3.38122881e-03
4.93000000e+00	4.70811590e-03	4.81397327e-03	4.80727513e-03	4.49777736e-03	4.39948764e-03	3.55547985e-03	2.95728375e-03	2.79014758e-03	2.39775900e-03	3.38710965e-03
4.94000000e+00	4.54188524e-03	4.59911287e-03	4.56997346e-03	4.25284171e-03	4.23938419e-03	3.38740450e-03	2.91280687e-03	2.76642848e-03	2.40868565e-03	3.39604647e-03
4.95000000e+00	4.30665326e-03	4.32393608e-03	4.28670300e-03	3.98664923e-03	4.05247323e-03	3.21662121e-03	2.86444824e-03	2.74132299e-03	2.42167031e-03	3.40867055e-03
4.96000000e+00	4.01208861e-03	4.00138485e-03	3.97098193e-03	3.71309965e-03	3.84924756e-03	3.05293894e-03	2.81668014e-03	2.71753592e-03	2.43725076e-03	3.42540038e-03
4.97000000e+00	3.67235653e-03	3.64815669e-03	3.63916980e-03	3.44692721e-03	3.64134276e-03	2.90593146e-03	2.77400524e-03	2.69767207e-03	2.45588236e-03	3.44643711e-03
4.98000000e+00	3.30546001e-03	3.28389604e-03	3.30965613e-03	3.20296174e-03	3.44092904e-03	2.78442477e-03	2.74070205e-03	2.68408793e-03	2.47789963e-03	3.47177326e-03
4.99000000e+00	2.93230377e-03	2.93016691e-03	3.00188743e-03	2.99536597e-03	3.26006319e-03	2.69602436e-03	2.72058429e-03	2.67875815e-03	2.50348563e-03	3.50121321e-03
5.00000000e+00	2.57553447e-03	2.60926464e-03	2.73528822e-03	2.83689106e-03	3.11003721e-03	2.64670890e-03	2.71678813e-03	2.68316475e-03	2.53265148e-03	3.53440329e-03
5.01000000e+00	2.25822589e-03	2.34293597e-03	2.52813985e-03	2.73819169e-03	3.00076085e-03	2.64051351e-03	2.73159903e-03	2.69821532e-03	2.56522759e-03	3.57086877e-03
5.02000000e+00	2.00248916e-03	2.15108402e-03	2.39648443e-03	2.70723953e-03	2.94021348e-03	2.67931998e-03	2.76632769e-03	2.72419501e-03	2.60086727e-03	3.61005458e-03
5.03000000e+00	1.82809446e-03	2.05053730e-03	2.35312163e-03	2.74886855e-03	2.93399675e-03	2.76276511e-03	2.82124151e-03	2.76075502e-03	2.63906258e-03	3.65136673e-03
5.04000000e+00	1.75119107e-03	2.05395937e-03	2.40676114e-03	2.86447863e-03	2.98501377e-03	2.88827135e-03	2.89555473e-03	2.80693785e-03	2.67917106e-03	3.69421141e-03
5.05000000e+00	1.78320803e-03	2.16896852e-03	2.56138542e-03	3.05191516e-03	3.09329342e-03	3.05119659e-03	2.98747687e-03	2.86123766e-03	2.72045148e-03	3.73802900e-03
5.06000000e+00	1.93000716e-03	2.39752509e-03	2.81586527e-03	3.30553252e-03	3.25596958e-03	3.24509339e-03	3.09431575e-03	2.92169179e-03	2.76210595e-03	3.78232120e-03
5.07000000e+00	2.19134566e-03	2.73562857e-03	3.16385604e-03	3.61643899e-03	3.46741658e-03	3.46206130e-03	3.21262829e-03	2.98599772e-03	2.80332531e-03	3.82666948e-03
5.08000000e+00	2.56068649e-03	3.17334834e-03	3.59398549e-03	3.97291052e-03	3.71953274e-03	3.69317120e-03	3.33840953e-03	3.05164824e-03	2.84333460e-03	3.87074460e-03
5.09000000e+00	3.02537378e-03	3.69519191e-03	4.09032711e-03	4.36095118e-03	4.00215564e-03	3.92893633e-03	3.46730837e-03	3.11607650e-03	2.88143539e-03	3.91430695e-03
5.10000000e+00	3.56716804e-03	4.28079408e-03	4.63313523e-03	4.76497010e-03	4.30358506e-03	4.15980288e-03	3.59485732e-03	3.17680233e-03	2.91704216e-03	3.95719878e-03
5.11000000e+00	4.16311376e-03	4.90589132e-03	5.19980263e-03	5.16853811e-03	4.61118369e-03	4.37663205e-03	3.71670258e-03	3.23157098e-03	2.94971037e-03	3.99932958e-03
5.12000000e+00	4.78669139e-03	5.54352764e-03	5.76598749e-03	5.55518322e-03	4.91202145e-03	4.57114667e-03	3.82882173e-03	3.27847616e-03	2.97915450e-03	4.04065666e-03
5.13000000e+00	5.40918822e-03	6.16542474e-03	6.30684672e-03	5.90918203e-03	5.19352702e-03	4.73631839e-03	3.92771684e-03	3.31606032e-03	3.00525528e-03	4.08116296e-03
5.14000000e+00	6.00120895e-03	6.74343854e-03	6.79830557e-03	6.21630487e-03	5.44411053e-03	4.86667522e-03	4.01057276e-03	3.34338660e-03	3.02805598e-03	4.12083459e-03
5.15000000e+00	6.53423837e-03	7.25101928e-03	7.21829180e-03	6.46447557e-03	5.65372322e-03	4.95851450e-03	4.07537291e-03	3.36007870e-03	3.04774850e-03	4.15964025e-03
5.16000000e+00	6.98216494e-03	7.66459184e-03	7.54786428e-03	6.64431186e-03	5.81432446e-03	5.01001258e-03	4.12096726e-03	3.36632690e-03	3.06465065e-03	4.19751445e-03
5.17000000e+00	7.32267711e-03	7.96477782e-03	7.77217263e-03	6.74951985e-03	5.92023215e-03	5.02122847e-03	4.14709067e-03	3.36286075e-03	3.07917680e-03	4.23434626e-03
5.18000000e+00	7.53845131e-03	8.13739031e-03	7.88119438e-03	6.77712441e-03	5.96833992e-03	4.99400562e-03	4.15433228e-03	3.35089066e-03	3.09180414e-03	4.26997452e-03
5.19000000e+00	7.61806406e-03	8.17414630e-03	7.87020972e-03	6.72752699e-03	5.95819277e-03	4.93178149e-03	4.14406020e-03	3.33202290e-03	3.10303724e-03	4.30419003e-03
5.20000000e+00	7.55657704e-03	8.07305801e-03	7.73998934e-03	6.60439220e-03	5.89192091e-03	4.83932005e-03	4.11830753e-03	3.30815371e-03	3.11337361e-03	4.33674459e-03
5.21000000e+00	7.35576387e-03	7.83848419e-03	7.49668813e-03	6.41437414e-03	5.77404029e-03	4.72238652e-03	4.07962866e-03	3.28134961e-03	3.12327271e-03	4.36736602e-03
5.22000000e+00	7.02396929e-03	7.48084209e-03	7.15145465e-03	6.16670222e-03	5.61113559e-03	4.58738620e-03	4.03093547e-03	3.25372164e-03	3.13313041e-03	4.39577802e-03
5.23000000e+00	6.57561300e-03	7.01600091e-03	6.71978298e-03	5.87265356e-03	5.41144795e-03	4.44099089e-03	3.97532463e-03	3.22730141e-03	3.14326070e-03	4.42172316e-03
5.24000000e+00	6.03037170e-03	6.46439580e-03	6.22064826e-03	5.54494484e-03	5.18439477e-03	4.28977604e-03	3.91590655e-03	3.20392669e-03	3.15388552e-03	4.44498688e-03
5.25000000e+00	5.41209141e-03	5.84991757e-03	5.67547926e-03	5.19707993e-03	4.94005186e-03	4.13989012e-03	3.85564649e-03	3.18514330e-03	3.16513318e-03	4.46542061e-03
5.26000000e+00	4.74749745e-03	5.19864511e-03	5.10703013e-03	4.84269091e-03	4.68862938e-03	3.99677494e-03	3.79722690e-03	3.17212903e-03	3.17704500e-03	4.48296185e-03
5.27000000e+00	4.06478033e-03	4.53749615e-03	4.53821819e-03	4.49490930e-03	4.43997240e-03	3.86495133e-03	3.74293810e-03	3.16564367e-03	3.18958939e-03	4.49764931e-03
5.28000000e+00	3.39214172e-03	3.89287471e-03	3.99099500e-03	4.16580081e-03	4.20311390e-03	3.74787986e-03	3.69460255e-03	3.16600756e-03	3.20268183e-03	4.50963182e-03
5.29000000e+00	2.75638526e-03	3.28939278e-03	3.48531477e-03	3.86589221e-03	3.98590369e-03	3.64790117e-03	3.65353537e-03	3.17310897e-03	3.21620892e-03	4.51916975e-03
5.30000000e+00	2.18163235e-03	2.74873689e-03	3.03825632e-03	3.60381196e-03	3.79473124e-03	3.56625447e-03	3.62054121e-03	3.18643910e-03	3.23005436e-03	4.52662864e-03
5.31000000e+00	1.68823358e-03	2.28874039e-03	2.66334415e-03	3.38605858e-03	3.63435325e-03	3.50316831e-03	3.59594522e-03	3.20515135e-03	3.24412456e-03	4.53246522e-03
5.32000000e+00	1.29193272e-03	1.92270796e-03	2.37010087e-03	3.21690214e-03	3.50783010e-03	3.45801238e-03	3.57965371e-03	3.22814021e-03	3.25837177e-03	4.53720633e-03
5.33000000e+00	1.00332309e-03	1.65902229e-03	2.16384766e-03	3.09841613e-03	3.41656767e-03	3.42949595e-03	3.57123806e-03	3.25413396e-03	3.27281253e-03	4.54142233e-03
5.34000000e+00	8.27617425e-04	1.50104494e-03	2.04575406e-03	3.03062857e-03	3.36045462e-03	3.41589555e-03	3.57003440e-03	3.28179455e-03	3.28754004e-03	4.54569659e-03
5.35000000e+00	7.64731740e-04	1.44730472e-03	2.01312225e-03	3.01177431e-03	3.33807920e-03	3.41529311e-03	3.57525056e-03	3.30981765e-03	3.30272904e-03	4.55059312e-03
5.36000000e+00	8.09664820e-04	1.49194943e-03	2.05987711e-03	3.03862513e-03	3.34700525e-03	3.42580580e-03	3.58607167e-03	3.33702624e-03	3.31863274e-03	4.55662485e-03
5.37000000e+00	9.53136563e-04	1.62542097e-03	2.17722094e-03	3.10686995e-03	3.38408374e-03	3.44579009e-03	3.60175643e-03	3.36245136e-03	3.33557177e-03	4.56422453e-03
5.38000000e+00	1.18243362e-03	1.83530130e-03	2.35440282e-03	3.21151576e-03	3.44577531e-03	3.47400459e-03	3.62171657e-03	3.38539508e-03	3.35391576e-03	4.57372072e-03
5.39000000e+00	1.48239933e-03	2.10726748e-03	2.57954682e-03	3.34728020e-03	3.52845928e-03	3.50972018e-03	3.64557414e-03	3.40547156e-03	3.37405867e-03	4.58532044e-03
5.40000000e+00	1.83649795e-03	2.42608931e-03	2.84048155e-03	3.50894838e-03	3.62870697e-03	3.55276974e-03	3.67319241e-03	3.42262413e-03	3.39638966e-03	4.59909998e-03
5.41000000e+00	2.22788109e-03	2.77660287e-03	3.12551547e-03	3.69167098e-03	3.74350085e-03	3.60353473e-03	3.70467881e-03	3.43711750e-03	3.42126139e-03	4.61500458e-03
5.42000000e+00	2.64038676e-03	3.14459721e-03	3.42410826e-03	3.89118563e-03	3.87038545e-03	3.66287055e-03	3.74036015e-03	3.44950640e-03	3.44895816e-03	4.63285709e-03
5.43000000e+00	3.05940874e-03	3.51755978e-03	3.72739741e-03	4.10395046e-03	4.00754235e-03	3.73197754e-03	3.78073261e-03	3.46058306e-03	3.47966618e-03	4.65237523e-03
5.44000000e+00	3.47258497e-03	3.88523761e-03	4.02855054e-03	4.32718559e-03	4.15378686e-03	3.81222822e-03	3.82639080e-03	3.47130775e-03	3.51344813e-03	4.67319609e-03
5.45000000e+00	3.87026812e-03	4.23998575e-03	4.32292755e-03	4.55882562e-03	4.30849095e-03	3.90496524e-03	3.87794185e-03	3.48272743e-03	3.55022426e-03	4.69490642e-03
5.46000000e+00	4.24575780e-03	4.57688992e-03	4.60805040e-03	4.79739313e-03	4.47144199e-03	4.01128648e-03	3.93591167e-03	3.49588846e-03	3.58976137e-03	4.71707635e-03
5.47000000e+00	4.59529145e-03	4.89366689e-03	4.88339251e-03	5.04180900e-03	4.64265225e-03	4.13183497e-03	4.00065084e-03	3.51174972e-03	3.63167104e-03	4.73929436e-03
5.48000000e+00	4.91780797e-03	5.19036180e-03	5.15001250e-03	5.29116017e-03	4.82213756e-03	4.26661138e-03	4.07224802e-03	3.53110220e-03	3.67541754e-03	4.76120085e-03
5.49000000e+00	5.21451408e-03	5.46887526e-03	5.41006784e-03	5.54444836e-03	5.00968599e-03	4.41482523e-03	4.15045823e-03	3.55450093e-03	3.72033532e-03	4.78251797e-03
5.50000000e+00	5.48829670e-03	5.73236503e-03	5.66625206e-03	5.80034479e-03	5.20463798e-03	4.57479836e-03	4.23465196e-03	3.58221403e-03	3.76565545e-03	4.80307343e-03
5.51000000e+00	5.74303476e-03	5.98457463e-03	5.92120433e-03	6.05697502e-03	5.40569894e-03	4.74393101e-03	4.32379037e-03	3.61419257e-03	3.81053955e-03	4.82281655e-03
5.52000000e+00	5.98286972e-03	6.22914569e-03	6.17694120e-03	6.31175597e-03	5.61080235e-03	4.91873609e-03	4.41642929e-03	3.65006341e-03	3.85411950e-03	4.84182536e-03
5.53000000e+00	6.21149595e-03	6.46897085e-03	6.43435830e-03	6.56130272e-03	5.81703830e-03	5.09494270e-03	4.51075330e-03	3.68914567e-03	3.89554054e-03	4.86030383e-03
5.54000000e+00	6.43152933e-03	6.70564020e-03	6.69284410e-03	6.80141776e-03	6.02065706e-03	5.26766502e-03	4.60463878e-03	3.73048978e-03	3.93400522e-03	4.87856950e-03
5.55000000e+00	6.64400549e-03	6.93902633e-03	6.95003870e-03	7.02716849e-03	6.21715202e-03	5.43162787e-03	4.69574298e-03	3.77293641e-03	3.96881554e-03	4.89703201e-03
5.56000000e+00	6.84804882e-03	7.16704238e-03	7.20176020e-03	7.23305234e-03	6.40142012e-03	5.58143603e-03	4.78161405e-03	3.81519138e-03	3.99941071e-03	4.91616384e-03
5.57000000e+00	7.04073957e-03	7.38559409e-03	7.44210765e-03	7.41324180e-03	6.56799216e-03	5.71187115e-03	4.85981570e-03	3.85591137e-03	4.02539790e-03	4.93646514e-03
5.58000000e+00	7.21719127e-03	7.58873213e-03	7.66373695e-03	7.56189501e-03	6.71131972e-03	5.81819753e-03	4.92805893e-03	3.89379445e-03	4.04657428e-03	4.95842487e-03
5.59000000e+00	7.37083455e-03	7.76899561e-03	7.85829229e-03	7.67351242e-03	6.82610099e-03	5.89645701e-03	4.98433249e-03	3.92766926e-03	4.06293855e-03	4.98248093e-03
5.60000000e+00	7.49388717e-03	7.91792331e-03	8.01696407e-03	7.74331537e-03	6.90762410e-03	5.94373339e-03	5.02702386e-03	3.95657669e-03	4.07469125e-03	5.00898186e-03
5.61000000e+00	7.57797595e-03	8.02669599e-03	8.13113402e-03	7.76762007e-03	6.95210478e-03	5.95836837e-03	5.05502287e-03	3.97983823e-03	4.08222372e-03	5.03815299e-03
5.62000000e+00	7.61486404e-03	8.08686272e-03	8.19306121e-03	7.74417956e-03	6.95699440e-03	5.94011340e-03	5.06780088e-03	3.99710647e-03	4.08609604e-03	5.07006925e-03
5.63000000e+00	7.59722812e-03	8.09109713e-03	8.19655827e-03	7.67246720e-03	6.92123593e-03	5.89020599e-03	5.06546013e-03	4.00839401e-03	4.08700542e-03	5.10463701e-03
5.64000000e+00	7.51942543e-03	8.03392602e-03	8.13760687e-03	7.55387836e-03	6.84544773e-03	5.81136331e-03	5.04874948e-03	4.01407888e-03	4.08574672e-03	5.14158627e-03
5.65000000e+00	7.37818985e-03	7.91237351e-03	8.01486450e-03	7.39183148e-03	6.73201939e-03	5.70769119e-03	5.01904471e-03	4.01488592e-03	4.08316749e-03	5.18047426e-03
5.66000000e+00	7.17320006e-03	7.72646863e-03	7.83002096e-03	7.19175570e-03	6.58510914e-03	5.58451178e-03	4.97829397e-03	4.01184527e-03	4.08012025e-03	5.22070058e-03
5.67000000e+00	6.90747080e-03	7.47957293e-03	7.58797260e-03	6.96095933e-03	6.41053814e-03	5.44811839e-03	4.92893087e-03	4.00623084e-03	4.07741480e-03	5.26153322e-03
5.68000000e+00	6.58752972e-03	7.17849607e-03	7.29679402e-03	6.70838115e-03	6.21558377e-03	5.30547052e-03	4.87375975e-03	3.99948252e-03	4.07577354e-03	5.30214434e-03
5.69000000e+00	6.22335666e-03	6.83338183e-03	6.96750056e-03	6.44423403e-03	6.00868025e-03	5.16384617e-03	4.81581958e-03	3.99311741e-03	4.07579237e-03	5.34165362e-03
5.70000000e+00	5.82807879e-03	6.45736234e-03	6.61360869e-03	6.17955775e-03	5.79904108e-03	5.03047105e-03	4.75823391e-03	3.98863575e-03	4.07790966e-03	5.37917666e-03
5.71000000e+00	5.41743151e-03	6.06599441e-03	6.25051572e-03	5.92570430e-03	5.59622310e-03	4.91214609e-03	4.70405562e-03	3.98742768e-03	4.08238510e-03	5.41387566e-03
5.72000000e+00	5.00901238e-03	5.67650725e-03	5.89473253e-03	5.69378366e-03	5.40965607e-03	4.81489490e-03	4.65611511e-03	3.99068672e-03	4.08928963e-03	5.44500890e-03
5.73000000e+00	4.62136976e-03	5.30690434e-03	5.56301387e-03	5.49410175e-03	5.24816412e-03	4.74365163e-03	4.61688068e-03	3.99933555e-03	4.09850720e-03	5.47197617e-03
5.74000000e+00	4.27298087e-03	4.97497323e-03	5.27143840e-03	5.33562314e-03	5.11950696e-03	4.70200754e-03	4.58833905e-03	4.01396865e-03	4.10974813e-03	5.49435699e-03
5.75000000e+00	3.98118267e-03	4.69726459e-03	5.03449538e-03	5.22549086e-03	5.02996760e-03	4.69203091e-03	4.57190275e-03	4.03481544e-03	4.12257332e-03	5.51193908e-03
5.76000000e+00	3.76112394e-03	4.48810529e-03	4.86423543e-03	5.16863259e-03	4.98401148e-03	4.71417084e-03	4.56834944e-03	4.06172594e-03	4.13642778e-03	5.52473526e-03
5.77000000e+00	3.62480728e-03	4.35870951e-03	4.76954001e-03	5.16747807e-03	4.98403774e-03	4.76725028e-03	4.57779652e-03	4.09417984e-03	4.15068151e-03	5.53298732e-03
5.78000000e+00	3.58028555e-03	4.31644717e-03	4.75555758e-03	5.22180650e-03	5.03023844e-03	4.84854845e-03	4.59971202e-03	4.13131806e-03	4.16467510e-03	5.53715662e-03
5.79000000e+00	3.63106867e-03	4.36431974e-03	4.82334481e-03	5.32873496e-03	5.12057529e-03	4.95396763e-03	4.63296091e-03	4.17199477e-03	4.17776738e-03	5.53790178e-03
5.80000000e+00	3.77578428e-03	4.50068147e-03	4.96973867e-03	5.48285082e-03	5.25087652e-03	5.07827413e-03	4.67588364e-03	4.21484636e-03	4.18938198e-03	5.53604464e-03
5.81000000e+00	4.00812028e-03	4.71922892e-03	5.18747127e-03	5.67648285e-03	5.41504973e-03	5.21539917e-03	4.72640206e-03	4.25837297e-03	4.19904997e-03	5.53252666e-03
5.82000000e+00	4.31705994e-03	5.00926522e-03	5.46552432e-03	5.90009689e-03	5.60539946e-03	5.35878196e-03	4.78214611e-03	4.30102741e-03	4.20644569e-03	5.52835823e-03
5.83000000e+00	4.68740170e-03	5.35622825e-03	5.78970508e-03	6.14279523e-03	5.81303224e-03	5.50173468e-03	4.84059384e-03	4.34130593e-03	4.21141360e-03	5.52456417e-03
5.84000000e+00	5.10053767e-03	5.74245507e-03	6.14341203e-03	6.39289183e-03	6.02832659e-03	5.63780843e-03	4.89921620e-03	4.37783530e-03	4.21398405e-03	5.52212856e-03
5.85000000e+00	5.53544804e-03	6.14813995e-03	6.50854617e-03	6.63853148e-03	6.24144168e-03	5.76113898e-03	4.95561834e-03	4.40945105e-03	4.21437699e-03	5.52194241e-03
5.86000000e+00	5.96985469e-03	6.55243077e-03	6.86651508e-03	6.86831782e-03	6.44283583e-03	5.86675283e-03	5.00766911e-03	4.43526205e-03	4.21299302e-03	5.52475733e-03
5.87000000e+00	6.38146617e-03	6.93459905e-03	7.19927057e-03	7.07191488e-03	6.62376598e-03	5.95081665e-03	5.05361164e-03	4.45469815e-03	4.21039226e-03	5.53114790e-03
5.88000000e+00	6.74924007e-03	7.27521411e-03	7.49031851e-03	7.24058789e-03	6.77673981e-03	6.01081676e-03	5.09214877e-03	4.46753798e-03	4.20726208e-03	5.54148495e-03
5.89000000e+00	7.05458653e-03	7.55725055e-03	7.72564097e-03	7.36765308e-03	6.89589553e-03	6.04565956e-03	5.12249909e-03	4.47391596e-03	4.20437563e-03	5.55592130e-03
5.90000000e+00	7.28243976e-03	7.76706204e-03	7.89447595e-03	7.44881120e-03	6.97728853e-03	6.05568892e-03	5.14442101e-03	4.47430841e-03	4.20254373e-03	5.57439039e-03
5.91000000e+00	7.42213182e-03	7.89516214e-03	7.98990833e-03	7.48234652e-03	7.01906942e-03	6.04262114e-03	5.15820412e-03	4.46950020e-03	4.20256300e-03	5.59661790e-03
5.92000000e+00	7.46801439e-03	7.93676435e-03	8.00923744e-03	7.46918102e-03	7.02154476e-03	6.00940339e-03	5.16462959e-03	4.46053437e-03	4.20516376e-03	5.62214506e-03
5.93000000e+00	7.41978988e-03	7.89204819e-03	7.95409988e-03	7.41278189e-03	6.98711837e-03	5.96000559e-03	5.16490259e-03	4.44864830e-03	4.21096079e-03	5.65036213e-03
5.94000000e+00	7.28253020e-03	7.76613476e-03	7.83034092e-03	7.31892915e-03	6.92011814e-03	5.89915980e-03	5.16056181e-03	4.43520044e-03	4.22041064e-03	5.68054959e-03
5.95000000e+00	7.06638113e-03	7.56877302e-03	7.64764346e-03	7.19535822e-03	6.82651988e-03	5.83206365e-03	5.15337228e-03	4.42159246e-03	4.23377789e-03	5.71192436e-03
5.96000000e+00	6.78596920e-03	7.31375577e-03	7.41893743e-03	7.05129938e-03	6.71358551e-03	5.76406634e-03	5.14520853e-03	4.40919135e-03	4.25111316e-03	5.74368801e-03
5.97000000e+00	6.45954617e-03	7.01810064e-03	7.15962620e-03	6.89694193e-03	6.58943747e-03	5.70035632e-03	5.13793556e-03	4.39925617e-03	4.27224415e-03	5.77507393e-03
5.98000000e+00	6.10792255e-03	6.70104591e-03	6.88667707e-03	6.74285466e-03	6.46259498e-03	5.64566908e-03	5.13329512e-03	4.39287358e-03	4.29678062e-03	5.80539066e-03
5.99000000e+00	5.75325414e-03	6.38292195e-03	6.61763059e-03	6.59939660e-03	6.34149893e-03	5.60403174e-03	5.13280409e-03	4.39090559e-03	4.32413315e-03	5.83405881e-03
6.00000000e+00	5.41775458e-03	6.08396659e-03	6.36958840e-03	6.47615162e-03	6.23405304e-03	5.57855865e-03	5.13767096e-03	4.39395205e-03	4.35354451e-03	5.86063955e-03
6.01000000e+00	5.12241145e-03	5.82315548e-03	6.15823934e-03	6.38141901e-03	6.14720685e-03	5.57130862e-03	5.14873487e-03	4.40232956e-03	4.38413191e-03	5.88485322e-03
6.02000000e+00	4.88578236e-03	5.61711746e-03	5.99698125e-03	6.32178754e-03	6.08660357e-03	5.58321011e-03	5.16643037e-03	4.41606731e-03	4.41493725e-03	5.90658743e-03
6.03000000e+00	4.72294292e-03	5.47919901e-03	5.89618894e-03	6.30181585e-03	6.05631108e-03	5.61405684e-03	5.19077899e-03	4.43491932e-03	4.44498254e-03	5.92589432e-03
6.04000000e+00	4.64464832e-03	5.41873219e-03	5.86266967e-03	6.32383464e-03	6.05864958e-03	5.66257137e-03	5.22140724e-03	4.45839165e-03	4.47332660e-03	5.94297783e-03
6.05000000e+00	4.65675682e-03	5.44054763e-03	5.89933548e-03	6.38787901e-03	6.09412287e-03	5.72653050e-03	5.25758869e-03	4.48578228e-03	4.49911984e-03	5.95817202e-03
6.06000000e+00	4.75994741e-03	5.54475874e-03	6.00510825e-03	6.49175119e-03	6.16145418e-03	5.80294226e-03	5.29830649e-03	4.51623069e-03	4.52165335e-03	5.97191213e-03
6.07000000e+00	4.94974526e-03	5.72682622e-03	6.17505885e-03	6.63120658e-03	6.25772134e-03	5.88826182e-03	5.34233126e-03	4.54877371e-03	4.54039951e-03	5.98470058e-03
6.08000000e+00	5.21684993e-03	5.97789511e-03	6.40076800e-03	6.80024842e-03	6.37858000e-03	5.97863124e-03	5.38830863e-03	4.58240407e-03	4.55504138e-03	5.99707012e-03
6.09000000e+00	5.54774273e-03	6.28537976e-03	6.67088279e-03	6.99151084e-03	6.51855904e-03	6.07012712e-03	5.43485007e-03	4.61612778e-03	4.56548932e-03	6.00954655e-03
6.10000000e+00	5.92553286e-03	6.63375745e-03	6.97183171e-03	7.19670512e-03	6.67140819e-03	6.15900033e-03	5.48062076e-03	4.64901722e-03	4.57188383e-03	6.02261352e-03
6.11000000e+00	6.33098792e-03	7.00551914e-03	7.28865217e-03	7.40710114e-03	6.83047541e-03	6.24189278e-03	5.52441869e-03	4.68025659e-03	4.57458448e-03	6.03668137e-03
6.12000000e+00	6.74368357e-03	7.38221724e-03	7.60587829e-03	7.61401447e-03	6.98909065e-03	6.31601842e-03	5.56523977e-03	4.70917755e-03	4.57414599e-03	6.05206201e-03
6.13000000e+00	7.14320112e-03	7.74554505e-03	7.90843446e-03	7.80927061e-03	7.14093281e-03	6.37929833e-03	5.60232524e-03	4.73528325e-03	4.57128294e-03	6.06895113e-03
6.14000000e+00	7.51029942e-03	8.07838189e-03	8.18248066e-03	7.98561972e-03	7.28035862e-03	6.43044293e-03	5.63518863e-03	4.75825990e-03	4.56682543e-03	6.08741878e-03
6.15000000e+00	7.82799072e-03	8.36574137e-03	8.41615994e-03	8.13707938e-03	7.40267521e-03	6.46897833e-03	5.66362148e-03	4.77797592e-03	4.56166870e-03	6.10740839e-03
6.16000000e+00	8.08245672e-03	8.59556698e-03	8.60020535e-03	8.25918794e-03	7.50434227e-03	6.49521733e-03	5.68767817e-03	4.79446933e-03	4.55671982e-03	6.12874427e-03
6.17000000e+00	8.26375237e-03	8.75933030e-03	8.72837327e-03	8.34915709e-03	7.58309465e-03	6.51017929e-03	5.70764208e-03	4.80792514e-03	4.55284474e-03	6.15114669e-03
6.18000000e+00	8.36625894e-03	8.85239974e-03	8.79768174e-03	8.40591905e-03	7.63798140e-03	6.51546649e-03	5.72397632e-03	4.81864469e-03	4.55081902e-03	6.17425318e-03
6.19000000e+00	8.38886417e-03	8.87416307e-03	8.80844475e-03	8.43007009e-03	7.66932278e-03	6.51310706e-03	5.73726349e-03	4.82700980e-03	4.55128511e-03	6.19764467e-03
6.20000000e+00	8.33486475e-03	8.82790250e-03	8.76410655e-03	8.42371885e-03	7.67859191e-03	6.50537656e-03	5.74813968e-03	4.83344439e-03	4.55471878e-03	6.22087431e-03
6.21000000e+00	8.21160394e-03	8.72043677e-03	8.67089240e-03	8.39025341e-03	7.66823227e-03	6.49461131e-03	5.75722793e-03	4.83837667e-03	4.56140629e-03	6.24349706e-03
6.22000000e+00	8.02987347e-03	8.56155904e-03	8.53730322e-03	8.33404548e-03	7.64142583e-03	6.48302688e-03	5.76507673e-03	4.84220466e-03	4.57143371e-03	6.26509808e-03
6.23000000e+00	7.80312295e-03	8.36331147e-03	8.37349070e-03	8.26011372e-03	7.60182951e-03	6.47255420e-03	5.77210835e-03	4.84526740e-03	4.58468854e-03	6.28531788e-03
6.24000000e+00	7.54653167e-03	8.13914715e-03	8.19055627e-03	8.17376943e-03	7.55329880e-03	6.46470436e-03	5.77858099e-03	4.84782379e-03	4.60087323e-03	6.30387284e-03
6.25000000e+00	7.27600479e-03	7.90303570e-03	7.99982062e-03	8.08026873e-03	7.49961765e-03	6.46047080e-03	5.78456782e-03	4.85004044e-03	4.61952941e-03	6.32056971e-03
6.26000000e+00	7.00715976e-03	7.66857124e-03	7.81211157e-03	7.98449317e-03	7.44425260e-03	6.46027494e-03	5.78995434e-03	4.85198894e-03	4.64007102e-03	6.33531351e-03
6.27000000e+00	6.75436773e-03	7.44814004e-03	7.63711514e-03	7.89067887e-03	7.39014680e-03	6.46395790e-03	5.79445435e-03	4.85365246e-03	4.66182404e-03	6.34810847e-03
6.28000000e+00	6.52991009e-03	7.25219965e-03	7.48282979e-03	7.80220941e-03	7.33956634e-03	6.47081802e-03	5.79764313e-03	4.85494089e-03	4.68407005e-03	6.35905237e-03
6.29000000e+00	6.34330111e-03	7.08871305e-03	7.35515577e-03	7.72148366e-03	7.29400729e-03	6.47969034e-03	5.79900523e-03	4.85571286e-03	4.70609100e-03	6.36832493e-03
6.30000000e+00	6.20081624e-03	6.96277006e-03	7.25764202e-03	7.64986367e-03	7.25416745e-03	6.48906156e-03	5.79799312e-03	4.85580276e-03	4.72721210e-03	6.37617150e-03
6.31000000e+00	6.10525111e-03	6.87641538e-03	7.19140200e-03	7.58770236e-03	7.21998206e-03	6.49721165e-03	5.79409201e-03	4.85505042e-03	4.74684064e-03	6.38288339e-03
6.32000000e+00	6.05592083e-03	6.82868861e-03	7.15519866e-03	7.53444552e-03	7.19071837e-03	6.50237119e-03	5.78688562e-03	4.85333090e-03	4.76449809e-03	6.38877651e-03
6.33000000e+00	6.04889317e-03	6.81586728e-03	7.14568724e-03	7.48879707e-03	7.16511999e-03	6.50288296e-03	5.77611775e-03	4.85058187e-03	4.77984407e-03	6.39417008e-03
6.34000000e+00	6.07743403e-03	6.83189110e-03	7.15779476e-03	7.44893327e-03	7.14158846e-03	6.49735589e-03	5.76174442e-03	4.84682623e-03	4.79269093e-03	6.39936685e-03
6.35000000e+00	6.13263010e-03	6.86893378e-03	7.18520624e-03	7.41274788e-03	7.11838732e-03	6.48480003e-03	5.74397225e-03	4.84218815e-03	4.80300832e-03	6.40463638e-03
6.36000000e+00	6.20414229e-03	6.91807987e-03	7.22092113e-03	7.37810901e-03	7.09385258e-03	6.46473289e-03	5.72327949e-03	4.83690081e-03	4.81091803e-03	6.41020233e-03
6.37000000e+00	6.28103615e-03	6.97005778e-03	7.25783989e-03	7.34310790e-03	7.06659309e-03	6.43724929e-03	5.70041744e-03	4.83130513e-03	4.81667972e-03	6.41623464e-03
6.38000000e+00	6.35263095e-03	7.01597756e-03	7.28933910e-03	7.30628093e-03	7.03566576e-03	6.40304953e-03	5.67639139e-03	4.82583924e-03	4.82066875e-03	6.42284665e-03
6.39000000e+00	6.40930901e-03	7.04802242e-03	7.30979520e-03	7.26678843e-03	7.00071202e-03	6.36342369e-03	5.65242143e-03	4.82101911e-03	4.82334799e-03	6.43009726e-03
6.40000000e+00	6.44323078e-03	7.06004708e-03	7.31502135e-03	7.22453726e-03	6.96204525e-03	6.32019265e-03	5.62988530e-03	4.81741147e-03	4.82523548e-03	6.43799737e-03
6.41000000e+00	6.44890776e-03	7.04804314e-03	7.30258819e-03	7.18023826e-03	6.92068230e-03	6.27560971e-03	5.61024641e-03	4.81560085e-03	4.82687007e-03	6.44651987e-03
6.42000000e+00	6.42359638e-03	7.01044117e-03	7.27200785e-03	7.13539468e-03	6.87831637e-03	6.23222911e-03	5.59497145e-03	4.81615282e-03	4.82877758e-03	6.45561190e-03
6.43000000e+00	6.36748790e-03	6.94823055e-03	7.22477016e-03	7.09222234e-03	6.83723253e-03	6.19275015e-03	5.58544284e-03	4.81957599e-03	4.83143925e-03	6.46520827e-03
6.44000000e+00	6.28368404e-03	6.86489093e-03	7.16423028e-03	7.05350742e-03	6.80017169e-03	6.15984731e-03	5.58287160e-03	4.82628558e-03	4.83526458e-03	6.47524452e-03
6.45000000e+00	6.17796226e-03	6.76614187e-03	7.09535724e-03	7.02241219e-03	6.77015195e-03	6.13599752e-03	5.58821649e-03	4.83657104e-03	4.84057012e-03	6.48566858e-03
6.46000000e+00	6.05834905e-03	6.65952931e-03	7.02436215e-03	7.00224245e-03	6.75025985e-03	6.12331626e-03	5.60211481e-03	4.85057023e-03	4.84756514e-03	6.49644985e-03
6.47000000e+00	5.93453233e-03	6.55387879e-03	6.95823310e-03	6.99619348e-03	6.74342582e-03	6.12341333e-03	5.62482984e-03	4.86825227e-03	4.85634496e-03	6.50758494e-03
6.48000000e+00	5.81715461e-03	6.45865366e-03	6.90420986e-03	7.00709271e-03	6.75219971e-03	6.13727804e-03	5.65621842e-03	4.88941030e-03	4.86689188e-03	6.51909959e-03
6.49000000e+00	5.71703639e-03	6.38326317e-03	6.86923527e-03	7.03715752e-03	6.77854203e-03	6.16520160e-03	5.69572166e-03	4.91366516e-03	4.87908340e-03	6.53104673e-03
6.50000000e+00	5.64438340e-03	6.33636803e-03	6.85942174e-03	7.08778593e-03	6.82364598e-03	6.20674197e-03	5.74237945e-03	4.94047996e-03	4.89270676e-03	6.54350069e-03
6.51000000e+00	5.60803228e-03	6.32523111e-03	6.87956991e-03	7.15939543e-03	6.88780319e-03	6.26073400e-03	5.79486880e-03	4.96918479e-03	4.90747848e-03	6.55654840e-03
6.52000000e+00	5.61478596e-03	6.35515779e-03	6.93277284e-03	7.25132228e-03	6.97032314e-03	6.32534413e-03	5.85156379e-03	4.99901029e-03	4.92306743e-03	6.57027811e-03
6.53000000e+00	5.66888408e-03	6.42906401e-03	7.02013329e-03	7.36178939e-03	7.06951314e-03	6.39816684e-03	5.91061395e-03	5.02912792e-03	4.93911965e-03	6.58476682e-03
6.54000000e+00	5.77164408e-03	6.54720149e-03	7.14061369e-03	7.48794636e-03	7.18272134e-03	6.47635648e-03	5.97003671e-03	5.05869464e-03	4.95528307e-03	6.60006750e-03
6.55000000e+00	5.92129718e-03	6.70705906e-03	7.29102965e-03	7.62598052e-03	7.30644130e-03	6.55678660e-03	6.02781832e-03	5.08689895e-03	4.97123057e-03	6.61619727e-03
6.56000000e+00	6.11303024e-03	6.90344691e-03	7.46618801e-03	7.77129267e-03	7.43647273e-03	6.63622649e-03	6.08201756e-03	5.11300563e-03	4.98667968e-03	6.63312754e-03
6.57000000e+00	6.33923070e-03	7.12875879e-03	7.65916098e-03	7.91872750e-03	7.56812894e-03	6.71152401e-03	6.13086594e-03	5.13639614e-03	5.00140794e-03	6.65077725e-03
6.58000000e+00	6.58991829e-03	7.37339502e-03	7.86167847e-03	8.06284426e-03	7.69647882e-03	6.77978315e-03	6.17285865e-03	5.15660217e-03	5.01526280e-03	6.66900978e-03
6.59000000e+00	6.85333492e-03	7.62631886e-03	8.06461339e-03	8.19821110e-03	7.81660864e-03	6.83852537e-03	6.20683088e-03	5.17333032e-03	5.02816591e-03	6.68763403e-03
6.60000000e+00	7.11665378e-03	7.87571005e-03	8.25852804e-03	8.31970449e-03	7.92388760e-03	6.88582452e-03	6.23201508e-03	5.18647616e-03	5.04011147e-03	6.70640990e-03
6.61000000e+00	7.36676104e-03	8.10967288e-03	8.43424606e-03	8.42279497e-03	8.01422097e-03	6.92040724e-03	6.24807594e-03	5.19612694e-03	5.05115929e-03	6.72505795e-03
6.62000000e+00	7.59105901e-03	8.31695316e-03	8.58341275e-03	8.50380112e-03	8.08427499e-03	6.94171290e-03	6.25512125e-03	5.20255268e-03	5.06142315e-03	6.74327272e-03
6.63000000e+00	7.77823850e-03	8.48761766e-03	8.69900707e-03	8.56009582e-03	8.13165978e-03	6.94990956e-03	6.25368804e-03	5.20618644e-03	5.07105558e-03	6.76073907e-03
6.64000000e+00	7.91897047e-03	8.61365253e-03	8.77577242e-03	8.59025165e-03	8.15505901e-03	6.94586555e-03	6.24470528e-03	5.20759477e-03	5.08023031e-03	6.77715046e-03
6.65000000e+00	8.00647265e-03	8.68944261e-03	8.81053816e-03	8.59411654e-03	8.15429817e-03	6.93107901e-03	6.22943526e-03	5.20744049e-03	5.08912383e-03	6.79222795e-03
6.66000000e+00	8.03691533e-03	8.71210140e-03	8.80241138e-03	8.57281475e-03	8.13034763e-03	6.90757027e-03	6.20939758e-03	5.20644013e-03	5.09789746e-03	6.80573884e-03
6.67000000e+00	8.00964104e-03	8.68163148e-03	8.75282688e-03	8.52867349e-03	8.08526010e-03	6.87774446e-03	6.18628012e-03	5.20531866e-03	5.10668133e-03	6.81751346e-03
6.68000000e+00	7.92718557e-03	8.60090590e-03	8.66545255e-03	8.46507968e-03	8.02204672e-03	6.84423346e-03	6.16184252e-03	5.20476456e-03	5.11556147e-03	6.82745896e-03
6.69000000e+00	7.79510021e-03	8.47547303e-03	8.54595668e-03	8.38627608e-03	7.94449952e-03	6.80972740e-03	6.13781767e-03	5.20538796e-03	5.12457095e-03	6.83556922e-03
6.70000000e+00	7.62158836e-03	8.31319844e-03	8.40165295e-03	8.29710969e-03	7.85697136e-03	6.77680686e-03	6.11581710e-03	5.20768453e-03	5.13368576e-03	6.84192974e-03
6.71000000e+00	7.41698142e-03	8.12376780e-03	8.24104624e-03	8.20274798e-03	7.76412691e-03	6.74778608e-03	6.09724558e-03	5.21200746e-03	5.14282582e-03	6.84671725e-03
6.72000000e+00	7.19308886e-03	7.91808353e-03	8.07330898e-03	8.10838091e-03	7.67068016e-03	6.72457735e-03	6.08322967e-03	5.21854904e-03	5.15186087e-03	6.85019374e-03
6.73000000e+00	6.96246527e-03	7.70759438e-03	7.90772199e-03	8.01892679e-03	7.58113432e-03	6.70858462e-03	6.07456418e-03	5.22733312e-03	5.16062107e-03	6.85269500e-03
6.74000000e+00	6.73764202e-03	7.50360133e-03	7.75311555e-03	7.93876029e-03	7.49953991e-03	6.70063287e-03	6.07167918e-03	5.23821873e-03	5.16891137e-03	6.85461438e-03
6.75000000e+00	6.53037271e-03	7.31658378e-03	7.61734651e-03	7.87147874e-03	7.42928544e-03	6.70093688e-03	6.07462909e-03	5.25091441e-03	5.17652869e-03	6.85638238e-03
6.76000000e+00	6.35094039e-03	7.15558876e-03	7.50684414e-03	7.81972067e-03	7.37293265e-03	6.70911086e-03	6.08310402e-03	5.26500232e-03	5.18328060e-03	6.85844343e-03
6.77000000e+00	6.20756965e-03	7.02772106e-03	7.42625311e-03	7.78504700e-03	7.33210575e-03	6.72421729e-03	6.09646208e-03	5.27997028e-03	5.18900412e-03	6.86123113e-03
6.78000000e+00	6.10597948e-03	6.93776531e-03	7.37819505e-03	7.76789102e-03	7.30744014e-03	6.74485116e-03	6.11378036e-03	5.29524963e-03	5.19358319e-03	6.86514346e-03
6.79000000e+00	6.04910328e-03	6.88796216e-03	7.36316255e-03	7.76757916e-03	7.29859253e-03	6.76925318e-03	6.13392116e-03	5.31025624e-03	5.19696341e-03	6.87051953e-03
6.80000000e+00	6.03699105e-03	6.87795051e-03	7.37955053e-03	7.78241981e-03	7.30431041e-03	6.79544401e-03	6.15560903e-03	5.32443198e-03	5.19916289e-03	6.87761935e-03
6.81000000e+00	6.06689694e-03	6.90487662e-03	7.42382103e-03	7.80985329e-03	7.32255511e-03	6.82136998e-03	6.17751405e-03	5.33728384e-03	5.20027816e-03	6.88660796e-03
6.82000000e+00	6.13354323e-03	6.96366050e-03	7.49078895e-03	7.84665225e-03	7.35066941e-03	6.84505061e-03	6.19833602e-03	5.34841814e-03	5.20048459e-03	6.89754504e-03
6.83000000e+00	6.22954053e-03	7.04739934e-03	7.57400839e-03	7.88915869e-03	7.38557810e-03	6.86471784e-03	6.21688469e-03	5.35756752e-03	5.20003098e-03	6.91038062e-03
6.84000000e+00	6.34593411e-03	7.14787945e-03	7.66623298e-03	7.93354179e-03	7.42400784e-03	6.87893782e-03	6.23215124e-03	5.36460913e-03	5.19922852e-03	6.92495749e-03
6.85000000e+00	6.47283851e-03	7.25616157e-03	7.75991917e-03	7.97605936e-03	7.46271187e-03	6.88670748e-03	6.24336710e-03	5.36957266e-03	5.19843474e-03	6.94102006e-03
6.86000000e+00	6.60011747e-03	7.36319963e-03	7.84773887e-03	8.01330636e-03	7.49868516e-03	6.88751983e-03	6.25004666e-03	5.37263795e-03	5.19803328e-03	6.95822933e-03
6.87000000e+00	6.71806401e-03	7.46045203e-03	7.92306768e-03	8.04243420e-03	7.52935616e-03	6.88139409e-03	6.25201194e-03	5.37412234e-03	5.19841080e-03	6.97618305e-03
6.88000000e+00	6.81803585e-03	7.54044521e-03	7.98041687e-03	8.06132764e-03	7.55274351e-03	6.86886927e-03	6.24939791e-03	5.37445859e-03	5.19993263e-03	6.99444001e-03
6.89000000e+00	6.89300550e-03	7.59725315e-03	8.01578152e-03	8.06872820e-03	7.56756830e-03	6.85096232e-03	6.24263868e-03	5.37416506e-03	5.20291865e-03	7.01254679e-03
6.90000000e+00	6.93799009e-03	7.62686246e-03	8.02688276e-03	8.06429731e-03	7.57331560e-03	6.82909405e-03	6.23243577e-03	5.37381011e-03	5.20762122e-03	7.03006548e-03
6.91000000e+00	6.95033492e-03	7.62740094e-03	8.01328964e-03	8.04861603e-03	7.57024236e-03	6.80498855e-03	6.21971062e-03	5.37397313e-03	5.21420670e-03	7.04660063e-03
6.92000000e+00	6.92983417e-03	7.59921639e-03	7.97641388e-03	8.02312256e-03	7.55933243e-03	6.78055304e-03	6.20554466e-03	5.37520478e-03	5.22274195e-03	7.06182365e-03
6.93000000e+00	6.87868389e-03	7.54480302e-03	7.91937970e-03	7.98999270e-03	7.54220277e-03	6.75774668e-03	6.19111062e-03	5.37798921e-03	5.23318678e-03	7.07549313e-03
6.94000000e+00	6.80127292e-03	7.46858269e-03	7.84677855e-03	7.95197206e-03	7.52096809e-03	6.73844715e-03	6.17759941e-03	5.38271071e-03	5.24539331e-03	7.08746985e-03
6.95000000e+00	6.70382830e-03	7.37655764e-03	7.76432681e-03	7.91217195e-03	7.49807377e-03	6.72432393e-03	6.16614711e-03	5.38962693e-03	5.25911211e-03	7.09772528e-03
6.96000000e+00	6.59394124e-03	7.27585989e-03	7.67845005e-03	7.87384287e-03	7.47610892e-03	6.71672674e-03	6.15776629e-03	5.39885060e-03	5.27400520e-03	7.10634316e-03
6.97000000e+00	6.48000698e-03	7.17422902e-03	7.59582259e-03	7.84014107e-03	7.45761227e-03	6.71659614e-03	6.15328583e-03	5.41034073e-03	5.28966496e-03	7.11351378e-03
6.98000000e+00	6.37061742e-03	7.07945406e-03	7.52289351e-03	7.81390368e-03	7.44488426e-03	6.72440209e-03	6.15330267e-03	5.42390405e-03	5.30563810e-03	7.11952140e-03
6.99000000e+00	6.27394787e-03	6.99881767e-03	7.46543109e-03	7.79744731e-03	7.43981769e-03	6.74011393e-03	6.15814815e-03	5.43920642e-03	5.32145287e-03	7.12472541e-03
7.00000000e+00	6.19717936e-03	6.93857998e-03	7.42811585e-03	7.79240323e-03	7.44375833e-03	6.76320346e-03	6.16787075e-03	5.45579339e-03	5.33664814e-03	7.12953647e-03
7.01000000e+00	6.14599486e-03	6.90353631e-03	7.41420934e-03	7.79959981e-03	7.45740421e-03	6.79268042e-03	6.18223587e-03	5.47311875e-03	5.35080212e-03	7.13438895e-03
7.02000000e+00	6.12418284e-03	6.89667813e-03	7.42532024e-03	7.81899960e-03	7.48075015e-03	6.82715746e-03	6.20074260e-03	5.49057886e-03	5.36355917e-03	7.13971169e-03
7.03000000e+00	6.13337360e-03	6.91897913e-03	7.46128302e-03	7.84969488e-03	7.51308082e-03	6.86494015e-03	6.22265590e-03	5.50755075e-03	5.37465262e-03	7.14589862e-03
7.04000000e+00	6.17292535e-03	6.96932002e-03	7.52015672e-03	7.88996161e-03	7.55301224e-03	6.90413553e-03	6.24705224e-03	5.52343134e-03	5.38392227e-03	7.15328151e-03
7.05000000e+00	6.23996640e-03	7.04455633e-03	7.59834374e-03	7.93736802e-03	7.59857875e-03	6.94277221e-03	6.27287561e-03	5.53767530e-03	5.39132524e-03	7.16210648e-03
7.06000000e+00	6.32958979e-03	7.13972389e-03	7.69082023e-03	7.98893036e-03	7.64735929e-03	6.97892378e-03	6.29900047e-03	5.54982914e-03	5.39693941e-03	7.17251595e-03
7.07000000e+00	6.43518629e-03	7.24836774e-03	7.79146283e-03	8.04130564e-03	7.69663449e-03	7.01082782e-03	6.32429771e-03	5.55955933e-03	5.40095928e-03	7.18453729e-03
7.08000000e+00	6.54889311e-03	7.36297204e-03	7.89344994e-03	8.09100862e-03	7.74356407e-03	7.03699280e-03	6.34769974e-03	5.56667280e-03	5.40368418e-03	7.19807907e-03
7.09000000e+00	6.66212761e-03	7.47546216e-03	7.98971125e-03	8.13463915e-03	7.78537287e-03	7.05628636e-03	6.36826090e-03	5.57112847e-03	5.40549989e-03	7.21293519e-03
7.10000000e+00	6.76617048e-03	7.57774544e-03	8.07339584e-03	8.16910499e-03	7.81953342e-03	7.06799970e-03	6.38520967e-03	5.57303940e-03	5.40685452e-03	7.22879675e-03
7.11000000e+00	6.85275944e-03	7.66225489e-03	8.13832860e-03	8.19182636e-03	7.84393326e-03	7.07188449e-03	6.39798990e-03	5.57266532e-03	5.40823036e-03	7.24527103e-03
7.12000000e+00	6.91465436e-03	7.72246012e-03	8.17942505e-03	8.20090893e-03	7.85701645e-03	7.06816066e-03	6.40628890e-03	5.57039631e-03	5.41011344e-03	7.26190626e-03
7.13000000e+00	6.94613681e-03	7.75331218e-03	8.19303814e-03	8.19527491e-03	7.85789037e-03	7.05749513e-03	6.41005099e-03	5.56672873e-03	5.41296281e-03	7.27822082e-03
7.14000000e+00	6.94341150e-03	7.75159346e-03	8.17721447e-03	8.17474405e-03	7.84639127e-03	7.04095367e-03	6.40947625e-03	5.56223504e-03	5.41718138e-03	7.29373478e-03
7.15000000e+00	6.90488379e-03	7.71615048e-03	8.13184404e-03	8.14005997e-03	7.82310473e-03	7.01992966e-03	6.40500473e-03	5.55752940e-03	5.42309037e-03	7.30800184e-03
7.16000000e+00	6.83129590e-03	7.64799474e-03	8.05869397e-03	8.09286045e-03	7.78934030e-03	6.99605486e-03	6.39728770e-03	5.55323139e-03	5.43090883e-03	7.32063960e-03
7.17000000e+00	6.72571323e-03	7.55026585e-03	7.96132463e-03	8.03559417e-03	7.74706204e-03	6.97109852e-03	6.38714778e-03	5.54992997e-03	5.44073957e-03	7.33135610e-03
7.18000000e+00	6.59336260e-03	7.42805994e-03	7.84489387e-03	7.97138922e-03	7.69877999e-03	6.94686156e-03	6.37553067e-03	5.54814992e-03	5.45256242e-03	7.33997083e-03
7.19000000e+00	6.44133329e-03	7.28813499e-03	7.71586219e-03	7.90388200e-03	7.64740960e-03	6.92507284e-03	6.36345161e-03	5.54832281e-03	5.46623499e-03	7.34642893e-03
7.20000000e+00	6.27816063e-03	7.13851248e-03	7.58161795e-03	7.83701720e-03	7.59610815e-03	6.90729397e-03	6.35193973e-03	5.55076401e-03	5.48150099e-03	7.35080745e-03
7.21000000e+00	6.11331919e-03	6.98800125e-03	7.45004655e-03	7.77483116e-03	7.54809851e-03	6.89483878e-03	6.34198368e-03	5.55565717e-03	5.49800550e-03	7.35331326e-03
7.22000000e+00	5.95665818e-03	6.84567415e-03	7.32907058e-03	7.72123184e-03	7.50649115e-03	6.88871170e-03	6.33448151e-03	5.56304678e-03	5.51531593e-03	7.35427262e-03
7.23000000e+00	5.81781494e-03	6.72033053e-03	7.22618995e-03	7.67978828e-03	7.47411506e-03	6.88956864e-03	6.33019763e-03	5.57283924e-03	5.53294763e-03	7.35411308e-03
7.24000000e+00	5.70564337e-03	6.61997829e-03	7.14804995e-03	7.65354187e-03	7.45336767e-03	6.89770164e-03	6.32972895e-03	5.58481196e-03	5.55039219e-03	7.35333870e-03
7.25000000e+00	5.62769269e-03	6.55136745e-03	7.10006370e-03	7.64485002e-03	7.44609225e-03	6.91304735e-03	6.33348177e-03	5.59862998e-03	5.56714685e-03	7.35250018e-03
7.26000000e+00	5.58976847e-03	6.51960338e-03	7.08611112e-03	7.65527040e-03	7.45348933e-03	6.93521739e-03	6.34166010e-03	5.61386879e-03	5.58274306e-03	7.35216172e-03
7.27000000e+00	5.59560199e-03	6.52786262e-03	7.10833176e-03	7.68549164e-03	7.47606649e-03	6.96354741e-03	6.35426568e-03	5.63004183e-03	5.59677264e-03	7.35286676e-03
7.28000000e+00	5.64664683e-03	6.57722715e-03	7.16702238e-03	7.73531297e-03	7.51362830e-03	6.99716033e-03	6.37110880e-03	5.64663096e-03	5.60890980e-03	7.35510462e-03
7.29000000e+00	5.74201332e-03	6.66664530e-03	7.26064376e-03	7.80367249e-03	7.56530557e-03	7.03503842e-03	6.39182876e-03	5.66311796e-03	5.61892790e-03	7.35928033e-03
7.30000000e+00	5.87854255e-03	6.79301952e-03	7.38593382e-03	7.88872079e-03	7.62962074e-03	7.07609846e-03	6.41592200e-03	5.67901501e-03	5.62671008e-03	7.36568946e-03
7.31000000e+00	6.05101271e-03	6.95141300e-03	7.53811813e-03	7.98793387e-03	7.70458413e-03	7.11926428e-03	6.44277582e-03	5.69389248e-03	5.63225316e-03	7.37449956e-03
7.32000000e+00	6.25246245e-03	7.13535986e-03	7.71120245e-03	8.09825725e-03	7.78781384e-03	7.16353123e-03	6.47170504e-03	5.70740224e-03	5.63566481e-03	7.38573942e-03
7.33000000e+00	6.47460888e-03	7.33725759e-03	7.89832741e-03	8.21627154e-03	7.87667111e-03	7.20801809e-03	6.50198920e-03	5.71929518e-03	5.63715435e-03	7.39929680e-03
7.34000000e+00	6.70833198e-03	7.54881530e-03	8.09216220e-03	8.33836880e-03	7.96840232e-03	7.25200323e-03	6.53290797e-03	5.72943206e-03	5.63701786e-03	7.41492475e-03
7.35000000e+00	6.94419426e-03	7.76152882e-03	8.28531182e-03	8.46092887e-03	8.06027848e-03	7.29494263e-03	6.56377257e-03	5.73778701e-03	5.63561872e-03	7.43225609e-03
7.36000000e+00	7.17296231e-03	7.96715229e-03	8.47071274e-03	8.58048536e-03	8.14972406e-03	7.33646963e-03	6.59395166e-03	5.74444383e-03	5.63336493e-03	7.45082514e-03
7.37000000e+00	7.38609815e-03	8.15813720e-03	8.64199301e-03	8.69387218e-03	8.23442778e-03	7.37637715e-03	6.62289046e-03	5.74958530e-03	5.63068461e-03	7.47009513e-03
7.38000000e+00	7.57619080e-03	8.32801258e-03	8.79377607e-03	8.79834302e-03	8.31242975e-03	7.41458487e-03	6.65012269e-03	5.75347641e-03	5.62800138e-03	7.48948971e-03
7.39000000e+00	7.73730332e-03	8.47168441e-03	8.92191139e-03	8.89165881e-03	8.38218089e-03	7.45109498e-03	6.67527520e-03	5.75644277e-03	5.62571107e-03	7.50842643e-03
7.40000000e+00	7.86521657e-03	8.58563848e-03	9.02362093e-03	8.97213990e-03	8.44257314e-03	7.48594090e-03	6.69806601e-03	5.75884561e-03	5.62416119e-03	7.52635007e-03
7.41000000e+00	7.95755837e-03	8.66803748e-03	9.09755563e-03	9.03868286e-03	8.49294044e-03	7.51913424e-03	6.71829677e-03	5.76105514e-03	5.62363434e-03	7.54276377e-03
7.42000000e+00	8.01381448e-03	8.71871039e-03	9.14376258e-03	9.09074371e-03	8.53303298e-03	7.55061501e-03	6.73584115e-03	5.76342395e-03	5.62433654e-03	7.55725601e-03
7.43000000e+00	8.03522569e-03	8.73903942e-03	9.16356921e-03	9.12829180e-03	8.56296872e-03	7.58021016e-03	6.75063075e-03	5.76626238e-03	5.62639081e-03	7.56952198e-03
7.44000000e+00	8.02458266e-03	8.73175623e-03	9.15939620e-03	9.15174016e-03	8.58316748e-03	7.60760476e-03	6.76264040e-03	5.76981717e-03	5.62983646e-03	7.57937784e-03
7.45000000e+00	7.98593660e-03	8.70066513e-03	9.13451481e-03	9.16185954e-03	8.59427419e-03	7.63232907e-03	6.77187450e-03	5.77425508e-03	5.63463359e-03	7.58676749e-03
7.46000000e+00	7.92424879e-03	8.65031493e-03	9.09276787e-03	9.15968378e-03	8.59707799e-03	7.65376372e-03	6.77835597e-03	5.77965224e-03	5.64067255e-03	7.59176130e-03
7.47000000e+00	7.84500522e-03	8.58564398e-03	9.03827501e-03	9.14641457e-03	8.59243403e-03	7.67116339e-03	6.78211893e-03	5.78599007e-03	5.64778717e-03	7.59454733e-03
7.48000000e+00	7.75382434e-03	8.51162410e-03	8.97514315e-03	9.12333275e-03	8.58119403e-03	7.68369827e-03	6.78320585e-03	5.79315784e-03	5.65577107e-03	7.59541559e-03
7.49000000e+00	7.65608488e-03	8.43292794e-03	8.90720211e-03	9.09172259e-03	8.56415099e-03	7.69051084e-03	6.78166953e-03	5.80096173e-03	5.66439539e-03	7.59473675e-03
7.50000000e+00	7.55659894e-03	8.35364218e-03	8.83778250e-03	9.05281370e-03	8.54200161e-03	7.69078412e-03	6.77757959e-03	5.80913973e-03	5.67342706e-03	7.59293664e-03
7.51000000e+00	7.45935096e-03	8.27704475e-03	8.76954973e-03	9.00774375e-03	8.51532862e-03	7.68381681e-03	6.77103273e-03	5.81738132e-03	5.68264594e-03	7.59046844e-03
7.52000000e+00	7.36731819e-03	8.20545943e-03	8.70440297e-03	8.95754297e-03	8.48460347e-03	7.66909949e-03	6.76216569e-03	5.82535062e-03	5.69186003e-03	7.58778429e-03
7.53000000e+00	7.28238187e-03	8.14019489e-03	8.64344358e-03	8.90313949e-03	8.45020777e-03	7.64638606e-03	6.75116926e-03	5.83271145e-03	5.70091755e-03	7.58530833e-03
7.54000000e+00	7.20533133e-03	8.08156925e-03	8.58701155e-03	8.84538281e-03	8.41247056e-03	7.61575459e-03	6.73830183e-03	5.83915254e-03	5.70971520e-03	7.58341279e-03
7.55000000e+00	7.13595664e-03	8.02901473e-03	8.53478412e-03	8.78508116e-03	8.37171691e-03	7.57765203e-03	6.72390050e-03	5.84441125e-03	5.71820226e-03	7.58239854e-03
7.56000000e+00	7.07321887e-03	7.98125150e-03	8.48592594e-03	8.72304712e-03	8.32832235e-03	7.53291848e-03	6.70838811e-03	5.84829413e-03	5.72638031e-03	7.58248136e-03
7.57000000e+00	7.01548171e-03	7.93651462e-03	8.43927669e-03	8.66014551e-03	8.28276720e-03	7.48278770e-03	6.69227472e-03	5.85069292e-03	5.73429872e-03	7.58378453e-03
7.58000000e+00	6.96078384e-03	7.89281459e-03	8.39355942e-03	8.59733696e-03	8.23568457e-03	7.42886206e-03	6.67615238e-03	5.85159487e-03	5.74204657e-03	7.58633806e-03
7.59000000e+00	6.90712889e-03	7.84820972e-03	8.34759179e-03	8.53571144e-03	8.18789629e-03	7.37306204e-03	6.66068249e-03	5.85108665e-03	5.74974137e-03	7.59008424e-03
7.60000000e+00	6.85276894e-03	7.80106792e-03	8.30048220e-03	8.47650627e-03	8.14043209e-03	7.31755189e-03	6.64657576e-03	5.84935144e-03	5.75751582e-03	7.59488912e-03
7.61000000e+00	6.79645812e-03	7.75029653e-03	8.25179443e-03	8.42110502e-03	8.09452821e-03	7.26464476e-03	6.63456512e-03	5.84665947e-03	5.76550351e-03	7.60055859e-03
7.62000000e+00	6.73765563e-03	7.69552143e-03	8.20166689e-03	8.37101482e-03	8.05160369e-03	7.21669229e-03	6.62537289e-03	5.84335250e-03	5.77382454e-03	7.60685804e-03
7.63000000e+00	6.67666137e-03	7.63720057e-03	8.15087608e-03	8.32782175e-03	8.01321406e-03	7.17596461e-03	6.61967368e-03	5.83982324e-03	5.78257234e-03	7.61353389e-03
7.64000000e+00	6.61467262e-03	7.57666201e-03	8.10083833e-03	8.29312596e-03	7.98098419e-03	7.14452783e-03	6.61805527e-03	5.83649105e-03	5.79180252e-03	7.62033544e-03
7.65000000e+00	6.55375622e-03	7.51606249e-03	8.05354867e-03	8.26845956e-03	7.95652381e-03	7.12412630e-03	6.62097993e-03	5.83377555e-03	5.80152462e-03	7.62703548e-03
7.66000000e+00	6.49673721e-03	7.45826820e-03	8.01146046e-03	8.25519274e-03	7.94133082e-03	7.11607689e-03	6.62874883e-03	5.83206981e-03	5.81169735e-03	7.63344818e-03
7.67000000e+00	6.44701118e-03	7.40666580e-03	7.97731405e-03	8.25443418e-03	7.93668874e-03	7.12118238e-03	6.64147211e-03	5.83171500e-03	5.82222770e-03	7.63944305e-03
7.68000000e+00	6.40829351e-03	7.36491677e-03	7.95392682e-03	8.26693320e-03	7.94356558e-03	7.13966944e-03	6.65904715e-03	5.83297805e-03	5.83297394e-03	7.64495406e-03
7.69000000e+00	6.38432366e-03	7.33667282e-03	7.94396001e-03	8.29299123e-03	7.96252161e-03	7.17115601e-03	6.68114712e-03	5.83603406e-03	5.84375243e-03	7.64998339e-03
7.70000000e+00	6.37854621e-03	7.32527316e-03	7.94967994e-03	8.33239022e-03	7.99363345e-03	7.21465079e-03	6.70722115e-03	5.84095431e-03	5.85434757e-03	7.65459967e-03
7.71000000e+00	6.39379268e-03	7.33344633e-03	7.97273180e-03	8.38434463e-03	8.03644091e-03	7.26858571e-03	6.73650720e-03	5.84770103e-03	5.86452451e-03	7.65893097e-03
7.72000000e+00	6.43198849e-03	7.36303922e-03	8.01394407e-03	8.44748258e-03	8.08992213e-03	7.33088056e-03	6.76805746e-03	5.85612910e-03	5.87404347e-03	7.66315322e-03
7.73000000e+00	6.49390814e-03	7.41479464e-03	8.07317935e-03	8.51986001e-03	8.15250048e-03	7.39903665e-03	6.80077571e-03	5.86599464e-03	5.88267490e-03	7.66747499e-03
7.74000000e+00	6.57899890e-03	7.48819560e-03	8.14924496e-03	8.59900957e-03	8.22208502e-03	7.47025477e-03	6.83346499e-03	5.87697006e-03	5.89021429e-03	7.67211980e-03
7.75000000e+00	6.68528869e-03	7.58139016e-03	8.23987242e-03	8.68202379e-03	8.29614398e-03	7.54157127e-03	6.86488330e-03	5.88866450e-03	5.89649582e-03	7.67730737e-03
7.76000000e+00	6.80938844e-03	7.69120548e-03	8.34177044e-03	8.76566981e-03	8.37180860e-03	7.61000484e-03	6.89380448e-03	5.90064834e-03	5.90140377e-03	7.68323530e-03
7.77000000e+00	6.94659289e-03	7.81325340e-03	8.45075090e-03	8.84653047e-03	8.44600250e-03	7.67270575e-03	6.91908098e-03	5.91248039e-03	5.90488098e-03	7.69006233e-03
7.78000000e+00	7.09107687e-03	7.94212395e-03	8.56192255e-03	8.92116510e-03	8.51559003e-03	7.72709940e-03	6.93970481e-03	5.92373572e-03	5.90693384e-03	7.69789471e-03
7.79000000e+00	7.23617762e-03	8.07165665e-03	8.66994189e-03	8.98628114e-03	8.57753536e-03	7.77101598e-03	6.95486320e-03	5.93403257e-03	5.90763340e-03	7.70677639e-03
7.80000000e+00	7.37474756e-03	8.19527447e-03	8.76930696e-03	9.03890723e-03	8.62906346e-03	7.80279912e-03	6.96398551e-03	5.94305643e-03	5.90711254e-03	7.71668396e-03
7.81000000e+00	7.49955680e-03	8.30636014e-03	8.85467621e-03	9.07655751e-03	8.66781331e-03	7.82138733e-03	6.96677851e-03	5.95057979e-03	5.90555945e-03	7.72752656e-03
7.82000000e+00	7.60372058e-03	8.39865181e-03	8.92119255e-03	9.09737720e-03	8.69197416e-03	7.82636383e-03	6.96324750e-03	5.95647630e-03	5.90320769e-03	7.73915088e-03
7.83000000e+00	7.68112504e-03	8.46663283e-03	8.96479190e-03	9.10026032e-03	8.70039629e-03	7.81797211e-03	6.95370196e-03	5.96072831e-03	5.90032361e-03	7.75135074e-03
7.84000000e+00	7.72682358e-03	8.50589063e-03	8.98247601e-03	9.08493154e-03	8.69266910e-03	7.79709643e-03	6.93874485e-03	5.96342746e-03	5.89719183e-03	7.76388069e-03
7.85000000e+00	7.73737780e-03	8.51342069e-03	8.97253101e-03	9.05198651e-03	8.66916106e-03	7.76520874e-03	6.91924605e-03	5.96476815e-03	5.89409974e-03	7.77647249e-03
7.86000000e+00	7.71111981e-03	8.48785526e-03	8.93467661e-03	9.00288679e-03	8.63101847e-03	7.72428517e-03	6.89630108e-03	5.96503445e-03	5.89132191e-03	7.78885347e-03
7.87000000e+00	7.64831707e-03	8.42960045e-03	8.87013458e-03	8.93990841e-03	8.58012204e-03	7.67669705e-03	6.87117731e-03	5.96458128e-03	5.88910551e-03	7.80076518e-03
7.88000000e+00	7.55122711e-03	8.34087097e-03	8.78161031e-03	8.86604585e-03	8.51900308e-03	7.62508287e-03	6.84525060e-03	5.96381112e-03	5.88765752e-03	7.81198123e-03
7.89000000e+00	7.42403582e-03	8.22561823e-03	8.67318649e-03	8.78487563e-03	8.45072339e-03	7.57220847e-03	6.81993585e-03	5.96314786e-03	5.88713446e-03	7.82232273e-03
7.90000000e+00	7.27268035e-03	8.08935400e-03	8.55013347e-03	8.70038630e-03	8.37872504e-03	7.52082353e-03	6.79661552e-03	5.96300944e-03	5.88763548e-03	7.83167046e-03
7.91000000e+00	7.10456494e-03	7.93887836e-03	8.41864624e-03	8.61678376e-03	8.30665829e-03	7.47352223e-03	6.77656991e-03	5.96378120e-03	5.88919888e-03	7.83997262e-03
7.92000000e+00	6.92818462e-03	7.78192702e-03	8.28552238e-03	8.53828233e-03	8.23819700e-03	7.43261583e-03	6.76091338e-03	5.96579164e-03	5.89180245e-03	7.84724773e-03
7.93000000e+00	6.75267781e-03	7.62675777e-03	8.15779945e-03	8.46889297e-03	8.17685183e-03	7.40002404e-03	6.75054000e-03	5.96929210e-03	5.89536760e-03	7.85358233e-03
7.94000000e+00	6.58733331e-03	7.48170038e-03	8.04237280e-03	8.41222024e-03	8.12579162e-03	7.37719062e-03	6.74608159e-03	5.97444171e-03	5.89976678e-03	7.85912367e-03
7.95000000e+00	6.44108048e-03	7.35469625e-03	7.94561627e-03	8.37127959e-03	8.08768292e-03	7.36502739e-03	6.74788045e-03	5.98129860e-03	5.90483387e-03	7.86406789e-03
7.96000000e+00	6.32199249e-03	7.25285522e-03	7.87302812e-03	8.34834482e-03	8.06455655e-03	7.36388905e-03	6.75597812e-03	5.98981763e-03	5.91037687e-03	7.86864453e-03
7.97000000e+00	6.23683232e-03	7.18205592e-03	7.82892341e-03	8.34483453e-03	8.05770854e-03	7.37357905e-03	6.77012052e-03	5.99985492e-03	5.91619194e-03	7.87309848e-03
7.98000000e+00	6.19066845e-03	7.14661361e-03	7.81619107e-03	8.36124363e-03	8.06764072e-03	7.39338542e-03	6.78977891e-03	6.01117856e-03	5.92207802e-03	7.87767080e-03
7.99000000e+00	6.18658346e-03	7.14903542e-03	7.83613023e-03	8.39712365e-03	8.09404401e-03	7.42214326e-03	6.81418518e-03	6.02348473e-03	5.92785098e-03	7.88257974e-03
8.00000000e+00	6.22549305e-03	7.18987748e-03	7.88837557e-03	8.45111277e-03	8.13582488e-03	7.45831953e-03	6.84237896e-03	6.03641806e-03	5.93335656e-03	7.88800337e-03
8.01000000e+00	6.30608653e-03	7.26771240e-03	7.97091619e-03	8.52101340e-03	8.19117308e-03	7.50011419e-03	6.87326386e-03	6.04959471e-03	5.93848099e-03	7.89406534e-03
8.02000000e+00	6.42489241e-03	7.37920897e-03	8.08020664e-03	8.60391276e-03	8.25766624e-03	7.54557137e-03	6.90566908e-03	6.06262651e-03	5.94315887e-03	7.90082460e-03
8.03000000e+00	6.57646538e-03	7.51931881e-03	8.21136350e-03	8.69633911e-03	8.33240508e-03	7.59269345e-03	6.93841291e-03	6.07514460e-03	5.94737759e-03	7.90827014e-03
8.04000000e+00	6.75368355e-03	7.68155871e-03	8.35843558e-03	8.79444462e-03	8.41217099e-03	7.63955142e-03	6.97036425e-03	6.08682099e-03	5.95117797e-03	7.91632103e-03
8.05000000e+00	6.94813835e-03	7.85837136e-03	8.51473146e-03	8.89420428e-03	8.49359702e-03	7.68438486e-03	7.00049884e-03	6.09738643e-03	5.95465122e-03	7.92483198e-03
8.06000000e+00	7.15059390e-03	8.04154286e-03	8.67318479e-03	8.99161952e-03	8.57334217e-03	7.72568631e-03	7.02794694e-03	6.10664380e-03	5.95793214e-03	7.93360398e-03
8.07000000e+00	7.35148885e-03	8.22265192e-03	8.82673570e-03	9.08291517e-03	8.64825941e-03	7.76226546e-03	7.05203004e-03	6.11447593e-03	5.96118910e-03	7.94239930e-03
8.08000000e+00	7.54145105e-03	8.39352426e-03	8.96870577e-03	9.16471892e-03	8.71554784e-03	7.79329024e-03	7.07228495e-03	6.12084774e-03	5.96461148e-03	7.95095988e-03
8.09000000e+00	7.71179521e-03	8.54666552e-03	9.09314477e-03	9.23421381e-03	8.77288113e-03	7.81830353e-03	7.08847417e-03	6.12580259e-03	5.96839529e-03	7.95902784e-03
8.10000000e+00	7.85497468e-03	8.67564776e-03	9.19512931e-03	9.28925582e-03	8.81850546e-03	7.83721548e-03	7.10058255e-03	6.12945334e-03	5.97272785e-03	7.96636645e-03
8.11000000e+00	7.96496193e-03	8.77542765e-03	9.27099681e-03	9.32845118e-03	8.85130234e-03	7.85027341e-03	7.10880096e-03	6.13196904e-03	5.97777281e-03	7.97278034e-03
8.12000000e+00	8.03753646e-03	8.84257905e-03	9.31850213e-03	9.35119011e-03	8.87081400e-03	7.85801209e-03	7.11349850e-03	6.13355821e-03	5.98365629e-03	7.97813322e-03
8.13000000e+00	8.07046519e-03	8.87542792e-03	9.33688958e-03	9.35763674e-03	8.87723108e-03	7.86118899e-03	7.11518547e-03	6.13445010e-03	5.99045522e-03	7.98236185e-03
8.14000000e+00	8.06356661e-03	8.87408381e-03	9.32687770e-03	9.34867732e-03	8.87134477e-03	7.86070924e-03	7.11446971e-03	6.13487552e-03	5.99818872e-03	7.98548530e-03
8.15000000e+00	8.01865742e-03	8.84036838e-03	9.29056015e-03	9.32583119e-03	8.85446768e-03	7.85754608e-03	7.11200937e-03	6.13504838e-03	6.00681320e-03	7.98760850e-03
8.16000000e+00	7.93938736e-03	8.77764788e-03	9.23123078e-03	9.29113135e-03	8.82832931e-03	7.85266234e-03	7.10846525e-03	6.13514966e-03	6.01622158e-03	7.98891988e-03
8.17000000e+00	7.83097457e-03	8.69058182e-03	9.15314550e-03	9.24698280e-03	8.79495339e-03	7.84693842e-03	7.10445591e-03	6.13531466e-03	6.02624678e-03	7.98968297e-03
8.18000000e+00	7.69985981e-03	8.58480561e-03	9.06123723e-03	9.19600798e-03	8.75652551e-03	7.84111139e-03	7.10051812e-03	6.13562460e-03	6.03666941e-03	7.99022250e-03
8.19000000e+00	7.55330199e-03	8.46656775e-03	8.96080278e-03	9.14088929e-03	8.71525925e-03	7.83572920e-03	7.09707534e-03	6.13610309e-03	6.04722916e-03	7.99090569e-03
8.20000000e+00	7.39894118e-03	8.34234540e-03	8.85718163e-03	9.08421820e-03	8.67326928e-03	7.83112255e-03	7.09441585e-03	6.13671762e-03	6.05763939e-03	7.99211994e-03
8.21000000e+00	7.24435603e-03	8.21846222e-03	8.75544681e-03	9.02836004e-03	8.63245901e-03	7.82739583e-03	7.09268182e-03	6.13738598e-03	6.06760386e-03	7.99424836e-03
8.22000000e+00	7.09664273e-03	8.10073214e-03	8.66012668e-03	8.97534193e-03	8.59442902e-03	7.82443714e-03	7.09186951e-03	6.13798698e-03	6.07683464e-03	7.99764469e-03
8.23000000e+00	6.96204033e-03	7.99415019e-03	8.57497390e-03	8.92677002e-03	8.56041114e-03	7.82194600e-03	7.09184053e-03	6.13837473e-03	6.08507009e-03	8.00260922e-03
8.24000000e+00	6.84562385e-03	7.90264821e-03	8.50279461e-03	8.88377948e-03	8.53123115e-03	7.81947622e-03	7.09234289e-03	6.13839530e-03	6.09209164e-03	8.00936742e-03
8.25000000e+00	6.75108180e-03	7.82892871e-03	8.44534656e-03	8.84701917e-03	8.50730104e-03	7.81649034e-03	7.09304013e-03	6.13790455e-03	6.09773834e-03	8.01805270e-03
8.26000000e+00	6.68058894e-03	7.77438448e-03	8.40331010e-03	8.81667004e-03	8.48863986e-03	7.81242124e-03	7.09354648e-03	6.13678571e-03	6.10191816e-03	8.02869451e-03
8.27000000e+00	6.63477879e-03	7.73910628e-03	8.37633130e-03	8.79249429e-03	8.47492037e-03	7.80673627e-03	7.09346533e-03	6.13496549e-03	6.10461525e-03	8.04121253e-03
8.28000000e+00	6.61281387e-03	7.72197488e-03	8.36313167e-03	8.77391055e-03	8.46553688e-03	7.79899884e-03	7.09242826e-03	6.13242737e-03	6.10589263e-03	8.05541769e-03
8.29000000e+00	6.61254574e-03	7.72082835e-03	8.36167465e-03	8.76008851e-03	8.45968871e-03	7.78892297e-03	7.09013189e-03	6.12922106e-03	6.10589010e-03	8.07101971e-03
8.30000000e+00	6.63075080e-03	7.73269086e-03	8.36937559e-03	8.75005540e-03	8.45647255e-03	7.77641652e-03	7.08636999e-03	6.12546736e-03	6.10481740e-03	8.08764105e-03
8.31000000e+00	6.66342398e-03	7.75404568e-03	8.38333943e-03	8.74280624e-03	8.45497679e-03	7.76160990e-03	7.08105844e-03	6.12135789e-03	6.10294302e-03	8.10483625e-03
8.32000000e+00	6.70610862e-03	7.78113220e-03	8.40060866e-03	8.73740962e-03	8.45437078e-03	7.74486801e-03	7.07425150e-03	6.11714959e-03	6.10057937e-03	8.12211558e-03
8.33000000e+00	6.75423946e-03	7.81024626e-03	8.41840413e-03	8.73310135e-03	8.45398281e-03	7.72678420e-03	7.06614802e-03	6.11315416e-03	6.09806512e-03	8.13897159e-03
8.34000000e+00	6.80347532e-03	7.83802276e-03	8.43434189e-03	8.72935930e-03	8.45336124e-03	7.70815656e-03	7.05708721e-03	6.10972303e-03	6.09574592e-03	8.15490682e-03
8.35000000e+00	6.84999922e-03	7.86168174e-03	8.44661151e-03	8.72595439e-03	8.45231470e-03	7.68994785e-03	7.04753412e-03	6.10722861e-03	6.09395458e-03	8.16946107e-03
8.36000000e+00	6.89076689e-03	7.87922167e-03	8.45410425e-03	8.72297410e-03	8.45092890e-03	7.67323162e-03	7.03805568e-03	6.10604307e-03	6.09299204e-03	8.18223650e-03
8.37000000e+00	6.92368806e-03	7.88954776e-03	8.45648294e-03	8.72081728e-03	8.44955911e-03	7.65912806e-03	7.02928897e-03	6.10651576e-03	6.09311017e-03	8.19291911e-03
8.38000000e+00	6.94773020e-03	7.89252782e-03	8.45418985e-03	8.72016081e-03	8.44879927e-03	7.64873373e-03	7.02190341e-03	6.10895081e-03	6.09449761e-03	8.20129525e-03
8.39000000e+00	6.96293978e-03	7.88897305e-03	8.44839319e-03	8.72190074e-03	8.44943020e-03	7.64304980e-03	7.01655968e-03	6.11358624e-03	6.09726933e-03	8.20726224e-03
8.40000000e+00	6.97038181e-03	7.88054676e-03	8.44087683e-03	8.72707246e-03	8.45235101e-03	7.64291370e-03	7.01386764e-03	6.12057581e-03	6.10146064e-03	8.21083253e-03
8.41000000e+00	6.97200396e-03	7.86960839e-03	8.43388212e-03	8.73675557e-03	8.45849878e-03	7.64893860e-03	7.01434615e-03	6.12997509e-03	6.10702596e-03	8.21213116e-03
8.42000000e+00	6.97043668e-03	7.85900508e-03	8.42991360e-03	8.75197083e-03	8.46876249e-03	7.66146488e-03	7.01838735e-03	6.14173230e-03	6.11384223e-03	8.21138685e-03
8.43000000e+00	6.96874500e-03	7.85182609e-03	8.43152291e-03	8.77357636e-03	8.48389749e-03	7.68052692e-03	7.02622763e-03	6.15568501e-03	6.12171695e-03	8.20891720e-03
8.44000000e+00	6.97015045e-03	7.85113806e-03	8.44108663e-03	8.80217110e-03	8.50444690e-03	7.70583752e-03	7.03792716e-03	6.17156278e-03	6.13040009e-03	8.20510920e-03
8.45000000e+00	6.97774371e-03	7.85972015e-03	8.46059393e-03	8.83801260e-03	8.53067561e-03	7.73679111e-03	7.05335945e-03	6.18899577e-03	6.13959922e-03	8.20039605e-03
8.46000000e+00	6.99420879e-03	7.87981796e-03	8.49145948e-03	8.88095554e-03	8.56252193e-03	7.77248590e-03	7.07221150e-03	6.20752917e-03	6.14899680e-03	8.19523199e-03
8.47000000e+00	7.02157830e-03	7.91293395e-03	8.53437479e-03	8.93041580e-03	8.59957064e-03	7.81176358e-03	7.09399464e-03	6.22664249e-03	6.15826865e-03	8.19006650e-03
8.48000000e+00	7.06103752e-03	7.95966917e-03	8.58920903e-03	8.98536355e-03	8.64104969e-03	7.85326447e-03	7.11806554e-03	6.24577285e-03	6.16710239e-03	8.18531961e-03
8.49000000e+00	7.11279076e-03	8.01962793e-03	8.65496656e-03	9.04434650e-03	8.68585144e-03	7.89549474e-03	7.14365609e-03	6.26434116e-03	6.17521471e-03	8.18135968e-03
8.50000000e+00	7.17599978e-03	8.09139239e-03	8.72980467e-03	9.10554287e-03	8.73257739e-03	7.93690183e-03	7.16991045e-03	6.28177950e-03	6.18236655e-03	8.17848496e-03
8.51000000e+00	7.24879849e-03	8.17256953e-03	8.81111117e-03	9.16684117e-03	8.77960400e-03	7.97595351e-03	7.19592706e-03	6.29755848e-03	6.18837507e-03	8.17691002e-03
8.52000000e+00	7.32838309e-03	8.25990797e-03	8.89563693e-03	9.22594255e-03	8.82516584e-03	8.01121593e-03	7.22080333e-03	6.31121294e-03	6.19312205e-03	8.17675763e-03
8.53000000e+00	7.41117167e-03	8.34947714e-03	8.97967536e-03	9.28047965e-03	8.86745071e-03	8.04142628e-03	7.24368026e-03	6.32236458e-03	6.19655798e-03	8.17805660e-03
8.54000000e+00	7.49302244e-03	8.43689754e-03	9.05927719e-03	9.32814470e-03	8.90470120e-03	8.06555561e-03	7.26378464e-03	6.33074035e-03	6.19870193e-03	8.18074533e-03
8.55000000e+00	7.56949587e-03	8.51760689e-03	9.13048684e-03	9.36681920e-03	8.93531614e-03	8.08285849e-03	7.28046650e-03	6.33618552e-03	6.19963714e-03	8.18468084e-03
8.56000000e+00	7.63614303e-03	8.58714483e-03	9.18958497e-03	9.39469702e-03	8.95794557e-03	8.09290673e-03	7.29322960e-03	6.33867073e-03	6.19950288e-03	8.18965249e-03
8.57000000e+00	7.68880066e-03	8.64143751e-03	9.23332167e-03	9.41039326e-03	8.97157328e-03	8.09560541e-03	7.30175376e-03	6.33829276e-03	6.19848312e-03	8.19539937e-03
8.58000000e+00	7.72387323e-03	8.67706322e-03	9.25912497e-03	9.41303204e-03	8.97558152e-03	8.09119068e-03	7.30590760e-03	6.33526879e-03	6.19679284e-03	8.20163016e-03
8.59000000e+00	7.73858273e-03	8.69148161e-03	9.26527118e-03	9.40230741e-03	8.96979380e-03	8.08020975e-03	7.30575142e-03	6.32992474e-03	6.19466306e-03	8.20804414e-03
8.60000000e+00	7.73116974e-03	8.68321130e-03	9.25100593e-03	9.37851365e-03	8.95449289e-03	8.06348458e-03	7.30153027e-03	6.32267817e-03	6.19232544e-03	8.21435198e-03
8.61000000e+00	7.70103179e-03	8.65194413e-03	9.21660799e-03	9.34254255e-03	8.93041261e-03	8.04206173e-03	7.29365775e-03	6.31401684e-03	6.18999765e-03	8.22029502e-03
8.62000000e+00	7.64878993e-03	8.59858812e-03	9.16339136e-03	9.29584764e-03	8.89870393e-03	8.01715166e-03	7.28269174e-03	6.30447395e-03	6.18787042e-03	8.22566179e-03
8.63000000e+00	7.57627858e-03	8.52523628e-03	9.09364552e-03	9.24037728e-03	8.86087703e-03	7.99006112e-03	7.26930355e-03	6.29460170e-03	6.18609704e-03	8.23030090e-03
8.64000000e+00	7.48645903e-03	8.43506266e-03	9.01051694e-03	9.17848017e-03	8.81872287e-03	7.96212278e-03	7.25424238e-03	6.28494424e-03	6.18478599e-03	8.23412954e-03
8.65000000e+00	7.38326188e-03	8.33215203e-03	8.91783948e-03	9.11278884e-03	8.77421877e-03	7.93462618e-03	7.23829707e-03	6.27601181e-03	6.18399716e-03	8.23713708e-03
8.66000000e+00	7.27136826e-03	8.22127368e-03	8.81992353e-03	9.04608754e-03	8.72942362e-03	7.90875398e-03	7.22225727e-03	6.26825717e-03	6.18374170e-03	8.23938387e-03
8.67000000e+00	7.15594361e-03	8.10761320e-03	8.72131721e-03	8.98117234e-03	8.68636887e-03	7.88552678e-03	7.20687618e-03	6.26205559e-03	6.18398548e-03	8.24099523e-03
8.68000000e+00	7.04234072e-03	7.99647890e-03	8.62655376e-03	8.92071109e-03	8.64695165e-03	7.86575952e-03	7.19283657e-03	6.25768951e-03	6.18465578e-03	8.24215132e-03
8.69000000e+00	6.93579091e-03	7.89300095e-03	8.53990077e-03	8.86711130e-03	8.61283631e-03	7.85003142e-03	7.18072196e-03	6.25533837e-03	6.18565068e-03	8.24307349e-03
8.70000000e+00	6.84110232e-03	7.80184161e-03	8.46512599e-03	8.82240315e-03	8.58536988e-03	7.83867046e-03	7.17099398e-03	6.25507412e-03	6.18685031e-03	8.24400818e-03
8.71000000e+00	6.76238443e-03	7.72693419e-03	8.40529388e-03	8.78814389e-03	8.56551635e-03	7.83175278e-03	7.16397708e-03	6.25686257e-03	6.18812917e-03	8.24520942e-03
8.72000000e+00	6.70281545e-03	7.67126648e-03	8.36260466e-03	8.76534875e-03	8.55381311e-03	7.82911607e-03	7.15985079e-03	6.26057010e-03	6.18936857e-03	8.24692109e-03
8.73000000e+00	6.66446684e-03	7.63672132e-03	8.33828504e-03	8.75445153e-03	8.55035191e-03	7.83038563e-03	7.15864966e-03	6.26597539e-03	6.19046826e-03	8.24936014e-03
8.74000000e+00	6.64819523e-03	7.62398352e-03	8.33253645e-03	8.75529658e-03	8.55478476e-03	7.83501062e-03	7.16027041e-03	6.27278521e-03	6.19135637e-03	8.25270176e-03
8.75000000e+00	6.65360781e-03	7.63251804e-03	8.34454317e-03	8.76716177e-03	8.56635417e-03	7.84230788e-03	7.16448552e-03	6.28065336e-03	6.19199693e-03	8.25706748e-03
8.76000000e+00	6.67910241e-03	7.66061972e-03	8.37253870e-03	8.78881050e-03	8.58394524e-03	7.85151015e-03	7.17096210e-03	6.28920140e-03	6.19239449e-03	8.26251695e-03
8.77000000e+00	6.72197883e-03	7.70553069e-03	8.41392561e-03	8.81856901e-03	8.60615607e-03	7.86181544e-03	7.17928465e-03	6.29804017e-03	6.19259544e-03	8.26904378e-03
8.78000000e+00	6.77861375e-03	7.76361731e-03	8.46544057e-03	8.85442399e-03	8.63138204e-03	7.87243454e-03	7.18898031e-03	6.30679064e-03	6.19268589e-03	8.27657568e-03
8.79000000e+00	6.84468731e-03	7.83059478e-03	8.52335392e-03	8.89413450e-03	8.65790854e-03	7.88263370e-03	7.19954502e-03	6.31510308e-03	6.19278639e-03	8.28497888e-03
8.80000000e+00	6.91544672e-03	7.90178527e-03	8.58369100e-03	8.93535154e-03	8.68400659e-03	7.89177025e-03	7.21046906e-03	6.32267348e-03	6.19304381e-03	8.29406631e-03
8.81000000e+00	6.98599005e-03	7.97239293e-03	8.64246168e-03	8.97573834e-03	8.70802576e-03	7.89931930e-03	7.22126075e-03	6.32925648e-03	6.19362091e-03	8.30360912e-03
8.82000000e+00	7.05155236e-03	8.03777923e-03	8.69588414e-03	9.01308493e-03	8.72847897e-03	7.90489061e-03	7.23146714e-03	6.33467421e-03	6.19468446e-03	8.31335056e-03
8.83000000e+00	7.10777671e-03	8.09372158e-03	8.74058976e-03	9.04541069e-03	8.74411473e-03	7.90823523e-03	7.24069086e-03	6.33882082e-03	6.19639264e-03	8.32302145e-03
8.84000000e+00	7.15095371e-03	8.13664044e-03	8.77379752e-03	9.07105013e-03	8.75397304e-03	7.90924237e-03	7.24860268e-03	6.34166267e-03	6.19888277e-03	8.33235602e-03
8.85000000e+00	7.17821574e-03	8.16378164e-03	8.79344829e-03	9.08871767e-03	8.75742251e-03	7.90792751e-03	7.25494938e-03	6.34323445e-03	6.20226007e-03	8.34110727e-03
8.86000000e+00	7.18767507e-03	8.17334445e-03	8.79829248e-03	9.09754933e-03	8.75417730e-03	7.90441361e-03	7.25955735e-03	6.34363181e-03	6.20658846e-03	8.34906075e-03
8.87000000e+00	7.17849899e-03	8.16454924e-03	8.78792732e-03	9.09712007e-03	8.74429416e-03	7.89890719e-03	7.26233191e-03	6.34300101e-03	6.21188384e-03	8.35604601e-03
8.88000000e+00	7.15091917e-03	8.13764244e-03	8.76278334e-03	9.08743741e-03	8.72815046e-03	7.89167178e-03	7.26325326e-03	6.34152665e-03	6.21811062e-03	8.36194497e-03
8.89000000e+00	7.10617677e-03	8.09384089e-03	8.72406284e-03	9.06891323e-03	8.70640593e-03	7.88300104e-03	7.26236960e-03	6.33941823e-03	6.22518147e-03	8.36669687e-03
8.90000000e+00	7.04640870e-03	8.03522100e-03	8.67363600e-03	9.04231676e-03	8.67995113e-03	7.87319373e-03	7.25978827e-03	6.33689647e-03	6.23296065e-03	8.37029949e-03
8.91000000e+00	6.97448438e-03	7.96456180e-03	8.61390278e-03	9.00871285e-03	8.64984668e-03	7.86253253e-03	7.25566588e-03	6.33418042e-03	6.24127048e-03	8.37280681e-03
8.92000000e+00	6.89380485e-03	7.88515329e-03	8.54763043e-03	8.96939008e-03	8.61725753e-03	7.85126822e-03	7.25019806e-03	6.33147584e-03	6.24990080e-03	8.37432335e-03
8.93000000e+00	6.80807837e-03	7.80058348e-03	8.47777791e-03	8.92578371e-03	8.58338654e-03	7.83961011e-03	7.24360961e-03	6.32896581e-03	6.25862057e-03	8.37499565e-03
8.94000000e+00	6.72108779e-03	7.71451838e-03	8.40731862e-03	8.87939837e-03	8.54941167e-03	7.82772327e-03	7.23614565e-03	6.32680371e-03	6.26719117e-03	8.37500167e-03
8.95000000e+00	6.63646477e-03	7.63048912e-03	8.33907276e-03	8.83173507e-03	8.51643031e-03	7.81573215e-03	7.22806397e-03	6.32510903e-03	6.27538023e-03	8.37453877e-03
8.96000000e+00	6.55748532e-03	7.55169922e-03	8.27555931e-03	8.78422642e-03	8.48541374e-03	7.80372996e-03	7.21962887e-03	6.32396584e-03	6.28297546e-03	8.37381124e-03
8.97000000e+00	6.48689888e-03	7.48086361e-03	8.21887612e-03	8.73818333e-03	8.45717389e-03	7.79179245e-03	7.21110655e-03	6.32342388e-03	6.28979719e-03	8.37301813e-03
8.98000000e+00	6.42680098e-03	7.42008813e-03	8.17061451e-03	8.69475505e-03	8.43234345e-03	7.77999449e-03	7.20276158e-03	6.32350188e-03	6.29570923e-03	8.37234216e-03
8.99000000e+00	6.37855582e-03	7.37079532e-03	8.13181179e-03	8.65490383e-03	8.41136948e-03	7.76842754e-03	7.19485452e-03	6.32419250e-03	6.30062698e-03	8.37194042e-03
9.00000000e+00	6.34277204e-03	7.33369931e-03	8.10294309e-03	8.61939407e-03	8.39451984e-03	7.75721607e-03	7.18763993e-03	6.32546849e-03	6.30452248e-03	8.37193741e-03
9.01000000e+00	6.31933081e-03	7.30882880e-03	8.08395065e-03	8.58879491e-03	8.38190054e-03	7.74653100e-03	7.18136453e-03	6.32728926e-03	6.30742604e-03	8.37242055e-03
9.02000000e+00	6.30746223e-03	7.29559436e-03	8.07430660e-03	8.56349440e-03	8.37348201e-03	7.73659871e-03	7.17626505e-03	6.32960732e-03	6.30942418e-03	8.37343860e-03
9.03000000e+00	6.30586260e-03	7.29289315e-03	8.07310316e-03	8.54372279e-03	8.36913115e-03	7.72770412e-03	7.17256531e-03	6.33237401e-03	6.31065426e-03	8.37500268e-03
9.04000000e+00	6.31284284e-03	7.29924210e-03	8.07916228e-03	8.52958181e-03	8.36864634e-03	7.72018731e-03	7.17047238e-03	6.33554412e-03	6.31129583e-03	8.37708979e-03
9.05000000e+00	6.32649612e-03	7.31292881e-03	8.09115630e-03	8.52107683e-03	8.37179228e-03	7.71443337e-03	7.17017165e-03	6.33907893e-03	6.31155955e-03	8.37964832e-03
9.06000000e+00	6.34487221e-03	7.33216883e-03	8.10773022e-03	8.51814889e-03	8.37833179e-03	7.71085590e-03	7.17182097e-03	6.34294773e-03	6.31167404e-03	8.38260519e-03
9.07000000e+00	6.36614577e-03	7.35525777e-03	8.12761690e-03	8.52070364e-03	8.38805219e-03	7.70987511e-03	7.17554394e-03	6.34712769e-03	6.31187180e-03	8.38587386e-03
9.08000000e+00	6.38876645e-03	7.38070751e-03	8.14973720e-03	8.52863513e-03	8.40078451e-03	7.71189203e-03	7.18142295e-03	6.35160227e-03	6.31237485e-03	8.38936266e-03
9.09000000e+00	6.41158071e-03	7.40735749e-03	8.17327849e-03	8.54184257e-03	8.41641432e-03	7.71726070e-03	7.18949237e-03	6.35635857e-03	6.31338104e-03	8.39298275e-03
9.10000000e+00	6.43391717e-03	7.43445388e-03	8.19774676e-03	8.56023948e-03	8.43488395e-03	7.72626044e-03	7.19973258e-03	6.36138395e-03	6.31505200e-03	8.39665527e-03
9.11000000e+00	6.45563030e-03	7.46169206e-03	8.22298967e-03	8.58375490e-03	8.45618649e-03	7.73907058e-03	7.21206551e-03	6.36666239e-03	6.31750331e-03	8.40031701e-03
9.12000000e+00	6.47710036e-03	7.48922081e-03	8.24919026e-03	8.61232754e-03	8.48035267e-03	7.75574972e-03	7.22635232e-03	6.37217120e-03	6.32079753e-03	8.40392443e-03
9.13000000e+00	6.49919077e-03	7.51760908e-03	8.27683268e-03	8.64589417e-03	8.50743241e-03	7.77622160e-03	7.24239385e-03	6.37787837e-03	6.32494066e-03	8.40745572e-03
9.14000000e+00	6.52316689e-03	7.54777935e-03	8.30664409e-03	8.68437406e-03	8.53747301e-03	7.80026902e-03	7.25993415e-03	6.38374114e-03	6.32988201e-03	8.41091086e-03
9.15000000e+00	6.55058329e-03	7.58091347e-03	8.33951776e-03	8.72765168e-03	8.57049653e-03	7.82753692e-03	7.27866744e-03	6.38970597e-03	6.33551764e-03	8.41430990e-03
9.16000000e+00	6.58314844e-03	7.61833906e-03	8.37642408e-03	8.77556005e-03	8.60647858e-03	7.85754501e-03	7.29824844e-03	6.39571003e-03	6.34169710e-03	8.41768953e-03
9.17000000e+00	6.62257734e-03	7.66140562e-03	8.41831678e-03	8.82786687e-03	8.64533084e-03	7.88970948e-03	7.31830579e-03	6.40168437e-03	6.34823300e-03	8.42109844e-03
9.18000000e+00	6.67044336e-03	7.71136013e-03	8.46604187e-03	8.88426536e-03	8.68688911e-03	7.92337303e-03	7.33845816e-03	6.40755845e-03	6.35491284e-03	8.42459184e-03
9.19000000e+00	6.72804043e-03	7.76923153e-03	8.52025612e-03	8.94437126e-03	8.73090836e-03	7.95784134e-03	7.35833220e-03	6.41326587e-03	6.36151233e-03	8.42822569e-03
9.20000000e+00	6.79626568e-03	7.83573288e-03	8.58136152e-03	9.00772693e-03	8.77706530e-03	7.99242385e-03	7.37758146e-03	6.41875083e-03	6.36780940e-03	8.43205110e-03
9.21000000e+00	6.87553122e-03	7.91118825e-03	8.64946028e-03	9.07381252e-03	8.82496875e-03	8.02647628e-03	7.39590518e-03	6.42397480e-03	6.37359798e-03	8.43610932e-03
9.22000000e+00	6.96571128e-03	7.99548958e-03	8.72433352e-03	9.14206380e-03	8.87417706e-03	8.05944182e-03	7.41306570e-03	6.42892284e-03	6.37870072e-03	8.44042778e-03
9.23000000e+00	7.06612851e-03	8.08808623e-03	8.80544493e-03	9.21189541e-03	8.92422124e-03	8.09088827e-03	7.42890342e-03	6.43360900e-03	6.38297986e-03	8.44501745e-03
9.24000000e+00	7.17558006e-03	8.18800777e-03	8.89196847e-03	9.28272768e-03	8.97463205e-03	8.12053821e-03	7.44334813e-03	6.43808021e-03	6.38634562e-03	8.44987165e-03
9.25000000e+00	7.29240133e-03	8.29391758e-03	8.98283776e-03	9.35401487e-03	9.02496870e-03	8.14828980e-03	7.45642569e-03	6.44241815e-03	6.38876153e-03	8.45496645e-03
9.26000000e+00	7.41456256e-03	8.40419302e-03	9.07681272e-03	9.42527225e-03	9.07484680e-03	8.17422636e-03	7.46825942e-03	6.44673878e-03	6.39024650e-03	8.46026249e-03
9.27000000e+00	7.53979078e-03	8.51702569e-03	9.17255789e-03	9.49609958e-03	9.12396286e-03	8.19861348e-03	7.47906567e-03	6.45118918e-03	6.39087347e-03	8.46570806e-03
9.28000000e+00	7.66570820e-03	8.63053393e-03	9.26872628e-03	9.56619853e-03	9.17211310e-03	8.22188321e-03	7.48914346e-03	6.45594172e-03	6.39076471e-03	8.47124329e-03
9.29000000e+00	7.78997653e-03	8.74287891e-03	9.36404165e-03	9.63538209e-03	9.21920461e-03	8.24460594e-03	7.49885844e-03	6.46118569e-03	6.39008420e-03	8.47680483e-03
9.30000000e+00	7.91043677e-03	8.85237531e-03	9.45737290e-03	9.70357453e-03	9.26525727e-03	8.26745099e-03	7.50862180e-03	6.46711662e-03	6.38902749e-03	8.48233087e-03
9.31000000e+00	8.02523395e-03	8.95758823e-03	9.54779442e-03	9.77080104e-03	9.31039578e-03	8.29113822e-03	7.51886503e-03	6.47392382e-03	6.38780973e-03	8.48776595e-03
9.32000000e+00	8.13291771e-03	9.05740882e-03	9.63462766e-03	9.83716723e-03	9.35483177e-03	8.31638344e-03	7.53001190e-03	6.48177689e-03	6.38665261e-03	8.49306521e-03
9.33000000e+00	8.23251116e-03	9.15110285e-03	9.71746056e-03	9.90282930e-03	9.39883666e-03	8.34384075e-03	7.54244913e-03	6.49081181e-03	6.38577106e-03	8.49819771e-03
9.34000000e+00	8.32354314e-03	9.23832857e-03	9.79614313e-03	9.96795646e-03	9.44270698e-03	8.37404562e-03	7.55649747e-03	6.50111768e-03	6.38536040e-03	8.50314853e-03
9.35000000e+00	8.40604120e-03	9.31912233e-03	9.87075956e-03	1.00326883e-02	9.48672422e-03	8.40736250e-03	7.57238493e-03	6.51272477e-03	6.38558492e-03	8.50791950e-03
9.36000000e+00	8.48048602e-03	9.39385301e-03	9.94157887e-03	1.00970896e-02	9.53111202e-03	8.44394029e-03	7.59022394e-03	6.52559504e-03	6.38656835e-03	8.51252839e-03
9.37000000e+00	8.54773045e-03	9.46314874e-03	1.00089880e-02	1.01611068e-02	9.57599393e-03	8.48367930e-03	7.60999389e-03	6.53961567e-03	6.38838698e-03	8.51700670e-03
9.38000000e+00	8.60888940e-03	9.52780145e-03	1.00734128e-02	1.02245288e-02	9.62135476e-03	8.52621194e-03	7.63153060e-03	6.55459638e-03	6.39106570e-03	8.52139609e-03
9.39000000e+00	8.66520850e-03	9.58865652e-03	1.01352326e-02	1.02869558e-02	9.66700895e-03	8.57089933e-03	7.65452344e-03	6.57027100e-03	6.39457714e-03	8.52574374e-03
9.40000000e+00	8.71792177e-03	9.64649629e-03	1.01946969e-02	1.03477802e-02	9.71257871e-03	8.61684446e-03	7.67852088e-03	6.58630343e-03	6.39884411e-03	8.53009698e-03
9.41000000e+00	8.76810887e-03	9.70192654e-03	1.02518490e-02	1.04061802e-02	9.75748421e-03	8.66292208e-03	7.70294437e-03	6.60229807e-03	6.40374492e-03	8.53449761e-03
9.42000000e+00	8.81656312e-03	9.75527517e-03	1.03064660e-02	1.04611300e-02	9.80094762e-03	8.70782399e-03	7.72711039e-03	6.61781441e-03	6.40912135e-03	8.53897634e-03
9.43000000e+00	8.86368066e-03	9.80651169e-03	1.03580181e-02	1.05114257e-02	9.84201159e-03	8.75011775e-03	7.75025952e-03	6.63238511e-03	6.41478877e-03	8.54354776e-03
9.44000000e+00	8.90937978e-03	9.85519447e-03	1.04056543e-02	1.05557273e-02	9.87957214e-03	8.78831579e-03	7.77159138e-03	6.64553694e-03	6.42054766e-03	8.54820644e-03
9.45000000e+00	8.95305753e-03	9.90045131e-03	1.04482145e-02	1.05926150e-02	9.91242478e-03	8.82095127e-03	7.79030370e-03	6.65681339e-03	6.42619593e-03	8.55292432e-03
9.46000000e+00	8.99358799e-03	9.94099599e-03	1.04842716e-02	1.06206576e-02	9.93932175e-03	8.84665634e-03	7.80563335e-03	6.66579790e-03	6.43154109e-03	8.55764991e-03
9.47000000e+00	9.02936383e-03	9.97518152e-03	1.05121989e-02	1.06384898e-02	9.95903755e-03	8.86423850e-03	7.81689741e-03	6.67213645e-03	6.43641180e-03	8.56230923e-03
9.48000000e+00	9.05837968e-03	1.00010876e-02	1.05302627e-02	1.06448929e-02	9.97043905e-03	8.87275054e-03	7.82353165e-03	6.67555803e-03	6.44066782e-03	8.56680884e-03
9.49000000e+00	9.07835271e-03	1.00166377e-02	1.05367318e-02	1.06388755e-02	9.97255635e-03	8.87154980e-03	7.82512459e-03	6.67589208e-03	6.44420798e-03	8.57104057e-03
9.50000000e+00	9.08687329e-03	1.00197383e-02	1.05299994e-02	1.06197491e-02	9.96464972e-03	8.86034318e-03	7.82144481e-03	6.67308143e-03	6.44697563e-03	8.57488796e-03
9.51000000e+00	9.08157609e-03	1.00084323e-02	1.05087085e-02	1.05871919e-02	9.94626873e-03	8.83921502e-03	7.81246007e-03	6.66719011e-03	6.44896126e-03	8.57823395e-03
9.52000000e+00	9.06032056e-03	9.98105519e-03	1.04718715e-02	1.05412995e-02	9.91729931e-03	8.80863575e-03	7.79834670e-03	6.65840525e-03	6.45020224e-03	8.58096930e-03
9.53000000e+00	9.02136841e-03	9.93638423e-03	1.04189773e-02	1.04826147e-02	9.87799547e-03	8.76945070e-03	7.77948877e-03	6.64703271e-03	6.45077971e-03	8.58300141e-03
9.54000000e+00	8.96354614e-03	9.87376980e-03	1.03500770e-02	1.04121378e-02	9.82899304e-03	8.72284905e-03	7.75646656e-03	6.63348660e-03	6.45081278e-03	8.58426264e-03
9.55000000e+00	8.88638074e-03	9.79323897e-03	1.02658403e-02	1.03313114e-02	9.77130371e-03	8.67031449e-03	7.73003485e-03	6.61827283e-03	6.45045055e-03	8.58471777e-03
9.56000000e+00	8.79019864e-03	9.69556329e-03	1.01675803e-02	1.02419836e-02	9.70628898e-03	8.61356014e-03	7.70109184e-03	6.60196763e-03	6.44986237e-03	8.58437000e-03
9.57000000e+00	8.67617990e-03	9.58228458e-03	1.00572398e-02	1.01463467e-02	9.63561463e-03	8.55445091e-03	7.67064031e-03	6.58519191e-03	6.44922697e-03	8.58326473e-03
9.58000000e+00	8.54636242e-03	9.45569530e-03	9.93734153e-03	1.00468571e-02	9.56118755e-03	8.49491766e-03	7.63974273e-03	6.56858279e-03	6.44872113e-03	8.58149114e-03
9.59000000e+00	8.40359416e-03	9.31877270e-03	9.81090173e-03	9.94613808e-03	9.48507781e-03	8.43686770e-03	7.60947279e-03	6.55276382e-03	6.44850858e-03	8.57918089e-03
9.60000000e+00	8.25143446e-03	9.17506915e-03	9.68131101e-03	9.84687121e-03	9.40943006e-03	8.38209656e-03	7.58086575e-03	6.53831550e-03	6.44872974e-03	8.57650410e-03
9.61000000e+00	8.09400910e-03	9.02856364e-03	9.55218928e-03	9.75168131e-03	9.33636871e-03	8.33220580e-03	7.55487020e-03	6.52574761e-03	6.44949299e-03	8.57366264e-03
9.62000000e+00	7.93582648e-03	8.88348243e-03	9.42722170e-03	9.66302185e-03	9.26790198e-03	8.28853131e-03	7.53230395e-03	6.51547504e-03	6.45086793e-03	8.57088092e-03
9.63000000e+00	7.78156518e-03	8.74409859e-03	9.30998504e-03	9.58306648e-03	9.20583029e-03	8.25208610e-03	7.51381622e-03	6.50779836e-03	6.45288102e-03	8.56839466e-03
9.64000000e+00	7.63584501e-03	8.61452203e-03	9.20377438e-03	9.51361296e-03	9.15166390e-03	8.22352046e-03	7.49985832e-03	6.50289033e-03	6.45551387e-03	8.56643831e-03
9.65000000e+00	7.50299485e-03	8.49849234e-03	9.11144023e-03	9.45600476e-03	9.10655467e-03	8.20310166e-03	7.49066439e-03	6.50078911e-03	6.45870425e-03	8.56523167e-03
9.66000000e+00	7.38683115e-03	8.39918680e-03	9.03524586e-03	9.41107501e-03	9.07124577e-03	8.19071400e-03	7.48624325e-03	6.50139857e-03	6.46234975e-03	8.56496665e-03
9.67000000e+00	7.29046048e-03	8.31905550e-03	8.97675349e-03	9.37911600e-03	9.04604241e-03	8.18587914e-03	7.48638185e-03	6.50449571e-03	6.46631389e-03	8.56579502e-03
9.68000000e+00	7.21611799e-03	8.25969362e-03	8.93674647e-03	9.35987606e-03	9.03080529e-03	8.18779510e-03	7.49066011e-03	6.50974478e-03	6.47043425e-03	8.56781777e-03
9.69000000e+00	7.16505207e-03	8.22175920e-03	8.91519250e-03	9.35258430e-03	9.02496741e-03	8.19539168e-03	7.49847643e-03	6.51671736e-03	6.47453222e-03	8.57107711e-03
9.70000000e+00	7.13746215e-03	8.20494180e-03	8.91125053e-03	9.35600176e-03	9.02757325e-03	8.20739891e-03	7.50908240e-03	6.52491719e-03	6.47842367e-03	8.57555142e-03
9.71000000e+00	7.13249401e-03	8.20798448e-03	8.92332143e-03	9.36849631e-03	9.03733828e-03	8.22242440e-03	7.52162489e-03	6.53380834e-03	6.48193002e-03	8.58115384e-03
9.72000000e+00	7.14829312e-03	8.22875841e-03	8.94913980e-03	9.38813712e-03	9.05272541e-03	8.23903520e-03	7.53519322e-03	6.54284527e-03	6.48488901e-03	8.58773460e-03
9.73000000e+00	7.18211319e-03	8.26438598e-03	8.98590202e-03	9.41280338e-03	9.07203409e-03	8.25583934e-03	7.54886880e-03	6.55150283e-03	6.48716449e-03	8.59508710e-03
9.74000000e+00	7.23047363e-03	8.31140540e-03	9.03042306e-03	9.44030114e-03	9.09349690e-03	8.27156259e-03	7.56177453e-03	6.55930477e-03	6.48865482e-03	8.60295763e-03
9.75000000e+00	7.28935683e-03	8.36596739e-03	9.07931333e-03	9.46848177e-03	9.11537819e-03	8.28511595e-03	7.57312139e-03	6.56584902e-03	6.48929922e-03	8.61105807e-03
9.76000000e+00	7.35443362e-03	8.42405212e-03	9.12916510e-03	9.49535525e-03	9.13606899e-03	8.29565035e-03	7.58224953e-03	6.57082835e-03	6.48908189e-03	8.61908120e-03
9.77000000e+00	7.42130353e-03	8.48169384e-03	9.17673775e-03	9.51919193e-03	9.15417284e-03	8.30259566e-03	7.58866177e-03	6.57404538e-03	6.48803353e-03	8.62671745e-03
9.78000000e+00	7.48573579e-03	8.53519956e-03	9.21913105e-03	9.53860723e-03	9.16857760e-03	8.30568195e-03	7.59204769e-03	6.57542116e-03	6.48623032e-03	8.63367245e-03
9.79000000e+00	7.54389672e-03	8.58134908e-03	9.25393637e-03	9.55262442e-03	9.17850910e-03	8.30494235e-03	7.59229701e-03	6.57499676e-03	6.48379035e-03	8.63968417e-03
9.80000000e+00	7.59255031e-03	8.61756429e-03	9.27935708e-03	9.56071224e-03	9.18356378e-03	8.30069755e-03	7.58950171e-03	6.57292817e-03	6.48086780e-03	8.64453867e-03
9.81000000e+00	7.62922027e-03	8.64203793e-03	9.29429122e-03	9.56279545e-03	9.18371844e-03	8.29352341e-03	7.58394668e-03	6.56947460e-03	6.47764510e-03	8.64808346e-03
9.82000000e+00	7.65230431e-03	8.65381418e-03	9.29837179e-03	9.55923812e-03	9.17931678e-03	8.28420383e-03	7.57608970e-03	6.56498115e-03	6.47432363e-03	8.65023774e-03
9.83000000e+00	7.66113436e-03	8.65281678e-03	9.29196265e-03	9.55080077e-03	9.17103386e-03	8.27367204e-03	7.56653179e-03	6.55985680e-03	6.47111352e-03	8.65099862e-03
9.84000000e+00	7.65597976e-03	8.63982316e-03	9.27611059e-03	9.53857456e-03	9.15982056e-03	8.26294413e-03	7.55597970e-03	6.55454917e-03	6.46822291e-03	8.65044300e-03
9.85000000e+00	7.63799399e-03	8.61638679e-03	9.25245681e-03	9.52389638e-03	9.14683187e-03	8.25304870e-03	7.54520271e-03	6.54951741e-03	6.46584751e-03	8.64872482e-03
9.86000000e+00	7.60910884e-03	8.58471290e-03	9.22311361e-03	9.50825046e-03	9.13334322e-03	8.24495727e-03	7.53498620e-03	6.54520483e-03	6.46416088e-03	8.64606774e-03
9.87000000e+00	7.57188332e-03	8.54749563e-03	9.19051387e-03	9.49316230e-03	9.12066029e-03	8.23951921e-03	7.52608455e-03	6.54201291e-03	6.46330593e-03	8.64275360e-03
9.88000000e+00	7.52931703e-03	8.50772694e-03	9.15724302e-03	9.48009164e-03	9.11002763e-03	8.23740541e-03	7.51917615e-03	6.54027802e-03	6.46338819e-03	8.63910707e-03
9.89000000e+00	7.48464013e-03	8.46848956e-03	9.12586370e-03	9.47033078e-03	9.10254191e-03	8.23906356e-03	7.51482292e-03	6.54025222e-03	6.46447101e-03	8.63547758e-03
9.90000000e+00	7.44109316e-03	8.43274685e-03	9.09874403e-03	9.46491452e-03	9.09907501e-03	8.24468787e-03	7.51343667e-03	6.54208911e-03	6.46657300e-03	8.63221926e-03
9.91000000e+00	7.40171050e-03	8.40314278e-03	9.07790021e-03	9.46454709e-03	9.10021169e-03	8.25420457e-03	7.51525421e-03	6.54583543e-03	6.46966775e-03	8.62967015e-03
9.92000000e+00	7.36912102e-03	8.38182464e-03	9.06486283e-03	9.46955046e-03	9.10620572e-03	8.26727399e-03	7.52032240e-03	6.55142885e-03	6.47368578e-03	8.62813190e-03
9.93000000e+00	7.34537814e-03	8.37029930e-03	9.06057541e-03	9.47983712e-03	9.11695705e-03	8.28330893e-03	7.52849418e-03	6.55870189e-03	6.47851848e-03	8.62785109e-03
9.94000000e+00	7.33182967e-03	8.36933211e-03	9.06533104e-03	9.49490891e-03	9.13201155e-03	8.30150782e-03	7.53943560e-03	6.56739169e-03	6.48402386e-03	8.62900339e-03
9.95000000e+00	7.32903511e-03	8.37889452e-03	9.07875102e-03	9.51388203e-03	9.15058328e-03	8.32090087e-03	7.55264338e-03	6.57715491e-03	6.49003364e-03	8.63168140e-03
9.96000000e+00	7.33673531e-03	8.39816360e-03	9.09980684e-03	9.53553669e-03	9.17159796e-03	8.34040605e-03	7.56747214e-03	6.58758703e-03	6.49636136e-03	8.63588717e-03
9.97000000e+00	7.35387572e-03	8.42557329e-03	9.12688375e-03	9.55838839e-03	9.19375511e-03	8.35889174e-03	7.58316960e-03	6.59824465e-03	6.50281093e-03	8.64152974e-03
9.98000000e+00	7.37868146e-03	8.45891412e-03	9.15788217e-03	9.58077668e-03	9.21560501e-03	8.37524230e-03	7.59891775e-03	6.60866968e-03	6.50918531e-03	8.64842812e-03
9.99000000e+00	7.40877901e-03	8.49547497e-03	9.19035050e-03	9.60096607e-03	9.23563602e-03	8.38842267e-03	7.61387780e-03	6.61841409e-03	6.51529480e-03	8.65631946e-03
1.00000000e+01	7.44135641e-03	8.53221792e-03	9.22164105e-03	9.61725311e-03	9.25236678e-03	8.39753844e-03	7.62723630e-03	6.62706376e-03	6.52096465e-03	8.66487229e-03
1.00100000e+01	7.47335179e-03	8.56597521e-03	9.24907960e-03	9.62807331e-03	9.26443804e-03	8.40188791e-03	7.63824995e-03	6.63426024e-03	6.52604165e-03	8.67370391e-03
1.00200000e+01	7.50165802e-03	8.59365594e-03	9.27013806e-03	9.63210153e-03	9.27069847e-03	8.40100337e-03	7.64628665e-03	6.63971928e-03	6.53039945e-03	8.68240127e-03
1.00300000e+01	7.52333065e-03	8.61244957e-03	9.28259965e-03	9.62833991e-03	9.27027935e-03	8.39467942e-03	7.65086059e-03	6.64324525e-03	6.53394259e-03	8.69054405e-03
1.00400000e+01	7.53578588e-03	8.62001367e-03	9.28470651e-03	9.61618815e-03	9.26265371e-03	8.38298682e-03	7.65165945e-03	6.64474071e-03	6.53660910e-03	8.69772869e-03
1.00500000e+01	7.53697646e-03	8.61463400e-03	9.27528066e-03	9.59549185e-03	9.24767645e-03	8.36627152e-03	7.64856248e-03	6.64421082e-03	6.53837166e-03	8.70359213e-03
1.00600000e+01	7.52553429e-03	8.59534727e-03	9.25381094e-03	9.56656603e-03	9.22560292e-03	8.34513888e-03	7.64164838e-03	6.64176233e-03	6.53923754e-03	8.70783383e-03
1.00700000e+01	7.50087123e-03	8.56201871e-03	9.22050058e-03	9.53019239e-03	9.19708500e-03	8.32042438e-03	7.63119275e-03	6.63759753e-03	6.53924729e-03	8.71023475e-03
1.00800000e+01	7.46323170e-03	8.51536985e-03	9.17627238e-03	9.48759017e-03	9.16314467e-03	8.29315255e-03	7.61765533e-03	6.63200336e-03	6.53847245e-03	8.71067233e-03
1.00900000e+01	7.41369415e-03	8.45695450e-03	9.12273113e-03	9.44036231e-03	9.12512669e-03	8.26448649e-03	7.60165775e-03	6.62533654e-03	6.53701240e-03	8.70913033e-03
1.01000000e+01	7.35412128e-03	8.38908450e-03	9.06208540e-03	9.39041961e-03	9.08463300e-03	8.23567084e-03	7.58395318e-03	6.61800538e-03	6.53499053e-03	8.70570310e-03
1.01100000e+01	7.28706220e-03	8.31470963e-03	8.99703317e-03	9.33988719e-03	9.04344249e-03	8.20797142e-03	7.56538933e-03	6.61044951e-03	6.53254986e-03	8.70059376e-03
1.01200000e+01	7.21561259e-03	8.23725874e-03	8.93061803e-03	9.29099836e-03	9.00342070e-03	8.18261453e-03	7.54686707e-03	6.60311829e-03	6.52984827e-03	8.69410636e-03
1.01300000e+01	7.14324145e-03	8.16045165e-03	8.86606441e-03	9.24598157e-03	8.96642442e-03	8.16072924e-03	7.52929657e-03	6.59644929e-03	6.52705345e-03	8.68663236e-03
1.01400000e+01	7.07359491e-03	8.08809296e-03	8.80660117e-03	9.20694678e-03	8.93420656e-03	8.14329539e-03	7.51355338e-03	6.59084763e-03	6.52433757e-03	8.67863191e-03
1.01500000e+01	7.01028901e-03	8.02386001e-03	8.75528414e-03	9.17577727e-03	8.90832627e-03	8.13109988e-03	7.50043664e-03	6.58666743e-03	6.52187192e-03	8.67061106e-03
1.01600000e+01	6.95670375e-03	7.97109733e-03	8.71482745e-03	9.15403283e-03	8.89006946e-03	8.12470301e-03	7.49063143e-03	6.58419585e-03	6.51982133e-03	8.66309590e-03
1.01700000e+01	6.91579069e-03	7.93262966e-03	8.68745363e-03	9.14286943e-03	8.88038369e-03	8.12441645e-03	7.48467701e-03	6.58364076e-03	6.51833869e-03	8.65660503e-03
1.01800000e+01	6.88990531e-03	7.91060426e-03	8.67477071e-03	9.14297956e-03	8.87983096e-03	8.13029338e-03	7.48294253e-03	6.58512222e-03	6.51755946e-03	8.65162183e-03
1.01900000e+01	6.88067386e-03	7.90637163e-03	8.67768338e-03	9.15455640e-03	8.88856059e-03	8.14213092e-03	7.48561099e-03	6.58866809e-03	6.51759641e-03	8.64856801e-03
1.02000000e+01	6.88890209e-03	7.92041097e-03	8.69634284e-03	9.17728348e-03	8.90630356e-03	8.15948435e-03	7.49267233e-03	6.59421399e-03	6.51853464e-03	8.64777982e-03
1.02100000e+01	6.91453091e-03	7.95230473e-03	8.73013801e-03	9.21035019e-03	8.93238819e-03	8.18169187e-03	7.50392549e-03	6.60160723e-03	6.52042708e-03	8.64948835e-03
1.02200000e+01	6.95664100e-03	8.00076282e-03	8.77772824e-03	9.25249207e-03	8.96577598e-03	8.20790843e-03	7.51898931e-03	6.61061452e-03	6.52329080e-03	8.65380487e-03
1.02300000e+01	7.01350547e-03	8.06369496e-03	8.83711518e-03	9.30205359e-03	9.00511559e-03	8.23714662e-03	7.53732142e-03	6.62093298e-03	6.52710413e-03	8.66071227e-03
1.02400000e+01	7.08268701e-03	8.13832614e-03	8.90574955e-03	9.35706970e-03	9.04881151e-03	8.26832247e-03	7.55824414e-03	6.63220382e-03	6.53180505e-03	8.67006291e-03
1.02500000e+01	7.16117310e-03	8.22134839e-03	8.98066617e-03	9.41536186e-03	9.09510388e-03	8.30030371e-03	7.58097591e-03	6.64402807e-03	6.53729099e-03	8.68158331e-03
1.02600000e+01	7.24554118e-03	8.30909938e-03	9.05863976e-03	9.47464326e-03	9.14215478e-03	8.33195839e-03	7.60466676e-03	6.65598361e-03	6.54342022e-03	8.69488534e-03
1.02700000e+01	7.33214345e-03	8.39775756e-03	9.13635213e-03	9.53262767e-03	9.18813662e-03	8.36220147e-03	7.62843613e-03	6.66764273e-03	6.55001512e-03	8.70948352e-03
1.02800000e+01	7.41730072e-03	8.48354241e-03	9.21056178e-03	9.58713623e-03	9.23131795e-03	8.39003759e-03	7.65141120e-03	6.67858960e-03	6.55686718e-03	8.72481765e-03
1.02900000e+01	7.49749373e-03	8.56290844e-03	9.27826617e-03	9.63619697e-03	9.27014232e-03	8.41459824e-03	7.67276417e-03	6.68843689e-03	6.56374403e-03	8.74027950e-03
1.03000000e+01	7.56954136e-03	8.63272211e-03	9.33684818e-03	9.67813180e-03	9.30329647e-03	8.43517209e-03	7.69174678e-03	6.69684100e-03	6.57039802e-03	8.75524240e-03
1.03100000e+01	7.63075578e-03	8.69041220e-03	9.38419880e-03	9.71162725e-03	9.32976464e-03	8.45122757e-03	7.70772083e-03	6.70351530e-03	6.57657650e-03	8.76909222e-03
1.03200000e+01	7.67906630e-03	8.73408569e-03	9.41881008e-03	9.73578547e-03	9.34886663e-03	8.46242722e-03	7.72018330e-03	6.70824103e-03	6.58203312e-03	8.78125808e-03
1.03300000e+01	7.71310586e-03	8.76260370e-03	9.43983386e-03	9.75015370e-03	9.36027837e-03	8.46863368e-03	7.72878530e-03	6.71087550e-03	6.58653996e-03	8.79124138e-03
1.03400000e+01	7.73225620e-03	8.77561423e-03	9.44710392e-03	9.75473114e-03	9.36403436e-03	8.46990753e-03	7.73334422e-03	6.71135739e-03	6.58989971e-03	8.79864155e-03
1.03500000e+01	7.73665061e-03	8.77354115e-03	9.44112155e-03	9.74995379e-03	9.36051266e-03	8.46649768e-03	7.73384862e-03	6.70970893e-03	6.59195748e-03	8.80317728e-03
1.03600000e+01	7.72713531e-03	8.75753141e-03	9.42300611e-03	9.73665852e-03	9.35040376e-03	8.45882496e-03	7.73045601e-03	6.70603513e-03	6.59261143e-03	8.80470208e-03
1.03700000e+01	7.70519333e-03	8.72936487e-03	9.39441468e-03	9.71602900e-03	9.33466547e-03	8.44746000e-03	7.72348354e-03	6.70051990e-03	6.59182167e-03	8.80321335e-03
1.03800000e+01	7.67283635e-03	8.69133295e-03	9.35743599e-03	9.68952681e-03	9.31446672e-03	8.43309663e-03	7.71339244e-03	6.69341944e-03	6.58961669e-03	8.79885448e-03
1.03900000e+01	7.63247217e-03	8.64609418e-03	9.31446539e-03	9.65881157e-03	9.29112342e-03	8.41652179e-03	7.70076659e-03	6.68505297e-03	6.58609687e-03	8.79190976e-03
1.04000000e+01	7.58675610e-03	8.59651556e-03	9.26806849e-03	9.62565469e-03	9.26602993e-03	8.39858333e-03	7.68628653e-03	6.67579117e-03	6.58143454e-03	8.78279228e-03
1.04100000e+01	7.53843576e-03	8.54550937e-03	9.22084112e-03	9.59185102e-03	9.24058977e-03	8.38015691e-03	7.67069976e-03	6.66604266e-03	6.57587035e-03	8.77202539e-03
1.04200000e+01	7.49019825e-03	8.49587462e-03	9.17527377e-03	9.55913306e-03	9.21614882e-03	8.36211291e-03	7.65478873e-03	6.65623901e-03	6.56970589e-03	8.76021849e-03
1.04300000e+01	7.44452858e-03	8.45015220e-03	9.13362748e-03	9.52909164e-03	9.19393444e-03	8.34528460e-03	7.63933766e-03	6.64681860e-03	6.56329254e-03	8.74803828e-03
1.04400000e+01	7.40358696e-03	8.41050124e-03	9.09782764e-03	9.50310683e-03	9.17500285e-03	8.33043829e-03	7.62509966e-03	6.63821001e-03	6.55701702e-03	8.73617689e-03
1.04500000e+01	7.36911122e-03	8.37860282e-03	9.06938076e-03	9.48229194e-03	9.16019719e-03	8.31824635e-03	7.61276526e-03	6.63081530e-03	6.55128399e-03	8.72531826e-03
1.04600000e+01	7.34234877e-03	8.35559529e-03	9.04931767e-03	9.46745274e-03	9.15011754e-03	8.30926379e-03	7.60293363e-03	6.62499386e-03	6.54649657e-03	8.71610450e-03
1.04700000e+01	7.32402057e-03	8.34204355e-03	9.03816514e-03	9.45906315e-03	9.14510382e-03	8.30390884e-03	7.59608764e-03	6.62104734e-03	6.54303564e-03	8.70910381e-03
1.04800000e+01	7.31431763e-03	8.33794220e-03	9.03594599e-03	9.45725779e-03	9.14523160e-03	8.30244819e-03	7.59257356e-03	6.61920624e-03	6.54123881e-03	8.70478156e-03
1.04900000e+01	7.31292831e-03	8.34275099e-03	9.04220640e-03	9.46184100e-03	9.15032047e-03	8.30498716e-03	7.59258639e-03	6.61961877e-03	6.54138033e-03	8.70347587e-03
1.05000000e+01	7.31909323e-03	8.35545864e-03	9.05606730e-03	9.47231089e-03	9.15995373e-03	8.31146516e-03	7.59616122e-03	6.62234240e-03	6.54365303e-03	8.70537911e-03
1.05100000e+01	7.33168284e-03	8.37467004e-03	9.07629600e-03	9.48789679e-03	9.17350796e-03	8.32165668e-03	7.60317108e-03	6.62733865e-03	6.54815321e-03	8.71052615e-03
1.05200000e+01	7.34929160e-03	8.39871040e-03	9.10139279e-03	9.50760742e-03	9.19019066e-03	8.33517785e-03	7.61333155e-03	6.63447148e-03	6.55486971e-03	8.71879000e-03
1.05300000e+01	7.37034217e-03	8.42573938e-03	9.12968693e-03	9.53028712e-03	9.20908363e-03	8.35149879e-03	7.62621176e-03	6.64350960e-03	6.56367783e-03	8.72988538e-03
1.05400000e+01	7.39319259e-03	8.45386805e-03	9.15943631e-03	9.55467721e-03	9.22919009e-03	8.36996146e-03	7.64125182e-03	6.65413272e-03	6.57433879e-03	8.74337989e-03
1.05500000e+01	7.41623972e-03	8.48127157e-03	9.18892493e-03	9.57947923e-03	9.24948313e-03	8.38980284e-03	7.65778581e-03	6.66594199e-03	6.58650505e-03	8.75871256e-03
1.05600000e+01	7.43801285e-03	8.50629126e-03	9.21655312e-03	9.60341739e-03	9.26895343e-03	8.41018295e-03	7.67506983e-03	6.67847420e-03	6.59973161e-03	8.77521901e-03
1.05700000e+01	7.45725240e-03	8.52752084e-03	9.24091594e-03	9.62529741e-03	9.28665436e-03	8.43021712e-03	7.69231386e-03	6.69121959e-03	6.61349302e-03	8.79216204e-03
1.05800000e+01	7.47296987e-03	8.54387257e-03	9.26086634e-03	9.64405937e-03	9.30174263e-03	8.44901160e-03	7.70871653e-03	6.70364264e-03	6.62720562e-03	8.80876641e-03
1.05900000e+01	7.48448657e-03	8.55462091e-03	9.27556070e-03	9.65882285e-03	9.31351327e-03	8.46570137e-03	7.72350121e-03	6.71520523e-03	6.64025401e-03	8.82425617e-03
1.06000000e+01	7.49145045e-03	8.55942244e-03	9.28448552e-03	9.66892261e-03	9.32142779e-03	8.47948887e-03	7.73595222e-03	6.72539114e-03	6.65202075e-03	8.83789287e-03
1.06100000e+01	7.49383147e-03	8.55831269e-03	9.28746535e-03	9.67393412e-03	9.32513484e-03	8.48968218e-03	7.74544949e-03	6.73373106e-03	6.66191794e-03	8.84901282e-03
1.06200000e+01	7.49189759e-03	8.55168151e-03	9.28465279e-03	9.67368815e-03	9.32448288e-03	8.49573092e-03	7.75150014e-03	6.73982683e-03	6.66941892e-03	8.85706171e-03
1.06300000e+01	7.48617446e-03	8.54023013e-03	9.27650275e-03	9.66827456e-03	9.31952495e-03	8.49725820e-03	7.75376566e-03	6.74337382e-03	6.67408880e-03	8.86162476e-03
1.06400000e+01	7.47739280e-03	8.52491364e-03	9.26373356e-03	9.65803554e-03	9.31051540e-03	8.49408681e-03	7.75208311e-03	6.74418022e-03	6.67561178e-03	8.86245098e-03
1.06500000e+01	7.46642781e-03	8.50687360e-03	9.24727793e-03	9.64354881e-03	9.29789928e-03	8.48625812e-03	7.74647927e-03	6.74218208e-03	6.67381395e-03	8.85947015e-03
1.06600000e+01	7.45423539e-03	8.48736521e-03	9.22822748e-03	9.62560201e-03	9.28229460e-03	8.47404213e-03	7.73717678e-03	6.73745315e-03	6.66867999e-03	8.85280163e-03
1.06700000e+01	7.44178957e-03	8.46768391e-03	9.20777382e-03	9.60515907e-03	9.26446848e-03	8.45793744e-03	7.72459141e-03	6.73020860e-03	6.66036251e-03	8.84275425e-03
1.06800000e+01	7.43002507e-03	8.44909559e-03	9.18714975e-03	9.58332020e-03	9.24530776e-03	8.43866053e-03	7.70932046e-03	6.72080197e-03	6.64918331e-03	8.82981706e-03
1.06900000e+01	7.41978838e-03	8.43277400e-03	9.16757310e-03	9.56127676e-03	9.22578515e-03	8.41712381e-03	7.69212195e-03	6.70971515e-03	6.63562588e-03	8.81464106e-03
1.07000000e+01	7.41179959e-03	8.41974834e-03	9.15019557e-03	9.54026244e-03	9.20692173e-03	8.39440282e-03	7.67388540e-03	6.69754139e-03	6.62031909e-03	8.79801259e-03
1.07100000e+01	7.40662632e-03	8.41086271e-03	9.13605828e-03	9.52150259e-03	9.18974704e-03	8.37169316e-03	7.65559488e-03	6.68496153e-03	6.60401256e-03	8.78081920e-03
1.07200000e+01	7.40467011e-03	8.40674861e-03	9.12605502e-03	9.50616299e-03	9.17525775e-03	8.35025874e-03	7.63828567e-03	6.67271448e-03	6.58754435e-03	8.76400949e-03
1.07300000e+01	7.40616445e-03	8.40781027e-03	9.12090367e-03	9.49529986e-03	9.16437623e-03	8.33137313e-03	7.62299626e-03	6.66156280e-03	6.57180237e-03	8.74854850e-03
1.07400000e+01	7.41118301e-03	8.41422208e-03	9.12112582e-03	9.48981265e-03	9.15791011e-03	8.31625656e-03	7.61071756e-03	6.65225501e-03	6.55768114e-03	8.73537068e-03
1.07500000e+01	7.41965589e-03	8.42593656e-03	9.12703403e-03	9.49040117e-03	9.15651439e-03	8.30601143e-03	7.60234175e-03	6.64548618e-03	6.54603591e-03	8.72533251e-03
1.07600000e+01	7.43139113e-03	8.44270089e-03	9.13872603e-03	9.49752874e-03	9.16065735e-03	8.30155948e-03	7.59861302e-03	6.64185881e-03	6.53763635e-03	8.71916698e-03
1.07700000e+01	7.44609892e-03	8.46407965e-03	9.15608502e-03	9.51139270e-03	9.17059164e-03	8.30358414e-03	7.60008286e-03	6.64184604e-03	6.53312229e-03	8.71744230e-03
1.07800000e+01	7.46341571e-03	8.48948154e-03	9.17878509e-03	9.53190384e-03	9.18633210e-03	8.31248116e-03	7.60707215e-03	6.64575922e-03	6.53296377e-03	8.72052674e-03
1.07900000e+01	7.48292595e-03	8.51818784e-03	9.20630110e-03	9.55867586e-03	9.20764149e-03	8.32832084e-03	7.61964253e-03	6.65372180e-03	6.53742793e-03	8.72856170e-03
1.08000000e+01	7.50417971e-03	8.54938077e-03	9.23792239e-03	9.59102601e-03	9.23402544e-03	8.35082453e-03	7.63757883e-03	6.66565135e-03	6.54655464e-03	8.74144468e-03
1.08100000e+01	7.52670505e-03	8.58217054e-03	9.27277001e-03	9.62798766e-03	9.26473752e-03	8.37935755e-03	7.66038416e-03	6.68125113e-03	6.56014271e-03	8.75882319e-03
1.08200000e+01	7.55001498e-03	8.61562005e-03	9.30981740e-03	9.66833512e-03	9.29879524e-03	8.41294002e-03	7.68728877e-03	6.70001237e-03	6.57774795e-03	8.78010067e-03
1.08300000e+01	7.57360931e-03	8.64876726e-03	9.34791481e-03	9.71062086e-03	9.33500715e-03	8.45027620e-03	7.71727289e-03	6.72122762e-03	6.59869383e-03	8.80445456e-03
1.08400000e+01	7.59697266e-03	8.68064535e-03	9.38581758e-03	9.75322445e-03	9.37201118e-03	8.48980188e-03	7.74910348e-03	6.74401550e-03	6.62209485e-03	8.83086629e-03
1.08500000e+01	7.61957046e-03	8.71030141e-03	9.42221887e-03	9.79441237e-03	9.40832328e-03	8.52974861e-03	7.78138369e-03	6.76735592e-03	6.64689204e-03	8.85816239e-03
1.08600000e+01	7.64084491e-03	8.73681476e-03	9.45578698e-03	9.83240692e-03	9.44239541e-03	8.56822238e-03	7.81261360e-03	6.79013492e-03	6.67189950e-03	8.88506529e-03
1.08700000e+01	7.66021336e-03	8.75931584e-03	9.48520742e-03	9.86546213e-03	9.47268105e-03	8.60329353e-03	7.84125955e-03	6.81119719e-03	6.69585999e-03	8.91025196e-03
1.08800000e+01	7.67707110e-03	8.77700677e-03	9.50922935e-03	9.89194394e-03	9.49770584e-03	8.63309383e-03	7.86582946e-03	6.82940404e-03	6.71750731e-03	8.93241783e-03
1.08900000e+01	7.69080057e-03	8.78918435e-03	9.52671577e-03	9.91041132e-03	9.51614061e-03	8.65591618e-03	7.88495039e-03	6.84369418e-03	6.73563239e-03	8.95034338e-03
1.09000000e+01	7.70078811e-03	8.79526572e-03	9.53669600e-03	9.91969491e-03	9.52687354e-03	8.67031177e-03	7.89744477e-03	6.85314428e-03	6.74915003e-03	8.96296013e-03
1.09100000e+01	7.70644866e-03	8.79481646e-03	9.53841874e-03	9.91896911e-03	9.52907782e-03	8.67517957e-03	7.90240129e-03	6.85702606e-03	6.75716269e-03	8.96941292e-03
1.09200000e+01	7.70725818e-03	8.78758027e-03	9.53140320e-03	9.90781384e-03	9.52227119e-03	8.66984289e-03	7.89923651e-03	6.85485677e-03	6.75901788e-03	8.96911510e-03
1.09300000e+01	7.70279231e-03	8.77350870e-03	9.51548553e-03	9.88626208e-03	9.50636364e-03	8.65410847e-03	7.88774360e-03	6.84643993e-03	6.75435582e-03	8.96179354e-03
1.09400000e+01	7.69276894e-03	8.75278882e-03	9.49085723e-03	9.85482969e-03	9.48168993e-03	8.62830386e-03	7.86812478e-03	6.83189365e-03	6.74314439e-03	8.94752066e-03
1.09500000e+01	7.67709190e-03	8.72586638e-03	9.45809238e-03	9.81452455e-03	9.44902393e-03	8.59328991e-03	7.84100502e-03	6.81166424e-03	6.72569866e-03	8.92673097e-03
1.09600000e+01	7.65589185e-03	8.69346147e-03	9.41816042e-03	9.76683293e-03	9.40957242e-03	8.55044644e-03	7.80742503e-03	6.78652335e-03	6.70268345e-03	8.90022043e-03
1.09700000e+01	7.62956059e-03	8.65657404e-03	9.37242155e-03	9.71368163e-03	9.36494713e-03	8.50163021e-03	7.76881257e-03	6.75754798e-03	6.67509750e-03	8.86912759e-03
1.09800000e+01	7.59877469e-03	8.61647652e-03	9.32260267e-03	9.65737606e-03	9.31711430e-03	8.44910582e-03	7.72693246e-03	6.72608307e-03	6.64423927e-03	8.83489612e-03
1.09900000e+01	7.56450476e-03	8.57469136e-03	9.27075230e-03	9.60051504e-03	9.26832282e-03	8.39545170e-03	7.68381618e-03	6.69368776e-03	6.61165512e-03	8.79921958e-03
1.10000000e+01	7.52800733e-03	8.53295222e-03	9.21917436e-03	9.54588494e-03	9.22101246e-03	8.34344458e-03	7.64167370e-03	6.66206685e-03	6.57907135e-03	8.76396985e-03
1.10100000e+01	7.49079703e-03	8.49314815e-03	9.17034159e-03	9.49633674e-03	9.17770577e-03	8.29592723e-03	7.60279076e-03	6.63299034e-03	6.54831302e-03	8.73111182e-03
1.10200000e+01	7.45459845e-03	8.45725162e-03	9.12679111e-03	9.45465075e-03	9.14088745e-03	8.25566550e-03	7.56941599e-03	6.60820432e-03	6.52121275e-03	8.70260768e-03
1.10300000e+01	7.42127784e-03	8.42723217e-03	9.09100553e-03	9.42339500e-03	9.11287671e-03	8.22520114e-03	7.54364302e-03	6.58933739e-03	6.49951380e-03	8.68031488e-03
1.10400000e+01	7.39275684e-03	8.40495901e-03	9.06528479e-03	9.40478389e-03	9.09569870e-03	8.20670808e-03	7.52729323e-03	6.57780716e-03	6.48477204e-03	8.66588257e-03
1.10500000e+01	7.37091174e-03	8.39209673e-03	9.05161467e-03	9.40054435e-03	9.09096129e-03	8.20185948e-03	7.52180532e-03	6.57473186e-03	6.47826194e-03	8.66065150e-03
1.10600000e+01	7.35746307e-03	8.38999965e-03	9.05153897e-03	9.41179683e-03	9.09974446e-03	8.21171312e-03	7.52813759e-03	6.58085173e-03	6.48089160e-03	8.66556296e-03
1.10700000e+01	7.35386165e-03	8.39961095e-03	9.06604274e-03	9.43895843e-03	9.12250857e-03	8.23662188e-03	7.54668889e-03	6.59646524e-03	6.49313178e-03	8.68108178e-03
1.10800000e+01	7.36117817e-03	8.42137313e-03	9.09545437e-03	9.48167457e-03	9.15902807e-03	8.27617541e-03	7.57724340e-03	6.62138423e-03	6.51496355e-03	8.70713855e-03
1.10900000e+01	7.38000355e-03	8.45515636e-03	9.13937357e-03	9.53878504e-03	9.20835576e-03	8.32917766e-03	7.61894365e-03	6.65491159e-03	6.54584834e-03	8.74309540e-03
1.11000000e+01	7.41036773e-03	8.50021122e-03	9.19663188e-03	9.60832855e-03	9.26882193e-03	8.39366347e-03	7.67029493e-03	6.69584425e-03	6.58472341e-03	8.78773871e-03
1.11100000e+01	7.45168365e-03	8.55515097e-03	9.26529097e-03	9.68758839e-03	9.33807088e-03	8.46695554e-03	7.72920294e-03	6.74250287e-03	6.63002455e-03	8.83930140e-03
1.11200000e+01	7.50272245e-03	8.61796763e-03	9.34268209e-03	9.77317990e-03	9.41313574e-03	8.54576127e-03	7.79304488e-03	6.79278856e-03	6.67973667e-03	8.89551574e-03
1.11300000e+01	7.56162443e-03	8.68608438e-03	9.42548839e-03	9.86117823e-03	9.49055054e-03	8.62630688e-03	7.85877258e-03	6.84426557e-03	6.73147134e-03	8.95369640e-03
1.11400000e+01	7.62594827e-03	8.75644471e-03	9.50986916e-03	9.94728279e-03	9.56649632e-03	8.70450412e-03	7.92304444e-03	6.89426733e-03	6.78256928e-03	9.01085172e-03
1.11500000e+01	7.69275898e-03	8.82563672e-03	9.59162277e-03	1.00270125e-02	9.63697622e-03	8.77614316e-03	7.98238140e-03	6.94002203e-03	6.83022396e-03	9.06381986e-03
1.11600000e+01	7.75875265e-03	8.89004862e-03	9.66638262e-03	1.00959242e-02	9.69801249e-03	8.83710333e-03	8.03334050e-03	6.97879260e-03	6.87162160e-03	9.10942451e-03
1.11700000e+01	7.82041346e-03	8.94604925e-03	9.72983794e-03	1.01498443e-02	9.74585670e-03	8.88357237e-03	8.07269838e-03	7.00802480e-03	6.90409121e-03	9.14464388e-03
1.11800000e+01	7.87419642e-03	8.99018545e-03	9.77796938e-03	1.01851030e-02	9.77720321e-03	8.91226346e-03	8.09763592e-03	7.02549642e-03	6.92525790e-03	9.16678512e-03
1.11900000e+01	7.91672677e-03	9.01938634e-03	9.80728759e-03	1.01987593e-02	9.78939499e-03	8.92061903e-03	8.10591480e-03	7.02945989e-03	6.93319165e-03	9.17365558e-03
1.12000000e+01	7.94500563e-03	9.03116337e-03	9.81506190e-03	1.01888041e-02	9.78061036e-03	8.90699042e-03	8.09603613e-03	7.01877055e-03	6.92654352e-03	9.16372183e-03
1.12100000e+01	7.95661021e-03	9.02379427e-03	9.79952570e-03	1.01543298e-02	9.75001972e-03	8.87078262e-03	8.06737206e-03	6.99299283e-03	6.90466148e-03	9.13624693e-03
1.12200000e+01	7.94987627e-03	8.99647918e-03	9.76004550e-03	1.00956554e-02	9.69790182e-03	8.81255485e-03	8.02026147e-03	6.95247733e-03	6.86767832e-03	9.09139722e-03
1.12300000e+01	7.92405073e-03	8.94945747e-03	9.69724153e-03	1.00143965e-02	9.62571045e-03	8.73406887e-03	7.95606243e-03	6.89840258e-03	6.81656499e-03	9.03031026e-03
1.12400000e+01	7.87940337e-03	8.88407581e-03	9.61304943e-03	9.91347443e-03	9.53608459e-03	8.63827944e-03	7.87715559e-03	6.83277681e-03	6.75314418e-03	8.95511719e-03
1.12500000e+01	7.81728789e-03	8.80279936e-03	9.51071532e-03	9.79705727e-03	9.43279721e-03	8.52926338e-03	7.78689475e-03	6.75839645e-03	6.68006019e-03	8.86891440e-03
1.12600000e+01	7.74014520e-03	8.70916124e-03	9.39471911e-03	9.67043338e-03	9.32064078e-03	8.41208680e-03	7.68950311e-03	6.67876031e-03	6.60070339e-03	8.77568159e-03
1.12700000e+01	7.65144443e-03	8.60764812e-03	9.27062504e-03	9.53981692e-03	9.20525076e-03	8.29261281e-03	7.58991672e-03	6.59794031e-03	6.51908964e-03	8.68014589e-03
1.12800000e+01	7.55556060e-03	8.50352348e-03	9.14486164e-03	9.41209148e-03	9.09287151e-03	8.17725531e-03	7.49357882e-03	6.52041208e-03	6.43969715e-03	8.58759431e-03
1.12900000e+01	7.45759143e-03	8.40259354e-03	9.02443795e-03	9.29449995e-03	8.99007224e-03	8.07268721e-03	7.40619204e-03	6.45085076e-03	6.36726585e-03	8.50363977e-03
1.13000000e+01	7.36311935e-03	8.31092470e-03	8.91660622e-03	9.19429253e-03	8.90342396e-03	7.98551434e-03	7.33343759e-03	6.39389979e-03	6.30656649e-03	8.43394883e-03
1.13100000e+01	7.27792842e-03	8.23452424e-03	8.82848518e-03	9.11834758e-03	8.83915083e-03	7.92192874e-03	7.28067329e-03	6.35392209e-03	6.26214867e-03	8.38394167e-03
1.13200000e+01	7.20768888e-03	8.17899931e-03	8.76666108e-03	9.07278243e-03	8.80277183e-03	7.88735675e-03	7.25262387e-03	6.33474491e-03	6.23807903e-03	8.35847741e-03
1.13300000e+01	7.15762478e-03	8.14921119e-03	8.73678584e-03	9.06257294e-03	8.79875009e-03	7.88611879e-03	7.25307839e-03	6.33941046e-03	6.23768177e-03	8.36153954e-03
1.13400000e+01	7.13218210e-03	8.14894326e-03	8.74319326e-03	9.09120147e-03	8.83016803e-03	7.92111807e-03	7.28461054e-03	6.36994533e-03	6.26329489e-03	8.39593756e-03
1.13500000e+01	7.13471558e-03	8.18060168e-03	8.78855483e-03	9.16035261e-03	8.89844656e-03	7.99357545e-03	7.34833727e-03	6.42716141e-03	6.31605538e-03	8.46304114e-03
1.13600000e+01	7.16721271e-03	8.24496698e-03	8.87359554e-03	9.26967519e-03	9.00312526e-03	8.10282606e-03	7.44373037e-03	6.51050068e-03	6.39572639e-03	8.56256303e-03
1.13700000e+01	7.23007232e-03	8.34101324e-03	8.99688855e-03	9.41662661e-03	9.14171877e-03	8.24619191e-03	7.56849422e-03	6.61793445e-03	6.50057789e-03	8.69240549e-03
1.13800000e+01	7.32195307e-03	8.46580897e-03	9.15474459e-03	9.59641269e-03	9.30966146e-03	8.41894129e-03	7.71852012e-03	6.74592610e-03	6.62733090e-03	8.84858284e-03
