# Supplementary material for: Observation of angular momentum transfer among crystal lattice modes
Source: Nat Phys. 2026 May 12;22(7):1100–6. doi: 10.1038/s41567-026-03274-8 (PMC13423836; doi:10.1038/s41567-026-03274-8)
Supplement: Supplementary file 11 — Source data for Extended Data Fig. 2b–e. [file 41567_2026_3274_MOESM11_ESM.zip › extended_fig2d_TKE_spectrum_Bi2Se3_THz_fluence.txt]

Spectral amplitude of TKE signals of Bi2Se3 at THz fluence, TKE spectral amplitudes are norm.
Frequency (THz)	TKE (100% THz)	TKE (96% THz)	TKE (87% THz)	TKE (74% THz)	TKE (57% THz)	TKE (39% THz)	TKE (22% THz)	TKE (9% THz)	TKE (1.5% THz)	TKE (1% THz)
0.00000000e+00	3.85837733e-01	3.92135669e-01	3.20416084e-01	1.93825950e-01	7.50241222e-02	7.95884329e-03	8.45065849e-02	1.04585299e-01	9.87998493e-02	9.87998493e-02
7.71010023e-02	1.00000000e+00	9.13700708e-01	7.60444215e-01	5.27257832e-01	3.13860086e-01	1.30765876e-01	2.74628079e-02	1.41033101e-02	1.63872173e-02	1.63872173e-02
1.54202005e-01	8.69306594e-01	7.81093526e-01	6.52030326e-01	4.55446118e-01	2.71761726e-01	1.20557124e-01	4.21119474e-02	1.91041033e-02	1.47425745e-02	1.47425745e-02
2.31303007e-01	8.03065928e-01	7.14141496e-01	5.95299619e-01	4.15272977e-01	2.44506615e-01	1.09792730e-01	3.96065695e-02	1.41898166e-02	1.16810602e-02	1.16810602e-02
3.08404009e-01	5.34173525e-01	4.74562149e-01	4.00399557e-01	2.79531622e-01	1.60445800e-01	7.02354252e-02	1.53760489e-02	5.40097401e-03	7.07147120e-03	7.07147120e-03
3.85505012e-01	4.80754878e-01	4.33589065e-01	3.65266065e-01	2.59134188e-01	1.59505391e-01	7.30578856e-02	2.45199456e-02	8.17181321e-03	1.53601422e-03	1.53601422e-03
4.62606014e-01	4.02009763e-01	3.64504662e-01	3.09340470e-01	2.20613827e-01	1.36821693e-01	5.96210759e-02	1.90461788e-02	4.84404698e-03	2.18249290e-03	2.18249290e-03
5.39707016e-01	3.89540915e-01	3.57171120e-01	2.96909084e-01	2.09453861e-01	1.30202174e-01	5.60420825e-02	1.97235414e-02	5.15283118e-03	2.55042894e-03	2.55042894e-03
6.16808019e-01	3.40166589e-01	3.06530545e-01	2.46840274e-01	1.72282986e-01	1.03866765e-01	4.30444107e-02	1.17298161e-02	6.44533540e-04	1.52595179e-03	1.52595179e-03
6.93909021e-01	3.13801851e-01	2.77027234e-01	2.20315261e-01	1.51748612e-01	9.01594682e-02	3.59829006e-02	1.15358932e-02	3.21611517e-03	4.24745033e-04	4.24745033e-04
7.71010023e-01	2.70016893e-01	2.36487306e-01	1.85811314e-01	1.29302126e-01	7.60552774e-02	3.33091180e-02	1.25158502e-02	3.82262469e-03	1.34123929e-03	1.34123929e-03
8.48111025e-01	2.22541901e-01	1.91983801e-01	1.48188531e-01	1.10722928e-01	6.53800743e-02	2.87990673e-02	9.61424940e-03	3.32615728e-03	9.88262019e-04	9.88262019e-04
9.25212028e-01	1.86413065e-01	1.60880977e-01	1.23199734e-01	9.86374795e-02	5.63799106e-02	2.82927084e-02	1.04743451e-02	2.92232227e-03	1.70118907e-03	1.70118907e-03
1.00231303e+00	1.54335174e-01	1.35287914e-01	1.10215262e-01	8.86877933e-02	4.79478813e-02	2.14652861e-02	6.29690167e-03	2.33644256e-03	5.81787946e-04	5.81787946e-04
1.07941403e+00	1.17997715e-01	1.10434939e-01	9.69071097e-02	6.93582490e-02	4.36987443e-02	1.93444440e-02	7.09935180e-03	2.23413245e-03	2.26890485e-03	2.26890485e-03
1.15651503e+00	1.52001173e-01	1.40579595e-01	1.28292927e-01	7.63622354e-02	5.04447646e-02	2.02135088e-02	5.63489915e-03	2.62589370e-03	1.96388188e-03	1.96388188e-03
1.23361604e+00	1.69973179e-01	1.55441806e-01	1.38884855e-01	8.92748147e-02	5.70039214e-02	2.35789082e-02	8.08419292e-03	3.55249676e-03	6.30214870e-04	6.30214870e-04
1.31071704e+00	1.48412073e-01	1.30464398e-01	1.21722258e-01	7.53451291e-02	4.66883796e-02	2.19300704e-02	7.88272731e-03	1.83976490e-03	5.36877069e-04	5.36877069e-04
1.38781804e+00	1.40686692e-01	1.23593511e-01	1.11066346e-01	6.94883804e-02	4.33056862e-02	1.97479043e-02	9.77084909e-03	4.53544893e-03	1.11276618e-03	1.11276618e-03
1.46491904e+00	1.42838079e-01	1.20836370e-01	1.05508023e-01	6.52404665e-02	3.79604333e-02	1.78405453e-02	7.11862501e-03	4.90069929e-03	1.81432444e-03	1.81432444e-03
1.54202005e+00	1.41386026e-01	1.20974488e-01	9.72483302e-02	6.51692723e-02	3.64981412e-02	1.55327739e-02	6.83385618e-03	2.22427403e-03	2.77909219e-03	2.77909219e-03
1.61912105e+00	1.38010641e-01	1.17910530e-01	8.64523863e-02	6.64103774e-02	2.89525023e-02	1.47918653e-02	4.94375875e-03	2.98154675e-03	1.48274019e-03	1.48274019e-03
1.69622205e+00	1.20544927e-01	1.04381240e-01	7.92905485e-02	6.00045642e-02	2.70753482e-02	1.16299326e-02	5.62427133e-03	3.90505104e-03	2.09965057e-03	2.09965057e-03
1.77332305e+00	1.14479504e-01	9.54992148e-02	7.61256852e-02	5.37237249e-02	2.70988973e-02	1.24188191e-02	6.19988369e-03	3.02708279e-03	6.19619452e-04	6.19619452e-04
1.85042406e+00	1.00186093e-01	8.40216173e-02	7.03026568e-02	4.38349484e-02	2.29958429e-02	1.00964216e-02	4.35909748e-03	4.61110995e-03	1.24586806e-03	1.24586806e-03
1.92752506e+00	9.38137108e-02	8.60530873e-02	6.44365847e-02	3.87919407e-02	1.96489194e-02	5.90132444e-03	3.17316713e-03	2.91238234e-03	2.19721303e-04	2.19721303e-04
2.00462606e+00	8.52810429e-02	8.53108930e-02	6.47262898e-02	3.55879014e-02	1.59154056e-02	2.85183007e-03	3.40982489e-03	1.90352085e-03	4.66266900e-04	4.66266900e-04
2.08172706e+00	8.14604272e-02	8.91328241e-02	6.29180770e-02	3.97773916e-02	2.11150693e-02	6.43542363e-03	3.19030707e-03	1.65506572e-03	1.65120989e-03	1.65120989e-03
2.15882806e+00	9.09416000e-02	9.14432335e-02	6.77979711e-02	4.71139596e-02	2.60607173e-02	1.00137751e-02	2.89675826e-03	1.58278948e-03	2.03847190e-03	2.03847190e-03
2.23592907e+00	1.11279106e-01	1.02698502e-01	7.70389948e-02	5.43287152e-02	3.15188616e-02	1.32314033e-02	3.43027977e-03	1.58674365e-03	2.15871690e-03	2.15871690e-03
2.31303007e+00	1.20710166e-01	1.17822697e-01	8.86491762e-02	6.48225924e-02	4.00822370e-02	1.74723153e-02	4.69761522e-03	1.60698743e-03	1.60961047e-03	1.60961047e-03
2.39013107e+00	1.32055968e-01	1.26012339e-01	9.62868172e-02	6.97113396e-02	4.34766534e-02	1.84421539e-02	5.11398791e-03	9.38106854e-04	1.23970468e-03	1.23970468e-03
2.46723207e+00	1.39811497e-01	1.31112204e-01	1.04277097e-01	7.21772436e-02	4.80414124e-02	2.12465691e-02	7.37889007e-03	3.38732261e-04	2.39659020e-03	2.39659020e-03
2.54433308e+00	1.39466805e-01	1.25146386e-01	9.92870218e-02	7.04747619e-02	4.85781208e-02	1.91612689e-02	5.83182925e-03	3.65259387e-03	8.43516504e-04	8.43516504e-04
2.62143408e+00	1.36241836e-01	1.22533122e-01	9.47113566e-02	7.18344292e-02	4.75639877e-02	1.95765903e-02	6.80386424e-03	1.68380747e-03	1.73211483e-03	1.73211483e-03
2.69853508e+00	1.32143741e-01	1.20060478e-01	9.44869006e-02	7.23411435e-02	4.56672546e-02	1.89078823e-02	5.57002528e-03	1.70842508e-03	8.03646157e-04	8.03646157e-04
2.77563608e+00	1.37187857e-01	1.23895127e-01	1.00572450e-01	7.42068604e-02	4.72908399e-02	2.05451695e-02	5.54308317e-03	9.55199994e-04	3.53621922e-04	3.53621922e-04
2.85273709e+00	1.43081733e-01	1.28447238e-01	1.10517938e-01	7.57089242e-02	4.89366599e-02	2.25634575e-02	6.75476072e-03	9.63847203e-04	1.22871826e-03	1.22871826e-03
2.92983809e+00	1.46138745e-01	1.30293826e-01	1.14949733e-01	7.49188216e-02	5.01300612e-02	2.31752992e-02	7.36880066e-03	1.74329805e-03	1.13077339e-03	1.13077339e-03
3.00693909e+00	1.41042721e-01	1.25651593e-01	1.12255441e-01	7.37908710e-02	4.64134204e-02	2.06964473e-02	7.11992199e-03	1.97776742e-03	1.36361048e-03	1.36361048e-03
3.08404009e+00	1.25362521e-01	1.12074490e-01	9.78955410e-02	6.51692471e-02	3.89001225e-02	1.86741053e-02	6.00192452e-03	1.57462301e-03	1.78245865e-03	1.78245865e-03
3.16114109e+00	1.06961751e-01	1.01294100e-01	8.31345267e-02	6.11580184e-02	3.63172277e-02	1.90977928e-02	5.27322365e-03	1.95798396e-03	5.67510744e-04	5.67510744e-04
3.23824210e+00	9.93953054e-02	9.90246529e-02	8.40081156e-02	6.03367720e-02	4.03568950e-02	1.96881380e-02	5.99121846e-03	4.90924896e-04	5.47355127e-04	5.47355127e-04
3.31534310e+00	1.09141521e-01	1.06720041e-01	9.78774237e-02	7.10145601e-02	4.54840593e-02	2.28089281e-02	7.17941707e-03	1.37258236e-03	1.08022285e-04	1.08022285e-04
3.39244410e+00	1.19361884e-01	1.19460401e-01	1.01431475e-01	7.29955070e-02	4.42526720e-02	2.39104330e-02	8.74940533e-03	7.41235479e-04	1.21232637e-03	1.21232637e-03
3.46954510e+00	1.18097275e-01	1.20473758e-01	9.86940529e-02	6.58753567e-02	4.07568023e-02	2.27131768e-02	6.54008767e-03	2.61775582e-03	9.02691785e-04	9.02691785e-04
3.54664611e+00	1.06665274e-01	1.04974508e-01	8.42091628e-02	5.63313276e-02	3.76773843e-02	1.74730371e-02	6.28888390e-03	2.71346411e-03	1.72821226e-03	1.72821226e-03
3.62374711e+00	1.11435463e-01	9.85261282e-02	7.34221844e-02	6.06486572e-02	3.66973210e-02	1.40349508e-02	5.67778332e-03	8.77002302e-04	1.83158283e-03	1.83158283e-03
3.70084811e+00	1.74512055e-01	1.39504068e-01	9.92931321e-02	8.24746392e-02	3.78182498e-02	1.57235497e-02	5.41593404e-03	1.29565983e-03	2.01801788e-03	2.01801788e-03
3.77794911e+00	3.30129732e-01	2.79614160e-01	2.20546079e-01	1.59725536e-01	8.11014967e-02	3.73804796e-02	1.24087052e-02	1.25908502e-03	6.93043940e-04	6.93043940e-04
3.85505012e+00	6.41967499e-01	5.85619643e-01	4.88073980e-01	3.56035076e-01	2.05100823e-01	9.54690045e-02	2.71772099e-02	4.28715468e-03	5.88793208e-04	5.88793208e-04
3.93215112e+00	9.62649330e-01	9.10887496e-01	8.05855494e-01	6.19108579e-01	3.79436346e-01	1.70320089e-01	5.29144325e-02	7.80723296e-03	5.19282442e-04	5.19282442e-04
4.00925212e+00	9.95930541e-01	9.42787386e-01	8.43056276e-01	6.48231214e-01	4.02886075e-01	1.78255167e-01	5.84005100e-02	8.67411887e-03	1.37239190e-03	1.37239190e-03
4.08635312e+00	8.98035608e-01	8.32213760e-01	7.13511471e-01	5.15279586e-01	3.05886962e-01	1.30934374e-01	3.95301962e-02	6.19663403e-03	1.46275205e-03	1.46275205e-03
4.16345412e+00	7.95416113e-01	7.19712427e-01	5.99631894e-01	4.11578665e-01	2.36086032e-01	9.65198772e-02	2.90083649e-02	5.35115959e-03	2.19032631e-04	2.19032631e-04
4.24055513e+00	6.75297873e-01	6.02224841e-01	4.86936254e-01	3.16013248e-01	1.81770578e-01	7.31170392e-02	2.07188591e-02	3.97846891e-03	1.87971240e-03	1.87971240e-03
4.31765613e+00	5.53344075e-01	4.85923955e-01	3.87582226e-01	2.39980588e-01	1.37973189e-01	5.59050645e-02	1.60207907e-02	4.04994112e-03	1.11776063e-03	1.11776063e-03
4.39475713e+00	4.35942440e-01	3.76778432e-01	2.93722271e-01	1.73169665e-01	9.76165940e-02	3.82146165e-02	1.06763781e-02	2.96775600e-03	2.23783451e-03	2.23783451e-03
4.47185813e+00	3.31403481e-01	2.79841707e-01	2.14795107e-01	1.26740232e-01	7.08965715e-02	3.01436157e-02	6.35461640e-03	2.37919820e-03	6.41313222e-04	6.41313222e-04
4.54895914e+00	2.43407848e-01	1.97937119e-01	1.58015062e-01	8.86895696e-02	4.99691671e-02	1.87702649e-02	3.31661689e-03	1.18571803e-03	1.73711572e-03	1.73711572e-03
4.62606014e+00	1.79445919e-01	1.42580657e-01	1.16743304e-01	6.43070908e-02	3.97539019e-02	1.59041961e-02	3.06030200e-03	6.42553041e-04	1.51061548e-03	1.51061548e-03
4.70316114e+00	1.40504989e-01	1.08893628e-01	8.69911868e-02	5.18847779e-02	3.46098909e-02	1.32961719e-02	3.28567895e-03	1.44535299e-03	2.63403420e-03	2.63403420e-03
4.78026214e+00	1.15373384e-01	8.90694948e-02	7.17046811e-02	4.81423861e-02	2.93069467e-02	1.00039566e-02	3.65646875e-03	9.73277429e-04	1.04269566e-03	1.04269566e-03
4.85736315e+00	9.57209534e-02	7.47098847e-02	6.35804119e-02	4.10213554e-02	2.55628556e-02	6.95611878e-03	3.26691664e-03	1.01275301e-03	1.17006634e-03	1.17006634e-03
4.93446415e+00	7.66916865e-02	6.03272272e-02	5.40092517e-02	3.18745581e-02	2.01742040e-02	8.63895448e-03	1.00302639e-03	3.57442478e-04	1.92095742e-03	1.92095742e-03
5.01156515e+00	6.25439432e-02	4.44460320e-02	4.14219488e-02	2.24865695e-02	1.54361593e-02	6.55644106e-03	9.51800171e-04	8.64816972e-04	1.95609755e-03	1.95609755e-03
5.08866615e+00	5.14458450e-02	3.46565924e-02	3.15707126e-02	1.86178549e-02	1.03810539e-02	3.69684973e-03	1.24515248e-03	7.43066410e-04	6.40233818e-04	6.40233818e-04
5.16576715e+00	4.19680238e-02	2.60922849e-02	2.35646110e-02	1.70451817e-02	9.37919295e-03	5.17648080e-03	2.42536014e-03	1.57098546e-03	1.31372123e-03	1.31372123e-03
5.24286816e+00	3.27280930e-02	2.28934838e-02	1.76692775e-02	1.64292010e-02	1.11747303e-02	4.10061539e-03	6.99702820e-04	3.38805175e-04	2.07056807e-03	2.07056807e-03
5.31996916e+00	2.52151802e-02	1.58590316e-02	1.45869056e-02	1.24626969e-02	1.07882368e-02	2.50090790e-03	1.48965303e-03	7.44543886e-04	1.69482814e-03	1.69482814e-03
5.39707016e+00	1.94651069e-02	1.31910134e-02	1.04941284e-02	8.94943751e-03	1.01331352e-02	3.72139695e-03	1.73554199e-03	1.23403714e-03	1.06954809e-03	1.06954809e-03
5.47417116e+00	1.38712163e-02	1.13711926e-02	7.17582988e-03	7.33917186e-03	6.01764138e-03	2.67773128e-03	1.34245546e-03	6.96443022e-04	5.20452453e-04	5.20452453e-04
5.55127217e+00	8.81048715e-03	1.03197883e-02	2.52215492e-03	4.43616473e-03	5.44351850e-03	1.51648403e-03	3.19016776e-04	3.16879859e-04	1.24789299e-03	1.24789299e-03
5.62837317e+00	8.52928475e-03	4.02888485e-03	2.81961817e-03	2.10163934e-03	3.34426085e-03	1.22867395e-03	7.84562924e-04	1.63673156e-03	8.38453978e-04	8.38453978e-04
5.70547417e+00	1.00577566e-02	7.26920268e-03	6.14042599e-03	3.32634854e-03	3.09982140e-03	8.50014642e-04	7.74643417e-04	7.89643168e-04	6.15965561e-04	6.15965561e-04
5.78257517e+00	9.90992392e-03	1.54711885e-02	1.07880003e-02	6.22663444e-03	2.44005159e-03	1.34009661e-03	2.99535394e-03	8.83289175e-04	3.75600785e-04	3.75600785e-04
5.85967618e+00	1.12091305e-02	2.00855998e-02	9.75591191e-03	5.46873136e-03	5.35200269e-03	1.43949464e-03	1.23546262e-03	1.44366187e-03	6.88101547e-04	6.88101547e-04
5.93677718e+00	1.33070513e-02	2.04023795e-02	9.95768341e-03	6.72420946e-03	3.93873606e-03	1.33105872e-03	1.44013602e-03	4.20737048e-04	9.54505030e-04	9.54505030e-04
6.01387818e+00	1.52905275e-02	2.02692506e-02	1.12095564e-02	7.15440528e-03	4.32714592e-03	2.71763246e-03	2.39157771e-03	2.26757461e-03	3.30488487e-03	3.30488487e-03
6.09097918e+00	1.71052854e-02	1.84274740e-02	1.51838004e-02	7.82405864e-03	5.03113254e-03	1.98171439e-03	5.66500567e-04	1.49792931e-03	2.74085346e-03	2.74085346e-03
6.16808019e+00	1.72604464e-02	1.76203636e-02	1.42539313e-02	4.89338737e-03	5.52593212e-03	1.46625762e-03	1.88808916e-04	2.81248462e-03	1.41723045e-03	1.41723045e-03
6.24518119e+00	1.27520584e-02	1.36663390e-02	1.41969438e-02	2.94863351e-03	1.83234889e-03	3.04030071e-03	2.48595409e-03	1.53001746e-03	1.68055373e-03	1.68055373e-03
6.32228219e+00	6.72904430e-03	1.14012219e-02	9.58645225e-03	6.54258262e-03	2.85179849e-03	2.13017342e-03	8.16594143e-04	7.81187448e-04	1.02564089e-03	1.02564089e-03
6.39938319e+00	7.60863431e-03	1.25253572e-02	3.23486945e-03	8.29598798e-03	2.66298156e-03	1.66778549e-03	5.14427240e-04	1.59231845e-03	6.46893926e-04	6.46893926e-04
6.47648419e+00	9.22791216e-03	1.13770676e-02	3.55927318e-03	8.71313436e-03	4.46892730e-03	2.75849800e-03	8.12502110e-04	4.46638130e-04	3.51458678e-04	3.51458678e-04
6.55358520e+00	1.41700188e-02	1.10339972e-02	8.05958994e-03	6.00552471e-03	3.86365749e-03	1.67816929e-03	1.67437203e-03	1.07944658e-03	9.21614305e-04	9.21614305e-04
6.63068620e+00	1.52887011e-02	1.24760472e-02	1.00215056e-02	3.52029845e-03	3.60581673e-03	1.61969197e-03	8.88162300e-04	5.52945230e-04	6.64546651e-04	6.64546651e-04
6.70778720e+00	1.68015039e-02	1.36490053e-02	9.29384234e-03	6.15039760e-03	7.31568177e-04	1.29157328e-03	1.25997330e-03	9.36243630e-04	4.60821394e-04	4.60821394e-04
6.78488820e+00	1.80901758e-02	1.45927889e-02	9.68599416e-03	7.96623629e-03	5.91432357e-04	1.25686429e-03	1.91468091e-04	5.60317091e-04	2.57238361e-03	2.57238361e-03
6.86198921e+00	2.25689764e-02	1.54135068e-02	1.14784457e-02	6.88869346e-03	2.90015237e-03	1.15133126e-03	1.64022106e-03	1.61709180e-03	1.51146933e-03	1.51146933e-03
6.93909021e+00	2.29968468e-02	1.63386022e-02	1.40420152e-02	5.11688204e-03	1.61999709e-03	6.47694942e-04	2.00122110e-03	1.17870895e-03	8.78422887e-04	8.78422887e-04
7.01619121e+00	2.54697940e-02	1.92032425e-02	1.50046581e-02	4.32616947e-03	2.05171938e-03	5.99620185e-04	7.37885955e-04	3.74528191e-04	7.07335844e-04	7.07335844e-04
7.09329221e+00	2.73030170e-02	2.16989003e-02	1.25607684e-02	6.12186364e-03	5.34904105e-03	5.68520790e-04	6.20550718e-04	1.36925370e-03	1.42047758e-03	1.42047758e-03
7.17039322e+00	2.99699432e-02	2.16843154e-02	1.39419084e-02	4.24784788e-03	3.45087157e-03	1.51540680e-03	2.24355643e-03	2.65689816e-03	1.83631355e-04	1.83631355e-04
7.24749422e+00	2.33463597e-02	1.44863615e-02	7.84662528e-03	3.39291161e-03	3.03376066e-03	2.13563814e-03	1.52969330e-03	1.25293603e-03	4.62328539e-04	4.62328539e-04
7.32459522e+00	1.57517449e-02	7.88062884e-03	5.19442457e-03	3.63911838e-03	2.57165757e-03	9.98041612e-05	9.60213527e-04	4.00565478e-04	2.67878430e-04	2.67878430e-04
7.40169622e+00	9.22437181e-03	5.99240045e-03	3.94109903e-03	4.38721742e-03	2.48049323e-03	5.22044066e-04	1.39457065e-03	2.00308660e-03	5.71951031e-04	5.71951031e-04
7.47879722e+00	5.00210229e-03	8.24707826e-03	6.17141441e-03	9.33231726e-03	6.75946031e-03	4.25005191e-03	9.31939948e-03	6.92815049e-03	3.01510471e-03	3.01510471e-03
7.55589823e+00	5.44465185e-03	1.01401892e-02	4.25730956e-03	6.35835457e-03	1.28093278e-03	1.49858730e-03	7.35755624e-03	6.47609723e-03	2.59025504e-03	2.59025504e-03
7.63299923e+00	2.28227930e-03	6.83990488e-03	3.77148280e-03	4.40405532e-03	5.42641834e-03	3.02541035e-03	1.26121977e-03	3.07615346e-03	7.58878625e-05	7.58878625e-05
7.71010023e+00	3.52452602e-03	6.29451857e-03	3.85743101e-03	1.87110358e-03	1.37840857e-03	1.61356944e-03	4.78786819e-04	5.41600479e-04	6.92637986e-04	6.92637986e-04
7.78720123e+00	3.33961736e-03	3.47344226e-03	4.05302761e-03	1.52942650e-03	2.84081851e-03	1.48072998e-03	2.53267663e-04	1.06144514e-03	7.34939961e-04	7.34939961e-04
7.86430224e+00	2.90657178e-03	2.28165700e-03	2.34850813e-03	1.31590937e-03	1.99174620e-03	1.67002875e-03	9.75064416e-04	7.58255686e-04	3.47964699e-04	3.47964699e-04
7.94140324e+00	4.62170943e-03	1.40025361e-03	3.40367626e-03	2.26989160e-03	1.42454448e-03	2.43703861e-03	8.35209878e-04	1.47347431e-03	1.27626470e-03	1.27626470e-03
8.01850424e+00	4.15228945e-03	2.69039076e-03	2.47594128e-03	4.24091350e-03	6.59092987e-04	4.15687021e-04	7.96493898e-04	9.15946187e-04	2.03934448e-04	2.03934448e-04
8.09560524e+00	4.70001248e-03	1.94477508e-03	1.52344075e-03	4.22898693e-03	2.26835490e-03	1.10205606e-03	7.02648776e-04	8.39706075e-04	5.67916231e-04	5.67916231e-04
8.17270625e+00	3.80135486e-03	1.53359971e-03	3.88157336e-03	3.63782746e-03	1.39181492e-03	1.12536006e-03	4.55608266e-04	2.15026349e-03	7.49074261e-04	7.49074261e-04
8.24980725e+00	5.44308601e-03	1.09204265e-03	3.96723138e-03	2.65309640e-03	1.58651514e-03	1.69113622e-03	7.27963366e-04	1.05157019e-03	3.71934385e-04	3.71934385e-04
8.32690825e+00	5.48662900e-03	3.36298156e-03	3.28304555e-03	3.18311580e-03	1.01652914e-03	1.67835160e-03	1.58665199e-03	1.52523257e-03	8.60588304e-04	8.60588304e-04
8.40400925e+00	5.75180798e-03	1.66643778e-03	3.64995241e-03	2.09234523e-03	2.44949107e-03	8.48833922e-04	1.60428826e-03	1.92363370e-03	6.22094630e-04	6.22094630e-04
8.48111025e+00	6.04021989e-03	4.37636831e-03	2.90749954e-03	1.58221972e-03	2.46033632e-03	6.72330172e-04	1.15660106e-03	7.46143468e-04	9.52837033e-04	9.52837033e-04
8.55821126e+00	6.19209864e-03	2.42665051e-03	3.52869865e-03	9.96761954e-04	2.30336947e-03	8.61386316e-04	4.13404491e-04	1.39362802e-03	1.50690444e-03	1.50690444e-03
8.63531226e+00	4.67247682e-03	2.74888835e-03	2.02968956e-03	1.14427916e-03	1.54720668e-03	1.58343147e-03	2.75096312e-03	6.42825043e-04	1.80266402e-03	1.80266402e-03
8.71241326e+00	9.05717992e-03	2.48557460e-03	6.80114253e-03	6.60785959e-04	1.83907608e-03	1.47255496e-03	4.08665034e-03	9.87353451e-04	1.35341439e-03	1.35341439e-03
8.78951426e+00	6.60845308e-03	2.42942604e-03	6.73591347e-03	2.22022227e-03	1.33037980e-03	1.67009912e-03	6.53607756e-03	7.89138863e-04	2.10512902e-03	2.10512902e-03
8.86661527e+00	2.11358214e-03	5.91218628e-03	9.63341267e-03	1.34409163e-03	1.23166991e-03	2.54671495e-03	2.46625648e-03	8.09535740e-04	5.32974514e-04	5.32974514e-04
8.94371627e+00	7.34711571e-03	7.22195656e-03	9.42316914e-03	4.04847321e-03	2.45387597e-03	1.90223904e-03	2.25975573e-03	4.31308659e-04	9.77600935e-04	9.77600935e-04
9.02081727e+00	8.08542381e-03	5.36723610e-03	6.25258799e-03	6.84415020e-03	2.79336913e-03	9.60874226e-04	1.07556943e-03	1.48554067e-03	1.78587264e-03	1.78587264e-03
9.09791827e+00	7.57588047e-03	6.38015345e-03	7.19249426e-03	4.85448121e-03	1.69449132e-03	7.96521196e-04	8.81317767e-04	4.59363964e-04	6.42667436e-04	6.42667436e-04
9.17501928e+00	8.61231543e-03	4.52390245e-03	5.97227721e-03	4.68485778e-03	4.08222850e-04	2.21242720e-03	5.43620604e-04	1.34830017e-03	3.97944056e-04	3.97944056e-04
9.25212028e+00	4.69489182e-03	4.83011353e-03	6.29149699e-03	3.65068478e-03	1.43190481e-03	1.56391011e-03	1.65572671e-04	1.57466066e-03	4.34069021e-04	4.34069021e-04
9.32922128e+00	3.33174782e-03	2.71081401e-03	5.56812588e-03	1.96813683e-03	6.27015875e-04	2.64870755e-03	7.71409224e-04	7.09128434e-04	2.03693486e-03	2.03693486e-03
9.40632228e+00	2.23924793e-03	1.99644798e-03	4.19395829e-03	4.73720626e-04	1.40291838e-03	2.29195257e-03	1.25785897e-03	1.35791439e-03	1.16111536e-03	1.16111536e-03
9.48342328e+00	9.60680319e-04	1.14938087e-03	6.28438228e-03	5.09737737e-04	1.57199652e-03	1.00487373e-03	8.86671003e-04	1.31512969e-04	1.61508428e-03	1.61508428e-03
9.56052429e+00	9.37126828e-04	1.98074862e-03	4.24822704e-03	1.14433062e-03	1.63206062e-03	1.15096200e-03	1.05122624e-03	1.63819314e-03	9.01977826e-04	9.01977826e-04
9.63762529e+00	1.73536775e-03	1.17885421e-03	5.49725864e-03	7.63228299e-04	1.44986769e-03	5.75463285e-04	1.11156024e-03	1.55395145e-03	1.25856060e-03	1.25856060e-03
9.71472629e+00	1.50567666e-03	2.71202202e-03	3.79224852e-03	2.14565227e-03	2.28585323e-03	1.05135554e-03	8.82510214e-04	1.12046981e-03	1.51756331e-03	1.51756331e-03
9.79182729e+00	1.52694654e-03	2.83423164e-03	5.48571627e-03	1.70769178e-03	3.74552842e-03	9.27597447e-04	7.20032689e-04	4.41081835e-04	2.09136422e-03	2.09136422e-03
9.86892830e+00	2.12887924e-03	9.77538813e-04	5.04878495e-03	2.29686445e-03	1.82321508e-03	1.44590870e-03	1.16549052e-03	1.17544053e-03	1.90210644e-03	1.90210644e-03
9.94602930e+00	2.46781770e-03	2.05530911e-03	4.77106540e-03	3.70805662e-03	1.45940967e-03	3.05188018e-04	9.59815588e-04	5.58316300e-04	1.11490745e-03	1.11490745e-03
1.00231303e+01	3.39158806e-03	9.24549092e-04	4.31515607e-03	2.99833643e-03	1.42182588e-03	6.12666603e-04	9.48379454e-04	1.60903243e-03	5.33590689e-04	5.33590689e-04
