# Supplementary material for: Observation of angular momentum transfer among crystal lattice modes
Source: Nat Phys. 2026 May 12;22(7):1100–6. doi: 10.1038/s41567-026-03274-8 (PMC13423836; doi:10.1038/s41567-026-03274-8)
Supplement: Supplementary file 11 — Source data for Extended Data Fig. 2b–e. [file 41567_2026_3274_MOESM11_ESM.zip › extended_fig2e_TKE_Bi2Se3_THz_fluence.txt]

TKE signals of Bi2Se3 at THz fluence, TKE signal is in a.u.
Time (ps)	TKE (100% THz)	TKE (96% THz)	TKE (87% THz)	TKE (74% THz)	TKE (57% THz)	TKE (39% THz)	TKE (22% THz)	TKE (9% THz)	TKE (1.5% THz)	TKE (1% THz)
-3.90000000e+00	-1.40748400e-02	-1.30917300e-02	-1.05448400e-02	-9.57106500e-03	-6.62941800e-03	-3.00065000e-03	-2.81168300e-03	-1.08830300e-03	-1.89708800e-03	-2.28940000e-03
-3.89000000e+00	-1.47620700e-02	-1.32405200e-02	-1.09143700e-02	-8.62547900e-03	-7.25493800e-03	-3.60157300e-03	-3.08260600e-03	-2.30816900e-03	-2.23438500e-03	-3.05818400e-03
-3.88000000e+00	-1.46272300e-02	-1.39178000e-02	-1.00343200e-02	-7.50967100e-03	-6.56748900e-03	-2.59551800e-03	-2.28890300e-03	-2.57866400e-03	-1.85606600e-03	-2.29200800e-03
-3.87000000e+00	-1.52724800e-02	-1.35250200e-02	-1.10918500e-02	-7.87268300e-03	-5.74173000e-03	-2.50580800e-03	-1.93242700e-03	-2.43344800e-03	-1.85741900e-03	-1.41552300e-03
-3.86000000e+00	-1.35710400e-02	-1.30114700e-02	-1.24568800e-02	-7.27619800e-03	-5.17087400e-03	-3.37806200e-03	-1.65408100e-03	-2.29960400e-03	-2.52386000e-03	-3.42682700e-03
-3.85000000e+00	-1.48719900e-02	-1.26425900e-02	-9.75308400e-03	-7.79402900e-03	-5.59778800e-03	-2.20721600e-03	-1.87407100e-03	-3.17968000e-03	-1.72206200e-03	-2.44278900e-03
-3.84000000e+00	-1.52248300e-02	-1.28675100e-02	-1.10498600e-02	-8.07316900e-03	-5.80783700e-03	-3.19285000e-03	-2.83013700e-03	-1.96630300e-03	-3.20863800e-03	-2.80822600e-03
-3.83000000e+00	-1.53766800e-02	-1.25817100e-02	-1.03169000e-02	-9.06048600e-03	-5.54982200e-03	-3.26115800e-03	-3.34774800e-03	-2.27390000e-03	-2.20702900e-03	-1.42480800e-03
-3.82000000e+00	-1.62011500e-02	-1.35873500e-02	-1.16873100e-02	-8.98115600e-03	-6.09663600e-03	-2.69435200e-03	-3.19120700e-03	-1.61006900e-03	-1.45782300e-03	-2.97794400e-03
-3.81000000e+00	-1.52736200e-02	-1.34339700e-02	-1.08311000e-02	-9.06388800e-03	-6.53881600e-03	-3.55945400e-03	-2.91793100e-03	-1.73974300e-03	-1.25218600e-03	-3.77783800e-03
-3.80000000e+00	-1.54347500e-02	-1.25044200e-02	-1.17268000e-02	-7.80902200e-03	-6.71764700e-03	-2.79935900e-03	-1.82316200e-03	-3.56495600e-03	-1.56017200e-03	-3.66575900e-03
-3.79000000e+00	-1.59697700e-02	-1.32531300e-02	-1.11285300e-02	-8.15377800e-03	-5.86453700e-03	-4.08876500e-03	-3.09684000e-03	-2.52685400e-03	-1.96983800e-03	-2.11309500e-03
-3.78000000e+00	-1.42609100e-02	-1.28713300e-02	-9.92494100e-03	-9.00784100e-03	-5.80204700e-03	-3.18144700e-03	-2.20434300e-03	-1.61082300e-03	-1.67722400e-03	-1.94625400e-03
-3.77000000e+00	-1.41256300e-02	-1.26443000e-02	-1.13153500e-02	-9.19613700e-03	-3.61641300e-03	-3.98852800e-03	-1.29461200e-03	-2.38831300e-03	-2.42906000e-03	-1.83888100e-03
-3.76000000e+00	-1.44403200e-02	-1.28972200e-02	-1.13809500e-02	-8.23233500e-03	-4.25404700e-03	-3.87733200e-03	-2.38875000e-03	-3.41773100e-03	-2.56300100e-03	-3.09856100e-03
-3.75000000e+00	-1.44233600e-02	-1.25058000e-02	-1.03500600e-02	-7.96538800e-03	-4.46868700e-03	-4.07988900e-03	-2.38117900e-03	-3.24560500e-03	-3.25534900e-03	-1.34308500e-03
-3.74000000e+00	-1.46164100e-02	-1.25031700e-02	-9.76776600e-03	-8.69842000e-03	-5.78986800e-03	-3.40110400e-03	-3.91801900e-03	-1.88562800e-03	-2.71187400e-03	-1.65445100e-03
-3.73000000e+00	-1.43530500e-02	-1.30146600e-02	-1.16027000e-02	-8.03271000e-03	-6.36086100e-03	-3.13428300e-03	-2.04846400e-03	-2.55805600e-03	-2.88953100e-03	-2.78240500e-03
-3.72000000e+00	-1.60353100e-02	-1.28206200e-02	-1.07084200e-02	-9.03354300e-03	-5.56858700e-03	-1.35906400e-03	-1.64204400e-03	-2.14145100e-03	-2.54040500e-03	-2.59672700e-03
-3.71000000e+00	-1.57908000e-02	-1.23572400e-02	-9.96873200e-03	-7.23386600e-03	-5.85909100e-03	-2.43149700e-03	-2.88786200e-03	-2.07806500e-03	-2.45327700e-03	-3.09659500e-03
-3.70000000e+00	-1.61395200e-02	-1.30946100e-02	-1.07861000e-02	-8.29460900e-03	-6.75388100e-03	-3.29926200e-03	-3.05062600e-03	-2.44818900e-03	-2.14828800e-03	-2.68453500e-03
-3.69000000e+00	-1.63089800e-02	-1.29907500e-02	-1.12239000e-02	-7.82626900e-03	-6.71050700e-03	-3.02356800e-03	-1.95812300e-03	-2.17894700e-03	-1.51996200e-03	-2.85075200e-03
-3.68000000e+00	-1.61410700e-02	-1.24817000e-02	-1.14435700e-02	-8.71143900e-03	-5.71939100e-03	-1.34918500e-03	-2.93533400e-03	-5.26497800e-04	-1.56801000e-03	-1.88041700e-03
-3.67000000e+00	-1.51908700e-02	-1.31329000e-02	-1.12382300e-02	-8.24937200e-03	-5.53548700e-03	-3.95168900e-03	-2.79704900e-03	-1.26699700e-03	-1.20552000e-03	-1.93751400e-03
-3.66000000e+00	-1.42645800e-02	-1.18094600e-02	-9.19050900e-03	-7.13264800e-03	-6.09111200e-03	-2.67042100e-03	-3.16568300e-03	-2.71091200e-03	-8.22542400e-04	-3.20530300e-03
-3.65000000e+00	-1.31532400e-02	-1.37360100e-02	-1.13073500e-02	-8.35247800e-03	-5.60376800e-03	-2.45115200e-03	-2.34672000e-03	-2.73145800e-03	-1.33093600e-03	-1.47093200e-03
-3.64000000e+00	-1.35973600e-02	-1.26232400e-02	-1.12430600e-02	-8.11479500e-03	-4.41590200e-03	-3.32184500e-03	-6.86608200e-04	-2.66901100e-03	-1.52477500e-03	-3.22559000e-03
-3.63000000e+00	-1.52247400e-02	-1.14701100e-02	-1.04732600e-02	-7.78993200e-03	-5.83036000e-03	-3.58785900e-03	-2.45900900e-03	-2.73042800e-03	-1.79187600e-03	-2.55976400e-03
-3.62000000e+00	-1.53702300e-02	-1.16099400e-02	-9.96949700e-03	-8.19267000e-03	-6.38987700e-03	-3.62759700e-03	-2.28082900e-03	-2.68126800e-03	-2.76582300e-03	-2.19427500e-03
-3.61000000e+00	-1.40525500e-02	-1.11257300e-02	-1.10158500e-02	-8.24498400e-03	-4.49705200e-03	-3.41871700e-03	-1.69115100e-03	-3.60550600e-03	-2.66957700e-03	-3.04670800e-03
-3.60000000e+00	-1.53879000e-02	-1.20311500e-02	-1.12503200e-02	-7.71784100e-03	-4.77328800e-03	-3.73822500e-03	-2.83887900e-03	-2.90352500e-03	-1.71183400e-03	-1.79158000e-03
-3.59000000e+00	-1.51903700e-02	-1.33017100e-02	-9.83517800e-03	-8.43344200e-03	-5.28379000e-03	-2.85976200e-03	-1.32046300e-03	-2.03337400e-03	-2.30336200e-03	-1.45355100e-03
-3.58000000e+00	-1.55095200e-02	-1.35753800e-02	-1.13353300e-02	-8.93494700e-03	-5.92311500e-03	-1.77968200e-03	-2.14259200e-03	-2.40176600e-03	-1.91420600e-03	-1.99582600e-03
-3.57000000e+00	-1.50259700e-02	-1.33349100e-02	-1.05514800e-02	-7.66452100e-03	-6.53870800e-03	-3.66447900e-03	-1.89685400e-03	-1.46730800e-03	-1.26126000e-03	-2.24770400e-03
-3.56000000e+00	-1.57129900e-02	-1.22705000e-02	-1.03417700e-02	-7.59596100e-03	-6.45696900e-03	-2.29327800e-03	-2.11677100e-03	-2.84320100e-03	-2.06214900e-03	-2.55727800e-03
-3.55000000e+00	-1.55647900e-02	-1.26438300e-02	-1.11808100e-02	-8.33357800e-03	-6.45155000e-03	-2.93866700e-03	-1.87987200e-03	-2.07511500e-03	-1.27699700e-03	-2.39023000e-03
-3.54000000e+00	-1.50303300e-02	-1.33462300e-02	-1.16253900e-02	-8.94326600e-03	-6.58997500e-03	-3.78878500e-03	-1.48666600e-03	-1.63568000e-03	-2.05262400e-03	-2.67740700e-03
-3.53000000e+00	-1.43876300e-02	-1.26228300e-02	-1.13341200e-02	-6.41821000e-03	-5.86664100e-03	-3.15915600e-03	-2.99427900e-03	-2.35193700e-03	-2.05775300e-03	-2.70975000e-03
-3.52000000e+00	-1.47434300e-02	-1.23391800e-02	-1.11148600e-02	-7.70723000e-03	-6.44894600e-03	-3.99773400e-03	-2.18320500e-03	-3.25284800e-03	-1.04309000e-03	-1.94994100e-03
-3.51000000e+00	-1.37960500e-02	-1.30947800e-02	-1.09360900e-02	-7.66585400e-03	-6.35309100e-03	-3.21101200e-03	-1.80632200e-03	-2.69848500e-03	-1.46373100e-03	-2.31269000e-03
-3.50000000e+00	-1.46466100e-02	-1.21780000e-02	-1.05652000e-02	-7.22139400e-03	-6.42070900e-03	-3.39269200e-03	-2.44422800e-03	-2.79251700e-03	-2.26389900e-03	-2.96797700e-03
-3.49000000e+00	-1.56488700e-02	-1.21779100e-02	-1.01526700e-02	-8.42108800e-03	-5.06335000e-03	-3.75309800e-03	-2.91782400e-03	-1.26960200e-03	-1.24144700e-03	-3.67980100e-03
-3.48000000e+00	-1.40763900e-02	-1.13462500e-02	-1.04750200e-02	-8.39566800e-03	-5.92488800e-03	-2.31023400e-03	-2.87233600e-03	-1.63485800e-03	-1.47632900e-03	-1.72960700e-03
-3.47000000e+00	-1.60978500e-02	-1.27470200e-02	-1.07240100e-02	-9.25291000e-03	-6.47575300e-03	-3.17462400e-03	-3.02363300e-03	-1.96596100e-03	-2.27088600e-03	-1.55132200e-03
-3.46000000e+00	-1.51243600e-02	-1.21844200e-02	-1.07891000e-02	-8.31827900e-03	-5.18398800e-03	-3.16801900e-03	-3.26085600e-03	-2.02052800e-03	-2.03751700e-03	-2.07975400e-03
-3.45000000e+00	-1.53285100e-02	-1.33636600e-02	-1.02165200e-02	-7.44132700e-03	-4.77745400e-03	-2.81791600e-03	-2.10383600e-03	-1.79696700e-03	-1.12136800e-03	-3.23370900e-03
-3.44000000e+00	-1.61222500e-02	-1.35541000e-02	-1.10577300e-02	-8.33930700e-03	-5.69368600e-03	-2.97629700e-03	-2.65684700e-03	-1.51181900e-03	-1.59255600e-03	-4.33567200e-03
-3.43000000e+00	-1.47957600e-02	-1.33145300e-02	-1.03167700e-02	-7.09380300e-03	-6.09833300e-03	-2.90388200e-03	-1.89133500e-03	-1.97834300e-03	-1.63409400e-03	-3.41620400e-03
-3.42000000e+00	-1.45606400e-02	-1.27103300e-02	-9.89110400e-03	-8.25302800e-03	-6.40876700e-03	-2.56148000e-03	-2.47805900e-03	-2.13578400e-03	-1.44969500e-03	-3.35445800e-03
-3.41000000e+00	-1.51997800e-02	-1.34203800e-02	-1.06321700e-02	-8.36718600e-03	-6.54624900e-03	-2.54106200e-03	-2.56677400e-03	-2.41605900e-03	-6.28146500e-04	-3.55605500e-03
-3.40000000e+00	-1.51908300e-02	-1.21790800e-02	-9.61261900e-03	-7.71665500e-03	-5.63577100e-03	-3.86317400e-03	-1.91186700e-03	-1.96078500e-03	-1.27016100e-03	-2.34446800e-03
-3.39000000e+00	-1.50907500e-02	-1.29660700e-02	-9.97619500e-03	-7.46141100e-03	-5.97776900e-03	-3.96429500e-03	-2.06027500e-03	-3.76774100e-03	-7.78326200e-04	-3.68588800e-03
-3.38000000e+00	-1.60563100e-02	-1.21743300e-02	-1.09684400e-02	-8.11657000e-03	-5.16486700e-03	-3.31209600e-03	-3.65974100e-03	-2.79507500e-03	-1.23972900e-03	-3.69478500e-03
-3.37000000e+00	-1.51557500e-02	-1.17464500e-02	-1.15291300e-02	-7.76347800e-03	-4.98780200e-03	-2.50616000e-03	-2.85051000e-03	-3.56528500e-03	-3.16666700e-03	-3.15576100e-03
-3.36000000e+00	-1.52428500e-02	-1.37091900e-02	-1.10723400e-02	-7.22016900e-03	-5.86972000e-03	-3.12531900e-03	-2.95108800e-03	-2.95457800e-03	-2.96029500e-03	-2.77807000e-03
-3.35000000e+00	-1.41169000e-02	-1.32068800e-02	-1.09255900e-02	-7.62153700e-03	-4.62402700e-03	-2.95072400e-03	-1.65753300e-03	-2.30966100e-03	-1.34318700e-03	-2.53712900e-03
-3.34000000e+00	-1.52109400e-02	-1.36886700e-02	-9.91524600e-03	-8.13751600e-03	-3.98731800e-03	-3.20693000e-03	4.01977200e-04	-2.70504000e-03	-1.40770600e-03	-3.26548800e-03
-3.33000000e+00	-1.45011200e-02	-1.34422100e-02	-1.04220900e-02	-8.68458200e-03	-4.91058000e-03	-4.41443500e-03	-2.15616600e-04	-2.46053900e-03	-2.14427800e-03	-3.37356200e-03
-3.32000000e+00	-1.45694700e-02	-1.26128100e-02	-1.06596800e-02	-9.23911500e-03	-6.40288300e-03	-4.01670700e-03	-9.61657900e-04	-1.95786800e-03	-1.80175400e-03	-2.23581300e-03
-3.31000000e+00	-1.49705200e-02	-1.33115000e-02	-1.11423200e-02	-9.52613900e-03	-6.53110800e-03	-3.74738200e-03	-2.60257600e-03	-1.84530200e-03	-1.79727800e-03	-2.12670600e-03
-3.30000000e+00	-1.57823600e-02	-1.22213500e-02	-9.99719400e-03	-9.35302500e-03	-6.85297800e-03	-3.48467700e-03	-2.58509500e-03	-1.88734500e-03	-2.50524600e-03	-3.44889300e-03
-3.29000000e+00	-1.41677600e-02	-1.11140200e-02	-1.06116300e-02	-8.26315300e-03	-6.39853300e-03	-2.77660100e-03	-3.20509500e-03	-1.61343800e-03	-3.48970900e-03	-2.42571600e-03
-3.28000000e+00	-1.55127000e-02	-1.20487200e-02	-1.18796800e-02	-8.06023500e-03	-6.76767400e-03	-3.26458900e-03	-2.09776400e-03	-2.53474600e-03	-3.45267300e-03	-1.46517800e-03
-3.27000000e+00	-1.60282600e-02	-1.31621500e-02	-1.10661300e-02	-8.56362100e-03	-6.51148500e-03	-3.82570700e-03	-2.09253300e-03	-2.56962300e-03	-3.38952700e-03	-2.06378500e-03
-3.26000000e+00	-1.59472800e-02	-1.29322900e-02	-1.03041500e-02	-8.62837200e-03	-4.94781500e-03	-3.75978300e-03	-2.80865500e-03	-1.62584000e-03	-1.52106500e-03	-2.42781000e-03
-3.25000000e+00	-1.64073600e-02	-1.21992100e-02	-1.08942100e-02	-7.34366000e-03	-6.73471700e-03	-1.98024200e-03	-2.43724600e-03	-1.97314600e-03	-1.48890300e-03	-2.59672400e-03
-3.24000000e+00	-1.61914800e-02	-1.20941100e-02	-1.15178000e-02	-6.97846900e-03	-5.38364700e-03	-3.05721500e-03	-3.18177200e-03	-1.97540000e-03	-1.59429000e-03	-3.37830400e-03
-3.23000000e+00	-1.47697300e-02	-1.27532600e-02	-1.01146200e-02	-6.96238700e-03	-4.68760600e-03	-4.04523900e-03	-3.08702600e-03	-2.15051600e-03	-2.00691100e-03	-3.69759800e-03
-3.22000000e+00	-1.60793000e-02	-1.17437000e-02	-1.03235800e-02	-8.50485700e-03	-4.96972700e-03	-3.63309600e-03	-3.32953000e-03	-2.19570500e-03	-1.63675800e-03	-2.59778200e-03
-3.21000000e+00	-1.54118900e-02	-1.09259200e-02	-1.03868900e-02	-8.97525600e-03	-5.43147300e-03	-2.69997100e-03	-2.31520500e-03	-2.59847400e-03	-1.53071700e-03	-2.25524800e-03
-3.20000000e+00	-1.56015700e-02	-1.28961800e-02	-1.04075700e-02	-8.75274400e-03	-5.41468000e-03	-3.64782900e-03	-1.58891000e-03	-1.79295500e-03	-1.43013000e-03	-2.94679300e-03
-3.19000000e+00	-1.54569100e-02	-1.29923700e-02	-1.05462800e-02	-9.03122100e-03	-4.77029800e-03	-3.20391100e-03	-1.09431300e-03	-1.31854700e-03	-2.92485700e-03	-2.57502400e-03
-3.18000000e+00	-1.44915800e-02	-1.29451200e-02	-1.06090600e-02	-8.52494400e-03	-5.38634500e-03	-3.27878600e-03	-1.35377100e-03	-2.02391500e-03	-1.75249000e-03	-2.05857200e-03
-3.17000000e+00	-1.52138900e-02	-1.32232100e-02	-1.07368700e-02	-8.13090600e-03	-4.93113000e-03	-3.36064500e-03	-2.08649200e-03	-1.92045800e-03	-1.20964900e-03	-3.33894800e-03
-3.16000000e+00	-1.63384000e-02	-1.21604700e-02	-1.18447700e-02	-7.73707300e-03	-6.64859400e-03	-1.30418800e-03	-2.67191500e-03	-2.10213900e-03	-2.06991300e-03	-4.15664300e-03
-3.15000000e+00	-1.47990600e-02	-1.29459800e-02	-1.20373200e-02	-6.91345700e-03	-5.64048300e-03	-1.92110300e-03	-3.29163000e-03	-2.58773100e-03	-3.11297500e-03	-2.93484600e-03
-3.14000000e+00	-1.50027400e-02	-1.43332000e-02	-1.16882300e-02	-7.45315700e-03	-5.85644700e-03	-3.25993600e-03	-2.81990200e-03	-1.99172100e-03	-2.17040900e-03	-3.13532700e-03
-3.13000000e+00	-1.56883800e-02	-1.32350600e-02	-1.10941000e-02	-7.58152100e-03	-5.84571900e-03	-3.06388700e-03	-2.96415300e-03	-2.28038700e-03	-2.35290000e-03	-2.10094700e-03
-3.12000000e+00	-1.47950500e-02	-1.20523900e-02	-1.21799600e-02	-7.59328700e-03	-6.44034800e-03	-3.63271500e-03	-3.16081500e-03	-1.89078200e-03	-1.05695700e-03	-3.25324600e-03
-3.11000000e+00	-1.50190200e-02	-1.30674000e-02	-1.14201600e-02	-6.75678300e-03	-6.86152900e-03	-2.95757500e-03	-2.89780900e-03	-1.75789600e-03	-1.83494400e-03	-2.97490600e-03
-3.10000000e+00	-1.55299300e-02	-1.27632900e-02	-1.01249500e-02	-8.88715600e-03	-6.50047300e-03	-3.77380300e-03	-2.39006800e-03	-2.44863700e-03	-1.47420600e-03	-2.57033700e-03
-3.09000000e+00	-1.48839000e-02	-1.37947800e-02	-1.00075200e-02	-8.73470700e-03	-5.67953700e-03	-4.28158300e-03	-3.00959200e-03	-2.12246100e-03	-2.01281700e-03	-3.85762300e-03
-3.08000000e+00	-1.55275800e-02	-1.36621900e-02	-1.05996000e-02	-7.01836700e-03	-4.48031300e-03	-3.15358000e-03	-2.87490400e-03	-1.68372900e-03	-2.65091600e-03	-3.05281200e-03
-3.07000000e+00	-1.52770000e-02	-1.22336000e-02	-1.10255800e-02	-8.81077800e-03	-5.36226200e-03	-2.82875700e-03	-2.21041300e-03	-2.29633000e-03	4.55751900e-04	-1.91002900e-03
-3.06000000e+00	-1.55604800e-02	-1.31549300e-02	-1.07292800e-02	-7.94997400e-03	-5.10728300e-03	-1.31444500e-03	-1.52014600e-03	-2.71528700e-03	-1.24914400e-03	-2.57111700e-03
-3.05000000e+00	-1.51568100e-02	-1.32617300e-02	-1.04709800e-02	-7.21264700e-03	-5.04362400e-03	-1.75436300e-03	-2.13866200e-03	-2.36971900e-03	-2.63731600e-03	-2.45940200e-03
-3.04000000e+00	-1.51416100e-02	-1.34883300e-02	-1.05505800e-02	-7.27573100e-03	-6.42535200e-03	-3.67786700e-03	-2.15479700e-03	-1.82904300e-03	-2.15877600e-03	-3.17495900e-03
-3.03000000e+00	-1.49344700e-02	-1.29777100e-02	-1.03046700e-02	-8.15939200e-03	-5.71194600e-03	-3.52808600e-03	-3.86185200e-03	-1.48168400e-03	-1.33672000e-03	-4.04646200e-03
-3.02000000e+00	-1.66234800e-02	-1.14660000e-02	-1.12926300e-02	-7.35822100e-03	-5.97405300e-03	-2.47001700e-03	-2.45927800e-03	-2.09793500e-03	-1.31876600e-03	-3.31026500e-03
-3.01000000e+00	-1.70412000e-02	-1.29430400e-02	-1.01994500e-02	-7.57353800e-03	-5.69356100e-03	-2.45220700e-03	-1.89969700e-03	-1.08255000e-03	-2.03935900e-03	-2.66084700e-03
-3.00000000e+00	-1.50621500e-02	-1.31562700e-02	-1.10216000e-02	-8.31489400e-03	-5.14273500e-03	-3.61552700e-03	-3.23654600e-03	-2.13399200e-03	-2.59041200e-03	-1.53208700e-03
-2.99000000e+00	-1.59117200e-02	-1.37014300e-02	-1.04201700e-02	-7.93289300e-03	-5.37738400e-03	-2.97933800e-03	-3.48760600e-03	-1.26672600e-03	-2.91163600e-03	-2.50698800e-03
-2.98000000e+00	-1.50703000e-02	-1.24461900e-02	-1.07390700e-02	-9.30746200e-03	-6.08715500e-03	-2.51281600e-03	-2.14320800e-03	-1.89886300e-03	-2.12374600e-03	-3.16902500e-03
-2.97000000e+00	-1.43652900e-02	-1.31242900e-02	-9.93188000e-03	-7.52500000e-03	-5.02912700e-03	-2.73558500e-03	-2.03434400e-03	-1.28999900e-03	-1.37372400e-03	-3.53436100e-03
-2.96000000e+00	-1.43471000e-02	-1.21772800e-02	-9.94607100e-03	-8.01759000e-03	-5.08397300e-03	-2.47560300e-03	-2.28244100e-03	-2.44628800e-03	-2.30887200e-03	-2.88344100e-03
-2.95000000e+00	-1.55356600e-02	-1.13055000e-02	-1.07526200e-02	-7.74199300e-03	-5.03857600e-03	-2.60154000e-03	-1.60237000e-03	-2.85145000e-03	-1.37441000e-03	-1.73315600e-03
-2.94000000e+00	-1.62546300e-02	-1.27353400e-02	-1.11576800e-02	-8.94536700e-03	-4.56686300e-03	-3.00283700e-03	-1.97321300e-03	-2.79834400e-03	-1.88573300e-03	-1.81578700e-03
-2.93000000e+00	-1.47410700e-02	-1.42843000e-02	-1.08392800e-02	-9.44883600e-03	-5.47827700e-03	-2.26727300e-03	-2.22135200e-03	-3.24167400e-03	-1.84581600e-03	-2.54249700e-03
-2.92000000e+00	-1.48723400e-02	-1.13982700e-02	-1.02232400e-02	-7.56558300e-03	-6.81728800e-03	-3.80506800e-03	-2.57082400e-03	-2.86121800e-03	-1.73641300e-03	-2.04205800e-03
-2.91000000e+00	-1.55007900e-02	-1.31150700e-02	-1.15486900e-02	-8.61402400e-03	-6.54607700e-03	-2.94879300e-03	-3.57645000e-03	-2.62301400e-03	-2.25435100e-03	-2.61323700e-03
-2.90000000e+00	-1.56654300e-02	-1.20970000e-02	-1.14505600e-02	-7.86475900e-03	-6.06905600e-03	-3.30148400e-03	-2.48089300e-03	-2.41633900e-03	-1.42885400e-03	-2.45058200e-03
-2.89000000e+00	-1.50627000e-02	-1.30800900e-02	-1.19965100e-02	-8.77972100e-03	-5.73888200e-03	-3.35723700e-03	-1.96887700e-03	-1.70170800e-03	-8.60204000e-04	-2.89607100e-03
-2.88000000e+00	-1.48122000e-02	-1.29849900e-02	-1.13029900e-02	-7.57756400e-03	-6.05329300e-03	-2.54578100e-03	-2.93681600e-03	-1.74477800e-03	-2.21616800e-03	-1.56117100e-03
-2.87000000e+00	-1.61929800e-02	-1.37524000e-02	-1.08724100e-02	-8.33338300e-03	-5.75735300e-03	-2.51148200e-03	-2.70230900e-03	-2.47133600e-03	-1.67815300e-03	-2.44832300e-03
-2.86000000e+00	-1.51831100e-02	-1.22539300e-02	-8.90269600e-03	-8.34273000e-03	-6.00090800e-03	-2.41515300e-03	-1.44962900e-03	-1.97271400e-03	-2.13882100e-03	-2.82380700e-03
-2.85000000e+00	-1.41572900e-02	-1.30662800e-02	-1.01262300e-02	-8.60939100e-03	-5.08378500e-03	-2.91000800e-03	-2.70282700e-03	-7.20486300e-04	-1.98158000e-03	-3.24918100e-03
-2.84000000e+00	-1.38941200e-02	-1.24754200e-02	-1.15516400e-02	-8.32801600e-03	-5.49292100e-03	-3.69300200e-03	-3.07478600e-03	-2.11892200e-03	-3.25886400e-03	-2.56072300e-03
-2.83000000e+00	-1.42316300e-02	-1.20289300e-02	-1.05012400e-02	-8.06638600e-03	-5.14769500e-03	-3.18067700e-03	-1.90830100e-03	-1.18837200e-03	-1.61798200e-03	-3.72496900e-03
-2.82000000e+00	-1.48982100e-02	-1.21562300e-02	-1.00929000e-02	-8.30767300e-03	-5.66158900e-03	-2.95901500e-03	-3.22502700e-03	-1.93479300e-03	-2.76627100e-03	-3.85581100e-03
-2.81000000e+00	-1.40230800e-02	-1.32242000e-02	-1.17154600e-02	-7.34950600e-03	-4.53496800e-03	-3.24283500e-03	-2.27622700e-03	-2.27278400e-03	-1.15550400e-03	-2.20679100e-03
-2.80000000e+00	-1.49155000e-02	-1.28674400e-02	-1.12526600e-02	-8.41054200e-03	-5.72494700e-03	-3.49790300e-03	-2.02074200e-03	-2.06214000e-03	-2.40251000e-03	-2.07983700e-03
-2.79000000e+00	-1.55008400e-02	-1.35253900e-02	-1.13572200e-02	-9.44537400e-03	-5.48653400e-03	-3.28520400e-03	-1.86563200e-03	-3.48686600e-03	-9.73141100e-04	-1.81379300e-03
-2.78000000e+00	-1.56943600e-02	-1.35840600e-02	-1.13261000e-02	-8.56729500e-03	-4.83203100e-03	-3.41990000e-03	-2.65109000e-03	-2.10710400e-03	-1.99766900e-03	-2.13416400e-03
-2.77000000e+00	-1.53184500e-02	-1.38536500e-02	-1.18795300e-02	-7.89950000e-03	-5.84025700e-03	-3.27014000e-03	-2.50994100e-03	-1.91577500e-03	-1.34970800e-03	-3.12442100e-03
-2.76000000e+00	-1.57669300e-02	-1.36892100e-02	-1.08852700e-02	-9.78876600e-03	-6.18820600e-03	-3.00660600e-03	-3.55501600e-03	-2.63301800e-03	-1.28441100e-03	-3.07375500e-03
-2.75000000e+00	-1.53716700e-02	-1.28164500e-02	-1.11662100e-02	-9.16946900e-03	-5.64147400e-03	-3.64897500e-03	-1.78246400e-03	-1.94376000e-03	-5.62073500e-04	-3.26100400e-03
-2.74000000e+00	-1.40963600e-02	-1.34740000e-02	-1.15913400e-02	-9.13563800e-03	-6.06631900e-03	-2.90703800e-03	-1.51144200e-03	-2.40541000e-03	-6.78507900e-04	-2.27862700e-03
-2.73000000e+00	-1.49341400e-02	-1.42554700e-02	-1.05364700e-02	-9.30223800e-03	-6.34985000e-03	-3.15153000e-03	-1.69350200e-03	-1.88261600e-03	-1.05138500e-03	-2.14851500e-03
-2.72000000e+00	-1.40422700e-02	-1.31124100e-02	-1.04408500e-02	-8.02105100e-03	-6.24534300e-03	-2.32649000e-03	-3.30948500e-03	-2.04813800e-03	-1.38671100e-03	-2.52132300e-03
-2.71000000e+00	-1.45676300e-02	-1.28007900e-02	-1.04172600e-02	-7.39026400e-03	-5.51696900e-03	-4.17521200e-03	-2.37678400e-03	-2.84367700e-03	-1.46022800e-03	-2.52547500e-03
-2.70000000e+00	-1.48050500e-02	-1.23775000e-02	-1.03828000e-02	-8.57558400e-03	-6.04334500e-03	-3.22258200e-03	-3.67372400e-03	-4.07155500e-03	-1.73552900e-03	-3.36492600e-03
-2.69000000e+00	-1.51682300e-02	-1.26498300e-02	-1.27788900e-02	-8.35795500e-03	-6.32581400e-03	-3.21948700e-03	-2.46954400e-03	-3.47900000e-03	-3.16102200e-03	-2.53336000e-03
-2.68000000e+00	-1.52267400e-02	-1.10914900e-02	-1.21676400e-02	-7.83375300e-03	-4.81132100e-03	-3.01284200e-03	-1.13907100e-03	-2.16314800e-03	-1.97042600e-03	-2.13375700e-03
-2.67000000e+00	-1.44515100e-02	-1.25880800e-02	-1.00550300e-02	-9.08245500e-03	-5.87922400e-03	-3.21624300e-03	-1.78954600e-03	-1.09680100e-03	-1.96131100e-03	-1.94179500e-03
-2.66000000e+00	-1.47598400e-02	-1.28749700e-02	-1.10891400e-02	-9.17023000e-03	-5.62913600e-03	-2.58974400e-03	-2.27741400e-03	-2.04032600e-03	-1.74464100e-03	-1.02058200e-03
-2.65000000e+00	-1.48210000e-02	-1.39168700e-02	-1.05227300e-02	-9.01034500e-03	-5.74612900e-03	-2.69998800e-03	-2.93961200e-03	-1.20617000e-03	-3.00023600e-03	-2.12701600e-03
-2.64000000e+00	-1.52911600e-02	-1.30853600e-02	-1.01894100e-02	-8.18869200e-03	-5.76149200e-03	-1.77276600e-03	-1.49571600e-03	-1.19179000e-03	-2.94676700e-03	-1.66612300e-03
-2.63000000e+00	-1.57030900e-02	-1.32851300e-02	-1.14464000e-02	-9.19326300e-03	-6.09253000e-03	-3.23599100e-03	-1.63892700e-03	-1.77251600e-03	-2.25127900e-03	-2.11143500e-03
-2.62000000e+00	-1.47049900e-02	-1.31402500e-02	-1.01059700e-02	-9.15913200e-03	-7.26415200e-03	-4.23124800e-03	-2.67303100e-03	-1.05295300e-03	-1.91586800e-03	-2.26123600e-03
-2.61000000e+00	-1.50648900e-02	-1.30452700e-02	-1.09645600e-02	-8.99477200e-03	-6.69580100e-03	-3.60578700e-03	-2.40587100e-03	-1.35737900e-03	-2.26988400e-03	-2.60732600e-03
-2.60000000e+00	-1.54464100e-02	-1.24056200e-02	-1.11033100e-02	-7.74016000e-03	-6.27874300e-03	-2.82515700e-03	-2.99754400e-03	-2.48020600e-03	-2.41982700e-03	-2.22687000e-03
-2.59000000e+00	-1.50206000e-02	-1.28694600e-02	-1.09944300e-02	-7.12841500e-03	-6.72204200e-03	-3.24715800e-03	-3.73807200e-03	-1.00912300e-03	-2.17550500e-03	-2.99701100e-03
-2.58000000e+00	-1.60372100e-02	-1.32404800e-02	-1.13768300e-02	-8.44892600e-03	-5.84623400e-03	-3.52405500e-03	-4.17558400e-03	-1.70720900e-03	-1.21394000e-03	-1.96418300e-03
-2.57000000e+00	-1.59495100e-02	-1.43054700e-02	-1.12118500e-02	-8.27773400e-03	-5.44771300e-03	-3.40653800e-03	-3.36799800e-03	-2.79776900e-03	-1.74970000e-03	-1.97485500e-03
-2.56000000e+00	-1.50250100e-02	-1.35877400e-02	-1.08461800e-02	-7.86363800e-03	-4.86218000e-03	-4.78723800e-03	-2.57019600e-03	-2.41160800e-03	-2.63258900e-03	-1.77661200e-03
-2.55000000e+00	-1.51641300e-02	-1.31024000e-02	-1.10051800e-02	-7.48670300e-03	-4.50727900e-03	-3.92180300e-03	-1.75205200e-03	-2.17850700e-03	-2.77493600e-03	-1.37100400e-03
-2.54000000e+00	-1.55282500e-02	-1.25977600e-02	-1.17323000e-02	-8.34419300e-03	-4.53676700e-03	-2.39813700e-03	-2.25554000e-03	-2.52893000e-03	-2.79283800e-03	-2.32547200e-03
-2.53000000e+00	-1.53824600e-02	-1.20493500e-02	-1.12327800e-02	-8.33308300e-03	-5.20661000e-03	-3.00168200e-03	-1.86495200e-03	-1.75169600e-03	-2.16881600e-03	-1.66647400e-03
-2.52000000e+00	-1.49690800e-02	-1.19438400e-02	-1.01092300e-02	-8.92425800e-03	-6.15349500e-03	-3.11793600e-03	-1.40026400e-03	-2.68265000e-03	-1.86846200e-03	-2.80977500e-03
-2.51000000e+00	-1.47227100e-02	-1.29606300e-02	-1.03561800e-02	-9.24596400e-03	-5.96647800e-03	-3.30123200e-03	-1.85140000e-03	-2.51940800e-03	-1.33140000e-03	-2.71303100e-03
-2.50000000e+00	-1.54485100e-02	-1.26588300e-02	-1.02499900e-02	-9.34612100e-03	-6.85877300e-03	-3.10436100e-03	-2.34440700e-03	-2.99556800e-03	-2.05926300e-03	-3.94966700e-03
-2.49000000e+00	-1.58474500e-02	-1.30345300e-02	-1.11522900e-02	-9.63264800e-03	-5.27531300e-03	-3.23903000e-03	-2.97543100e-03	-1.73474300e-03	-1.94953500e-03	-2.08418200e-03
-2.48000000e+00	-1.63810500e-02	-1.35734900e-02	-1.13653000e-02	-8.01150600e-03	-6.10758700e-03	-1.94244800e-03	-2.50944400e-03	-2.18279300e-03	-2.67337700e-03	-1.68124100e-03
-2.47000000e+00	-1.67050700e-02	-1.27399300e-02	-1.26393900e-02	-7.93712300e-03	-5.99877600e-03	-2.73753100e-03	-2.72033100e-03	-1.75288400e-03	-1.59108900e-03	-1.48308400e-03
-2.46000000e+00	-1.54584500e-02	-1.21166100e-02	-1.14815300e-02	-9.13710400e-03	-7.44601300e-03	-3.35067500e-03	-2.90638200e-03	-2.60860600e-03	-1.62137300e-03	-2.59774700e-03
-2.45000000e+00	-1.53292200e-02	-1.27853000e-02	-1.16786800e-02	-8.45419900e-03	-6.13141100e-03	-2.98097400e-03	-3.79311500e-03	-2.57244300e-03	-1.76707400e-03	-2.03122000e-03
-2.44000000e+00	-1.59564600e-02	-1.27114300e-02	-1.15190800e-02	-7.45014300e-03	-5.67910500e-03	-4.03869400e-03	-2.93789200e-03	-2.00412800e-03	-2.45183400e-03	-3.23480900e-03
-2.43000000e+00	-1.58383400e-02	-1.36102700e-02	-1.17800700e-02	-7.69059600e-03	-6.56156100e-03	-3.08007900e-03	-2.84969200e-03	-2.86623200e-03	-3.07356900e-03	-2.81262500e-03
-2.42000000e+00	-1.38776700e-02	-1.28739500e-02	-1.24194800e-02	-7.52257800e-03	-5.18780100e-03	-2.84923400e-03	-1.72736900e-03	-2.84652800e-03	-1.32044600e-03	-2.13351400e-03
-2.41000000e+00	-1.55467800e-02	-1.28532800e-02	-1.02096500e-02	-7.70877100e-03	-5.42890400e-03	-3.53140200e-03	-3.22605800e-03	-2.64071100e-03	-2.91447300e-03	-1.96232400e-03
-2.40000000e+00	-1.52622200e-02	-1.28707900e-02	-1.04661000e-02	-7.56438300e-03	-5.75704700e-03	-2.95944500e-03	-1.79806000e-03	-3.76298700e-03	-1.29876200e-03	-2.56222600e-03
-2.39000000e+00	-1.46824400e-02	-1.32817300e-02	-1.08477000e-02	-8.66163200e-03	-5.79898300e-03	-2.51272000e-03	-2.11768800e-03	-3.14825700e-03	-1.88442800e-03	-2.47586500e-03
-2.38000000e+00	-1.58344500e-02	-1.34362100e-02	-9.69948300e-03	-9.31067300e-03	-4.79919600e-03	-3.26532700e-03	-3.42551200e-03	-2.70802600e-03	-2.30142400e-03	-1.97884800e-03
-2.37000000e+00	-1.60815000e-02	-1.20752900e-02	-8.99721500e-03	-8.23177300e-03	-6.62209700e-03	-3.88619700e-03	-3.59881400e-03	-2.91504500e-03	-2.55530800e-03	-1.28119900e-03
-2.36000000e+00	-1.54505600e-02	-1.21946000e-02	-9.35940100e-03	-7.61850000e-03	-6.21860900e-03	-2.73192000e-03	-3.25449500e-03	-1.57316800e-03	-3.26081600e-03	-2.56070300e-03
-2.35000000e+00	-1.54273800e-02	-1.30255300e-02	-1.08948200e-02	-9.68027700e-03	-5.76048200e-03	-3.64521700e-03	-2.34866100e-03	-1.52900500e-03	-2.54125900e-03	-4.04027300e-03
-2.34000000e+00	-1.64321300e-02	-1.32230900e-02	-1.01448800e-02	-9.06626200e-03	-4.24687500e-03	-4.50148700e-03	-2.61277200e-03	-4.17455200e-04	-2.37150200e-03	-4.34068600e-03
-2.33000000e+00	-1.46867100e-02	-1.30872700e-02	-1.04200400e-02	-7.81805700e-03	-6.27866000e-03	-3.62479600e-03	-3.25876900e-03	-1.09195800e-03	-2.16401900e-03	-4.15002600e-03
-2.32000000e+00	-1.52208300e-02	-1.26987200e-02	-1.20606400e-02	-7.80978000e-03	-6.92913700e-03	-3.04006900e-03	-2.39578900e-03	-1.87232100e-03	-1.25786300e-03	-2.17071100e-03
-2.31000000e+00	-1.42856200e-02	-1.32485100e-02	-1.00447900e-02	-7.98559800e-03	-6.21535300e-03	-3.90620800e-03	-3.80073000e-03	-2.26829700e-03	-4.45014800e-04	-2.00280700e-03
-2.30000000e+00	-1.50512700e-02	-1.29431100e-02	-1.14878600e-02	-8.11475200e-03	-6.02419100e-03	-3.81674100e-03	-2.52616500e-03	-2.46489100e-03	-1.86092600e-03	-2.49951000e-03
-2.29000000e+00	-1.47137800e-02	-1.43233600e-02	-1.10863800e-02	-8.71133200e-03	-6.06793200e-03	-3.37160900e-03	-2.39370800e-03	-2.46045900e-03	-2.75201000e-03	-2.18177400e-03
-2.28000000e+00	-1.45811800e-02	-1.47698900e-02	-1.12466000e-02	-8.76467400e-03	-5.12251900e-03	-2.97651300e-03	-3.29847600e-03	-3.16345200e-03	-2.65185700e-03	-2.51334000e-03
-2.27000000e+00	-1.42874000e-02	-1.29846700e-02	-1.05641100e-02	-8.27522100e-03	-5.96038000e-03	-4.52971300e-03	-2.01553100e-03	-1.70968800e-03	-2.51763000e-03	-2.32518200e-03
-2.26000000e+00	-1.44731000e-02	-1.27568600e-02	-1.13738100e-02	-6.98793300e-03	-5.30960300e-03	-4.06893300e-03	-2.07272200e-03	-1.45049200e-03	-2.48654600e-03	-2.40209600e-03
-2.25000000e+00	-1.45354800e-02	-1.21097100e-02	-1.15978200e-02	-7.52380700e-03	-5.37621600e-03	-2.10816700e-03	-2.82871300e-03	-2.36798700e-03	-1.56209100e-03	-3.12970700e-03
-2.24000000e+00	-1.52481200e-02	-1.30065800e-02	-1.03902400e-02	-8.35320300e-03	-5.62587800e-03	-2.90404300e-03	-3.69486200e-03	-1.43900700e-03	-1.99345000e-03	-1.83078100e-03
-2.23000000e+00	-1.52465300e-02	-1.34323100e-02	-1.04591400e-02	-7.87153600e-03	-5.01215700e-03	-2.92254800e-03	-3.31475900e-03	-1.82270800e-03	-1.89561100e-03	-2.15483600e-03
-2.22000000e+00	-1.45770600e-02	-1.29856900e-02	-1.13899400e-02	-8.66569900e-03	-6.52093300e-03	-2.60235900e-03	-2.92401200e-03	-3.11808500e-03	-1.37720000e-03	-2.56852800e-03
-2.21000000e+00	-1.55376600e-02	-1.37577000e-02	-1.04843700e-02	-9.09834300e-03	-6.27958900e-03	-1.81371600e-03	-4.41650500e-03	-1.56592400e-03	-2.87070500e-03	-3.52547700e-03
-2.20000000e+00	-1.52340000e-02	-1.20684000e-02	-1.06004500e-02	-8.82863600e-03	-6.34404800e-03	-4.03821600e-03	-2.96649200e-03	-8.49617100e-04	-1.86952000e-03	-2.17100900e-03
-2.19000000e+00	-1.63016100e-02	-1.37252400e-02	-1.08074200e-02	-8.66665000e-03	-6.33073400e-03	-4.65621000e-03	-1.35834700e-03	-1.69540000e-03	-2.51831200e-03	-2.76850800e-03
-2.18000000e+00	-1.54024800e-02	-1.37090100e-02	-1.10237000e-02	-8.38381300e-03	-5.64334200e-03	-3.11146500e-03	-1.92463000e-03	-2.13111600e-03	-2.87086400e-03	-2.47967200e-03
-2.17000000e+00	-1.59926600e-02	-1.35908200e-02	-1.09912800e-02	-8.27082400e-03	-6.17827300e-03	-3.67208800e-03	-1.97659800e-03	-2.49514700e-03	-8.75229100e-04	-2.48205000e-03
-2.16000000e+00	-1.51874100e-02	-1.25544000e-02	-9.60947900e-03	-7.34345500e-03	-5.67372400e-03	-4.01179000e-03	-3.46686700e-03	-2.74461700e-03	-1.00169100e-03	-2.81695000e-03
-2.15000000e+00	-1.54261400e-02	-1.25924500e-02	-9.96804600e-03	-8.53060900e-03	-4.53783100e-03	-3.00743000e-03	-3.01696000e-03	-2.98756600e-03	-1.81180900e-03	-3.72185200e-03
-2.14000000e+00	-1.59794300e-02	-1.19998600e-02	-1.10304000e-02	-7.77919600e-03	-4.94206900e-03	-3.17486000e-03	-2.61251900e-03	-2.55764100e-03	-1.55460000e-03	-3.06099300e-03
-2.13000000e+00	-1.54710200e-02	-1.29145300e-02	-1.08230600e-02	-7.44708600e-03	-5.56955800e-03	-3.58101000e-03	-2.53696100e-03	-2.73315800e-03	-2.12234900e-03	-2.31927000e-03
-2.12000000e+00	-1.50836000e-02	-1.26734800e-02	-1.12377600e-02	-8.04409500e-03	-5.17959100e-03	-2.17864100e-03	-2.92405000e-03	-2.08664400e-03	-1.90807400e-03	-2.90488200e-03
-2.11000000e+00	-1.55068000e-02	-1.40321400e-02	-9.72994800e-03	-9.26213300e-03	-4.45060400e-03	-2.99092800e-03	-2.44929100e-03	-1.59286500e-03	-3.12324700e-03	-2.66181200e-03
-2.10000000e+00	-1.64358400e-02	-1.38240000e-02	-1.00152300e-02	-8.23078200e-03	-6.09516700e-03	-3.29151800e-03	-2.47412000e-03	-7.24829500e-04	-1.06174500e-03	-2.05706300e-03
-2.09000000e+00	-1.48898900e-02	-1.36203800e-02	-1.10366900e-02	-8.40103500e-03	-5.56222700e-03	-2.84649700e-03	-2.11750900e-03	-1.72911200e-03	-2.86650500e-03	-2.45999500e-03
-2.08000000e+00	-1.55319900e-02	-1.28811000e-02	-1.00019700e-02	-8.68033600e-03	-6.37326900e-03	-3.01890100e-03	-4.02436900e-03	-1.85368700e-03	-1.35802700e-03	-1.52560300e-03
-2.07000000e+00	-1.42400500e-02	-1.41075100e-02	-9.64686400e-03	-9.32164100e-03	-5.35649500e-03	-3.19063800e-03	-3.62584100e-03	-2.26814900e-03	-1.13689700e-03	-2.37351400e-03
-2.06000000e+00	-1.48518800e-02	-1.38983500e-02	-1.02031100e-02	-9.42807000e-03	-5.57985200e-03	-4.35668000e-03	-2.95648700e-03	-2.59569000e-03	-1.94377400e-03	-2.31352500e-03
-2.05000000e+00	-1.55748300e-02	-1.34198500e-02	-1.06488100e-02	-8.48998000e-03	-5.26565300e-03	-3.10903800e-03	-1.12344600e-03	-1.89139300e-03	-2.45896800e-03	-3.27352400e-03
-2.04000000e+00	-1.50033800e-02	-1.19843400e-02	-1.04460300e-02	-8.03732500e-03	-5.36451600e-03	-3.93092600e-03	-1.42352200e-03	-2.02320200e-03	-2.05838100e-03	-3.70199900e-03
-2.03000000e+00	-1.32738900e-02	-1.17496000e-02	-9.50290300e-03	-8.85879800e-03	-5.79823500e-03	-3.80128200e-03	-1.61562500e-03	-8.10777200e-04	-8.81110300e-04	-3.89352800e-03
-2.02000000e+00	-1.45575100e-02	-1.27131600e-02	-9.90850700e-03	-8.49987600e-03	-4.53177700e-03	-3.28254700e-03	-2.31067800e-03	-2.08275800e-03	-3.32985200e-03	-1.96321000e-03
-2.01000000e+00	-1.48074000e-02	-1.30675900e-02	-9.57271500e-03	-8.71815600e-03	-5.23958900e-03	-4.12545000e-03	-2.09094100e-03	-2.46573600e-03	-3.01564200e-03	-1.53101900e-03
-2.00000000e+00	-1.50437500e-02	-1.13906400e-02	-1.00158200e-02	-9.48067200e-03	-5.82005400e-03	-3.23327500e-03	-1.74127700e-03	-1.66686100e-03	-2.84408000e-03	-2.34024700e-03
-1.99000000e+00	-1.53326100e-02	-1.27274800e-02	-1.11022000e-02	-9.20711700e-03	-5.41776800e-03	-3.32855500e-03	-2.96917100e-03	-2.33830600e-03	-2.90247700e-03	-2.97354500e-03
-1.98000000e+00	-1.49140000e-02	-1.30061400e-02	-1.12379800e-02	-8.56600200e-03	-5.83945700e-03	-3.46196200e-03	-3.07038700e-03	-1.76188200e-03	-3.26132400e-03	-1.71410800e-03
-1.97000000e+00	-1.53882500e-02	-1.22061700e-02	-1.22276800e-02	-7.73651600e-03	-6.01815000e-03	-3.69972800e-03	-3.12060800e-03	-1.13325400e-03	-2.66745400e-03	-2.85529500e-03
-1.96000000e+00	-1.53745200e-02	-1.12242300e-02	-1.09264800e-02	-7.95799600e-03	-5.87778500e-03	-3.14356900e-03	-2.04821200e-03	-1.83602300e-03	-2.18452400e-03	-2.47083100e-03
-1.95000000e+00	-1.61140000e-02	-1.26153300e-02	-1.11545800e-02	-8.30253600e-03	-5.70200500e-03	-1.85530300e-03	-2.44396100e-03	-1.74933500e-03	-1.25880900e-03	-2.28032700e-03
-1.94000000e+00	-1.52901300e-02	-1.27833200e-02	-1.05011700e-02	-7.71534300e-03	-6.25554100e-03	-3.13459500e-03	-2.81373600e-03	-2.09136700e-03	-1.94059900e-03	-4.17567700e-03
-1.93000000e+00	-1.44525200e-02	-1.31547700e-02	-9.75278300e-03	-8.32392000e-03	-4.65812600e-03	-4.12239700e-03	-3.51931700e-03	-1.41361200e-03	-3.03666500e-03	-2.71071900e-03
-1.92000000e+00	-1.54519600e-02	-1.30823700e-02	-1.01709800e-02	-9.48355500e-03	-5.42809700e-03	-3.40756200e-03	-2.70322200e-03	-1.58334000e-03	-1.91860800e-03	-3.89131700e-03
-1.91000000e+00	-1.56161000e-02	-1.24153900e-02	-1.08307400e-02	-7.27662500e-03	-6.83240300e-03	-4.00835300e-03	-2.83912800e-03	-2.06567700e-03	-2.37411300e-03	-3.93752500e-03
-1.90000000e+00	-1.56404600e-02	-1.17903800e-02	-1.11048400e-02	-7.71389800e-03	-7.40250600e-03	-3.58413100e-03	-2.81728700e-03	-2.20337600e-03	-1.94421100e-03	-2.22628900e-03
-1.89000000e+00	-1.51682700e-02	-1.25106200e-02	-1.07793700e-02	-7.55901400e-03	-5.89664500e-03	-3.11187700e-03	-1.92705700e-03	-1.70687000e-03	-1.27826100e-03	-3.13083400e-03
-1.88000000e+00	-1.53950400e-02	-1.19993600e-02	-1.09114400e-02	-8.65418800e-03	-6.15817600e-03	-4.45356500e-03	-2.89784200e-03	-2.47019800e-03	-2.37427200e-03	-2.45753300e-03
-1.87000000e+00	-1.58095600e-02	-1.17774500e-02	-1.04629100e-02	-8.20945600e-03	-7.21422900e-03	-3.93489300e-03	-2.10881900e-03	-1.62592400e-03	-3.00913000e-03	-3.11632300e-03
-1.86000000e+00	-1.45157200e-02	-1.26284000e-02	-9.83225300e-03	-8.98762600e-03	-5.19552000e-03	-2.71396700e-03	-2.68537100e-03	-1.03413200e-03	-2.18096800e-03	-3.16650200e-03
-1.85000000e+00	-1.46049200e-02	-1.33329000e-02	-1.01423800e-02	-9.24243600e-03	-4.34634400e-03	-2.31485300e-03	-1.83081100e-03	-1.30165800e-03	-2.47097400e-03	-4.11684600e-03
-1.84000000e+00	-1.48622900e-02	-1.29117700e-02	-1.11757600e-02	-8.44845100e-03	-5.20621700e-03	-3.97711300e-03	-2.21396700e-03	-1.57872100e-03	-3.04088800e-03	-1.83709800e-03
-1.83000000e+00	-1.44496200e-02	-1.31232400e-02	-1.09167600e-02	-8.10146100e-03	-5.23840300e-03	-3.33909200e-03	-2.35589700e-03	-1.84468600e-03	-1.72780700e-03	-3.00440000e-03
-1.82000000e+00	-1.53701700e-02	-1.18908200e-02	-1.11446400e-02	-8.69046500e-03	-6.33498100e-03	-2.96596100e-03	-2.14677700e-03	-1.97949300e-03	-1.82794000e-03	-3.43287000e-03
-1.81000000e+00	-1.37085100e-02	-1.21356000e-02	-1.07383600e-02	-7.95637500e-03	-5.83737100e-03	-4.45807300e-03	-2.32083800e-03	-9.97423500e-04	-2.89402700e-03	-2.25638900e-03
-1.80000000e+00	-1.39022800e-02	-1.26913200e-02	-1.06611900e-02	-8.01276800e-03	-6.43273200e-03	-4.26239500e-03	-3.01802300e-03	-1.72979400e-03	-2.09757400e-03	-2.05882400e-03
-1.79000000e+00	-1.51525100e-02	-1.22393800e-02	-1.06177800e-02	-8.10452300e-03	-4.67867900e-03	-4.25974200e-03	-3.34239500e-03	-1.53013900e-03	-9.60441000e-04	-3.09408600e-03
-1.78000000e+00	-1.53159400e-02	-1.30843100e-02	-1.13817100e-02	-7.97988900e-03	-5.52014600e-03	-4.18728100e-03	-3.11300500e-03	-1.96677300e-03	-1.33351400e-03	-2.27941000e-03
-1.77000000e+00	-1.48186800e-02	-1.33044900e-02	-1.15898100e-02	-8.13667700e-03	-5.62405800e-03	-3.69152300e-03	-3.55879700e-03	-1.84733000e-03	-1.13728200e-03	-1.44530000e-03
-1.76000000e+00	-1.48563800e-02	-1.28845500e-02	-1.12192700e-02	-7.31841900e-03	-4.73690500e-03	-2.51002400e-03	-3.66085200e-03	-1.65740100e-03	-2.14175100e-03	-3.27501800e-03
-1.75000000e+00	-1.44614700e-02	-1.22155200e-02	-1.03506700e-02	-7.36213100e-03	-4.83712600e-03	-3.54449900e-03	-2.57350100e-03	-2.43183400e-03	-1.48808600e-03	-2.51381600e-03
-1.74000000e+00	-1.43882000e-02	-1.20034200e-02	-1.07913200e-02	-8.42726000e-03	-5.83338500e-03	-2.55256200e-03	-5.16051300e-04	-2.95597300e-03	-6.37550400e-04	-2.22224000e-03
-1.73000000e+00	-1.46570400e-02	-1.29444200e-02	-1.07151600e-02	-8.79672300e-03	-5.38670200e-03	-2.97057500e-03	-8.79819900e-04	-2.57282900e-03	-1.94666200e-04	-2.31423800e-03
-1.72000000e+00	-1.46232500e-02	-1.27518600e-02	-9.91007800e-03	-8.60942000e-03	-5.32492700e-03	-3.30195300e-03	-3.23284700e-03	-1.03022700e-03	-1.03984300e-03	-1.90812500e-03
-1.71000000e+00	-1.39741400e-02	-1.38065500e-02	-9.91969800e-03	-8.22172700e-03	-6.63894300e-03	-3.23536400e-03	-2.06954100e-03	-1.66162100e-03	-1.74181700e-03	-2.26321500e-03
-1.70000000e+00	-1.55506600e-02	-1.28171300e-02	-1.01601300e-02	-8.65822500e-03	-6.75475700e-03	-3.78586900e-03	-2.19433700e-03	-2.62368300e-03	-1.59433100e-03	-2.01290600e-03
-1.69000000e+00	-1.47996000e-02	-1.25700200e-02	-1.10424200e-02	-8.84777500e-03	-5.61550700e-03	-2.86071200e-03	-2.22975600e-03	-1.77451400e-03	-8.72580100e-04	-2.39460300e-03
-1.68000000e+00	-1.42898000e-02	-1.34471800e-02	-1.17270500e-02	-8.53231700e-03	-6.43114300e-03	-2.27459100e-03	-3.28106300e-03	-4.25327800e-04	-2.29933900e-03	-2.22334500e-03
-1.67000000e+00	-1.55546200e-02	-1.28921400e-02	-1.19578300e-02	-8.47401400e-03	-5.52564200e-03	-2.97248400e-03	-2.61428300e-03	-1.67403500e-03	-1.94865100e-03	-2.42948200e-03
-1.66000000e+00	-1.63573400e-02	-1.19442700e-02	-1.16219600e-02	-8.39056400e-03	-5.72851500e-03	-3.53025000e-03	-2.65444200e-03	-1.99810800e-03	-1.75404300e-03	-2.16212600e-03
-1.65000000e+00	-1.54720500e-02	-1.33580100e-02	-1.02813900e-02	-8.31289700e-03	-5.94206800e-03	-4.34719000e-03	-2.26241200e-03	-2.37928000e-03	-2.60312000e-03	-1.53930800e-03
-1.64000000e+00	-1.52701700e-02	-1.26792800e-02	-9.90233100e-03	-7.27298500e-03	-5.73488300e-03	-4.06269800e-03	-3.02750900e-03	-2.82764300e-03	-1.45940200e-03	-2.99261300e-03
-1.63000000e+00	-1.49701000e-02	-1.35611000e-02	-1.10525300e-02	-7.84824300e-03	-4.99081100e-03	-3.42807100e-03	-2.20867300e-03	-3.27922000e-03	-1.03764500e-03	-2.72172300e-03
-1.62000000e+00	-1.49314300e-02	-1.26313100e-02	-1.11375900e-02	-7.18217500e-03	-5.48564900e-03	-4.85322800e-03	-1.83998300e-03	-4.01965100e-03	-1.48704300e-03	-3.21560900e-03
-1.61000000e+00	-1.44093500e-02	-1.21308200e-02	-9.02483800e-03	-7.46277900e-03	-4.60125800e-03	-3.53377700e-03	-1.25515400e-03	-2.60153200e-03	-1.45551800e-03	-2.45807400e-03
-1.60000000e+00	-1.42843600e-02	-1.24910800e-02	-1.07261800e-02	-7.42796900e-03	-4.40446300e-03	-2.68168900e-03	-1.56081700e-03	-7.65946700e-04	-9.93789600e-04	-2.45094700e-03
-1.59000000e+00	-1.35893000e-02	-1.23770200e-02	-1.10571400e-02	-7.27458800e-03	-5.90089500e-03	-4.00967500e-03	-2.18287300e-03	-1.73507800e-03	-1.14072500e-03	-1.89541700e-03
-1.58000000e+00	-1.40394900e-02	-1.24373700e-02	-1.05194600e-02	-8.43101200e-03	-5.96573500e-03	-2.97612900e-03	-1.94724700e-03	-1.76456400e-03	-1.99775300e-03	-2.68895800e-03
-1.57000000e+00	-1.49854500e-02	-1.25847800e-02	-9.55564600e-03	-8.15434800e-03	-6.03728300e-03	-4.08631800e-03	-2.86854600e-03	-9.99894300e-04	-2.55271300e-03	-2.69731600e-03
-1.56000000e+00	-1.52163300e-02	-1.28837400e-02	-1.10479000e-02	-8.92104700e-03	-5.45877100e-03	-5.57833500e-03	-1.92016100e-03	-1.61616600e-03	-1.87937200e-03	-2.71660600e-03
-1.55000000e+00	-1.56036800e-02	-1.24642500e-02	-1.05530500e-02	-8.21303300e-03	-5.57473200e-03	-3.80371600e-03	-2.33598900e-03	-2.28157000e-03	-1.46365400e-03	-1.47996300e-03
-1.54000000e+00	-1.49292100e-02	-1.31357400e-02	-1.03674200e-02	-7.10604600e-03	-5.96564400e-03	-3.90011600e-03	-3.04753500e-03	-1.61251600e-03	-1.79957600e-03	-2.29138500e-03
-1.53000000e+00	-1.39342900e-02	-1.26569800e-02	-1.05200800e-02	-8.52105400e-03	-5.66842200e-03	-3.29693200e-03	-3.62502900e-03	-1.21227500e-03	-6.53302000e-04	-2.75451100e-03
-1.52000000e+00	-1.50286200e-02	-1.23723800e-02	-1.12381200e-02	-7.25584000e-03	-5.43939000e-03	-3.25856800e-03	-2.94740400e-03	-1.65291900e-03	-1.53971200e-03	-3.20687800e-03
-1.51000000e+00	-1.38903200e-02	-1.27031800e-02	-1.15711600e-02	-7.78830600e-03	-3.73304900e-03	-3.17352400e-03	-2.41603000e-03	-1.44455900e-03	-2.19690600e-03	-3.85110100e-03
-1.50000000e+00	-1.39666800e-02	-1.20071900e-02	-1.00619300e-02	-8.15841600e-03	-3.48704100e-03	-3.21201900e-03	-2.79013700e-03	-2.47722000e-03	-1.86121200e-03	-2.45444000e-03
-1.49000000e+00	-1.40224900e-02	-1.36726500e-02	-1.01428000e-02	-8.27987900e-03	-4.41739900e-03	-2.77207300e-03	-1.74957500e-03	-2.23506200e-03	-3.70845100e-04	-1.76649700e-03
-1.48000000e+00	-1.44362400e-02	-1.21129600e-02	-1.09253400e-02	-7.71970400e-03	-5.21999300e-03	-5.24619200e-03	-1.35990200e-03	-1.35386500e-03	-2.22288400e-03	-2.08145500e-03
-1.47000000e+00	-1.35261900e-02	-1.31675900e-02	-9.09463000e-03	-7.51743400e-03	-5.15555800e-03	-3.71640500e-03	-8.26024700e-04	-2.44562900e-03	-3.18099000e-03	-1.77865400e-03
-1.46000000e+00	-1.30888800e-02	-1.35155800e-02	-1.00678300e-02	-8.26527900e-03	-4.42276600e-03	-3.02133500e-03	-3.63479600e-03	-2.17058100e-03	-2.89532700e-03	-1.52231900e-03
-1.45000000e+00	-1.37961000e-02	-1.38513700e-02	-1.10682600e-02	-8.00456300e-03	-5.16135900e-03	-3.04284300e-03	-3.74733200e-03	-2.80310600e-03	-1.47935400e-03	-1.55273200e-03
-1.44000000e+00	-1.48209100e-02	-1.23938300e-02	-1.03608400e-02	-7.62947000e-03	-5.78043100e-03	-3.39270000e-03	-3.11447000e-03	-2.35170800e-03	-1.74226000e-03	-1.87526900e-03
-1.43000000e+00	-1.47084300e-02	-1.06716000e-02	-1.03301700e-02	-8.75512700e-03	-6.55031000e-03	-3.27338800e-03	-2.40849300e-03	-2.20358100e-03	-2.52230400e-03	-2.98676400e-03
-1.42000000e+00	-1.55162300e-02	-1.25973700e-02	-1.17213200e-02	-8.43988200e-03	-4.80808900e-03	-2.59127700e-03	-3.46822800e-03	-1.25319000e-03	-2.21807300e-03	-2.42041100e-03
-1.41000000e+00	-1.45867600e-02	-1.17774300e-02	-1.09136200e-02	-9.59463800e-03	-4.83672200e-03	-3.75853500e-03	-3.82949100e-03	-1.35749600e-04	-1.94420600e-03	-3.47723100e-03
-1.40000000e+00	-1.38111100e-02	-1.28479000e-02	-1.04707600e-02	-7.36038600e-03	-6.67503800e-03	-3.38342400e-03	-1.95403800e-03	-1.00556300e-03	-1.44443600e-03	-3.46808600e-03
-1.39000000e+00	-1.46543700e-02	-1.21191500e-02	-1.06735800e-02	-8.69337900e-03	-7.12134000e-03	-3.43836400e-03	-2.16613200e-03	-1.46957900e-03	-2.21226100e-03	-1.87747200e-03
-1.38000000e+00	-1.28310800e-02	-1.19422400e-02	-9.32308600e-03	-7.66109100e-03	-5.79889500e-03	-2.37637500e-03	-2.50360100e-03	-1.33408700e-03	-8.41740400e-04	-1.47797900e-03
-1.37000000e+00	-1.53014400e-02	-1.28866400e-02	-9.49348600e-03	-8.02293600e-03	-5.71961300e-03	-2.80791300e-03	-2.65268300e-03	-2.99096100e-03	-3.13455100e-03	-1.58607700e-03
-1.36000000e+00	-1.41481300e-02	-1.20834800e-02	-9.51192300e-03	-7.96322000e-03	-5.58324700e-03	-3.85776500e-03	-3.04454900e-03	-2.66310600e-03	-3.42268900e-03	-2.57511700e-03
-1.35000000e+00	-1.40909000e-02	-1.16954000e-02	-9.88522700e-03	-7.86111100e-03	-5.56987400e-03	-3.25678400e-03	-3.37654700e-03	-1.16568700e-03	-2.25019400e-03	-2.26004800e-03
-1.34000000e+00	-1.25222800e-02	-1.24296200e-02	-9.52239900e-03	-7.44672000e-03	-5.56105200e-03	-4.49809200e-03	-2.37109300e-03	-2.41770000e-03	-1.43979200e-03	-1.86418100e-03
-1.33000000e+00	-1.42560400e-02	-1.25183600e-02	-1.03308200e-02	-6.75229800e-03	-3.86884700e-03	-2.90645200e-03	-1.63459000e-03	-1.77448300e-03	-2.34046600e-03	-2.21184000e-03
-1.32000000e+00	-1.42702900e-02	-9.91396300e-03	-9.78596200e-03	-6.16276700e-03	-5.39614300e-03	-2.79923700e-03	-2.41737200e-03	-2.88113600e-03	-2.57043000e-03	-2.60683600e-03
-1.31000000e+00	-1.34617800e-02	-9.90876900e-03	-9.64312100e-03	-6.84596100e-03	-7.13682700e-03	-2.58290400e-03	-1.01566000e-03	-3.31863900e-03	-1.63176600e-03	-3.36909400e-03
-1.30000000e+00	-1.30582400e-02	-1.07412900e-02	-1.04178200e-02	-6.64791800e-03	-5.76244800e-03	-3.25560700e-03	-1.81881200e-03	-2.03516800e-03	-1.97915500e-04	-2.72445600e-03
-1.29000000e+00	-1.23361600e-02	-1.02565900e-02	-9.34232000e-03	-6.33096000e-03	-5.28908800e-03	-3.04323000e-03	-3.26044200e-03	-2.99774900e-03	9.96547200e-05	-1.83069700e-03
-1.28000000e+00	-1.10855200e-02	-9.08595900e-03	-9.36019200e-03	-5.89981200e-03	-5.17696700e-03	-2.60515800e-03	-2.61122500e-03	-4.05654500e-03	-1.68310100e-03	-1.47976600e-03
-1.27000000e+00	-1.14455700e-02	-9.99040800e-03	-7.70016300e-03	-7.22345100e-03	-5.22394700e-03	-3.16308200e-03	-2.66893200e-03	-1.74919800e-03	-2.16150100e-03	-3.05628300e-03
-1.26000000e+00	-1.04059300e-02	-9.09778600e-03	-7.91867700e-03	-6.99848400e-03	-3.63828000e-03	-2.26227500e-03	-1.90027800e-03	-1.09983700e-03	-1.89375500e-03	-1.90729100e-03
-1.25000000e+00	-1.03844300e-02	-8.17784600e-03	-7.59748100e-03	-5.59263300e-03	-2.76471000e-03	-2.58948800e-03	-2.51464900e-03	-1.61182800e-03	-1.95160000e-03	-2.23748600e-03
-1.24000000e+00	-1.00515500e-02	-9.13781600e-03	-8.15921200e-03	-4.93123400e-03	-3.10140300e-03	-2.11968300e-03	-1.79051000e-03	-2.02906700e-03	-1.73634000e-03	-3.10726000e-03
-1.23000000e+00	-9.74299400e-03	-9.27000700e-03	-8.11617800e-03	-5.69155200e-03	-3.56809000e-03	-1.62551700e-03	-1.98695700e-03	-2.24466400e-03	-1.46738900e-03	-3.16285900e-03
-1.22000000e+00	-8.84657300e-03	-8.13518500e-03	-6.89168600e-03	-5.75715500e-03	-2.95966500e-03	-2.13305400e-03	-2.72493500e-03	-2.56486800e-03	-1.75121700e-03	-1.80711000e-03
-1.21000000e+00	-8.83677700e-03	-8.61033500e-03	-6.39256200e-03	-4.95267500e-03	-3.61093700e-03	-2.72411700e-03	-2.18051700e-03	-2.88480800e-03	-4.82393900e-04	-2.62696000e-03
-1.20000000e+00	-1.03088400e-02	-7.37841500e-03	-7.75369200e-03	-5.00517000e-03	-3.99462500e-03	-2.11052400e-03	-1.35703500e-03	-3.32868400e-03	-1.83785200e-03	-2.54455900e-03
-1.19000000e+00	-1.06179100e-02	-7.67984300e-03	-7.99378500e-03	-5.50656000e-03	-2.63816400e-03	-2.54391900e-03	-1.46181900e-03	-1.80109800e-03	-3.21962300e-03	-2.43485000e-03
-1.18000000e+00	-1.06187000e-02	-8.19870100e-03	-8.39435700e-03	-5.94139100e-03	-4.73282400e-03	-2.44355000e-03	-6.49892400e-04	-2.18171500e-03	-2.58631300e-03	-2.08554700e-03
-1.17000000e+00	-1.11300600e-02	-1.00203700e-02	-7.25407500e-03	-6.13573800e-03	-5.11669300e-03	-3.29324600e-03	-1.75802300e-03	-2.59944700e-03	-2.55372600e-03	-3.37333600e-03
-1.16000000e+00	-1.26802200e-02	-9.32093500e-03	-7.29926600e-03	-5.47826000e-03	-4.65912200e-03	-2.49538400e-03	-2.10889700e-03	-1.72613400e-03	-1.94067600e-03	-2.38318500e-03
-1.15000000e+00	-1.22191000e-02	-9.93949400e-03	-7.22849400e-03	-6.06164300e-03	-5.82978600e-03	-2.07319700e-03	-2.03502300e-03	-6.25979400e-04	-1.15890000e-03	-1.85696500e-03
-1.14000000e+00	-1.28854700e-02	-1.11048700e-02	-8.24707500e-03	-6.79697800e-03	-6.85122100e-03	-2.20955100e-03	-1.82715900e-03	-1.54500100e-03	-9.88593200e-04	-2.76943500e-03
-1.13000000e+00	-1.28645500e-02	-1.31198600e-02	-9.01120900e-03	-6.36227000e-03	-5.64719300e-03	-2.30994200e-03	-2.41524500e-03	-1.69634200e-03	-5.18802000e-05	-1.99252400e-03
-1.12000000e+00	-1.27610100e-02	-1.12050700e-02	-8.95849000e-03	-7.09184800e-03	-5.30189000e-03	-3.46980000e-03	-3.57574000e-03	-2.54327800e-03	-1.57696800e-03	-2.33934900e-03
-1.11000000e+00	-1.29947400e-02	-1.12571200e-02	-9.41725400e-03	-6.99606600e-03	-4.82373800e-03	-4.31186900e-03	-2.19770900e-03	-2.27395600e-03	-1.72118700e-03	-1.56879900e-03
-1.10000000e+00	-1.49866200e-02	-1.20099100e-02	-1.00395800e-02	-7.50334400e-03	-4.62828600e-03	-3.98676500e-03	-3.08871700e-03	-2.30287800e-03	-2.25655500e-03	-2.07776800e-03
-1.09000000e+00	-1.53813200e-02	-1.22991800e-02	-1.19806000e-02	-6.97836400e-03	-5.27516200e-03	-3.43615700e-03	-3.43150300e-03	-1.54524700e-03	-3.09037600e-03	-3.62352700e-03
-1.08000000e+00	-1.52178800e-02	-1.29642500e-02	-1.11829000e-02	-7.39266900e-03	-3.57900600e-03	-3.39058700e-03	-2.89302500e-03	-2.62485600e-03	-2.11998100e-03	-2.83314900e-03
-1.07000000e+00	-1.45680200e-02	-1.24891000e-02	-1.16394000e-02	-8.28657700e-03	-4.83843400e-03	-2.52601500e-03	-2.82544500e-03	-2.89237200e-03	-1.33912600e-03	-3.00996100e-03
-1.06000000e+00	-1.50705000e-02	-1.08616400e-02	-9.74597700e-03	-5.92782300e-03	-4.72894600e-03	-2.44297200e-03	-2.45997200e-03	-2.13871700e-03	-1.85991600e-03	-3.86220200e-03
-1.05000000e+00	-1.27951400e-02	-1.24897500e-02	-8.57543300e-03	-7.67930700e-03	-3.24008600e-03	-2.81729200e-03	-1.42661200e-03	-2.92515200e-03	-3.01284900e-03	-2.22359000e-03
-1.04000000e+00	-1.26374200e-02	-1.22593000e-02	-7.87114400e-03	-7.97565800e-03	-4.63668200e-03	-2.74042800e-03	-1.15674500e-03	-2.43399800e-03	-1.90277200e-03	-6.08512300e-04
-1.03000000e+00	-1.23217300e-02	-1.18110600e-02	-8.15069600e-03	-6.89693600e-03	-5.20085600e-03	-1.84787900e-03	-1.80858700e-03	-1.88315900e-03	-1.52056600e-03	-2.48054000e-03
-1.02000000e+00	-1.06058100e-02	-9.88539100e-03	-7.80955400e-03	-6.05021800e-03	-6.42775500e-03	-4.10856100e-03	-2.40205600e-03	-1.11698500e-03	-1.12110500e-03	-2.06299500e-03
-1.01000000e+00	-9.91438900e-03	-9.05761200e-03	-7.39637900e-03	-5.79693600e-03	-5.42554900e-03	-2.53037800e-03	-2.71801600e-03	-1.17875100e-03	-1.13163700e-03	-1.89362600e-03
-1.00000000e+00	-1.06476900e-02	-8.27029300e-03	-7.68572200e-03	-5.35199800e-03	-4.91420300e-03	-2.69229100e-03	-2.94033200e-03	-1.42812900e-03	-2.18539200e-03	-2.41692500e-03
-9.90000000e-01	-1.03207700e-02	-7.83123000e-03	-6.22448300e-03	-5.32501500e-03	-4.28764000e-03	-2.36961400e-03	-2.81293400e-03	-1.88256300e-03	-2.43875900e-03	-2.16154900e-03
-9.80000000e-01	-9.54004600e-03	-7.64894700e-03	-7.40977100e-03	-4.51797000e-03	-2.39570400e-03	-2.47757700e-03	-2.81826300e-03	-1.54459900e-03	-3.49066100e-03	-1.44813700e-03
-9.70000000e-01	-8.82421800e-03	-7.51067900e-03	-7.51834300e-03	-6.23671900e-03	-2.51279300e-03	-2.41274400e-03	-1.16091600e-03	-1.39434600e-03	-1.62248000e-03	-2.00127800e-03
-9.60000000e-01	-9.65765000e-03	-7.35630400e-03	-7.65320600e-03	-5.80472800e-03	-4.53655500e-03	-3.38134300e-03	-1.74194800e-03	-2.79573000e-03	-1.16081900e-03	-1.78460500e-03
-9.50000000e-01	-1.06655400e-02	-7.89882600e-03	-8.07338700e-03	-5.79791100e-03	-5.07713100e-03	-2.54585000e-03	-2.21472500e-03	-3.65223700e-03	-1.53122000e-03	-1.90552900e-03
-9.40000000e-01	-1.10145100e-02	-8.70098300e-03	-7.06989200e-03	-4.72457500e-03	-3.54200800e-03	-3.42553600e-03	-2.13632800e-03	-2.78619600e-03	-2.67769600e-03	-1.29199600e-03
-9.30000000e-01	-1.18370700e-02	-9.03165800e-03	-6.58910000e-03	-6.94814700e-03	-2.58581300e-03	-2.47369500e-03	-1.03455800e-03	-2.37975700e-03	-1.97137700e-03	-2.40452000e-03
-9.20000000e-01	-1.17258700e-02	-9.52548300e-03	-7.35355000e-03	-7.29501700e-03	-3.13946800e-03	-3.25079100e-03	-2.29821700e-03	-9.67530300e-04	-1.56922300e-03	-2.00161500e-03
-9.10000000e-01	-1.18480900e-02	-9.85227800e-03	-8.10428700e-03	-7.67535100e-03	-5.43314300e-03	-2.39146000e-03	-3.68070500e-03	-1.22333800e-03	-1.88047300e-03	-2.71894400e-03
-9.00000000e-01	-1.32905800e-02	-1.15443200e-02	-1.04325400e-02	-7.94545100e-03	-4.46764800e-03	-2.38419900e-03	-2.57868400e-03	-2.10680200e-03	-2.20471400e-03	-2.63501700e-03
-8.90000000e-01	-1.42411900e-02	-1.19979100e-02	-1.09874200e-02	-7.15301200e-03	-6.05255900e-03	-3.54331800e-03	-2.59873000e-03	-1.59257000e-03	-2.51431700e-03	-1.66207300e-03
-8.80000000e-01	-1.53513900e-02	-1.18858600e-02	-1.05798200e-02	-7.42680800e-03	-5.58289400e-03	-1.36175300e-03	-2.33631000e-03	-4.00749200e-04	-1.95908200e-03	-2.07912600e-03
-8.70000000e-01	-1.49578400e-02	-1.23932000e-02	-1.01985100e-02	-7.41558400e-03	-6.36114100e-03	-2.73713900e-03	-2.39149000e-03	-1.90674400e-03	-2.56129800e-03	-3.15149100e-03
-8.60000000e-01	-1.41275900e-02	-1.35318000e-02	-1.14061500e-02	-7.64926900e-03	-6.64811200e-03	-3.39563500e-03	-3.18113100e-03	-2.59849500e-03	-2.08725100e-03	-2.06241500e-03
-8.50000000e-01	-1.47636600e-02	-1.32796700e-02	-1.07463000e-02	-7.03761500e-03	-5.76733100e-03	-4.18277400e-03	-3.76449200e-03	-2.17002200e-03	-1.22335800e-03	-1.05432500e-03
-8.40000000e-01	-1.44320500e-02	-1.31750600e-02	-1.06322600e-02	-7.83884400e-03	-6.23551000e-03	-3.82005200e-03	-2.80860600e-03	-1.36929300e-03	-1.50711300e-03	-2.02326500e-03
-8.30000000e-01	-1.50583000e-02	-1.09791200e-02	-1.11898400e-02	-7.09395700e-03	-6.26506700e-03	-2.91559900e-03	-3.61669400e-03	-1.94250700e-03	-1.81900500e-03	-2.36955200e-03
-8.20000000e-01	-1.47448900e-02	-1.16973200e-02	-9.23816800e-03	-7.86113400e-03	-4.95907700e-03	-3.46346500e-03	-1.84300800e-03	-3.31246300e-03	-1.32221800e-03	-2.52136500e-03
-8.10000000e-01	-1.21577900e-02	-1.18134800e-02	-9.43526300e-03	-8.63840800e-03	-4.47150500e-03	-3.09823300e-03	-3.01556600e-03	-2.90699100e-03	-6.30304200e-04	-2.95448800e-03
-8.00000000e-01	-1.25596400e-02	-1.13351800e-02	-9.67040000e-03	-7.00954800e-03	-4.34990200e-03	-3.29967600e-03	-2.71206800e-03	-2.91624100e-03	-1.92037600e-03	-2.77887200e-03
-7.90000000e-01	-1.33804600e-02	-1.14270600e-02	-9.40770900e-03	-7.07536500e-03	-5.20848900e-03	-3.85386100e-03	-1.68060400e-03	-2.82489200e-03	-1.53974500e-03	-2.53802100e-03
-7.80000000e-01	-1.23121300e-02	-1.04357900e-02	-7.97232200e-03	-6.17432500e-03	-5.35042600e-03	-2.98443600e-03	-1.95194400e-03	-2.37844200e-03	-1.35569900e-03	-2.64296200e-03
-7.70000000e-01	-1.14446100e-02	-9.97955500e-03	-7.38176000e-03	-6.88438400e-03	-5.02886500e-03	-3.48840900e-03	-1.91095900e-03	-1.82431100e-03	-1.90969300e-04	-2.90302500e-03
-7.60000000e-01	-1.11684200e-02	-9.20125700e-03	-7.56295000e-03	-7.07933000e-03	-3.52764600e-03	-2.14601300e-03	-3.52092400e-03	-2.06611500e-03	-1.16132300e-03	-2.23184300e-03
-7.50000000e-01	-1.08868100e-02	-8.49095400e-03	-8.70225800e-03	-6.08919600e-03	-4.60861500e-03	-2.85469100e-03	-3.56489400e-03	-2.17506400e-03	-2.04718300e-03	-1.55974900e-03
-7.40000000e-01	-1.03381900e-02	-9.36048300e-03	-7.78660400e-03	-5.14004400e-03	-5.92720700e-03	-1.85273600e-03	-2.97787300e-03	-1.80673600e-03	-2.69371800e-03	-4.19559700e-03
-7.30000000e-01	-9.85826900e-03	-8.67453800e-03	-7.69660400e-03	-5.86638400e-03	-4.50482000e-03	-1.44522000e-03	-2.39429700e-03	-1.77381000e-03	-3.04003500e-03	-3.33257400e-03
-7.20000000e-01	-1.15065000e-02	-8.66092600e-03	-7.17298100e-03	-5.49052900e-03	-4.48566400e-03	-2.27009600e-03	-2.59739800e-03	-1.73690400e-03	-1.91695700e-03	-2.91410800e-03
-7.10000000e-01	-1.09806700e-02	-8.19583000e-03	-7.46547900e-03	-6.33233500e-03	-4.59008300e-03	-2.26217300e-03	-2.94623000e-03	-1.90339700e-03	-1.66608600e-03	-2.56215400e-03
-7.00000000e-01	-1.09185900e-02	-8.96251800e-03	-8.89060000e-03	-6.97082000e-03	-4.49233400e-03	-2.83147200e-03	-2.44353200e-03	-2.58742800e-03	-2.03587100e-03	-1.86070200e-03
-6.90000000e-01	-1.11183500e-02	-1.05839200e-02	-7.54212900e-03	-7.16022600e-03	-4.93089200e-03	-2.47884500e-03	-2.53391300e-03	-2.36685100e-03	-2.60866900e-03	-1.77242300e-03
-6.80000000e-01	-1.20568400e-02	-1.05931600e-02	-8.37216300e-03	-6.13388300e-03	-4.75272300e-03	-2.73420500e-03	-1.87597300e-03	-1.64531700e-03	-1.48605300e-03	-3.00851100e-03
-6.70000000e-01	-1.37471500e-02	-1.12626700e-02	-9.89244800e-03	-6.67730500e-03	-4.83436600e-03	-2.80884300e-03	-1.47360300e-03	-2.94543500e-03	-1.20178300e-03	-2.66920000e-03
-6.60000000e-01	-1.47934500e-02	-1.16172400e-02	-1.05456300e-02	-7.96149300e-03	-6.37288500e-03	-3.47188100e-03	-2.08835500e-03	-1.18169300e-03	-2.31472300e-03	-2.60313600e-03
-6.50000000e-01	-1.45014000e-02	-1.30942700e-02	-1.00855800e-02	-8.38582200e-03	-6.04119300e-03	-3.04183300e-03	-3.08888700e-03	-2.04031600e-03	-3.14334100e-03	-2.21005800e-03
-6.40000000e-01	-1.52165700e-02	-1.23467000e-02	-1.03014800e-02	-1.01888600e-02	-5.18342700e-03	-2.98962500e-03	-2.81497700e-03	-1.96841100e-03	-2.83923600e-03	-1.88019100e-03
-6.30000000e-01	-1.54799300e-02	-1.25382900e-02	-1.07117500e-02	-9.94940400e-03	-5.53503200e-03	-2.58222700e-03	-3.52728300e-03	-1.80803600e-03	-1.99496600e-03	-1.89538400e-03
-6.20000000e-01	-1.57013800e-02	-1.33053800e-02	-1.21366900e-02	-8.69797900e-03	-6.32037800e-03	-3.31602400e-03	-4.00801200e-03	-2.07324300e-03	-2.52716600e-03	-1.37935700e-03
-6.10000000e-01	-1.62040000e-02	-1.34269100e-02	-1.17384800e-02	-8.55310600e-03	-7.39181900e-03	-4.00197500e-03	-4.01401900e-03	-2.43402900e-03	-1.74399200e-03	-1.32396000e-03
-6.00000000e-01	-1.59980700e-02	-1.22032700e-02	-1.10425900e-02	-8.43768700e-03	-7.03275000e-03	-4.10373300e-03	-2.13844700e-03	-1.46371900e-03	-4.51198100e-04	-2.53914400e-03
-5.90000000e-01	-1.30684900e-02	-1.28003300e-02	-8.99165600e-03	-7.62832900e-03	-6.94148000e-03	-3.82773000e-03	-3.34419100e-03	-1.69650200e-03	-8.47946600e-04	-2.85778800e-03
-5.80000000e-01	-1.17142900e-02	-1.16919300e-02	-1.00026900e-02	-6.92979500e-03	-6.06304000e-03	-3.70394500e-03	-2.38415300e-03	-1.85963900e-03	-5.85213400e-04	-2.97015400e-03
-5.70000000e-01	-1.08855100e-02	-9.42255800e-03	-8.01416100e-03	-7.61031800e-03	-5.22115000e-03	-3.94456600e-03	-3.21771200e-03	-2.61485700e-03	-2.04120200e-03	-3.25966600e-03
-5.60000000e-01	-1.10401400e-02	-8.03812700e-03	-8.06702800e-03	-7.34016700e-03	-7.27797400e-03	-3.52222400e-03	-2.81167100e-03	-3.25536100e-03	-1.97420700e-03	-3.19074400e-03
-5.50000000e-01	-9.69440600e-03	-6.63341300e-03	-8.12446900e-03	-5.60191200e-03	-5.77415800e-03	-4.19347200e-03	-2.23230400e-03	-2.66851900e-03	-2.09993300e-03	-2.26768200e-03
-5.40000000e-01	-6.81760300e-03	-7.95125800e-03	-7.09501800e-03	-5.56776700e-03	-3.56494300e-03	-4.48069600e-03	-2.21833300e-03	-2.51974200e-03	-3.25703700e-03	-2.84914100e-03
-5.30000000e-01	-6.48428300e-03	-7.07598600e-03	-4.87535200e-03	-5.51845800e-03	-3.96234500e-03	-2.27103800e-03	-2.53673300e-03	-1.57879100e-03	-2.26916200e-03	-3.16668700e-03
-5.20000000e-01	-7.17905700e-03	-6.00698400e-03	-4.26611900e-03	-5.16808200e-03	-3.63618500e-03	-1.70737500e-03	-2.25141200e-03	-1.51313500e-03	-1.31062600e-03	-2.07753200e-03
-5.10000000e-01	-6.64193800e-03	-3.39718300e-03	-5.54886600e-03	-3.76131800e-03	-4.21536500e-03	-2.03409900e-03	-2.23319900e-03	-1.31168300e-03	-3.40336100e-03	-1.95951000e-03
-5.00000000e-01	-5.32420900e-03	-2.85681000e-03	-4.04639500e-03	-3.60552600e-03	-3.93493400e-03	-2.94178900e-03	-3.11196500e-03	-2.66918000e-03	-2.81128000e-03	-2.84790800e-03
-4.90000000e-01	-4.57126900e-03	-2.47636300e-03	-2.72894100e-03	-4.22071600e-03	-3.19585400e-03	-4.04574900e-03	-3.72469700e-03	-1.52990400e-03	-1.09999000e-03	-2.48898200e-03
-4.80000000e-01	-2.98037900e-03	-2.21934400e-03	-4.46008700e-03	-2.91650700e-03	-4.23516600e-03	-2.89240700e-03	-2.42789900e-03	-2.28733200e-03	-8.82238000e-04	-2.00636600e-03
-4.70000000e-01	-2.56078600e-03	-1.44294000e-03	-2.72821300e-03	-2.29514100e-03	-4.88361200e-03	-2.68726400e-03	-2.46045000e-03	-1.86416000e-03	-1.24861700e-03	-2.12426300e-03
-4.60000000e-01	-2.03622000e-03	-1.05863200e-03	-1.02081900e-03	-1.75496200e-03	-2.27467400e-03	-2.21546400e-03	-2.41334500e-03	-2.85349500e-03	-6.06130600e-04	-1.87107400e-03
-4.50000000e-01	-9.97245700e-04	-7.99146700e-04	-8.58501800e-04	-2.65491200e-03	-3.50791500e-03	-2.10091000e-03	-1.80500500e-03	-2.77987900e-03	-1.26323500e-03	-2.33858700e-03
-4.40000000e-01	-1.36890200e-03	2.53769200e-04	-1.39796400e-03	-2.64684300e-03	-3.72800100e-03	-2.08395200e-03	-1.05266400e-03	-1.92897700e-03	-1.41819500e-03	-1.32374600e-03
-4.30000000e-01	2.76362100e-04	4.79679300e-04	-3.43062000e-04	-6.75364200e-04	-1.98496300e-03	-2.74988000e-03	-2.88910400e-03	-2.72393800e-03	-1.61253300e-03	-1.48856700e-03
-4.20000000e-01	1.38775400e-04	3.11106100e-04	-8.22401500e-04	-1.19607200e-03	-9.28812200e-04	-2.94611200e-03	-3.19833400e-03	-2.35845700e-03	-1.27960800e-03	-2.87538800e-03
-4.10000000e-01	5.84773700e-04	9.31721600e-04	-4.92693900e-04	2.39329100e-04	-8.30527100e-04	-1.05833500e-03	-1.49532300e-03	-3.22095200e-03	-1.95769000e-03	-1.82281500e-03
-4.00000000e-01	2.35100100e-03	2.48084600e-03	2.53707800e-04	5.79587400e-04	-1.50165500e-03	-8.86828000e-04	-2.64982600e-03	-1.90823200e-03	-1.87883200e-03	-3.25277600e-03
-3.90000000e-01	3.14463700e-03	2.93543900e-03	1.06117000e-03	-9.81989300e-04	-2.48652200e-03	-1.51080900e-03	-2.28979700e-03	-8.34424100e-04	-7.50588500e-04	-6.39757200e-04
-3.80000000e-01	2.48634100e-03	4.22668800e-03	2.09826500e-03	3.93661000e-04	-2.20813400e-03	-7.08653500e-04	-3.04931200e-03	-2.36252200e-03	-1.47867300e-03	-9.97819300e-04
-3.70000000e-01	3.78997600e-03	4.75866400e-03	3.32307300e-03	2.36658100e-04	-1.50326400e-03	-2.71973000e-03	-2.12411300e-03	-1.78891100e-03	-1.79479900e-03	-2.44931800e-03
-3.60000000e-01	5.69320000e-03	6.72941400e-03	5.06525900e-03	8.06135800e-04	-1.53300600e-03	-2.31969100e-03	-2.89414600e-03	-5.52703700e-04	-2.45889900e-03	-2.27354500e-03
-3.50000000e-01	7.08673300e-03	7.97489500e-03	4.98091400e-03	8.93065300e-04	-9.71938400e-04	-2.04503000e-03	-3.28679100e-03	-1.88182500e-03	-2.87999900e-03	-2.30757900e-03
-3.40000000e-01	8.83151100e-03	7.19662900e-03	5.38652000e-03	2.86632200e-03	-1.16224300e-03	-1.94188600e-03	-2.80242400e-03	-1.68986000e-03	-2.90924100e-03	-2.72740000e-03
-3.30000000e-01	1.18605100e-02	8.08465000e-03	6.46984600e-03	3.01150300e-03	-3.89034800e-05	-4.58652800e-04	-2.93523500e-03	-9.19246200e-04	-2.11338800e-03	-2.90321000e-03
-3.20000000e-01	1.01492100e-02	9.41424100e-03	6.70396100e-03	4.02762400e-03	-4.30851100e-04	-1.37755000e-03	-2.44165700e-03	-2.50875800e-03	-2.10461700e-03	-3.14218500e-03
-3.10000000e-01	1.16813800e-02	1.04610800e-02	7.02458300e-03	4.88733300e-03	4.01111700e-04	-2.35504500e-04	-1.48046100e-03	-1.85510700e-03	-2.12270200e-03	-2.74381800e-03
-3.00000000e-01	1.26253300e-02	1.10981800e-02	8.35281300e-03	3.37237600e-03	1.96496300e-03	-4.09852500e-04	-1.15405800e-03	-2.53390200e-03	-1.50600600e-03	-1.85554300e-03
-2.90000000e-01	1.19426300e-02	1.12614600e-02	7.09489600e-03	3.67840800e-03	1.02284900e-03	-5.09027200e-04	-2.03904800e-03	-2.80307300e-03	-2.30174500e-03	-2.37489500e-03
-2.80000000e-01	1.07027400e-02	1.02767600e-02	7.55749400e-03	4.49074900e-03	1.22599400e-03	-3.23745200e-04	-1.49107000e-03	-3.05139400e-03	-2.31120400e-03	-2.68342300e-03
-2.70000000e-01	1.01132200e-02	8.80566800e-03	6.16545600e-03	3.90052500e-03	1.63641700e-03	9.09924800e-05	-1.68845500e-03	-9.52951100e-04	-3.34488200e-03	-1.11109300e-03
-2.60000000e-01	7.83191200e-03	6.85988400e-03	7.02711000e-03	1.84683500e-03	1.39414400e-03	-7.45175100e-04	-1.69534600e-03	-1.73304600e-03	-1.33679000e-03	-1.50781500e-03
-2.50000000e-01	4.37104700e-03	6.27751500e-03	5.13138600e-03	7.79708100e-04	1.88862900e-03	-4.27217100e-05	-1.32071300e-03	-1.90394400e-03	-1.63986100e-03	-2.40507300e-03
-2.40000000e-01	1.33884900e-03	2.95348600e-03	3.10390300e-03	-5.44300200e-04	-1.57937900e-04	-1.21373000e-04	-9.35964200e-04	-1.16489000e-03	-2.16718100e-03	-3.02100800e-03
-2.30000000e-01	-2.92059100e-03	9.28272300e-04	2.40938400e-04	-1.94994200e-03	-2.12060100e-03	-2.11709900e-03	-2.14191000e-03	-1.92005600e-03	-2.65159200e-03	-2.96401300e-03
-2.20000000e-01	-7.17409300e-03	-4.29864000e-03	-2.92982900e-03	-4.92597500e-03	-3.69884600e-03	-1.25800100e-03	-2.68936500e-03	-1.23284100e-03	-2.87452700e-03	-2.74417900e-03
-2.10000000e-01	-1.13820200e-02	-9.61128700e-03	-6.75422100e-03	-7.48299900e-03	-5.38684600e-03	-2.74319100e-03	-3.98292100e-03	-2.13294900e-03	-1.69874300e-03	-1.83612200e-03
-2.00000000e-01	-1.66311400e-02	-1.35209200e-02	-1.01325100e-02	-8.48380600e-03	-7.29308800e-03	-4.14723600e-03	-4.52433900e-03	-2.55682400e-03	-2.29880100e-03	-2.86644900e-03
-1.90000000e-01	-1.89140400e-02	-1.56269400e-02	-1.29186000e-02	-1.06122400e-02	-7.89156100e-03	-5.05521500e-03	-5.86890200e-03	-2.21309700e-03	-2.94127900e-03	-1.90731700e-03
-1.80000000e-01	-1.86587600e-02	-1.73539300e-02	-1.49210400e-02	-1.31419700e-02	-8.68860800e-03	-5.98946100e-03	-5.77797800e-03	-2.40922600e-03	-2.50812400e-03	-1.82937200e-03
-1.70000000e-01	-1.85683900e-02	-1.78033100e-02	-1.55607200e-02	-1.21259800e-02	-1.07735700e-02	-7.26673300e-03	-4.75877500e-03	-4.43961800e-03	-2.57490900e-03	-2.44064900e-03
-1.60000000e-01	-1.55124900e-02	-1.64413900e-02	-1.36307900e-02	-1.06220600e-02	-9.78581800e-03	-7.13605500e-03	-4.87375400e-03	-4.67052800e-03	-2.98067700e-03	-2.33499500e-03
-1.50000000e-01	-9.52156600e-03	-1.10982500e-02	-9.49605600e-03	-8.72281400e-03	-8.08944400e-03	-5.65577100e-03	-5.75970300e-03	-4.23200800e-03	-2.82417300e-03	-2.48723100e-03
-1.40000000e-01	1.18896000e-04	-1.66457500e-03	-1.51209800e-03	-4.58341000e-03	-5.63503500e-03	-6.31195500e-03	-5.41620600e-03	-3.80495100e-03	-9.11588200e-04	-2.87751500e-03
-1.30000000e-01	1.25688300e-02	1.12691700e-02	8.73851300e-03	2.78221500e-03	-1.80171100e-03	-5.74289800e-03	-4.98435600e-03	-4.37922700e-03	-1.64984400e-03	-3.24540600e-03
-1.20000000e-01	3.03684800e-02	2.69556300e-02	1.93771100e-02	1.02008300e-02	2.20628500e-03	-1.98402800e-03	-5.26145300e-03	-5.30148700e-03	-1.77858800e-03	-2.87172100e-03
-1.10000000e-01	5.07198400e-02	5.07419200e-02	3.43100000e-02	1.86884300e-02	8.65847300e-03	-9.53386800e-04	-5.00861000e-03	-5.55049700e-03	-2.42924400e-03	-3.44037000e-03
-1.00000000e-01	7.06242300e-02	6.75817200e-02	4.94532300e-02	3.15456600e-02	1.34496900e-02	2.00880400e-03	-2.96946000e-03	-4.68999900e-03	-1.87656400e-03	-2.66522700e-03
-9.00000000e-02	9.42223100e-02	9.67044900e-02	6.36353800e-02	4.47859800e-02	2.33894500e-02	7.40442800e-03	-3.41661800e-03	-4.75104600e-03	-1.49598100e-03	-3.13546800e-03
-8.00000000e-02	1.25759500e-01	1.17018100e-01	8.40576000e-02	6.05556800e-02	3.17738300e-02	1.12851000e-02	-3.09454900e-03	-4.70771000e-03	-1.23577300e-03	-4.29454300e-03
-7.00000000e-02	1.62106400e-01	1.48857900e-01	1.10155000e-01	7.82721700e-02	4.28976200e-02	1.59497200e-02	-1.32173200e-03	-4.09174400e-03	-1.82389500e-03	-4.15543000e-03
-6.00000000e-02	2.06300100e-01	1.80342400e-01	1.39656000e-01	9.91654000e-02	5.14554400e-02	2.03492100e-02	1.82279100e-03	-2.67359700e-03	-1.92761500e-03	-3.82396100e-03
-5.00000000e-02	2.46787300e-01	2.18368200e-01	1.66035500e-01	1.19344800e-01	6.17868800e-02	2.42173000e-02	4.90882300e-03	-2.44507400e-03	-7.86112200e-04	-3.17981000e-03
-4.00000000e-02	2.78344700e-01	2.47300100e-01	1.90830100e-01	1.37510000e-01	6.98891200e-02	2.85728200e-02	5.67823800e-03	-2.57491700e-03	-2.12706700e-03	-2.37604000e-03
-3.00000000e-02	3.01405500e-01	2.76112500e-01	2.16319300e-01	1.51432800e-01	8.00486500e-02	3.18822100e-02	7.63582700e-03	-2.87959800e-03	-2.57275500e-03	-3.01165500e-03
-2.00000000e-02	3.22611700e-01	3.00245000e-01	2.35356600e-01	1.63809600e-01	9.02753500e-02	3.53918400e-02	8.50280900e-03	-2.77091400e-03	-2.47838500e-03	-2.69117000e-03
-1.00000000e-02	3.46371000e-01	3.17207900e-01	2.50033000e-01	1.73229500e-01	9.91501800e-02	3.91460000e-02	9.36061100e-03	-2.56657400e-03	-1.21364500e-03	-3.73499300e-03
-2.26485497e-14	3.61421800e-01	3.27387200e-01	2.62475300e-01	1.79010900e-01	1.04764300e-01	4.35790100e-02	1.05584700e-02	-8.26618900e-04	-1.37174900e-03	-3.61859100e-03
1.00000000e-02	3.65640200e-01	3.31079600e-01	2.69331000e-01	1.82785400e-01	1.07020200e-01	4.48615500e-02	1.11198300e-02	-1.30448400e-03	-1.37156900e-03	-2.00351300e-03
2.00000000e-02	3.61723500e-01	3.28759500e-01	2.68100100e-01	1.82696800e-01	1.06984600e-01	4.49465600e-02	1.08309200e-02	-9.74237900e-04	-7.88455000e-04	-2.09300200e-03
3.00000000e-02	3.46939600e-01	3.19435400e-01	2.60349000e-01	1.78005100e-01	1.05036500e-01	4.38630400e-02	1.11539300e-02	6.20922200e-04	-2.16013200e-03	-3.01808700e-03
4.00000000e-02	3.24455500e-01	2.97157300e-01	2.46888700e-01	1.66614800e-01	9.84293200e-02	4.25268000e-02	1.01224500e-02	-8.45832300e-04	-1.56361600e-03	-3.86361800e-03
5.00000000e-02	2.94567400e-01	2.63179500e-01	2.28115900e-01	1.52896900e-01	9.32077500e-02	4.04176100e-02	8.14284500e-03	-2.91791800e-04	-1.82815700e-03	-2.69261900e-03
6.00000000e-02	2.55377800e-01	2.27202500e-01	2.00696600e-01	1.34904100e-01	8.23760500e-02	3.62288200e-02	7.00093100e-03	-7.04022100e-04	-2.08684300e-03	-3.36790600e-03
7.00000000e-02	2.10961600e-01	1.82376200e-01	1.69182200e-01	1.10139500e-01	7.07798500e-02	2.97186500e-02	5.68198500e-03	-7.95508500e-04	-1.93542000e-03	-2.05480900e-03
8.00000000e-02	1.73721800e-01	1.43366300e-01	1.39094400e-01	8.84694700e-02	5.78147100e-02	2.26190700e-02	4.66419700e-03	-4.00438500e-04	-1.12834800e-03	-1.78111100e-03
9.00000000e-02	1.32326600e-01	1.10797200e-01	1.08784300e-01	7.23401400e-02	4.35979800e-02	1.87630900e-02	3.04147800e-03	-1.68161200e-03	-1.18250700e-03	-2.15197700e-03
1.00000000e-01	9.41381300e-02	8.21541400e-02	7.66975500e-02	5.29105700e-02	3.25218500e-02	1.39458700e-02	1.90243500e-03	-1.32045600e-03	-1.93617800e-03	-2.95126200e-03
1.10000000e-01	4.78231900e-02	5.18191000e-02	4.83788600e-02	3.43409800e-02	2.47550800e-02	8.42529400e-03	7.24232700e-04	-1.07777900e-03	-3.02194900e-03	-2.53280600e-03
1.20000000e-01	1.95165300e-02	2.54444700e-02	2.60682700e-02	1.11995600e-02	1.36298600e-02	5.30625800e-03	3.78422500e-04	-1.82323300e-03	-1.53110400e-03	-1.97720500e-03
1.30000000e-01	3.00701300e-03	3.87190800e-03	7.66525800e-03	2.83630700e-03	4.59963400e-03	8.20591100e-04	-1.18975200e-03	-2.25692500e-03	-1.12968200e-03	-3.63043200e-03
1.40000000e-01	-6.08108000e-04	-1.64665600e-03	-1.40927100e-03	-1.98158800e-03	-1.86801400e-03	-2.14188500e-03	-1.87970800e-03	-1.87968900e-03	-6.74349000e-04	-3.30565900e-03
1.50000000e-01	1.39717800e-02	8.30269700e-03	1.17176100e-03	1.35199200e-03	-1.97390700e-03	-1.77770000e-03	-1.33389200e-03	-1.93530100e-03	-1.09009300e-03	-2.18643400e-03
1.60000000e-01	3.67141900e-02	3.34071500e-02	1.42066000e-02	1.30145300e-02	1.39797600e-03	8.47619500e-05	-2.37554300e-03	-1.24735000e-03	-1.45915800e-03	-2.62409800e-03
1.70000000e-01	5.82892500e-02	5.60964100e-02	3.19626800e-02	2.90991400e-02	7.88190000e-03	2.35400700e-03	-1.56656100e-03	5.82457200e-04	-1.14000500e-03	-2.54187800e-03
1.80000000e-01	1.01845900e-01	8.51161700e-02	6.08501000e-02	4.29697800e-02	1.79337100e-02	6.30813100e-03	6.63464000e-04	9.74819200e-05	-7.23433400e-04	-2.37450600e-03
1.90000000e-01	1.42780700e-01	1.20451700e-01	9.61261100e-02	6.53553000e-02	3.16621600e-02	1.21104900e-02	2.91589200e-03	-4.14791200e-04	-9.19671900e-04	-2.81529400e-03
2.00000000e-01	2.02467300e-01	1.63584700e-01	1.31167000e-01	9.51649500e-02	4.66607700e-02	1.96721000e-02	5.79435200e-03	3.71107700e-04	-3.04659900e-04	-2.24878000e-03
2.10000000e-01	2.52140400e-01	2.15424300e-01	1.71474200e-01	1.23217400e-01	6.03822900e-02	2.55980300e-02	7.15619400e-03	3.58549400e-04	5.92268700e-04	-1.30533400e-03
2.20000000e-01	3.01331200e-01	2.54524900e-01	2.00954900e-01	1.48118800e-01	7.39227300e-02	3.19164800e-02	9.54044600e-03	4.24084100e-04	-5.17140300e-04	-3.17812200e-03
2.30000000e-01	3.30923800e-01	2.88190400e-01	2.29298200e-01	1.65942900e-01	8.89798800e-02	3.86994100e-02	1.18872200e-02	3.22311100e-04	-1.44864100e-03	-2.78329200e-03
2.40000000e-01	3.48789900e-01	3.10882900e-01	2.53581200e-01	1.79034100e-01	1.01122600e-01	4.34008800e-02	1.27540400e-02	-6.96611700e-05	-1.34663500e-03	-3.04712100e-03
2.50000000e-01	3.62597400e-01	3.22385300e-01	2.67421600e-01	1.87111100e-01	1.10538000e-01	4.84289500e-02	1.42388200e-02	2.49896500e-04	-1.47046700e-03	-3.47762800e-03
2.60000000e-01	3.58289300e-01	3.21015800e-01	2.70352000e-01	1.90145100e-01	1.15691800e-01	5.01680300e-02	1.59262700e-02	1.20414800e-03	-2.22894500e-03	-2.21142300e-03
2.70000000e-01	3.45703800e-01	3.08052000e-01	2.64425100e-01	1.84502600e-01	1.14962800e-01	5.16416500e-02	1.57405300e-02	1.94412800e-03	-2.48430900e-03	-1.59951300e-03
2.80000000e-01	3.16575400e-01	2.85540000e-01	2.44109700e-01	1.74531900e-01	1.11700700e-01	4.98028600e-02	1.53580800e-02	1.83399800e-03	-2.17896400e-03	-2.53801800e-03
2.90000000e-01	2.82989000e-01	2.55315600e-01	2.19495000e-01	1.57831400e-01	1.05070900e-01	4.58272700e-02	1.39175500e-02	1.95939000e-03	-1.85383800e-03	-3.41263800e-03
3.00000000e-01	2.26196200e-01	2.17869100e-01	1.89807700e-01	1.36663600e-01	9.35013000e-02	4.30221000e-02	1.24737300e-02	1.58453500e-03	-1.91282600e-03	-3.04750400e-03
3.10000000e-01	1.68516700e-01	1.67029000e-01	1.52165900e-01	1.10346300e-01	8.08537600e-02	3.78683500e-02	1.07090000e-02	1.72919600e-03	-1.32653100e-03	-3.73000600e-03
3.20000000e-01	9.90917500e-02	1.20271200e-01	1.15204600e-01	8.34411900e-02	6.32446700e-02	3.30241000e-02	9.29625400e-03	1.62898400e-04	-1.59966700e-03	-2.83115400e-03
3.30000000e-01	6.27803400e-02	6.74454300e-02	7.60508400e-02	5.72965100e-02	4.88641700e-02	2.24138100e-02	6.69176900e-03	-1.32333000e-04	-1.32440200e-03	-2.58897900e-03
3.40000000e-01	1.61699400e-02	2.19638700e-02	4.72567300e-02	2.92331000e-02	2.96177200e-02	1.57952100e-02	4.52542600e-03	-1.25257300e-03	-1.90611100e-03	-2.04049100e-03
3.50000000e-01	-7.52763600e-03	-1.09236100e-02	1.84985000e-02	1.02759800e-02	1.68805900e-02	9.45745900e-03	2.12931800e-03	-1.35799600e-03	-1.53828100e-03	-2.89549000e-03
3.60000000e-01	-3.21690300e-02	-2.74273700e-02	-6.42803500e-03	-2.93934800e-03	6.38933400e-03	3.87941600e-03	4.03555800e-04	-2.21407400e-03	-5.74256400e-04	-1.96374700e-03
3.70000000e-01	-4.88652300e-02	-3.85766400e-02	-2.06726700e-02	-1.27431300e-02	-1.10547400e-03	-2.90908900e-04	-7.85729000e-04	-1.86962900e-03	-1.47946400e-03	-3.73072900e-03
3.80000000e-01	-4.84029800e-02	-3.84246900e-02	-2.75873900e-02	-1.79391500e-02	-6.42232600e-03	-2.30686900e-03	-2.01263100e-03	-1.27719300e-03	-1.59905900e-03	-2.34686000e-03
3.90000000e-01	-3.21162500e-02	-2.92010400e-02	-2.41630300e-02	-1.43242400e-02	-7.70516500e-03	-3.73520600e-03	-1.10108200e-03	-2.17921800e-03	-1.43523500e-03	-2.92287500e-03
4.00000000e-01	-1.81474300e-03	-4.18530000e-03	-8.38481000e-03	-4.82964200e-03	-6.54202900e-03	-3.06145800e-03	-5.86156800e-04	-1.43492600e-03	-1.45228900e-03	-3.37423500e-03
4.10000000e-01	5.55766800e-02	4.58959700e-02	1.01250800e-02	1.20954200e-02	1.89137300e-04	-5.60633100e-04	-3.64348000e-04	-1.58656500e-03	-1.87812700e-03	-2.86522000e-03
4.20000000e-01	9.86544900e-02	8.04008300e-02	3.84490100e-02	3.20714800e-02	1.18821500e-02	1.47504900e-03	-3.79900400e-04	-1.34711500e-03	-2.22590700e-03	-1.76811600e-03
4.30000000e-01	1.40136100e-01	1.27818200e-01	6.35759400e-02	5.54107300e-02	2.36517300e-02	7.01420000e-03	7.73422700e-04	-1.72123700e-03	-2.16862700e-03	-2.01934000e-03
4.40000000e-01	1.86532000e-01	1.69842900e-01	9.98714300e-02	7.60045400e-02	3.82370800e-02	1.25651500e-02	1.09968200e-03	-8.38159200e-04	-2.18699400e-03	-1.05379900e-03
4.50000000e-01	2.25914400e-01	2.05316700e-01	1.35190400e-01	1.00532200e-01	5.06938500e-02	1.69597100e-02	2.45388600e-03	-3.96565600e-04	-2.27144800e-03	-1.94895900e-03
4.60000000e-01	2.70016400e-01	2.38044500e-01	1.76550100e-01	1.22311100e-01	6.50061500e-02	2.34574100e-02	4.37027400e-03	1.65701200e-04	-2.42884200e-03	-2.26584300e-03
4.70000000e-01	3.01620700e-01	2.63800700e-01	2.12929400e-01	1.40834600e-01	7.57680700e-02	2.76471900e-02	5.83361800e-03	5.50699500e-04	-2.37255600e-03	-2.49350000e-03
4.80000000e-01	3.21538200e-01	2.83955400e-01	2.28510800e-01	1.51744300e-01	8.55157100e-02	3.32332800e-02	7.63616500e-03	-5.43973500e-04	-1.93111700e-03	-1.46414300e-03
4.90000000e-01	3.21335000e-01	2.88270500e-01	2.36447800e-01	1.60752000e-01	9.10340000e-02	3.55733300e-02	8.82038000e-03	-1.01972500e-03	-2.13126100e-03	-2.68955300e-03
5.00000000e-01	3.09497500e-01	2.80899900e-01	2.35738100e-01	1.58909600e-01	9.16437300e-02	3.64872100e-02	9.11061800e-03	-1.21729200e-03	-1.42533300e-03	-3.47786800e-03
5.10000000e-01	2.85481900e-01	2.59156400e-01	2.26670300e-01	1.54676200e-01	9.09035000e-02	3.74598200e-02	9.26708600e-03	-1.39928800e-03	-2.51175700e-03	-2.40955600e-03
5.20000000e-01	2.58713600e-01	2.29834200e-01	2.06075800e-01	1.42555300e-01	8.43730200e-02	3.74597900e-02	9.57776700e-03	-2.48809700e-03	-3.37845300e-03	-1.87661200e-03
5.30000000e-01	2.19135800e-01	1.90061800e-01	1.79604000e-01	1.26405700e-01	7.31731100e-02	3.28251500e-02	9.30358800e-03	-3.26848400e-04	-2.36406700e-03	-2.26005900e-03
5.40000000e-01	1.62522300e-01	1.45084100e-01	1.42680700e-01	1.00190200e-01	5.96545300e-02	2.85622600e-02	5.87581900e-03	-1.23282800e-03	-2.24929800e-03	-1.52705800e-03
5.50000000e-01	1.01693500e-01	1.06277600e-01	1.05922500e-01	7.20967400e-02	4.24677200e-02	2.28617400e-02	4.56259600e-03	-1.24312900e-03	-1.56703800e-03	-2.51180400e-03
5.60000000e-01	4.21480000e-02	5.92259200e-02	6.33405700e-02	4.42609400e-02	3.22244400e-02	1.49468000e-02	4.05733700e-03	4.20975300e-05	-2.74332500e-03	-2.30827800e-03
5.70000000e-01	-2.30658900e-02	1.60979000e-02	1.78921100e-02	1.45756800e-02	1.67402000e-02	9.17703800e-03	2.44349700e-03	-4.45508300e-04	-1.33308700e-03	-3.01332100e-03
5.80000000e-01	-7.37094000e-02	-2.92287900e-02	-1.85096400e-02	-9.75725300e-03	1.11922900e-03	3.67174000e-03	-1.80216700e-03	-1.17791800e-03	-1.88615500e-03	-2.86656800e-03
5.90000000e-01	-9.96158600e-02	-6.72576400e-02	-4.65639800e-02	-2.95950200e-02	-1.25886100e-02	-3.08080600e-03	-2.21092000e-03	-2.47924000e-03	-2.30259700e-03	-2.77657900e-03
6.00000000e-01	-1.19861400e-01	-9.61197200e-02	-6.73834100e-02	-4.37754800e-02	-2.09913300e-02	-7.65462300e-03	-5.25898300e-03	-2.73401900e-03	-9.25329900e-04	-3.33139100e-03
6.10000000e-01	-1.18753900e-01	-1.04573100e-01	-7.89797900e-02	-5.16350800e-02	-2.81462800e-02	-1.05627100e-02	-6.78857600e-03	-4.00807000e-03	-1.96896600e-03	-2.17109800e-03
6.20000000e-01	-1.06583300e-01	-9.75084600e-02	-8.13908200e-02	-5.23604900e-02	-2.94851900e-02	-1.25307500e-02	-5.70256300e-03	-3.34288000e-03	-1.65049600e-03	-3.94444900e-03
6.30000000e-01	-9.00417000e-02	-8.19468200e-02	-7.13588100e-02	-4.51823900e-02	-2.75228000e-02	-1.27245400e-02	-6.06485500e-03	-1.95508300e-03	-2.70967400e-03	-2.94158300e-03
6.40000000e-01	-5.73356300e-02	-6.00375800e-02	-4.83499500e-02	-3.39076800e-02	-2.17370700e-02	-1.12163800e-02	-4.89017400e-03	-3.49162500e-03	-2.55360500e-03	-2.52886400e-03
6.50000000e-01	-6.61301100e-04	-2.04786700e-02	-1.62211400e-02	-2.00662700e-02	-1.52075800e-02	-6.64315300e-03	-3.97991000e-03	-3.30529600e-03	-3.22998900e-03	-2.49038300e-03
6.60000000e-01	7.03165900e-02	2.85256600e-02	2.26671800e-02	8.29192000e-03	-4.15959700e-03	-3.02727400e-03	-1.91769600e-03	-1.98513200e-03	-2.14901400e-03	-3.56317600e-03
6.70000000e-01	1.33514600e-01	8.90485800e-02	7.25292600e-02	3.40806300e-02	1.01717000e-02	4.04270200e-03	-5.64765200e-05	-1.31522300e-03	-2.51342900e-03	-2.53174700e-03
6.80000000e-01	1.98968400e-01	1.46574700e-01	1.17158200e-01	7.04454500e-02	2.92226300e-02	1.12474600e-02	2.39801600e-03	1.01875500e-05	-1.03753700e-03	-1.61434400e-03
6.90000000e-01	2.40814000e-01	1.87125200e-01	1.56527400e-01	9.62203400e-02	4.51924400e-02	1.80830000e-02	3.00733700e-03	-1.00042200e-04	-1.21419900e-03	-1.85385300e-03
7.00000000e-01	2.75141500e-01	2.41617100e-01	1.79694500e-01	1.22654800e-01	6.25019800e-02	2.44569400e-02	4.14602600e-03	-1.23249900e-04	-1.41611100e-03	-1.68198500e-03
7.10000000e-01	3.00369800e-01	2.67035600e-01	2.03143400e-01	1.40777700e-01	7.76679900e-02	3.00432800e-02	5.69801700e-03	-2.32691200e-04	-1.47150900e-03	-1.81223900e-03
7.20000000e-01	3.20940000e-01	2.85279100e-01	2.23778800e-01	1.53710300e-01	8.78440500e-02	3.48675000e-02	8.70206700e-03	1.58637700e-03	-1.55026200e-03	-2.23181500e-03
7.30000000e-01	3.24835400e-01	2.91519200e-01	2.38917900e-01	1.62464800e-01	9.57821400e-02	3.81413700e-02	1.04313300e-02	2.15006700e-04	-1.20326100e-03	-2.54187500e-03
7.40000000e-01	3.12246300e-01	2.87062400e-01	2.37513500e-01	1.65953400e-01	9.66339200e-02	3.93802500e-02	1.11472800e-02	1.13034600e-03	-1.73909800e-03	-1.63901400e-03
7.50000000e-01	2.81475700e-01	2.66384800e-01	2.22549900e-01	1.58650700e-01	9.53058100e-02	4.10976600e-02	1.13082500e-02	-2.69031200e-04	-1.21610000e-03	-1.97495100e-03
7.60000000e-01	2.37687800e-01	2.36900900e-01	2.02145500e-01	1.44810900e-01	9.16842700e-02	4.04918500e-02	1.18280400e-02	-6.58846900e-04	-1.71323700e-03	-1.80676600e-03
7.70000000e-01	1.89346700e-01	1.91605400e-01	1.79051800e-01	1.23984200e-01	8.32616500e-02	3.57547400e-02	1.10237000e-02	1.11140900e-03	-1.54319800e-03	-1.97049500e-03
7.80000000e-01	1.36954500e-01	1.42342800e-01	1.46498500e-01	9.83769200e-02	6.87668400e-02	3.22438800e-02	1.02069700e-02	1.26221100e-03	-2.22942200e-03	-1.32699200e-03
7.90000000e-01	8.62122900e-02	8.13773900e-02	9.99473400e-02	7.65016500e-02	5.52303600e-02	2.56602700e-02	8.94123500e-03	-5.32173800e-04	-1.91535200e-03	-1.63073200e-03
8.00000000e-01	3.57580400e-02	2.87831400e-02	5.77910400e-02	4.55885000e-02	4.12629200e-02	1.91887000e-02	6.64446900e-03	-4.12222700e-04	-3.03286800e-03	-2.74051900e-03
8.10000000e-01	-2.68135800e-02	-2.29237300e-02	1.55682700e-02	1.88710200e-02	1.85929100e-02	1.25258200e-02	3.41836200e-03	-6.04834900e-04	-1.65687800e-03	-2.72462800e-03
8.20000000e-01	-6.63559800e-02	-5.67378900e-02	-2.07220400e-02	-1.16880900e-02	3.75807600e-03	6.37899600e-03	1.54854900e-03	-3.75495900e-04	-2.35603100e-03	-2.21260300e-03
8.30000000e-01	-1.10340100e-01	-8.56002600e-02	-5.29372100e-02	-3.05435800e-02	-9.85418100e-03	-7.44322700e-04	-2.43734600e-04	-8.40946500e-04	-1.93262900e-03	-1.80423200e-03
8.40000000e-01	-1.32551100e-01	-1.08602000e-01	-8.20283400e-02	-4.76873900e-02	-2.28746200e-02	-6.28987000e-03	-1.23004000e-03	-2.63019200e-03	-2.04038900e-03	-3.97881400e-03
8.50000000e-01	-1.43124600e-01	-1.23094800e-01	-9.70299800e-02	-6.11495000e-02	-3.13278500e-02	-1.19053200e-02	-3.46394600e-03	-2.98062000e-03	-1.72629400e-03	-3.36006200e-03
8.60000000e-01	-1.37897800e-01	-1.22685700e-01	-9.85617800e-02	-6.79719900e-02	-3.67812700e-02	-1.27427300e-02	-5.55238600e-03	-2.42218900e-03	-1.21503000e-03	-2.70426700e-03
8.70000000e-01	-1.18416600e-01	-1.00937800e-01	-8.94443800e-02	-6.53331900e-02	-3.79714400e-02	-1.44327600e-02	-5.77697600e-03	-2.04522200e-03	-2.32920600e-03	-2.95164400e-03
8.80000000e-01	-8.82268400e-02	-7.49702800e-02	-7.08809100e-02	-5.64826500e-02	-3.29721400e-02	-1.61465200e-02	-6.05268100e-03	-1.73725700e-03	-8.75783600e-04	-2.02222600e-03
8.90000000e-01	-5.97412300e-02	-4.53201300e-02	-4.76727800e-02	-4.58962500e-02	-2.85666100e-02	-1.20491800e-02	-5.23580700e-03	-1.76855500e-03	-1.53520500e-03	-2.56563800e-03
9.00000000e-01	-2.57516000e-02	-8.89177900e-03	-2.38938500e-02	-2.84127600e-02	-1.73488700e-02	-9.19782200e-03	-3.37898900e-03	-2.79816100e-03	-1.62971500e-03	-2.83230200e-03
9.10000000e-01	3.44566500e-02	2.86891700e-02	1.58171300e-02	-9.18761700e-04	-6.98683600e-03	-4.95143300e-03	-3.82846900e-03	-2.86772800e-03	-1.80906700e-03	-1.91525700e-03
9.20000000e-01	9.07753000e-02	7.25269000e-02	5.78379900e-02	2.07804600e-02	4.98399500e-03	2.25382400e-04	-1.18265000e-03	-1.96049900e-03	-2.32931300e-03	-2.79940300e-03
9.30000000e-01	1.46624000e-01	1.15212000e-01	9.54880800e-02	5.02743100e-02	2.04458300e-02	5.61433500e-03	-3.01609500e-04	-6.79605700e-04	-2.12116100e-03	-1.95192700e-03
9.40000000e-01	1.92884900e-01	1.54647600e-01	1.26322800e-01	7.38329100e-02	3.55630000e-02	1.23802500e-02	1.88002000e-03	-1.04333400e-03	-1.72893800e-03	-2.52781100e-03
9.50000000e-01	2.21777800e-01	1.89145800e-01	1.54756100e-01	9.47804800e-02	4.93345100e-02	1.82334400e-02	3.51090100e-03	-4.77543300e-04	-2.58402300e-03	-3.03028100e-03
9.60000000e-01	2.39341400e-01	2.13101100e-01	1.71604100e-01	1.11671600e-01	6.01107900e-02	2.31237100e-02	4.41145500e-03	1.02726600e-04	-1.93066200e-03	-3.25071600e-03
9.70000000e-01	2.45015500e-01	2.22630000e-01	1.82049800e-01	1.24890900e-01	6.76835700e-02	2.76997900e-02	5.67462700e-03	2.26556500e-04	-2.16170000e-03	-2.69625100e-03
9.80000000e-01	2.41104500e-01	2.22210300e-01	1.85994700e-01	1.30665500e-01	7.33077600e-02	3.04620800e-02	7.00243900e-03	-2.24871300e-04	-1.75952400e-03	-3.05813000e-03
9.90000000e-01	2.25651900e-01	2.09446900e-01	1.83518000e-01	1.28802700e-01	7.43669900e-02	3.13678600e-02	7.59453100e-03	-2.18311700e-04	-1.50601200e-03	-1.47377000e-03
1.00000000e+00	1.88878000e-01	1.87062600e-01	1.70758800e-01	1.22227500e-01	7.10596100e-02	3.08779100e-02	8.03980300e-03	3.72097400e-05	-1.36776800e-03	-1.47603700e-03
1.01000000e+00	1.53334000e-01	1.52960200e-01	1.44846600e-01	1.08951600e-01	6.64182900e-02	2.79727600e-02	7.16766900e-03	-3.75897900e-04	-2.21292700e-03	-2.31075600e-03
1.02000000e+00	1.02337400e-01	1.18054700e-01	1.15453600e-01	8.89202200e-02	5.59021800e-02	2.40384900e-02	5.90166100e-03	-2.24338200e-03	-1.77320800e-03	-2.80184800e-03
1.03000000e+00	5.36461500e-02	6.86456300e-02	7.43830600e-02	6.22539800e-02	4.62232400e-02	2.00541400e-02	6.20882400e-03	-1.89702900e-03	-8.88014200e-04	-1.82952200e-03
1.04000000e+00	1.30856700e-02	2.24112700e-02	4.28907600e-02	3.71378000e-02	3.06039500e-02	1.44449400e-02	4.10675400e-03	-1.50779800e-03	-8.80865700e-04	-2.66457200e-03
1.05000000e+00	-3.74388900e-02	-2.31703800e-02	4.58121500e-03	1.16744300e-02	1.47814900e-02	9.33376200e-03	2.19127800e-04	-1.31700600e-03	-1.01831100e-03	-1.92995800e-03
1.06000000e+00	-6.77039100e-02	-6.20483000e-02	-3.08974300e-02	-1.36578700e-02	1.26310400e-03	1.77032700e-03	3.38269900e-04	-1.37179300e-03	-1.60973100e-03	-2.00508600e-03
1.07000000e+00	-1.01391500e-01	-9.57846900e-02	-6.32139700e-02	-3.61300400e-02	-1.59166700e-02	-5.96049500e-03	-2.66272800e-03	-3.05529400e-03	-1.89215200e-03	-2.56837000e-03
1.08000000e+00	-1.32661700e-01	-1.19172700e-01	-9.04296600e-02	-5.46571700e-02	-2.81763200e-02	-1.10810800e-02	-5.01344100e-03	-2.10311800e-03	-2.20711000e-03	-2.91871900e-03
1.09000000e+00	-1.49388800e-01	-1.30693800e-01	-1.06490700e-01	-7.28275800e-02	-3.60945400e-02	-1.52433000e-02	-5.80366200e-03	-2.25345400e-03	-9.17938000e-04	-1.74362700e-03
1.10000000e+00	-1.49665500e-01	-1.36741300e-01	-1.14653800e-01	-7.97136900e-02	-4.41096300e-02	-1.81673300e-02	-6.03629100e-03	-2.71424500e-03	-2.30222000e-03	-1.65698700e-03
1.11000000e+00	-1.34536400e-01	-1.31129900e-01	-1.13744700e-01	-8.03602300e-02	-4.81998600e-02	-1.96581200e-02	-6.86756200e-03	-1.85348800e-03	-4.03294700e-03	-2.17998800e-03
1.12000000e+00	-1.00793400e-01	-1.10377000e-01	-1.05330900e-01	-7.59494300e-02	-4.71594500e-02	-2.10506700e-02	-8.25459900e-03	-2.67627900e-03	-2.67747800e-03	-3.55403400e-03
1.13000000e+00	-7.52634000e-02	-8.44376000e-02	-8.54942800e-02	-6.51998400e-02	-4.22636000e-02	-2.00713100e-02	-8.26702900e-03	-2.35623900e-03	-2.01510000e-03	-2.99973600e-03
1.14000000e+00	-3.51133800e-02	-3.78941700e-02	-6.10494600e-02	-4.73159000e-02	-3.41150900e-02	-1.69097100e-02	-6.20255300e-03	-2.69126800e-03	-1.48902700e-03	-2.88582700e-03
1.15000000e+00	2.40267400e-03	-3.53782200e-03	-2.90865200e-02	-2.36970300e-02	-2.18626500e-02	-1.22453200e-02	-5.69009800e-03	-2.53298400e-03	-1.60443700e-03	-2.22406600e-03
1.16000000e+00	4.05345500e-02	4.03056200e-02	5.38462800e-03	-1.91521300e-03	-8.15843200e-03	-5.33463200e-03	-5.31166000e-03	-2.77659500e-03	-1.57999400e-03	-2.80679100e-03
1.17000000e+00	8.52896700e-02	7.28110800e-02	3.55028600e-02	1.94313200e-02	4.61651000e-03	7.16558300e-04	-3.42645300e-03	-2.13286000e-03	-2.14796500e-03	-3.83253000e-03
1.18000000e+00	1.28160700e-01	1.07931000e-01	7.27271600e-02	4.80287700e-02	1.78055100e-02	7.20102400e-03	-6.04661200e-04	-1.47038000e-03	-2.23907600e-03	-3.83025400e-03
1.19000000e+00	1.68410700e-01	1.43771600e-01	1.08865700e-01	7.21071400e-02	3.14059800e-02	1.26701400e-02	1.43583800e-03	-5.90854000e-04	-2.63257300e-03	-2.09716500e-03
1.20000000e+00	1.95247900e-01	1.71124200e-01	1.34924200e-01	9.50037300e-02	4.46567500e-02	1.66708600e-02	2.85644100e-03	-2.27013100e-04	-1.23561400e-03	-2.46355400e-03
1.21000000e+00	2.11772200e-01	1.89777500e-01	1.55945500e-01	1.08678000e-01	5.54863600e-02	2.07658700e-02	5.29754700e-03	-8.66853400e-04	-8.11940600e-04	-2.21544000e-03
1.22000000e+00	2.13327600e-01	1.96472700e-01	1.64838700e-01	1.14446100e-01	6.45986600e-02	2.66108900e-02	6.57417000e-03	2.02401200e-06	-1.78737300e-03	-3.36834200e-03
1.23000000e+00	2.02683800e-01	1.91336700e-01	1.63660600e-01	1.17574100e-01	6.84963300e-02	2.89784300e-02	6.42707400e-03	-6.59440200e-04	-1.40171900e-03	-3.30226700e-03
1.24000000e+00	1.89185400e-01	1.77682700e-01	1.57316000e-01	1.12989400e-01	6.72661000e-02	2.93254900e-02	6.81558200e-03	-4.88315900e-04	-1.02580500e-03	-3.23007800e-03
1.25000000e+00	1.68803800e-01	1.52749200e-01	1.38575000e-01	1.02591300e-01	6.43206000e-02	2.85354800e-02	7.44203700e-03	-4.26246500e-05	-2.48696200e-03	-2.63646400e-03
1.26000000e+00	1.31501500e-01	1.20438700e-01	1.19701000e-01	9.20000600e-02	5.35203100e-02	2.52932700e-02	6.93340000e-03	-7.03688000e-04	-1.36831600e-03	-1.97706300e-03
1.27000000e+00	9.33172700e-02	7.98962400e-02	8.28176700e-02	7.54848800e-02	4.36844000e-02	2.11758800e-02	5.21050700e-03	-4.73238300e-04	-1.28431300e-03	-2.90931000e-03
1.28000000e+00	3.83430800e-02	4.66994600e-02	4.59670700e-02	5.65815100e-02	3.27024600e-02	1.67313600e-02	3.58549900e-03	-1.69074700e-03	-1.90769000e-03	-2.06886000e-03
1.29000000e+00	-4.00358100e-03	5.63532700e-03	8.17334700e-03	3.09812200e-02	2.13208600e-02	1.21952200e-02	3.07512900e-03	-1.40381500e-03	-2.42067100e-03	-2.32660100e-03
1.30000000e+00	-4.13745900e-02	-3.19895800e-02	-2.71658600e-02	1.64254400e-03	7.12330800e-03	6.39819100e-03	9.62268200e-04	-1.74095200e-03	-1.58814700e-03	-2.60627300e-03
1.31000000e+00	-7.30194100e-02	-6.45837500e-02	-4.57883900e-02	-2.17754300e-02	-1.05478900e-02	1.14634600e-03	-6.92332300e-04	-3.14805400e-03	-9.75485300e-04	-2.59126600e-03
1.32000000e+00	-9.91250400e-02	-9.10324500e-02	-6.86278500e-02	-4.31483500e-02	-2.22306100e-02	-7.24430400e-03	-8.63589000e-04	-3.03112600e-03	-2.27641400e-03	-2.48227700e-03
1.33000000e+00	-1.15710600e-01	-1.10383000e-01	-8.66311900e-02	-5.90488900e-02	-3.33779800e-02	-1.37969500e-02	-3.72203700e-03	-2.25148300e-03	-1.97670300e-03	-2.72756500e-03
1.34000000e+00	-1.21043900e-01	-1.15042200e-01	-9.86671300e-02	-6.98094200e-02	-4.08006300e-02	-1.83634600e-02	-4.76503300e-03	-3.04922400e-03	-1.99959500e-03	-3.73320200e-03
1.35000000e+00	-1.20468800e-01	-1.11670500e-01	-1.04570200e-01	-7.75243500e-02	-4.64918500e-02	-1.97776700e-02	-5.97945500e-03	-2.57926800e-03	-2.40333300e-03	-3.21129500e-03
1.36000000e+00	-1.01887600e-01	-1.01476200e-01	-1.01063000e-01	-7.82863700e-02	-4.61179000e-02	-2.15140800e-02	-7.58218700e-03	-2.69260400e-03	-2.57871100e-03	-2.32781100e-03
1.37000000e+00	-7.53623100e-02	-8.24240900e-02	-8.84246100e-02	-7.19606300e-02	-4.61481000e-02	-2.08492000e-02	-7.83750600e-03	-2.28133200e-03	-3.04675100e-03	-1.94285800e-03
1.38000000e+00	-4.56258300e-02	-6.12840100e-02	-6.62450000e-02	-6.03214300e-02	-4.13991200e-02	-1.98444300e-02	-8.83136700e-03	-2.27819600e-03	-1.85484700e-03	-1.92969400e-03
1.39000000e+00	-4.09407800e-03	-2.40715400e-02	-4.08240900e-02	-4.46234000e-02	-3.19868900e-02	-1.68588600e-02	-6.91966800e-03	-2.30536200e-03	-8.77758600e-04	-2.68751800e-03
1.40000000e+00	2.86680200e-02	1.05885100e-02	-7.43177100e-03	-1.80211300e-02	-2.13897800e-02	-1.25557100e-02	-5.31070100e-03	-1.84613200e-03	-1.34706100e-03	-2.13229400e-03
1.41000000e+00	6.67523200e-02	5.48841100e-02	1.90392200e-02	6.17354300e-03	-7.33962300e-03	-8.02714300e-03	-4.62203800e-03	-1.25002600e-03	-3.41273700e-03	-3.14628200e-03
1.42000000e+00	9.98005800e-02	9.32546900e-02	4.87371900e-02	2.71029100e-02	3.58844000e-03	-2.67441400e-03	-2.47919100e-03	-2.32372900e-03	-2.79775800e-03	-2.02983600e-03
1.43000000e+00	1.20365300e-01	1.13611000e-01	7.72606400e-02	4.67373900e-02	1.74696700e-02	5.92299900e-03	-1.27567600e-03	-2.90916400e-03	-1.05115900e-03	-1.78157600e-03
1.44000000e+00	1.37278900e-01	1.33907900e-01	9.97635600e-02	6.33346000e-02	2.81183400e-02	9.25917300e-03	4.21929900e-04	-1.76447300e-03	-1.92064800e-03	-2.60873100e-03
1.45000000e+00	1.56663100e-01	1.48400100e-01	1.20215200e-01	7.78230300e-02	4.17196600e-02	1.45961100e-02	2.30390400e-03	-2.25018200e-03	-1.07367300e-03	-3.16333100e-03
1.46000000e+00	1.68480000e-01	1.61970300e-01	1.35185100e-01	9.01246800e-02	4.86523400e-02	1.78058200e-02	5.09952200e-03	-2.24222400e-03	-1.67544700e-03	-2.97817100e-03
1.47000000e+00	1.70578200e-01	1.64958200e-01	1.41063800e-01	9.86247900e-02	5.59832200e-02	2.11689100e-02	6.32802000e-03	-3.54148900e-04	-2.35781800e-03	-2.16251700e-03
1.48000000e+00	1.59751600e-01	1.56801500e-01	1.39469000e-01	1.00024100e-01	5.83143200e-02	2.32369600e-02	6.47102000e-03	-6.62419400e-04	-7.28361400e-04	-2.52774400e-03
1.49000000e+00	1.40602300e-01	1.42541200e-01	1.28616200e-01	9.64685800e-02	5.93461500e-02	2.47496900e-02	5.61931600e-03	-1.34266300e-03	-3.81374800e-04	-1.79860300e-03
1.50000000e+00	1.20580700e-01	1.15736600e-01	1.14122300e-01	8.68070800e-02	5.42635000e-02	2.44315700e-02	6.26214100e-03	-1.29117900e-03	-7.53952100e-04	-3.09055000e-03
1.51000000e+00	9.39478500e-02	9.00402200e-02	9.59848500e-02	7.16497300e-02	4.81170200e-02	2.23588000e-02	5.06020800e-03	-4.29863900e-04	-1.10506300e-03	-3.60113400e-03
1.52000000e+00	6.91991300e-02	5.74181500e-02	7.55600700e-02	5.80023200e-02	3.95909500e-02	1.90849000e-02	3.94157600e-03	-2.34286000e-04	-1.24609000e-03	-1.81566000e-03
1.53000000e+00	3.41999700e-02	3.17178200e-02	4.76245200e-02	4.07139200e-02	2.90180700e-02	1.15335900e-02	2.14661800e-03	-2.59839800e-04	-1.62795000e-03	-2.60859900e-03
1.54000000e+00	-4.99899300e-03	-1.69805900e-03	1.36026500e-02	1.70382000e-02	1.82092600e-02	8.54696300e-03	7.33969100e-04	-2.09638100e-03	-1.44812800e-03	-3.21031000e-03
1.55000000e+00	-3.49917100e-02	-2.90839000e-02	-2.16021900e-02	-7.49322700e-03	5.73915400e-03	1.39230500e-03	-4.29240600e-04	-2.05287800e-03	-1.56685900e-03	-3.33836500e-03
1.56000000e+00	-6.50767800e-02	-5.38230000e-02	-3.96728900e-02	-2.21568800e-02	-4.62129500e-03	-2.35310700e-03	-2.63902500e-03	-2.39946200e-03	-2.16592400e-03	-3.40521100e-03
1.57000000e+00	-8.30811700e-02	-7.00879000e-02	-5.89007200e-02	-4.14944500e-02	-1.65964200e-02	-7.21094700e-03	-4.07039600e-03	-2.66410000e-03	-1.98090400e-03	-2.54720000e-03
1.58000000e+00	-9.04904000e-02	-8.54277300e-02	-7.42616500e-02	-5.66050200e-02	-2.85136100e-02	-1.29693500e-02	-4.03412300e-03	-2.64439400e-03	-2.25733800e-03	-1.66778500e-03
1.59000000e+00	-9.11789900e-02	-9.09474200e-02	-8.39662700e-02	-6.57257400e-02	-3.74520300e-02	-1.82295400e-02	-6.02254400e-03	-3.06243800e-03	-2.82917400e-03	-2.00310400e-03
1.60000000e+00	-8.83474200e-02	-8.70672700e-02	-8.55643200e-02	-6.90970000e-02	-4.28026100e-02	-1.94478700e-02	-6.44125100e-03	-2.44089900e-03	-2.33402700e-03	-1.66349200e-03
1.61000000e+00	-7.69583100e-02	-7.83744300e-02	-8.08673000e-02	-6.73391800e-02	-4.35165700e-02	-1.95417400e-02	-7.32158100e-03	-1.67538400e-03	-2.19161100e-03	-1.66504300e-03
1.62000000e+00	-5.94013400e-02	-6.15478300e-02	-6.91053500e-02	-6.20771700e-02	-4.17715600e-02	-1.97808300e-02	-7.34331900e-03	-2.98831000e-03	-1.38244400e-03	-1.98422400e-03
1.63000000e+00	-3.62326000e-02	-4.27200800e-02	-5.43193200e-02	-5.36324000e-02	-3.57289300e-02	-1.65832400e-02	-7.73445300e-03	-2.72125800e-03	-1.69604000e-03	-2.43616600e-03
1.64000000e+00	-7.56805900e-03	-1.32027100e-02	-3.20989300e-02	-3.88446700e-02	-2.67533100e-02	-1.45278800e-02	-6.68368300e-03	-7.58161000e-04	-2.11217400e-03	-2.03884500e-03
1.65000000e+00	1.94483000e-02	3.48125500e-03	2.06135200e-03	-2.19666600e-02	-1.77741600e-02	-1.20689300e-02	-6.05678300e-03	-1.14939400e-03	-2.31787500e-03	-2.65739100e-03
1.66000000e+00	5.24788000e-02	4.36461100e-02	2.65755900e-02	-2.99435600e-03	-5.49585800e-03	-7.66455200e-03	-4.35306700e-03	-1.67343800e-03	-2.47848900e-03	-3.00454700e-03
1.67000000e+00	8.60627300e-02	6.99575200e-02	5.90053900e-02	2.10533600e-02	6.66241400e-03	-2.03715800e-03	-1.80852200e-03	-6.57621100e-04	-2.44682900e-03	-3.55825400e-03
1.68000000e+00	1.05922100e-01	1.02581000e-01	8.17198300e-02	4.30032800e-02	1.92545800e-02	4.32332800e-03	-9.69972600e-04	-1.28503900e-03	-1.92193200e-03	-3.32992700e-03
1.69000000e+00	1.21619900e-01	1.17820600e-01	9.70970700e-02	5.94467200e-02	3.13976000e-02	8.80159900e-03	1.99620500e-04	-1.96545800e-03	-2.03679700e-03	-3.94474800e-03
1.70000000e+00	1.32793700e-01	1.29974800e-01	1.09386300e-01	7.21996500e-02	4.14817400e-02	1.26645000e-02	3.75254900e-03	-1.02701900e-03	-1.42809600e-03	-3.60147000e-03
1.71000000e+00	1.39937400e-01	1.37166500e-01	1.18968800e-01	8.46276200e-02	4.83168800e-02	1.79413300e-02	3.33647100e-03	-1.38889900e-03	-1.28911600e-03	-2.45904800e-03
1.72000000e+00	1.40746900e-01	1.37137100e-01	1.23741000e-01	8.97400600e-02	5.22394000e-02	2.05621900e-02	4.33784900e-03	-9.19119800e-04	-2.01054000e-03	-2.72793700e-03
1.73000000e+00	1.33912300e-01	1.32144000e-01	1.21872400e-01	9.18574700e-02	5.56241900e-02	2.29576100e-02	6.28040000e-03	-2.28126700e-03	-3.02394000e-03	-2.55088400e-03
1.74000000e+00	1.16017400e-01	1.22411700e-01	1.14537500e-01	8.95447800e-02	5.62132100e-02	2.38976200e-02	5.83392000e-03	4.40757000e-04	-1.87010200e-03	-2.16201800e-03
1.75000000e+00	8.90811600e-02	1.02446700e-01	9.70284900e-02	7.84166500e-02	5.21539200e-02	2.39292400e-02	5.75910700e-03	2.86068800e-04	-1.55473800e-03	-1.65863200e-03
1.76000000e+00	6.55965300e-02	8.06183900e-02	7.84369300e-02	6.52761900e-02	4.70092400e-02	2.16502400e-02	3.93138300e-03	-5.47273800e-04	-2.08502800e-03	-3.15627000e-03
1.77000000e+00	4.32537700e-02	5.06968200e-02	5.92453700e-02	5.08315500e-02	3.77515300e-02	1.80931300e-02	3.13804600e-03	-1.58458100e-03	-2.40468800e-03	-2.59914500e-03
1.78000000e+00	1.93152300e-02	2.51429600e-02	3.55855200e-02	3.04121600e-02	2.63469400e-02	1.37903700e-02	3.43068300e-03	-2.07521300e-03	-2.57835200e-03	-2.97891000e-03
1.79000000e+00	-3.98012000e-03	-3.09139600e-03	1.63014800e-02	1.87577400e-02	1.40519100e-02	8.54609700e-03	2.09955900e-03	-1.15844700e-03	-1.91293600e-03	-2.85648300e-03
1.80000000e+00	-2.65532200e-02	-2.89495900e-02	-1.30487100e-02	-2.44233900e-03	1.37940000e-03	2.42023000e-03	8.79793600e-04	-9.08484200e-04	-2.03077300e-03	-3.28818100e-03
1.81000000e+00	-5.40518500e-02	-5.11759100e-02	-3.67292500e-02	-2.14726700e-02	-7.79962800e-03	-1.40869600e-03	-1.53663900e-03	-2.09544600e-03	-1.64066900e-03	-2.88323400e-03
1.82000000e+00	-6.87257400e-02	-6.63979900e-02	-5.70210500e-02	-3.43675700e-02	-1.62337700e-02	-6.41726300e-03	-2.15301000e-03	-2.00429700e-03	-2.23289000e-03	-1.00840900e-03
1.83000000e+00	-7.73403000e-02	-7.71929000e-02	-6.96143300e-02	-4.63627500e-02	-2.74550600e-02	-1.11626200e-02	-4.21719000e-03	-1.55051900e-03	-2.76096400e-03	-1.87708500e-03
1.84000000e+00	-8.00387200e-02	-8.28161600e-02	-7.70708800e-02	-5.92217300e-02	-3.42195200e-02	-1.49099000e-02	-5.39101400e-03	-2.91179100e-03	-2.31357200e-03	-1.70817300e-03
1.85000000e+00	-7.86788300e-02	-8.22224400e-02	-8.06863600e-02	-6.27263400e-02	-3.89642400e-02	-1.70537100e-02	-6.47065900e-03	-3.10327100e-03	-2.33048600e-03	-1.74964400e-03
1.86000000e+00	-7.36694700e-02	-7.44562700e-02	-7.57469500e-02	-6.20514600e-02	-4.25949900e-02	-1.83105800e-02	-6.56165500e-03	-3.37254200e-03	-2.00289300e-03	-2.64308300e-03
1.87000000e+00	-6.22840900e-02	-5.75055100e-02	-6.75927000e-02	-6.04514700e-02	-4.03023400e-02	-1.98398600e-02	-8.99862600e-03	-3.35476200e-03	-2.66626100e-03	-3.81356800e-03
1.88000000e+00	-4.77232300e-02	-4.03032700e-02	-5.53561300e-02	-5.16845800e-02	-3.46883200e-02	-1.79127800e-02	-7.96644500e-03	-3.44469400e-03	-2.50698500e-03	-3.10367900e-03
1.89000000e+00	-3.03372100e-02	-2.20613000e-02	-3.89689000e-02	-3.95663900e-02	-2.91699600e-02	-1.67391300e-02	-7.04347400e-03	-1.81063500e-03	-1.76494900e-03	-1.47809500e-03
1.90000000e+00	-1.06171700e-02	-5.22832600e-03	-2.13210700e-02	-2.54000700e-02	-1.89901800e-02	-1.48728300e-02	-6.66150000e-03	-2.47499100e-03	-2.45380700e-03	-2.29697500e-03
1.91000000e+00	1.22641000e-02	1.39219900e-02	1.79722800e-03	-9.09933700e-03	-1.07068700e-02	-9.91924800e-03	-5.24623300e-03	-1.79629100e-03	-1.78738800e-03	-2.91428100e-03
1.92000000e+00	3.37930600e-02	3.53692200e-02	1.84137500e-02	9.76935700e-03	-1.95784800e-03	-5.88935000e-03	-4.00827900e-03	-1.96384300e-03	-1.56135700e-03	-2.69154900e-03
1.93000000e+00	5.92704700e-02	5.89497200e-02	4.34487900e-02	2.48168200e-02	1.19204900e-02	-1.08002400e-03	-2.63541000e-03	-1.42996500e-03	-2.02128100e-03	-2.37187700e-03
1.94000000e+00	7.56623000e-02	7.35917000e-02	5.94784800e-02	4.17338200e-02	2.11528000e-02	4.14188500e-03	-1.71999100e-03	-1.81351700e-03	-2.01277400e-03	-3.66220500e-03
1.95000000e+00	8.34246600e-02	8.51151400e-02	7.47202000e-02	5.41124100e-02	3.02660800e-02	8.79496300e-03	2.35763400e-04	-1.40967600e-03	-7.76218300e-04	-3.19333500e-03
1.96000000e+00	9.05833500e-02	9.04251900e-02	8.04440400e-02	6.26110100e-02	3.63968700e-02	1.37230500e-02	1.32128700e-03	-2.59790700e-03	-1.13582300e-03	-3.86461200e-03
1.97000000e+00	9.00964600e-02	9.27571200e-02	8.79228900e-02	6.76413600e-02	4.03596400e-02	1.65246000e-02	2.87875300e-03	-1.64214400e-03	-2.29749600e-03	-3.21833500e-03
1.98000000e+00	8.78811000e-02	9.11680600e-02	8.89023900e-02	7.00513400e-02	4.24919300e-02	1.70339000e-02	3.87279500e-03	-1.02698600e-03	-2.42466400e-03	-2.09341900e-03
1.99000000e+00	8.18451000e-02	8.57205800e-02	8.52913900e-02	6.67001600e-02	4.26868700e-02	1.69509200e-02	4.23720200e-03	-6.73721600e-04	-1.54567300e-03	-1.20641600e-03
2.00000000e+00	6.76438000e-02	7.43753200e-02	7.68164400e-02	6.10215500e-02	4.09427700e-02	1.65942400e-02	3.70978700e-03	-2.21439600e-03	-2.11031000e-03	-2.26277000e-03
2.01000000e+00	4.86532700e-02	6.10632300e-02	6.26929600e-02	5.25732500e-02	3.78838100e-02	1.60584500e-02	4.51316800e-03	-1.49548900e-03	-2.33643300e-03	-1.43181400e-03
2.02000000e+00	2.81115200e-02	4.00950500e-02	4.59933200e-02	3.73182600e-02	2.94159200e-02	1.38039200e-02	3.04787500e-03	-1.30635400e-03	-1.60670400e-03	-2.13070200e-03
2.03000000e+00	1.40719500e-02	1.91349200e-02	2.96400800e-02	2.34912000e-02	2.17359900e-02	1.07410700e-02	1.73095400e-03	-2.56145300e-04	-6.82114400e-04	-2.80644800e-03
2.04000000e+00	-3.04414900e-04	1.77421000e-03	1.21856000e-02	9.58675000e-03	1.16497600e-02	7.79423100e-03	4.77342800e-04	-9.66266200e-04	-8.72213800e-04	-3.84672300e-03
2.05000000e+00	-1.70964700e-02	-1.88898500e-02	-7.06085500e-03	-4.05166500e-03	9.09546900e-05	3.29302700e-03	-2.32807600e-03	-1.65095800e-03	-1.79156000e-03	-2.56250800e-03
2.06000000e+00	-3.24216000e-02	-3.38613700e-02	-2.22904700e-02	-1.33779000e-02	-8.47179200e-03	-6.48244900e-04	-5.11245800e-03	-1.32336200e-03	-1.60485000e-03	-2.73999600e-03
2.07000000e+00	-4.63793400e-02	-4.47597900e-02	-4.07391600e-02	-2.95625400e-02	-1.65261700e-02	-5.16764200e-03	-4.72625800e-03	-2.91145700e-03	-1.76099300e-03	-2.89437100e-03
2.08000000e+00	-5.78854900e-02	-5.75296000e-02	-5.41958500e-02	-3.95923100e-02	-2.26199000e-02	-7.86570100e-03	-4.49318600e-03	-1.76748500e-03	-1.58938700e-03	-3.79975300e-03
2.09000000e+00	-6.52813700e-02	-6.43831000e-02	-6.16202000e-02	-4.54787800e-02	-2.71244600e-02	-1.04625500e-02	-4.89545200e-03	-2.62812300e-03	-1.02651900e-03	-2.92588100e-03
2.10000000e+00	-6.71252100e-02	-6.75116300e-02	-6.51076600e-02	-5.00006100e-02	-3.14820900e-02	-1.45155400e-02	-6.15796800e-03	-2.24908000e-03	-1.68202500e-03	-2.26981000e-03
2.11000000e+00	-6.58763400e-02	-6.49817600e-02	-6.31008800e-02	-5.23042000e-02	-3.29215800e-02	-1.60341200e-02	-6.72884000e-03	-3.45318300e-03	-2.04571900e-03	-1.56213900e-03
2.12000000e+00	-5.79167000e-02	-5.64821000e-02	-5.78104400e-02	-4.95721700e-02	-3.19823200e-02	-1.64352100e-02	-6.12045300e-03	-2.64762100e-03	-6.94034400e-04	-3.37884100e-03
2.13000000e+00	-5.18522700e-02	-4.65294300e-02	-5.33731100e-02	-4.41947300e-02	-2.96250300e-02	-1.53056400e-02	-7.29826200e-03	-3.06182200e-03	-1.48079300e-03	-2.25931300e-03
2.14000000e+00	-3.78462800e-02	-3.24930300e-02	-4.28934000e-02	-3.70988700e-02	-2.40598400e-02	-1.41848500e-02	-5.55146400e-03	-3.55384400e-03	-1.47483100e-03	-2.13575700e-03
2.15000000e+00	-2.37725100e-02	-2.00128800e-02	-2.89701600e-02	-2.73667600e-02	-1.53933800e-02	-1.19008200e-02	-5.46087700e-03	-2.85274800e-03	-1.07899800e-03	-1.27157600e-03
2.16000000e+00	-9.19191400e-03	-6.10557300e-03	-1.20498600e-02	-1.40143100e-02	-1.07792900e-02	-8.50501900e-03	-4.57152600e-03	-2.41073200e-03	-2.08936700e-03	-2.04417500e-03
2.17000000e+00	8.48301800e-03	5.68679600e-03	2.33013600e-03	-3.97925600e-04	-6.13172800e-03	-4.30148000e-03	-3.75543900e-03	-2.81874100e-03	-2.37081100e-03	-3.23668300e-03
2.18000000e+00	2.33926000e-02	1.99188500e-02	1.81048800e-02	1.47168700e-02	3.93240300e-03	-2.64899400e-03	-3.10810100e-03	-2.12025200e-03	-1.70000700e-03	-2.77648400e-03
2.19000000e+00	3.93392000e-02	3.51800400e-02	2.99305000e-02	2.64257000e-02	1.20156200e-02	2.61287600e-03	-1.70035200e-03	-1.79081800e-03	-1.68310700e-03	-2.83854900e-03
2.20000000e+00	4.78091600e-02	4.80688700e-02	4.55819500e-02	3.73422400e-02	2.02735400e-02	5.44631900e-03	-5.19028700e-05	-1.47741100e-03	-1.24890200e-03	-2.39746200e-03
2.21000000e+00	5.33499400e-02	5.56969200e-02	5.29663400e-02	4.35681800e-02	2.55231100e-02	9.58756200e-03	-9.79084700e-05	-1.37392900e-03	-1.22214800e-03	-2.29020300e-03
2.22000000e+00	5.55227700e-02	5.87518700e-02	5.58505800e-02	4.93388200e-02	2.97790400e-02	1.27847200e-02	9.46956400e-04	-2.43166100e-03	-9.45401400e-04	-2.38553400e-03
2.23000000e+00	5.58241500e-02	6.11430900e-02	5.97863000e-02	5.17584600e-02	3.17355100e-02	1.40908500e-02	2.97059000e-03	-1.79426500e-03	-1.63944500e-03	-2.78442600e-03
2.24000000e+00	5.28718600e-02	5.85611300e-02	5.98598600e-02	5.05984200e-02	3.23386600e-02	1.49211100e-02	3.70781400e-03	-1.65845300e-03	-3.13728100e-03	-3.51389900e-03
2.25000000e+00	4.84473600e-02	5.33491500e-02	5.65907500e-02	4.76372300e-02	3.31472800e-02	1.50870500e-02	2.83811700e-03	-1.35384100e-03	-2.38893300e-03	-3.79002300e-03
2.26000000e+00	3.89733800e-02	4.60672400e-02	4.90837200e-02	4.30382600e-02	3.01804100e-02	1.40524100e-02	2.94398800e-03	-1.86310500e-03	-2.37659200e-03	-3.01392500e-03
2.27000000e+00	3.00710900e-02	3.45117400e-02	3.66965700e-02	3.43204000e-02	2.68155200e-02	1.34220900e-02	2.73134100e-03	-1.75968600e-03	-1.62160000e-03	-2.83953400e-03
2.28000000e+00	1.28474000e-02	2.11050300e-02	2.23963900e-02	2.50607600e-02	2.00995900e-02	1.09855600e-02	1.95488100e-03	-1.89851900e-03	-2.91141400e-03	-2.90818700e-03
2.29000000e+00	1.65457500e-03	5.47133900e-03	8.52808000e-03	1.26616900e-02	1.19820900e-02	8.60025200e-03	1.07813000e-03	-8.47941000e-04	-2.26256100e-03	-3.15595500e-03
2.30000000e+00	-1.12751500e-02	-7.18443200e-03	-3.26428400e-03	2.20061600e-04	4.40265000e-03	6.31755900e-03	4.74149000e-04	-6.15029500e-04	-2.72261800e-03	-2.73619200e-03
2.31000000e+00	-2.19981100e-02	-2.27231800e-02	-1.53661400e-02	-1.03324200e-02	-3.92410800e-03	2.41387800e-03	3.87636800e-04	-9.11859000e-04	-1.98434000e-03	-2.35943700e-03
2.32000000e+00	-3.25057700e-02	-3.29204000e-02	-2.47219900e-02	-2.01803400e-02	-1.05409600e-02	-1.40152900e-03	-1.86257400e-03	-1.89962000e-03	-2.05923600e-03	-3.63980400e-03
2.33000000e+00	-4.12229400e-02	-4.42837600e-02	-3.47321200e-02	-2.86453300e-02	-1.68834400e-02	-5.54600300e-03	-3.32650000e-03	-1.91558700e-03	-1.83379500e-03	-9.81736600e-04
2.34000000e+00	-4.58333600e-02	-5.04905100e-02	-4.42109700e-02	-3.69842600e-02	-2.23649500e-02	-8.54269600e-03	-2.68218600e-03	-2.22858600e-03	-1.51711600e-04	-2.65217000e-03
2.35000000e+00	-4.88105300e-02	-5.25066900e-02	-5.09516500e-02	-4.10876200e-02	-2.56906100e-02	-1.07871000e-02	-3.63316300e-03	-1.75354400e-03	-4.72126000e-04	-3.64196300e-03
2.36000000e+00	-4.74287100e-02	-5.24215000e-02	-5.17443600e-02	-4.26497700e-02	-2.63474700e-02	-1.06960500e-02	-4.16273400e-03	-2.08706100e-03	-1.27331100e-03	-3.71566300e-03
2.37000000e+00	-4.63025400e-02	-4.72574100e-02	-4.83883600e-02	-3.85745200e-02	-2.64955700e-02	-1.23117600e-02	-4.73496000e-03	-2.55232800e-03	-1.50171900e-03	-2.69784900e-03
2.38000000e+00	-3.91182500e-02	-4.19397100e-02	-4.26976100e-02	-3.45978100e-02	-2.54495100e-02	-1.33668100e-02	-4.30207900e-03	-1.99203000e-03	-1.26518400e-03	-1.58143000e-03
2.39000000e+00	-3.15751200e-02	-3.22724800e-02	-3.67103800e-02	-3.03346300e-02	-2.21666600e-02	-1.12353800e-02	-3.30332400e-03	-2.55139500e-03	-1.70227400e-03	-1.78643600e-03
2.40000000e+00	-2.36416300e-02	-1.94719400e-02	-2.82511200e-02	-2.34008600e-02	-1.84422400e-02	-9.58289400e-03	-4.54480100e-03	-1.57309400e-03	-1.61908400e-03	-1.96460100e-03
2.41000000e+00	-1.49370300e-02	-7.73499000e-03	-1.86987100e-02	-1.29328300e-02	-1.08002700e-02	-7.00367100e-03	-4.00462000e-03	-3.06881900e-03	-2.29272700e-03	-1.45138400e-03
2.42000000e+00	-3.46386500e-03	4.69817600e-03	-4.35010100e-03	-2.99113900e-03	-4.89489700e-03	-4.01803000e-03	-2.20219300e-03	-2.74789400e-03	-1.94256200e-03	-3.60217800e-03
2.43000000e+00	6.99977900e-03	1.22148000e-02	9.80856800e-03	6.89004400e-03	4.10041600e-03	-1.83291200e-03	-2.12441000e-03	-3.46797100e-03	-1.48399400e-03	-2.69109200e-03
2.44000000e+00	1.84404100e-02	2.43033700e-02	2.36439900e-02	1.68601600e-02	9.59259800e-03	1.24188500e-03	-1.92982600e-03	-1.11440700e-03	-8.29626100e-04	-3.00442400e-03
2.45000000e+00	2.79115600e-02	3.61970700e-02	3.27738900e-02	2.50571700e-02	1.52049900e-02	4.34729100e-03	-1.14028300e-03	-1.12307000e-03	-1.37958100e-03	-3.21464400e-03
2.46000000e+00	3.64005000e-02	4.26601600e-02	4.18472400e-02	3.34597700e-02	2.10417600e-02	6.25230200e-03	1.84059400e-04	-1.47564200e-03	-2.71492600e-03	-3.47868100e-03
2.47000000e+00	4.23493700e-02	4.80681500e-02	4.73723700e-02	3.97986600e-02	2.43766200e-02	9.76521600e-03	9.52926700e-04	-1.40558900e-03	-2.28244100e-03	-2.56639900e-03
2.48000000e+00	4.35499600e-02	4.93133000e-02	5.08437700e-02	4.18520400e-02	2.61690200e-02	1.20683700e-02	1.66030000e-03	-1.84498400e-03	-2.00095300e-03	-2.72963800e-03
2.49000000e+00	4.30666500e-02	4.83140900e-02	4.95542600e-02	4.28078100e-02	2.80762300e-02	1.20116600e-02	2.45424600e-03	-2.40879600e-03	-1.17377900e-03	-3.48082300e-03
2.50000000e+00	4.28515400e-02	4.41735400e-02	4.74645100e-02	4.13651900e-02	2.84606900e-02	1.24319100e-02	3.07250500e-03	-2.03456600e-03	-2.05853200e-03	-3.08983600e-03
2.51000000e+00	3.89970700e-02	3.97374000e-02	4.37069600e-02	3.83422100e-02	2.57093700e-02	1.18266100e-02	2.04856700e-03	-1.28994500e-03	-2.94613300e-03	-1.82928900e-03
2.52000000e+00	3.10645600e-02	3.25451800e-02	3.61267300e-02	3.08702300e-02	2.07605400e-02	1.19803700e-02	1.45520600e-03	-7.04365000e-05	-2.90299200e-03	-2.19753300e-03
2.53000000e+00	2.20920900e-02	2.45031800e-02	2.42993000e-02	2.21955100e-02	1.74368300e-02	8.55893100e-03	8.89206800e-04	-1.29053200e-03	-1.78275900e-03	-2.94541300e-03
2.54000000e+00	8.29218100e-03	1.46036200e-02	1.24727500e-02	1.04448300e-02	1.10991400e-02	6.40895400e-03	1.70134700e-03	-9.28140200e-04	-1.85988800e-03	-2.20311100e-03
2.55000000e+00	-4.67453400e-03	3.46900100e-03	-2.62387100e-03	1.12999900e-03	3.58077300e-03	4.19103100e-03	1.07360500e-04	-8.09951300e-04	-1.64374100e-03	-2.72264300e-03
2.56000000e+00	-1.63392600e-02	-9.85292500e-03	-1.31363700e-02	-8.13624000e-03	-2.23476500e-03	1.01034200e-03	-4.26824100e-04	-2.13263100e-03	-5.96471600e-04	-1.76073200e-03
2.57000000e+00	-2.35985400e-02	-2.17263500e-02	-2.43164000e-02	-1.88555900e-02	-8.12976600e-03	-1.65309400e-03	-2.87409100e-03	-1.81807500e-03	-1.14172300e-03	-2.95488300e-03
2.58000000e+00	-3.26038000e-02	-3.22165000e-02	-3.40491700e-02	-2.51985400e-02	-1.49533100e-02	-5.49748300e-03	-3.57800100e-03	-1.79325900e-03	-2.12716400e-03	-2.22461300e-03
2.59000000e+00	-3.87215800e-02	-3.93081900e-02	-3.91703600e-02	-3.19763300e-02	-1.96294500e-02	-9.03491200e-03	-3.75719700e-03	-1.92175600e-03	-1.52277100e-03	-2.39845700e-03
2.60000000e+00	-4.30847500e-02	-4.31765500e-02	-4.55585700e-02	-3.66400800e-02	-2.31676600e-02	-1.07297200e-02	-4.06565400e-03	-2.13935700e-03	-1.78361300e-03	-4.27684600e-03
2.61000000e+00	-4.43696300e-02	-4.59388300e-02	-4.80450100e-02	-3.91735000e-02	-2.64163100e-02	-1.08541900e-02	-4.12152800e-03	-4.56365100e-03	-1.80531800e-03	-2.80509700e-03
2.62000000e+00	-4.32580000e-02	-4.53997600e-02	-4.60852100e-02	-3.93608000e-02	-2.54070200e-02	-1.15473100e-02	-5.15454600e-03	-4.34508900e-03	-1.30661900e-03	-2.93594600e-03
2.63000000e+00	-3.98479300e-02	-4.39421200e-02	-4.21802500e-02	-3.70098900e-02	-2.56897000e-02	-1.27577700e-02	-4.83279900e-03	-3.28982800e-03	-1.35478800e-03	-3.51036900e-03
2.64000000e+00	-3.34918200e-02	-3.82098500e-02	-3.56651200e-02	-3.32606900e-02	-2.44478300e-02	-1.20047900e-02	-4.27626800e-03	-2.65443700e-03	-1.98306600e-03	-2.46313100e-03
2.65000000e+00	-2.61487900e-02	-3.01542400e-02	-2.87080600e-02	-2.79088500e-02	-2.09138900e-02	-1.25390100e-02	-5.51506200e-03	-2.74042100e-03	-2.72899200e-03	-2.33860300e-03
2.66000000e+00	-2.03301800e-02	-2.09405300e-02	-1.86193500e-02	-2.03301000e-02	-1.53538900e-02	-9.25660900e-03	-4.41796300e-03	-2.57196300e-03	-2.44579600e-03	-1.67708300e-03
2.67000000e+00	-1.13829500e-02	-1.06070300e-02	-8.86757200e-03	-1.25705700e-02	-8.64738300e-03	-6.86306900e-03	-4.19171600e-03	-2.43632400e-03	-1.51960800e-03	-2.73419000e-03
2.68000000e+00	-2.17666400e-03	-1.66326600e-03	6.97466800e-04	-2.81388300e-03	-1.46525700e-03	-3.93823600e-03	-2.49830800e-03	-1.67285300e-03	-2.73495000e-03	-2.78001600e-03
2.69000000e+00	5.74200300e-03	9.59011000e-03	9.10863600e-03	6.33852300e-03	6.81120800e-03	-1.77257300e-03	-1.97475500e-03	-2.80350300e-03	-2.23505500e-03	-2.13329800e-03
2.70000000e+00	1.27295900e-02	1.62043600e-02	1.86066300e-02	1.58443700e-02	1.27497000e-02	3.29223400e-03	-1.54346000e-03	-2.25887100e-03	-1.37942400e-03	-1.82625600e-03
2.71000000e+00	1.94524600e-02	2.38212300e-02	2.66680000e-02	2.24857600e-02	1.55583900e-02	5.59586400e-03	-7.53195700e-04	-1.97809200e-03	-1.83908600e-03	-2.48540900e-03
2.72000000e+00	2.61090200e-02	2.93392200e-02	3.20289200e-02	2.90504200e-02	1.88624400e-02	6.13174300e-03	-9.60092600e-05	-2.28651300e-03	-8.38976300e-04	-2.15623300e-03
2.73000000e+00	2.86178800e-02	3.43085600e-02	3.65791500e-02	3.27442700e-02	2.29434300e-02	8.52409500e-03	-9.20457800e-05	-1.97090400e-03	-1.66917800e-03	-1.68633000e-03
2.74000000e+00	2.95911800e-02	3.43726900e-02	3.78801500e-02	3.32537200e-02	2.46406800e-02	1.00380400e-02	8.02344300e-04	-1.33526700e-03	-2.33335900e-03	-2.68023400e-03
2.75000000e+00	2.74361100e-02	3.20416300e-02	3.55665700e-02	3.09872100e-02	2.29064600e-02	1.09833400e-02	2.38357200e-03	-2.01332200e-03	-6.11053900e-04	-2.62922700e-03
2.76000000e+00	2.53271600e-02	2.81404300e-02	3.35612100e-02	2.83283700e-02	2.15237500e-02	9.77119500e-03	2.20257600e-03	-2.33171700e-03	-1.66181100e-03	-1.94656000e-03
2.77000000e+00	2.09255500e-02	2.21888700e-02	2.90254300e-02	2.32999400e-02	1.87790500e-02	9.20553000e-03	2.32741900e-03	-8.86582300e-04	-1.34001100e-03	-1.64093500e-03
2.78000000e+00	1.48162000e-02	1.74888900e-02	2.20117600e-02	1.67763200e-02	1.57935100e-02	7.56970200e-03	2.28120500e-03	-3.90822400e-04	-2.67637100e-03	-2.34639000e-03
2.79000000e+00	5.22313100e-03	9.74567300e-03	1.19444000e-02	1.05295900e-02	1.00222500e-02	6.82321200e-03	2.38299400e-03	-1.09973700e-03	-1.75004700e-03	-3.10961100e-03
2.80000000e+00	-4.06127300e-03	1.36237000e-03	1.41618600e-03	7.15383100e-04	5.44577300e-03	3.00710500e-03	2.96716400e-05	-1.21861800e-03	-8.11914700e-04	-3.19389400e-03
2.81000000e+00	-1.38163600e-02	-7.87428700e-03	-7.80094000e-03	-1.07873400e-02	-9.24611500e-04	8.08862300e-04	-1.83077300e-04	-1.21930700e-03	-2.52451900e-03	-2.55717400e-03
2.82000000e+00	-2.44175700e-02	-2.00691500e-02	-1.75035100e-02	-1.80144900e-02	-7.59921100e-03	-1.94153200e-03	-1.35591700e-03	-2.15291100e-03	-2.06609800e-03	-1.93804700e-03
2.83000000e+00	-2.91766900e-02	-2.95109200e-02	-2.75956700e-02	-2.59109900e-02	-1.30496500e-02	-3.01372600e-03	-2.12311500e-03	-1.47426100e-03	-1.34932800e-03	-3.05660300e-03
2.84000000e+00	-3.70280300e-02	-3.54730600e-02	-3.37992900e-02	-3.04344500e-02	-1.73809300e-02	-5.70460000e-03	-3.24484300e-03	-1.80280800e-03	-6.10195400e-04	-2.78973100e-03
2.85000000e+00	-4.07232700e-02	-4.24749200e-02	-3.98586500e-02	-3.50003800e-02	-2.11156600e-02	-7.93308700e-03	-5.32892100e-03	-2.30450400e-03	-1.47366000e-03	-2.25189200e-03
2.86000000e+00	-4.24876000e-02	-4.52104600e-02	-4.33839800e-02	-3.67188300e-02	-2.45620600e-02	-1.02650200e-02	-4.70869700e-03	-2.56903000e-03	-1.74611900e-03	-3.11694600e-03
2.87000000e+00	-4.38042100e-02	-4.51932900e-02	-4.62050800e-02	-3.66656300e-02	-2.60842800e-02	-1.27345100e-02	-6.16671900e-03	-2.43313000e-03	-1.63454200e-03	-2.98269900e-03
2.88000000e+00	-4.29637500e-02	-4.37399200e-02	-4.25555000e-02	-3.52729300e-02	-2.47424600e-02	-1.16064700e-02	-5.38354400e-03	-2.13381100e-03	-7.34135000e-04	-2.64191800e-03
2.89000000e+00	-3.94819100e-02	-4.01954300e-02	-3.74065100e-02	-3.19817600e-02	-2.31207300e-02	-1.11508800e-02	-5.73009100e-03	-2.30290200e-03	-1.81388200e-03	-2.44447400e-03
2.90000000e+00	-3.38494100e-02	-3.35557100e-02	-3.12163500e-02	-2.67751600e-02	-2.09666000e-02	-9.69865500e-03	-4.81350800e-03	-2.58700300e-03	-1.34362300e-03	-2.80998800e-03
2.91000000e+00	-2.74298500e-02	-2.60350800e-02	-2.44299800e-02	-1.81941400e-02	-1.69251500e-02	-9.76647700e-03	-4.12729400e-03	-1.81314600e-03	-1.78212800e-03	-2.63981600e-03
2.92000000e+00	-2.08645500e-02	-1.57806600e-02	-1.50395800e-02	-1.35875400e-02	-1.20388600e-02	-8.43828500e-03	-4.12430300e-03	-2.25071800e-03	-8.21752600e-04	-3.07741200e-03
2.93000000e+00	-1.20040600e-02	-7.54424000e-03	-8.76058700e-03	-4.99463600e-03	-8.82840000e-03	-6.59319100e-03	-3.54188200e-03	-1.52979500e-03	-1.77283700e-03	-2.60395500e-03
2.94000000e+00	-3.27678000e-03	2.81819600e-03	2.32892100e-04	2.87520600e-03	-1.95826700e-03	-2.73104900e-03	-1.87504400e-03	-1.59426200e-03	-1.48581000e-03	-3.40202700e-03
2.95000000e+00	3.63268200e-03	1.00042800e-02	9.89187600e-03	1.13522100e-02	5.57105400e-03	8.15411600e-04	-8.82595300e-04	-2.49695700e-03	-1.85080900e-03	-3.09625400e-03
2.96000000e+00	1.08898700e-02	1.69997300e-02	1.54387300e-02	1.78539900e-02	1.00259900e-02	2.34967300e-03	-8.53949600e-04	-1.46552600e-03	-2.50052400e-03	-2.27956500e-03
2.97000000e+00	1.66682300e-02	2.36946900e-02	2.37508000e-02	2.25604000e-02	1.26690700e-02	3.92893900e-03	-3.47246800e-04	-3.71192800e-05	-2.70591100e-03	-2.92162900e-03
2.98000000e+00	2.06031700e-02	2.60155300e-02	2.81968700e-02	2.51719900e-02	1.48336400e-02	5.49987500e-03	2.13181100e-04	-1.67534000e-03	-2.13014800e-03	-2.37542900e-03
2.99000000e+00	2.30904800e-02	2.78328700e-02	3.06421000e-02	2.80886800e-02	1.73229300e-02	6.86407700e-03	6.98745900e-04	-2.46975000e-03	-4.95355900e-04	-1.41022200e-03
3.00000000e+00	2.42560100e-02	2.79794200e-02	3.02635400e-02	2.81105000e-02	1.81358500e-02	7.70933900e-03	7.09148700e-04	-1.89446500e-03	-1.64630000e-03	-2.87417100e-03
3.01000000e+00	2.06795200e-02	2.58925000e-02	2.55971500e-02	2.59710200e-02	1.84570500e-02	8.42021300e-03	1.83453900e-03	-1.95791200e-03	-1.33586000e-03	-2.41052300e-03
3.02000000e+00	1.76068500e-02	2.06947000e-02	2.33447400e-02	2.14151900e-02	1.77732800e-02	7.15886600e-03	1.35410400e-03	-2.11785000e-03	-2.26298100e-03	-4.38002700e-03
3.03000000e+00	1.35178300e-02	1.45649400e-02	1.98741000e-02	1.87599600e-02	1.47506600e-02	5.84616200e-03	2.33804200e-03	-2.57990300e-03	-1.82836100e-03	-2.94674800e-03
3.04000000e+00	9.70963400e-03	9.31760300e-03	1.30987400e-02	1.18164600e-02	1.06088600e-02	4.79672100e-03	1.26827400e-03	-1.90378600e-03	-2.61156500e-03	-2.33961900e-03
3.05000000e+00	3.87040200e-03	2.21959800e-03	4.52727200e-03	5.21387700e-03	4.60724700e-03	3.35232900e-03	2.77319100e-04	-1.73949400e-03	-1.47245600e-03	-2.75058600e-03
3.06000000e+00	-3.73297900e-03	-4.26542900e-03	-4.25710300e-03	-2.47796900e-03	-8.92550800e-05	6.80812800e-04	-3.21287600e-04	-2.55231700e-03	-3.04676700e-03	-3.10401700e-03
3.07000000e+00	-1.20231300e-02	-1.09347800e-02	-1.27840300e-02	-1.14051100e-02	-3.23883800e-03	-1.90780500e-03	-1.32654100e-03	-1.90020200e-03	-2.50999900e-03	-1.86441200e-03
3.08000000e+00	-2.06783900e-02	-1.82588800e-02	-2.05295000e-02	-1.77917000e-02	-8.81767200e-03	-3.41219800e-03	-2.26738400e-03	-8.57541400e-04	-2.21670400e-03	-2.37878200e-03
3.09000000e+00	-2.62140700e-02	-2.44567600e-02	-2.65249500e-02	-2.51438600e-02	-1.38163200e-02	-4.80903300e-03	-5.12674300e-03	-1.16735800e-03	-1.91487100e-03	-3.55919000e-03
3.10000000e+00	-2.89462500e-02	-3.01741800e-02	-3.08345700e-02	-2.79303100e-02	-1.92255000e-02	-7.22377200e-03	-4.80208100e-03	-1.67270100e-03	-2.64092300e-03	-2.39531300e-03
3.11000000e+00	-3.12147700e-02	-3.34842200e-02	-3.35613800e-02	-3.12731900e-02	-2.20928400e-02	-8.39760000e-03	-6.11682300e-03	-2.16008000e-03	-2.82830800e-03	-2.75406200e-03
3.12000000e+00	-3.24640300e-02	-3.50650100e-02	-3.39136800e-02	-3.21308400e-02	-2.26012700e-02	-9.81462600e-03	-5.93656200e-03	-2.66304000e-03	-1.80993100e-03	-3.33656400e-03
3.13000000e+00	-3.31258600e-02	-3.33024900e-02	-3.56648900e-02	-3.21950300e-02	-2.20702300e-02	-1.03604000e-02	-4.23877500e-03	-2.40911700e-03	-1.46983700e-03	-3.55086800e-03
3.14000000e+00	-3.18767400e-02	-2.98264700e-02	-3.47825500e-02	-2.79750200e-02	-2.16676600e-02	-9.84786400e-03	-4.20658100e-03	-2.56098400e-03	-1.46222400e-03	-2.72177000e-03
3.15000000e+00	-2.59379000e-02	-2.64232900e-02	-3.02439300e-02	-2.19928000e-02	-1.94390700e-02	-1.03154900e-02	-4.76916700e-03	-2.51655000e-03	-1.80606800e-03	-2.71186200e-03
3.16000000e+00	-2.09421400e-02	-2.32077300e-02	-2.33717600e-02	-1.80550900e-02	-1.69375900e-02	-8.98920700e-03	-5.51371400e-03	-2.94275000e-03	-1.16646400e-03	-1.84712500e-03
3.17000000e+00	-1.41548400e-02	-1.82909500e-02	-1.76682100e-02	-1.13136000e-02	-1.17010800e-02	-7.55850000e-03	-2.77848400e-03	-2.46923500e-03	-2.16451300e-03	-2.04090700e-03
3.18000000e+00	-6.55924700e-03	-1.13421200e-02	-1.04879000e-02	-4.52977400e-03	-8.99201500e-03	-5.85221600e-03	-9.67573000e-04	-1.37163200e-03	-9.36473300e-04	-2.42985600e-03
3.19000000e+00	-2.95980500e-04	-1.23558400e-03	-3.04315600e-03	2.47414900e-03	-4.32960500e-03	-4.75782900e-03	-7.62228800e-04	-2.90925800e-03	-1.87642400e-03	-2.30447700e-03
3.20000000e+00	6.51232600e-03	6.03666100e-03	5.63033900e-03	1.03821200e-02	1.80761300e-03	-1.69449000e-03	-1.11147800e-03	-1.36931500e-03	-2.17184000e-03	-3.22231500e-03
3.21000000e+00	1.15255000e-02	1.42357100e-02	1.29260200e-02	1.51061800e-02	6.90297200e-03	5.05015000e-04	-8.99828100e-04	-6.38668300e-04	-2.31677200e-03	-2.10278500e-03
3.22000000e+00	1.59385200e-02	1.94379600e-02	1.84450400e-02	1.74166200e-02	1.07147400e-02	3.85613400e-03	-1.31047300e-03	-1.64213000e-03	-1.68073200e-03	-2.36830700e-03
3.23000000e+00	1.97749200e-02	2.27223200e-02	2.29240600e-02	2.13729800e-02	1.35524600e-02	5.96818100e-03	-1.75762200e-04	-1.23341300e-03	-2.56089200e-03	-3.19586700e-03
3.24000000e+00	2.12126900e-02	2.45219300e-02	2.73651400e-02	2.40676000e-02	1.55943700e-02	6.09407200e-03	-2.70534800e-05	-2.13205100e-03	-1.41613700e-03	-3.38283600e-03
3.25000000e+00	2.18629500e-02	2.50615500e-02	2.83076500e-02	2.47647000e-02	1.66221700e-02	7.89109700e-03	2.13104500e-04	-3.83464600e-04	-1.61008700e-03	-1.21476600e-03
3.26000000e+00	2.28735100e-02	2.50293800e-02	2.67798500e-02	2.46546100e-02	1.60221900e-02	7.64629200e-03	-5.02790100e-04	-1.59740500e-03	-1.66602500e-03	-1.62733200e-03
3.27000000e+00	1.99066600e-02	2.38309300e-02	2.47982700e-02	2.18903100e-02	1.63921400e-02	7.37440900e-03	-4.26707400e-05	-3.20496200e-03	-2.21477800e-03	-1.55082600e-03
3.28000000e+00	1.48605100e-02	1.89109400e-02	1.95064300e-02	1.73612500e-02	1.41955400e-02	7.72094800e-03	-5.74360200e-04	-9.63876300e-04	-1.97209900e-03	-3.12133300e-03
3.29000000e+00	1.12124600e-02	1.24903000e-02	1.56227800e-02	1.29362000e-02	1.10415500e-02	5.18455000e-03	3.34380000e-04	-1.25827500e-03	-3.12170400e-03	-2.38263100e-03
3.30000000e+00	7.43238300e-03	6.85602300e-03	9.57989800e-03	7.22859800e-03	7.56151800e-03	3.99327100e-03	1.51074900e-03	-2.30801500e-03	-2.84113200e-03	-2.25962900e-03
3.31000000e+00	3.13152800e-03	1.93626600e-03	1.94789000e-03	2.73380200e-03	3.40326600e-03	2.11902700e-03	2.38381300e-04	-3.08014400e-03	-3.07701500e-03	-2.97150700e-03
3.32000000e+00	-3.02675800e-03	-5.06910800e-03	-3.10126100e-03	-3.65704000e-03	-9.61638100e-04	-5.37327600e-04	-5.97168600e-04	-2.67285300e-03	-2.04999200e-03	-2.84556700e-03
3.33000000e+00	-1.01192300e-02	-1.06361400e-02	-9.88904200e-03	-1.03638900e-02	-6.07890400e-03	-1.81064300e-03	-1.27264500e-03	-2.22846300e-03	-1.78272600e-03	-2.30419900e-03
3.34000000e+00	-1.66655900e-02	-1.59047000e-02	-1.61910200e-02	-1.58161200e-02	-8.48152300e-03	-4.67152600e-03	-2.81664400e-03	-9.67133900e-04	-1.81397100e-03	-2.92028300e-03
3.35000000e+00	-2.30270600e-02	-2.06342200e-02	-2.22950900e-02	-2.09966700e-02	-1.32561200e-02	-6.31006600e-03	-2.71528800e-03	-1.83139700e-03	-3.11340400e-03	-3.13042700e-03
3.36000000e+00	-2.51545300e-02	-2.68705000e-02	-2.76034500e-02	-2.48393300e-02	-1.66926300e-02	-6.56453200e-03	-4.40110600e-03	-2.73853700e-03	-2.24828900e-03	-4.05007900e-03
3.37000000e+00	-2.76250800e-02	-2.84866100e-02	-3.05169900e-02	-2.65630400e-02	-1.94815200e-02	-7.92378800e-03	-5.03241600e-03	-1.88129700e-03	-1.86063700e-03	-2.40916300e-03
3.38000000e+00	-2.79827700e-02	-2.80801500e-02	-3.11486300e-02	-2.64370000e-02	-1.84851700e-02	-9.48003800e-03	-5.01538700e-03	-2.57588100e-03	3.14312300e-05	-2.78002600e-03
3.39000000e+00	-2.66150900e-02	-2.78990500e-02	-2.82396300e-02	-2.54495300e-02	-1.88171500e-02	-9.71185000e-03	-5.65393000e-03	-1.69192000e-03	-4.58242700e-04	-2.52741600e-03
3.40000000e+00	-2.52290600e-02	-2.41669900e-02	-2.69214600e-02	-2.27568400e-02	-1.74004400e-02	-9.72689400e-03	-5.22375200e-03	-2.25438400e-03	-1.94862400e-03	-3.06850300e-03
3.41000000e+00	-2.23164700e-02	-2.04576100e-02	-2.26435700e-02	-2.01397900e-02	-1.50620300e-02	-8.50960000e-03	-3.55370300e-03	-2.19816100e-03	-1.78823200e-03	-2.42392800e-03
3.42000000e+00	-1.85945700e-02	-1.73295100e-02	-1.84939800e-02	-1.52946100e-02	-1.14998700e-02	-7.13337600e-03	-2.68865300e-03	-2.96702500e-03	-1.82549000e-03	-3.71347400e-03
3.43000000e+00	-1.24826400e-02	-1.39754600e-02	-1.26194900e-02	-1.06133500e-02	-9.30565200e-03	-5.30663800e-03	-3.42091500e-03	-1.68620200e-03	-2.42187900e-03	-2.57749200e-03
3.44000000e+00	-7.85369500e-03	-8.79052500e-03	-8.00109200e-03	-5.14068400e-03	-5.83948100e-03	-3.80967400e-03	-2.94388300e-03	-2.68945300e-03	-1.36709700e-03	-2.78772200e-03
3.45000000e+00	-1.44267700e-03	5.91597300e-04	1.66366300e-04	1.02877900e-03	-1.25991000e-03	-1.38538100e-03	-2.13535200e-03	-2.24950700e-03	-7.35684700e-04	-2.81082100e-03
3.46000000e+00	3.15861500e-03	5.88491000e-03	6.48622400e-03	7.16713800e-03	3.95336900e-03	9.91900900e-04	-1.75694000e-03	-2.08736600e-03	-2.50574900e-03	-3.14425200e-03
3.47000000e+00	6.95387400e-03	1.14225200e-02	1.16572900e-02	1.17846500e-02	7.01735300e-03	1.10963300e-03	-1.24378400e-03	-1.50164200e-03	-2.04292700e-03	-2.45982100e-03
3.48000000e+00	1.12277300e-02	1.47969000e-02	1.56232900e-02	1.40041500e-02	9.94638500e-03	2.98666000e-03	-1.44866000e-04	-1.65185100e-03	-2.03712400e-03	-2.28631100e-03
3.49000000e+00	1.33884500e-02	1.77014600e-02	1.82191300e-02	1.71503600e-02	1.38633300e-02	4.32122900e-03	-3.92048600e-04	-1.79895900e-03	-2.36635800e-03	-1.78077200e-03
3.50000000e+00	1.33313500e-02	1.93281400e-02	2.12194400e-02	1.96576300e-02	1.46198000e-02	3.80680200e-03	1.91991500e-04	-1.98743800e-03	-1.79179200e-03	-3.76761300e-03
3.51000000e+00	1.33091200e-02	1.85031500e-02	2.10663600e-02	1.90582100e-02	1.29352100e-02	6.12898300e-03	-2.03575100e-04	-1.00933000e-03	-2.16748300e-03	-3.48023700e-03
3.52000000e+00	1.26897500e-02	1.71929200e-02	1.97253500e-02	1.73446500e-02	1.24775300e-02	5.92889900e-03	6.85398300e-04	-1.05244500e-03	-1.33435700e-03	-2.38633200e-03
3.53000000e+00	1.05876600e-02	1.42103800e-02	1.67785600e-02	1.34324300e-02	1.05139400e-02	6.04903000e-03	-7.60801700e-05	-1.44967300e-03	-1.72303800e-03	-1.80383700e-03
3.54000000e+00	6.99236100e-03	9.63091300e-03	1.04395300e-02	9.55459500e-03	8.06873700e-03	4.66345300e-03	-4.67698800e-04	-2.29670400e-03	-1.57005600e-03	-2.97093500e-03
3.55000000e+00	3.45291200e-03	5.92046600e-03	5.88582600e-03	5.41340900e-03	4.79702400e-03	2.77957400e-03	-8.81591500e-04	-3.09966800e-03	-1.60293100e-03	-3.67891400e-03
3.56000000e+00	-1.11375800e-03	-1.81697400e-03	2.13883200e-03	-2.45746500e-05	1.14026300e-03	1.89687900e-03	-2.09100000e-03	-2.23492500e-03	-1.34480700e-03	-3.00408300e-03
3.57000000e+00	-5.35331400e-03	-8.22435200e-03	-3.13833300e-03	-3.75222500e-03	-1.66383900e-03	3.73676100e-04	-2.40370800e-03	-1.90270200e-03	-2.80366800e-03	-2.86227400e-03
3.58000000e+00	-9.23043400e-03	-1.35530000e-02	-9.85796800e-03	-1.01628500e-02	-5.02705000e-03	-1.64145800e-03	-1.84312100e-03	-1.02581000e-03	-2.13562700e-03	-2.55618500e-03
3.59000000e+00	-1.52944200e-02	-1.86838200e-02	-1.67756900e-02	-1.69980300e-02	-9.32258500e-03	-5.00998600e-03	-1.72381000e-03	-3.68080700e-03	-1.89235000e-03	-2.27171000e-03
3.60000000e+00	-2.06833000e-02	-2.13382400e-02	-2.14677300e-02	-1.97943500e-02	-1.32559000e-02	-7.07823400e-03	-3.01020700e-03	-3.60747100e-03	-2.12200400e-03	-2.60663400e-03
3.61000000e+00	-2.48736400e-02	-2.63289200e-02	-2.57565400e-02	-2.33608200e-02	-1.59530500e-02	-7.32326100e-03	-2.94559900e-03	-2.64990700e-03	-1.85589800e-03	-3.35644400e-03
3.62000000e+00	-2.72332800e-02	-2.80791300e-02	-2.89247000e-02	-2.59544000e-02	-1.76677700e-02	-8.69864800e-03	-3.93952500e-03	-2.39799200e-03	-1.06247100e-03	-3.29586100e-03
3.63000000e+00	-2.91599400e-02	-2.95573400e-02	-2.93065500e-02	-2.63832700e-02	-1.90969900e-02	-9.77304500e-03	-4.60312400e-03	-1.94711100e-03	-2.41016700e-03	-2.91149200e-03
3.64000000e+00	-2.96177900e-02	-2.95928200e-02	-2.89560100e-02	-2.48983400e-02	-1.91493000e-02	-1.02796100e-02	-4.44080600e-03	-1.78017300e-03	-2.83685800e-03	-1.21188000e-03
3.65000000e+00	-2.86159900e-02	-2.85638900e-02	-2.79611500e-02	-2.46249200e-02	-1.73483100e-02	-1.02726100e-02	-4.46771500e-03	-1.81813900e-03	-1.42244700e-03	-3.52099000e-03
3.66000000e+00	-2.65794000e-02	-2.52321600e-02	-2.55361700e-02	-2.04103500e-02	-1.57401400e-02	-8.05475500e-03	-5.70988200e-03	-2.19635600e-03	-1.66907300e-03	-2.77073200e-03
3.67000000e+00	-2.38599500e-02	-2.06885400e-02	-2.38621300e-02	-1.79136500e-02	-1.32469900e-02	-7.27144300e-03	-4.80264200e-03	-1.95098900e-03	-2.48987900e-03	-1.45826300e-03
3.68000000e+00	-1.94056100e-02	-1.57551800e-02	-1.63047300e-02	-1.27514400e-02	-8.75298400e-03	-6.11724700e-03	-3.88001800e-03	-2.48359100e-03	-2.10024900e-03	-1.58220100e-03
3.69000000e+00	-1.66297500e-02	-1.19625000e-02	-1.21040600e-02	-8.98835600e-03	-6.20827100e-03	-4.38791800e-03	-3.93547300e-03	-2.72334400e-03	-6.73581300e-04	-2.56532200e-03
3.70000000e+00	-1.14093300e-02	-8.03110800e-03	-5.49721700e-03	-2.20558900e-03	-3.66760200e-03	-3.24585300e-03	-2.57875300e-03	-2.33993400e-03	-1.62009800e-03	-2.67093100e-03
3.71000000e+00	-7.29031900e-03	-3.52546200e-03	-1.62173400e-03	1.33577600e-03	-4.36229400e-04	-2.04501300e-03	-1.93298700e-03	-1.45323100e-03	-8.70051300e-04	-1.61492300e-03
3.72000000e+00	-2.81953500e-03	1.26275000e-03	4.76518400e-03	4.96942400e-03	3.01118100e-03	-8.13809800e-04	-8.56098700e-04	-1.85067600e-03	-9.62662900e-04	-2.42044400e-03
3.73000000e+00	-5.11453400e-04	6.09344900e-03	8.06199600e-03	9.23697300e-03	6.11865400e-03	2.01741700e-03	5.20963000e-05	-1.90954000e-03	-1.10196500e-03	-1.80538300e-03
3.74000000e+00	4.16530400e-03	9.61414300e-03	1.15966100e-02	1.18311100e-02	7.13826200e-03	3.00781800e-03	4.79203900e-04	-1.98257400e-03	-1.93127200e-03	-1.96529800e-03
3.75000000e+00	6.47172600e-03	1.11739400e-02	1.35339500e-02	1.35230100e-02	8.97696800e-03	4.51393400e-03	2.72814100e-04	-1.23972100e-03	-8.16301700e-04	-2.07546600e-03
3.76000000e+00	7.75827300e-03	1.09071100e-02	1.30039800e-02	1.40522100e-02	9.40821900e-03	4.69587800e-03	1.11333200e-03	-1.42433600e-03	-1.60327400e-03	-2.70733500e-03
3.77000000e+00	7.35369300e-03	1.03488200e-02	1.26768600e-02	1.39681600e-02	8.42982500e-03	4.97616900e-03	-5.29839800e-04	-1.35304700e-03	-9.55973500e-04	-2.09298800e-03
3.78000000e+00	5.68244900e-03	7.98077100e-03	1.16420400e-02	1.24427400e-02	7.58318600e-03	4.79295100e-03	-7.00503600e-04	-1.38306500e-03	-1.09389200e-03	-3.28105200e-03
3.79000000e+00	3.93153600e-03	8.08787300e-03	8.99295600e-03	9.14491400e-03	5.64611600e-03	4.35180300e-03	-1.13848400e-03	-2.13973800e-03	-1.58654100e-03	-1.93321600e-03
3.80000000e+00	1.08696600e-03	4.54854900e-03	4.02611600e-03	4.93384600e-03	4.82153900e-03	2.88162700e-03	-1.67924300e-03	-2.34277900e-03	-2.44329500e-03	-1.61257800e-03
3.81000000e+00	-4.23172700e-03	2.93957800e-04	-1.03299300e-03	1.44184100e-03	3.06256100e-03	-1.70701600e-04	-1.50704900e-03	-2.71261800e-03	-2.10441700e-03	-2.42554700e-03
3.82000000e+00	-6.86719400e-03	-4.88520300e-03	-4.90619700e-03	-3.90378700e-03	-8.19169800e-04	-5.41030200e-05	-1.19687100e-03	-2.18663900e-03	-1.56585400e-03	-3.28457100e-03
3.83000000e+00	-1.04933000e-02	-1.03200700e-02	-9.58753200e-03	-6.71677700e-03	-3.50306100e-03	-4.79582600e-04	-2.53864000e-03	-2.58915300e-03	-2.47539600e-03	-2.65621500e-03
3.84000000e+00	-1.33181500e-02	-1.46516300e-02	-1.37367400e-02	-1.14825200e-02	-6.29051400e-03	-3.69157800e-03	-1.93311000e-03	-2.71829400e-03	-2.31617200e-03	-1.90568400e-03
3.85000000e+00	-1.73413000e-02	-1.94068500e-02	-1.74748600e-02	-1.52929400e-02	-9.95548800e-03	-5.80508300e-03	-2.15757900e-03	-2.87734100e-03	-1.98500000e-03	-1.29797000e-03
3.86000000e+00	-2.05037600e-02	-2.05090200e-02	-2.09474600e-02	-1.92142900e-02	-1.45144300e-02	-6.87882500e-03	-2.93555600e-03	-3.05257100e-03	-2.30542700e-03	-1.01403700e-03
3.87000000e+00	-2.35915500e-02	-2.34508900e-02	-2.37033500e-02	-2.06879600e-02	-1.43747000e-02	-7.96150300e-03	-3.30596300e-03	-3.41331400e-03	-2.29018300e-03	-2.08412200e-03
3.88000000e+00	-2.68197500e-02	-2.40607200e-02	-2.60199000e-02	-2.30359000e-02	-1.63396400e-02	-7.80576500e-03	-2.56068200e-03	-1.71082500e-03	-1.83474200e-03	-1.96081400e-03
3.89000000e+00	-2.61374300e-02	-2.65277600e-02	-2.36650100e-02	-2.23583200e-02	-1.65591500e-02	-6.67251000e-03	-3.50107000e-03	-1.55375900e-03	-1.50307300e-03	-3.35553200e-03
3.90000000e+00	-2.42678900e-02	-2.77791700e-02	-2.39869400e-02	-2.14843600e-02	-1.64446800e-02	-6.68913200e-03	-4.04230700e-03	-1.85317800e-03	-3.10045100e-03	-2.46140100e-03
3.91000000e+00	-2.51217600e-02	-2.40879600e-02	-2.25967500e-02	-1.90504700e-02	-1.37349200e-02	-6.97764200e-03	-4.13866500e-03	-1.87823500e-03	-1.81647800e-03	-3.60962400e-03
3.92000000e+00	-2.30839600e-02	-2.04143200e-02	-1.97572800e-02	-1.67524500e-02	-1.30574600e-02	-7.72381500e-03	-4.74367200e-03	-8.33403300e-04	-1.94123200e-03	-4.21639700e-03
3.93000000e+00	-1.78256700e-02	-1.83659400e-02	-1.63845600e-02	-1.48597100e-02	-1.18365800e-02	-5.57792000e-03	-4.55565200e-03	-1.66079700e-03	-3.32703600e-03	-3.14238700e-03
3.94000000e+00	-1.47986200e-02	-1.39843500e-02	-1.23653800e-02	-8.80418800e-03	-7.38284600e-03	-4.10221600e-03	-4.88945200e-03	-4.06267600e-03	-2.73334100e-03	-2.93124600e-03
3.95000000e+00	-1.35898000e-02	-8.87314600e-03	-5.25195500e-03	-5.09446400e-03	-4.32094000e-03	-3.07988500e-03	-3.83968800e-03	-2.68615400e-03	-1.86017400e-03	-3.23986500e-03
3.96000000e+00	-9.40734800e-03	-5.48694600e-03	-1.36984800e-03	-5.57952700e-04	-1.80010100e-03	-2.76422900e-03	-2.44911900e-03	-2.59902400e-03	-1.95631200e-03	-3.55057000e-03
3.97000000e+00	-3.50730700e-03	-1.15084600e-03	2.02149300e-03	3.13690100e-03	1.20150000e-03	-8.28049500e-04	-1.05572700e-03	-2.69616200e-03	-1.11405500e-03	-1.21317400e-03
3.98000000e+00	8.58784600e-04	1.85074800e-03	6.95522400e-03	7.96487200e-03	4.38894300e-03	-1.53334900e-03	-1.78377200e-04	-2.08464500e-03	-1.62017100e-03	-1.47677000e-03
3.99000000e+00	4.48924400e-03	5.54864200e-03	9.73584800e-03	8.46607000e-03	6.10455100e-03	5.13847800e-04	4.85353500e-04	-2.11003600e-03	-2.68256200e-03	-1.99265800e-03
4.00000000e+00	6.16732100e-03	9.23722700e-03	1.17480700e-02	9.86471700e-03	6.73250000e-03	1.92844700e-03	1.86816100e-04	-1.83549400e-03	-2.59208000e-03	-3.44107400e-03
4.01000000e+00	7.91239100e-03	1.08010800e-02	1.33325200e-02	1.12655200e-02	9.05784700e-03	2.57452600e-03	5.10155200e-05	-8.63844600e-04	-2.24176200e-03	-3.27992500e-03
4.02000000e+00	8.05939300e-03	9.82493600e-03	1.36796800e-02	1.27528600e-02	9.61221800e-03	2.24849500e-03	-7.04217600e-04	-1.82482600e-03	-2.48044000e-03	-2.62968900e-03
4.03000000e+00	7.07422100e-03	1.00168400e-02	1.30938000e-02	1.16237600e-02	8.07760800e-03	3.43480600e-03	-1.55488600e-03	-2.96201500e-03	-2.33836400e-03	-2.78947500e-03
4.04000000e+00	6.38473900e-03	8.07988700e-03	9.12824500e-03	9.75200300e-03	6.24531700e-03	3.56601200e-03	9.05100200e-05	-2.47777300e-03	-2.47428900e-03	-2.74977600e-03
4.05000000e+00	4.55373000e-03	6.49218900e-03	6.20197200e-03	6.50124300e-03	3.91586300e-03	1.80236100e-03	-7.13701700e-04	-1.53458800e-03	4.70832900e-04	-2.64716800e-03
4.06000000e+00	4.97811300e-04	2.51373900e-03	3.49124100e-03	4.72921700e-03	2.15116100e-03	1.45950900e-03	-2.19674300e-03	-2.38381600e-03	-1.73430500e-03	-1.83602000e-03
4.07000000e+00	-3.05550800e-03	-4.14529900e-04	-1.35567800e-03	6.05381900e-04	-1.71507600e-03	1.54991100e-03	-2.09128900e-03	-2.90006000e-03	-2.10399000e-03	-2.97782500e-03
4.08000000e+00	-7.00606200e-03	-4.46283900e-03	-6.05556500e-03	-4.92996100e-03	-4.77584500e-03	-1.52026900e-03	-2.48409200e-03	-3.41559400e-03	-1.00907700e-03	-3.66986200e-03
4.09000000e+00	-9.84300200e-03	-9.78821300e-03	-1.04550100e-02	-9.29390900e-03	-5.56010200e-03	-1.63610500e-03	-1.74477200e-03	-3.17253200e-03	-1.46640800e-03	-2.72126700e-03
4.10000000e+00	-1.19487200e-02	-1.27665800e-02	-1.32200600e-02	-1.27058000e-02	-8.31983400e-03	-3.37492400e-03	-2.01225700e-03	-2.84560400e-03	-3.25847900e-03	-2.55657500e-03
4.11000000e+00	-1.36790900e-02	-1.51046700e-02	-1.53748200e-02	-1.54859100e-02	-1.04860300e-02	-5.06218800e-03	-2.24479600e-03	-2.58948600e-03	-2.03988900e-03	-1.60196600e-03
4.12000000e+00	-1.61963700e-02	-1.86044000e-02	-1.88130200e-02	-1.61596700e-02	-1.16035300e-02	-6.31277100e-03	-2.50438000e-03	-2.77716800e-03	-2.98587000e-03	-1.77816000e-03
4.13000000e+00	-1.84775900e-02	-1.96463000e-02	-2.02303700e-02	-1.84952300e-02	-1.34870200e-02	-7.82960500e-03	-3.25652400e-03	-3.19320800e-03	-1.94767800e-03	-2.77165700e-03
4.14000000e+00	-2.06930200e-02	-1.93745800e-02	-2.03804100e-02	-1.97716700e-02	-1.36250600e-02	-7.39433500e-03	-3.81370600e-03	-1.77116100e-03	-4.15993200e-04	-3.11551600e-03
4.15000000e+00	-2.04755700e-02	-2.09367400e-02	-2.00036300e-02	-1.86152500e-02	-1.42668900e-02	-8.00779600e-03	-3.95154700e-03	-2.92893100e-03	-1.38589700e-03	-4.01506800e-03
4.16000000e+00	-1.99766700e-02	-2.09896500e-02	-1.93870800e-02	-1.67807600e-02	-1.33404500e-02	-8.52415300e-03	-4.97211800e-03	-2.19174700e-03	-2.01295600e-03	-2.85983700e-03
4.17000000e+00	-1.89646000e-02	-1.86894300e-02	-1.69773700e-02	-1.44612000e-02	-1.30312900e-02	-6.32580100e-03	-5.18450900e-03	-1.84745900e-03	-6.98698800e-04	-3.34806300e-03
4.18000000e+00	-1.71108700e-02	-1.73829900e-02	-1.34414000e-02	-1.28911800e-02	-1.08944000e-02	-5.95189900e-03	-2.97337400e-03	-1.33194200e-03	-1.02044900e-03	-3.75372400e-03
4.19000000e+00	-1.53734400e-02	-1.36344200e-02	-1.25534000e-02	-8.71985200e-03	-8.22542400e-03	-4.71116000e-03	-2.32867500e-03	-2.69638700e-03	-1.95568200e-03	-3.45392800e-03
4.20000000e+00	-1.26442900e-02	-9.22925400e-03	-7.13592700e-03	-4.75031300e-03	-5.80948900e-03	-4.29914100e-03	-2.40075200e-03	-2.20027300e-03	-1.12361200e-03	-4.81209400e-03
4.21000000e+00	-8.44762900e-03	-6.15818400e-03	-3.89020200e-03	-6.66394600e-04	-2.32564900e-03	-3.95749100e-03	-1.94297200e-03	-2.62945400e-03	-2.54086700e-03	-2.65739300e-03
4.22000000e+00	-6.79648200e-03	-1.76053600e-03	1.14752000e-04	1.48032600e-03	-1.62446800e-03	-3.29416500e-03	-9.52108400e-04	-2.26885400e-03	-1.83941400e-03	-4.89053100e-03
4.23000000e+00	-3.77636900e-03	9.55137700e-04	2.85333100e-03	3.62109900e-03	7.89114600e-04	-3.02530900e-04	-8.39240700e-04	-2.09326300e-03	-1.62633500e-03	-3.04409700e-03
4.24000000e+00	-4.07295500e-04	2.26322400e-03	6.06902400e-03	6.42834500e-03	4.26303200e-03	-1.16445200e-03	-8.92590000e-04	-2.86352100e-03	-2.60139300e-03	-3.97663200e-03
4.25000000e+00	2.24341900e-03	5.27540900e-03	7.32856300e-03	8.53020100e-03	6.01662200e-03	-4.15595000e-04	1.35624300e-04	-1.70312400e-03	-2.04780600e-03	-2.76641500e-03
4.26000000e+00	4.49372100e-03	6.39562200e-03	7.64909200e-03	9.62261500e-03	6.58639900e-03	1.53626500e-03	-1.65342400e-03	-1.67960600e-03	-2.27649200e-03	-2.42834800e-03
4.27000000e+00	3.78853700e-03	6.95985300e-03	8.80364900e-03	9.85358600e-03	6.63401500e-03	2.34591800e-03	-7.26203800e-04	-1.45776800e-03	-1.32253000e-03	-2.85873000e-03
4.28000000e+00	4.07150800e-03	6.32816100e-03	7.81604600e-03	8.49732400e-03	6.63506600e-03	1.86883700e-03	-1.21637100e-03	-1.03981100e-03	-2.07385500e-03	-2.87444600e-03
4.29000000e+00	3.44050100e-03	5.62676400e-03	6.29680600e-03	7.74984600e-03	4.20502500e-03	2.66522200e-03	-1.66658900e-03	-1.39680600e-03	-1.07229800e-03	-2.38253800e-03
4.30000000e+00	1.30526300e-03	2.88385400e-03	4.31757800e-03	5.18261200e-03	3.20453200e-03	2.59045300e-03	-1.72604000e-03	-1.38468000e-03	-2.60479400e-03	-2.85314600e-03
4.31000000e+00	3.76957800e-04	1.22149600e-03	2.36234500e-03	1.22476000e-03	2.51390500e-03	8.28295300e-05	-1.83968600e-03	-2.87749100e-03	-2.12203900e-03	-1.66694800e-03
4.32000000e+00	-1.46108500e-03	-1.84519500e-04	-2.06333000e-03	-1.88443000e-03	-7.86927700e-04	-6.31485200e-04	-2.91160400e-03	-6.25920400e-04	-1.65429800e-03	-4.00352700e-03
4.33000000e+00	-4.99607400e-03	-3.95749400e-03	-5.62110000e-03	-5.16469500e-03	-3.27135000e-03	-3.43830200e-04	-2.17877000e-03	-2.68580800e-03	-2.10142100e-03	-4.61849400e-03
4.34000000e+00	-9.49696500e-03	-5.37657200e-03	-9.85872000e-03	-7.54541400e-03	-7.17389000e-03	-1.53243100e-03	-1.55368400e-03	-1.76413500e-03	-1.78102800e-03	-3.44785500e-03
4.35000000e+00	-1.33857300e-02	-9.70505300e-03	-1.19882200e-02	-1.07324700e-02	-9.46227100e-03	-3.54428400e-03	-3.24766700e-03	-2.30381500e-03	-1.91523900e-03	-2.25613700e-03
4.36000000e+00	-1.53021100e-02	-1.39783600e-02	-1.41019400e-02	-1.41289800e-02	-9.57957700e-03	-4.10752100e-03	-3.39984800e-03	-2.69684400e-03	-1.93509800e-03	-2.81057000e-03
4.37000000e+00	-1.62828300e-02	-1.74349100e-02	-1.56178600e-02	-1.60415400e-02	-1.15755500e-02	-5.73659800e-03	-2.24687400e-03	-8.53167700e-04	-1.50633900e-03	-2.91765100e-03
4.38000000e+00	-1.93164500e-02	-2.01254100e-02	-1.94346700e-02	-1.69640400e-02	-1.27353900e-02	-7.06285200e-03	-3.82037400e-03	-2.05703300e-03	-1.87967700e-03	-2.52101300e-03
4.39000000e+00	-2.18396200e-02	-2.07837600e-02	-2.03142200e-02	-1.94058000e-02	-1.42757900e-02	-7.17125900e-03	-3.12861700e-03	-2.48181500e-03	-1.61203000e-03	-3.20121800e-03
4.40000000e+00	-2.11368000e-02	-2.09693700e-02	-2.02948700e-02	-1.86754500e-02	-1.28534500e-02	-8.42341900e-03	-3.47642700e-03	-1.61352500e-03	-2.85639900e-03	-1.85053700e-03
4.41000000e+00	-2.08085600e-02	-2.20244200e-02	-1.94434500e-02	-1.74270400e-02	-1.26748000e-02	-6.62723900e-03	-3.33491800e-03	-2.59129100e-03	-2.85559500e-03	-2.84900300e-03
4.42000000e+00	-2.13473600e-02	-1.99814400e-02	-1.92509800e-02	-1.63965000e-02	-1.30676200e-02	-6.58224200e-03	-3.37255400e-03	-1.50382000e-03	-2.16554700e-03	-2.37481800e-03
4.43000000e+00	-1.92982700e-02	-1.88529400e-02	-1.71033000e-02	-1.47151000e-02	-1.17247400e-02	-6.58688600e-03	-4.08813400e-03	-1.51649900e-03	-2.27004000e-03	-2.53002700e-03
4.44000000e+00	-1.72472100e-02	-1.71209600e-02	-1.45976800e-02	-1.14220800e-02	-9.90158700e-03	-5.66091600e-03	-2.64033800e-03	-2.08503100e-03	-1.64407300e-03	-2.51076400e-03
4.45000000e+00	-1.63025600e-02	-1.51899100e-02	-1.12051400e-02	-1.02188700e-02	-6.62792600e-03	-4.81044600e-03	-2.13058900e-03	-1.38211000e-03	-1.75032500e-03	-1.77833800e-03
4.46000000e+00	-1.24710600e-02	-1.22583600e-02	-8.77842400e-03	-7.40660200e-03	-4.74855200e-03	-2.70409600e-03	-2.06127500e-03	-1.71779900e-03	-1.65304100e-03	-3.19408100e-03
4.47000000e+00	-9.76399900e-03	-8.42702900e-03	-5.18774600e-03	-3.46884400e-03	-4.19397900e-03	-3.15853200e-03	-3.08349500e-03	-1.83014600e-03	-1.40060600e-03	-3.31281600e-03
4.48000000e+00	-7.33035300e-03	-5.83810400e-03	-3.09997600e-03	3.96268500e-04	-1.60456600e-03	-1.62963500e-03	-3.09246800e-03	-1.66066300e-03	-1.68349500e-03	-2.11520900e-03
4.49000000e+00	-6.89143500e-03	-3.84902000e-03	2.47708900e-05	1.93855800e-03	2.03018200e-04	2.45643200e-05	-1.42361200e-03	-1.70615500e-03	-1.32343700e-03	-3.24929900e-03
4.50000000e+00	-3.33576300e-03	-1.60698800e-03	1.65481500e-03	3.83857500e-03	2.78517000e-03	1.86706400e-04	-1.72513500e-04	-1.86849200e-03	-2.14914700e-03	-3.42889500e-03
4.51000000e+00	-2.94294800e-03	-5.83324400e-04	3.07397600e-03	4.93397300e-03	3.27151400e-03	3.50008000e-04	-1.39739900e-03	-2.38183300e-03	-1.60392900e-03	-1.96530600e-03
4.52000000e+00	-3.26529700e-03	2.81035100e-04	2.96871100e-03	5.06999500e-03	3.56491000e-03	9.28113200e-04	-1.82905900e-03	-2.09468000e-03	-3.12865500e-03	-1.94580400e-03
4.53000000e+00	-1.54852900e-03	-8.96739900e-04	4.02971600e-03	3.58324500e-03	3.81302200e-03	7.34220400e-04	-5.08839700e-04	-1.55422000e-03	-1.37376800e-03	-3.29839200e-03
4.54000000e+00	-1.52085000e-03	8.67918500e-04	2.43206100e-03	3.47779500e-03	3.24770500e-03	2.10970600e-03	-3.78793800e-04	-2.41756100e-03	-1.51251100e-03	-2.80468400e-03
4.55000000e+00	-2.64444700e-03	6.02457300e-05	7.62096200e-04	1.29124700e-03	2.92941800e-03	1.02872800e-03	-6.60485900e-04	-1.61727400e-03	-2.42621800e-03	-8.81709900e-04
4.56000000e+00	-4.45791500e-03	-3.28247400e-03	-1.00639200e-03	-9.16920200e-04	-1.64302300e-04	-1.60189800e-04	-8.62220100e-04	-2.96061200e-03	-1.80444600e-03	-2.38015600e-03
4.57000000e+00	-5.75684400e-03	-5.84877100e-03	-3.11810300e-03	-3.19146800e-03	-2.14906000e-03	-1.80621700e-04	-1.20307300e-03	-1.39056000e-03	-1.57153300e-03	-2.29880800e-03
4.58000000e+00	-8.60916000e-03	-7.22958000e-03	-5.83645400e-03	-6.40395700e-03	-4.55492800e-03	-1.66055400e-03	-2.74824900e-03	-2.45193900e-03	-1.47776900e-03	-2.44789700e-03
4.59000000e+00	-1.10909500e-02	-1.05139300e-02	-1.04076700e-02	-8.87228100e-03	-6.07498400e-03	-2.58766900e-03	-2.66119600e-03	-1.91396900e-03	-5.03375200e-04	-3.15902600e-03
4.60000000e+00	-1.39669900e-02	-1.22433400e-02	-1.23471800e-02	-1.27119300e-02	-7.11452300e-03	-3.06837800e-03	-3.63078200e-03	-1.68720300e-03	-1.00785100e-03	-3.44563500e-03
4.61000000e+00	-1.72815500e-02	-1.48434000e-02	-1.55109000e-02	-1.35478400e-02	-9.51967800e-03	-5.13768800e-03	-4.07924800e-03	-2.04095000e-03	-2.05552000e-03	-3.08052400e-03
4.62000000e+00	-1.93680000e-02	-1.74961100e-02	-1.76349200e-02	-1.59889600e-02	-1.11067700e-02	-6.44838900e-03	-3.15990200e-03	-2.87588700e-03	-2.02425100e-03	-2.17237800e-03
4.63000000e+00	-2.02218600e-02	-2.14877600e-02	-2.01024700e-02	-1.79826200e-02	-1.12131800e-02	-8.17871300e-03	-3.55618300e-03	-3.04016700e-03	-2.26994500e-03	-1.31723800e-03
4.64000000e+00	-2.24748200e-02	-2.22774700e-02	-2.15643800e-02	-1.73094900e-02	-1.25584000e-02	-7.71098200e-03	-3.63139800e-03	-3.00184000e-03	-1.73910200e-03	-1.72232400e-03
4.65000000e+00	-2.31213600e-02	-2.23003500e-02	-2.14376200e-02	-1.84814200e-02	-1.38193500e-02	-7.60724700e-03	-3.41075700e-03	-2.90271300e-03	-1.14251700e-03	-1.68650600e-03
4.66000000e+00	-2.44171200e-02	-2.19317800e-02	-2.05883000e-02	-1.87847300e-02	-1.29948200e-02	-7.73456900e-03	-2.63940000e-03	-2.80848400e-03	-2.21378700e-03	-1.40534300e-03
4.67000000e+00	-2.49885500e-02	-2.10994900e-02	-2.02745700e-02	-1.71562000e-02	-1.19032400e-02	-6.95085500e-03	-2.33141200e-03	-2.66231200e-03	-2.62702600e-03	-9.80608100e-04
4.68000000e+00	-2.30372500e-02	-2.16356900e-02	-1.90394700e-02	-1.41063700e-02	-1.06854200e-02	-5.77637600e-03	-1.37772600e-03	-2.70353700e-03	-1.22567900e-03	-2.26420700e-03
4.69000000e+00	-1.98213500e-02	-2.02997100e-02	-1.76551900e-02	-1.25670000e-02	-8.00041700e-03	-5.74734000e-03	-3.25391500e-03	-2.18375800e-03	-8.69250900e-04	-2.60736100e-03
4.70000000e+00	-1.90846200e-02	-1.76382400e-02	-1.37598400e-02	-1.07524000e-02	-7.38878400e-03	-5.58131300e-03	-2.28184200e-03	-2.08974400e-03	-7.69250400e-04	-2.66830600e-03
4.71000000e+00	-1.73758100e-02	-1.53868400e-02	-1.24180600e-02	-9.46086900e-03	-6.55640800e-03	-3.74133500e-03	-3.24168200e-03	-2.36785000e-03	-1.76984000e-03	-3.04131100e-03
4.72000000e+00	-1.54808600e-02	-1.22181300e-02	-8.71934100e-03	-5.25951100e-03	-3.70777300e-03	-2.14577000e-03	-3.13858500e-03	-2.18332800e-03	-1.85579400e-03	-3.89093900e-03
4.73000000e+00	-1.31839400e-02	-9.03482200e-03	-8.36868400e-03	-4.45347200e-03	-2.22659400e-03	-2.15406700e-03	-2.34703600e-03	-2.18311300e-03	-1.32195600e-03	-2.26584800e-03
4.74000000e+00	-1.14636500e-02	-7.42688600e-03	-5.00679700e-03	-1.09879500e-03	-6.98034100e-04	-1.07082400e-03	-2.56883000e-03	-3.06411000e-03	-1.39426400e-03	-2.77927600e-03
4.75000000e+00	-9.13624700e-03	-3.48095200e-03	-3.47578100e-03	1.15226200e-03	-1.15838800e-04	4.54922500e-04	-2.79237300e-03	-1.90690200e-03	-1.49260300e-03	-2.38211400e-03
4.76000000e+00	-6.64850600e-03	-3.81684500e-03	-2.23702200e-03	2.26904200e-03	1.20343300e-03	7.43134300e-04	-1.63223200e-03	-2.43770100e-03	-3.15904100e-03	-3.16939200e-03
4.77000000e+00	-4.55206600e-03	-2.19435100e-03	4.95505000e-04	2.52512600e-03	1.94430300e-03	-1.88460900e-04	-6.05977100e-04	-3.16155800e-03	-1.31619800e-03	-2.29326300e-03
4.78000000e+00	-4.14511300e-03	-2.49663100e-03	1.77103200e-03	3.24815700e-03	3.04748700e-03	-1.05604600e-03	-9.99592500e-04	-2.65001600e-03	-1.74860800e-03	-2.19070200e-03
4.79000000e+00	-4.12190800e-03	-2.74335000e-03	7.49546100e-04	2.42769200e-03	2.61549200e-03	-5.96532100e-04	-5.35507100e-04	-2.98291600e-03	-2.06954000e-03	-1.92418500e-03
4.80000000e+00	-4.51988800e-03	-1.50826200e-03	6.02464000e-04	1.29842500e-03	1.22357400e-03	-2.58395000e-05	-1.73136500e-04	-1.50347100e-03	-1.05305100e-03	-3.07147600e-03
4.81000000e+00	-5.47497600e-03	-1.58041000e-03	-1.56504500e-03	-1.39676600e-03	-2.76486100e-04	-1.21279300e-03	-9.05515600e-04	-1.17236500e-03	-1.43972500e-03	-1.98226000e-03
4.82000000e+00	-7.72187900e-03	-4.34546700e-03	-3.94474500e-03	-2.66567600e-03	-1.47452500e-03	-3.76165900e-04	-2.58050800e-03	-2.23254800e-03	-9.57047100e-04	-1.51760100e-03
4.83000000e+00	-9.17057800e-03	-7.03161600e-03	-4.75841600e-03	-2.90898800e-03	-3.61232500e-03	-2.01856500e-03	-2.54574800e-03	-1.79392200e-03	-1.70496700e-03	-1.63948800e-03
4.84000000e+00	-1.07296200e-02	-9.49829000e-03	-6.29883200e-03	-6.63056000e-03	-5.34255100e-03	-2.24070200e-03	-2.43680900e-03	-1.14055600e-03	-1.50024300e-03	-2.67773800e-03
4.85000000e+00	-1.17722100e-02	-1.11376500e-02	-8.92080800e-03	-9.73529400e-03	-6.60703700e-03	-3.17583400e-03	-3.46611500e-03	-2.03880400e-03	-5.56828500e-04	-3.75402500e-03
4.86000000e+00	-1.34060100e-02	-1.32061100e-02	-1.24967300e-02	-1.21647200e-02	-8.00448800e-03	-3.14572500e-03	-3.25032500e-03	-2.01543800e-03	-1.24818000e-03	-1.61181600e-03
4.87000000e+00	-1.60057700e-02	-1.50624000e-02	-1.55297800e-02	-1.30723000e-02	-1.07060200e-02	-5.86996700e-03	-3.28714100e-03	-1.76772700e-03	-1.97442000e-03	-3.00181700e-03
4.88000000e+00	-1.86551000e-02	-1.79398500e-02	-1.69122600e-02	-1.41578400e-02	-1.18662700e-02	-5.91400300e-03	-2.94177300e-03	-2.26105800e-03	-1.76349800e-03	-3.36836000e-03
4.89000000e+00	-1.92993600e-02	-1.89227400e-02	-1.76482400e-02	-1.61385700e-02	-1.22354300e-02	-5.95541000e-03	-2.72860000e-03	-2.15205800e-03	-9.35255400e-04	-2.02447700e-03
4.90000000e+00	-1.88584600e-02	-1.89266300e-02	-1.79402400e-02	-1.58291800e-02	-1.11474100e-02	-6.24450800e-03	-2.65547500e-03	-3.26170700e-03	-9.29478500e-04	-2.48878400e-03
4.91000000e+00	-1.92565200e-02	-1.97781300e-02	-1.77786400e-02	-1.57949600e-02	-1.09098800e-02	-6.18737600e-03	-3.22244300e-03	-3.91764500e-03	-2.00548200e-03	-2.66066300e-03
4.92000000e+00	-1.96975300e-02	-1.92444300e-02	-1.75325700e-02	-1.49173000e-02	-1.11617300e-02	-5.73404900e-03	-3.79575800e-03	-3.49340000e-03	-1.92442500e-03	-1.97809500e-03
4.93000000e+00	-1.82227900e-02	-1.68983000e-02	-1.61116100e-02	-1.37243000e-02	-1.04514400e-02	-4.65028700e-03	-3.75612900e-03	-3.02688100e-03	-1.84723400e-03	-1.67564600e-03
4.94000000e+00	-1.83223000e-02	-1.62252700e-02	-1.67592100e-02	-1.14967100e-02	-9.02626200e-03	-5.17670000e-03	-3.60327700e-03	-2.88114500e-03	-1.14829600e-03	-3.07157700e-03
4.95000000e+00	-1.64016500e-02	-1.35973100e-02	-1.34389000e-02	-9.39041800e-03	-8.56690000e-03	-4.01656100e-03	-2.84181500e-03	-2.69826600e-03	-3.47998900e-03	-3.53079400e-03
4.96000000e+00	-1.43741700e-02	-1.27184200e-02	-1.12487500e-02	-8.69484100e-03	-5.85119200e-03	-3.41177600e-03	-2.02451600e-03	-1.35721100e-03	-1.86325200e-03	-3.59636600e-03
4.97000000e+00	-1.26895300e-02	-1.12613300e-02	-1.07462100e-02	-5.66848700e-03	-5.13529800e-03	-2.72215900e-03	-3.64014000e-03	-1.14647700e-03	-2.54595500e-03	-3.49627200e-03
4.98000000e+00	-1.16079200e-02	-9.99388300e-03	-7.49676200e-03	-3.00157500e-03	-3.19977600e-03	-3.90580100e-03	-2.41336100e-03	-1.54300700e-03	-2.19338300e-03	-3.18657500e-03
4.99000000e+00	-8.76809000e-03	-7.66757000e-03	-5.25501400e-03	-1.04726400e-03	-1.45431500e-03	-2.44871600e-03	-3.00735200e-03	-2.49740700e-03	-8.47647500e-04	-3.34401800e-03
5.00000000e+00	-7.66937800e-03	-5.52537700e-03	-2.45482500e-03	2.97216100e-04	-8.11202700e-04	-1.33792200e-03	-1.51526700e-03	-1.30444900e-03	-1.86180700e-03	-2.97137600e-03
5.01000000e+00	-6.80754100e-03	-3.67150700e-03	-9.55976200e-04	1.49772700e-03	3.69958700e-04	-5.50281800e-04	-1.43884800e-03	-1.89229200e-03	-1.40828800e-03	-3.07624600e-03
5.02000000e+00	-4.67375000e-03	-1.62675700e-03	4.41214000e-04	1.57558000e-03	1.29776400e-03	-1.03723100e-03	-1.59680700e-03	-2.19011900e-03	-2.60101300e-03	-2.45980100e-03
5.03000000e+00	-3.22271400e-03	-1.72762600e-03	3.66289500e-04	2.48879600e-03	1.02956800e-03	-5.56958800e-04	-2.35194600e-03	-3.09010200e-03	-1.72647200e-03	-2.98146700e-03
5.04000000e+00	-2.63265500e-03	-5.03192300e-04	-1.14594900e-04	3.04499200e-03	2.02675200e-03	-4.82526800e-04	-1.12209200e-03	-1.75505500e-03	-1.97747600e-03	-2.51896500e-03
5.05000000e+00	-2.05379600e-03	-1.11617000e-03	-2.82712300e-04	1.66214100e-03	9.71258500e-04	-6.14931100e-04	-1.31843200e-03	-7.18705000e-04	-1.46831800e-03	-2.88260900e-03
5.06000000e+00	-4.06909500e-03	-1.94763000e-03	-8.81021200e-04	-5.20888600e-04	-4.89133900e-04	-6.60027200e-04	-1.41065700e-03	-2.00476800e-03	-1.43330200e-03	-1.56135100e-03
5.07000000e+00	-6.35535900e-03	-3.17394700e-03	-3.26995200e-03	-1.74478000e-03	-8.28630100e-04	-8.27895700e-04	-2.70305800e-03	-2.17244300e-03	-3.65765900e-03	-3.16709800e-03
5.08000000e+00	-8.02913300e-03	-5.11871200e-03	-5.82207900e-03	-3.15170700e-03	-2.86492900e-03	-1.02135800e-03	-2.55356700e-03	-6.30527500e-04	-2.31064400e-03	-2.29695700e-03
5.09000000e+00	-8.95283600e-03	-8.14346000e-03	-7.95466700e-03	-6.10347800e-03	-4.97577000e-03	-2.48939500e-03	-3.79948700e-03	-1.26037600e-03	-1.94467700e-03	-2.70148700e-03
5.10000000e+00	-1.13874100e-02	-9.64314200e-03	-9.55399400e-03	-8.16245500e-03	-6.15130100e-03	-2.85754500e-03	-2.40157700e-03	-2.56886200e-03	-1.03972600e-03	-3.11735600e-03
5.11000000e+00	-1.24470900e-02	-1.17279400e-02	-9.93823100e-03	-9.32367900e-03	-6.12539100e-03	-3.73726000e-03	-3.55972500e-03	-2.62490600e-03	-9.73356700e-04	-2.71629600e-03
5.12000000e+00	-1.32568300e-02	-1.33184300e-02	-1.22193700e-02	-1.17476300e-02	-7.73966500e-03	-3.98897700e-03	-3.37692200e-03	-7.60326000e-04	-1.75081000e-03	-3.50578900e-03
5.13000000e+00	-1.64413300e-02	-1.54284500e-02	-1.37216200e-02	-1.31339800e-02	-9.08947100e-03	-5.15477900e-03	-3.55229900e-03	-7.37701700e-05	-1.33109900e-03	-3.48640800e-03
5.14000000e+00	-1.78920900e-02	-1.68701300e-02	-1.63396000e-02	-1.35799300e-02	-9.96943800e-03	-5.96700900e-03	-2.61998400e-03	-8.86244500e-04	-1.70878900e-03	-3.19832800e-03
5.15000000e+00	-1.93902700e-02	-1.71911000e-02	-1.54044400e-02	-1.45559800e-02	-1.09113400e-02	-5.56918500e-03	-3.29613700e-03	-1.19261200e-03	-2.25772400e-03	-2.08852500e-03
5.16000000e+00	-1.96737200e-02	-1.75846100e-02	-1.68487700e-02	-1.47873500e-02	-1.07461700e-02	-6.26612500e-03	-4.00310400e-03	-1.42612100e-03	-2.74370400e-03	-2.59678900e-03
5.17000000e+00	-1.94806700e-02	-1.75440700e-02	-1.73647000e-02	-1.44206900e-02	-1.04971800e-02	-6.06375600e-03	-3.43995200e-03	-2.12578900e-03	-7.74377100e-04	-2.85743000e-03
5.18000000e+00	-1.94622900e-02	-1.72038000e-02	-1.67718000e-02	-1.36156600e-02	-1.01245000e-02	-4.92613200e-03	-2.51269500e-03	-1.53284300e-03	-1.17431800e-03	-3.42886000e-03
5.19000000e+00	-1.96688300e-02	-1.82452900e-02	-1.52400700e-02	-1.24191100e-02	-8.14790700e-03	-3.83884600e-03	-2.63026900e-03	-3.00808500e-03	-1.81748100e-03	-2.78945000e-03
5.20000000e+00	-1.83805200e-02	-1.57066000e-02	-1.51772300e-02	-1.13590100e-02	-7.20461400e-03	-4.48774100e-03	-2.88784800e-03	-2.60396500e-03	-1.83128800e-03	-3.88564700e-03
5.21000000e+00	-1.77070100e-02	-1.41548400e-02	-1.32251800e-02	-8.66073100e-03	-5.02402600e-03	-3.79700100e-03	-2.68476500e-03	-7.28194300e-04	-2.90475800e-03	-2.18225100e-03
5.22000000e+00	-1.58381900e-02	-1.25346800e-02	-1.17144100e-02	-7.09784100e-03	-4.82419100e-03	-3.00154900e-03	-1.12143400e-03	-2.20540900e-03	-1.22252500e-03	-2.68232700e-03
5.23000000e+00	-1.40741100e-02	-1.07493700e-02	-9.27789600e-03	-7.47337900e-03	-4.86866600e-03	-3.04373500e-03	-1.13812000e-03	-1.40719300e-03	-1.23215300e-03	-2.36536200e-03
5.24000000e+00	-1.27026600e-02	-9.75461100e-03	-8.14123700e-03	-5.97053900e-03	-3.19159800e-03	-2.81821200e-03	-1.46369900e-03	-2.11523500e-03	-2.10612500e-03	-2.93439000e-03
5.25000000e+00	-1.22273900e-02	-8.06294000e-03	-7.22204100e-03	-3.25014300e-03	-4.11971600e-03	-1.37660600e-03	-9.39353400e-04	-1.46342700e-03	-1.60835500e-03	-3.57718700e-03
5.26000000e+00	-9.98960900e-03	-7.76562300e-03	-4.26359100e-03	-1.14767600e-03	-7.65833600e-04	-7.52230000e-04	-8.64698700e-04	-3.23857300e-03	-1.84372900e-03	-2.91667400e-03
5.27000000e+00	-8.86451600e-03	-6.17548800e-03	-2.54610700e-03	-8.77229700e-04	-1.68807400e-03	-7.57952400e-04	-2.31280200e-03	-2.49786800e-03	-2.83997100e-03	-3.56622100e-03
5.28000000e+00	-8.20479000e-03	-4.33669100e-03	-2.28689900e-03	-1.55407400e-03	-1.20142600e-03	-1.38357800e-03	-1.85551100e-03	-2.42232700e-03	-2.27657600e-03	-2.96852500e-03
5.29000000e+00	-8.26133400e-03	-5.52525800e-03	-2.97002600e-03	-1.23362100e-03	-1.16826100e-03	-2.18455600e-03	-1.59045000e-03	-4.08044100e-04	-1.46848300e-03	-4.32445900e-03
5.30000000e+00	-8.74587100e-03	-5.98313400e-03	-2.72949700e-03	-1.09515900e-03	-8.08109500e-04	-2.19577400e-03	-2.54153600e-03	-1.64828000e-03	-1.69991500e-03	-2.78954900e-03
5.31000000e+00	-8.52604400e-03	-5.51460100e-03	-4.00767300e-03	-1.49359800e-03	-1.51326600e-03	-1.50476200e-03	-5.25248900e-04	-2.12672500e-03	-1.88778700e-03	-2.53204800e-03
5.32000000e+00	-9.49711800e-03	-6.32629200e-03	-5.15075800e-03	-3.21810900e-03	-2.73907400e-03	-1.47380900e-03	-5.84683500e-04	-2.39731800e-03	-1.03651800e-03	-2.72783900e-03
5.33000000e+00	-1.04058100e-02	-8.04285700e-03	-7.37056200e-03	-4.99250100e-03	-2.71511100e-03	-2.56651600e-03	-1.20515000e-03	-2.42936500e-03	-1.52845000e-03	-1.61348000e-03
5.34000000e+00	-1.23366900e-02	-1.04264300e-02	-9.34486000e-03	-6.03048900e-03	-4.18291200e-03	-6.24797200e-04	-1.48897100e-03	-2.46527600e-03	-2.96141000e-03	-2.09192100e-03
5.35000000e+00	-1.47922900e-02	-1.21131800e-02	-9.17389300e-03	-9.08689000e-03	-6.51931600e-03	-2.14983800e-03	-2.03198000e-03	-2.50829500e-03	-1.65059800e-03	-2.39917300e-03
5.36000000e+00	-1.40720100e-02	-1.35079200e-02	-1.18767800e-02	-1.17504500e-02	-6.72972000e-03	-3.47465700e-03	-2.61307000e-03	-1.80753300e-03	-5.43919100e-04	-3.53852600e-03
5.37000000e+00	-1.72889700e-02	-1.46988400e-02	-1.34865900e-02	-1.35712300e-02	-9.97722800e-03	-4.52797600e-03	-3.43053700e-03	-1.88117300e-03	-1.48369100e-03	-2.92933200e-03
5.38000000e+00	-1.81999700e-02	-1.78072600e-02	-1.49455800e-02	-1.43435100e-02	-1.03758500e-02	-4.58143700e-03	-3.44487500e-03	-3.17984300e-03	-2.29993900e-03	-1.74431700e-03
5.39000000e+00	-1.97851000e-02	-1.80094000e-02	-1.57379800e-02	-1.47796400e-02	-1.08210800e-02	-5.00908400e-03	-2.93869200e-03	-2.40291900e-03	-1.11069000e-03	-3.72516500e-03
5.40000000e+00	-2.12717500e-02	-1.94236800e-02	-1.70054200e-02	-1.49086000e-02	-1.26451600e-02	-4.74395100e-03	-4.20116000e-03	-2.12468000e-03	-1.42337100e-03	-3.68924400e-03
5.41000000e+00	-2.13467800e-02	-1.99122700e-02	-1.89244600e-02	-1.55983200e-02	-1.17584300e-02	-5.73733700e-03	-3.90280700e-03	-1.64262100e-03	-2.26250400e-03	-3.03219300e-03
5.42000000e+00	-2.23525000e-02	-2.15643500e-02	-1.96186500e-02	-1.52663400e-02	-9.89781300e-03	-6.58546200e-03	-4.70260300e-03	-2.13813300e-03	-1.90012700e-03	-2.94742900e-03
5.43000000e+00	-2.28319000e-02	-2.13994900e-02	-1.92829300e-02	-1.40285500e-02	-9.63996500e-03	-5.74130800e-03	-3.33574000e-03	-2.74363100e-03	-2.16124400e-03	-1.45582700e-03
5.44000000e+00	-2.20187700e-02	-1.97576500e-02	-1.90273800e-02	-1.40273200e-02	-9.81234300e-03	-4.68851400e-03	-2.38932800e-03	-2.78043300e-03	-1.72049600e-03	-2.39853200e-03
5.45000000e+00	-2.20787600e-02	-1.92074100e-02	-1.74366900e-02	-1.36174700e-02	-8.46913700e-03	-4.14172600e-03	-1.29414900e-03	-3.10233400e-03	-1.73033500e-03	-1.55500600e-03
5.46000000e+00	-2.04234000e-02	-1.82135500e-02	-1.47467600e-02	-1.30425900e-02	-8.12611400e-03	-3.28905000e-03	-2.45188200e-03	-1.90512800e-04	-1.82577900e-03	-2.13813300e-03
5.47000000e+00	-1.99912800e-02	-1.76712900e-02	-1.38048600e-02	-1.02930400e-02	-7.42982700e-03	-2.73873000e-03	-1.76642000e-03	-1.22226400e-03	-2.44182700e-03	-1.60939200e-03
5.48000000e+00	-1.81359800e-02	-1.56620200e-02	-1.23891000e-02	-8.97439600e-03	-5.33726500e-03	-3.31877600e-03	-8.14902900e-04	-6.71536600e-04	-2.10481900e-03	-1.73172400e-03
5.49000000e+00	-1.75058800e-02	-1.56513900e-02	-1.03041200e-02	-6.98554200e-03	-5.59245800e-03	-2.67499800e-03	-1.95851100e-03	-2.42158700e-03	-1.41036100e-03	-1.02440300e-03
5.50000000e+00	-1.74745300e-02	-1.37576400e-02	-9.47144900e-03	-7.03206700e-03	-3.96018900e-03	-2.44945100e-03	-1.53776100e-03	-1.75095900e-03	-2.05279700e-03	-2.72037700e-03
5.51000000e+00	-1.54399900e-02	-1.23528800e-02	-8.88153100e-03	-5.59390600e-03	-2.02734600e-03	-2.78573500e-03	-2.40335600e-03	-2.15483500e-03	-2.00299700e-03	-3.97888800e-03
5.52000000e+00	-1.30537300e-02	-9.73132800e-03	-7.73678800e-03	-4.33763500e-03	-3.12440900e-03	-3.46871700e-03	-2.56830100e-03	-1.94497700e-03	-2.58249900e-03	-3.26435300e-03
5.53000000e+00	-1.24152300e-02	-8.95711400e-03	-6.08735700e-03	-4.57297700e-03	-3.05032200e-03	-2.05226500e-03	-2.47331400e-03	-1.87671100e-03	-7.71364700e-04	-2.77987200e-03
5.54000000e+00	-1.18675400e-02	-9.51138600e-03	-6.98901500e-03	-4.24888400e-03	-4.03567900e-03	3.77620000e-04	-1.46948000e-03	-1.19064700e-03	-2.82049400e-04	-2.24804600e-03
5.55000000e+00	-1.22685100e-02	-1.07154500e-02	-6.74435900e-03	-4.21471300e-03	-2.76610300e-03	-5.66142800e-04	-1.42181000e-03	-1.30690000e-03	-2.30618000e-03	-1.79183200e-03
5.56000000e+00	-1.36873200e-02	-1.03772000e-02	-6.32374800e-03	-4.59584300e-03	-3.54342200e-03	-2.43611800e-03	-1.44091400e-03	-2.76278100e-03	-1.75495200e-03	-2.56115300e-03
5.57000000e+00	-1.38861200e-02	-9.27196600e-03	-8.21572100e-03	-5.07974100e-03	-4.87012300e-03	-2.59992200e-03	-8.57538800e-04	-2.29560000e-03	-2.00285700e-03	-2.17753800e-03
5.58000000e+00	-1.28447800e-02	-1.00033500e-02	-8.71368400e-03	-7.08450700e-03	-4.80885000e-03	-2.22404500e-03	-1.49137000e-03	-1.32972200e-03	-8.28988500e-04	-2.49119700e-03
5.59000000e+00	-1.30910800e-02	-1.15172200e-02	-9.18234200e-03	-8.62761900e-03	-5.27852300e-03	-3.35918100e-03	-2.16002800e-03	-1.86433600e-03	-1.84295500e-03	-2.69657800e-03
5.60000000e+00	-1.53438100e-02	-1.25611000e-02	-1.29692100e-02	-9.07420800e-03	-5.02646600e-03	-3.68039100e-03	-2.34778100e-03	-2.74209600e-03	-3.28419900e-03	-1.19220700e-03
5.61000000e+00	-1.58310500e-02	-1.23601000e-02	-1.27390000e-02	-1.04165900e-02	-6.88894700e-03	-4.36783900e-03	-2.51508800e-03	-9.03283100e-04	-9.74892100e-04	-1.08471000e-03
5.62000000e+00	-1.79654800e-02	-1.45096700e-02	-1.46197200e-02	-1.12586500e-02	-8.13439200e-03	-2.61619600e-03	-1.57135400e-03	-1.92343600e-03	-6.50637400e-04	-1.84498300e-03
5.63000000e+00	-1.88895700e-02	-1.70112000e-02	-1.61443300e-02	-1.26897700e-02	-9.29500600e-03	-2.53386700e-03	-2.65437500e-03	-1.21230800e-03	-1.83199300e-03	-2.94561400e-03
5.64000000e+00	-2.01025100e-02	-1.60374700e-02	-1.71737400e-02	-1.36830200e-02	-9.34540600e-03	-4.85390300e-03	-4.06270700e-03	-7.47965800e-04	-1.67295700e-03	-2.89531900e-03
5.65000000e+00	-2.08278800e-02	-1.92202300e-02	-1.75108500e-02	-1.51778600e-02	-1.02166200e-02	-4.83170600e-03	-3.87845200e-03	-1.00594500e-03	-1.66102800e-03	-3.77999300e-03
5.66000000e+00	-2.21920600e-02	-2.02955700e-02	-1.86573100e-02	-1.55208500e-02	-1.02445300e-02	-4.73516700e-03	-3.03965500e-03	-6.27665200e-04	-1.86550000e-03	-2.24368800e-03
5.67000000e+00	-2.25078100e-02	-1.97840700e-02	-1.79435500e-02	-1.55655200e-02	-9.31220200e-03	-5.34419500e-03	-4.95413800e-03	-1.60454200e-03	-2.39845900e-03	-1.68026300e-03
5.68000000e+00	-2.19125600e-02	-1.97745000e-02	-1.91594500e-02	-1.43724400e-02	-1.01939000e-02	-4.35167700e-03	-2.32905400e-03	-1.90874300e-03	-1.89846500e-03	-2.00503200e-03
5.69000000e+00	-2.14378300e-02	-1.99681900e-02	-1.70713200e-02	-1.48770300e-02	-9.22629100e-03	-5.70013900e-03	-1.43115600e-03	-2.59052900e-03	-1.90395600e-03	-2.74186700e-03
5.70000000e+00	-2.05644300e-02	-1.89755300e-02	-1.50113900e-02	-1.27632000e-02	-8.12297800e-03	-3.69011000e-03	-2.01997800e-03	-3.19442700e-03	-2.27242700e-03	-2.50944200e-03
5.71000000e+00	-2.01106000e-02	-1.80638400e-02	-1.57855400e-02	-1.08708400e-02	-7.57899600e-03	-2.66662800e-03	-1.67445400e-03	-1.97587600e-03	-1.61336200e-03	-1.41198100e-03
5.72000000e+00	-1.87757400e-02	-1.57930000e-02	-1.43710800e-02	-1.07401200e-02	-6.88647400e-03	-3.29933000e-03	-6.81118000e-04	-2.07508600e-03	-2.46498700e-03	-1.09264900e-03
5.73000000e+00	-1.75096500e-02	-1.40336400e-02	-1.44076500e-02	-8.31687000e-03	-7.27412700e-03	-3.82948700e-03	-3.42960500e-03	-2.07624300e-03	-1.85616000e-03	-2.68955100e-03
5.74000000e+00	-1.53140500e-02	-1.33518500e-02	-1.08000700e-02	-6.87757300e-03	-5.42052600e-03	-4.13937700e-03	-2.44996600e-03	-1.65245900e-03	-2.42239700e-03	-3.05983300e-03
5.75000000e+00	-1.56677800e-02	-1.27388400e-02	-1.06417500e-02	-7.02034800e-03	-3.18661700e-03	-2.54898300e-03	-2.03234600e-03	-1.78597100e-03	-2.14407300e-03	-3.34188200e-03
5.76000000e+00	-1.45792800e-02	-1.09781700e-02	-8.91221200e-03	-4.73280100e-03	-3.41726600e-03	-2.91053500e-03	-1.54102600e-03	-2.40044800e-03	-1.79717800e-03	-3.22247700e-03
5.77000000e+00	-1.25984500e-02	-9.54871200e-03	-7.84359200e-03	-3.46423000e-03	-4.56882300e-03	-1.77354700e-03	-2.41889300e-03	-2.17050900e-03	-2.20280800e-03	-2.97699100e-03
5.78000000e+00	-1.29081200e-02	-9.25422100e-03	-6.57853000e-03	-3.21142200e-03	-3.47936100e-03	-1.53461800e-03	-1.63335800e-03	-1.54765400e-03	-1.88180000e-03	-2.84974000e-03
5.79000000e+00	-1.20250300e-02	-9.68701300e-03	-7.12576700e-03	-4.59194800e-03	-3.18995000e-03	-2.52859700e-03	-1.57584300e-03	-1.04476600e-03	-5.50886300e-04	-3.40256500e-03
5.80000000e+00	-1.08306700e-02	-8.53942400e-03	-6.14172200e-03	-3.15000700e-03	-3.12646400e-03	-1.92045700e-03	-1.48083700e-03	-1.06558900e-03	-4.90619600e-04	-2.68443500e-03
5.81000000e+00	-1.10863600e-02	-1.01802300e-02	-6.80948200e-03	-5.00669200e-03	-2.38524700e-03	-1.97491800e-03	-2.34483200e-03	-2.58352400e-03	-2.15380400e-03	-1.56926000e-03
5.82000000e+00	-1.11020100e-02	-9.24945500e-03	-7.03105000e-03	-5.07872700e-03	-3.43916200e-03	-2.05868100e-03	-1.64871000e-03	-3.08220500e-03	-2.07481200e-03	-2.00084900e-03
5.83000000e+00	-1.13629900e-02	-9.36208800e-03	-8.41503900e-03	-5.39833700e-03	-3.57306100e-03	-2.99034300e-03	-2.57939600e-03	-1.66696700e-03	-1.52845800e-03	-2.80114700e-03
5.84000000e+00	-1.31180800e-02	-9.41668100e-03	-8.87524500e-03	-6.96790000e-03	-4.68554300e-03	-3.68395700e-03	-2.02127300e-03	-2.64763700e-03	-2.42504400e-03	-2.79960300e-03
5.85000000e+00	-1.16839900e-02	-9.78473900e-03	-9.97845100e-03	-6.53998100e-03	-6.22606200e-03	-3.46161900e-03	-1.77403600e-03	-2.55769100e-03	-2.68178900e-03	-2.37914800e-03
5.86000000e+00	-1.21406900e-02	-1.13573600e-02	-1.07576700e-02	-7.33760600e-03	-6.26890800e-03	-4.24064800e-03	-2.91601600e-03	-2.03995100e-03	-3.07149300e-03	-1.66152800e-03
5.87000000e+00	-1.53049000e-02	-1.29561500e-02	-1.15243100e-02	-1.00692300e-02	-6.45987200e-03	-3.29602700e-03	-3.60226400e-03	-1.77030100e-03	-1.76754900e-03	-2.07945800e-03
5.88000000e+00	-1.68074600e-02	-1.33560800e-02	-1.39670200e-02	-1.19984400e-02	-7.07115000e-03	-3.54757300e-03	-2.72091700e-03	-3.09705100e-03	-1.91226600e-03	-1.99732600e-03
5.89000000e+00	-1.84243500e-02	-1.52455600e-02	-1.45534800e-02	-1.31768100e-02	-8.27210600e-03	-4.79497700e-03	-3.26711200e-03	-2.38754800e-03	-2.11031200e-03	-1.42533300e-03
5.90000000e+00	-1.89598900e-02	-1.55832500e-02	-1.65311400e-02	-1.23957200e-02	-9.67245900e-03	-3.46408000e-03	-3.44453700e-03	-1.80868300e-03	-1.47418400e-03	-1.73822400e-03
5.91000000e+00	-1.92750900e-02	-1.75363900e-02	-1.54713600e-02	-1.31387900e-02	-1.00872400e-02	-4.05616600e-03	-2.42162100e-03	-1.11519700e-03	-2.27165900e-03	-1.07897400e-03
5.92000000e+00	-1.92782400e-02	-1.72725300e-02	-1.56960700e-02	-1.20332600e-02	-8.17656100e-03	-4.70660000e-03	-2.43744300e-03	-2.24183700e-03	-2.30621200e-03	-1.66581600e-03
5.93000000e+00	-2.06000200e-02	-1.83962900e-02	-1.54510800e-02	-1.10063300e-02	-9.28711200e-03	-5.34318800e-03	-3.28824500e-03	-1.51437500e-03	-1.96803900e-03	-2.28045600e-03
5.94000000e+00	-1.94852500e-02	-1.86451800e-02	-1.44897800e-02	-1.24984300e-02	-9.38550800e-03	-4.44162900e-03	-3.75703600e-03	-1.96497000e-03	-2.00248000e-03	-3.11501100e-03
5.95000000e+00	-1.98955100e-02	-1.84669600e-02	-1.35307000e-02	-1.18855500e-02	-9.33716200e-03	-5.32875000e-03	-2.78569300e-03	-3.31723000e-03	-2.32612500e-03	-2.51626400e-03
5.96000000e+00	-1.87168600e-02	-1.77233600e-02	-1.28816300e-02	-1.03189300e-02	-7.75033000e-03	-5.85441800e-03	-2.39463900e-03	-1.40000900e-03	-1.14189900e-03	-2.22158700e-03
5.97000000e+00	-1.74329100e-02	-1.72450400e-02	-1.16264300e-02	-9.00300200e-03	-5.90567900e-03	-4.22728700e-03	-2.69908300e-03	-2.30581400e-03	-1.89059900e-03	-2.60411300e-03
5.98000000e+00	-1.77174000e-02	-1.41977800e-02	-1.16229000e-02	-8.74259600e-03	-5.76546100e-03	-3.91212300e-03	-2.31130200e-03	-2.07692800e-03	-1.83133600e-03	-2.75652400e-03
5.99000000e+00	-1.61537100e-02	-1.43076200e-02	-1.10304500e-02	-7.07679800e-03	-4.74670200e-03	-2.75487400e-03	-2.94160100e-03	-1.62362500e-03	-2.12846900e-03	-1.10558200e-03
6.00000000e+00	-1.54521000e-02	-1.28948100e-02	-9.60778000e-03	-6.53445000e-03	-5.30864700e-03	-3.41979000e-03	-3.32728600e-03	-1.61979400e-03	-2.77440100e-03	-2.55174200e-03
6.01000000e+00	-1.56388000e-02	-1.26507400e-02	-9.09122200e-03	-5.45272100e-03	-2.83830200e-03	-4.21902500e-03	-1.51369500e-03	-2.67653000e-03	-3.30777000e-04	-3.14767000e-03
6.02000000e+00	-1.49703000e-02	-1.16333400e-02	-9.02066900e-03	-5.53543900e-03	-2.45995900e-03	-2.28369700e-03	-1.31661700e-03	-2.51690500e-03	-1.51639200e-03	-2.30491200e-03
6.03000000e+00	-1.43403800e-02	-1.11679200e-02	-8.09003400e-03	-4.90478100e-03	-3.25686300e-03	-1.72624900e-03	-1.51277800e-03	-1.26419400e-03	-2.14157400e-03	-3.12137600e-03
6.04000000e+00	-1.29908600e-02	-1.00433400e-02	-6.37506000e-03	-5.04199600e-03	-4.39906800e-03	-1.38335400e-03	-2.61452000e-03	-2.40601200e-04	-2.30699700e-03	-1.26330100e-03
6.05000000e+00	-1.29053700e-02	-1.02025200e-02	-7.03991600e-03	-5.04334600e-03	-3.64579600e-03	-2.54913300e-03	-2.72064700e-03	-2.52314500e-03	-1.31175200e-03	-2.97706300e-03
6.06000000e+00	-1.23794600e-02	-1.09106600e-02	-7.81625200e-03	-4.33646300e-03	-2.53884500e-03	-3.22343000e-03	-3.17880500e-03	-2.23476000e-03	-1.56487100e-03	-2.06295900e-03
6.07000000e+00	-1.24551900e-02	-1.09817200e-02	-6.53196400e-03	-5.00842700e-03	-3.81573800e-03	-1.17482700e-03	-2.02002200e-03	-1.29402800e-03	-1.28327600e-03	-1.45099900e-03
6.08000000e+00	-1.43445300e-02	-1.12517800e-02	-7.74739900e-03	-5.56788400e-03	-5.91196600e-03	-2.67310600e-03	-1.73993500e-03	-1.78947400e-03	-1.84992900e-03	-3.55105300e-03
6.09000000e+00	-1.44259000e-02	-1.11430200e-02	-8.91081800e-03	-8.51682400e-03	-5.94898600e-03	-2.40778100e-03	-1.38014100e-03	-2.39768400e-03	-1.66901100e-03	-3.41630700e-03
6.10000000e+00	-1.32901400e-02	-1.25769400e-02	-9.56362200e-03	-9.42322600e-03	-6.42465600e-03	-2.76459200e-03	-3.15175100e-03	-2.35076400e-03	-8.17582700e-04	-2.96485400e-03
6.11000000e+00	-1.34277500e-02	-1.28419000e-02	-1.12571900e-02	-9.03975300e-03	-6.19230100e-03	-3.83486100e-03	-3.03578500e-03	-1.82520500e-03	-1.47485100e-03	-2.69318300e-03
6.12000000e+00	-1.49630000e-02	-1.38686000e-02	-1.32044100e-02	-9.42723300e-03	-5.55374900e-03	-3.77995300e-03	-1.98837900e-03	-3.10072800e-03	-2.03426300e-03	-2.06635600e-03
6.13000000e+00	-1.66164200e-02	-1.53231000e-02	-1.44718800e-02	-1.14936000e-02	-8.27736500e-03	-3.04048700e-03	-2.80554300e-03	-2.37719900e-03	-2.03846900e-03	-1.73401900e-03
6.14000000e+00	-1.88018400e-02	-1.66479000e-02	-1.44844300e-02	-1.17562000e-02	-8.95334600e-03	-4.24251200e-03	-3.11172700e-03	-1.42453200e-03	-2.08506700e-03	-2.17378400e-03
6.15000000e+00	-2.00110700e-02	-1.56438500e-02	-1.61699800e-02	-1.21911600e-02	-1.02532000e-02	-5.00854400e-03	-3.32873000e-03	-1.87378900e-03	-6.49115700e-04	-2.21094300e-03
6.16000000e+00	-2.01187400e-02	-1.62001500e-02	-1.65559800e-02	-1.26096400e-02	-9.16994500e-03	-5.17756800e-03	-2.57974900e-03	-1.84728700e-03	-2.65784000e-03	-3.47634800e-03
6.17000000e+00	-2.03355200e-02	-1.90500500e-02	-1.69048700e-02	-1.51301500e-02	-9.32049600e-03	-5.39590100e-03	-3.80415100e-03	-1.90949700e-03	-1.93149800e-03	-3.81712600e-03
6.18000000e+00	-2.02701800e-02	-1.89760800e-02	-1.76872600e-02	-1.43978200e-02	-9.25849300e-03	-6.18313200e-03	-3.02018100e-03	-1.74624200e-03	-1.71710800e-03	-3.45401300e-03
6.19000000e+00	-2.02529000e-02	-1.99016500e-02	-1.75938400e-02	-1.38528700e-02	-9.98649800e-03	-5.10430500e-03	-3.43784800e-03	-3.16562100e-03	-2.36957200e-03	-2.30717500e-03
6.20000000e+00	-2.03925700e-02	-1.92780500e-02	-1.61233400e-02	-1.45562100e-02	-8.90920400e-03	-4.68815000e-03	-4.14723300e-03	-2.64483000e-03	-3.16151600e-03	-1.79129000e-03
6.21000000e+00	-2.05202900e-02	-1.88238500e-02	-1.65809800e-02	-1.28338500e-02	-8.67835200e-03	-5.32356700e-03	-3.82024200e-03	-2.95395400e-03	-1.53204700e-03	-3.11440500e-03
6.22000000e+00	-1.86798100e-02	-1.85815400e-02	-1.69136500e-02	-1.08005500e-02	-8.88474000e-03	-5.45002100e-03	-3.84740000e-03	-2.48216700e-03	-2.59078900e-03	-1.82315900e-03
6.23000000e+00	-2.00227900e-02	-1.83193600e-02	-1.51062800e-02	-9.68716600e-03	-7.00930400e-03	-5.75589200e-03	-3.34983600e-03	-2.71443200e-03	-1.05985600e-03	-1.24297700e-03
6.24000000e+00	-2.01814000e-02	-1.80749200e-02	-1.41561900e-02	-9.01303200e-03	-5.85686500e-03	-4.16857600e-03	-2.27104100e-03	-1.71164000e-03	-2.45611100e-03	-3.45849100e-03
6.25000000e+00	-1.88797000e-02	-1.62736100e-02	-1.36757500e-02	-9.96529800e-03	-6.24628000e-03	-3.10101000e-03	-2.16463000e-03	-2.29899700e-03	-1.87144300e-03	-2.81584100e-03
6.26000000e+00	-1.82824500e-02	-1.56409900e-02	-1.17315400e-02	-8.83137100e-03	-5.76518200e-03	-2.89091000e-03	-6.63270500e-04	-2.81068300e-03	-2.78402500e-03	-2.45920900e-03
6.27000000e+00	-1.66604100e-02	-1.45543400e-02	-1.10235000e-02	-6.92591000e-03	-5.23578500e-03	-3.56170300e-03	-1.13323100e-03	-3.08608400e-03	-2.63846400e-03	-2.45560100e-03
6.28000000e+00	-1.67152500e-02	-1.43802700e-02	-1.02514800e-02	-7.10661000e-03	-3.45902400e-03	-3.27590700e-03	-1.59132600e-03	-1.62454600e-03	-2.81065100e-03	-2.25621200e-03
6.29000000e+00	-1.59832100e-02	-1.45597600e-02	-9.67891200e-03	-6.51528700e-03	-5.22032700e-03	-2.48253100e-03	-2.39836400e-03	-1.42892600e-03	-1.21687400e-03	-1.34942400e-03
6.30000000e+00	-1.58103000e-02	-1.33768700e-02	-1.02008200e-02	-6.07172700e-03	-5.69639000e-03	-1.78156900e-03	-2.92560200e-03	-1.26322200e-03	-2.08793200e-03	-1.67982900e-03
6.31000000e+00	-1.52504400e-02	-1.33572700e-02	-9.99302200e-03	-5.85814100e-03	-5.19815100e-03	-3.26970800e-03	-1.63353600e-03	-1.35973600e-03	-2.59579300e-03	-2.92307500e-03
6.32000000e+00	-1.56981000e-02	-1.25577100e-02	-1.08684300e-02	-7.05224800e-03	-5.11661500e-03	-3.35099400e-03	-2.67793700e-03	-2.98509700e-03	-2.45382400e-03	-2.50698100e-03
6.33000000e+00	-1.71788700e-02	-1.39270200e-02	-1.15576200e-02	-7.18276300e-03	-7.18001000e-03	-2.13312700e-03	-3.07119200e-03	-1.69991000e-03	-1.91113300e-03	-2.95909200e-03
6.34000000e+00	-1.68448400e-02	-1.36765400e-02	-1.26867300e-02	-8.25314100e-03	-7.34014100e-03	-3.06522000e-03	-2.68076400e-03	-2.66348400e-03	-2.23281100e-03	-2.98053700e-03
6.35000000e+00	-1.68121900e-02	-1.44601100e-02	-1.43518900e-02	-1.01194500e-02	-7.58202100e-03	-2.67138800e-03	-3.00316300e-03	-2.22348200e-03	-1.31738200e-03	-2.71886100e-03
6.36000000e+00	-1.72132800e-02	-1.58660400e-02	-1.38156500e-02	-1.03880700e-02	-6.90568100e-03	-3.90650500e-03	-1.56595500e-03	-3.67859900e-03	-1.25171300e-03	-2.35008100e-03
6.37000000e+00	-1.76711400e-02	-1.61482800e-02	-1.34967800e-02	-1.07054700e-02	-7.05887800e-03	-4.71339200e-03	-2.11509900e-03	-3.64174100e-03	-2.73993600e-03	-1.35589900e-03
6.38000000e+00	-1.77509700e-02	-1.58393600e-02	-1.32559800e-02	-1.18392400e-02	-7.94637200e-03	-4.37826900e-03	-2.78728200e-03	-2.62578100e-03	-2.28532200e-03	-1.74757800e-03
6.39000000e+00	-1.91098300e-02	-1.66933100e-02	-1.48810200e-02	-1.20974100e-02	-7.61769100e-03	-4.27682500e-03	-2.38919300e-03	-2.59159000e-03	-2.19545000e-03	-2.71294100e-03
6.40000000e+00	-2.00475200e-02	-1.73288500e-02	-1.59647300e-02	-1.27908500e-02	-9.93009400e-03	-3.64499100e-03	-3.40693100e-03	-2.10507400e-03	-9.20902500e-04	-2.36466300e-03
6.41000000e+00	-2.17766200e-02	-1.90407000e-02	-1.65034600e-02	-1.30354900e-02	-1.04184600e-02	-3.85678800e-03	-3.37529800e-03	-1.49447800e-03	-1.33641100e-03	-2.28983900e-03
6.42000000e+00	-2.20779200e-02	-1.88805800e-02	-1.67760200e-02	-1.41889700e-02	-8.79729900e-03	-5.94401700e-03	-2.56413200e-03	-2.62109100e-03	-1.80368000e-03	-2.40309000e-03
6.43000000e+00	-2.18454500e-02	-2.06102500e-02	-1.88642800e-02	-1.39677300e-02	-9.13545800e-03	-4.44600300e-03	-3.26518700e-03	-1.24753700e-03	-1.89652000e-03	-2.26255600e-03
6.44000000e+00	-2.26420300e-02	-1.99305900e-02	-1.75738500e-02	-1.39554100e-02	-9.75626800e-03	-3.66988700e-03	-2.87245100e-03	-1.68638300e-03	-3.00205000e-03	-2.12105000e-03
6.45000000e+00	-2.18768300e-02	-2.05220200e-02	-1.79865200e-02	-1.38891300e-02	-9.53376000e-03	-4.95183300e-03	-3.20294100e-03	-2.22963600e-03	-9.87725200e-04	-2.85833100e-03
6.46000000e+00	-2.26599500e-02	-2.08088100e-02	-1.79745500e-02	-1.29400400e-02	-8.33359500e-03	-4.69989000e-03	-2.54906900e-03	-1.48356800e-03	-6.52426100e-04	-1.29006500e-03
6.47000000e+00	-2.33511900e-02	-1.98286900e-02	-1.68756600e-02	-1.15548000e-02	-9.57991500e-03	-5.31309900e-03	-1.77898200e-03	-2.37790400e-03	-1.38938200e-03	-1.76127900e-03
6.48000000e+00	-2.22802700e-02	-1.89627100e-02	-1.59019700e-02	-1.10272700e-02	-8.40074700e-03	-5.37114500e-03	-1.86305000e-03	-2.41025400e-03	-2.48632600e-03	-1.76296400e-03
6.49000000e+00	-1.98219600e-02	-1.81482700e-02	-1.39400400e-02	-1.15056200e-02	-7.48682000e-03	-3.94818800e-03	-5.91818100e-04	-3.15707100e-03	-1.13115500e-03	-2.86876800e-03
6.50000000e+00	-1.94188200e-02	-1.82460000e-02	-1.31458900e-02	-1.02089200e-02	-6.84014500e-03	-3.73792900e-03	-1.44150900e-04	-2.96425200e-03	-2.02603800e-03	-2.01749100e-03
6.51000000e+00	-1.84024100e-02	-1.70559300e-02	-1.36680200e-02	-8.73487900e-03	-6.12458900e-03	-3.61737400e-03	-2.12259000e-03	-2.52926200e-03	-8.44646600e-04	-2.36971200e-03
6.52000000e+00	-1.77862500e-02	-1.48889100e-02	-1.25377800e-02	-8.48337400e-03	-5.24020200e-03	-3.39408400e-03	-1.63225700e-03	-1.96662800e-03	-2.87493400e-03	-2.26564600e-03
6.53000000e+00	-1.75460900e-02	-1.47026900e-02	-1.22134700e-02	-7.67103600e-03	-4.84051600e-03	-4.25909300e-03	-1.97429900e-03	-3.70330300e-03	-3.33898800e-04	-2.07791200e-03
6.54000000e+00	-1.79036900e-02	-1.40181200e-02	-1.11997500e-02	-7.56272500e-03	-3.76456300e-03	-3.48166600e-03	-2.63277700e-03	-2.30762500e-03	-1.62676600e-03	-2.72720600e-03
6.55000000e+00	-1.66426600e-02	-1.31504200e-02	-9.90381800e-03	-6.20435200e-03	-4.65799100e-03	-2.33862600e-03	-2.66567600e-03	-3.15905200e-03	-2.01471300e-03	-2.01502700e-03
6.56000000e+00	-1.66703100e-02	-1.30285900e-02	-1.01886300e-02	-6.84958800e-03	-4.81711500e-03	-2.42365500e-03	-1.69775000e-03	-2.34140400e-03	-2.23166200e-03	-2.09639600e-03
6.57000000e+00	-1.70056300e-02	-1.25778600e-02	-1.15900600e-02	-7.83268900e-03	-3.98985500e-03	-3.02160400e-03	-3.72931300e-03	-1.43664500e-03	-1.36213100e-03	-3.60986600e-03
6.58000000e+00	-1.67836000e-02	-1.37581100e-02	-1.14926700e-02	-7.53056800e-03	-5.16943600e-03	-3.12432600e-03	-3.02164500e-03	-2.48742700e-03	-2.78857000e-03	-3.12925400e-03
6.59000000e+00	-1.63992300e-02	-1.37505900e-02	-1.14283600e-02	-7.15300700e-03	-4.70598100e-03	-3.30383400e-03	-3.11539300e-03	-1.73941400e-03	-1.53143200e-03	-2.32261000e-03
6.60000000e+00	-1.63279600e-02	-1.33615900e-02	-1.07119700e-02	-8.45956900e-03	-6.22071700e-03	-2.97719600e-03	-2.99045300e-03	-2.88741800e-03	-1.30703700e-03	-2.43367700e-03
6.61000000e+00	-1.71297800e-02	-1.37181500e-02	-1.07738000e-02	-9.24109700e-03	-6.54762200e-03	-2.88016700e-03	-2.41461200e-03	-2.70958200e-03	-1.63719700e-03	-2.76446700e-03
6.62000000e+00	-1.76617100e-02	-1.45381100e-02	-1.21334500e-02	-9.52791300e-03	-7.07214500e-03	-2.82382900e-03	-2.21597200e-03	-2.78570000e-03	-2.09704400e-03	-2.76337600e-03
6.63000000e+00	-1.63707000e-02	-1.55411200e-02	-1.38409500e-02	-1.01307300e-02	-7.14696300e-03	-5.03381500e-03	-1.75158900e-03	-2.68759900e-03	-2.41272400e-03	-2.64405200e-03
6.64000000e+00	-1.69977600e-02	-1.59449300e-02	-1.41435500e-02	-1.03841700e-02	-8.04984400e-03	-5.71136000e-03	-2.61082300e-03	-2.49090100e-03	-2.40046700e-03	-3.18796200e-03
6.65000000e+00	-1.72868600e-02	-1.61620800e-02	-1.48907700e-02	-1.21704600e-02	-8.77341400e-03	-4.94319000e-03	-2.75477200e-03	-1.85933000e-03	-2.71416700e-03	-2.71855100e-03
6.66000000e+00	-1.77429200e-02	-1.77516700e-02	-1.47849800e-02	-1.09993600e-02	-7.76685800e-03	-4.08729900e-03	-2.80866200e-03	-2.89533000e-03	-1.67670100e-03	-2.67105300e-03
6.67000000e+00	-1.84061600e-02	-1.89978600e-02	-1.47627500e-02	-1.22998000e-02	-7.59131300e-03	-4.29856700e-03	-1.62109700e-03	-2.51571100e-03	-2.92956300e-03	-1.67992600e-03
6.68000000e+00	-2.03974300e-02	-1.83638500e-02	-1.54014100e-02	-1.40650000e-02	-8.29389600e-03	-4.85709800e-03	-2.20878000e-03	-2.10396700e-03	-2.32051400e-03	-2.66467500e-03
6.69000000e+00	-2.03747800e-02	-1.63703000e-02	-1.78061400e-02	-1.30824300e-02	-7.94324300e-03	-4.52803000e-03	-2.79132900e-03	-2.34114300e-03	-1.92155800e-03	-1.98979100e-03
6.70000000e+00	-2.07783300e-02	-1.65521300e-02	-1.54020800e-02	-1.20873000e-02	-8.58659600e-03	-3.81027300e-03	-2.48347100e-03	-2.33692600e-03	-1.97504400e-03	-2.27168000e-03
6.71000000e+00	-2.07079300e-02	-1.78632100e-02	-1.54554200e-02	-1.15495600e-02	-8.90801000e-03	-2.87067300e-03	-2.67244900e-03	-2.34298900e-03	-6.76565000e-04	-1.75561200e-03
6.72000000e+00	-1.93803600e-02	-1.69157000e-02	-1.50607200e-02	-1.11699800e-02	-1.00006700e-02	-4.15744600e-03	-3.14712300e-03	-2.54536500e-03	-1.74818100e-03	-1.58678800e-03
6.73000000e+00	-1.84909900e-02	-1.70358600e-02	-1.51696900e-02	-1.08329800e-02	-7.63710500e-03	-3.51902000e-03	-3.23524700e-03	-6.18029600e-04	-2.10404600e-03	-2.92229200e-03
6.74000000e+00	-1.72617100e-02	-1.66117400e-02	-1.30044200e-02	-8.76590500e-03	-6.95736900e-03	-4.00150700e-03	-2.21498400e-03	-2.27985000e-03	-2.18678800e-03	-3.43175100e-03
6.75000000e+00	-1.69137000e-02	-1.58236700e-02	-1.19114600e-02	-7.43258000e-03	-4.92244300e-03	-3.74812800e-03	-2.58975400e-03	-1.52239400e-03	-2.43669400e-03	-3.29885000e-03
6.76000000e+00	-1.67336700e-02	-1.55991800e-02	-1.20352700e-02	-7.75541800e-03	-4.24548500e-03	-3.29900900e-03	-2.42083300e-03	-3.22409600e-03	-1.67140200e-03	-2.61578100e-03
6.77000000e+00	-1.57154400e-02	-1.43823900e-02	-1.04725400e-02	-7.64755200e-03	-4.61843600e-03	-2.46320500e-03	-2.17547300e-03	-2.62593900e-03	-8.16828000e-04	-1.17186000e-03
6.78000000e+00	-1.60230900e-02	-1.43554100e-02	-1.07543900e-02	-6.67580200e-03	-4.37526800e-03	-2.04961700e-03	-1.66352300e-03	-1.49354800e-03	-1.83282000e-03	-1.79785500e-03
6.79000000e+00	-1.64487600e-02	-1.21666000e-02	-9.17865200e-03	-6.87645100e-03	-4.49954800e-03	-1.71976600e-03	-2.55767800e-03	-1.99867600e-03	-2.32174200e-03	-1.16746700e-03
6.80000000e+00	-1.50008700e-02	-1.34742100e-02	-8.35415500e-03	-6.54061900e-03	-4.23352900e-03	-2.34212800e-03	-2.28023800e-03	-2.20176900e-03	-2.25528700e-03	-3.56727500e-03
6.81000000e+00	-1.40796800e-02	-1.28127200e-02	-8.84132200e-03	-5.33120100e-03	-4.24951000e-03	-2.83009600e-03	-1.85468400e-03	-1.61641900e-03	-1.70520100e-03	-2.87026000e-03
6.82000000e+00	-1.36913200e-02	-1.18048300e-02	-9.62270600e-03	-6.62356300e-03	-5.47561400e-03	-3.22802600e-03	-2.09694600e-03	-2.46965900e-03	-1.16263900e-03	-2.42723000e-03
6.83000000e+00	-1.39632800e-02	-1.19149500e-02	-9.88893300e-03	-6.42303100e-03	-4.73505000e-03	-2.04347300e-03	-1.83801600e-03	-2.38668800e-03	-2.60222400e-03	-2.11828500e-03
6.84000000e+00	-1.51626200e-02	-1.13194300e-02	-9.48564800e-03	-6.20587900e-03	-4.74690800e-03	-1.99492700e-03	-1.89833800e-03	-1.17646000e-03	-2.06212500e-03	-2.61755200e-03
6.85000000e+00	-1.44607800e-02	-1.29187200e-02	-9.97649700e-03	-7.69539200e-03	-5.80836300e-03	-1.95172400e-03	-2.27987300e-03	-2.06171200e-03	-1.23460800e-03	-2.53009200e-03
6.86000000e+00	-1.39591100e-02	-1.34660500e-02	-1.07300800e-02	-8.81216000e-03	-6.86372400e-03	-2.70261800e-03	-3.06005500e-03	-1.42694900e-03	-9.76240500e-04	-2.78906900e-03
6.87000000e+00	-1.59120000e-02	-1.32121800e-02	-1.14944600e-02	-8.84063800e-03	-6.67967900e-03	-2.69195400e-03	-3.34629000e-03	-2.74927700e-03	-2.06316400e-03	-3.14480700e-03
6.88000000e+00	-1.59914500e-02	-1.32894000e-02	-1.21399700e-02	-8.32119700e-03	-7.04709100e-03	-3.69425600e-03	-4.09089700e-03	-3.20642000e-03	-3.08841800e-03	-3.48811100e-03
6.89000000e+00	-1.67370800e-02	-1.59986800e-02	-1.33813900e-02	-9.86568500e-03	-7.25342400e-03	-5.37030400e-03	-3.81870700e-03	-2.75401200e-03	-2.08081400e-03	-3.39767100e-03
6.90000000e+00	-1.64459900e-02	-1.46214200e-02	-1.37459800e-02	-1.12878800e-02	-7.37573100e-03	-4.88592600e-03	-2.43066200e-03	-2.56192400e-03	-2.01130100e-03	-3.61503700e-03
6.91000000e+00	-1.68978000e-02	-1.55642800e-02	-1.22442000e-02	-1.02255400e-02	-8.04509300e-03	-4.32110300e-03	-3.52771100e-03	-2.75547500e-03	-1.70854200e-03	-3.71170900e-03
6.92000000e+00	-1.77913300e-02	-1.63620300e-02	-1.29978700e-02	-1.05117200e-02	-7.04405900e-03	-4.18054800e-03	-2.30263500e-03	-3.53259000e-03	-9.07128100e-04	-2.65238100e-03
6.93000000e+00	-1.75033900e-02	-1.57132100e-02	-1.39131400e-02	-1.14492800e-02	-8.08569900e-03	-4.38545200e-03	-3.39293900e-03	-3.49671000e-03	-1.60219200e-03	-2.90615400e-03
6.94000000e+00	-1.80533200e-02	-1.57077900e-02	-1.49381200e-02	-1.09933000e-02	-8.40092200e-03	-3.08445000e-03	-3.89868800e-03	-1.74553200e-03	-1.41533000e-03	-2.90097800e-03
6.95000000e+00	-1.90304200e-02	-1.61072100e-02	-1.44407500e-02	-9.80454500e-03	-7.88875000e-03	-3.38952500e-03	-2.45129800e-03	-4.91107000e-04	-9.36639300e-04	-1.83440200e-03
6.96000000e+00	-1.78827200e-02	-1.65566100e-02	-1.37034600e-02	-9.64964800e-03	-7.88865400e-03	-4.11707700e-03	-2.14028900e-03	3.61089700e-04	-1.59260000e-03	-2.00923900e-03
6.97000000e+00	-1.77476900e-02	-1.71986500e-02	-1.38276900e-02	-1.10347000e-02	-7.74226900e-03	-4.77268800e-03	-2.03495500e-03	-1.04825700e-03	-1.71227000e-03	-3.51081300e-03
6.98000000e+00	-1.93286900e-02	-1.71983600e-02	-1.40012000e-02	-1.03045100e-02	-8.24922400e-03	-3.62744700e-03	-4.30985600e-03	-2.60243500e-03	-2.17640600e-03	-3.40115800e-03
6.99000000e+00	-1.79203900e-02	-1.68296500e-02	-1.35465000e-02	-9.07770700e-03	-7.24814600e-03	-2.83003600e-03	-3.10204900e-03	-1.88626800e-03	-5.45275400e-04	-2.99773800e-03
7.00000000e+00	-1.71754000e-02	-1.67179600e-02	-1.33368700e-02	-9.20399000e-03	-8.14191500e-03	-2.75559400e-03	-2.33422500e-03	-2.15726200e-03	-1.09837600e-03	-1.88813400e-03
7.01000000e+00	-1.72340200e-02	-1.63254200e-02	-1.20922600e-02	-9.37314700e-03	-7.85653300e-03	-1.97947400e-03	-4.13183300e-03	-2.53997700e-03	-1.44800300e-03	-2.21471800e-03
7.02000000e+00	-1.75093900e-02	-1.48043900e-02	-1.30084400e-02	-8.43784200e-03	-6.60558500e-03	-3.09405500e-03	-1.91314300e-03	-1.92380100e-03	-1.40758200e-03	-2.67745500e-03
7.03000000e+00	-1.60842800e-02	-1.59342000e-02	-1.11225600e-02	-8.16250400e-03	-4.61648500e-03	-3.42484000e-03	-2.64381300e-03	-2.44617500e-03	-1.96758700e-03	-1.69448100e-03
7.04000000e+00	-1.72696500e-02	-1.50106900e-02	-1.05144400e-02	-8.00744200e-03	-5.59736600e-03	-4.24531300e-03	-2.39857000e-03	-2.89763600e-03	-1.33223900e-03	-3.15391500e-03
7.05000000e+00	-1.57720900e-02	-1.35934900e-02	-9.77356600e-03	-7.51144600e-03	-3.97800000e-03	-4.14720200e-03	-1.11053200e-03	-2.04111000e-03	-2.29280200e-03	-1.57307300e-03
7.06000000e+00	-1.47724600e-02	-1.39808500e-02	-1.07573900e-02	-7.62575800e-03	-4.14730900e-03	-3.65231700e-03	-1.55094800e-03	-1.79836700e-03	-1.87239100e-03	-1.19158200e-03
7.07000000e+00	-1.46064000e-02	-1.40219400e-02	-9.43852500e-03	-7.70237600e-03	-4.27631100e-03	-3.19197900e-03	-2.63053700e-03	-2.33656700e-03	-2.98073900e-03	-2.82321600e-03
7.08000000e+00	-1.50005400e-02	-1.30743300e-02	-1.13091600e-02	-8.30523700e-03	-4.68501700e-03	-3.17034300e-03	-2.35761000e-03	-2.84816100e-03	-3.11423200e-03	-1.68187700e-03
7.09000000e+00	-1.57990800e-02	-1.32772200e-02	-1.01822000e-02	-7.81667500e-03	-6.47335000e-03	-2.68123500e-03	-2.97726300e-03	-2.41795700e-03	-3.19654400e-03	-2.91055900e-03
7.10000000e+00	-1.54156500e-02	-1.30764100e-02	-1.05619600e-02	-8.51120000e-03	-5.03261600e-03	-4.14420700e-03	-3.43181100e-03	-9.87232100e-04	-3.31099900e-03	-4.44542900e-03
7.11000000e+00	-1.53323100e-02	-1.35558700e-02	-1.15128900e-02	-8.45920700e-03	-7.15097500e-03	-3.84797900e-03	-3.49557700e-03	-1.95459400e-03	-1.11180300e-03	-2.46114600e-03
7.12000000e+00	-1.59373600e-02	-1.33905700e-02	-1.22827300e-02	-9.28907600e-03	-5.83451300e-03	-3.33635300e-03	-3.02686800e-03	-2.16672900e-03	-2.16375000e-03	-2.48228700e-03
7.13000000e+00	-1.65032500e-02	-1.46010300e-02	-1.24882900e-02	-1.13990200e-02	-7.62100900e-03	-3.44335700e-03	-3.07324300e-03	-8.46391500e-04	-1.20405900e-03	-1.96414700e-03
7.14000000e+00	-1.74287900e-02	-1.48884400e-02	-1.31677300e-02	-1.16679400e-02	-7.77884100e-03	-3.15548800e-03	-4.14805100e-03	-2.42997100e-03	-1.90226600e-03	-1.91915500e-03
7.15000000e+00	-1.98344800e-02	-1.59513300e-02	-1.44713600e-02	-1.09466200e-02	-7.39834000e-03	-4.50713100e-03	-3.76388100e-03	-1.93136200e-03	-2.13990100e-03	-2.63755000e-03
7.16000000e+00	-1.90853500e-02	-1.69443000e-02	-1.54263100e-02	-1.13640000e-02	-7.22032400e-03	-3.69281200e-03	-3.01556100e-03	-3.00020900e-03	-2.94002100e-04	-2.37673900e-03
7.17000000e+00	-1.83936400e-02	-1.64266800e-02	-1.50632200e-02	-1.12701000e-02	-7.94760800e-03	-4.54871200e-03	-2.78547400e-03	-2.27790100e-03	-1.18084400e-03	-3.14072700e-03
7.18000000e+00	-1.83601000e-02	-1.69022200e-02	-1.42868900e-02	-1.13325600e-02	-8.23648000e-03	-4.13729700e-03	-3.09925600e-03	-1.19888800e-03	-1.99354600e-03	-3.55115600e-03
7.19000000e+00	-1.88041800e-02	-1.66859500e-02	-1.53606500e-02	-1.16853200e-02	-8.06081600e-03	-4.08602300e-03	-2.03252800e-03	-2.28390500e-03	-1.32294500e-03	-2.40703600e-03
7.20000000e+00	-1.98692300e-02	-1.66620900e-02	-1.52167300e-02	-1.22507600e-02	-7.83899600e-03	-5.48377200e-03	-3.50541800e-03	-2.35216800e-03	-2.36255100e-03	-2.27282000e-03
7.21000000e+00	-1.88773700e-02	-1.74458700e-02	-1.51477900e-02	-1.00509600e-02	-6.77440900e-03	-4.08346100e-03	-2.62778000e-03	-2.75545600e-03	-1.93854300e-03	-3.15248800e-03
7.22000000e+00	-1.84574300e-02	-1.80645600e-02	-1.53160600e-02	-1.02991000e-02	-7.07342600e-03	-4.24240300e-03	-2.08855400e-03	-2.77317400e-03	-2.25358000e-03	-2.68988600e-03
7.23000000e+00	-1.83433800e-02	-1.65307700e-02	-1.44490200e-02	-9.54350900e-03	-7.35912600e-03	-4.21979100e-03	-2.15865000e-03	-2.46342000e-03	-2.67873000e-03	-2.41451100e-03
7.24000000e+00	-1.95123900e-02	-1.73593200e-02	-1.46771200e-02	-1.04599000e-02	-6.97503000e-03	-4.37780900e-03	-2.90411200e-03	-1.99582300e-03	-9.32560700e-04	-3.28226200e-03
7.25000000e+00	-1.85387600e-02	-1.67282000e-02	-1.39853200e-02	-1.10193800e-02	-7.16924900e-03	-3.93578000e-03	-3.28759700e-03	-1.37533800e-03	-5.32407300e-04	-3.09264500e-03
7.26000000e+00	-1.78397300e-02	-1.65168100e-02	-1.33698000e-02	-9.79562500e-03	-4.68861700e-03	-3.76099800e-03	-2.95668500e-03	-1.93942500e-03	-1.21424900e-03	-3.46924000e-03
7.27000000e+00	-1.83395700e-02	-1.57973200e-02	-1.32950600e-02	-8.17855000e-03	-5.86214800e-03	-3.41017000e-03	-2.10776200e-03	-2.67952100e-03	-2.43696500e-03	-3.37316600e-03
7.28000000e+00	-1.87646500e-02	-1.48788600e-02	-1.20855600e-02	-8.89501100e-03	-5.64283000e-03	-2.88040600e-03	-1.84262300e-03	-3.23966500e-03	-1.96229600e-03	-3.12241400e-03
7.29000000e+00	-1.77893100e-02	-1.50669200e-02	-1.21395900e-02	-7.02648600e-03	-4.46340700e-03	-2.93815700e-03	-1.42852800e-03	-1.90132500e-03	-2.57600300e-03	-3.49463000e-03
7.30000000e+00	-1.74703300e-02	-1.42524000e-02	-1.25347600e-02	-7.52184000e-03	-4.66928100e-03	-4.27674100e-03	-2.50141000e-03	-2.02746500e-03	-2.36492400e-03	-3.24965100e-03
7.31000000e+00	-1.72701400e-02	-1.49761100e-02	-1.14600300e-02	-7.24862400e-03	-5.71011400e-03	-3.20045400e-03	-2.11552300e-03	-3.29625000e-03	-2.40704000e-03	-3.11542000e-03
7.32000000e+00	-1.69617300e-02	-1.50390900e-02	-1.04034700e-02	-7.20530600e-03	-5.76434900e-03	-3.21490800e-03	-2.79178300e-03	-2.28702400e-03	-3.32625500e-03	-2.40557000e-03
7.33000000e+00	-1.66523600e-02	-1.35262100e-02	-1.11579600e-02	-7.41765400e-03	-6.48355300e-03	-3.46407700e-03	-1.59898000e-03	-2.70258800e-03	-2.47892000e-03	-2.76128600e-03
7.34000000e+00	-1.64192200e-02	-1.39976500e-02	-1.05223200e-02	-8.89575100e-03	-5.95123900e-03	-3.09716300e-03	-2.56749100e-03	-2.08354500e-03	-3.23675200e-03	-2.49714000e-03
7.35000000e+00	-1.63454700e-02	-1.40422800e-02	-1.15660400e-02	-8.24424100e-03	-6.46322500e-03	-3.30415800e-03	-2.66351300e-03	-1.38629400e-03	-1.28855600e-03	-4.26196400e-03
7.36000000e+00	-1.81500600e-02	-1.21807000e-02	-1.22015400e-02	-9.15173300e-03	-6.96447500e-03	-3.89504300e-03	-3.38174100e-03	-2.14388400e-03	-1.67679300e-04	-2.56469500e-03
7.37000000e+00	-1.73046800e-02	-1.38619000e-02	-1.32147500e-02	-9.19159500e-03	-6.95052300e-03	-3.09509300e-03	-4.14825000e-03	-2.53068000e-03	8.57017300e-05	-1.85341200e-03
7.38000000e+00	-1.73189700e-02	-1.48344900e-02	-1.34157900e-02	-9.75245300e-03	-6.32829200e-03	-3.85389400e-03	-2.75077000e-03	-1.94225900e-03	1.10865800e-04	-2.03869100e-03
7.39000000e+00	-1.72882700e-02	-1.48471100e-02	-1.30959100e-02	-9.48092500e-03	-6.76252100e-03	-4.79794700e-03	-2.83911800e-03	-2.34278700e-03	-7.20840800e-04	-1.72227800e-03
7.40000000e+00	-1.82234400e-02	-1.54815100e-02	-1.32456300e-02	-1.06383800e-02	-7.77856600e-03	-4.44834400e-03	-3.35102400e-03	-2.59819600e-03	-5.92449500e-04	-2.54452400e-03
7.41000000e+00	-1.77704600e-02	-1.54453500e-02	-1.41294100e-02	-1.12248400e-02	-8.03214700e-03	-3.43796600e-03	-3.40092900e-03	-2.78711600e-03	-2.32457200e-03	-1.67582700e-03
7.42000000e+00	-1.80364900e-02	-1.62910100e-02	-1.45362500e-02	-1.09717100e-02	-8.10723600e-03	-4.01970300e-03	-3.65500900e-03	-2.11382400e-03	-1.76320900e-03	-2.92350400e-03
7.43000000e+00	-1.75485700e-02	-1.66639700e-02	-1.47200200e-02	-1.11491900e-02	-8.38216600e-03	-4.98057500e-03	-2.75530600e-03	-1.64322900e-03	-2.16838800e-03	-2.34052000e-03
7.44000000e+00	-1.81633100e-02	-1.73748000e-02	-1.37071900e-02	-1.09085600e-02	-8.72935100e-03	-4.62360900e-03	-2.20095600e-03	-2.59264500e-03	-1.15398900e-03	-3.02129000e-03
7.45000000e+00	-1.83535500e-02	-1.64275700e-02	-1.42654000e-02	-1.14090100e-02	-8.72526200e-03	-3.74984100e-03	-2.87117600e-03	-3.04176700e-03	-2.54924600e-03	-2.68506900e-03
7.46000000e+00	-1.74751100e-02	-1.67240900e-02	-1.54024200e-02	-1.12796600e-02	-7.44276000e-03	-5.57825600e-03	-4.34069600e-03	-2.87713300e-03	-2.88956000e-03	-1.95962400e-03
7.47000000e+00	-1.88300000e-02	-1.69000500e-02	-1.45975200e-02	-9.74384000e-03	-8.04736500e-03	-5.64319700e-03	-2.79106000e-03	-2.46871100e-03	-2.55018700e-03	-1.66142100e-03
7.48000000e+00	-1.86686300e-02	-1.64670300e-02	-1.37541900e-02	-8.94371700e-03	-7.38362600e-03	-4.12356900e-03	-2.06168300e-03	-1.80086000e-03	-2.71867500e-03	-2.07436400e-03
7.49000000e+00	-1.78297700e-02	-1.59256500e-02	-1.23688300e-02	-9.90712300e-03	-7.65411000e-03	-3.61333400e-03	-2.53453800e-03	-7.84778100e-04	-3.17010800e-03	-3.18850800e-03
7.50000000e+00	-1.77573200e-02	-1.51082300e-02	-1.29144500e-02	-1.08593100e-02	-5.95318300e-03	-2.99963000e-03	-2.86984100e-03	-1.49370500e-03	-2.81084300e-03	-3.35972700e-03
7.51000000e+00	-1.80296000e-02	-1.56152100e-02	-1.26334100e-02	-1.01647700e-02	-5.98758600e-03	-3.58039400e-03	-1.86097800e-03	-2.92147600e-03	-2.55359400e-03	-1.75949600e-03
7.52000000e+00	-1.69269900e-02	-1.50682600e-02	-1.26690700e-02	-8.55114300e-03	-8.15204900e-03	-3.33831200e-03	-2.41557500e-03	-1.88910400e-03	-2.01854400e-03	-2.77766100e-03
7.53000000e+00	-1.67814500e-02	-1.49850900e-02	-1.16283300e-02	-8.19579500e-03	-5.86071100e-03	-2.66470500e-03	-2.79721300e-03	-1.42317900e-03	-2.90780200e-03	-1.79911900e-03
7.54000000e+00	-1.64900800e-02	-1.44655500e-02	-1.15437700e-02	-8.30386500e-03	-5.94957700e-03	-3.22713100e-03	-2.50287300e-03	-2.20994400e-03	-2.68151300e-03	-2.09638200e-03
7.55000000e+00	-1.63280900e-02	-1.43879000e-02	-1.13173900e-02	-8.18813800e-03	-5.85927800e-03	-3.38864500e-03	-3.23700500e-03	-1.71495100e-03	-7.87918900e-04	-3.18529600e-03
7.56000000e+00	-1.49033100e-02	-1.44124700e-02	-9.80090400e-03	-6.40014000e-03	-5.05237400e-03	-3.87599100e-03	-3.01911000e-03	-1.71318800e-03	-2.29587600e-03	-2.88979000e-03
7.57000000e+00	-1.49090400e-02	-1.33525400e-02	-9.87010300e-03	-6.16232900e-03	-4.74208600e-03	-3.24006300e-03	-2.00233000e-03	-1.73687700e-03	-1.07898100e-03	-3.36641200e-03
7.58000000e+00	-1.54889700e-02	-1.21000300e-02	-1.03195500e-02	-6.01471500e-03	-3.91952100e-03	-3.20735200e-03	-1.21618700e-03	-1.55069800e-03	-1.91736800e-03	-3.06931800e-03
7.59000000e+00	-1.49730400e-02	-1.14532800e-02	-1.01245700e-02	-6.26752900e-03	-5.36687900e-03	-3.39151400e-03	-1.11447100e-03	-1.58359400e-03	-1.94237900e-03	-2.65865900e-03
7.60000000e+00	-1.45400300e-02	-1.29740600e-02	-9.48138800e-03	-7.81624700e-03	-5.25999200e-03	-3.12418300e-03	-2.57554500e-03	-2.08948000e-03	-2.18085000e-03	-1.00184800e-03
7.61000000e+00	-1.66748800e-02	-1.26245400e-02	-1.02286600e-02	-8.33721600e-03	-5.44066800e-03	-2.80978900e-03	-2.40732500e-03	-1.66649100e-03	-1.06904800e-03	-1.37900300e-03
7.62000000e+00	-1.46415300e-02	-1.30627200e-02	-1.05886200e-02	-7.68446600e-03	-6.66040800e-03	-3.35219800e-03	-1.32993900e-03	-2.37588200e-03	-1.58470500e-03	-1.76375100e-03
7.63000000e+00	-1.48197900e-02	-1.35409500e-02	-1.17835200e-02	-8.96879200e-03	-7.91753100e-03	-3.89486600e-03	-2.56835200e-03	-1.52820900e-03	-1.93779000e-03	-2.64453000e-03
7.64000000e+00	-1.51482900e-02	-1.16218200e-02	-1.10989200e-02	-9.53606300e-03	-5.50003500e-03	-3.97690700e-03	-1.34517100e-03	-1.37659200e-03	-1.35377400e-03	-2.58919800e-03
7.65000000e+00	-1.48944600e-02	-1.25861000e-02	-1.08953900e-02	-9.99398400e-03	-5.76159400e-03	-3.56387100e-03	-2.47535300e-03	-1.65301900e-03	-2.11326700e-03	-2.04548600e-03
7.66000000e+00	-1.52491500e-02	-1.27844900e-02	-1.21579900e-02	-9.03823100e-03	-6.64607900e-03	-3.19274200e-03	-3.63094900e-03	-3.32688700e-03	-8.70357800e-04	-2.94423100e-03
7.67000000e+00	-1.54712400e-02	-1.39175800e-02	-1.20897700e-02	-8.84908800e-03	-6.47788000e-03	-2.97070600e-03	-4.74682600e-03	-2.44913100e-03	-2.12112900e-03	-3.18037200e-03
7.68000000e+00	-1.60032000e-02	-1.36334700e-02	-1.33232700e-02	-9.12972300e-03	-6.91345600e-03	-3.15577900e-03	-4.19752000e-03	-1.87860500e-03	-2.81879100e-03	-2.37789500e-03
7.69000000e+00	-1.66938900e-02	-1.33119700e-02	-1.29436900e-02	-9.90704100e-03	-5.92207600e-03	-4.29709700e-03	-2.11455000e-03	-3.45977400e-03	-3.27535900e-03	-2.75448100e-03
7.70000000e+00	-1.59237200e-02	-1.30165500e-02	-1.23839100e-02	-9.07593100e-03	-6.79242900e-03	-4.56663200e-03	-3.36759800e-03	-2.77703700e-03	-2.15983800e-03	-2.56640200e-03
7.71000000e+00	-1.69926400e-02	-1.41862300e-02	-1.19907000e-02	-9.49840700e-03	-6.16572400e-03	-4.63339700e-03	-3.01794600e-03	-3.05656000e-03	-2.43208800e-03	-1.59457800e-03
7.72000000e+00	-1.71530100e-02	-1.44518200e-02	-1.15695300e-02	-9.43040300e-03	-4.91917400e-03	-3.87521000e-03	-2.46018200e-03	-3.50340200e-03	-1.68592600e-03	-2.01311200e-03
7.73000000e+00	-1.62967700e-02	-1.28339000e-02	-1.13712600e-02	-9.52189100e-03	-5.83717800e-03	-3.37282500e-03	-2.64352600e-03	-3.29660700e-03	-5.86405900e-04	-2.16769700e-03
7.74000000e+00	-1.55010800e-02	-1.37950100e-02	-1.15137100e-02	-1.00439800e-02	-6.34928200e-03	-2.91878200e-03	-2.41935300e-03	-7.27830500e-04	-9.04064800e-04	-4.03109800e-03
7.75000000e+00	-1.55000100e-02	-1.28899400e-02	-1.02279700e-02	-9.97334500e-03	-6.74359800e-03	-2.17355700e-03	-2.95691500e-03	-6.83503300e-05	-2.43862400e-03	-2.67561200e-03
7.76000000e+00	-1.60249300e-02	-1.23245600e-02	-9.59192800e-03	-9.26635600e-03	-5.99136100e-03	-3.02307200e-03	-1.98059600e-03	-9.74708300e-04	-1.34954800e-03	-3.98443100e-03
7.77000000e+00	-1.53324700e-02	-1.31222000e-02	-9.73539500e-03	-7.49985600e-03	-5.66184700e-03	-3.69293800e-03	-2.02127600e-03	-1.77369000e-03	-1.63145700e-03	-2.61197800e-03
7.78000000e+00	-1.61627600e-02	-1.48400500e-02	-9.21970900e-03	-8.21204700e-03	-5.37039200e-03	-1.96415000e-03	-3.32568300e-03	-1.26153100e-03	-2.74982100e-03	-1.78050200e-03
7.79000000e+00	-1.51612300e-02	-1.39359200e-02	-1.02836600e-02	-7.45363100e-03	-3.57875800e-03	-1.79859200e-03	-3.67961000e-03	-1.52624800e-03	-2.07532500e-03	-2.40601900e-03
7.80000000e+00	-1.47139500e-02	-1.20477200e-02	-8.87829900e-03	-7.51088800e-03	-4.78505100e-03	-3.16434400e-03	-2.83408900e-03	-1.86644900e-03	-1.32047700e-03	-2.58414100e-03
7.81000000e+00	-1.39103600e-02	-1.26492400e-02	-9.49725100e-03	-7.47079100e-03	-4.07566000e-03	-3.36795500e-03	-3.12805200e-03	-1.83022800e-03	-9.65440300e-04	-3.00476900e-03
7.82000000e+00	-1.44339500e-02	-1.09814600e-02	-1.15163200e-02	-7.56989200e-03	-4.85057900e-03	-3.34293800e-03	-2.95704300e-03	-2.42911600e-03	-1.61182900e-03	-2.01454200e-03
7.83000000e+00	-1.44546800e-02	-1.16959100e-02	-1.09191400e-02	-6.85399200e-03	-4.55435900e-03	-2.66983900e-03	-1.74980300e-03	-1.73185200e-03	-8.80578500e-04	-2.18700400e-03
7.84000000e+00	-1.60683900e-02	-1.12965600e-02	-1.08980700e-02	-7.10315600e-03	-4.35475100e-03	-3.51998100e-03	-9.88769400e-04	-1.66881300e-03	-1.00861300e-03	-1.82459300e-03
7.85000000e+00	-1.47489500e-02	-1.18998300e-02	-9.61149800e-03	-8.29706100e-03	-5.18727000e-03	-3.83054500e-03	-6.04327400e-04	-1.51133000e-03	-1.60169900e-03	-1.95720300e-03
7.86000000e+00	-1.43649700e-02	-1.24724200e-02	-8.67525000e-03	-6.77945100e-03	-5.83804300e-03	-2.87275200e-03	-1.29737200e-03	-2.47719800e-03	-1.90645300e-03	-1.80528600e-03
7.87000000e+00	-1.42998800e-02	-1.25474400e-02	-9.86704700e-03	-6.96862500e-03	-6.22184300e-03	-2.59537800e-03	-2.09799600e-03	-1.89018700e-03	-1.63215500e-03	-2.24364600e-03
7.88000000e+00	-1.38988000e-02	-1.22921900e-02	-1.13611800e-02	-8.25071000e-03	-5.20340800e-03	-3.15207900e-03	-9.22139800e-04	-1.79207300e-03	-1.96556400e-03	-2.23600000e-03
7.89000000e+00	-1.48395800e-02	-1.28607300e-02	-1.13163300e-02	-8.56835200e-03	-5.84498500e-03	-3.93612800e-03	-2.04074600e-03	-1.04236500e-03	-1.89069400e-03	-3.23608300e-03
7.90000000e+00	-1.45275000e-02	-1.18303200e-02	-1.16278400e-02	-8.72423700e-03	-5.53364700e-03	-2.88755600e-03	-1.66619900e-03	-2.38000200e-03	-1.47167400e-03	-3.30047700e-03
7.91000000e+00	-1.44151400e-02	-1.34669400e-02	-1.23010100e-02	-8.12182300e-03	-6.55617500e-03	-2.03329900e-03	-2.20646900e-03	-2.25637200e-03	-1.78209900e-03	-3.34586400e-03
7.92000000e+00	-1.51568300e-02	-1.30247800e-02	-1.23755000e-02	-8.60241500e-03	-6.51304300e-03	-3.49906500e-03	-2.27051500e-03	-1.96526100e-03	-1.89776700e-03	-4.44671400e-03
7.93000000e+00	-1.48474200e-02	-1.45727600e-02	-1.19760500e-02	-9.67074800e-03	-7.85932200e-03	-3.94898800e-03	-2.39918600e-03	-1.61555400e-03	-1.80866600e-03	-3.64166300e-03
7.94000000e+00	-1.65068400e-02	-1.48072400e-02	-1.30474000e-02	-9.74102000e-03	-7.94897900e-03	-3.82414600e-03	-2.43651900e-03	-2.21192400e-03	-2.75103600e-03	-2.99093600e-03
7.95000000e+00	-1.73039300e-02	-1.50994800e-02	-1.27199500e-02	-9.27720200e-03	-7.32971400e-03	-3.24579100e-03	-3.01670600e-03	-9.01955000e-04	-2.05844200e-03	-2.73702300e-03
7.96000000e+00	-1.63307800e-02	-1.34432000e-02	-1.24986000e-02	-9.52018700e-03	-7.44634500e-03	-4.98428600e-03	-3.12756800e-03	-1.87791900e-03	-2.12743400e-03	-1.91206900e-03
7.97000000e+00	-1.64224800e-02	-1.39140700e-02	-1.27014400e-02	-9.34644800e-03	-6.46032700e-03	-4.28539000e-03	-1.86565500e-03	-2.21127800e-03	-2.05379500e-03	-1.18533000e-03
7.98000000e+00	-1.61020600e-02	-1.40807700e-02	-1.26654700e-02	-9.57718900e-03	-6.15873100e-03	-4.32991100e-03	-1.77996200e-03	-2.48956100e-03	-1.70739500e-03	-1.12477200e-03
7.99000000e+00	-1.60510300e-02	-1.40508200e-02	-1.13671900e-02	-7.83535600e-03	-4.50503800e-03	-3.51054700e-03	-1.52424100e-03	-1.31686700e-03	-1.06194100e-03	-2.05117700e-03
8.00000000e+00	-1.64078800e-02	-1.32660500e-02	-1.27376800e-02	-8.79536600e-03	-6.85203900e-03	-3.22462300e-03	-1.61300200e-03	-1.17261800e-03	-1.49346100e-03	-1.83354800e-03
8.01000000e+00	-1.57262100e-02	-1.28572800e-02	-1.27872700e-02	-1.01185000e-02	-6.18543500e-03	-3.53217100e-03	-2.00544900e-03	-1.55582100e-03	-1.26787400e-03	-2.89007000e-03
8.02000000e+00	-1.65975500e-02	-1.28462200e-02	-1.18443000e-02	-8.91908200e-03	-5.92371300e-03	-3.59877200e-03	-2.85145600e-03	-1.96711400e-03	-1.65479000e-03	-2.12702100e-03
8.03000000e+00	-1.66050700e-02	-1.45236800e-02	-1.19715800e-02	-8.63735700e-03	-5.96616700e-03	-3.54105900e-03	-3.02442700e-03	-1.41055000e-03	-1.10307500e-03	-3.84850600e-03
8.04000000e+00	-1.56276400e-02	-1.25390800e-02	-1.06942100e-02	-9.37566300e-03	-4.84370400e-03	-3.25031700e-03	-4.02400200e-03	-1.08751400e-03	-7.53182400e-05	-3.04637100e-03
8.05000000e+00	-1.70163100e-02	-1.22164600e-02	-1.06816700e-02	-8.66177100e-03	-5.19907300e-03	-3.44611500e-03	-4.14840300e-03	-8.84622300e-04	-2.03000600e-03	-2.60320800e-03
8.06000000e+00	-1.62148400e-02	-1.28929100e-02	-1.12551400e-02	-7.11645300e-03	-4.93656900e-03	-2.66667600e-03	-2.14630400e-03	-2.09575200e-03	-2.84571900e-03	-2.32384300e-03
8.07000000e+00	-1.51358800e-02	-1.30926200e-02	-1.01414900e-02	-7.68232200e-03	-5.67482700e-03	-2.62057200e-03	-3.03279500e-03	-1.72921200e-03	-2.23769900e-03	-1.84860200e-03
8.08000000e+00	-1.47161600e-02	-1.36549900e-02	-1.08159200e-02	-6.47628800e-03	-5.83944400e-03	-3.60874800e-03	-2.02182200e-03	-1.63488700e-03	-2.11132500e-03	-2.98666800e-03
8.09000000e+00	-1.52316500e-02	-1.19447800e-02	-1.06602100e-02	-7.24231100e-03	-5.67293200e-03	-3.44898300e-03	-2.62842100e-03	-1.68311600e-03	-2.28577400e-03	-3.51983100e-03
8.10000000e+00	-1.43236400e-02	-1.25832600e-02	-1.04113900e-02	-7.35678900e-03	-4.84704800e-03	-2.82430400e-03	-1.76722300e-03	-1.65456600e-03	-2.51660000e-03	-4.37855000e-03
8.11000000e+00	-1.49736900e-02	-1.20120000e-02	-1.09066500e-02	-8.60441500e-03	-6.58333200e-03	-4.41417700e-03	-1.47306600e-03	-1.01126200e-03	-2.72823600e-03	-2.30719700e-03
8.12000000e+00	-1.52794600e-02	-1.26609500e-02	-1.03931500e-02	-7.73602400e-03	-5.64166700e-03	-3.51032600e-03	-1.33292700e-03	-1.91535200e-03	-1.91487800e-03	-2.71923000e-03
8.13000000e+00	-1.46651000e-02	-1.20269000e-02	-1.07078900e-02	-8.78172900e-03	-6.19471900e-03	-3.31962900e-03	-1.42365200e-03	-2.11018800e-03	-1.38249400e-03	-2.76827200e-03
8.14000000e+00	-1.51790800e-02	-1.30458800e-02	-1.14592500e-02	-8.93991700e-03	-5.48024900e-03	-2.63279400e-03	-2.46424300e-03	-2.95005700e-03	-1.55707100e-03	-2.78873400e-03
8.15000000e+00	-1.54817400e-02	-1.29930700e-02	-1.12349100e-02	-8.40073900e-03	-6.03570700e-03	-4.40976800e-03	-3.61095400e-03	-2.28872500e-03	-1.24974700e-03	-3.35328100e-03
8.16000000e+00	-1.65858300e-02	-1.35215200e-02	-1.15654900e-02	-8.98116800e-03	-6.18372500e-03	-3.41011000e-03	-2.90616300e-03	-1.50606600e-03	-2.65229700e-03	-2.46849300e-03
8.17000000e+00	-1.58958700e-02	-1.34320100e-02	-1.27097500e-02	-9.10539000e-03	-6.12088300e-03	-3.94330800e-03	-2.99089200e-03	-2.06904400e-03	-2.20227700e-03	-1.73585400e-03
8.18000000e+00	-1.79491400e-02	-1.39703900e-02	-1.22163900e-02	-9.27858500e-03	-5.82862400e-03	-3.77487700e-03	-3.31138500e-03	-9.00536400e-04	-2.83153800e-03	-2.24933700e-03
8.19000000e+00	-1.73895200e-02	-1.47218300e-02	-1.19134800e-02	-1.02240600e-02	-6.13842700e-03	-3.96347800e-03	-3.17215300e-03	-1.29104100e-03	-3.02749800e-03	-2.43829900e-03
8.20000000e+00	-1.77185400e-02	-1.45402400e-02	-1.30174700e-02	-9.38435400e-03	-6.70364900e-03	-4.37258900e-03	-2.15018600e-03	-1.83668900e-03	-2.35580300e-03	-1.93223300e-03
8.21000000e+00	-1.71431100e-02	-1.54730900e-02	-1.22018400e-02	-1.05943400e-02	-7.33030700e-03	-4.95701100e-03	-1.81889600e-03	-1.72740500e-03	-1.60707800e-03	-1.80022800e-03
8.22000000e+00	-1.59180400e-02	-1.55725900e-02	-1.14688200e-02	-9.52264700e-03	-6.75263000e-03	-4.43913700e-03	-2.26916500e-03	-1.72020100e-03	-1.74211600e-03	-3.33725600e-03
8.23000000e+00	-1.74016300e-02	-1.54276400e-02	-1.34074600e-02	-9.65015400e-03	-6.97351800e-03	-4.21470300e-03	-2.00052100e-03	-2.04383600e-03	-2.27415800e-03	-3.63869900e-03
8.24000000e+00	-1.73207700e-02	-1.44628700e-02	-1.35454100e-02	-8.02788100e-03	-7.57764600e-03	-3.84464600e-03	-3.07205200e-03	-1.47007700e-04	-1.88907200e-03	-2.06717600e-03
8.25000000e+00	-1.75246200e-02	-1.59907700e-02	-1.25488700e-02	-7.27911200e-03	-6.79020600e-03	-3.75759200e-03	-4.11506400e-03	-1.68007300e-03	-1.77893600e-03	-2.47144100e-03
8.26000000e+00	-1.63876100e-02	-1.32952500e-02	-1.16700000e-02	-8.02142200e-03	-6.17641100e-03	-4.89702200e-03	-2.20705600e-03	-2.17984100e-03	-2.00913900e-03	-1.79511100e-03
8.27000000e+00	-1.64538500e-02	-1.28531900e-02	-1.10413800e-02	-7.66912000e-03	-4.58690300e-03	-3.14796500e-03	-2.66207700e-03	-8.30991800e-04	-2.50336400e-03	-2.71443800e-03
8.28000000e+00	-1.54426400e-02	-1.39929700e-02	-1.19673000e-02	-8.98997900e-03	-3.88152600e-03	-3.76872400e-03	-3.37058200e-03	-1.72395700e-03	-1.32697300e-03	-2.90547400e-03
8.29000000e+00	-1.68114200e-02	-1.19908500e-02	-1.14802900e-02	-9.33778700e-03	-4.16469700e-03	-3.31880900e-03	-2.87096700e-03	-1.65535500e-03	-2.45440500e-03	-2.86197100e-03
8.30000000e+00	-1.65597500e-02	-1.29632100e-02	-1.13991200e-02	-8.19193100e-03	-4.94143500e-03	-4.05716800e-03	-1.76023700e-03	-2.66381900e-03	-2.06981600e-03	-2.36753700e-03
8.31000000e+00	-1.71709300e-02	-1.27712900e-02	-1.13527400e-02	-9.31719200e-03	-5.40121400e-03	-3.81165100e-03	-2.84264600e-03	-3.89703300e-03	-1.85014600e-03	-2.40342700e-03
8.32000000e+00	-1.62679000e-02	-1.37317700e-02	-1.10314900e-02	-9.15163700e-03	-6.08459400e-03	-3.14845400e-03	-3.07876200e-03	-2.75813700e-03	-3.13478200e-03	-2.96431900e-03
8.33000000e+00	-1.46689200e-02	-1.40282900e-02	-1.09107900e-02	-8.52172400e-03	-5.66301300e-03	-3.05454400e-03	-3.60488200e-03	-2.85390800e-03	-2.32521800e-03	-2.54060800e-03
8.34000000e+00	-1.46213100e-02	-1.31906800e-02	-1.11149000e-02	-7.58139900e-03	-6.00382700e-03	-2.40276300e-03	-3.06674700e-03	-2.51669300e-03	-2.14120200e-03	-2.78119800e-03
8.35000000e+00	-1.42021600e-02	-1.30617500e-02	-1.07986900e-02	-6.89368800e-03	-5.79277900e-03	-2.85740300e-03	-3.40688800e-03	-2.43735200e-03	-1.67002200e-03	-2.99736100e-03
8.36000000e+00	-1.29300400e-02	-1.29529200e-02	-1.02665700e-02	-6.76114100e-03	-5.48269700e-03	-1.98730400e-03	-3.10433800e-03	-2.25081500e-03	-1.83481800e-03	-2.47027400e-03
8.37000000e+00	-1.29255900e-02	-1.28633200e-02	-1.03106300e-02	-6.57661500e-03	-4.64208200e-03	-3.05667500e-03	-2.67484600e-03	-2.25929300e-03	-1.08205800e-03	-2.24332600e-03
8.38000000e+00	-1.41905300e-02	-1.12405200e-02	-1.03720700e-02	-7.78343100e-03	-5.45195800e-03	-3.78451100e-03	-2.09976900e-03	-2.10887000e-03	-9.66262500e-04	-2.09759800e-03
8.39000000e+00	-1.55746400e-02	-1.16529400e-02	-1.02211800e-02	-7.83271500e-03	-5.23541100e-03	-3.30957300e-03	-2.27394500e-03	-1.81438800e-03	-1.81798400e-03	-2.15783500e-03
8.40000000e+00	-1.38111200e-02	-1.20917700e-02	-9.14209800e-03	-7.82968700e-03	-6.09154600e-03	-2.79888600e-03	-7.16473200e-04	-1.69846100e-03	-1.83268200e-03	-2.54705900e-03
8.41000000e+00	-1.44552700e-02	-1.30034500e-02	-1.14892100e-02	-7.50279900e-03	-3.45970700e-03	-3.13783100e-03	-1.90185700e-03	-2.70993200e-03	-3.18508800e-03	-2.03723400e-03
8.42000000e+00	-1.49814500e-02	-1.27752800e-02	-1.17793500e-02	-8.55315900e-03	-5.14313300e-03	-3.93598400e-03	-3.19942400e-03	-2.33026200e-03	-2.06035300e-03	-2.22907400e-03
8.43000000e+00	-1.58786400e-02	-1.19485100e-02	-1.14610100e-02	-9.68368600e-03	-5.91784000e-03	-4.68367000e-03	-3.06136900e-03	-2.43263600e-03	-1.81069300e-03	-2.06276400e-03
8.44000000e+00	-1.54384600e-02	-1.27695500e-02	-1.18628200e-02	-9.16558800e-03	-7.05406600e-03	-4.60619200e-03	-2.66531200e-03	-2.14108100e-03	-2.14340100e-03	-1.65260700e-03
8.45000000e+00	-1.46612200e-02	-1.28167600e-02	-1.08960500e-02	-8.31265800e-03	-6.13073100e-03	-4.45735100e-03	-2.79519200e-03	-1.64024600e-03	-2.26231500e-03	-2.57059500e-03
8.46000000e+00	-1.39578500e-02	-1.38904700e-02	-1.16383300e-02	-9.33051500e-03	-5.24091500e-03	-3.15696200e-03	-3.29253800e-03	-2.11581100e-03	-2.07498400e-03	-2.52004100e-03
8.47000000e+00	-1.44186500e-02	-1.30706100e-02	-1.15250600e-02	-7.86215800e-03	-6.70376100e-03	-3.91422000e-03	-2.65322400e-03	-2.42373300e-03	-1.82740600e-03	-1.56411500e-03
8.48000000e+00	-1.54454900e-02	-1.26681900e-02	-1.15111600e-02	-7.85754100e-03	-8.34827700e-03	-2.66848900e-03	-2.81606800e-03	-1.31165500e-03	-1.54640000e-03	-3.19810600e-03
8.49000000e+00	-1.54206600e-02	-1.29160200e-02	-1.06328100e-02	-8.23529500e-03	-6.62716000e-03	-3.06699900e-03	-2.44718600e-03	-2.04758400e-03	-1.23957400e-03	-1.75707900e-03
8.50000000e+00	-1.53129700e-02	-1.19197400e-02	-9.71731200e-03	-8.37978700e-03	-6.02154800e-03	-3.44097100e-03	-2.57271900e-03	-1.97585300e-03	-1.84351100e-03	-2.19106900e-03
8.51000000e+00	-1.50896200e-02	-1.22021400e-02	-1.01970500e-02	-8.03747800e-03	-5.64749700e-03	-3.58197600e-03	-2.09470500e-03	-4.61294700e-03	-1.13310500e-03	-1.42450700e-03
8.52000000e+00	-1.42206100e-02	-1.28299700e-02	-1.00932000e-02	-7.85447100e-03	-5.14900900e-03	-3.37138000e-03	-1.19770300e-03	-3.76006100e-03	-1.52207800e-03	-2.55595400e-03
8.53000000e+00	-1.38242000e-02	-1.25496500e-02	-1.09260800e-02	-6.89438000e-03	-5.86080600e-03	-4.71031100e-03	-4.08647200e-04	-1.97548800e-03	-1.35413200e-03	-3.23555600e-03
8.54000000e+00	-1.55847500e-02	-1.17160100e-02	-9.51116000e-03	-7.20381000e-03	-4.57961100e-03	-3.18635800e-03	-1.04286500e-04	-1.70244800e-03	-2.53117200e-03	-2.88325400e-03
8.55000000e+00	-1.50754700e-02	-1.13727700e-02	-8.67347800e-03	-6.31392800e-03	-5.25208200e-03	-3.84496200e-03	-1.74654900e-03	-5.18305100e-04	-1.81958500e-03	-2.01928000e-03
8.56000000e+00	-1.40778600e-02	-1.14146400e-02	-8.86007700e-03	-6.36412900e-03	-4.89211000e-03	-2.96486000e-03	-3.13148900e-03	-3.60499000e-04	-1.46792900e-03	-2.53846300e-03
8.57000000e+00	-1.41633400e-02	-1.03378200e-02	-9.14191700e-03	-6.96790500e-03	-4.52195400e-03	-4.13215300e-03	-2.59164300e-03	-2.62240600e-03	-2.85705000e-03	-2.68800300e-03
8.58000000e+00	-1.37318500e-02	-1.12480900e-02	-8.79442200e-03	-7.01607100e-03	-5.26054400e-03	-3.40634200e-03	-3.57050300e-03	-3.10424400e-03	-2.11034800e-03	-2.51701100e-03
8.59000000e+00	-1.29079100e-02	-1.13850900e-02	-8.60998900e-03	-7.88118300e-03	-4.05332600e-03	-2.73401100e-03	-3.96280700e-03	-1.89259200e-03	-1.67817900e-03	-3.63095400e-03
8.60000000e+00	-1.32488800e-02	-1.18434700e-02	-8.57203700e-03	-7.22125000e-03	-5.22184200e-03	-3.91797700e-03	-2.68107800e-03	-1.70027700e-03	-1.57767300e-03	-2.45715900e-03
8.61000000e+00	-1.25725300e-02	-1.12645400e-02	-8.54037200e-03	-6.57804300e-03	-4.77336200e-03	-3.70051800e-03	-2.46864000e-03	-1.99660600e-03	-1.82478400e-03	-1.82694000e-03
8.62000000e+00	-1.18762500e-02	-1.01303700e-02	-9.43811300e-03	-6.05017500e-03	-5.11497000e-03	-2.82517900e-03	-2.83929500e-03	-3.16371400e-03	-1.11876300e-03	-3.50747400e-03
8.63000000e+00	-1.20179300e-02	-1.01004600e-02	-9.17422300e-03	-6.78199600e-03	-4.36689000e-03	-2.95105500e-03	-2.22909300e-03	-3.16093900e-03	-2.12540600e-03	-2.90525400e-03
8.64000000e+00	-1.32176000e-02	-1.07424500e-02	-9.12812100e-03	-6.84083100e-03	-3.78794000e-03	-2.35786000e-03	-2.84442000e-03	-1.66856600e-03	-2.25848400e-03	-3.02197900e-03
8.65000000e+00	-1.27152100e-02	-1.04018200e-02	-7.90645900e-03	-7.16234700e-03	-5.39638300e-03	-2.60663100e-03	-1.70239600e-03	-3.40570500e-03	-1.88867100e-03	-2.42929900e-03
8.66000000e+00	-1.40309900e-02	-1.20425000e-02	-9.58484500e-03	-6.95722500e-03	-4.89908700e-03	-3.37017700e-03	-1.77516600e-03	-2.79396500e-03	-2.30957200e-03	-1.81539800e-03
8.67000000e+00	-1.24177800e-02	-1.10894600e-02	-1.02136100e-02	-7.91819600e-03	-5.10808700e-03	-3.20306100e-03	-2.87857900e-03	-1.80333400e-03	-2.47624300e-03	-2.72681100e-03
8.68000000e+00	-1.32138400e-02	-1.12572800e-02	-8.67061400e-03	-7.27001800e-03	-5.57120900e-03	-3.64490900e-03	-1.53132100e-03	-1.29997800e-03	-2.06553800e-03	-2.54672200e-03
8.69000000e+00	-1.25830400e-02	-1.22043400e-02	-9.36731300e-03	-8.75051100e-03	-6.75255100e-03	-3.81514300e-03	-1.99961200e-03	-1.54158800e-03	-3.11821400e-03	-2.99728900e-03
8.70000000e+00	-1.37697600e-02	-1.31129500e-02	-1.07627000e-02	-8.42571400e-03	-6.07764500e-03	-3.52179400e-03	-2.97228700e-03	-6.41406500e-04	-1.19563300e-03	-2.96250100e-03
8.71000000e+00	-1.27980500e-02	-1.32271400e-02	-9.89212200e-03	-8.22599700e-03	-6.65486500e-03	-3.36627000e-03	-3.11181200e-03	-6.69676400e-04	-1.12105500e-03	-1.96729900e-03
8.72000000e+00	-1.43119500e-02	-1.16744500e-02	-1.11976900e-02	-7.42031100e-03	-7.08220200e-03	-2.84517000e-03	-2.20349600e-03	-3.08902500e-03	-2.05845000e-03	-1.46747000e-03
8.73000000e+00	-1.48456000e-02	-1.24043600e-02	-1.06333700e-02	-8.26840000e-03	-6.19521200e-03	-3.65229300e-03	-2.87444100e-03	-2.14174300e-03	-1.07555800e-03	-2.53062000e-03
8.74000000e+00	-1.38771500e-02	-1.21504400e-02	-1.09150700e-02	-9.74368600e-03	-7.00389200e-03	-3.49056400e-03	-3.28164500e-03	-2.99395900e-03	-1.46132800e-03	-2.07963700e-03
8.75000000e+00	-1.40221400e-02	-1.27482700e-02	-1.13559500e-02	-7.85034200e-03	-5.07144300e-03	-2.72781200e-03	-2.68795300e-03	-3.40501500e-03	-2.25365100e-03	-2.29600600e-03
8.76000000e+00	-1.36413500e-02	-1.23586200e-02	-1.00356200e-02	-7.13603400e-03	-6.08365500e-03	-1.43869600e-03	-1.81541600e-03	-3.18100100e-03	-2.49435200e-03	-2.18899900e-03
8.77000000e+00	-1.46438000e-02	-1.27402200e-02	-9.55264600e-03	-6.64333500e-03	-6.26457000e-03	-1.65772700e-03	-1.08581800e-03	-3.24199500e-03	-1.81340200e-03	-1.98433800e-03
8.78000000e+00	-1.37676900e-02	-1.15493700e-02	-9.92189000e-03	-6.58202100e-03	-5.69767100e-03	-3.31230500e-03	-1.94578600e-03	-2.11869900e-03	-1.70513800e-03	-2.10895400e-03
8.79000000e+00	-1.27426500e-02	-1.10123500e-02	-9.46530400e-03	-8.17716300e-03	-5.40421300e-03	-2.92951500e-03	-2.14752600e-03	-1.07031200e-03	-1.83397100e-03	-1.61658700e-03
8.80000000e+00	-1.29449400e-02	-1.11606100e-02	-8.76393200e-03	-6.71147300e-03	-6.60445200e-03	-3.14164000e-03	-2.51507000e-03	-1.74813300e-03	-1.03075800e-03	-2.76539400e-03
8.81000000e+00	-1.36186400e-02	-1.14623200e-02	-8.40778000e-03	-7.14799100e-03	-5.34726200e-03	-3.12855200e-03	-1.71604600e-03	-2.13976800e-03	-2.77640500e-03	-2.89338000e-03
8.82000000e+00	-1.37695800e-02	-1.16136600e-02	-9.32706300e-03	-6.88750000e-03	-4.79043800e-03	-2.41593000e-03	-2.43628400e-03	-1.39313500e-03	-2.59277600e-03	-2.57693400e-03
8.83000000e+00	-1.45986100e-02	-1.18974300e-02	-9.82106700e-03	-6.34570000e-03	-3.88835400e-03	-2.18976900e-03	-2.76859800e-03	-2.47890700e-03	-2.33946500e-03	-2.34453300e-03
8.84000000e+00	-1.41117300e-02	-1.09813000e-02	-9.05117700e-03	-6.47681900e-03	-4.05938100e-03	-3.65646200e-03	-3.50248700e-03	-2.49453100e-03	-2.18215300e-03	-2.82607900e-03
8.85000000e+00	-1.36842100e-02	-1.08336500e-02	-8.49102000e-03	-6.46306500e-03	-4.88196500e-03	-2.37479300e-03	-3.13818500e-03	-2.07377800e-03	-5.55399600e-04	-3.02046100e-03
8.86000000e+00	-1.32104800e-02	-1.12491800e-02	-9.17962100e-03	-6.01242200e-03	-5.66527300e-03	-3.25335300e-03	-1.84086500e-03	-8.93033500e-04	-8.21435600e-04	-2.68569300e-03
8.87000000e+00	-1.18546200e-02	-1.13461000e-02	-1.00236500e-02	-6.98914500e-03	-7.29645300e-03	-3.20721700e-03	-1.57371600e-03	-1.13224000e-03	-2.21226300e-03	-2.88035600e-03
8.88000000e+00	-1.31045300e-02	-1.14141400e-02	-9.53734400e-03	-7.40911300e-03	-6.00830500e-03	-3.66293300e-03	-2.29097100e-03	-2.35595000e-03	-2.75098300e-03	-1.38785500e-03
8.89000000e+00	-1.38056200e-02	-1.06820000e-02	-9.11153900e-03	-6.91007200e-03	-5.74545400e-03	-3.82805200e-03	-2.01113500e-03	-1.94914600e-03	-1.46741700e-03	-1.85978600e-03
8.90000000e+00	-1.28190600e-02	-1.19942700e-02	-9.86504100e-03	-7.80260200e-03	-5.89140700e-03	-3.79766700e-03	-2.84880800e-03	-1.74022100e-03	-1.95438700e-03	-1.55240100e-03
8.91000000e+00	-1.18524800e-02	-1.25732800e-02	-1.05242800e-02	-9.07840200e-03	-6.42479700e-03	-2.83414500e-03	-1.71257700e-03	-2.85552800e-03	-1.50747300e-03	-1.78658800e-03
8.92000000e+00	-1.34303500e-02	-1.23830500e-02	-9.52503600e-03	-7.00257800e-03	-5.27999600e-03	-2.63029900e-03	-4.11873800e-04	-1.72663300e-03	-1.43747100e-03	-2.74925100e-03
8.93000000e+00	-1.36626100e-02	-1.12784500e-02	-1.00980400e-02	-6.62583000e-03	-6.35252200e-03	-3.44165500e-03	-2.28577200e-03	-2.71449200e-03	-2.66654400e-03	-3.47351600e-03
8.94000000e+00	-1.39614400e-02	-1.30854500e-02	-1.07494300e-02	-8.18871900e-03	-5.07937000e-03	-2.98499800e-03	-2.58635400e-03	-1.48126100e-03	-1.40401300e-03	-2.61227200e-03
8.95000000e+00	-1.33336700e-02	-1.31056300e-02	-1.07414500e-02	-8.41048700e-03	-5.14103000e-03	-3.27098200e-03	-3.11293100e-03	-2.57068600e-03	-9.31749800e-04	-3.15700400e-03
8.96000000e+00	-1.48564600e-02	-1.22338800e-02	-9.77344000e-03	-8.83514800e-03	-4.75933800e-03	-4.23131100e-03	-3.68329100e-03	-1.73367600e-03	-2.21741600e-03	-3.32621500e-03
8.97000000e+00	-1.59707000e-02	-1.17351500e-02	-1.18955000e-02	-8.37971200e-03	-6.00133600e-03	-3.78850200e-03	-2.29774300e-03	-1.49594100e-03	-1.81421300e-03	-2.78061100e-03
8.98000000e+00	-1.60637600e-02	-1.26326300e-02	-1.22648000e-02	-1.05777500e-02	-6.53055900e-03	-2.63343200e-03	-1.73292200e-03	-2.12777400e-03	-1.85952600e-03	-1.83465000e-03
8.99000000e+00	-1.49908500e-02	-1.33482800e-02	-1.13038400e-02	-7.48864800e-03	-6.32970700e-03	-4.44014100e-03	-8.62920100e-04	-2.03359700e-03	-7.54761400e-04	-2.00848800e-03
9.00000000e+00	-1.38292500e-02	-1.35468200e-02	-1.13843400e-02	-8.01301000e-03	-6.20813700e-03	-3.05648200e-03	-2.52976600e-03	-2.69680100e-03	-1.10141800e-03	-2.09889800e-03
9.01000000e+00	-1.49322700e-02	-1.14096400e-02	-1.11758500e-02	-8.63755300e-03	-5.55643500e-03	-3.39621600e-03	-2.68052200e-03	-2.96717300e-03	-1.25857200e-03	-2.19411700e-03
9.02000000e+00	-1.44074200e-02	-1.29774500e-02	-1.12658900e-02	-8.56414600e-03	-5.24164900e-03	-2.65709100e-03	-2.00099500e-03	-2.06873400e-03	-1.49864400e-03	-1.80449300e-03
9.03000000e+00	-1.47975400e-02	-1.24502100e-02	-1.12533100e-02	-8.25200100e-03	-5.50744600e-03	-3.08672000e-03	-1.52740200e-03	-1.85933400e-03	-2.56113400e-03	-3.17680100e-03
9.04000000e+00	-1.47363600e-02	-1.26150800e-02	-8.27183600e-03	-6.92989900e-03	-6.01459300e-03	-3.21635700e-03	-2.95421600e-03	-1.75483100e-03	-1.38240200e-03	-1.51044200e-03
9.05000000e+00	-1.51296900e-02	-1.12767500e-02	-8.83723600e-03	-6.39187500e-03	-6.84335600e-03	-3.06343400e-03	-2.52224100e-03	-8.93793100e-04	-1.18477600e-03	-1.73930000e-03
9.06000000e+00	-1.52517800e-02	-1.18024900e-02	-7.19748400e-03	-5.38211400e-03	-6.86108700e-03	-3.26901600e-03	-1.09275900e-03	-1.35974100e-03	-2.32981500e-03	-2.11131100e-03
