# Supplementary material for: Observation of angular momentum transfer among crystal lattice modes
Source: Nat Phys. 2026 May 12;22(7):1100–6. doi: 10.1038/s41567-026-03274-8 (PMC13423836; doi:10.1038/s41567-026-03274-8)
Supplement: Supplementary file 12 — Source data for Extended Data Fig. 3a–d. [file 41567_2026_3274_MOESM12_ESM.zip]

Archive with 8 entries (8 files):
- extended_fig3d_TKE_trajectory.txt
- extended_fig3a_EOS_linear_THz.txt
- extended_fig3a_TKE_Bi2Se3_linear_THz.txt
- extended_fig3b_EOS_spectrum_linear_THz.txt
- extended_fig3b_TKE_spectrum_Bi2Se3_linear_THz.txt
- extended_fig3c_Eg_ampl_probe_polarization_dependence_THz_0deg.txt
- extended_fig3c_Eg_ampl_probe_polarization_dependence_THz_45deg.txt
- extended_fig3d_Eg_phonon_trajectory.txt
