# Supplementary material for: Observation of angular momentum transfer among crystal lattice modes
Source: Nat Phys. 2026 May 12;22(7):1100–6. doi: 10.1038/s41567-026-03274-8 (PMC13423836; doi:10.1038/s41567-026-03274-8)
Supplement: Supplementary file 12 — Source data for Extended Data Fig. 3a–d. [file 41567_2026_3274_MOESM12_ESM.zip › extended_fig3d_TKE_trajectory.txt]

Polarization-resolved TKE
TKE measured at probe 45deg (a.u.)	TKE measured at probe 0deg (a.u.)
8.61831900e-04	-1.08808080e-03
-5.30621000e-05	-3.21580000e-06
-5.24660100e-04	4.29104200e-04
-5.68511100e-04	7.06525200e-04
1.03040690e-03	1.07590420e-03
-2.65547100e-04	1.60151200e-04
9.63254900e-04	-6.22251800e-04
-5.49456100e-04	-7.68347800e-04
-7.65979100e-04	-3.39149800e-04
-1.28278100e-04	4.49361200e-04
3.21417900e-04	5.87413200e-04
-3.84200100e-04	1.88458200e-04
1.27892900e-04	5.74173200e-04
-4.04426100e-04	-7.01934800e-04
-7.01181000e-05	-6.02330800e-04
4.64739900e-04	1.98631200e-04
5.78907900e-04	7.32608200e-04
3.20040900e-04	8.43661200e-04
-2.74234100e-04	3.04198200e-04
1.29056900e-04	-1.11828800e-04
1.39918390e-03	-1.14837800e-04
5.60763900e-04	-2.05325800e-04
1.20581900e-04	5.68885200e-04
-6.88923100e-04	1.13478820e-03
2.77148900e-04	6.52894200e-04
-4.96449100e-04	4.10589200e-04
-2.04609610e-03	-1.40865800e-04
2.93442900e-04	6.63541200e-04
2.68078900e-04	-1.11915800e-04
-5.13757100e-04	-4.19328800e-04
-1.00506310e-03	-6.29098000e-05
-5.88467100e-04	7.25926200e-04
1.47342900e-04	1.77765200e-04
2.90039000e-05	-2.61237800e-04
3.45169900e-04	3.44416200e-04
2.43090000e-06	6.59824200e-04
9.69221900e-04	2.49950200e-04
-1.76128100e-04	5.58780200e-04
-3.64686100e-04	-1.00630880e-03
-2.75941100e-04	-1.27200580e-03
-2.99125100e-04	-2.13396800e-04
7.78390000e-06	8.68663200e-04
3.32442900e-04	6.39264200e-04
-2.62741100e-04	-8.36868000e-05
8.60890000e-06	-2.49319800e-04
-8.97366100e-04	7.53652200e-04
5.28582900e-04	4.85052200e-04
2.32343900e-04	3.65462200e-04
-1.50307610e-03	-3.82274800e-04
-2.51000000e-08	1.51960200e-04
-4.19589100e-04	-3.52570800e-04
3.71699900e-04	-2.46171800e-04
3.95077900e-04	-4.96569800e-04
1.09078390e-03	-3.99696800e-04
3.92138900e-04	1.65841200e-04
-2.15541000e-05	3.60534200e-04
-5.16371000e-05	-5.77544800e-04
-1.35156610e-03	4.52756200e-04
-5.60553100e-04	4.92533200e-04
3.61007900e-04	9.61412200e-04
-9.29343100e-04	1.99977200e-04
-2.59224100e-04	-6.52728800e-04
-1.23543100e-04	1.27269420e-03
-3.97667100e-04	-6.58798000e-05
7.01593900e-04	-1.48799980e-03
1.19014590e-03	-9.37354800e-04
1.05392490e-03	3.49832200e-04
8.46149000e-05	3.46448200e-04
-5.37063100e-04	-1.82424800e-04
-8.31030100e-04	-5.33948800e-04
3.76139000e-05	1.13870220e-03
4.43815900e-04	-5.47914800e-04
3.60664900e-04	-1.81923800e-04
9.70472900e-04	1.17322120e-03
5.40137900e-04	5.99448200e-04
5.30824900e-04	1.31279610e-03
3.89230900e-04	1.48742400e-03
-1.81065100e-04	1.68116310e-03
-4.95831000e-05	7.69574200e-04
7.17121900e-04	8.28199200e-04
-1.19671100e-04	8.60141200e-04
-6.01049100e-04	4.81820200e-04
-2.95882100e-04	1.25883520e-03
2.79128900e-04	3.29043200e-04
-3.07233100e-04	1.83272000e-05
-8.04247100e-04	-3.58000000e-08
4.00362900e-04	-5.09826800e-04
7.89039900e-04	1.15095020e-03
2.63045900e-04	8.21466200e-04
-3.61679100e-04	8.45624200e-04
-2.34135100e-04	3.74819200e-04
-2.46836100e-04	-2.31685800e-04
-2.39036100e-04	4.99884200e-04
-6.98805100e-04	-1.28572800e-04
3.54441900e-04	-6.00390800e-04
7.82357900e-04	-1.96350800e-04
2.69620900e-04	-1.35142800e-04
-2.53451000e-05	6.13907200e-04
-4.29910100e-04	1.26221020e-03
-2.80529100e-04	-1.48328000e-05
2.04432900e-04	-2.49158800e-04
1.38709900e-04	2.77231200e-04
-7.92492100e-04	-5.59061800e-04
-2.24681000e-05	-1.15661080e-03
4.15554900e-04	5.58943200e-04
1.73864790e-03	1.36824510e-03
5.99469900e-04	2.91498200e-04
-7.35118100e-04	5.87281200e-04
-7.20266100e-04	-5.35217800e-04
-1.37470610e-03	-2.79905800e-04
-8.67707100e-04	5.58208200e-04
-6.84331000e-05	4.22618200e-04
9.15642900e-04	-4.80159800e-04
1.96114900e-04	3.30242200e-04
-8.31301100e-04	1.62721420e-03
-6.90503100e-04	-1.10203800e-04
-2.40538100e-04	-6.51350800e-04
-9.37291100e-04	4.52332000e-05
-3.94164100e-04	9.91585200e-04
2.44066900e-04	1.18723020e-03
4.48912900e-04	9.73583200e-04
1.58022190e-03	4.10732000e-05
1.75120390e-03	1.61367200e-04
4.52891900e-04	3.57765200e-04
-1.82099100e-04	6.62582000e-05
-4.73347100e-04	1.38920910e-03
-8.71834100e-04	2.94795200e-04
-5.08391000e-05	1.93804200e-04
-9.78152100e-04	9.36426200e-04
3.16418900e-04	-5.68446800e-04
-2.25697100e-04	-7.89618000e-05
2.54796900e-04	-4.34323800e-04
5.28620900e-04	1.68153200e-04
-4.70471000e-05	-2.21177800e-04
6.85140900e-04	-1.94368800e-04
-1.11815610e-03	4.68404200e-04
-3.80732100e-04	7.60620200e-04
-7.95671100e-04	-3.11496800e-04
-1.66532100e-04	-6.62478000e-05
1.47582900e-04	1.03321720e-03
-3.71677100e-04	4.70825200e-04
-4.62503100e-04	-4.32562800e-04
-4.40970100e-04	1.10621420e-03
-5.31021100e-04	-2.36387800e-04
7.33889000e-05	1.92514910e-03
-1.16000110e-03	1.76746320e-03
1.70752900e-04	6.39347200e-04
1.90754900e-04	-2.05933800e-04
1.86167900e-04	7.52726200e-04
-5.94097100e-04	-1.63575800e-04
2.97972900e-04	4.82424200e-04
-1.15936100e-04	6.55677200e-04
1.74301900e-04	8.72029200e-04
2.55271900e-04	3.01365200e-04
-2.59379100e-04	1.17713620e-03
7.64859900e-04	7.96172200e-04
-1.97238100e-04	-2.96802800e-04
-7.61755100e-04	9.57553200e-04
-1.28763100e-04	1.33611000e-03
1.13205290e-03	1.17884220e-03
1.06048790e-03	1.05365820e-03
8.19163900e-04	1.77280200e-04
6.37607900e-04	1.16372000e-05
9.31902900e-04	-3.84767800e-04
5.22195900e-04	-1.12778000e-05
1.13521900e-04	5.58766200e-04
-4.59395100e-04	-1.96082800e-04
-8.59579100e-04	3.99638200e-04
-9.24264100e-04	1.14327520e-03
7.95320900e-04	-6.81608000e-05
2.58186900e-04	-3.82093800e-04
-6.68209100e-04	1.55261200e-04
1.23917900e-04	5.55468200e-04
-7.41648100e-04	1.05507520e-03
-1.40948610e-03	2.21147200e-04
-1.01060910e-03	-9.93298800e-04
6.75045900e-04	4.23588200e-04
3.65874900e-04	4.02949200e-04
-1.17769810e-03	9.15362200e-04
-9.22402100e-04	1.00110920e-03
-2.66292100e-04	9.72268200e-04
7.17984900e-04	-1.75890800e-04
2.64890000e-06	2.22442000e-05
9.51369000e-05	7.74250200e-04
-1.91985100e-04	3.62323200e-04
-3.04417100e-04	3.97267200e-04
-4.51370100e-04	9.45818200e-04
1.06059900e-04	1.56896950e-03
4.20708900e-04	6.21689200e-04
-1.41245610e-03	-9.10958800e-04
-3.78639100e-04	3.73573200e-04
-1.38875100e-04	3.38172200e-04
7.43828900e-04	-1.77128000e-05
-1.49265100e-04	9.68687200e-04
1.10747900e-04	2.80741200e-04
-1.06060810e-03	-6.55688800e-04
-4.08670100e-04	-3.32016800e-04
-3.05917100e-04	1.61350200e-04
6.44137900e-04	-5.96224800e-04
7.03926900e-04	7.54473200e-04
-6.72181000e-05	5.04810200e-04
2.24036900e-04	8.51665200e-04
6.29460900e-04	4.58031200e-04
-8.42871000e-05	-4.79464800e-04
-6.20484100e-04	-5.92707800e-04
-1.50426610e-03	-2.82518800e-04
6.39990000e-06	5.79445200e-04
-6.20860100e-04	1.22826200e-04
-2.60912100e-04	-1.49534800e-04
5.10671900e-04	4.92514200e-04
-6.69259100e-04	-9.30952800e-04
-8.45987100e-04	-1.65125800e-04
-3.79255100e-04	-1.73412380e-03
-2.86691100e-04	-3.70118000e-05
3.47487900e-04	-7.74722800e-04
5.97200900e-04	4.02214200e-04
1.53539000e-05	-1.53512800e-04
1.44404490e-03	-5.62728800e-04
8.42503900e-04	3.72924200e-04
6.65548900e-04	7.08892000e-05
3.02614900e-04	6.67462000e-05
3.23921900e-04	-9.11449800e-04
1.47588490e-03	1.02598200e-04
7.15311900e-04	-2.01544800e-04
7.08929000e-05	2.92151200e-04
-9.47113100e-04	-1.88789800e-04
1.86938900e-04	-3.39992800e-04
1.04192900e-04	-2.90268800e-04
-1.70131610e-03	1.74600200e-04
-7.36975100e-04	1.09255420e-03
-8.43070100e-04	1.16798200e-04
-9.90260100e-04	3.52423200e-04
5.21128900e-04	-2.58890800e-04
1.51887690e-03	-8.27178000e-05
-1.29510610e-03	1.72912200e-04
-2.20306610e-03	1.36176200e-04
2.99268900e-04	4.92920200e-04
5.58718900e-04	5.82017200e-04
-8.11541000e-05	2.74284200e-04
-1.91887100e-04	6.34450200e-04
8.21468900e-04	-5.20293800e-04
8.30431900e-04	-1.58538000e-05
3.30495900e-04	-6.76680000e-06
7.17276900e-04	2.81051200e-04
6.98654900e-04	3.33742200e-04
8.14476900e-04	-8.19335800e-04
-5.25071000e-05	2.58379200e-04
1.93153190e-03	-1.36301800e-04
2.63917590e-03	-1.30884800e-04
1.53585790e-03	-1.26622380e-03
1.26798390e-03	-8.26040800e-04
8.73719000e-05	-2.15149580e-03
1.31730990e-03	-2.36825680e-03
1.19169090e-03	-3.64269800e-04
4.53794900e-04	-8.81906800e-04
3.92965900e-04	-1.85468000e-05
1.28945900e-04	-6.03455800e-04
-3.05991000e-05	-1.18774980e-03
3.94612900e-04	-6.08090800e-04
7.88891900e-04	-9.22833800e-04
3.30949900e-04	-6.80052800e-04
-4.14528100e-04	-1.26111680e-03
-1.46396610e-03	-4.27215800e-04
-7.99398100e-04	-1.05591980e-03
-1.57472610e-03	-8.61069800e-04
-1.13486610e-03	-6.49242800e-04
-1.16215100e-04	-1.38603380e-03
7.22416900e-04	-1.48837180e-03
1.12765790e-03	-8.32816800e-04
1.22053090e-03	-9.22515800e-04
1.29091590e-03	-2.40871280e-03
2.45547190e-03	-1.22150080e-03
2.06529590e-03	-5.70520800e-04
2.12557890e-03	-9.85943800e-04
2.13458690e-03	-1.21267880e-03
1.75907990e-03	-2.10596880e-03
2.02497290e-03	-2.39684980e-03
2.96296890e-03	-2.33451680e-03
8.65043900e-04	-1.88753780e-03
8.65524900e-04	-9.03878800e-04
1.09898790e-03	-8.36158800e-04
-6.43141000e-05	-2.03744280e-03
-2.83264100e-04	-1.67653980e-03
-5.71038100e-04	-1.89363480e-03
-1.33274610e-03	-1.57016480e-03
-8.67026100e-04	-1.90931880e-03
-1.48034610e-03	-3.66036280e-03
-1.37905610e-03	-2.78008180e-03
-1.28689610e-03	-2.20573080e-03
-1.75620610e-03	-1.02560180e-03
-3.50282100e-04	-1.69547180e-03
-6.02809100e-04	-2.02789980e-03
-2.69741100e-04	-2.79614480e-03
-2.17615100e-04	-1.28447180e-03
6.56759000e-05	-1.64322680e-03
1.48641190e-03	-2.01284980e-03
7.50636900e-04	-1.90515080e-03
7.18963900e-04	-1.98390380e-03
7.44092900e-04	-2.14002480e-03
1.46659290e-03	-2.94749580e-03
3.60209000e-05	-3.43575380e-03
1.12262900e-04	-2.08734380e-03
-1.30371610e-03	-2.61607580e-03
-8.46412100e-04	-2.91184980e-03
-2.31086100e-04	-1.96051180e-03
-1.56176610e-03	-5.87568800e-04
-2.08598610e-03	-7.64515800e-04
-1.76841610e-03	-1.19542380e-03
-2.42585610e-03	-1.87131780e-03
-2.63718610e-03	-1.61199080e-03
-2.78759610e-03	-1.17143980e-03
-1.17406210e-03	-1.69420180e-03
-2.02734610e-03	-7.37841800e-04
-2.01180610e-03	-1.75654480e-03
-1.55024610e-03	-3.54481980e-03
-2.91348100e-04	-2.03966080e-03
1.02918900e-04	-1.47052080e-03
5.85274900e-04	-6.14883800e-04
2.13823990e-03	-9.34995800e-04
3.22223390e-03	-1.68271680e-03
2.52509090e-03	-1.01854280e-03
2.80316590e-03	-6.13162800e-04
3.92701290e-03	-1.89048880e-03
3.64306490e-03	-2.67153780e-03
2.99267690e-03	-1.51762480e-03
3.72125590e-03	-2.63174380e-03
3.52593390e-03	-2.24226080e-03
3.64556090e-03	-2.34368580e-03
3.56264990e-03	-1.75626780e-03
3.49385990e-03	-2.74785380e-03
3.48372690e-03	-2.55405980e-03
3.81125990e-03	-2.00065880e-03
3.83902790e-03	-1.84436280e-03
4.36900290e-03	-4.56579580e-03
5.94271490e-03	-3.45419180e-03
5.84416690e-03	-2.30416580e-03
7.05052690e-03	-2.70348280e-03
6.58779590e-03	-2.53086580e-03
6.62494490e-03	-3.06452780e-03
6.62034690e-03	-2.37286080e-03
6.87359590e-03	-3.32896780e-03
6.00428490e-03	-2.11315680e-03
6.78954490e-03	-1.29940280e-03
4.83204690e-03	-7.16845800e-04
4.99051790e-03	-1.92086980e-03
2.89130990e-03	-1.07539680e-03
2.21946890e-03	-1.96853880e-03
2.02758490e-03	-7.20318800e-04
1.39808690e-03	-7.36468000e-05
-4.31842100e-04	-8.79833800e-04
-1.58559610e-03	1.61340200e-04
-2.51021610e-03	8.17398200e-04
-2.12636610e-03	1.73564880e-03
-9.01761000e-05	1.47768790e-03
2.40194790e-03	2.14165270e-03
7.30861790e-03	1.65780870e-03
1.08467079e-02	1.49102690e-03
1.61230459e-02	2.15576230e-03
2.46827639e-02	2.41405630e-03
3.36761439e-02	4.03386200e-04
4.37902239e-02	-1.15517980e-03
5.47715439e-02	-2.87292680e-03
6.55916839e-02	-3.99483080e-03
8.01910239e-02	-5.61802580e-03
9.13119339e-02	-8.23656180e-03
1.01384984e-01	-9.56904180e-03
1.14994784e-01	-1.19760018e-02
1.25037884e-01	-1.39638318e-02
1.34288884e-01	-1.52263118e-02
1.42554884e-01	-1.68928318e-02
1.45660484e-01	-1.85575618e-02
1.45731784e-01	-2.03197918e-02
1.44079484e-01	-2.11076518e-02
1.37568084e-01	-2.20055018e-02
1.33391684e-01	-2.13761318e-02
1.22049484e-01	-2.18440018e-02
1.07774934e-01	-1.90262218e-02
8.59357839e-02	-1.68108818e-02
6.57202539e-02	-1.43240118e-02
4.74523639e-02	-1.29613818e-02
3.10062839e-02	-1.03008418e-02
1.88219339e-02	-7.26103380e-03
8.29373090e-03	-6.68596880e-03
6.25991900e-04	-5.61357280e-03
-8.39121000e-05	-3.09175380e-03
3.89558890e-03	-2.54735880e-03
1.16940029e-02	-2.29523980e-03
2.86694939e-02	-4.22926080e-03
4.80617639e-02	-5.81782780e-03
7.48861239e-02	-9.05784180e-03
1.01743994e-01	-1.25911018e-02
1.31186684e-01	-1.66285818e-02
1.54411184e-01	-2.07866118e-02
1.71811584e-01	-2.45079718e-02
1.91489584e-01	-2.65600118e-02
2.05637084e-01	-2.91834118e-02
2.16501084e-01	-3.28741518e-02
2.15981484e-01	-3.46126418e-02
2.04460784e-01	-3.56833018e-02
1.85974584e-01	-3.46664718e-02
1.65135984e-01	-3.30174718e-02
1.44990884e-01	-3.12842418e-02
1.20267784e-01	-2.90083518e-02
9.11502539e-02	-2.51988918e-02
5.99426939e-02	-2.22673718e-02
2.59920639e-02	-1.79244818e-02
5.09251090e-03	-1.49382418e-02
-6.51890610e-03	-1.19193018e-02
-9.44579610e-03	-1.07677718e-02
-5.60459610e-03	-1.00229818e-02
4.48603790e-03	-9.18257180e-03
2.15467839e-02	-8.94156180e-03
3.98281939e-02	-9.87966180e-03
7.22906839e-02	-1.12172118e-02
9.58297539e-02	-1.40578018e-02
1.27470084e-01	-1.57851518e-02
1.62839684e-01	-1.82620218e-02
1.83604984e-01	-2.21907618e-02
1.98951384e-01	-2.45338918e-02
2.04069784e-01	-2.49225818e-02
2.05631484e-01	-2.59839518e-02
1.99921984e-01	-2.82247218e-02
1.82601984e-01	-2.64788018e-02
1.63393684e-01	-2.61550518e-02
1.26035784e-01	-2.30886218e-02
8.84333739e-02	-2.21024818e-02
5.97731139e-02	-1.94869718e-02
2.86239739e-02	-1.68748218e-02
3.91721490e-03	-1.46695318e-02
-1.45651761e-02	-1.30674618e-02
-3.34791061e-02	-9.90410180e-03
-4.20758661e-02	-7.79903180e-03
-4.37515761e-02	-6.17887880e-03
-3.35378161e-02	-6.21715180e-03
-1.56986761e-02	-5.48756680e-03
8.11340190e-03	-7.97378180e-03
4.20484339e-02	-9.98659180e-03
7.13275939e-02	-1.17609818e-02
9.95014539e-02	-1.39134718e-02
1.32481684e-01	-1.62723718e-02
1.57408084e-01	-1.91546918e-02
1.81380384e-01	-2.05976018e-02
1.94645784e-01	-2.38629118e-02
2.03659384e-01	-2.45820118e-02
2.00314684e-01	-2.73425918e-02
1.93535784e-01	-2.83642918e-02
1.79588384e-01	-2.69466918e-02
1.60137184e-01	-2.53870618e-02
1.29835084e-01	-2.43366718e-02
9.73116439e-02	-2.36160718e-02
5.36395539e-02	-1.92118318e-02
2.17479939e-02	-1.78416718e-02
-9.19031610e-03	-1.53718718e-02
-3.28472561e-02	-1.27580318e-02
-5.00863661e-02	-1.02466318e-02
-6.33777561e-02	-9.03971180e-03
-6.81587961e-02	-6.91451480e-03
-6.10845961e-02	-5.35613680e-03
-5.05473961e-02	-4.53356180e-03
-2.59352261e-02	-5.81159080e-03
-5.06872100e-04	-6.38241580e-03
3.12390639e-02	-7.95240180e-03
5.72617939e-02	-8.97495180e-03
8.04598739e-02	-9.46874180e-03
1.09993684e-01	-1.21486418e-02
1.29772984e-01	-1.37866718e-02
1.51941684e-01	-1.54517218e-02
1.64091684e-01	-1.58838918e-02
1.69632984e-01	-1.84615418e-02
1.63980984e-01	-1.93030818e-02
1.51159284e-01	-1.81682218e-02
1.27137484e-01	-1.72853718e-02
1.05760614e-01	-1.55587318e-02
7.80777239e-02	-1.54913018e-02
5.10215439e-02	-1.42885718e-02
1.18207509e-02	-1.25248218e-02
-1.54569561e-02	-8.75039180e-03
-4.51018961e-02	-7.91099180e-03
-6.88076661e-02	-6.63302880e-03
-7.75391461e-02	-3.91246380e-03
-8.08693561e-02	-3.39447580e-03
-7.89350061e-02	-3.47751680e-03
-6.79719461e-02	-3.06754780e-03
-5.61625061e-02	-3.22179980e-03
-3.04546961e-02	-4.15481480e-03
-2.08354610e-03	-6.41030680e-03
2.83529139e-02	-7.82825180e-03
6.12548939e-02	-9.78423180e-03
8.89148439e-02	-1.23712518e-02
1.16472984e-01	-1.39677418e-02
1.36248684e-01	-1.53647518e-02
1.42950284e-01	-1.73095618e-02
1.48624284e-01	-1.95056518e-02
1.47663184e-01	-1.92639918e-02
1.40648684e-01	-2.02215018e-02
1.21711284e-01	-1.94201618e-02
9.66217839e-02	-1.79191218e-02
7.01347139e-02	-1.62600318e-02
4.01931639e-02	-1.41377618e-02
1.48341399e-02	-1.21249418e-02
-1.10622461e-02	-1.09900218e-02
-2.96732761e-02	-8.60591180e-03
-4.51911961e-02	-7.14850680e-03
-6.48029461e-02	-4.78031980e-03
-7.66520061e-02	-3.01457980e-03
-8.05451361e-02	-2.20959580e-03
-7.50743561e-02	-5.22604800e-04
-6.59551461e-02	-1.41876280e-03
-5.07022061e-02	-2.09817780e-03
-2.91181761e-02	-1.26532180e-03
-7.59229610e-03	-3.89209580e-03
1.72507599e-02	-4.19050080e-03
4.58995439e-02	-6.63740880e-03
7.69467439e-02	-7.41829780e-03
1.01995484e-01	-9.52460180e-03
1.20589984e-01	-1.09646318e-02
1.28658184e-01	-1.28298018e-02
1.30905884e-01	-1.37541018e-02
1.26726184e-01	-1.28948018e-02
1.18246884e-01	-1.31965318e-02
1.02215224e-01	-1.16012318e-02
8.73568939e-02	-1.03473118e-02
6.08492639e-02	-9.66796180e-03
3.24985739e-02	-8.21660180e-03
9.94065890e-03	-6.77872380e-03
-1.96856561e-02	-5.52339780e-03
-3.63286161e-02	-5.46737080e-03
-5.59722561e-02	-3.25862280e-03
-6.45661761e-02	-2.14589680e-03
-7.16944961e-02	-1.88048980e-03
-7.29263761e-02	-5.93345800e-04
-6.53351261e-02	-1.76838780e-03
-5.28655961e-02	-2.16288880e-03
-3.78857761e-02	-3.56151980e-03
-1.53637061e-02	-4.41758180e-03
1.81764090e-03	-7.52239380e-03
2.27723039e-02	-7.83659180e-03
4.70563139e-02	-8.40156180e-03
7.33942339e-02	-1.02140718e-02
9.46479039e-02	-1.09929618e-02
1.06168404e-01	-1.39930118e-02
1.14599984e-01	-1.46864518e-02
1.17984984e-01	-1.62672218e-02
1.16220884e-01	-1.71747918e-02
1.09024984e-01	-1.56682918e-02
9.43916639e-02	-1.57297518e-02
8.15873739e-02	-1.55257718e-02
6.04839639e-02	-1.42200218e-02
3.80965739e-02	-1.26739218e-02
1.31304839e-02	-1.08657218e-02
-9.26868610e-03	-8.03205180e-03
-3.11434261e-02	-6.67448880e-03
-4.72129061e-02	-4.45376780e-03
-5.75287861e-02	-2.89482780e-03
-6.60726361e-02	-1.65081280e-03
-6.88918761e-02	1.11843820e-03
-6.46255061e-02	1.37017450e-03
-5.68468261e-02	1.86694310e-03
-4.49299461e-02	1.79037450e-03
-2.42215161e-02	1.28778920e-03
-4.05547610e-03	1.86511200e-04
1.48145859e-02	-6.61480800e-04
3.13683739e-02	-8.65390800e-04
5.15076239e-02	-2.93512080e-03
6.96697039e-02	-4.56177580e-03
8.17143339e-02	-5.06882980e-03
8.92421439e-02	-6.91279280e-03
9.60180939e-02	-7.11132380e-03
9.45486139e-02	-8.17534180e-03
8.72858739e-02	-8.82472180e-03
7.88322039e-02	-8.06422180e-03
6.21879739e-02	-8.26721180e-03
4.68210439e-02	-7.22702580e-03
3.23953739e-02	-5.91735980e-03
1.69613709e-02	-4.66459180e-03
-5.20459610e-03	-3.53597180e-03
-2.28543061e-02	-1.50135780e-03
-3.66476761e-02	-1.21078280e-03
-4.74270261e-02	3.78004200e-04
-5.27140761e-02	7.05750200e-04
-5.47435961e-02	1.98073330e-03
-5.49276661e-02	6.52734200e-04
-4.94841161e-02	9.31126200e-04
-4.21082061e-02	1.33065660e-03
-3.11706161e-02	-7.65128000e-05
-1.60899961e-02	-1.20798080e-03
3.13164090e-03	-2.45636180e-03
2.02707839e-02	-3.93163880e-03
3.78151839e-02	-5.19532980e-03
5.02948639e-02	-4.84830480e-03
6.05302939e-02	-6.44972880e-03
6.90188139e-02	-8.73955180e-03
7.27486039e-02	-9.42063180e-03
7.36164839e-02	-9.16416180e-03
6.88652939e-02	-8.30530180e-03
6.10123939e-02	-8.86986180e-03
4.96066939e-02	-8.14435180e-03
3.56628039e-02	-8.56584180e-03
2.44187739e-02	-8.66483180e-03
1.15020219e-02	-7.05878080e-03
1.89821900e-04	-3.89283880e-03
-8.92531610e-03	-4.43367380e-03
-2.13549261e-02	-2.86803880e-03
-3.11092161e-02	-1.05109980e-03
-4.00602461e-02	-8.35969800e-04
-4.34245661e-02	-9.95810800e-04
-4.32276161e-02	6.64915200e-04
-3.84656361e-02	4.93592200e-04
-3.20088861e-02	2.14425200e-04
-2.43240361e-02	5.97196200e-04
-1.29664761e-02	-1.81039280e-03
-3.22393610e-03	-7.95291800e-04
1.39565839e-02	-1.25140980e-03
2.70604939e-02	-2.61586580e-03
3.88766839e-02	-3.33832480e-03
4.75766239e-02	-4.02648880e-03
5.49988539e-02	-4.30130680e-03
6.08618139e-02	-5.07309480e-03
6.16339539e-02	-6.36482680e-03
6.18414239e-02	-6.59598880e-03
5.70375139e-02	-5.05815180e-03
5.05601139e-02	-5.66767380e-03
3.78959539e-02	-5.79417180e-03
2.83997539e-02	-5.14002980e-03
1.35644409e-02	-3.94468580e-03
2.80015890e-03	-3.22085680e-03
-7.61115610e-03	-2.14095280e-03
-1.67560061e-02	-1.50677280e-03
-2.63320361e-02	-1.12305380e-03
-3.27688261e-02	-1.58414080e-03
-3.72536261e-02	-1.00102800e-04
-3.74326761e-02	-1.42544800e-04
-3.53842861e-02	-1.20708800e-04
-3.35712161e-02	-9.10023800e-04
-2.54026061e-02	-1.54430780e-03
-1.69409461e-02	-9.92371800e-04
-8.52552610e-03	-1.96782580e-03
5.16177590e-03	-1.04377880e-03
1.63422649e-02	-3.22519280e-03
2.73842239e-02	-3.76331780e-03
3.70460039e-02	-4.31624080e-03
4.34571139e-02	-5.55167080e-03
4.69529939e-02	-5.97185280e-03
4.91244039e-02	-5.48157880e-03
4.89745339e-02	-6.66742980e-03
4.82513839e-02	-7.51503080e-03
4.27924639e-02	-6.16089580e-03
3.61852039e-02	-6.60180680e-03
2.61055539e-02	-6.92625880e-03
1.33792649e-02	-4.98839380e-03
4.31593590e-03	-3.80214780e-03
-4.92955610e-03	-3.77486880e-03
-1.54344861e-02	-2.33458380e-03
-2.21147761e-02	-1.98600580e-03
-3.01147761e-02	-6.48588800e-04
-3.50777061e-02	-2.11595800e-04
-3.76936761e-02	2.23635200e-04
-3.53842361e-02	-5.16537800e-04
-2.98814961e-02	3.65087200e-04
-2.44223961e-02	1.62939030e-03
-1.77756261e-02	-7.53880000e-06
-9.10604610e-03	-1.53019280e-03
1.24249890e-03	-2.23141480e-03
9.02963550e-03	-2.29352880e-03
1.74477049e-02	-2.93452580e-03
2.87987539e-02	-3.83644880e-03
3.59518739e-02	-4.77477380e-03
4.15478539e-02	-4.13387080e-03
4.28560239e-02	-4.21072580e-03
4.39482239e-02	-4.66641880e-03
4.14444939e-02	-5.65915180e-03
3.94877839e-02	-4.67118080e-03
3.38686039e-02	-5.25440280e-03
2.75530639e-02	-4.91471580e-03
1.68438899e-02	-2.92177780e-03
8.78375083e-03	-3.65106780e-03
-8.72827100e-04	-2.05950680e-03
-1.02588961e-02	-1.04961280e-03
-1.76561761e-02	-5.94009800e-04
-2.37486161e-02	-1.20528180e-03
-2.68657061e-02	2.50097200e-04
-2.85883561e-02	-1.12158000e-05
-2.86254861e-02	-1.35277780e-03
-2.75479261e-02	-3.81036800e-04
-2.38118961e-02	-8.59886800e-04
-1.75276461e-02	1.41192200e-04
-6.72795610e-03	-2.65293800e-04
-3.32304100e-04	-2.01160980e-03
7.94324020e-03	-1.92545780e-03
1.45278299e-02	-2.53151180e-03
2.28782939e-02	-2.22810980e-03
2.82158239e-02	-3.49313880e-03
3.52971239e-02	-4.65893880e-03
3.87349939e-02	-4.22537580e-03
4.12782739e-02	-4.84069380e-03
3.94790139e-02	-4.86973780e-03
3.60393139e-02	-4.95855480e-03
3.23182939e-02	-3.92102380e-03
2.79262839e-02	-4.52258880e-03
2.18721939e-02	-3.75468480e-03
1.27723179e-02	-2.55049080e-03
6.59090090e-03	-1.89541580e-03
-2.20361610e-03	-1.10207480e-03
-7.69617610e-03	-9.14824800e-04
-1.39015261e-02	-1.19264880e-03
-1.93357661e-02	3.21955200e-04
-2.27826961e-02	1.45337270e-03
-2.40947261e-02	2.78186200e-04
-2.30667361e-02	-1.00352780e-03
-2.09343261e-02	-1.22593800e-04
-1.61484261e-02	-3.67588000e-05
-1.12015861e-02	4.45470200e-04
-3.32250610e-03	-7.26737800e-04
4.46932690e-03	-1.24098800e-04
9.92860490e-03	-6.76675800e-04
1.49813519e-02	-5.34842800e-04
2.30610139e-02	-1.79366880e-03
2.79521639e-02	-2.43752080e-03
3.21086639e-02	-4.40742580e-03
3.39040539e-02	-3.88038680e-03
3.30232739e-02	-3.91869880e-03
3.20655139e-02	-3.43930580e-03
2.87473639e-02	-3.44874680e-03
2.42876939e-02	-2.65776780e-03
1.91600639e-02	-2.71853680e-03
1.19585019e-02	-3.10038380e-03
4.79313290e-03	-3.38793780e-03
-2.06644610e-03	-1.55090280e-03
-9.47331610e-03	-2.14864780e-03
-1.35141861e-02	-2.23896480e-03
-1.97213561e-02	-1.09307480e-03
-2.27431461e-02	9.14506200e-04
-2.20983761e-02	9.10518200e-04
-2.03727161e-02	-2.56645800e-04
-2.01216461e-02	-5.55295800e-04
-1.60947461e-02	-6.06036800e-04
-1.22932961e-02	-5.94109800e-04
-6.37611610e-03	-5.02073800e-04
6.27763900e-04	-6.42554800e-04
7.01220790e-03	-7.44445800e-04
1.21306819e-02	-2.79533980e-03
1.57209729e-02	-2.64945380e-03
2.14698639e-02	-2.85847080e-03
2.27643939e-02	-3.03084080e-03
2.50632539e-02	-2.33126980e-03
2.48277039e-02	-2.84402780e-03
2.47434339e-02	-3.43986780e-03
2.36741939e-02	-3.55901080e-03
2.04930239e-02	-4.23483880e-03
1.74212999e-02	-3.25707780e-03
1.24594999e-02	-3.39374680e-03
6.69499890e-03	-2.12229580e-03
-6.83476100e-04	-2.02026480e-03
-4.42268610e-03	-8.44281800e-04
-8.24797610e-03	4.00863200e-04
-1.44041761e-02	3.37452200e-04
-1.72399961e-02	-7.75588800e-04
-1.86169061e-02	-1.59684800e-04
-1.86097161e-02	8.75786200e-04
-1.76211961e-02	1.16719200e-04
-1.41085661e-02	3.58836200e-04
-1.24480061e-02	-6.08250800e-04
-7.90931610e-03	-2.15351800e-04
-2.46753610e-03	-1.24129800e-04
2.74846190e-03	-2.24598000e-05
8.67038640e-03	-1.48189180e-03
1.33447839e-02	-1.52220080e-03
1.68971519e-02	-1.98002780e-03
2.15308539e-02	-3.00964680e-03
2.24419239e-02	-2.24933680e-03
2.40420339e-02	-1.82704780e-03
2.44352139e-02	-3.01044980e-03
2.37097039e-02	-3.61404880e-03
2.20726839e-02	-3.82766980e-03
1.96730839e-02	-3.40454880e-03
1.44147099e-02	-1.60383280e-03
1.06834989e-02	-1.75345680e-03
5.84065490e-03	-1.68808680e-03
-5.11698100e-04	-2.15271680e-03
-4.31494610e-03	-4.43951800e-04
-7.09460610e-03	-7.39818800e-04
-1.07492261e-02	4.07039200e-04
-1.31849361e-02	1.01537020e-03
-1.25538761e-02	7.03804200e-04
-1.31318761e-02	1.06171320e-03
-1.15806161e-02	1.55135870e-03
-8.45154610e-03	1.42275960e-03
-5.08845610e-03	9.12440200e-04
-2.01192610e-03	7.58452200e-04
2.04518390e-03	1.55881400e-03
6.41392090e-03	-4.10326800e-04
1.09950929e-02	-4.53817800e-04
1.52163769e-02	-4.06793800e-04
1.75202949e-02	-1.06453580e-03
1.97876439e-02	-8.37753800e-04
2.23007839e-02	-7.76078800e-04
2.24078239e-02	-1.69412080e-03
2.20631939e-02	-1.83833580e-03
1.98189839e-02	-1.99619180e-03
1.77737309e-02	-1.58669280e-03
1.32670919e-02	-1.74939680e-03
1.00373549e-02	-1.15377980e-03
6.24523590e-03	-1.99733800e-04
2.36405790e-03	-1.06024180e-03
-2.94076610e-03	-7.90418800e-04
-5.75270610e-03	-1.05441980e-03
-8.16510610e-03	-1.15599800e-04
-1.01403261e-02	1.77676200e-04
-1.20935161e-02	1.36057170e-03
-1.15161561e-02	6.15690200e-04
-1.12513261e-02	-3.98428000e-05
-9.96401610e-03	-3.73312800e-04
-7.02722610e-03	-6.51807800e-04
-5.13667610e-03	1.98241200e-04
-1.14192510e-03	6.89383200e-04
1.30791890e-03	-4.94293800e-04
5.97595190e-03	-3.10330800e-04
1.04678499e-02	-5.74807800e-04
1.28201289e-02	-6.23487800e-04
1.38359729e-02	2.41492000e-05
1.58129609e-02	-1.90845800e-04
1.55339689e-02	-1.59065780e-03
1.62198909e-02	-1.78465880e-03
1.56346609e-02	-2.42893380e-03
1.42743749e-02	-1.67523880e-03
1.16768149e-02	-1.26762080e-03
7.87459260e-03	-1.11453080e-03
4.50371090e-03	-1.05231580e-03
-3.51941100e-04	-5.02754800e-04
-3.03958610e-03	1.94243200e-04
-6.21738610e-03	-4.08628800e-04
-9.39038610e-03	1.81696190e-03
-1.17512761e-02	1.57236200e-04
-1.19064061e-02	-6.06328000e-05
-1.20106761e-02	3.07266200e-04
-1.12387261e-02	-1.05191800e-04
-1.11189161e-02	2.94192200e-04
-7.05791610e-03	1.41748500e-03
-4.80661610e-03	7.22639200e-04
-1.81697610e-03	6.17380200e-04
-1.63595100e-04	3.88350200e-04
2.69530890e-03	-6.87290800e-04
5.07581590e-03	-3.25219800e-04
7.97895090e-03	-8.21939800e-04
9.75233120e-03	-8.20808800e-04
1.20623469e-02	-6.27292800e-04
1.34162879e-02	4.91020200e-04
1.41802669e-02	1.93629200e-04
1.34791279e-02	-6.96670800e-04
1.17357289e-02	-8.56556800e-04
9.34309820e-03	-9.82449800e-04
6.19484490e-03	-6.15780000e-06
4.76853890e-03	-2.17207800e-04
3.59968190e-03	-3.94161800e-04
1.22214690e-03	-1.98778800e-04
-2.98571610e-03	4.46224200e-04
-4.07229610e-03	4.70942200e-04
-6.48590610e-03	1.84495980e-03
-8.44991610e-03	1.23658320e-03
-8.37899610e-03	6.20129200e-04
-8.82358610e-03	1.17528220e-03
-7.07936610e-03	7.72515200e-04
-5.79860610e-03	7.46128200e-04
-4.32950610e-03	1.40611920e-03
-1.50324610e-03	-1.54622800e-04
6.60038900e-04	-6.84347800e-04
2.60306090e-03	-4.51200800e-04
6.70817990e-03	-1.08222780e-03
9.15927030e-03	-1.40565880e-03
1.01259159e-02	-2.12318880e-03
1.14725769e-02	-7.35403800e-04
1.35575589e-02	-5.29055800e-04
1.25567969e-02	-1.03946180e-03
1.22817809e-02	1.37657200e-04
1.23047309e-02	-1.10878780e-03
1.19279529e-02	2.29026200e-04
8.74095128e-03	-4.24235800e-04
6.07560890e-03	6.23769200e-04
2.56244890e-03	-5.49278000e-05
1.91492590e-03	-3.78037800e-04
-2.04382100e-04	-9.56740800e-04
-2.94403610e-03	2.68412200e-04
-5.00621610e-03	7.09423200e-04
-6.01346610e-03	1.92451940e-03
-7.25756610e-03	1.38173060e-03
-7.77571610e-03	2.33097495e-03
-7.18089610e-03	6.36180200e-04
-5.39403610e-03	1.27159420e-03
-5.01397610e-03	1.46998570e-03
-2.83267610e-03	1.60254710e-03
-1.24768610e-03	2.86093200e-04
1.24294990e-03	8.84027200e-04
4.26842890e-03	2.18129200e-04
5.47281390e-03	-1.36204800e-04
6.48216990e-03	1.14352220e-03
8.94951820e-03	1.52634190e-03
9.71697690e-03	-8.38502800e-04
9.54723460e-03	-7.88079800e-04
1.03733599e-02	-6.74333800e-04
9.60016180e-03	-1.66582880e-03
6.95966490e-03	-7.38322800e-04
6.55694090e-03	-1.59760480e-03
4.46224290e-03	-6.49259800e-04
3.54833590e-03	8.12761200e-04
1.70969390e-03	-9.87988000e-05
-9.94522100e-04	-6.28748000e-05
-2.53982610e-03	-3.59148800e-04
-4.63590610e-03	-5.99447800e-04
-7.07795610e-03	8.71268200e-04
-7.64523610e-03	8.00380200e-04
-8.66249610e-03	-3.68788000e-05
-9.37420610e-03	4.01148200e-04
-8.83333610e-03	8.78517200e-04
-7.95529610e-03	5.09967200e-04
-5.55529610e-03	7.20438200e-04
-4.36095610e-03	1.03503200e-04
-9.26747100e-04	4.84382000e-05
8.97350900e-04	1.29531320e-03
1.32863090e-03	1.05273320e-03
3.12846190e-03	-1.98074800e-04
4.71354090e-03	3.66264200e-04
6.00848890e-03	2.40846200e-04
6.42803090e-03	8.21223200e-04
6.89939190e-03	-3.66490800e-04
6.46298490e-03	-5.60672800e-04
6.28799790e-03	-1.89815800e-04
4.02065890e-03	-7.16604800e-04
3.57087790e-03	-8.73848000e-05
4.95949900e-04	-3.61118800e-04
-6.13722100e-04	1.13566820e-03
-7.38682100e-04	1.73210670e-03
-2.86711610e-03	1.42032950e-03
-4.90786610e-03	1.75111740e-03
-5.07821610e-03	1.47258690e-03
-7.45165610e-03	8.45329200e-04
-8.10758610e-03	1.72292310e-03
-7.10893610e-03	1.80182430e-03
-7.50779610e-03	1.49034700e-03
-5.73752610e-03	2.14056170e-03
-3.35901610e-03	1.92901870e-03
-3.14190610e-03	1.26990120e-03
-2.41910610e-03	1.05484120e-03
-4.45459100e-04	8.08628200e-04
4.02411900e-04	1.95065200e-04
2.96247690e-03	-4.25245800e-04
4.46164890e-03	-6.13437800e-04
5.44912690e-03	-1.19223800e-04
7.35298990e-03	-2.63842800e-04
6.65281490e-03	-2.24705800e-04
5.92598490e-03	1.21550020e-03
6.38915490e-03	-2.84759800e-04
5.07953790e-03	-3.82710800e-04
4.19709590e-03	-1.40433280e-03
2.27156590e-03	8.78882000e-05
1.38777790e-03	5.12987200e-04
6.78697900e-04	1.98898710e-03
-9.98667100e-04	8.19741200e-04
-3.56004610e-03	1.73411800e-03
-3.57525610e-03	1.84721270e-03
-4.50014610e-03	1.02599220e-03
-4.69299610e-03	1.34635130e-03
-4.56605610e-03	1.48005990e-03
-4.45298610e-03	9.77016200e-04
-4.71056610e-03	1.86721720e-03
-4.77282610e-03	6.41893200e-04
-2.15117610e-03	9.16281200e-04
-2.34151610e-03	1.52615130e-03
-8.08612100e-04	6.91992200e-04
3.88825900e-04	4.22756200e-04
1.62126090e-03	4.84103200e-04
2.62994090e-03	9.64091200e-04
3.08427690e-03	6.42772000e-05
5.27411290e-03	5.58772000e-05
4.99452490e-03	1.65731200e-04
4.43137990e-03	5.87355200e-04
5.57287390e-03	-1.28790800e-04
3.81812390e-03	7.96151200e-04
3.14643390e-03	9.50107200e-04
3.57856990e-03	1.57009610e-03
2.01746690e-03	-7.41382800e-04
5.29633900e-04	-1.80224800e-04
-5.14424100e-04	1.09418220e-03
-2.92558610e-03	3.88706200e-04
-4.04005610e-03	6.48222200e-04
-3.71722610e-03	8.09678200e-04
-3.77980610e-03	1.59742580e-03
-4.81068610e-03	1.46387850e-03
-4.73926610e-03	2.06844110e-03
-4.79959610e-03	1.69079870e-03
-4.86198610e-03	1.33036390e-03
-4.62002610e-03	9.11881200e-04
-5.24149610e-03	7.42803200e-04
-3.26240610e-03	9.70960200e-04
-9.31680100e-04	1.14110320e-03
3.55347900e-04	8.10722000e-05
-6.51871000e-05	6.98032000e-05
7.32519900e-04	1.77207200e-04
2.39311290e-03	1.63305250e-03
2.27079590e-03	6.23312000e-05
1.38065190e-03	-1.10313880e-03
3.01347690e-03	-3.60075800e-04
2.65978190e-03	2.02971200e-04
1.11798590e-03	-1.31557380e-03
1.14341190e-03	-5.54225800e-04
2.09166900e-04	-5.24045800e-04
-2.13258610e-03	9.66354200e-04
-3.72387610e-03	1.57912200e-04
-4.42476610e-03	9.65038200e-04
-5.12474610e-03	1.06603200e-04
-5.04753610e-03	1.58659420e-03
-5.94398610e-03	1.41986480e-03
-5.88502610e-03	1.12895620e-03
-5.55179610e-03	2.38027010e-03
-6.57957610e-03	3.06807200e-04
-7.39662610e-03	4.06211200e-04
-5.22618610e-03	6.63923200e-04
-4.11626610e-03	1.51359230e-03
-2.68625610e-03	1.87616000e-03
-2.27613610e-03	2.02862190e-03
-1.77011610e-03	1.08610920e-03
-3.18965100e-04	1.02681420e-03
4.51395900e-04	1.00458620e-03
1.47534790e-03	1.63913130e-03
1.55824190e-03	6.80707200e-04
3.36947900e-04	9.39970200e-04
1.60176490e-03	1.19935920e-03
2.38174790e-03	1.69810200e-04
6.26673900e-04	6.34039200e-04
1.28325990e-03	3.04789200e-04
1.21709690e-03	-1.15429580e-03
-7.00739100e-04	1.17225420e-03
-3.34766100e-04	1.68062470e-03
-2.47576610e-03	2.44820200e-04
-3.38266610e-03	7.27377200e-04
-4.41928610e-03	1.90034600e-03
-4.07192610e-03	-4.77139800e-04
-5.64309610e-03	1.24583020e-03
-5.96248610e-03	1.30427120e-03
-4.89807610e-03	1.56546240e-03
-3.69975610e-03	2.33619251e-03
-3.75409610e-03	1.94809610e-03
-2.94878610e-03	1.31736740e-03
-1.19334610e-03	6.47015200e-04
-1.06748710e-03	9.93825200e-04
-9.21261100e-04	4.06693200e-04
-6.09031000e-05	3.06452000e-05
4.44317900e-04	1.11108820e-03
9.79763900e-04	1.30899120e-03
2.22023490e-03	1.40126700e-03
2.92354990e-03	-2.76088000e-05
2.27549590e-03	2.06727200e-04
2.33907890e-03	2.42220200e-04
1.99524090e-03	1.25202000e-05
2.31893290e-03	1.50232000e-05
7.14552900e-04	-2.83481800e-04
-5.16892100e-04	1.38218890e-03
-1.11853610e-03	1.71883590e-03
-1.75702610e-03	1.32828170e-03
-1.45339610e-03	-2.39517800e-04
-2.71478610e-03	-1.36264800e-04
-3.57838610e-03	1.24225120e-03
-3.22921610e-03	6.09376200e-04
-3.55820610e-03	-1.27958000e-05
-3.88794610e-03	3.36503200e-04
-4.92571610e-03	8.09045200e-04
-4.19921610e-03	1.57258430e-03
-2.48062610e-03	1.39428180e-03
-1.18158910e-03	1.17716820e-03
-2.62929610e-03	2.15541200e-04
-1.42985610e-03	6.22565200e-04
-2.48223100e-04	-1.23338000e-05
4.12767900e-04	9.41985200e-04
1.11817900e-04	1.64402540e-03
7.50629000e-05	1.39069930e-03
9.84766900e-04	-7.38004800e-04
1.30921490e-03	-3.99562800e-04
1.55139890e-03	-3.54628000e-05
1.30281790e-03	1.72592000e-05
1.04264890e-03	1.05024720e-03
1.16177690e-03	3.61876200e-04
-8.36657100e-04	9.00481200e-04
-1.89213610e-03	6.75518200e-04
-9.65300100e-04	1.45214700e-03
-2.06981610e-03	1.09182520e-03
-4.32797610e-03	1.50463590e-03
-4.50145610e-03	-2.69837800e-04
-3.52085610e-03	1.55282000e-05
-4.06775610e-03	1.31743500e-03
-4.14831610e-03	3.32853200e-04
-4.41473610e-03	1.06891820e-03
-3.52685610e-03	1.20651020e-03
-4.21721610e-03	8.90642200e-04
-2.32712610e-03	-6.33755800e-04
-3.23207610e-03	-2.53102800e-04
-2.11258610e-03	-6.42338000e-05
-2.80852610e-03	-8.86817800e-04
-1.64713610e-03	-7.68674800e-04
6.80529000e-05	-6.64578000e-05
1.35575900e-04	8.69645200e-04
-7.85603100e-04	2.73776200e-04
-7.30247100e-04	9.79268200e-04
-3.62820100e-04	5.94676200e-04
-5.03068100e-04	3.82770200e-04
5.66753900e-04	7.29920000e-06
3.52928900e-04	-8.42252800e-04
-1.43862610e-03	9.39347200e-04
-6.99271000e-05	8.65506200e-04
-9.98035100e-04	1.52490290e-03
-1.04731610e-03	1.63237200e-04
-3.39231610e-03	-1.71001800e-04
-2.73288610e-03	1.19979720e-03
-3.04885610e-03	2.41825050e-03
-4.85589610e-03	4.92215200e-04
-4.31437610e-03	7.85577200e-04
-3.09489610e-03	1.14594320e-03
-3.75483610e-03	1.34386710e-03
-3.38395610e-03	2.02539990e-03
-3.11341610e-03	7.43441200e-04
-2.20118610e-03	1.61146970e-03
-8.53018100e-04	1.96165090e-03
-2.42849610e-03	5.40941200e-04
-9.26518100e-04	-3.18711800e-04
4.76219000e-05	-2.88330800e-04
-1.34678100e-04	5.66537200e-04
7.69452900e-04	1.73488790e-03
9.88672900e-04	-1.72937800e-04
1.12972790e-03	-1.32511800e-04
1.35546990e-03	-4.21403800e-04
1.68012490e-03	-5.17163800e-04
5.80428900e-04	4.03885200e-04
-4.68425100e-04	3.30485200e-04
-9.35583100e-04	-2.19459800e-04
-4.12620100e-04	1.53581200e-04
-8.68070100e-04	5.80209200e-04
-1.42579610e-03	1.63622620e-03
-1.26010610e-03	4.86806200e-04
-1.54321610e-03	1.06956320e-03
-1.64755610e-03	9.76532200e-04
-2.85800610e-03	5.95650200e-04
-1.05142910e-03	8.37099200e-04
-8.31531000e-05	1.97293200e-04
-1.12192110e-03	4.67428200e-04
-1.92733610e-03	3.19602000e-05
-5.47307100e-04	5.20464200e-04
-6.42225100e-04	2.92923200e-04
3.98537900e-04	9.34811200e-04
-3.65638100e-04	1.26237720e-03
-1.34791100e-04	1.76751090e-03
6.24545900e-04	1.11706720e-03
2.27615290e-03	5.70268200e-04
3.16150190e-03	3.92006200e-04
2.63748990e-03	3.49584200e-04
1.99138790e-03	2.02221460e-03
1.59543290e-03	8.40464200e-04
7.26686900e-04	1.24398420e-03
1.09780590e-03	3.33740200e-04
1.23896190e-03	1.17070720e-03
3.63969900e-04	1.10348220e-03
-1.85031000e-05	7.61801200e-04
-1.21272610e-03	-2.69574800e-04
-6.19031100e-04	1.30352000e-05
-1.02638610e-03	8.57936200e-04
-2.28826610e-03	-7.05889800e-04
-1.28877610e-03	1.33632200e-04
-1.25981610e-03	5.51407200e-04
-2.67382610e-03	3.34116200e-04
-2.53977610e-03	9.81799200e-04
-9.30207100e-04	1.37824410e-03
-1.69238610e-03	1.63152780e-03
-2.14796610e-03	2.04799290e-03
5.05550900e-04	5.91847200e-04
-3.35516100e-04	2.34871200e-04
-1.53837100e-04	7.31060200e-04
3.72840900e-04	2.38503744e-03
-1.84682100e-04	-5.08687800e-04
2.49515900e-04	-5.70868000e-05
9.66390900e-04	1.16806120e-03
-3.55292100e-04	5.71624200e-04
1.35201690e-03	-6.04064800e-04
7.89308900e-04	-1.83837800e-04
2.04190000e-06	1.63986200e-04
-3.59041100e-04	6.51573200e-04
-3.86775100e-04	8.59562200e-04
-1.44144610e-03	-1.67522800e-04
-1.87523610e-03	9.64989200e-04
-7.07651100e-04	5.99701200e-04
-2.75529610e-03	9.96388200e-04
-2.24927610e-03	-9.98175800e-04
-1.91139610e-03	-4.30998000e-05
-2.49646610e-03	4.87181200e-04
-2.58236610e-03	8.00205200e-04
-1.78147610e-03	6.36072200e-04
-2.48637610e-03	-1.53259800e-04
-2.18724610e-03	1.39148200e-04
-1.86797610e-03	8.03310200e-04
-1.20663610e-03	6.40053200e-04
-2.41838100e-04	-5.79461800e-04
-9.60962100e-04	1.46397190e-03
-1.18372510e-03	1.25916220e-03
-4.42745100e-04	-5.73158800e-04
-2.71463100e-04	4.58087200e-04
3.60758900e-04	3.18298200e-04
8.56331900e-04	-1.04305780e-03
8.68599900e-04	3.66067200e-04
8.58686900e-04	2.06460280e-03
1.20952990e-03	6.63074200e-04
4.43068900e-04	9.29225200e-04
-9.36484100e-04	3.20208200e-04
-2.28358100e-04	1.04082720e-03
-2.85857100e-04	1.06793120e-03
6.16549900e-04	-2.11783800e-04
-1.38076100e-04	-1.36053800e-04
-7.40034100e-04	4.24996200e-04
-1.61142100e-04	5.36262200e-04
-6.85815100e-04	5.18842000e-05
-1.48311610e-03	1.03093720e-03
-1.18625710e-03	1.28674420e-03
-6.18998100e-04	1.45179340e-03
5.50781900e-04	6.55086200e-04
-4.83021000e-05	1.02207020e-03
2.07918900e-04	1.14484920e-03
5.88766900e-04	1.01822920e-03
3.02769900e-04	-1.88213800e-04
9.70304900e-04	-1.34378000e-05
1.99784590e-03	8.83730200e-04
1.49819790e-03	1.24842520e-03
1.41375990e-03	1.37888560e-03
1.49445390e-03	7.52819200e-04
2.32326890e-03	-1.93347800e-04
2.44970290e-03	-5.52695800e-04
1.37400490e-03	1.93804200e-04
5.00190900e-04	1.57309190e-03
2.31517490e-03	2.95772000e-05
4.15638900e-04	-4.40452800e-04
1.31830190e-03	1.17045420e-03
-3.34060100e-04	-8.45427800e-04
1.33033900e-04	8.64145200e-04
1.54433900e-04	7.63555200e-04
-1.09860610e-03	3.08745200e-04
-4.54977100e-04	8.86113200e-04
-1.34999100e-04	1.37399200e-04
-3.32949100e-04	-3.69444800e-04
-1.41653610e-03	1.39762130e-03
-6.63067100e-04	1.86165380e-03
-1.55422100e-04	-6.51548800e-04
6.99188900e-04	-1.29852800e-04
1.28691890e-03	1.31822590e-03
8.92542900e-04	1.36893670e-03
1.15839990e-03	1.38118870e-03
1.29601890e-03	3.65479200e-04
8.88500900e-04	8.75694200e-04
1.64031900e-04	-2.58129800e-04
8.62576900e-04	8.47633200e-04
7.01039900e-04	1.14641320e-03
6.55679000e-05	4.58762000e-05
-1.39943100e-04	1.47905200e-04
8.75852900e-04	-2.24758800e-04
3.47116900e-04	6.75480200e-04
8.60970900e-04	6.85280200e-04
3.50138900e-04	9.50049200e-04
-8.03500100e-04	6.43878200e-04
2.67787900e-04	-8.73833800e-04
-8.09251000e-05	-2.34820800e-04
-6.00223100e-04	-4.46893800e-04
1.04066900e-04	8.35112000e-05
9.24659000e-05	-1.56692800e-04
-4.30818100e-04	9.90482000e-05
-7.96982100e-04	2.67900200e-04
-1.03942910e-03	-1.82118800e-04
-8.77451100e-04	-1.82442800e-04
-1.51153100e-04	1.12516920e-03
-7.69416100e-04	9.60389200e-04
-6.91602100e-04	9.81219200e-04
-1.42663100e-04	5.16584200e-04
9.78809000e-05	6.95814200e-04
-8.56161000e-05	8.67793200e-04
-1.49766100e-04	1.30014820e-03
1.28769890e-03	-4.19957800e-04
3.86453900e-04	-1.10224800e-04
3.69791900e-04	2.69458200e-04
1.53159990e-03	-1.02763480e-03
4.48209900e-04	-4.90190800e-04
4.35405900e-04	1.96051200e-04
1.41879890e-03	-6.68578800e-04
1.85463900e-04	1.21405200e-04
5.98936900e-04	1.63667490e-03
5.58852900e-04	1.21801920e-03
4.78487900e-04	4.93898200e-04
-6.08394100e-04	4.59810200e-04
-6.44323100e-04	7.11515200e-04
2.25110900e-04	9.71445200e-04
-1.51081000e-05	1.78633530e-03
-8.68149100e-04	1.68416420e-03
-1.58358610e-03	1.87112070e-03
-4.98033100e-04	1.49288540e-03
2.86231900e-04	1.89532300e-03
-2.09271100e-04	-3.52858000e-05
1.54957990e-03	5.08601200e-04
1.06093900e-04	2.95748200e-04
1.35622890e-03	7.61161200e-04
1.09269990e-03	1.25427220e-03
9.93780900e-04	4.85279200e-04
1.67081090e-03	1.75944320e-03
1.00127890e-03	1.97885880e-03
6.36500900e-04	1.44931610e-03
4.40676900e-04	1.56632260e-03
8.57280900e-04	9.42021200e-04
8.11717900e-04	1.20933020e-03
1.08277290e-03	1.08082220e-03
2.17525690e-03	1.27689620e-03
1.80188490e-03	2.47417200e-04
1.55503390e-03	1.61583630e-03
9.22878900e-04	8.23574200e-04
1.85068490e-03	1.13524820e-03
2.83057590e-03	1.38120200e-04
2.08691590e-03	-9.87402800e-04
1.58569900e-04	-1.40083480e-03
-3.44458100e-04	-2.71108800e-04
5.24031900e-04	7.83982200e-04
-7.21655100e-04	-5.93108800e-04
4.78509000e-05	-3.28048000e-05
-3.88284100e-04	-8.01198000e-05
1.00106390e-03	-3.17436800e-04
1.06251900e-04	-9.81153800e-04
-2.66386100e-04	-1.26179480e-03
9.81843900e-04	-1.63068580e-03
1.58513090e-03	-1.29030800e-04
6.58922900e-04	-1.06215880e-03
-9.96210000e-06	-1.95642580e-03
1.03432490e-03	-1.30204280e-03
2.15759890e-03	-6.59867800e-04
1.43633990e-03	-8.54564800e-04
2.02360690e-03	-7.96955800e-04
1.71441390e-03	-8.82658800e-04
1.55631190e-03	-1.07123180e-03
1.19547590e-03	-4.05411800e-04
7.26912900e-04	-1.23892180e-03
1.86428090e-03	-1.13189780e-03
-2.99111000e-05	-3.66346800e-04
5.39749900e-04	-5.48226800e-04
1.87743900e-04	-2.21808800e-04
-3.91931000e-05	-4.24511800e-04
2.74019000e-05	1.89614200e-04
9.30466900e-04	5.34039200e-04
-4.77791100e-04	5.05344200e-04
3.10407900e-04	6.50797200e-04
-2.69229100e-04	-1.07016800e-04
4.68053900e-04	9.97493200e-04
-8.49110000e-06	9.04090200e-04
2.73342900e-04	2.11893200e-04
1.04551090e-03	9.34098200e-04
1.60260990e-03	5.26869200e-04
7.37024900e-04	1.55677290e-03
7.00695900e-04	1.04428620e-03
4.55651900e-04	2.36432197e-03
1.27421990e-03	2.19994300e-03
1.06023790e-03	2.39596708e-03
6.68437900e-04	2.40056153e-03
6.90742900e-04	2.74913520e-03
-5.62643100e-04	2.42390320e-03
1.26513900e-04	3.15421770e-03
5.23400900e-04	3.00695830e-03
3.78790900e-04	3.39907920e-03
6.57108900e-04	3.34950120e-03
-2.42831100e-04	4.00046520e-03
-4.30761100e-04	3.10116230e-03
-5.49575100e-04	4.04544520e-03
-7.80842100e-04	4.55019920e-03
6.70619900e-04	4.66893520e-03
-1.65217100e-04	3.23221930e-03
1.40373090e-03	3.47279420e-03
5.96421900e-04	3.57756220e-03
7.75129000e-05	2.70302070e-03
1.03583690e-03	2.72464280e-03
1.00931890e-03	4.40555720e-03
1.42296490e-03	4.35009820e-03
1.59537890e-03	3.68846420e-03
1.54419090e-03	4.00125620e-03
5.00275900e-04	3.29460710e-03
1.32790390e-03	2.95894190e-03
2.05848790e-03	2.51143350e-03
1.68864890e-03	3.31797520e-03
1.27733490e-03	2.63432570e-03
7.79215900e-04	1.80639250e-03
8.24172900e-04	1.43092640e-03
5.85516900e-04	2.14513060e-03
-2.13991000e-05	1.01766420e-03
5.32863900e-04	-2.54969800e-04
7.24728900e-04	1.09980320e-03
4.32782900e-04	7.15241200e-04
-3.34722100e-04	2.91078200e-04
-9.74790100e-04	8.28233200e-04
2.44093900e-04	5.52029200e-04
5.31815900e-04	-5.26684800e-04
1.08993900e-04	-8.01849800e-04
6.15767900e-04	-1.04677280e-03
1.32738790e-03	-7.42735800e-04
6.02955900e-04	-7.79359800e-04
1.81738190e-03	-1.69905280e-03
1.69263190e-03	-1.41325680e-03
2.61556390e-03	-1.00284580e-03
2.69150190e-03	-1.83560980e-03
2.10358290e-03	-1.28031880e-03
2.72743990e-03	-1.48471580e-03
2.80907990e-03	-1.48664980e-03
2.46624190e-03	-6.23825800e-04
2.69861490e-03	8.22535200e-04
2.21521690e-03	5.09618200e-04
2.43617790e-03	4.39316200e-04
1.83460690e-03	1.10539200e-04
1.13980690e-03	3.54370200e-04
1.09848290e-03	-8.92535800e-04
1.74732900e-04	6.15213200e-04
1.54873590e-03	2.02338010e-03
9.91207900e-04	1.42255160e-03
1.37404390e-03	1.70428900e-03
1.26388990e-03	2.07559720e-03
1.89825190e-03	1.18058320e-03
2.95364890e-03	1.20708120e-03
3.50406390e-03	9.27228200e-04
2.86063590e-03	1.15344820e-03
3.78237190e-03	2.72907640e-03
3.86485290e-03	2.93240820e-03
2.85784090e-03	1.88763970e-03
2.55367890e-03	2.42509170e-03
4.27249990e-03	2.06866730e-03
3.66133990e-03	6.29266200e-04
3.03159090e-03	7.44067200e-04
2.97143890e-03	1.98628380e-03
2.97429290e-03	1.46070930e-03
2.86671190e-03	1.96219000e-03
2.59626690e-03	2.27706777e-03
8.60343900e-04	1.75358410e-03
1.04851690e-03	1.41645130e-03
4.06905900e-04	6.23640200e-04
9.82568900e-04	7.23735200e-04
5.69570900e-04	1.03176820e-03
4.08019900e-04	1.91096270e-03
9.23531900e-04	1.63322950e-03
6.24925900e-04	1.08013220e-03
4.54832900e-04	-1.41598000e-05
1.52003390e-03	2.03783200e-04
1.70245390e-03	9.36563200e-04
1.98281890e-03	-8.31280000e-06
2.32905090e-03	9.88158200e-04
2.34063290e-03	-5.38508800e-04
2.48290190e-03	4.42376200e-04
3.39319490e-03	-3.89829800e-04
2.56020090e-03	-1.54992680e-03
2.02869990e-03	-1.16901800e-04
1.77684290e-03	-3.44300800e-04
1.95935890e-03	4.35984200e-04
1.85749990e-03	-5.17176800e-04
1.49358190e-03	-2.46229980e-03
2.17764190e-03	-2.30146180e-03
1.62918890e-03	-1.56122280e-03
1.38438290e-03	-8.98306800e-04
8.90673900e-04	4.69805200e-04
7.36634900e-04	-3.44992800e-04
-3.31700100e-04	7.49517200e-04
3.82643900e-04	-5.39668000e-05
-5.97995100e-04	-4.56918800e-04
2.96681900e-04	-4.02127800e-04
1.16446790e-03	5.48310200e-04
1.12972790e-03	-1.62867800e-04
-5.93441000e-05	2.08342200e-04
1.59398900e-04	1.26531620e-03
1.68801290e-03	2.82898200e-04
2.63712490e-03	8.72808200e-04
2.13226990e-03	1.23632520e-03
2.07844990e-03	5.81159200e-04
2.52572390e-03	4.94655200e-04
1.25876290e-03	2.39124184e-03
2.53727890e-03	1.29178220e-03
2.12477790e-03	1.39530680e-03
1.62173890e-03	1.01621020e-03
1.71032890e-03	1.76751450e-03
2.40591390e-03	2.07405320e-03
2.22007490e-03	2.22716818e-03
1.80017690e-03	1.08130620e-03
1.43196190e-03	7.08038200e-04
-4.90057100e-04	2.13521670e-03
9.55125900e-04	1.42769660e-03
9.55070900e-04	1.82794890e-03
-1.43487100e-04	4.06801200e-04
6.83392900e-04	2.00961410e-03
3.47886900e-04	1.30681120e-03
-4.81095100e-04	5.94766200e-04
-4.09921000e-05	1.25583820e-03
4.72199000e-05	9.96189200e-04
1.01731090e-03	-1.21545800e-04
1.76125290e-03	1.07122820e-03
1.86937290e-03	1.08022520e-03
1.64635390e-03	-4.19413800e-04
1.92852790e-03	3.80799200e-04
3.42464290e-03	1.27247420e-03
3.73780390e-03	2.21151200e-04
2.97087690e-03	4.42165200e-04
2.37406790e-03	1.71852790e-03
2.87272190e-03	2.67324200e-04
1.11616290e-03	1.16060620e-03
2.52341190e-03	7.84948200e-04
1.37811790e-03	8.15022000e-05
1.20678890e-03	1.65548200e-04
1.22729490e-03	1.17565420e-03
1.17258990e-03	9.47544200e-04
2.60041900e-04	-2.39848000e-05
9.82195900e-04	3.62291200e-04
-2.39923100e-04	1.42900630e-03
5.43219000e-05	2.00916150e-03
-2.57951000e-05	2.02541890e-03
6.61657900e-04	1.03016320e-03
-6.93442100e-04	1.13172200e-04
3.79686900e-04	1.41466290e-03
-9.97901000e-05	1.19893820e-03
4.47081900e-04	1.90080760e-03
1.05168890e-03	1.54409050e-03
7.85413900e-04	1.26789920e-03
1.28851290e-03	7.71098200e-04
1.25372490e-03	2.23004200e-04
2.15448390e-03	1.53911200e-04
1.92487490e-03	-2.06783800e-04
2.38519290e-03	3.86353200e-04
2.15861590e-03	1.02279420e-03
1.94213490e-03	1.96088060e-03
9.99313900e-04	8.59009200e-04
1.34221590e-03	9.43234200e-04
9.90202900e-04	9.14596200e-04
5.77632900e-04	3.66900200e-04
4.22120900e-04	-1.05400800e-04
-1.48849100e-04	1.68534000e-03
-2.60751000e-05	2.48742860e-03
2.09262900e-04	2.04330560e-03
-6.75147100e-04	2.40391115e-03
-5.29267100e-04	2.36015929e-03
-1.58025610e-03	8.49955200e-04
-7.52831100e-04	8.05191200e-04
-8.22476100e-04	6.50609200e-04
-4.08292100e-04	1.46378200e-04
2.77278900e-04	1.04052520e-03
8.47277900e-04	1.46150200e-04
4.66163900e-04	6.65523200e-04
1.00725790e-03	3.28615200e-04
-4.50470100e-04	7.38353200e-04
9.27399900e-04	-2.37964800e-04
1.46392290e-03	-3.92528800e-04
1.39488790e-03	-4.74031800e-04
5.83489900e-04	2.48157200e-04
6.66855900e-04	-2.58256800e-04
1.01777190e-03	1.02184200e-04
1.17459190e-03	-7.90093800e-04
1.42379590e-03	-8.94336800e-04
1.60868590e-03	1.91483200e-04
-5.95345100e-04	-5.35139800e-04
-6.16455100e-04	-2.89674800e-04
-3.63304100e-04	1.77448200e-04
2.89264900e-04	6.28657200e-04
5.09959000e-05	1.32143300e-03
-4.91593100e-04	1.24451520e-03
-7.06588100e-04	3.79007200e-04
9.21769900e-04	1.24016420e-03
-1.04391310e-03	1.33489890e-03
-2.00498100e-04	4.90566200e-04
-6.34670100e-04	9.37272200e-04
-1.13487810e-03	2.30364200e-04
7.30391900e-04	8.37008200e-04
7.64436900e-04	9.51550200e-04
1.17483590e-03	4.91276200e-04
4.20086900e-04	4.81951200e-04
7.46351900e-04	1.59416580e-03
7.83461900e-04	2.07378580e-03
1.06001190e-03	1.28336520e-03
1.96552390e-03	1.25053820e-03
1.17181490e-03	7.45779200e-04
1.07714490e-03	3.18877200e-04
1.00831290e-03	6.08957200e-04
4.64146900e-04	8.62568200e-04
7.82446900e-04	1.09182120e-03
1.39051900e-04	1.48862010e-03
1.84349900e-04	1.75424270e-03
1.10071090e-03	1.76062300e-03
1.44630190e-03	2.13290570e-03
5.39091900e-04	1.76680670e-03
-5.81426100e-04	1.20427820e-03
-7.59749100e-04	1.15490420e-03
-2.70691000e-05	1.35780600e-03
-1.51898610e-03	3.10925530e-03
-1.67716100e-04	1.72757240e-03
-5.31102100e-04	1.87091560e-03
-2.31903100e-04	1.47304610e-03
1.35623900e-04	3.72582000e-05
-2.10101100e-04	1.86032460e-03
7.85847900e-04	1.03565920e-03
1.12488990e-03	-7.92298000e-05
1.68805590e-03	2.54197200e-04
-3.26831000e-05	1.78738800e-03
2.13908290e-03	-3.70066800e-04
