# Supplementary material for: Observation of angular momentum transfer among crystal lattice modes
Source: Nat Phys. 2026 May 12;22(7):1100–6. doi: 10.1038/s41567-026-03274-8 (PMC13423836; doi:10.1038/s41567-026-03274-8)
Supplement: Supplementary file 12 — Source data for Extended Data Fig. 3a–d. [file 41567_2026_3274_MOESM12_ESM.zip › extended_fig3a_EOS_linear_THz.txt]

EOS of the linearly polarized THz pulse
Time (ps)	E-field (MV/cm)
-4.59000000e+00	7.43970415e-03
-4.58000000e+00	7.57838675e-03
-4.57000000e+00	7.73139017e-03
-4.56000000e+00	7.89064153e-03
-4.55000000e+00	8.04690269e-03
-4.54000000e+00	8.19014323e-03
-4.53000000e+00	8.30997324e-03
-4.52000000e+00	8.39611594e-03
-4.51000000e+00	8.43889710e-03
-4.50000000e+00	8.42972629e-03
-4.49000000e+00	8.36154442e-03
-4.48000000e+00	8.22921329e-03
-4.47000000e+00	8.02982478e-03
-4.46000000e+00	7.76291143e-03
-4.45000000e+00	7.43054479e-03
-4.44000000e+00	7.03731398e-03
-4.43000000e+00	6.59018310e-03
-4.42000000e+00	6.09823300e-03
-4.41000000e+00	5.57229921e-03
-4.40000000e+00	5.02452388e-03
-4.39000000e+00	4.46784438e-03
-4.38000000e+00	3.91544491e-03
-4.37000000e+00	3.38019956e-03
-4.36000000e+00	2.87413566e-03
-4.35000000e+00	2.40794500e-03
-4.34000000e+00	1.99056764e-03
-4.33000000e+00	1.62886839e-03
-4.32000000e+00	1.32742093e-03
-4.31000000e+00	1.08840790e-03
-4.30000000e+00	9.11638738e-04
-4.29000000e+00	7.94680391e-04
-4.28000000e+00	7.33089965e-04
-4.27000000e+00	7.20732955e-04
-4.26000000e+00	7.50166675e-04
-4.25000000e+00	8.13065703e-04
-4.24000000e+00	9.00664909e-04
-4.23000000e+00	1.00419586e-03
-4.22000000e+00	1.11529399e-03
-4.21000000e+00	1.22635697e-03
-4.20000000e+00	1.33083820e-03
-4.19000000e+00	1.42346442e-03
-4.18000000e+00	1.50037086e-03
-4.17000000e+00	1.55915266e-03
-4.16000000e+00	1.59883590e-03
-4.15000000e+00	1.61977578e-03
-4.14000000e+00	1.62349305e-03
-4.13000000e+00	1.61246233e-03
-4.12000000e+00	1.58986770e-03
-4.11000000e+00	1.55934138e-03
-4.10000000e+00	1.52470122e-03
-4.09000000e+00	1.48970140e-03
-4.08000000e+00	1.45780892e-03
-4.07000000e+00	1.43201576e-03
-4.06000000e+00	1.41469421e-03
-4.05000000e+00	1.40749935e-03
-4.04000000e+00	1.41132014e-03
-4.03000000e+00	1.42627753e-03
-4.02000000e+00	1.45176579e-03
-4.01000000e+00	1.48653118e-03
-4.00000000e+00	1.52878062e-03
-3.99000000e+00	1.57631227e-03
-3.98000000e+00	1.62665943e-03
-3.97000000e+00	1.67723929e-03
-3.96000000e+00	1.72549873e-03
-3.95000000e+00	1.76905017e-03
-3.94000000e+00	1.80579154e-03
-3.93000000e+00	1.83400581e-03
-3.92000000e+00	1.85243689e-03
-3.91000000e+00	1.86033994e-03
-3.90000000e+00	1.85750537e-03
-3.89000000e+00	1.84425722e-03
-3.88000000e+00	1.82142728e-03
-3.87000000e+00	1.79030734e-03
-3.86000000e+00	1.75258267e-03
-3.85000000e+00	1.71025019e-03
-3.84000000e+00	1.66552521e-03
-3.83000000e+00	1.62074095e-03
-3.82000000e+00	1.57824467e-03
-3.81000000e+00	1.54029480e-03
-3.80000000e+00	1.50896267e-03
-3.79000000e+00	1.48604260e-03
-3.78000000e+00	1.47297352e-03
-3.77000000e+00	1.47077492e-03
-3.76000000e+00	1.47999947e-03
-3.75000000e+00	1.50070408e-03
-3.74000000e+00	1.53244056e-03
-3.73000000e+00	1.57426645e-03
-3.72000000e+00	1.62477585e-03
-3.71000000e+00	1.68214945e-03
-3.70000000e+00	1.74422231e-03
-3.69000000e+00	1.80856708e-03
-3.68000000e+00	1.87258983e-03
-3.67000000e+00	1.93363509e-03
-3.66000000e+00	1.98909597e-03
-3.65000000e+00	2.03652519e-03
-3.64000000e+00	2.07374213e-03
-3.63000000e+00	2.09893154e-03
-3.62000000e+00	2.11072911e-03
-3.61000000e+00	2.10828984e-03
-3.60000000e+00	2.09133561e-03
-3.59000000e+00	2.06017898e-03
-3.58000000e+00	2.01572144e-03
-3.57000000e+00	1.95942514e-03
-3.56000000e+00	1.89325846e-03
-3.55000000e+00	1.81961696e-03
-3.54000000e+00	1.74122233e-03
-3.53000000e+00	1.66100321e-03
-3.52000000e+00	1.58196270e-03
-3.51000000e+00	1.50703808e-03
-3.50000000e+00	1.43895908e-03
-3.49000000e+00	1.38011116e-03
-3.48000000e+00	1.33241059e-03
-3.47000000e+00	1.29719760e-03
-3.46000000e+00	1.27515366e-03
-3.45000000e+00	1.26624796e-03
-3.44000000e+00	1.26971695e-03
-3.43000000e+00	1.28407972e-03
-3.42000000e+00	1.30719011e-03
-3.41000000e+00	1.33632483e-03
-3.40000000e+00	1.36830503e-03
-3.39000000e+00	1.39964676e-03
-3.38000000e+00	1.42673429e-03
-3.37000000e+00	1.44600842e-03
-3.36000000e+00	1.45416080e-03
-3.35000000e+00	1.44832457e-03
-3.34000000e+00	1.42625089e-03
-3.33000000e+00	1.38646164e-03
-3.32000000e+00	1.32836874e-03
-3.31000000e+00	1.25235223e-03
-3.30000000e+00	1.15979089e-03
-3.29000000e+00	1.05304134e-03
-3.28000000e+00	9.35364344e-04
-3.27000000e+00	8.10799566e-04
-3.26000000e+00	6.83993168e-04
-3.25000000e+00	5.59985137e-04
-3.24000000e+00	4.43965902e-04
-3.23000000e+00	3.41013876e-04
-3.22000000e+00	2.55827113e-04
-3.21000000e+00	1.92463189e-04
-3.20000000e+00	1.54101612e-04
-3.19000000e+00	1.42842416e-04
-3.18000000e+00	1.59553197e-04
-3.17000000e+00	2.03774678e-04
-3.16000000e+00	2.73692064e-04
-3.15000000e+00	3.66176062e-04
-3.14000000e+00	4.76893763e-04
-3.13000000e+00	6.00485668e-04
-3.12000000e+00	7.30801415e-04
-3.11000000e+00	8.61183213e-04
-3.10000000e+00	9.84783111e-04
-3.09000000e+00	1.09489794e-03
-3.08000000e+00	1.18530444e-03
-3.07000000e+00	1.25057667e-03
-3.06000000e+00	1.28636850e-03
-3.05000000e+00	1.28964540e-03
-3.04000000e+00	1.25885259e-03
-3.03000000e+00	1.19400957e-03
-3.02000000e+00	1.09672509e-03
-3.01000000e+00	9.70130935e-04
-3.00000000e+00	8.18737003e-04
-2.99000000e+00	6.48214781e-04
-2.98000000e+00	4.65119878e-04
-2.97000000e+00	2.76567856e-04
-2.96000000e+00	8.98801120e-05
-2.95000000e+00	-8.77817059e-05
-2.94000000e+00	-2.49773521e-04
-2.93000000e+00	-3.90299962e-04
-2.92000000e+00	-5.04701171e-04
-2.91000000e+00	-5.89679925e-04
-2.90000000e+00	-6.43456802e-04
-2.89000000e+00	-6.65844902e-04
-2.88000000e+00	-6.58239929e-04
-2.87000000e+00	-6.23525940e-04
-2.86000000e+00	-5.65901675e-04
-2.85000000e+00	-4.90636662e-04
-2.84000000e+00	-4.03770211e-04
-2.83000000e+00	-3.11769545e-04
-2.82000000e+00	-2.21165690e-04
-2.81000000e+00	-1.38187009e-04
-2.80000000e+00	-6.84105270e-05
-2.79000000e+00	-1.64502614e-05
-2.78000000e+00	1.43001644e-05
-2.77000000e+00	2.18563352e-05
-2.76000000e+00	5.75275564e-06
-2.75000000e+00	-3.29326695e-05
-2.74000000e+00	-9.16407573e-05
-2.73000000e+00	-1.66476282e-04
-2.72000000e+00	-2.52428166e-04
-2.71000000e+00	-3.43652253e-04
-2.70000000e+00	-4.33800797e-04
-2.69000000e+00	-5.16380194e-04
-2.68000000e+00	-5.85116998e-04
-2.67000000e+00	-6.34311860e-04
-2.66000000e+00	-6.59161894e-04
-2.65000000e+00	-6.56033857e-04
-2.64000000e+00	-6.22673478e-04
-2.63000000e+00	-5.58339994e-04
-2.62000000e+00	-4.63859253e-04
-2.61000000e+00	-3.41593330e-04
-2.60000000e+00	-1.95329284e-04
-2.59000000e+00	-3.00940315e-05
-2.58000000e+00	1.48093743e-04
-2.57000000e+00	3.32520535e-04
-2.56000000e+00	5.16107369e-04
-2.55000000e+00	6.91753732e-04
-2.54000000e+00	8.52677899e-04
-2.53000000e+00	9.92736098e-04
-2.52000000e+00	1.10670452e-03
-2.51000000e+00	1.19051054e-03
-2.50000000e+00	1.24140250e-03
-2.49000000e+00	1.25805093e-03
-2.48000000e+00	1.24057763e-03
-2.47000000e+00	1.19051316e-03
-2.46000000e+00	1.11068643e-03
-2.45000000e+00	1.00505387e-03
-2.44000000e+00	8.78478209e-04
-2.43000000e+00	7.36469187e-04
-2.42000000e+00	5.84900090e-04
-2.41000000e+00	4.29714829e-04
-2.40000000e+00	2.76640214e-04
-2.39000000e+00	1.30917465e-04
-2.38000000e+00	-2.93442418e-06
-2.37000000e+00	-1.21312808e-04
-2.36000000e+00	-2.21674779e-04
-2.35000000e+00	-3.02624382e-04
-2.34000000e+00	-3.63941147e-04
-2.33000000e+00	-4.06550417e-04
-2.32000000e+00	-4.32438781e-04
-2.31000000e+00	-4.44520463e-04
-2.30000000e+00	-4.46462705e-04
-2.29000000e+00	-4.42479787e-04
-2.28000000e+00	-4.37106472e-04
-2.27000000e+00	-4.34962126e-04
-2.26000000e+00	-4.40516698e-04
-2.25000000e+00	-4.57869137e-04
-2.24000000e+00	-4.90547729e-04
-2.23000000e+00	-5.41340413e-04
-2.22000000e+00	-6.12161429e-04
-2.21000000e+00	-7.03958789e-04
-2.20000000e+00	-8.16665225e-04
-2.19000000e+00	-9.49193395e-04
-2.18000000e+00	-1.09947446e-03
-2.17000000e+00	-1.26453762e-03
-2.16000000e+00	-1.44062688e-03
-2.15000000e+00	-1.62335016e-03
-2.14000000e+00	-1.80785513e-03
-2.13000000e+00	-1.98902515e-03
-2.12000000e+00	-2.16168844e-03
-2.11000000e+00	-2.32083294e-03
-2.10000000e+00	-2.46181939e-03
-2.09000000e+00	-2.58058459e-03
-2.08000000e+00	-2.67382738e-03
-2.07000000e+00	-2.73916970e-03
-2.06000000e+00	-2.77528586e-03
-2.05000000e+00	-2.78199379e-03
-2.04000000e+00	-2.76030294e-03
-2.03000000e+00	-2.71241509e-03
-2.02000000e+00	-2.64167570e-03
-2.01000000e+00	-2.55247529e-03
-2.00000000e+00	-2.45010276e-03
-1.99000000e+00	-2.34055417e-03
-1.98000000e+00	-2.23030328e-03
-1.97000000e+00	-2.12604208e-03
-1.96000000e+00	-2.03440128e-03
-1.95000000e+00	-1.96166267e-03
-1.94000000e+00	-1.91347608e-03
-1.93000000e+00	-1.89459440e-03
-1.92000000e+00	-1.90863984e-03
-1.91000000e+00	-1.95791403e-03
-1.90000000e+00	-2.04326289e-03
-1.89000000e+00	-2.16400512e-03
-1.88000000e+00	-2.31793051e-03
-1.87000000e+00	-2.50137100e-03
-1.86000000e+00	-2.70934393e-03
-1.85000000e+00	-2.93576346e-03
-1.84000000e+00	-3.17371232e-03
-1.83000000e+00	-3.41576303e-03
-1.82000000e+00	-3.65433451e-03
-1.81000000e+00	-3.88206803e-03
-1.80000000e+00	-4.09220462e-03
-1.79000000e+00	-4.27894546e-03
-1.78000000e+00	-4.43777704e-03
-1.77000000e+00	-4.56574367e-03
-1.76000000e+00	-4.66165238e-03
-1.75000000e+00	-4.72619768e-03
-1.74000000e+00	-4.76199764e-03
-1.73000000e+00	-4.77353643e-03
-1.72000000e+00	-4.76701354e-03
-1.71000000e+00	-4.75010405e-03
-1.70000000e+00	-4.73163938e-03
-1.69000000e+00	-4.72122195e-03
-1.68000000e+00	-4.72879103e-03
-1.67000000e+00	-4.76415998e-03
-1.66000000e+00	-4.83654713e-03
-1.65000000e+00	-4.95412321e-03
-1.64000000e+00	-5.12359827e-03
-1.63000000e+00	-5.34986916e-03
-1.62000000e+00	-5.63574629e-03
-1.61000000e+00	-5.98177439e-03
-1.60000000e+00	-6.38615777e-03
-1.59000000e+00	-6.84479507e-03
-1.58000000e+00	-7.35142322e-03
-1.57000000e+00	-7.89786467e-03
-1.56000000e+00	-8.47436651e-03
-1.55000000e+00	-9.07001558e-03
-1.54000000e+00	-9.67320945e-03
-1.53000000e+00	-1.02721603e-02
-1.52000000e+00	-1.08554072e-02
-1.51000000e+00	-1.14123113e-02
-1.50000000e+00	-1.19335100e-02
-1.49000000e+00	-1.24113082e-02
-1.48000000e+00	-1.28399876e-02
-1.47000000e+00	-1.32160198e-02
-1.46000000e+00	-1.35381747e-02
-1.45000000e+00	-1.38075188e-02
-1.44000000e+00	-1.40273079e-02
-1.43000000e+00	-1.42027800e-02
-1.42000000e+00	-1.43408618e-02
-1.41000000e+00	-1.44498063e-02
-1.40000000e+00	-1.45387816e-02
-1.39000000e+00	-1.46174339e-02
-1.38000000e+00	-1.46954487e-02
-1.37000000e+00	-1.47821336e-02
-1.36000000e+00	-1.48860437e-02
-1.35000000e+00	-1.50146702e-02
-1.34000000e+00	-1.51742060e-02
-1.33000000e+00	-1.53693988e-02
-1.32000000e+00	-1.56034977e-02
-1.31000000e+00	-1.58782929e-02
-1.30000000e+00	-1.61942425e-02
-1.29000000e+00	-1.65506762e-02
-1.28000000e+00	-1.69460616e-02
-1.27000000e+00	-1.73783138e-02
-1.26000000e+00	-1.78451283e-02
-1.25000000e+00	-1.83443155e-02
-1.24000000e+00	-1.88741152e-02
-1.23000000e+00	-1.94334700e-02
-1.22000000e+00	-2.00222418e-02
-1.21000000e+00	-2.06413557e-02
-1.20000000e+00	-2.12928626e-02
-1.19000000e+00	-2.19799162e-02
-1.18000000e+00	-2.27066638e-02
-1.17000000e+00	-2.34780583e-02
-1.16000000e+00	-2.42996008e-02
-1.15000000e+00	-2.51770294e-02
-1.14000000e+00	-2.61159712e-02
-1.13000000e+00	-2.71215804e-02
-1.12000000e+00	-2.81981810e-02
-1.11000000e+00	-2.93489380e-02
-1.10000000e+00	-3.05755775e-02
-1.09000000e+00	-3.18781719e-02
-1.08000000e+00	-3.32550062e-02
-1.07000000e+00	-3.47025365e-02
-1.06000000e+00	-3.62154448e-02
-1.05000000e+00	-3.77867924e-02
-1.04000000e+00	-3.94082673e-02
-1.03000000e+00	-4.10705159e-02
-1.02000000e+00	-4.27635464e-02
-1.01000000e+00	-4.44771866e-02
-1.00000000e+00	-4.62015753e-02
-9.90000000e-01	-4.79276655e-02
-9.80000000e-01	-4.96477177e-02
-9.70000000e-01	-5.13557580e-02
-9.60000000e-01	-5.30479818e-02
-9.50000000e-01	-5.47230834e-02
-9.40000000e-01	-5.63824945e-02
-9.30000000e-01	-5.80305211e-02
-9.20000000e-01	-5.96743701e-02
-9.10000000e-01	-6.13240652e-02
-9.00000000e-01	-6.29922527e-02
-8.90000000e-01	-6.46939071e-02
-8.80000000e-01	-6.64459492e-02
-8.70000000e-01	-6.82667934e-02
-8.60000000e-01	-7.01758454e-02
-8.50000000e-01	-7.21929737e-02
-8.40000000e-01	-7.43379804e-02
-8.30000000e-01	-7.66300947e-02
-8.20000000e-01	-7.90875149e-02
-8.10000000e-01	-8.17270190e-02
-8.00000000e-01	-8.45636630e-02
-7.90000000e-01	-8.76105796e-02
-7.80000000e-01	-9.08788863e-02
-7.70000000e-01	-9.43777059e-02
-7.60000000e-01	-9.81142958e-02
-7.50000000e-01	-1.02094279e-01
-7.40000000e-01	-1.06321963e-01
-7.30000000e-01	-1.10800732e-01
-7.20000000e-01	-1.15533489e-01
-7.10000000e-01	-1.20523133e-01
-7.00000000e-01	-1.25773044e-01
-6.90000000e-01	-1.31287570e-01
-6.80000000e-01	-1.37072478e-01
-6.70000000e-01	-1.43135377e-01
-6.60000000e-01	-1.49486098e-01
-6.50000000e-01	-1.56137016e-01
-6.40000000e-01	-1.63103321e-01
-6.30000000e-01	-1.70403248e-01
-6.20000000e-01	-1.78058239e-01
-6.10000000e-01	-1.86093071e-01
-6.00000000e-01	-1.94535925e-01
-5.90000000e-01	-2.03418400e-01
-5.80000000e-01	-2.12775452e-01
-5.70000000e-01	-2.22645246e-01
-5.60000000e-01	-2.33068885e-01
-5.50000000e-01	-2.44089980e-01
-5.40000000e-01	-2.55754015e-01
-5.30000000e-01	-2.68107453e-01
-5.20000000e-01	-2.81196541e-01
-5.10000000e-01	-2.95065738e-01
-5.00000000e-01	-3.09755736e-01
-4.90000000e-01	-3.25301034e-01
-4.80000000e-01	-3.41727027e-01
-4.70000000e-01	-3.59046629e-01
-4.60000000e-01	-3.77256445e-01
-4.50000000e-01	-3.96332536e-01
-4.40000000e-01	-4.16225883e-01
-4.30000000e-01	-4.36857655e-01
-4.20000000e-01	-4.58114441e-01
-4.10000000e-01	-4.79843625e-01
-4.00000000e-01	-5.01849126e-01
-3.90000000e-01	-5.23887709e-01
-3.80000000e-01	-5.45666135e-01
-3.70000000e-01	-5.66839369e-01
-3.60000000e-01	-5.87010083e-01
-3.50000000e-01	-6.05729666e-01
-3.40000000e-01	-6.22500908e-01
-3.30000000e-01	-6.36782485e-01
-3.20000000e-01	-6.47995327e-01
-3.10000000e-01	-6.55530874e-01
-3.00000000e-01	-6.58761163e-01
-2.90000000e-01	-6.57050626e-01
-2.80000000e-01	-6.49769411e-01
-2.70000000e-01	-6.36307959e-01
-2.60000000e-01	-6.16092546e-01
-2.50000000e-01	-5.88601422e-01
-2.40000000e-01	-5.53381175e-01
-2.30000000e-01	-5.10062901e-01
-2.20000000e-01	-4.58377791e-01
-2.10000000e-01	-3.98171723e-01
-2.00000000e-01	-3.29418473e-01
-1.90000000e-01	-2.52231206e-01
-1.80000000e-01	-1.66871921e-01
-1.70000000e-01	-7.37585633e-02
-1.60000000e-01	2.65304309e-02
-1.50000000e-01	1.33254374e-01
-1.40000000e-01	2.45511528e-01
-1.30000000e-01	3.62243416e-01
-1.20000000e-01	4.82242381e-01
-1.10000000e-01	6.04162494e-01
-1.00000000e-01	7.26533896e-01
-9.00000000e-02	8.47780642e-01
-8.00000000e-02	9.66242047e-01
-7.00000000e-02	1.08019751e+00
-6.00000000e-02	1.18789471e+00
-5.00000000e-02	1.28758093e+00
-4.00000000e-02	1.37753722e+00
-3.00000000e-02	1.45611495e+00
-2.00000000e-02	1.52177400e+00
-1.00000000e-02	1.57312200e+00
-6.21724894e-15	1.60895342e+00
1.00000000e-02	1.62828750e+00
2.00000000e-02	1.63040383e+00
3.00000000e-02	1.61487398e+00
4.00000000e-02	1.58158803e+00
5.00000000e-02	1.53077440e+00
6.00000000e-02	1.46301186e+00
7.00000000e-02	1.37923239e+00
8.00000000e-02	1.28071421e+00
9.00000000e-02	1.16906431e+00
1.00000000e-01	1.04619032e+00
1.10000000e-01	9.14262010e-01
1.20000000e-01	7.75663167e-01
1.30000000e-01	6.32934921e-01
1.40000000e-01	4.88712273e-01
1.50000000e-01	3.45655748e-01
1.60000000e-01	2.06380491e-01
1.70000000e-01	7.33853494e-02
1.80000000e-01	-5.10154560e-02
1.90000000e-01	-1.64755477e-01
2.00000000e-01	-2.66071558e-01
2.10000000e-01	-3.53549569e-01
2.20000000e-01	-4.26158576e-01
2.30000000e-01	-4.83272153e-01
2.40000000e-01	-5.24676076e-01
2.50000000e-01	-5.50562224e-01
2.60000000e-01	-5.61509113e-01
2.70000000e-01	-5.58450043e-01
2.80000000e-01	-5.42630347e-01
2.90000000e-01	-5.15555683e-01
3.00000000e-01	-4.78933619e-01
3.10000000e-01	-4.34610993e-01
3.20000000e-01	-3.84509623e-01
3.30000000e-01	-3.30562895e-01
3.40000000e-01	-2.74655624e-01
3.50000000e-01	-2.18569309e-01
3.60000000e-01	-1.63934573e-01
3.70000000e-01	-1.12192159e-01
3.80000000e-01	-6.45633977e-02
3.90000000e-01	-2.20305956e-02
4.00000000e-01	1.46726570e-02
4.10000000e-01	4.50617014e-02
4.20000000e-01	6.88923537e-02
4.30000000e-01	8.61448886e-02
4.40000000e-01	9.70018033e-02
4.50000000e-01	1.01820840e-01
4.60000000e-01	1.01104804e-01
4.70000000e-01	9.54696816e-02
4.80000000e-01	8.56124881e-02
4.90000000e-01	7.22800890e-02
5.00000000e-01	5.62400716e-02
5.10000000e-01	3.82544975e-02
5.20000000e-01	1.90571325e-02
5.30000000e-01	-6.65482755e-04
5.40000000e-01	-2.02889842e-02
5.50000000e-01	-3.92622095e-02
5.60000000e-01	-5.71145118e-02
5.70000000e-01	-7.34596941e-02
5.80000000e-01	-8.79969774e-02
5.90000000e-01	-1.00509457e-01
6.00000000e-01	-1.10860508e-01
6.10000000e-01	-1.18988569e-01
6.20000000e-01	-1.24900718e-01
6.30000000e-01	-1.28665347e-01
6.40000000e-01	-1.30404243e-01
6.50000000e-01	-1.30284267e-01
6.60000000e-01	-1.28508813e-01
6.70000000e-01	-1.25309162e-01
6.80000000e-01	-1.20935844e-01
6.90000000e-01	-1.15650096e-01
7.00000000e-01	-1.09715528e-01
7.10000000e-01	-1.03390106e-01
7.20000000e-01	-9.69186021e-02
7.30000000e-01	-9.05256739e-02
7.40000000e-01	-8.44097718e-02
7.50000000e-01	-7.87380653e-02
7.60000000e-01	-7.36425958e-02
7.70000000e-01	-6.92178354e-02
7.80000000e-01	-6.55198000e-02
7.90000000e-01	-6.25668120e-02
8.00000000e-01	-6.03419347e-02
8.10000000e-01	-5.87970247e-02
8.20000000e-01	-5.78582575e-02
8.30000000e-01	-5.74328895e-02
8.40000000e-01	-5.74169407e-02
8.50000000e-01	-5.77034052e-02
8.60000000e-01	-5.81905461e-02
8.70000000e-01	-5.87897972e-02
8.80000000e-01	-5.94327953e-02
8.90000000e-01	-6.00770881e-02
9.00000000e-01	-6.07101213e-02
9.10000000e-01	-6.13511915e-02
9.20000000e-01	-6.20511561e-02
9.30000000e-01	-6.28898205e-02
9.40000000e-01	-6.39710567e-02
9.50000000e-01	-6.54158490e-02
9.60000000e-01	-6.73535967e-02
9.70000000e-01	-6.99121254e-02
9.80000000e-01	-7.32069575e-02
9.90000000e-01	-7.73304626e-02
1.00000000e+00	-8.23415450e-02
1.01000000e+00	-8.82565259e-02
1.02000000e+00	-9.50418344e-02
1.03000000e+00	-1.02609046e-01
1.04000000e+00	-1.10812692e-01
1.05000000e+00	-1.19451128e-01
1.06000000e+00	-1.28270574e-01
1.07000000e+00	-1.36972274e-01
1.08000000e+00	-1.45222550e-01
1.09000000e+00	-1.52665339e-01
1.10000000e+00	-1.58936655e-01
1.11000000e+00	-1.63680318e-01
1.12000000e+00	-1.66564166e-01
1.13000000e+00	-1.67295942e-01
1.14000000e+00	-1.65638043e-01
1.15000000e+00	-1.61420354e-01
1.16000000e+00	-1.54550471e-01
1.17000000e+00	-1.45020763e-01
1.18000000e+00	-1.32911848e-01
1.19000000e+00	-1.18392258e-01
1.20000000e+00	-1.01714264e-01
1.21000000e+00	-8.32060112e-02
1.22000000e+00	-6.32603159e-02
1.23000000e+00	-4.23206403e-02
1.24000000e+00	-2.08649025e-02
1.25000000e+00	6.12114721e-04
1.26000000e+00	2.16169295e-02
1.27000000e+00	4.16752526e-02
1.28000000e+00	6.03487830e-02
1.29000000e+00	7.72501531e-02
1.30000000e+00	9.20553751e-02
1.31000000e+00	1.04513281e-01
1.32000000e+00	1.14451610e-01
1.33000000e+00	1.21779577e-01
1.34000000e+00	1.26486927e-01
1.35000000e+00	1.28639687e-01
1.36000000e+00	1.28372929e-01
1.37000000e+00	1.25881076e-01
1.38000000e+00	1.21406297e-01
1.39000000e+00	1.15225692e-01
1.40000000e+00	1.07637930e-01
1.41000000e+00	9.89500441e-02
1.42000000e+00	8.94650160e-02
1.43000000e+00	7.94707062e-02
1.44000000e+00	6.92305953e-02
1.45000000e+00	5.89766579e-02
1.46000000e+00	4.89045626e-02
1.47000000e+00	3.91712448e-02
1.48000000e+00	2.98947660e-02
1.49000000e+00	2.11562432e-02
1.50000000e+00	1.30035324e-02
1.51000000e+00	5.45626508e-03
1.52000000e+00	-1.48821006e-03
1.53000000e+00	-7.84845415e-03
1.54000000e+00	-1.36525944e-02
1.55000000e+00	-1.89324355e-02
1.56000000e+00	-2.37183873e-02
1.57000000e+00	-2.80354915e-02
1.58000000e+00	-3.19007299e-02
1.59000000e+00	-3.53216994e-02
1.60000000e+00	-3.82966342e-02
1.61000000e+00	-4.08156599e-02
1.62000000e+00	-4.28630848e-02
1.63000000e+00	-4.44204648e-02
1.64000000e+00	-4.54701388e-02
1.65000000e+00	-4.59989067e-02
1.66000000e+00	-4.60015298e-02
1.67000000e+00	-4.54837548e-02
1.68000000e+00	-4.44646115e-02
1.69000000e+00	-4.29777932e-02
1.70000000e+00	-4.10720035e-02
1.71000000e+00	-3.88102302e-02
1.72000000e+00	-3.62679864e-02
1.73000000e+00	-3.35306334e-02
1.74000000e+00	-3.06899620e-02
1.75000000e+00	-2.78402603e-02
1.76000000e+00	-2.50741264e-02
1.77000000e+00	-2.24783009e-02
1.78000000e+00	-2.01297858e-02
1.79000000e+00	-1.80924955e-02
1.80000000e+00	-1.64146425e-02
1.81000000e+00	-1.51270094e-02
1.82000000e+00	-1.42421980e-02
1.83000000e+00	-1.37548764e-02
1.84000000e+00	-1.36429814e-02
1.85000000e+00	-1.38697717e-02
1.86000000e+00	-1.43865753e-02
1.87000000e+00	-1.51360323e-02
1.88000000e+00	-1.60556128e-02
1.89000000e+00	-1.70811769e-02
1.90000000e+00	-1.81503551e-02
1.91000000e+00	-1.92055466e-02
1.92000000e+00	-2.01963720e-02
1.93000000e+00	-2.10814620e-02
1.94000000e+00	-2.18295173e-02
1.95000000e+00	-2.24196300e-02
1.96000000e+00	-2.28409112e-02
1.97000000e+00	-2.30915180e-02
1.98000000e+00	-2.31772107e-02
1.99000000e+00	-2.31096005e-02
2.00000000e+00	-2.29042595e-02
2.01000000e+00	-2.25788663e-02
2.02000000e+00	-2.21515450e-02
2.03000000e+00	-2.16395289e-02
2.04000000e+00	-2.10582447e-02
2.05000000e+00	-2.04208675e-02
2.06000000e+00	-1.97383545e-02
2.07000000e+00	-1.90199136e-02
2.08000000e+00	-1.82738277e-02
2.09000000e+00	-1.75085177e-02
2.10000000e+00	-1.67337038e-02
2.11000000e+00	-1.59615166e-02
2.12000000e+00	-1.52074074e-02
2.13000000e+00	-1.44907249e-02
2.14000000e+00	-1.38348522e-02
2.15000000e+00	-1.32668328e-02
2.16000000e+00	-1.28164633e-02
2.17000000e+00	-1.25148722e-02
2.18000000e+00	-1.23926572e-02
2.19000000e+00	-1.24776956e-02
2.20000000e+00	-1.27927780e-02
2.21000000e+00	-1.33532434e-02
2.22000000e+00	-1.41648067e-02
2.23000000e+00	-1.52217682e-02
2.24000000e+00	-1.65057784e-02
2.25000000e+00	-1.79853043e-02
2.26000000e+00	-1.96158975e-02
2.27000000e+00	-2.13413167e-02
2.28000000e+00	-2.30954958e-02
2.29000000e+00	-2.48052928e-02
2.30000000e+00	-2.63938911e-02
2.31000000e+00	-2.77846795e-02
2.32000000e+00	-2.89053903e-02
2.33000000e+00	-2.96922481e-02
2.34000000e+00	-3.00938699e-02
2.35000000e+00	-3.00746598e-02
2.36000000e+00	-2.96174630e-02
2.37000000e+00	-2.87252828e-02
2.38000000e+00	-2.74219141e-02
2.39000000e+00	-2.57514117e-02
2.40000000e+00	-2.37763814e-02
2.41000000e+00	-2.15751554e-02
2.42000000e+00	-1.92379846e-02
2.43000000e+00	-1.68624474e-02
2.44000000e+00	-1.45483259e-02
2.45000000e+00	-1.23922429e-02
2.46000000e+00	-1.04823724e-02
2.47000000e+00	-8.89354175e-03
2.48000000e+00	-7.68302325e-03
2.49000000e+00	-6.88727929e-03
2.50000000e+00	-6.51986917e-03
2.51000000e+00	-6.57065954e-03
2.52000000e+00	-7.00640179e-03
2.53000000e+00	-7.77265720e-03
2.54000000e+00	-8.79696834e-03
2.55000000e+00	-9.99309731e-03
2.56000000e+00	-1.12660852e-02
2.57000000e+00	-1.25178346e-02
2.58000000e+00	-1.36528830e-02
2.59000000e+00	-1.45840213e-02
2.60000000e+00	-1.52374195e-02
2.61000000e+00	-1.55569506e-02
2.62000000e+00	-1.55074505e-02
2.63000000e+00	-1.50767180e-02
2.64000000e+00	-1.42761345e-02
2.65000000e+00	-1.31398671e-02
2.66000000e+00	-1.17227066e-02
2.67000000e+00	-1.00966746e-02
2.68000000e+00	-8.34660975e-03
2.69000000e+00	-6.56500516e-03
2.70000000e+00	-4.84641540e-03
2.71000000e+00	-3.28177587e-03
2.72000000e+00	-1.95298301e-03
2.73000000e+00	-9.28065748e-04
2.74000000e+00	-2.57241224e-04
2.75000000e+00	2.99085429e-05
2.76000000e+00	-7.40272521e-05
2.77000000e+00	-5.54124601e-04
2.78000000e+00	-1.37433290e-03
2.79000000e+00	-2.47996865e-03
2.80000000e+00	-3.80132830e-03
2.81000000e+00	-5.25818489e-03
2.82000000e+00	-6.76487864e-03
2.83000000e+00	-8.23567674e-03
2.84000000e+00	-9.59006188e-03
2.85000000e+00	-1.07576165e-02
2.86000000e+00	-1.16821969e-02
2.87000000e+00	-1.23251391e-02
2.88000000e+00	-1.26673005e-02
2.89000000e+00	-1.27098189e-02
2.90000000e+00	-1.24735492e-02
2.91000000e+00	-1.19972289e-02
2.92000000e+00	-1.13344974e-02
2.93000000e+00	-1.05499734e-02
2.94000000e+00	-9.71465002e-03
2.95000000e+00	-8.90091175e-03
2.96000000e+00	-8.17749932e-03
2.97000000e+00	-7.60475135e-03
2.98000000e+00	-7.23043210e-03
2.99000000e+00	-7.08641588e-03
3.00000000e+00	-7.18644284e-03
3.01000000e+00	-7.52509106e-03
3.02000000e+00	-8.07803135e-03
3.03000000e+00	-8.80354836e-03
3.04000000e+00	-9.64523031e-03
3.05000000e+00	-1.05356543e-02
3.06000000e+00	-1.14008307e-02
3.07000000e+00	-1.21651212e-02
3.08000000e+00	-1.27563153e-02
3.09000000e+00	-1.31105383e-02
3.10000000e+00	-1.31766769e-02
3.11000000e+00	-1.29200365e-02
3.12000000e+00	-1.23249934e-02
3.13000000e+00	-1.13964708e-02
3.14000000e+00	-1.01601365e-02
3.15000000e+00	-8.66130581e-03
3.16000000e+00	-6.96261138e-03
3.17000000e+00	-5.14057818e-03
3.18000000e+00	-3.28131223e-03
3.19000000e+00	-1.47556464e-03
3.20000000e+00	1.86528138e-04
3.21000000e+00	1.62070757e-03
3.22000000e+00	2.75353992e-03
3.23000000e+00	3.52674674e-03
3.24000000e+00	3.90065748e-03
3.25000000e+00	3.85657710e-03
3.26000000e+00	3.39792804e-03
3.27000000e+00	2.55010105e-03
3.28000000e+00	1.35902753e-03
3.29000000e+00	-1.11436835e-04
3.30000000e+00	-1.78315634e-03
3.31000000e+00	-3.56816598e-03
3.32000000e+00	-5.37366052e-03
3.33000000e+00	-7.10722381e-03
3.34000000e+00	-8.68198855e-03
3.35000000e+00	-1.00214241e-02
3.36000000e+00	-1.10634750e-02
3.37000000e+00	-1.17638157e-02
3.38000000e+00	-1.20980404e-02
3.39000000e+00	-1.20626766e-02
3.40000000e+00	-1.16749772e-02
3.41000000e+00	-1.09715243e-02
3.42000000e+00	-1.00057444e-02
3.43000000e+00	-8.84449930e-03
3.44000000e+00	-7.56396888e-03
3.45000000e+00	-6.24507866e-03
3.46000000e+00	-4.96874928e-03
3.47000000e+00	-3.81124832e-03
3.48000000e+00	-2.83991357e-03
3.49000000e+00	-2.10948930e-03
3.50000000e+00	-1.65927479e-03
3.51000000e+00	-1.51123182e-03
3.52000000e+00	-1.66913747e-03
3.53000000e+00	-2.11880399e-03
3.54000000e+00	-2.82932391e-03
3.55000000e+00	-3.75523838e-03
3.56000000e+00	-4.83947487e-03
3.57000000e+00	-6.01685870e-03
3.58000000e+00	-7.21797458e-03
3.59000000e+00	-8.37314037e-03
3.60000000e+00	-9.41625609e-03
3.61000000e+00	-1.02883066e-02
3.62000000e+00	-1.09403253e-02
3.63000000e+00	-1.13356640e-02
3.64000000e+00	-1.14514654e-02
3.65000000e+00	-1.12792812e-02
3.66000000e+00	-1.08248396e-02
3.67000000e+00	-1.01070130e-02
3.68000000e+00	-9.15608509e-03
3.69000000e+00	-8.01145672e-03
3.70000000e+00	-6.71895630e-03
3.71000000e+00	-5.32793959e-03
3.72000000e+00	-3.88836725e-03
3.73000000e+00	-2.44804187e-03
3.74000000e+00	-1.05016719e-03
3.75000000e+00	2.68635732e-04
3.76000000e+00	1.47975647e-03
3.77000000e+00	2.56340902e-03
3.78000000e+00	3.50881575e-03
3.79000000e+00	4.31378792e-03
3.80000000e+00	4.98376752e-03
3.81000000e+00	5.53042810e-03
3.82000000e+00	5.96995709e-03
3.83000000e+00	6.32115770e-03
3.84000000e+00	6.60351484e-03
3.85000000e+00	6.83536498e-03
3.86000000e+00	7.03229693e-03
3.87000000e+00	7.20588880e-03
3.88000000e+00	7.36285854e-03
3.89000000e+00	7.50467326e-03
3.90000000e+00	7.62762820e-03
3.91000000e+00	7.72337234e-03
3.92000000e+00	7.77982626e-03
3.93000000e+00	7.78241170e-03
3.94000000e+00	7.71549176e-03
3.95000000e+00	7.56390850e-03
3.96000000e+00	7.31450043e-03
3.97000000e+00	6.95748634e-03
3.98000000e+00	6.48761428e-03
3.99000000e+00	5.90499283e-03
4.00000000e+00	5.21554630e-03
4.01000000e+00	4.43106303e-03
4.02000000e+00	3.56883506e-03
4.03000000e+00	2.65091650e-03
4.04000000e+00	1.70305374e-03
4.05000000e+00	7.53362920e-04
4.06000000e+00	-1.69153849e-04
4.07000000e+00	-1.03615228e-03
4.08000000e+00	-1.82144617e-03
4.09000000e+00	-2.50236549e-03
4.10000000e+00	-3.06088492e-03
4.11000000e+00	-3.48445323e-03
4.12000000e+00	-3.76647536e-03
4.13000000e+00	-3.90642383e-03
4.14000000e+00	-3.90958182e-03
4.15000000e+00	-3.78644537e-03
4.16000000e+00	-3.55183449e-03
4.17000000e+00	-3.22378183e-03
4.18000000e+00	-2.82228068e-03
4.19000000e+00	-2.36798170e-03
4.20000000e+00	-1.88092865e-03
4.21000000e+00	-1.37941810e-03
4.22000000e+00	-8.79056969e-04
4.23000000e+00	-3.92075449e-04
4.24000000e+00	7.30667100e-05
4.25000000e+00	5.11764837e-04
4.26000000e+00	9.23051807e-04
4.27000000e+00	1.30910697e-03
4.28000000e+00	1.67453946e-03
4.29000000e+00	2.02550906e-03
4.30000000e+00	2.36875863e-03
4.31000000e+00	2.71063670e-03
4.32000000e+00	3.05618842e-03
4.33000000e+00	3.40838635e-03
4.34000000e+00	3.76756122e-03
4.35000000e+00	4.13107657e-03
4.36000000e+00	4.49327289e-03
4.37000000e+00	4.84568585e-03
4.38000000e+00	5.17752276e-03
4.39000000e+00	5.47636204e-03
4.40000000e+00	5.72902352e-03
4.41000000e+00	5.92254494e-03
4.42000000e+00	6.04519138e-03
4.43000000e+00	6.08742208e-03
4.44000000e+00	6.04274145e-03
4.45000000e+00	5.90836911e-03
4.46000000e+00	5.68567651e-03
4.47000000e+00	5.38035414e-03
4.48000000e+00	5.00229221e-03
4.49000000e+00	4.56517824e-03
4.50000000e+00	4.08583486e-03
4.51000000e+00	3.58333983e-03
4.52000000e+00	3.07798564e-03
4.53000000e+00	2.59014760e-03
4.54000000e+00	2.13913618e-03
4.55000000e+00	1.74211033e-03
4.56000000e+00	1.41312480e-03
4.57000000e+00	1.16237502e-03
4.58000000e+00	9.95689790e-04
4.59000000e+00	9.14304491e-04
4.60000000e+00	9.14928786e-04
4.61000000e+00	9.90101951e-04
4.62000000e+00	1.12880966e-03
4.63000000e+00	1.31731807e-03
4.64000000e+00	1.54016635e-03
4.65000000e+00	1.78124832e-03
4.66000000e+00	2.02490810e-03
4.67000000e+00	2.25697422e-03
4.68000000e+00	2.46566126e-03
4.69000000e+00	2.64227807e-03
4.70000000e+00	2.78169506e-03
4.71000000e+00	2.88254051e-03
4.72000000e+00	2.94711495e-03
4.73000000e+00	2.98103247e-03
4.74000000e+00	2.99261730e-03
4.75000000e+00	2.99210131e-03
4.76000000e+00	2.99068209e-03
4.77000000e+00	2.99951139e-03
4.78000000e+00	3.02868881e-03
4.79000000e+00	3.08633554e-03
4.80000000e+00	3.17781734e-03
4.81000000e+00	3.30517610e-03
4.82000000e+00	3.46681443e-03
4.83000000e+00	3.65746024e-03
4.84000000e+00	3.86841867e-03
4.85000000e+00	4.08809800e-03
4.86000000e+00	4.30277698e-03
4.87000000e+00	4.49756318e-03
4.88000000e+00	4.65747789e-03
4.89000000e+00	4.76859320e-03
4.90000000e+00	4.81914180e-03
4.91000000e+00	4.80052072e-03
4.92000000e+00	4.70811590e-03
4.93000000e+00	4.54188524e-03
4.94000000e+00	4.30665326e-03
4.95000000e+00	4.01208861e-03
4.96000000e+00	3.67235653e-03
4.97000000e+00	3.30546001e-03
4.98000000e+00	2.93230377e-03
4.99000000e+00	2.57553447e-03
5.00000000e+00	2.25822589e-03
5.01000000e+00	2.00248916e-03
5.02000000e+00	1.82809446e-03
5.03000000e+00	1.75119107e-03
5.04000000e+00	1.78320803e-03
5.05000000e+00	1.93000716e-03
5.06000000e+00	2.19134566e-03
5.07000000e+00	2.56068649e-03
5.08000000e+00	3.02537378e-03
5.09000000e+00	3.56716804e-03
5.10000000e+00	4.16311376e-03
5.11000000e+00	4.78669139e-03
5.12000000e+00	5.40918822e-03
5.13000000e+00	6.00120895e-03
5.14000000e+00	6.53423837e-03
5.15000000e+00	6.98216494e-03
5.16000000e+00	7.32267711e-03
5.17000000e+00	7.53845131e-03
5.18000000e+00	7.61806406e-03
5.19000000e+00	7.55657704e-03
5.20000000e+00	7.35576387e-03
5.21000000e+00	7.02396929e-03
5.22000000e+00	6.57561300e-03
5.23000000e+00	6.03037170e-03
5.24000000e+00	5.41209141e-03
5.25000000e+00	4.74749745e-03
5.26000000e+00	4.06478033e-03
5.27000000e+00	3.39214172e-03
5.28000000e+00	2.75638526e-03
5.29000000e+00	2.18163235e-03
5.30000000e+00	1.68823358e-03
5.31000000e+00	1.29193272e-03
5.32000000e+00	1.00332309e-03
5.33000000e+00	8.27617425e-04
5.34000000e+00	7.64731740e-04
5.35000000e+00	8.09664820e-04
5.36000000e+00	9.53136563e-04
5.37000000e+00	1.18243362e-03
5.38000000e+00	1.48239933e-03
5.39000000e+00	1.83649795e-03
5.40000000e+00	2.22788109e-03
5.41000000e+00	2.64038676e-03
5.42000000e+00	3.05940874e-03
5.43000000e+00	3.47258497e-03
5.44000000e+00	3.87026812e-03
5.45000000e+00	4.24575780e-03
5.46000000e+00	4.59529145e-03
5.47000000e+00	4.91780797e-03
5.48000000e+00	5.21451408e-03
5.49000000e+00	5.48829670e-03
5.50000000e+00	5.74303476e-03
5.51000000e+00	5.98286972e-03
5.52000000e+00	6.21149595e-03
5.53000000e+00	6.43152933e-03
5.54000000e+00	6.64400549e-03
5.55000000e+00	6.84804882e-03
5.56000000e+00	7.04073957e-03
5.57000000e+00	7.21719127e-03
5.58000000e+00	7.37083455e-03
5.59000000e+00	7.49388717e-03
5.60000000e+00	7.57797595e-03
5.61000000e+00	7.61486404e-03
5.62000000e+00	7.59722812e-03
5.63000000e+00	7.51942543e-03
5.64000000e+00	7.37818985e-03
5.65000000e+00	7.17320006e-03
5.66000000e+00	6.90747080e-03
5.67000000e+00	6.58752972e-03
5.68000000e+00	6.22335666e-03
5.69000000e+00	5.82807879e-03
5.70000000e+00	5.41743151e-03
5.71000000e+00	5.00901238e-03
5.72000000e+00	4.62136976e-03
5.73000000e+00	4.27298087e-03
5.74000000e+00	3.98118267e-03
5.75000000e+00	3.76112394e-03
5.76000000e+00	3.62480728e-03
5.77000000e+00	3.58028555e-03
5.78000000e+00	3.63106867e-03
5.79000000e+00	3.77578428e-03
5.80000000e+00	4.00812028e-03
5.81000000e+00	4.31705994e-03
5.82000000e+00	4.68740170e-03
5.83000000e+00	5.10053767e-03
5.84000000e+00	5.53544804e-03
5.85000000e+00	5.96985469e-03
5.86000000e+00	6.38146617e-03
5.87000000e+00	6.74924007e-03
5.88000000e+00	7.05458653e-03
5.89000000e+00	7.28243976e-03
5.90000000e+00	7.42213182e-03
5.91000000e+00	7.46801439e-03
5.92000000e+00	7.41978988e-03
5.93000000e+00	7.28253020e-03
5.94000000e+00	7.06638113e-03
5.95000000e+00	6.78596920e-03
5.96000000e+00	6.45954617e-03
5.97000000e+00	6.10792255e-03
5.98000000e+00	5.75325414e-03
5.99000000e+00	5.41775458e-03
6.00000000e+00	5.12241145e-03
6.01000000e+00	4.88578236e-03
6.02000000e+00	4.72294292e-03
6.03000000e+00	4.64464832e-03
6.04000000e+00	4.65675682e-03
6.05000000e+00	4.75994741e-03
6.06000000e+00	4.94974526e-03
6.07000000e+00	5.21684993e-03
6.08000000e+00	5.54774273e-03
6.09000000e+00	5.92553286e-03
6.10000000e+00	6.33098792e-03
6.11000000e+00	6.74368357e-03
6.12000000e+00	7.14320112e-03
6.13000000e+00	7.51029942e-03
6.14000000e+00	7.82799072e-03
6.15000000e+00	8.08245672e-03
6.16000000e+00	8.26375237e-03
6.17000000e+00	8.36625894e-03
6.18000000e+00	8.38886417e-03
6.19000000e+00	8.33486475e-03
6.20000000e+00	8.21160394e-03
6.21000000e+00	8.02987347e-03
6.22000000e+00	7.80312295e-03
6.23000000e+00	7.54653167e-03
6.24000000e+00	7.27600479e-03
6.25000000e+00	7.00715976e-03
6.26000000e+00	6.75436773e-03
6.27000000e+00	6.52991009e-03
6.28000000e+00	6.34330111e-03
6.29000000e+00	6.20081624e-03
6.30000000e+00	6.10525111e-03
6.31000000e+00	6.05592083e-03
6.32000000e+00	6.04889317e-03
6.33000000e+00	6.07743403e-03
6.34000000e+00	6.13263010e-03
6.35000000e+00	6.20414229e-03
6.36000000e+00	6.28103615e-03
6.37000000e+00	6.35263095e-03
6.38000000e+00	6.40930901e-03
6.39000000e+00	6.44323078e-03
6.40000000e+00	6.44890776e-03
6.41000000e+00	6.42359638e-03
6.42000000e+00	6.36748790e-03
6.43000000e+00	6.28368404e-03
6.44000000e+00	6.17796226e-03
6.45000000e+00	6.05834905e-03
6.46000000e+00	5.93453233e-03
6.47000000e+00	5.81715461e-03
6.48000000e+00	5.71703639e-03
6.49000000e+00	5.64438340e-03
6.50000000e+00	5.60803228e-03
6.51000000e+00	5.61478596e-03
6.52000000e+00	5.66888408e-03
6.53000000e+00	5.77164408e-03
6.54000000e+00	5.92129718e-03
6.55000000e+00	6.11303024e-03
6.56000000e+00	6.33923070e-03
6.57000000e+00	6.58991829e-03
6.58000000e+00	6.85333492e-03
6.59000000e+00	7.11665378e-03
6.60000000e+00	7.36676104e-03
6.61000000e+00	7.59105901e-03
6.62000000e+00	7.77823850e-03
6.63000000e+00	7.91897047e-03
6.64000000e+00	8.00647265e-03
6.65000000e+00	8.03691533e-03
6.66000000e+00	8.00964104e-03
6.67000000e+00	7.92718557e-03
6.68000000e+00	7.79510021e-03
6.69000000e+00	7.62158836e-03
6.70000000e+00	7.41698142e-03
6.71000000e+00	7.19308886e-03
6.72000000e+00	6.96246527e-03
6.73000000e+00	6.73764202e-03
6.74000000e+00	6.53037271e-03
6.75000000e+00	6.35094039e-03
6.76000000e+00	6.20756965e-03
6.77000000e+00	6.10597948e-03
6.78000000e+00	6.04910328e-03
6.79000000e+00	6.03699105e-03
6.80000000e+00	6.06689694e-03
6.81000000e+00	6.13354323e-03
6.82000000e+00	6.22954053e-03
6.83000000e+00	6.34593411e-03
6.84000000e+00	6.47283851e-03
6.85000000e+00	6.60011747e-03
6.86000000e+00	6.71806401e-03
6.87000000e+00	6.81803585e-03
6.88000000e+00	6.89300550e-03
6.89000000e+00	6.93799009e-03
6.90000000e+00	6.95033492e-03
6.91000000e+00	6.92983417e-03
6.92000000e+00	6.87868389e-03
6.93000000e+00	6.80127292e-03
6.94000000e+00	6.70382830e-03
6.95000000e+00	6.59394124e-03
6.96000000e+00	6.48000698e-03
6.97000000e+00	6.37061742e-03
6.98000000e+00	6.27394787e-03
6.99000000e+00	6.19717936e-03
7.00000000e+00	6.14599486e-03
7.01000000e+00	6.12418284e-03
7.02000000e+00	6.13337360e-03
7.03000000e+00	6.17292535e-03
7.04000000e+00	6.23996640e-03
7.05000000e+00	6.32958979e-03
7.06000000e+00	6.43518629e-03
7.07000000e+00	6.54889311e-03
7.08000000e+00	6.66212761e-03
7.09000000e+00	6.76617048e-03
7.10000000e+00	6.85275944e-03
7.11000000e+00	6.91465436e-03
7.12000000e+00	6.94613681e-03
7.13000000e+00	6.94341150e-03
7.14000000e+00	6.90488379e-03
7.15000000e+00	6.83129590e-03
7.16000000e+00	6.72571323e-03
7.17000000e+00	6.59336260e-03
7.18000000e+00	6.44133329e-03
7.19000000e+00	6.27816063e-03
7.20000000e+00	6.11331919e-03
7.21000000e+00	5.95665818e-03
7.22000000e+00	5.81781494e-03
7.23000000e+00	5.70564337e-03
7.24000000e+00	5.62769269e-03
7.25000000e+00	5.58976847e-03
7.26000000e+00	5.59560199e-03
7.27000000e+00	5.64664683e-03
7.28000000e+00	5.74201332e-03
7.29000000e+00	5.87854255e-03
7.30000000e+00	6.05101271e-03
7.31000000e+00	6.25246245e-03
7.32000000e+00	6.47460888e-03
7.33000000e+00	6.70833198e-03
7.34000000e+00	6.94419426e-03
7.35000000e+00	7.17296231e-03
7.36000000e+00	7.38609815e-03
7.37000000e+00	7.57619080e-03
7.38000000e+00	7.73730332e-03
7.39000000e+00	7.86521657e-03
7.40000000e+00	7.95755837e-03
7.41000000e+00	8.01381448e-03
7.42000000e+00	8.03522569e-03
7.43000000e+00	8.02458266e-03
7.44000000e+00	7.98593660e-03
7.45000000e+00	7.92424879e-03
7.46000000e+00	7.84500522e-03
7.47000000e+00	7.75382434e-03
7.48000000e+00	7.65608488e-03
7.49000000e+00	7.55659894e-03
7.50000000e+00	7.45935096e-03
7.51000000e+00	7.36731819e-03
7.52000000e+00	7.28238187e-03
7.53000000e+00	7.20533133e-03
7.54000000e+00	7.13595664e-03
7.55000000e+00	7.07321887e-03
7.56000000e+00	7.01548171e-03
7.57000000e+00	6.96078384e-03
7.58000000e+00	6.90712889e-03
7.59000000e+00	6.85276894e-03
7.60000000e+00	6.79645812e-03
7.61000000e+00	6.73765563e-03
7.62000000e+00	6.67666137e-03
7.63000000e+00	6.61467262e-03
7.64000000e+00	6.55375622e-03
7.65000000e+00	6.49673721e-03
7.66000000e+00	6.44701118e-03
7.67000000e+00	6.40829351e-03
7.68000000e+00	6.38432366e-03
7.69000000e+00	6.37854621e-03
7.70000000e+00	6.39379268e-03
7.71000000e+00	6.43198849e-03
7.72000000e+00	6.49390814e-03
7.73000000e+00	6.57899890e-03
7.74000000e+00	6.68528869e-03
7.75000000e+00	6.80938844e-03
7.76000000e+00	6.94659289e-03
7.77000000e+00	7.09107687e-03
7.78000000e+00	7.23617762e-03
7.79000000e+00	7.37474756e-03
7.80000000e+00	7.49955680e-03
7.81000000e+00	7.60372058e-03
7.82000000e+00	7.68112504e-03
7.83000000e+00	7.72682358e-03
7.84000000e+00	7.73737780e-03
7.85000000e+00	7.71111981e-03
7.86000000e+00	7.64831707e-03
7.87000000e+00	7.55122711e-03
7.88000000e+00	7.42403582e-03
7.89000000e+00	7.27268035e-03
7.90000000e+00	7.10456494e-03
7.91000000e+00	6.92818462e-03
7.92000000e+00	6.75267781e-03
7.93000000e+00	6.58733331e-03
7.94000000e+00	6.44108048e-03
7.95000000e+00	6.32199249e-03
7.96000000e+00	6.23683232e-03
7.97000000e+00	6.19066845e-03
7.98000000e+00	6.18658346e-03
7.99000000e+00	6.22549305e-03
8.00000000e+00	6.30608653e-03
8.01000000e+00	6.42489241e-03
8.02000000e+00	6.57646538e-03
8.03000000e+00	6.75368355e-03
8.04000000e+00	6.94813835e-03
8.05000000e+00	7.15059390e-03
8.06000000e+00	7.35148885e-03
8.07000000e+00	7.54145105e-03
8.08000000e+00	7.71179521e-03
8.09000000e+00	7.85497468e-03
8.10000000e+00	7.96496193e-03
8.11000000e+00	8.03753646e-03
8.12000000e+00	8.07046519e-03
8.13000000e+00	8.06356661e-03
8.14000000e+00	8.01865742e-03
8.15000000e+00	7.93938736e-03
8.16000000e+00	7.83097457e-03
8.17000000e+00	7.69985981e-03
8.18000000e+00	7.55330199e-03
8.19000000e+00	7.39894118e-03
8.20000000e+00	7.24435603e-03
8.21000000e+00	7.09664273e-03
8.22000000e+00	6.96204033e-03
8.23000000e+00	6.84562385e-03
8.24000000e+00	6.75108180e-03
8.25000000e+00	6.68058894e-03
8.26000000e+00	6.63477879e-03
8.27000000e+00	6.61281387e-03
8.28000000e+00	6.61254574e-03
8.29000000e+00	6.63075080e-03
8.30000000e+00	6.66342398e-03
8.31000000e+00	6.70610862e-03
8.32000000e+00	6.75423946e-03
8.33000000e+00	6.80347532e-03
8.34000000e+00	6.84999922e-03
8.35000000e+00	6.89076689e-03
8.36000000e+00	6.92368806e-03
8.37000000e+00	6.94773020e-03
8.38000000e+00	6.96293978e-03
8.39000000e+00	6.97038181e-03
8.40000000e+00	6.97200396e-03
8.41000000e+00	6.97043668e-03
8.42000000e+00	6.96874500e-03
8.43000000e+00	6.97015045e-03
8.44000000e+00	6.97774371e-03
8.45000000e+00	6.99420879e-03
8.46000000e+00	7.02157830e-03
8.47000000e+00	7.06103752e-03
8.48000000e+00	7.11279076e-03
8.49000000e+00	7.17599978e-03
8.50000000e+00	7.24879849e-03
8.51000000e+00	7.32838309e-03
8.52000000e+00	7.41117167e-03
8.53000000e+00	7.49302244e-03
8.54000000e+00	7.56949587e-03
8.55000000e+00	7.63614303e-03
8.56000000e+00	7.68880066e-03
8.57000000e+00	7.72387323e-03
8.58000000e+00	7.73858273e-03
8.59000000e+00	7.73116974e-03
8.60000000e+00	7.70103179e-03
8.61000000e+00	7.64878993e-03
8.62000000e+00	7.57627858e-03
8.63000000e+00	7.48645903e-03
8.64000000e+00	7.38326188e-03
8.65000000e+00	7.27136826e-03
8.66000000e+00	7.15594361e-03
8.67000000e+00	7.04234072e-03
8.68000000e+00	6.93579091e-03
8.69000000e+00	6.84110232e-03
8.70000000e+00	6.76238443e-03
8.71000000e+00	6.70281545e-03
8.72000000e+00	6.66446684e-03
8.73000000e+00	6.64819523e-03
8.74000000e+00	6.65360781e-03
8.75000000e+00	6.67910241e-03
8.76000000e+00	6.72197883e-03
8.77000000e+00	6.77861375e-03
8.78000000e+00	6.84468731e-03
8.79000000e+00	6.91544672e-03
8.80000000e+00	6.98599005e-03
8.81000000e+00	7.05155236e-03
8.82000000e+00	7.10777671e-03
8.83000000e+00	7.15095371e-03
8.84000000e+00	7.17821574e-03
8.85000000e+00	7.18767507e-03
8.86000000e+00	7.17849899e-03
8.87000000e+00	7.15091917e-03
8.88000000e+00	7.10617677e-03
8.89000000e+00	7.04640870e-03
8.90000000e+00	6.97448438e-03
8.91000000e+00	6.89380485e-03
8.92000000e+00	6.80807837e-03
8.93000000e+00	6.72108779e-03
8.94000000e+00	6.63646477e-03
8.95000000e+00	6.55748532e-03
8.96000000e+00	6.48689888e-03
8.97000000e+00	6.42680098e-03
8.98000000e+00	6.37855582e-03
8.99000000e+00	6.34277204e-03
9.00000000e+00	6.31933081e-03
9.01000000e+00	6.30746223e-03
9.02000000e+00	6.30586260e-03
9.03000000e+00	6.31284284e-03
9.04000000e+00	6.32649612e-03
9.05000000e+00	6.34487221e-03
9.06000000e+00	6.36614577e-03
9.07000000e+00	6.38876645e-03
9.08000000e+00	6.41158071e-03
9.09000000e+00	6.43391717e-03
9.10000000e+00	6.45563030e-03
9.11000000e+00	6.47710036e-03
9.12000000e+00	6.49919077e-03
9.13000000e+00	6.52316689e-03
9.14000000e+00	6.55058329e-03
9.15000000e+00	6.58314844e-03
9.16000000e+00	6.62257734e-03
9.17000000e+00	6.67044336e-03
9.18000000e+00	6.72804043e-03
9.19000000e+00	6.79626568e-03
9.20000000e+00	6.87553122e-03
9.21000000e+00	6.96571128e-03
9.22000000e+00	7.06612851e-03
9.23000000e+00	7.17558006e-03
9.24000000e+00	7.29240133e-03
9.25000000e+00	7.41456256e-03
9.26000000e+00	7.53979078e-03
9.27000000e+00	7.66570820e-03
9.28000000e+00	7.78997653e-03
9.29000000e+00	7.91043677e-03
9.30000000e+00	8.02523395e-03
9.31000000e+00	8.13291771e-03
9.32000000e+00	8.23251116e-03
9.33000000e+00	8.32354314e-03
9.34000000e+00	8.40604120e-03
9.35000000e+00	8.48048602e-03
9.36000000e+00	8.54773045e-03
9.37000000e+00	8.60888940e-03
9.38000000e+00	8.66520850e-03
9.39000000e+00	8.71792177e-03
9.40000000e+00	8.76810887e-03
9.41000000e+00	8.81656312e-03
9.42000000e+00	8.86368066e-03
9.43000000e+00	8.90937978e-03
9.44000000e+00	8.95305753e-03
9.45000000e+00	8.99358799e-03
9.46000000e+00	9.02936383e-03
9.47000000e+00	9.05837968e-03
9.48000000e+00	9.07835271e-03
9.49000000e+00	9.08687329e-03
9.50000000e+00	9.08157609e-03
9.51000000e+00	9.06032056e-03
9.52000000e+00	9.02136841e-03
9.53000000e+00	8.96354614e-03
9.54000000e+00	8.88638074e-03
9.55000000e+00	8.79019864e-03
9.56000000e+00	8.67617990e-03
9.57000000e+00	8.54636242e-03
9.58000000e+00	8.40359416e-03
9.59000000e+00	8.25143446e-03
9.60000000e+00	8.09400910e-03
9.61000000e+00	7.93582648e-03
9.62000000e+00	7.78156518e-03
9.63000000e+00	7.63584501e-03
9.64000000e+00	7.50299485e-03
9.65000000e+00	7.38683115e-03
9.66000000e+00	7.29046048e-03
9.67000000e+00	7.21611799e-03
9.68000000e+00	7.16505207e-03
9.69000000e+00	7.13746215e-03
9.70000000e+00	7.13249401e-03
9.71000000e+00	7.14829312e-03
9.72000000e+00	7.18211319e-03
9.73000000e+00	7.23047363e-03
9.74000000e+00	7.28935683e-03
9.75000000e+00	7.35443362e-03
9.76000000e+00	7.42130353e-03
9.77000000e+00	7.48573579e-03
9.78000000e+00	7.54389672e-03
9.79000000e+00	7.59255031e-03
9.80000000e+00	7.62922027e-03
9.81000000e+00	7.65230431e-03
9.82000000e+00	7.66113436e-03
9.83000000e+00	7.65597976e-03
9.84000000e+00	7.63799399e-03
9.85000000e+00	7.60910884e-03
9.86000000e+00	7.57188332e-03
9.87000000e+00	7.52931703e-03
9.88000000e+00	7.48464013e-03
9.89000000e+00	7.44109316e-03
9.90000000e+00	7.40171050e-03
9.91000000e+00	7.36912102e-03
9.92000000e+00	7.34537814e-03
9.93000000e+00	7.33182967e-03
9.94000000e+00	7.32903511e-03
9.95000000e+00	7.33673531e-03
9.96000000e+00	7.35387572e-03
9.97000000e+00	7.37868146e-03
9.98000000e+00	7.40877901e-03
9.99000000e+00	7.44135641e-03
1.00000000e+01	7.47335179e-03
1.00100000e+01	7.50165802e-03
1.00200000e+01	7.52333065e-03
1.00300000e+01	7.53578588e-03
1.00400000e+01	7.53697646e-03
1.00500000e+01	7.52553429e-03
1.00600000e+01	7.50087123e-03
1.00700000e+01	7.46323170e-03
1.00800000e+01	7.41369415e-03
1.00900000e+01	7.35412128e-03
1.01000000e+01	7.28706220e-03
1.01100000e+01	7.21561259e-03
1.01200000e+01	7.14324145e-03
1.01300000e+01	7.07359491e-03
1.01400000e+01	7.01028901e-03
1.01500000e+01	6.95670375e-03
1.01600000e+01	6.91579069e-03
1.01700000e+01	6.88990531e-03
1.01800000e+01	6.88067386e-03
1.01900000e+01	6.88890209e-03
1.02000000e+01	6.91453091e-03
1.02100000e+01	6.95664100e-03
1.02200000e+01	7.01350547e-03
1.02300000e+01	7.08268701e-03
1.02400000e+01	7.16117310e-03
1.02500000e+01	7.24554118e-03
1.02600000e+01	7.33214345e-03
1.02700000e+01	7.41730072e-03
1.02800000e+01	7.49749373e-03
1.02900000e+01	7.56954136e-03
1.03000000e+01	7.63075578e-03
1.03100000e+01	7.67906630e-03
1.03200000e+01	7.71310586e-03
1.03300000e+01	7.73225620e-03
1.03400000e+01	7.73665061e-03
1.03500000e+01	7.72713531e-03
1.03600000e+01	7.70519333e-03
1.03700000e+01	7.67283635e-03
1.03800000e+01	7.63247217e-03
1.03900000e+01	7.58675610e-03
1.04000000e+01	7.53843576e-03
1.04100000e+01	7.49019825e-03
1.04200000e+01	7.44452858e-03
1.04300000e+01	7.40358696e-03
1.04400000e+01	7.36911122e-03
1.04500000e+01	7.34234877e-03
1.04600000e+01	7.32402057e-03
1.04700000e+01	7.31431763e-03
1.04800000e+01	7.31292831e-03
1.04900000e+01	7.31909323e-03
1.05000000e+01	7.33168284e-03
1.05100000e+01	7.34929160e-03
1.05200000e+01	7.37034217e-03
1.05300000e+01	7.39319259e-03
1.05400000e+01	7.41623972e-03
1.05500000e+01	7.43801285e-03
1.05600000e+01	7.45725240e-03
1.05700000e+01	7.47296987e-03
1.05800000e+01	7.48448657e-03
1.05900000e+01	7.49145045e-03
1.06000000e+01	7.49383147e-03
1.06100000e+01	7.49189759e-03
1.06200000e+01	7.48617446e-03
1.06300000e+01	7.47739280e-03
1.06400000e+01	7.46642781e-03
1.06500000e+01	7.45423539e-03
1.06600000e+01	7.44178957e-03
1.06700000e+01	7.43002507e-03
1.06800000e+01	7.41978838e-03
1.06900000e+01	7.41179959e-03
1.07000000e+01	7.40662632e-03
1.07100000e+01	7.40467011e-03
1.07200000e+01	7.40616445e-03
1.07300000e+01	7.41118301e-03
1.07400000e+01	7.41965589e-03
1.07500000e+01	7.43139113e-03
1.07600000e+01	7.44609892e-03
1.07700000e+01	7.46341571e-03
1.07800000e+01	7.48292595e-03
1.07900000e+01	7.50417971e-03
1.08000000e+01	7.52670505e-03
1.08100000e+01	7.55001498e-03
1.08200000e+01	7.57360931e-03
1.08300000e+01	7.59697266e-03
1.08400000e+01	7.61957046e-03
1.08500000e+01	7.64084491e-03
1.08600000e+01	7.66021336e-03
1.08700000e+01	7.67707110e-03
1.08800000e+01	7.69080057e-03
1.08900000e+01	7.70078811e-03
1.09000000e+01	7.70644866e-03
1.09100000e+01	7.70725818e-03
1.09200000e+01	7.70279231e-03
1.09300000e+01	7.69276894e-03
1.09400000e+01	7.67709190e-03
1.09500000e+01	7.65589185e-03
1.09600000e+01	7.62956059e-03
1.09700000e+01	7.59877469e-03
1.09800000e+01	7.56450476e-03
1.09900000e+01	7.52800733e-03
1.10000000e+01	7.49079703e-03
1.10100000e+01	7.45459845e-03
1.10200000e+01	7.42127784e-03
1.10300000e+01	7.39275684e-03
1.10400000e+01	7.37091174e-03
1.10500000e+01	7.35746307e-03
1.10600000e+01	7.35386165e-03
1.10700000e+01	7.36117817e-03
1.10800000e+01	7.38000355e-03
1.10900000e+01	7.41036773e-03
1.11000000e+01	7.45168365e-03
1.11100000e+01	7.50272245e-03
1.11200000e+01	7.56162443e-03
1.11300000e+01	7.62594827e-03
1.11400000e+01	7.69275898e-03
1.11500000e+01	7.75875265e-03
1.11600000e+01	7.82041346e-03
1.11700000e+01	7.87419642e-03
1.11800000e+01	7.91672677e-03
1.11900000e+01	7.94500563e-03
1.12000000e+01	7.95661021e-03
1.12100000e+01	7.94987627e-03
1.12200000e+01	7.92405073e-03
1.12300000e+01	7.87940337e-03
1.12400000e+01	7.81728789e-03
1.12500000e+01	7.74014520e-03
1.12600000e+01	7.65144443e-03
1.12700000e+01	7.55556060e-03
1.12800000e+01	7.45759143e-03
1.12900000e+01	7.36311935e-03
1.13000000e+01	7.27792842e-03
1.13100000e+01	7.20768888e-03
1.13200000e+01	7.15762478e-03
1.13300000e+01	7.13218210e-03
1.13400000e+01	7.13471558e-03
1.13500000e+01	7.16721271e-03
1.13600000e+01	7.23007232e-03
1.13700000e+01	7.32195307e-03
