# Supplementary material for: Observation of angular momentum transfer among crystal lattice modes
Source: Nat Phys. 2026 May 12;22(7):1100–6. doi: 10.1038/s41567-026-03274-8 (PMC13423836; doi:10.1038/s41567-026-03274-8)
Supplement: Supplementary file 12 — Source data for Extended Data Fig. 3a–d. [file 41567_2026_3274_MOESM12_ESM.zip › extended_fig3a_TKE_Bi2Se3_linear_THz.txt]

Measured TKE in Bi2Se3 excited by a linearly polarized THz pulse
Time (ps)	TKE (a.u.)
-3.90000000e+00	8.50753000e-04
-3.89000000e+00	1.63523000e-04
-3.88000000e+00	2.98363000e-04
-3.87000000e+00	-3.46887000e-04
-3.86000000e+00	1.35455300e-03
-3.85000000e+00	5.36030000e-05
-3.84000000e+00	-2.99237000e-04
-3.83000000e+00	-4.51087000e-04
-3.82000000e+00	-1.27555700e-03
-3.81000000e+00	-3.48027000e-04
-3.80000000e+00	-5.09157000e-04
-3.79000000e+00	-1.04417700e-03
-3.78000000e+00	6.64683000e-04
-3.77000000e+00	7.99963000e-04
-3.76000000e+00	4.85273000e-04
-3.75000000e+00	5.02233000e-04
-3.74000000e+00	3.09183000e-04
-3.73000000e+00	5.72543000e-04
-3.72000000e+00	-1.10971700e-03
-3.71000000e+00	-8.65207000e-04
-3.70000000e+00	-1.21392700e-03
-3.69000000e+00	-1.38338700e-03
-3.68000000e+00	-1.21547700e-03
-3.67000000e+00	-2.65277000e-04
-3.66000000e+00	6.61013000e-04
-3.65000000e+00	1.77235300e-03
-3.64000000e+00	1.32823300e-03
-3.63000000e+00	-2.99147000e-04
-3.62000000e+00	-4.44637000e-04
-3.61000000e+00	8.73043000e-04
-3.60000000e+00	-4.62307000e-04
-3.59000000e+00	-2.64777000e-04
-3.58000000e+00	-5.83927000e-04
-3.57000000e+00	-1.00377000e-04
-3.56000000e+00	-7.87397000e-04
-3.55000000e+00	-6.39197000e-04
-3.54000000e+00	-1.04737000e-04
-3.53000000e+00	5.37963000e-04
-3.52000000e+00	1.82163000e-04
-3.51000000e+00	1.12954300e-03
-3.50000000e+00	2.78983000e-04
-3.49000000e+00	-7.23277000e-04
-3.48000000e+00	8.49203000e-04
-3.47000000e+00	-1.17225700e-03
-3.46000000e+00	-1.98767000e-04
-3.45000000e+00	-4.02917000e-04
-3.44000000e+00	-1.19665700e-03
-3.43000000e+00	1.29833000e-04
-3.42000000e+00	3.64953000e-04
-3.41000000e+00	-2.74187000e-04
-3.40000000e+00	-2.65237000e-04
-3.39000000e+00	-1.65157000e-04
-3.38000000e+00	-1.13071700e-03
-3.37000000e+00	-2.30157000e-04
-3.36000000e+00	-3.17257000e-04
-3.35000000e+00	8.08693000e-04
-3.34000000e+00	-2.85347000e-04
-3.33000000e+00	4.24473000e-04
-3.32000000e+00	3.56123000e-04
-3.31000000e+00	-4.49270000e-05
-3.30000000e+00	-8.56767000e-04
-3.29000000e+00	7.57833000e-04
-3.28000000e+00	-5.87107000e-04
-3.27000000e+00	-1.10266700e-03
-3.26000000e+00	-1.02168700e-03
-3.25000000e+00	-1.48176700e-03
-3.24000000e+00	-1.26588700e-03
-3.23000000e+00	1.55863000e-04
-3.22000000e+00	-1.15370700e-03
-3.21000000e+00	-4.86297000e-04
-3.20000000e+00	-6.75977000e-04
-3.19000000e+00	-5.31317000e-04
-3.18000000e+00	4.34013000e-04
-3.17000000e+00	-2.88297000e-04
-3.16000000e+00	-1.41280700e-03
-3.15000000e+00	1.26533000e-04
-3.14000000e+00	-7.71470000e-05
-3.13000000e+00	-7.62787000e-04
-3.12000000e+00	1.30543000e-04
-3.11000000e+00	-9.34270000e-05
-3.10000000e+00	-6.04337000e-04
-3.09000000e+00	4.16930000e-05
-3.08000000e+00	-6.01987000e-04
-3.07000000e+00	-3.51407000e-04
-3.06000000e+00	-6.34887000e-04
-3.05000000e+00	-2.31217000e-04
-3.04000000e+00	-2.16017000e-04
-3.03000000e+00	-8.87700000e-06
-3.02000000e+00	-1.69788700e-03
-3.01000000e+00	-2.11560700e-03
-3.00000000e+00	-1.36557000e-04
-2.99000000e+00	-9.86127000e-04
-2.98000000e+00	-1.44707000e-04
-2.97000000e+00	5.60303000e-04
-2.96000000e+00	5.78493000e-04
-2.95000000e+00	-6.10067000e-04
-2.94000000e+00	-1.32903700e-03
-2.93000000e+00	1.84523000e-04
-2.92000000e+00	5.32530000e-05
-2.91000000e+00	-5.75197000e-04
-2.90000000e+00	-7.39837000e-04
-2.89000000e+00	-1.37107000e-04
-2.88000000e+00	1.13393000e-04
-2.87000000e+00	-1.26738700e-03
-2.86000000e+00	-2.57517000e-04
-2.85000000e+00	7.68303000e-04
-2.84000000e+00	1.03147300e-03
-2.83000000e+00	6.93963000e-04
-2.82000000e+00	2.73830000e-05
-2.81000000e+00	9.02513000e-04
-2.80000000e+00	1.00930000e-05
-2.79000000e+00	-5.75247000e-04
-2.78000000e+00	-7.68767000e-04
-2.77000000e+00	-3.92857000e-04
-2.76000000e+00	-8.41337000e-04
-2.75000000e+00	-4.46077000e-04
-2.74000000e+00	8.29233000e-04
-2.73000000e+00	-8.54700000e-06
-2.72000000e+00	8.83323000e-04
-2.71000000e+00	3.57963000e-04
-2.70000000e+00	1.20543000e-04
-2.69000000e+00	-2.42637000e-04
-2.68000000e+00	-3.01147000e-04
-2.67000000e+00	4.74083000e-04
-2.66000000e+00	1.65753000e-04
-2.65000000e+00	1.04593000e-04
-2.64000000e+00	-3.65567000e-04
-2.63000000e+00	-7.77497000e-04
-2.62000000e+00	2.20603000e-04
-2.61000000e+00	-1.39297000e-04
-2.60000000e+00	-5.20817000e-04
-2.59000000e+00	-9.50070000e-05
-2.58000000e+00	-1.11161700e-03
-2.57000000e+00	-1.02391700e-03
-2.56000000e+00	-9.94170000e-05
-2.55000000e+00	-2.38537000e-04
-2.54000000e+00	-6.02657000e-04
-2.53000000e+00	-4.56867000e-04
-2.52000000e+00	-4.34870000e-05
-2.51000000e+00	2.02883000e-04
-2.50000000e+00	-5.22917000e-04
-2.49000000e+00	-9.21857000e-04
-2.48000000e+00	-1.45545700e-03
-2.47000000e+00	-1.77947700e-03
-2.46000000e+00	-5.32857000e-04
-2.45000000e+00	-4.03627000e-04
-2.44000000e+00	-1.03086700e-03
-2.43000000e+00	-9.12747000e-04
-2.42000000e+00	1.04792300e-03
-2.41000000e+00	-6.21187000e-04
-2.40000000e+00	-3.36627000e-04
-2.39000000e+00	2.43153000e-04
-2.38000000e+00	-9.08857000e-04
-2.37000000e+00	-1.15590700e-03
-2.36000000e+00	-5.24967000e-04
-2.35000000e+00	-5.01787000e-04
-2.34000000e+00	-1.50653700e-03
-2.33000000e+00	2.38883000e-04
-2.32000000e+00	-2.95237000e-04
-2.31000000e+00	6.39973000e-04
-2.30000000e+00	-1.25677000e-04
-2.29000000e+00	2.11813000e-04
-2.28000000e+00	3.44413000e-04
-2.27000000e+00	6.38193000e-04
-2.26000000e+00	4.52493000e-04
-2.25000000e+00	3.90113000e-04
-2.24000000e+00	-3.22527000e-04
-2.23000000e+00	-3.20937000e-04
-2.22000000e+00	3.48533000e-04
-2.21000000e+00	-6.12067000e-04
-2.20000000e+00	-3.08407000e-04
-2.19000000e+00	-1.37601700e-03
-2.18000000e+00	-4.76887000e-04
-2.17000000e+00	-1.06706700e-03
-2.16000000e+00	-2.61817000e-04
-2.15000000e+00	-5.00547000e-04
-2.14000000e+00	-1.05383700e-03
-2.13000000e+00	-5.45427000e-04
-2.12000000e+00	-1.58007000e-04
-2.11000000e+00	-5.81207000e-04
-2.10000000e+00	-1.51024700e-03
-2.09000000e+00	3.57030000e-05
-2.08000000e+00	-6.06397000e-04
-2.07000000e+00	6.85543000e-04
-2.06000000e+00	7.37130000e-05
-2.05000000e+00	-6.49237000e-04
-2.04000000e+00	-7.77870000e-05
-2.03000000e+00	1.65170300e-03
-2.02000000e+00	3.68083000e-04
-2.01000000e+00	1.18193000e-04
-2.00000000e+00	-1.18157000e-04
-1.99000000e+00	-4.07017000e-04
-1.98000000e+00	1.15930000e-05
-1.97000000e+00	-4.62657000e-04
-1.96000000e+00	-4.48927000e-04
-1.95000000e+00	-1.18840700e-03
-1.94000000e+00	-3.64537000e-04
-1.93000000e+00	4.73073000e-04
-1.92000000e+00	-5.26367000e-04
-1.91000000e+00	-6.90507000e-04
-1.90000000e+00	-7.14867000e-04
-1.89000000e+00	-2.42677000e-04
-1.88000000e+00	-4.69447000e-04
-1.87000000e+00	-8.83967000e-04
-1.86000000e+00	4.09873000e-04
-1.85000000e+00	3.20673000e-04
-1.84000000e+00	6.33030000e-05
-1.83000000e+00	4.75973000e-04
-1.82000000e+00	-4.44577000e-04
-1.81000000e+00	1.21708300e-03
-1.80000000e+00	1.02331300e-03
-1.79000000e+00	-2.26917000e-04
-1.78000000e+00	-3.90347000e-04
-1.77000000e+00	1.06913000e-04
-1.76000000e+00	6.92130000e-05
-1.75000000e+00	4.64123000e-04
-1.74000000e+00	5.37393000e-04
-1.73000000e+00	2.68553000e-04
-1.72000000e+00	3.02343000e-04
-1.71000000e+00	9.51453000e-04
-1.70000000e+00	-6.25067000e-04
-1.69000000e+00	1.25993000e-04
-1.68000000e+00	6.35793000e-04
-1.67000000e+00	-6.29027000e-04
-1.66000000e+00	-1.43174700e-03
-1.65000000e+00	-5.46457000e-04
-1.64000000e+00	-3.44577000e-04
-1.63000000e+00	-4.45070000e-05
-1.62000000e+00	-5.83700000e-06
-1.61000000e+00	5.16243000e-04
-1.60000000e+00	6.41233000e-04
-1.59000000e+00	1.33629300e-03
-1.58000000e+00	8.86103000e-04
-1.57000000e+00	-5.98570000e-05
-1.56000000e+00	-2.90737000e-04
-1.55000000e+00	-6.78087000e-04
-1.54000000e+00	-3.61700000e-06
-1.53000000e+00	9.91303000e-04
-1.52000000e+00	-1.03027000e-04
-1.51000000e+00	1.03527300e-03
-1.50000000e+00	9.58913000e-04
-1.49000000e+00	9.03103000e-04
-1.48000000e+00	4.89353000e-04
-1.47000000e+00	1.39940300e-03
-1.46000000e+00	1.83671300e-03
-1.45000000e+00	1.12949300e-03
-1.44000000e+00	1.04683000e-04
-1.43000000e+00	2.17163000e-04
-1.42000000e+00	-5.90637000e-04
-1.41000000e+00	3.38833000e-04
-1.40000000e+00	1.11448300e-03
-1.39000000e+00	2.71223000e-04
-1.38000000e+00	2.09451300e-03
-1.37000000e+00	-3.75847000e-04
-1.36000000e+00	7.77463000e-04
-1.35000000e+00	8.34693000e-04
-1.34000000e+00	2.40331300e-03
-1.33000000e+00	6.69553000e-04
-1.32000000e+00	6.55303000e-04
-1.31000000e+00	1.46381300e-03
-1.30000000e+00	1.86735300e-03
-1.29000000e+00	2.58943300e-03
-1.28000000e+00	3.84007300e-03
-1.27000000e+00	3.48002300e-03
-1.26000000e+00	4.51966300e-03
-1.25000000e+00	4.54116300e-03
-1.24000000e+00	4.87404300e-03
-1.23000000e+00	5.18259900e-03
-1.22000000e+00	6.07902000e-03
-1.21000000e+00	6.08881600e-03
-1.20000000e+00	4.61675300e-03
-1.19000000e+00	4.30768300e-03
-1.18000000e+00	4.30689300e-03
-1.17000000e+00	3.79553300e-03
-1.16000000e+00	2.24537300e-03
-1.15000000e+00	2.70649300e-03
-1.14000000e+00	2.04012300e-03
-1.13000000e+00	2.06104300e-03
-1.12000000e+00	2.16458300e-03
-1.11000000e+00	1.93085300e-03
-1.10000000e+00	-6.10270000e-05
-1.09000000e+00	-4.55727000e-04
-1.08000000e+00	-2.92287000e-04
-1.07000000e+00	3.57573000e-04
-1.06000000e+00	-1.44907000e-04
-1.05000000e+00	2.13045300e-03
-1.04000000e+00	2.28817300e-03
-1.03000000e+00	2.60386300e-03
-1.02000000e+00	4.31978300e-03
-1.01000000e+00	5.01120400e-03
-1.00000000e+00	4.27790300e-03
-9.90000000e-01	4.60482300e-03
-9.80000000e-01	5.38554700e-03
-9.70000000e-01	6.10137500e-03
-9.60000000e-01	5.26794300e-03
-9.50000000e-01	4.26005300e-03
-9.40000000e-01	3.91108300e-03
-9.30000000e-01	3.08852300e-03
-9.20000000e-01	3.19972300e-03
-9.10000000e-01	3.07750300e-03
-9.00000000e-01	1.63501300e-03
-8.90000000e-01	6.84403000e-04
-8.80000000e-01	-4.25797000e-04
-8.70000000e-01	-3.22470000e-05
-8.60000000e-01	7.98003000e-04
-8.50000000e-01	1.61933000e-04
-8.40000000e-01	4.93543000e-04
-8.30000000e-01	-1.32707000e-04
-8.20000000e-01	1.80703000e-04
-8.10000000e-01	2.76780300e-03
-8.00000000e-01	2.36595300e-03
-7.90000000e-01	1.54513300e-03
-7.80000000e-01	2.61346300e-03
-7.70000000e-01	3.48098300e-03
-7.60000000e-01	3.75717300e-03
-7.50000000e-01	4.03878300e-03
-7.40000000e-01	4.58740300e-03
-7.30000000e-01	5.06732400e-03
-7.20000000e-01	3.41909300e-03
-7.10000000e-01	3.94492300e-03
-7.00000000e-01	4.00700300e-03
-6.90000000e-01	3.80724300e-03
-6.80000000e-01	2.86875300e-03
-6.70000000e-01	1.17844300e-03
-6.60000000e-01	1.32143000e-04
-6.50000000e-01	4.24193000e-04
-6.40000000e-01	-2.90977000e-04
-6.30000000e-01	-5.54337000e-04
-6.20000000e-01	-7.75787000e-04
-6.10000000e-01	-1.27840700e-03
-6.00000000e-01	-1.07247700e-03
-5.90000000e-01	1.85710300e-03
-5.80000000e-01	3.21130300e-03
-5.70000000e-01	4.04008300e-03
-5.60000000e-01	3.88545300e-03
-5.50000000e-01	5.23118700e-03
-5.40000000e-01	8.10799000e-03
-5.30000000e-01	8.44131000e-03
-5.20000000e-01	7.74653600e-03
-5.10000000e-01	8.28365500e-03
-5.00000000e-01	9.60138400e-03
-4.90000000e-01	1.03543240e-02
-4.80000000e-01	1.19452140e-02
-4.70000000e-01	1.23648070e-02
-4.60000000e-01	1.28893730e-02
-4.50000000e-01	1.39283473e-02
-4.40000000e-01	1.35566910e-02
-4.30000000e-01	1.52019551e-02
-4.20000000e-01	1.50643684e-02
-4.10000000e-01	1.55103667e-02
-4.00000000e-01	1.72765940e-02
-3.90000000e-01	1.80702300e-02
-3.80000000e-01	1.74119340e-02
-3.70000000e-01	1.87155690e-02
-3.60000000e-01	2.06187930e-02
-3.50000000e-01	2.20123260e-02
-3.40000000e-01	2.37571040e-02
-3.30000000e-01	2.67861030e-02
-3.20000000e-01	2.50748030e-02
-3.10000000e-01	2.66069730e-02
-3.00000000e-01	2.75509230e-02
-2.90000000e-01	2.68682230e-02
-2.80000000e-01	2.56283330e-02
-2.70000000e-01	2.50388130e-02
-2.60000000e-01	2.27575050e-02
-2.50000000e-01	1.92966400e-02
-2.40000000e-01	1.62644420e-02
-2.30000000e-01	1.20050020e-02
-2.20000000e-01	7.75150000e-03
-2.10000000e-01	3.54357300e-03
-2.00000000e-01	-1.70554700e-03
-1.90000000e-01	-3.98844700e-03
-1.80000000e-01	-3.73316700e-03
-1.70000000e-01	-3.64279700e-03
-1.60000000e-01	-5.86897000e-04
-1.50000000e-01	5.40402700e-03
-1.40000000e-01	1.50444890e-02
-1.30000000e-01	2.74944230e-02
-1.20000000e-01	4.52940730e-02
-1.10000000e-01	6.56454330e-02
-1.00000000e-01	8.55498230e-02
-9.00000000e-02	1.09147903e-01
-8.00000000e-02	1.40685093e-01
-7.00000000e-02	1.77031993e-01
-6.00000000e-02	2.21225693e-01
-5.00000000e-02	2.61712893e-01
-4.00000000e-02	2.93270293e-01
-3.00000000e-02	3.16331093e-01
-2.00000000e-02	3.37537293e-01
-1.00000000e-02	3.61296593e-01
-2.26485497e-14	3.76347393e-01
1.00000000e-02	3.80565793e-01
2.00000000e-02	3.76649093e-01
3.00000000e-02	3.61865193e-01
4.00000000e-02	3.39381093e-01
5.00000000e-02	3.09492993e-01
6.00000000e-02	2.70303393e-01
7.00000000e-02	2.25887193e-01
8.00000000e-02	1.88647393e-01
9.00000000e-02	1.47252193e-01
1.00000000e-01	1.09063723e-01
1.10000000e-01	6.27487830e-02
1.20000000e-01	3.44421230e-02
1.30000000e-01	1.79326060e-02
1.40000000e-01	1.43174850e-02
1.50000000e-01	2.88973730e-02
1.60000000e-01	5.16397830e-02
1.70000000e-01	7.32148430e-02
1.80000000e-01	1.16771493e-01
1.90000000e-01	1.57706293e-01
2.00000000e-01	2.17392893e-01
2.10000000e-01	2.67065993e-01
2.20000000e-01	3.16256793e-01
2.30000000e-01	3.45849393e-01
2.40000000e-01	3.63715493e-01
2.50000000e-01	3.77522993e-01
2.60000000e-01	3.73214893e-01
2.70000000e-01	3.60629393e-01
2.80000000e-01	3.31500993e-01
2.90000000e-01	2.97914593e-01
3.00000000e-01	2.41121793e-01
3.10000000e-01	1.83442293e-01
3.20000000e-01	1.14017343e-01
3.30000000e-01	7.77059330e-02
3.40000000e-01	3.10955330e-02
3.50000000e-01	7.39795700e-03
3.60000000e-01	-1.72434370e-02
3.70000000e-01	-3.39396370e-02
3.80000000e-01	-3.34773870e-02
3.90000000e-01	-1.71906570e-02
4.00000000e-01	1.31108500e-02
4.10000000e-01	7.05022730e-02
4.20000000e-01	1.13580083e-01
4.30000000e-01	1.55061693e-01
4.40000000e-01	2.01457593e-01
4.50000000e-01	2.40839993e-01
4.60000000e-01	2.84941993e-01
4.70000000e-01	3.16546293e-01
4.80000000e-01	3.36463793e-01
4.90000000e-01	3.36260593e-01
5.00000000e-01	3.24423093e-01
5.10000000e-01	3.00407493e-01
5.20000000e-01	2.73639193e-01
5.30000000e-01	2.34061393e-01
5.40000000e-01	1.77447893e-01
5.50000000e-01	1.16619093e-01
5.60000000e-01	5.70735930e-02
5.70000000e-01	-8.14029700e-03
5.80000000e-01	-5.87838070e-02
5.90000000e-01	-8.46902670e-02
6.00000000e-01	-1.04935807e-01
6.10000000e-01	-1.03828307e-01
6.20000000e-01	-9.16577070e-02
6.30000000e-01	-7.51161070e-02
6.40000000e-01	-4.24100370e-02
6.50000000e-01	1.42642919e-02
6.60000000e-01	8.52421830e-02
6.70000000e-01	1.48440193e-01
6.80000000e-01	2.13893993e-01
6.90000000e-01	2.55739593e-01
7.00000000e-01	2.90067093e-01
7.10000000e-01	3.15295393e-01
7.20000000e-01	3.35865593e-01
7.30000000e-01	3.39760993e-01
7.40000000e-01	3.27171893e-01
7.50000000e-01	2.96401293e-01
7.60000000e-01	2.52613393e-01
7.70000000e-01	2.04272293e-01
7.80000000e-01	1.51880093e-01
7.90000000e-01	1.01137883e-01
8.00000000e-01	5.06836330e-02
8.10000000e-01	-1.18879870e-02
8.20000000e-01	-5.14303870e-02
8.30000000e-01	-9.54145070e-02
8.40000000e-01	-1.17625507e-01
8.50000000e-01	-1.28199007e-01
8.60000000e-01	-1.22972207e-01
8.70000000e-01	-1.03491007e-01
8.80000000e-01	-7.33012470e-02
8.90000000e-01	-4.48156370e-02
9.00000000e-01	-1.08260070e-02
9.10000000e-01	4.93822430e-02
9.20000000e-01	1.05700893e-01
9.30000000e-01	1.61549593e-01
9.40000000e-01	2.07810493e-01
9.50000000e-01	2.36703393e-01
9.60000000e-01	2.54266993e-01
9.70000000e-01	2.59941093e-01
9.80000000e-01	2.56030093e-01
9.90000000e-01	2.40577493e-01
1.00000000e+00	2.03803593e-01
1.01000000e+00	1.68259593e-01
1.02000000e+00	1.17262993e-01
1.03000000e+00	6.85717430e-02
1.04000000e+00	2.80112630e-02
1.05000000e+00	-2.25132970e-02
1.06000000e+00	-5.27783170e-02
1.07000000e+00	-8.64659070e-02
1.08000000e+00	-1.17736107e-01
1.09000000e+00	-1.34463207e-01
1.10000000e+00	-1.34739907e-01
1.11000000e+00	-1.19610807e-01
1.12000000e+00	-8.58678070e-02
1.13000000e+00	-6.03378070e-02
1.14000000e+00	-2.01877870e-02
1.15000000e+00	1.73282670e-02
1.16000000e+00	5.54601430e-02
1.17000000e+00	1.00215263e-01
1.18000000e+00	1.43086293e-01
1.19000000e+00	1.83336293e-01
1.20000000e+00	2.10173493e-01
1.21000000e+00	2.26697793e-01
1.22000000e+00	2.28253193e-01
1.23000000e+00	2.17609393e-01
1.24000000e+00	2.04110993e-01
1.25000000e+00	1.83729393e-01
1.26000000e+00	1.46427093e-01
1.27000000e+00	1.08242863e-01
1.28000000e+00	5.32686730e-02
1.29000000e+00	1.09220120e-02
1.30000000e+00	-2.64489970e-02
1.31000000e+00	-5.80938170e-02
1.32000000e+00	-8.41994470e-02
1.33000000e+00	-1.00785007e-01
1.34000000e+00	-1.06118307e-01
1.35000000e+00	-1.05543207e-01
1.36000000e+00	-8.69620070e-02
1.37000000e+00	-6.04367170e-02
1.38000000e+00	-3.07002370e-02
1.39000000e+00	1.08315150e-02
1.40000000e+00	4.35936130e-02
1.41000000e+00	8.16779130e-02
1.42000000e+00	1.14726173e-01
1.43000000e+00	1.35290893e-01
1.44000000e+00	1.52204493e-01
1.45000000e+00	1.71588693e-01
1.46000000e+00	1.83405593e-01
1.47000000e+00	1.85503793e-01
1.48000000e+00	1.74677193e-01
1.49000000e+00	1.55527893e-01
1.50000000e+00	1.35506293e-01
1.51000000e+00	1.08873443e-01
1.52000000e+00	8.41247230e-02
1.53000000e+00	4.91255630e-02
1.54000000e+00	9.92660000e-03
1.55000000e+00	-2.00661170e-02
1.56000000e+00	-5.01511870e-02
1.57000000e+00	-6.81555770e-02
1.58000000e+00	-7.55648070e-02
1.59000000e+00	-7.62533970e-02
1.60000000e+00	-7.34218270e-02
1.61000000e+00	-6.20327170e-02
1.62000000e+00	-4.44757470e-02
1.63000000e+00	-2.13070070e-02
1.64000000e+00	7.35753400e-03
1.65000000e+00	3.43738930e-02
1.66000000e+00	6.74043930e-02
1.67000000e+00	1.00988323e-01
1.68000000e+00	1.20847693e-01
1.69000000e+00	1.36545493e-01
1.70000000e+00	1.47719293e-01
1.71000000e+00	1.54862993e-01
1.72000000e+00	1.55672493e-01
1.73000000e+00	1.48837893e-01
1.74000000e+00	1.30942993e-01
1.75000000e+00	1.04006753e-01
1.76000000e+00	8.05221230e-02
1.77000000e+00	5.81793630e-02
1.78000000e+00	3.42408230e-02
1.79000000e+00	1.09454730e-02
1.80000000e+00	-1.16276270e-02
1.81000000e+00	-3.91262570e-02
1.82000000e+00	-5.38001470e-02
1.83000000e+00	-6.24147070e-02
1.84000000e+00	-6.51131270e-02
1.85000000e+00	-6.37532370e-02
1.86000000e+00	-5.87438770e-02
1.87000000e+00	-4.73584970e-02
1.88000000e+00	-3.27976370e-02
1.89000000e+00	-1.54116170e-02
1.90000000e+00	4.30842300e-03
1.91000000e+00	2.71896930e-02
1.92000000e+00	4.87186530e-02
1.93000000e+00	7.41960630e-02
1.94000000e+00	9.05878930e-02
1.95000000e+00	9.83502530e-02
1.96000000e+00	1.05508943e-01
1.97000000e+00	1.05022053e-01
1.98000000e+00	1.02806693e-01
1.99000000e+00	9.67706930e-02
2.00000000e+00	8.25693930e-02
2.01000000e+00	6.35788630e-02
2.02000000e+00	4.30371130e-02
2.03000000e+00	2.89975430e-02
2.04000000e+00	1.46211781e-02
2.05000000e+00	-2.17087700e-03
2.06000000e+00	-1.74960070e-02
2.07000000e+00	-3.14537470e-02
2.08000000e+00	-4.29598970e-02
2.09000000e+00	-5.03557770e-02
2.10000000e+00	-5.21996170e-02
2.11000000e+00	-5.09507470e-02
2.12000000e+00	-4.29911070e-02
2.13000000e+00	-3.69266770e-02
2.14000000e+00	-2.29206870e-02
2.15000000e+00	-8.84691700e-03
2.16000000e+00	5.73367900e-03
2.17000000e+00	2.34086110e-02
2.18000000e+00	3.83181930e-02
2.19000000e+00	5.42647930e-02
2.20000000e+00	6.27347530e-02
2.21000000e+00	6.82755330e-02
2.22000000e+00	7.04483630e-02
2.23000000e+00	7.07497430e-02
2.24000000e+00	6.77974530e-02
2.25000000e+00	6.33729530e-02
2.26000000e+00	5.38989730e-02
2.27000000e+00	4.49966830e-02
2.28000000e+00	2.77729930e-02
2.29000000e+00	1.65801680e-02
2.30000000e+00	3.65044300e-03
2.31000000e+00	-7.07251700e-03
2.32000000e+00	-1.75801770e-02
2.33000000e+00	-2.62973470e-02
2.34000000e+00	-3.09077670e-02
2.35000000e+00	-3.38849370e-02
2.36000000e+00	-3.25031170e-02
2.37000000e+00	-3.13769470e-02
2.38000000e+00	-2.41926570e-02
2.39000000e+00	-1.66495270e-02
2.40000000e+00	-8.71603700e-03
2.41000000e+00	-1.14370000e-05
2.42000000e+00	1.14617280e-02
2.43000000e+00	2.19253720e-02
2.44000000e+00	3.33660030e-02
2.45000000e+00	4.28371530e-02
2.46000000e+00	5.13260930e-02
2.47000000e+00	5.72749630e-02
2.48000000e+00	5.84755530e-02
2.49000000e+00	5.79922430e-02
2.50000000e+00	5.77771330e-02
2.51000000e+00	5.39226630e-02
2.52000000e+00	4.59901530e-02
2.53000000e+00	3.70176830e-02
2.54000000e+00	2.32177740e-02
2.55000000e+00	1.02510590e-02
2.56000000e+00	-1.41366700e-03
2.57000000e+00	-8.67294700e-03
2.58000000e+00	-1.76782070e-02
2.59000000e+00	-2.37959870e-02
2.60000000e+00	-2.81591570e-02
2.61000000e+00	-2.94440370e-02
2.62000000e+00	-2.83324070e-02
2.63000000e+00	-2.49223370e-02
2.64000000e+00	-1.85662270e-02
2.65000000e+00	-1.12231970e-02
2.66000000e+00	-5.40458700e-03
2.67000000e+00	3.54264300e-03
2.68000000e+00	1.27489290e-02
2.69000000e+00	2.06675960e-02
2.70000000e+00	2.76551830e-02
2.71000000e+00	3.43780530e-02
2.72000000e+00	4.10346130e-02
2.73000000e+00	4.35434730e-02
2.74000000e+00	4.45167730e-02
2.75000000e+00	4.23617030e-02
2.76000000e+00	4.02527530e-02
2.77000000e+00	3.58511430e-02
2.78000000e+00	2.97417930e-02
2.79000000e+00	2.01487240e-02
2.80000000e+00	1.08643200e-02
2.81000000e+00	1.10923300e-03
2.82000000e+00	-9.49197700e-03
2.83000000e+00	-1.42510970e-02
2.84000000e+00	-2.21024370e-02
2.85000000e+00	-2.57976770e-02
2.86000000e+00	-2.75620070e-02
2.87000000e+00	-2.88786170e-02
2.88000000e+00	-2.80381570e-02
2.89000000e+00	-2.45563170e-02
2.90000000e+00	-1.89238170e-02
2.91000000e+00	-1.25042570e-02
2.92000000e+00	-5.93895700e-03
2.93000000e+00	2.92153300e-03
2.94000000e+00	1.16488130e-02
2.95000000e+00	1.85582750e-02
2.96000000e+00	2.58154630e-02
2.97000000e+00	3.15938230e-02
2.98000000e+00	3.55287630e-02
2.99000000e+00	3.80160730e-02
3.00000000e+00	3.91816030e-02
3.01000000e+00	3.56051130e-02
3.02000000e+00	3.25324430e-02
3.03000000e+00	2.84434230e-02
3.04000000e+00	2.46352270e-02
3.05000000e+00	1.87959950e-02
3.06000000e+00	1.11926140e-02
3.07000000e+00	2.90246300e-03
3.08000000e+00	-5.75279700e-03
3.09000000e+00	-1.12884770e-02
3.10000000e+00	-1.40206570e-02
3.11000000e+00	-1.62891770e-02
3.12000000e+00	-1.75384370e-02
3.13000000e+00	-1.82002670e-02
3.14000000e+00	-1.69511470e-02
3.15000000e+00	-1.10123070e-02
3.16000000e+00	-6.01654700e-03
3.17000000e+00	7.70753000e-04
3.18000000e+00	8.36634600e-03
3.19000000e+00	1.46296125e-02
3.20000000e+00	2.14379190e-02
3.21000000e+00	2.64510930e-02
3.22000000e+00	3.08641130e-02
3.23000000e+00	3.47005130e-02
3.24000000e+00	3.61382830e-02
3.25000000e+00	3.67885430e-02
3.26000000e+00	3.77991030e-02
3.27000000e+00	3.48322530e-02
3.28000000e+00	2.97861030e-02
3.29000000e+00	2.61380530e-02
3.30000000e+00	2.23579760e-02
3.31000000e+00	1.80571210e-02
3.32000000e+00	1.18988350e-02
3.33000000e+00	4.80636300e-03
3.34000000e+00	-1.73999700e-03
3.35000000e+00	-8.10146700e-03
3.36000000e+00	-1.02289370e-02
3.37000000e+00	-1.26994870e-02
3.38000000e+00	-1.30571770e-02
3.39000000e+00	-1.16894970e-02
3.40000000e+00	-1.03034670e-02
3.41000000e+00	-7.39087700e-03
3.42000000e+00	-3.66897700e-03
3.43000000e+00	2.44295300e-03
3.44000000e+00	7.07189800e-03
3.45000000e+00	1.34829160e-02
3.46000000e+00	1.80842080e-02
3.47000000e+00	2.18794670e-02
3.48000000e+00	2.61533230e-02
3.49000000e+00	2.83140430e-02
3.50000000e+00	2.82569430e-02
3.51000000e+00	2.82347130e-02
3.52000000e+00	2.76153430e-02
3.53000000e+00	2.55132530e-02
3.54000000e+00	2.19179540e-02
3.55000000e+00	1.83785050e-02
3.56000000e+00	1.38118350e-02
3.57000000e+00	9.57227900e-03
3.58000000e+00	5.69515900e-03
3.59000000e+00	-3.68827000e-04
3.60000000e+00	-5.75770700e-03
3.61000000e+00	-9.94804700e-03
3.62000000e+00	-1.23076870e-02
3.63000000e+00	-1.42343470e-02
3.64000000e+00	-1.46921970e-02
3.65000000e+00	-1.36903970e-02
3.66000000e+00	-1.16538070e-02
3.67000000e+00	-8.93435700e-03
3.68000000e+00	-4.48001700e-03
3.69000000e+00	-1.70415700e-03
3.70000000e+00	3.51626300e-03
3.71000000e+00	7.63527400e-03
3.72000000e+00	1.21060580e-02
3.73000000e+00	1.44141396e-02
3.74000000e+00	1.90908970e-02
3.75000000e+00	2.13973190e-02
3.76000000e+00	2.26838660e-02
3.77000000e+00	2.22792860e-02
3.78000000e+00	2.06080420e-02
3.79000000e+00	1.88571290e-02
3.80000000e+00	1.60125590e-02
3.81000000e+00	1.06938660e-02
3.82000000e+00	8.05839900e-03
3.83000000e+00	4.43229300e-03
3.84000000e+00	1.60744300e-03
3.85000000e+00	-2.41570700e-03
3.86000000e+00	-5.57816700e-03
3.87000000e+00	-8.66595700e-03
3.88000000e+00	-1.18941570e-02
3.89000000e+00	-1.12118370e-02
3.90000000e+00	-9.34229700e-03
3.91000000e+00	-1.01961670e-02
3.92000000e+00	-8.15836700e-03
3.93000000e+00	-2.90007700e-03
3.94000000e+00	1.26973000e-04
3.95000000e+00	1.33579300e-03
3.96000000e+00	5.51824500e-03
3.97000000e+00	1.14182860e-02
3.98000000e+00	1.57843776e-02
3.99000000e+00	1.94148370e-02
4.00000000e+00	2.10929140e-02
4.01000000e+00	2.28379840e-02
4.02000000e+00	2.29849860e-02
4.03000000e+00	2.19998140e-02
4.04000000e+00	2.13103320e-02
4.05000000e+00	1.94793230e-02
4.06000000e+00	1.54234043e-02
4.07000000e+00	1.18700850e-02
4.08000000e+00	7.91953100e-03
4.09000000e+00	5.08259100e-03
4.10000000e+00	2.97687300e-03
4.11000000e+00	1.24650300e-03
4.12000000e+00	-1.27077700e-03
4.13000000e+00	-3.55199700e-03
4.14000000e+00	-5.76742700e-03
4.15000000e+00	-5.54997700e-03
4.16000000e+00	-5.05107700e-03
4.17000000e+00	-4.03900700e-03
4.18000000e+00	-2.18527700e-03
4.19000000e+00	-4.47847000e-04
4.20000000e+00	2.28130300e-03
4.21000000e+00	6.47796400e-03
4.22000000e+00	8.12911100e-03
4.23000000e+00	1.11492240e-02
4.24000000e+00	1.45182975e-02
4.25000000e+00	1.71690120e-02
4.26000000e+00	1.94193140e-02
4.27000000e+00	1.87141300e-02
4.28000000e+00	1.89971010e-02
4.29000000e+00	1.83660940e-02
4.30000000e+00	1.62308560e-02
4.31000000e+00	1.53025508e-02
4.32000000e+00	1.34645080e-02
4.33000000e+00	9.92951900e-03
4.34000000e+00	5.42862800e-03
4.35000000e+00	1.53986300e-03
4.36000000e+00	-3.76517000e-04
4.37000000e+00	-1.35723700e-03
4.38000000e+00	-4.39085700e-03
4.39000000e+00	-6.91402700e-03
4.40000000e+00	-6.21120700e-03
4.41000000e+00	-5.88296700e-03
4.42000000e+00	-6.42176700e-03
4.43000000e+00	-4.37267700e-03
4.44000000e+00	-2.32161700e-03
4.45000000e+00	-1.37696700e-03
4.46000000e+00	2.45453300e-03
4.47000000e+00	5.16159400e-03
4.48000000e+00	7.59524000e-03
4.49000000e+00	8.03415800e-03
4.50000000e+00	1.15898300e-02
4.51000000e+00	1.19826450e-02
4.52000000e+00	1.16602960e-02
4.53000000e+00	1.33770640e-02
4.54000000e+00	1.34047430e-02
4.55000000e+00	1.22811460e-02
4.56000000e+00	1.04676780e-02
4.57000000e+00	9.16874900e-03
4.58000000e+00	6.31643300e-03
4.59000000e+00	3.83464300e-03
4.60000000e+00	9.58603000e-04
4.61000000e+00	-2.35595700e-03
4.62000000e+00	-4.44240700e-03
4.63000000e+00	-5.29626700e-03
4.64000000e+00	-7.54922700e-03
4.65000000e+00	-8.19576700e-03
4.66000000e+00	-9.49152700e-03
4.67000000e+00	-1.00629570e-02
4.68000000e+00	-8.11165700e-03
4.69000000e+00	-4.89575700e-03
4.70000000e+00	-4.15902700e-03
4.71000000e+00	-2.45021700e-03
4.72000000e+00	-5.55267000e-04
4.73000000e+00	1.74165300e-03
4.74000000e+00	3.46194300e-03
4.75000000e+00	5.78934600e-03
4.76000000e+00	8.27708700e-03
4.77000000e+00	1.03735270e-02
4.78000000e+00	1.07804800e-02
4.79000000e+00	1.08036850e-02
4.80000000e+00	1.04057050e-02
4.81000000e+00	9.45061700e-03
4.82000000e+00	7.20371400e-03
4.83000000e+00	5.75501500e-03
4.84000000e+00	4.19597300e-03
4.85000000e+00	3.15338300e-03
4.86000000e+00	1.51958300e-03
4.87000000e+00	-1.08017700e-03
4.88000000e+00	-3.72950700e-03
4.89000000e+00	-4.37376700e-03
4.90000000e+00	-3.93286700e-03
4.91000000e+00	-4.33092700e-03
4.92000000e+00	-4.77193700e-03
4.93000000e+00	-3.29719700e-03
4.94000000e+00	-3.39670700e-03
4.95000000e+00	-1.47605700e-03
4.96000000e+00	5.51423000e-04
4.97000000e+00	2.23606300e-03
4.98000000e+00	3.31767300e-03
4.99000000e+00	6.15750300e-03
5.00000000e+00	7.25621500e-03
5.01000000e+00	8.11805200e-03
5.02000000e+00	1.02518430e-02
5.03000000e+00	1.17028790e-02
5.04000000e+00	1.22929380e-02
5.05000000e+00	1.28717970e-02
5.06000000e+00	1.08564980e-02
5.07000000e+00	8.57023400e-03
5.08000000e+00	6.89646000e-03
5.09000000e+00	5.97275700e-03
5.10000000e+00	3.53818300e-03
5.11000000e+00	2.47850300e-03
5.12000000e+00	1.66876300e-03
5.13000000e+00	-1.51573700e-03
5.14000000e+00	-2.96649700e-03
5.15000000e+00	-4.46467700e-03
5.16000000e+00	-4.74812700e-03
5.17000000e+00	-4.55507700e-03
5.18000000e+00	-4.53669700e-03
5.19000000e+00	-4.74323700e-03
5.20000000e+00	-3.45492700e-03
5.21000000e+00	-2.78141700e-03
5.22000000e+00	-9.12597000e-04
5.23000000e+00	8.51483000e-04
5.24000000e+00	2.22293300e-03
5.25000000e+00	2.69820300e-03
5.26000000e+00	4.93598400e-03
5.27000000e+00	6.06107700e-03
5.28000000e+00	6.72080300e-03
5.29000000e+00	6.66425900e-03
5.30000000e+00	6.17972200e-03
5.31000000e+00	6.39954900e-03
5.32000000e+00	5.42847500e-03
5.33000000e+00	4.51978300e-03
5.34000000e+00	2.58890300e-03
5.35000000e+00	1.33303000e-04
5.36000000e+00	8.53583000e-04
5.37000000e+00	-2.36337700e-03
5.38000000e+00	-3.27437700e-03
5.39000000e+00	-4.85950700e-03
5.40000000e+00	-6.34615700e-03
5.41000000e+00	-6.42118700e-03
5.42000000e+00	-7.42690700e-03
5.43000000e+00	-7.90630700e-03
5.44000000e+00	-7.09317700e-03
5.45000000e+00	-7.15316700e-03
5.46000000e+00	-5.49780700e-03
5.47000000e+00	-5.06568700e-03
5.48000000e+00	-3.21038700e-03
5.49000000e+00	-2.58028700e-03
5.50000000e+00	-2.54893700e-03
5.51000000e+00	-5.14397000e-04
5.52000000e+00	1.87186300e-03
5.53000000e+00	2.51036300e-03
5.54000000e+00	3.05805300e-03
5.55000000e+00	2.65708300e-03
5.56000000e+00	1.23827300e-03
5.57000000e+00	1.03947300e-03
5.58000000e+00	2.08081300e-03
5.59000000e+00	1.83451300e-03
5.60000000e+00	-4.18217000e-04
5.61000000e+00	-9.05457000e-04
5.62000000e+00	-3.03988700e-03
5.63000000e+00	-3.96397700e-03
5.64000000e+00	-5.17691700e-03
5.65000000e+00	-5.90228700e-03
5.66000000e+00	-7.26646700e-03
5.67000000e+00	-7.58221700e-03
5.68000000e+00	-6.98696700e-03
5.69000000e+00	-6.51223700e-03
5.70000000e+00	-5.63883700e-03
5.71000000e+00	-5.18500700e-03
5.72000000e+00	-3.85014700e-03
5.73000000e+00	-2.58405700e-03
5.74000000e+00	-3.88457000e-04
5.75000000e+00	-7.42187000e-04
5.76000000e+00	3.46313000e-04
5.77000000e+00	2.32714300e-03
5.78000000e+00	2.01747300e-03
5.79000000e+00	2.90056300e-03
5.80000000e+00	4.09492300e-03
5.81000000e+00	3.83923300e-03
5.82000000e+00	3.82358300e-03
5.83000000e+00	3.56260300e-03
5.84000000e+00	1.80751300e-03
5.85000000e+00	3.24160300e-03
5.86000000e+00	2.78490300e-03
5.87000000e+00	-3.79307000e-04
5.88000000e+00	-1.88186700e-03
5.89000000e+00	-3.49875700e-03
5.90000000e+00	-4.03429700e-03
5.91000000e+00	-4.34949700e-03
5.92000000e+00	-4.35264700e-03
5.93000000e+00	-5.67442700e-03
5.94000000e+00	-4.55965700e-03
5.95000000e+00	-4.96991700e-03
5.96000000e+00	-3.79126700e-03
5.97000000e+00	-2.50731700e-03
5.98000000e+00	-2.79180700e-03
5.99000000e+00	-1.22811700e-03
6.00000000e+00	-5.26507000e-04
6.01000000e+00	-7.13207000e-04
6.02000000e+00	-4.47070000e-05
6.03000000e+00	5.85213000e-04
6.04000000e+00	1.93473300e-03
6.05000000e+00	2.02022300e-03
6.06000000e+00	2.54613300e-03
6.07000000e+00	2.47040300e-03
6.08000000e+00	5.81063000e-04
6.09000000e+00	4.99693000e-04
6.10000000e+00	1.63545300e-03
6.11000000e+00	1.49784300e-03
6.12000000e+00	-3.74070000e-05
6.13000000e+00	-1.69082700e-03
6.14000000e+00	-3.87624700e-03
6.15000000e+00	-5.08547700e-03
6.16000000e+00	-5.19314700e-03
6.17000000e+00	-5.40992700e-03
6.18000000e+00	-5.34458700e-03
6.19000000e+00	-5.32730700e-03
6.20000000e+00	-5.46697700e-03
6.21000000e+00	-5.59469700e-03
6.22000000e+00	-3.75421700e-03
6.23000000e+00	-5.09719700e-03
6.24000000e+00	-5.25580700e-03
6.25000000e+00	-3.95410700e-03
6.26000000e+00	-3.35685700e-03
6.27000000e+00	-1.73481700e-03
6.28000000e+00	-1.78965700e-03
6.29000000e+00	-1.05761700e-03
6.30000000e+00	-8.84707000e-04
6.31000000e+00	-3.24847000e-04
6.32000000e+00	-7.72507000e-04
6.33000000e+00	-2.25327700e-03
6.34000000e+00	-1.91924700e-03
6.35000000e+00	-1.88659700e-03
6.36000000e+00	-2.28768700e-03
6.37000000e+00	-2.74554700e-03
6.38000000e+00	-2.82537700e-03
6.39000000e+00	-4.18423700e-03
6.40000000e+00	-5.12192700e-03
6.41000000e+00	-6.85102700e-03
6.42000000e+00	-7.15232700e-03
6.43000000e+00	-6.91985700e-03
6.44000000e+00	-7.71643700e-03
6.45000000e+00	-6.95123700e-03
6.46000000e+00	-7.73435700e-03
6.47000000e+00	-8.42559700e-03
6.48000000e+00	-7.35467700e-03
6.49000000e+00	-4.89636700e-03
6.50000000e+00	-4.49322700e-03
6.51000000e+00	-3.47681700e-03
6.52000000e+00	-2.86065700e-03
6.53000000e+00	-2.62049700e-03
6.54000000e+00	-2.97809700e-03
6.55000000e+00	-1.71706700e-03
6.56000000e+00	-1.74471700e-03
6.57000000e+00	-2.08003700e-03
6.58000000e+00	-1.85800700e-03
6.59000000e+00	-1.47363700e-03
6.60000000e+00	-1.40236700e-03
6.61000000e+00	-2.20418700e-03
6.62000000e+00	-2.73611700e-03
6.63000000e+00	-1.44510700e-03
6.64000000e+00	-2.07216700e-03
6.65000000e+00	-2.36126700e-03
6.66000000e+00	-2.81732700e-03
6.67000000e+00	-3.48056700e-03
6.68000000e+00	-5.47183700e-03
6.69000000e+00	-5.44918700e-03
6.70000000e+00	-5.85273700e-03
6.71000000e+00	-5.78233700e-03
6.72000000e+00	-4.45476700e-03
6.73000000e+00	-3.56539700e-03
6.74000000e+00	-2.33611700e-03
6.75000000e+00	-1.98810700e-03
6.76000000e+00	-1.80807700e-03
6.77000000e+00	-7.89847000e-04
6.78000000e+00	-1.09749700e-03
6.79000000e+00	-1.52316700e-03
6.80000000e+00	-7.52770000e-05
6.81000000e+00	8.45913000e-04
6.82000000e+00	1.23427300e-03
6.83000000e+00	9.62313000e-04
6.84000000e+00	-2.37027000e-04
6.85000000e+00	4.64813000e-04
6.86000000e+00	9.66483000e-04
6.87000000e+00	-9.86407000e-04
6.88000000e+00	-1.06585700e-03
6.89000000e+00	-1.81148700e-03
6.90000000e+00	-1.52039700e-03
6.91000000e+00	-1.97220700e-03
6.92000000e+00	-2.86573700e-03
6.93000000e+00	-2.57779700e-03
6.94000000e+00	-3.12772700e-03
6.95000000e+00	-4.10482700e-03
6.96000000e+00	-2.95712700e-03
6.97000000e+00	-2.82209700e-03
6.98000000e+00	-4.40309700e-03
6.99000000e+00	-2.99479700e-03
7.00000000e+00	-2.24980700e-03
7.01000000e+00	-2.30842700e-03
7.02000000e+00	-2.58379700e-03
7.03000000e+00	-1.15868700e-03
7.04000000e+00	-2.34405700e-03
7.05000000e+00	-8.46497000e-04
7.06000000e+00	1.53133000e-04
7.07000000e+00	3.19193000e-04
7.08000000e+00	-7.49470000e-05
7.09000000e+00	-8.73487000e-04
7.10000000e+00	-4.90057000e-04
7.11000000e+00	-4.06717000e-04
7.12000000e+00	-1.01176700e-03
7.13000000e+00	-1.57765700e-03
7.14000000e+00	-2.50319700e-03
7.15000000e+00	-4.90888700e-03
7.16000000e+00	-4.15975700e-03
7.17000000e+00	-3.46804700e-03
7.18000000e+00	-3.43450700e-03
7.19000000e+00	-3.87858700e-03
7.20000000e+00	-4.94363700e-03
7.21000000e+00	-3.95177700e-03
7.22000000e+00	-3.53183700e-03
7.23000000e+00	-3.41778700e-03
7.24000000e+00	-4.58679700e-03
7.25000000e+00	-3.61316700e-03
7.26000000e+00	-2.91413700e-03
7.27000000e+00	-3.41397700e-03
7.28000000e+00	-3.83905700e-03
7.29000000e+00	-2.86371700e-03
7.30000000e+00	-2.54473700e-03
7.31000000e+00	-2.34454700e-03
7.32000000e+00	-2.03613700e-03
7.33000000e+00	-1.72676700e-03
7.34000000e+00	-1.49362700e-03
7.35000000e+00	-1.41987700e-03
7.36000000e+00	-3.22446700e-03
7.37000000e+00	-2.37908700e-03
7.38000000e+00	-2.39337700e-03
7.39000000e+00	-2.36267700e-03
7.40000000e+00	-3.29784700e-03
7.41000000e+00	-2.84486700e-03
7.42000000e+00	-3.11089700e-03
7.43000000e+00	-2.62297700e-03
7.44000000e+00	-3.23771700e-03
7.45000000e+00	-3.42795700e-03
7.46000000e+00	-2.54951700e-03
7.47000000e+00	-3.90440700e-03
7.48000000e+00	-3.74303700e-03
7.49000000e+00	-2.90417700e-03
7.50000000e+00	-2.83172700e-03
7.51000000e+00	-3.10400700e-03
7.52000000e+00	-2.00139700e-03
7.53000000e+00	-1.85585700e-03
7.54000000e+00	-1.56448700e-03
7.55000000e+00	-1.40249700e-03
7.56000000e+00	2.22830000e-05
7.57000000e+00	1.65530000e-05
7.58000000e+00	-5.63377000e-04
7.59000000e+00	-4.74470000e-05
7.60000000e+00	3.85563000e-04
7.61000000e+00	-1.74928700e-03
7.62000000e+00	2.84063000e-04
7.63000000e+00	1.05803000e-04
7.64000000e+00	-2.22697000e-04
7.65000000e+00	3.11330000e-05
7.66000000e+00	-3.23557000e-04
7.67000000e+00	-5.45647000e-04
7.68000000e+00	-1.07760700e-03
7.69000000e+00	-1.76829700e-03
7.70000000e+00	-9.98127000e-04
7.71000000e+00	-2.06704700e-03
7.72000000e+00	-2.22741700e-03
7.73000000e+00	-1.37117700e-03
7.74000000e+00	-5.75487000e-04
7.75000000e+00	-5.74417000e-04
7.76000000e+00	-1.09933700e-03
7.77000000e+00	-4.06877000e-04
7.78000000e+00	-1.23716700e-03
7.79000000e+00	-2.35637000e-04
7.80000000e+00	2.11643000e-04
7.81000000e+00	1.01523300e-03
7.82000000e+00	4.91643000e-04
7.83000000e+00	4.70913000e-04
7.84000000e+00	-1.14279700e-03
7.85000000e+00	1.76643000e-04
7.86000000e+00	5.60623000e-04
7.87000000e+00	6.25713000e-04
7.88000000e+00	1.02679300e-03
7.89000000e+00	8.60130000e-05
7.90000000e+00	3.98093000e-04
7.91000000e+00	5.10453000e-04
7.92000000e+00	-2.31237000e-04
7.93000000e+00	7.81730000e-05
7.94000000e+00	-1.58124700e-03
7.95000000e+00	-2.37833700e-03
7.96000000e+00	-1.40518700e-03
7.97000000e+00	-1.49688700e-03
7.98000000e+00	-1.17646700e-03
7.99000000e+00	-1.12543700e-03
8.00000000e+00	-1.48228700e-03
8.01000000e+00	-8.00617000e-04
8.02000000e+00	-1.67195700e-03
8.03000000e+00	-1.67947700e-03
8.04000000e+00	-7.02047000e-04
8.05000000e+00	-2.09071700e-03
8.06000000e+00	-1.28924700e-03
8.07000000e+00	-2.10287000e-04
8.08000000e+00	2.09433000e-04
8.09000000e+00	-3.06057000e-04
8.10000000e+00	6.01953000e-04
8.11000000e+00	-4.80970000e-05
8.12000000e+00	-3.53867000e-04
8.13000000e+00	2.60493000e-04
8.14000000e+00	-2.53487000e-04
8.15000000e+00	-5.56147000e-04
8.16000000e+00	-1.66023700e-03
8.17000000e+00	-9.70277000e-04
8.18000000e+00	-3.02354700e-03
8.19000000e+00	-2.46392700e-03
8.20000000e+00	-2.79294700e-03
8.21000000e+00	-2.21751700e-03
8.22000000e+00	-9.92447000e-04
8.23000000e+00	-2.47603700e-03
8.24000000e+00	-2.39517700e-03
8.25000000e+00	-2.59902700e-03
8.26000000e+00	-1.46201700e-03
8.27000000e+00	-1.52825700e-03
8.28000000e+00	-5.17047000e-04
8.29000000e+00	-1.88582700e-03
8.30000000e+00	-1.63415700e-03
8.31000000e+00	-2.24533700e-03
8.32000000e+00	-1.34230700e-03
8.33000000e+00	2.56673000e-04
8.34000000e+00	3.04283000e-04
8.35000000e+00	7.23433000e-04
8.36000000e+00	1.99555300e-03
8.37000000e+00	2.00000300e-03
8.38000000e+00	7.35063000e-04
8.39000000e+00	-6.49047000e-04
8.40000000e+00	1.11447300e-03
8.41000000e+00	4.70323000e-04
8.42000000e+00	-5.58570000e-05
8.43000000e+00	-9.53047000e-04
8.44000000e+00	-5.12867000e-04
8.45000000e+00	2.64373000e-04
8.46000000e+00	9.67743000e-04
8.47000000e+00	5.06943000e-04
8.48000000e+00	-5.19897000e-04
8.49000000e+00	-4.95067000e-04
8.50000000e+00	-3.87377000e-04
8.51000000e+00	-1.64027000e-04
8.52000000e+00	7.04983000e-04
8.53000000e+00	1.10139300e-03
8.54000000e+00	-6.59157000e-04
8.55000000e+00	-1.49877000e-04
8.56000000e+00	8.47733000e-04
8.57000000e+00	7.62253000e-04
8.58000000e+00	1.19374300e-03
8.59000000e+00	2.01768300e-03
8.60000000e+00	1.67671300e-03
8.61000000e+00	2.35306300e-03
8.62000000e+00	3.04934300e-03
8.63000000e+00	2.90766300e-03
8.64000000e+00	1.70799300e-03
8.65000000e+00	2.21038300e-03
8.66000000e+00	8.94603000e-04
8.67000000e+00	2.50781300e-03
8.68000000e+00	1.71175300e-03
8.69000000e+00	2.34255300e-03
8.70000000e+00	1.15583300e-03
8.71000000e+00	2.12754300e-03
8.72000000e+00	6.13643000e-04
8.73000000e+00	7.99930000e-05
8.74000000e+00	1.04844300e-03
8.75000000e+00	9.03453000e-04
8.76000000e+00	1.28424300e-03
8.77000000e+00	2.81793000e-04
8.78000000e+00	1.15790300e-03
8.79000000e+00	2.18294300e-03
8.80000000e+00	1.98065300e-03
8.81000000e+00	1.30695300e-03
8.82000000e+00	1.15601300e-03
8.83000000e+00	3.26983000e-04
8.84000000e+00	8.13863000e-04
8.85000000e+00	1.24138300e-03
8.86000000e+00	1.71511300e-03
8.87000000e+00	3.07097300e-03
8.88000000e+00	1.82106300e-03
8.89000000e+00	1.11997300e-03
8.90000000e+00	2.10653300e-03
8.91000000e+00	3.07311300e-03
8.92000000e+00	1.49524300e-03
8.93000000e+00	1.26298300e-03
8.94000000e+00	9.64153000e-04
8.95000000e+00	1.59192300e-03
8.96000000e+00	6.91330000e-05
8.97000000e+00	-1.04510700e-03
8.98000000e+00	-1.13816700e-03
8.99000000e+00	-6.52570000e-05
9.00000000e+00	1.09634300e-03
9.01000000e+00	-6.67700000e-06
9.02000000e+00	5.18173000e-04
9.03000000e+00	1.28053000e-04
9.04000000e+00	1.89233000e-04
9.05000000e+00	-2.04097000e-04
9.06000000e+00	-3.26187000e-04
