# Supplementary material for: Observation of angular momentum transfer among crystal lattice modes
Source: Nat Phys. 2026 May 12;22(7):1100–6. doi: 10.1038/s41567-026-03274-8 (PMC13423836; doi:10.1038/s41567-026-03274-8)
Supplement: Supplementary file 12 — Source data for Extended Data Fig. 3a–d. [file 41567_2026_3274_MOESM12_ESM.zip › extended_fig3b_EOS_spectrum_linear_THz.txt]

Spectral amplitude of the linearly polarized THz pulse
Frequency (THz)	Spectral amplitude (norm.)
-4.99686913e+01	1.22108665e-65
-4.99060739e+01	1.01353358e-65
-4.98434565e+01	1.76063449e-65
-4.97808391e+01	2.31858539e-65
-4.97182217e+01	4.28926657e-65
-4.96556043e+01	5.92181725e-65
-4.95929869e+01	8.21070056e-65
-4.95303694e+01	9.97570082e-65
-4.94677520e+01	1.60288300e-64
-4.94051346e+01	2.26397531e-64
-4.93425172e+01	2.91388408e-64
-4.92798998e+01	3.77755741e-64
-4.92172824e+01	3.97898252e-64
-4.91546650e+01	3.01836806e-64
-4.90920476e+01	1.41803575e-64
-4.90294302e+01	1.52017511e-64
-4.89668128e+01	2.99156522e-64
-4.89041954e+01	4.58486044e-64
-4.88415780e+01	6.35632438e-64
-4.87789606e+01	8.75107189e-64
-4.87163431e+01	8.53644857e-64
-4.86537257e+01	6.59037990e-64
-4.85911083e+01	6.17460874e-64
-4.85284909e+01	1.16064078e-63
-4.84658735e+01	1.75390543e-63
-4.84032561e+01	1.76926170e-63
-4.83406387e+01	1.54872809e-63
-4.82780213e+01	1.62029054e-63
-4.82154039e+01	1.58282224e-63
-4.81527865e+01	2.64928013e-63
-4.80901691e+01	3.26896578e-63
-4.80275517e+01	3.38847754e-63
-4.79649343e+01	2.80279708e-63
-4.79023168e+01	3.78983667e-63
-4.78396994e+01	7.13509813e-63
-4.77770820e+01	7.91920999e-63
-4.77144646e+01	4.26750228e-63
-4.76518472e+01	1.95864975e-63
-4.75892298e+01	8.32523755e-63
-4.75266124e+01	1.16295359e-62
-4.74639950e+01	1.39057065e-62
-4.74013776e+01	3.06092331e-62
-4.73387602e+01	5.68612041e-62
-4.72761428e+01	7.34272213e-62
-4.72135254e+01	8.67022290e-62
-4.71509080e+01	1.31770943e-61
-4.70882905e+01	1.90600108e-61
-4.70256731e+01	2.35226509e-61
-4.69630557e+01	2.53901477e-61
-4.69004383e+01	3.07139556e-61
-4.68378209e+01	3.31980045e-61
-4.67752035e+01	3.53764292e-61
-4.67125861e+01	5.58653309e-61
-4.66499687e+01	1.09818975e-60
-4.65873513e+01	1.48667406e-60
-4.65247339e+01	1.43992181e-60
-4.64621165e+01	1.83574601e-60
-4.63994991e+01	2.82225833e-60
-4.63368817e+01	3.11970279e-60
-4.62742642e+01	3.34185327e-60
-4.62116468e+01	3.10805222e-60
-4.61490294e+01	2.52795829e-60
-4.60864120e+01	2.08006347e-60
-4.60237946e+01	3.80164595e-60
-4.59611772e+01	5.91661156e-60
-4.58985598e+01	6.33681624e-60
-4.58359424e+01	6.08754952e-60
-4.57733250e+01	6.32942386e-60
-4.57107076e+01	6.12900208e-60
-4.56480902e+01	4.90033872e-60
-4.55854728e+01	7.28635773e-60
-4.55228554e+01	1.51504963e-59
-4.54602379e+01	2.41103199e-59
-4.53976205e+01	2.24590051e-59
-4.53350031e+01	6.23801814e-60
-4.52723857e+01	1.06300953e-59
-4.52097683e+01	2.36504546e-59
-4.51471509e+01	6.17402982e-59
-4.50845335e+01	1.06554429e-58
-4.50219161e+01	1.45307950e-58
-4.49592987e+01	1.56172306e-58
-4.48966813e+01	1.80418863e-58
-4.48340639e+01	2.20306270e-58
-4.47714465e+01	1.86875411e-58
-4.47088291e+01	8.75426539e-59
-4.46462116e+01	6.33728066e-59
-4.45835942e+01	7.13082834e-59
-4.45209768e+01	6.62427497e-59
-4.44583594e+01	1.01571343e-58
-4.43957420e+01	2.08758199e-58
-4.43331246e+01	4.11531790e-58
-4.42705072e+01	4.28231235e-58
-4.42078898e+01	4.89273665e-58
-4.41452724e+01	5.56784338e-58
-4.40826550e+01	5.76389173e-58
-4.40200376e+01	9.78752318e-58
-4.39574202e+01	1.67307904e-57
-4.38948028e+01	1.55903803e-57
-4.38321853e+01	4.59187482e-58
-4.37695679e+01	9.74265469e-58
-4.37069505e+01	1.66678490e-57
-4.36443331e+01	2.77687317e-57
-4.35817157e+01	6.12996735e-57
-4.35190983e+01	2.91121317e-57
-4.34564809e+01	5.18535271e-57
-4.33938635e+01	8.41985605e-57
-4.33312461e+01	1.35561192e-56
-4.32686287e+01	2.07716751e-56
-4.32060113e+01	2.70205492e-56
-4.31433939e+01	1.60375694e-56
-4.30807765e+01	2.75716829e-56
-4.30181590e+01	2.78866292e-56
-4.29555416e+01	4.83594377e-56
-4.28929242e+01	8.44756306e-56
-4.28303068e+01	1.18180572e-55
-4.27676894e+01	1.46675207e-55
-4.27050720e+01	1.18423954e-55
-4.26424546e+01	6.49741265e-56
-4.25798372e+01	8.08099336e-56
-4.25172198e+01	6.28379665e-56
-4.24546024e+01	2.21650581e-55
-4.23919850e+01	3.94362717e-55
-4.23293676e+01	5.16229141e-55
-4.22667502e+01	7.93320783e-55
-4.22041327e+01	1.03772975e-54
-4.21415153e+01	8.57230451e-55
-4.20788979e+01	7.02637961e-55
-4.20162805e+01	9.88376739e-55
-4.19536631e+01	1.48639812e-54
-4.18910457e+01	2.44284655e-54
-4.18284283e+01	4.47659577e-54
-4.17658109e+01	5.77694242e-54
-4.17031935e+01	4.64755568e-54
-4.16405761e+01	3.09896951e-54
-4.15779587e+01	3.87281440e-54
-4.15153413e+01	4.59968184e-54
-4.14527239e+01	6.29402717e-54
-4.13901064e+01	8.30228962e-54
-4.13274890e+01	6.95070718e-54
-4.12648716e+01	7.89830247e-54
-4.12022542e+01	1.65043017e-53
-4.11396368e+01	3.12177325e-53
-4.10770194e+01	4.47052371e-53
-4.10144020e+01	4.58655500e-53
-4.09517846e+01	4.67823785e-53
-4.08891672e+01	5.84517816e-53
-4.08265498e+01	6.83935826e-53
-4.07639324e+01	6.68811945e-53
-4.07013150e+01	1.57190382e-52
-4.06386976e+01	2.89795513e-52
-4.05760802e+01	3.32325764e-52
-4.05134627e+01	2.90378207e-52
-4.04508453e+01	3.35511438e-52
-4.03882279e+01	2.70606200e-52
-4.03256105e+01	3.18810835e-52
-4.02629931e+01	2.68095225e-52
-4.02003757e+01	2.80978860e-52
-4.01377583e+01	3.50617453e-52
-4.00751409e+01	4.20034229e-52
-4.00125235e+01	2.11024795e-52
-3.99499061e+01	7.63682496e-52
-3.98872887e+01	3.81784023e-52
-3.98246713e+01	1.00986730e-51
-3.97620539e+01	2.33262402e-51
-3.96994364e+01	2.08509585e-51
-3.96368190e+01	3.99177716e-51
-3.95742016e+01	4.55433091e-51
-3.95115842e+01	7.31293366e-51
-3.94489668e+01	1.45838426e-50
-3.93863494e+01	2.08033186e-50
-3.93237320e+01	2.58981822e-50
-3.92611146e+01	3.02040870e-50
-3.91984972e+01	3.07804559e-50
-3.91358798e+01	3.15250441e-50
-3.90732624e+01	5.39869456e-50
-3.90106450e+01	8.31018993e-50
-3.89480276e+01	1.08033237e-49
-3.88854101e+01	1.37213057e-49
-3.88227927e+01	1.59956813e-49
-3.87601753e+01	1.93273654e-49
-3.86975579e+01	2.61410396e-49
-3.86349405e+01	4.12370335e-49
-3.85723231e+01	4.25287642e-49
-3.85097057e+01	3.76672153e-49
-3.84470883e+01	3.30943030e-49
-3.83844709e+01	4.10522089e-49
-3.83218535e+01	5.43978775e-49
-3.82592361e+01	4.81765483e-49
-3.81966187e+01	4.27606146e-49
-3.81340013e+01	7.07262030e-49
-3.80713838e+01	8.74426122e-49
-3.80087664e+01	1.06444386e-48
-3.79461490e+01	4.45618910e-49
-3.78835316e+01	1.36522688e-48
-3.78209142e+01	3.75046173e-48
-3.77582968e+01	2.04800523e-48
-3.76956794e+01	2.07080429e-48
-3.76330620e+01	3.96652071e-48
-3.75704446e+01	5.19320756e-48
-3.75078272e+01	1.25762759e-47
-3.74452098e+01	1.19890327e-47
-3.73825924e+01	2.53322244e-47
-3.73199750e+01	2.96799570e-47
-3.72573575e+01	1.17718871e-47
-3.71947401e+01	1.70326893e-48
-3.71321227e+01	3.65965624e-47
-3.70695053e+01	5.57576233e-47
-3.70068879e+01	5.03135935e-47
-3.69442705e+01	2.70560598e-47
-3.68816531e+01	8.37680062e-47
-3.68190357e+01	1.54716598e-46
-3.67564183e+01	1.06670397e-46
-3.66938009e+01	1.05617493e-46
-3.66311835e+01	2.33686585e-46
-3.65685661e+01	1.48153751e-46
-3.65059487e+01	1.55346531e-46
-3.64433312e+01	2.88927694e-46
-3.63807138e+01	4.83065221e-46
-3.63180964e+01	5.94931966e-46
-3.62554790e+01	5.66847336e-46
-3.61928616e+01	3.94726639e-46
-3.61302442e+01	3.84410190e-46
-3.60676268e+01	6.53819872e-46
-3.60050094e+01	7.44817034e-46
-3.59423920e+01	8.57651148e-46
-3.58797746e+01	1.15280421e-45
-3.58171572e+01	1.16824772e-45
-3.57545398e+01	1.40656518e-45
-3.56919224e+01	2.00715882e-45
-3.56293049e+01	1.85164747e-45
-3.55666875e+01	1.36667287e-45
-3.55040701e+01	1.56577241e-45
-3.54414527e+01	2.61811263e-45
-3.53788353e+01	1.20362024e-45
-3.53162179e+01	2.11240728e-45
-3.52536005e+01	1.39994306e-45
-3.51909831e+01	5.58756780e-45
-3.51283657e+01	8.79376351e-45
-3.50657483e+01	6.86114069e-45
-3.50031309e+01	3.34223695e-45
-3.49405135e+01	3.28760907e-46
-3.48778961e+01	3.88138607e-45
-3.48152786e+01	1.19770387e-44
-3.47526612e+01	2.09619643e-44
-3.46900438e+01	1.93914600e-44
-3.46274264e+01	1.61606944e-44
-3.45648090e+01	3.14751803e-44
-3.45021916e+01	3.42424628e-44
-3.44395742e+01	2.70031318e-44
-3.43769568e+01	3.63491013e-44
-3.43143394e+01	5.05024248e-44
-3.42517220e+01	3.26146949e-44
-3.41891046e+01	5.70009274e-44
-3.41264872e+01	1.45469353e-43
-3.40638698e+01	2.30272118e-43
-3.40012523e+01	2.42779531e-43
-3.39386349e+01	2.83070520e-43
-3.38760175e+01	4.38120036e-43
-3.38134001e+01	5.80957857e-43
-3.37507827e+01	6.39585771e-43
-3.36881653e+01	7.49641354e-43
-3.36255479e+01	7.85433093e-43
-3.35629305e+01	7.21975194e-43
-3.35003131e+01	5.64316564e-43
-3.34376957e+01	4.97720529e-43
-3.33750783e+01	4.86960877e-43
-3.33124609e+01	9.19963736e-43
-3.32498435e+01	1.66670192e-42
-3.31872260e+01	1.63320847e-42
-3.31246086e+01	1.26071433e-42
-3.30619912e+01	1.61774552e-42
-3.29993738e+01	2.78779578e-42
-3.29367564e+01	2.24263869e-42
-3.28741390e+01	2.25632247e-42
-3.28115216e+01	2.34115080e-42
-3.27489042e+01	1.06307039e-42
-3.26862868e+01	3.48605517e-42
-3.26236694e+01	5.72852015e-42
-3.25610520e+01	4.43320744e-42
-3.24984346e+01	5.97304123e-42
-3.24358172e+01	7.71296595e-42
-3.23731997e+01	7.26549013e-42
-3.23105823e+01	2.09135221e-42
-3.22479649e+01	5.79492236e-42
-3.21853475e+01	7.96943572e-43
-3.21227301e+01	9.33329178e-42
-3.20601127e+01	2.32929924e-41
-3.19974953e+01	3.63083214e-41
-3.19348779e+01	3.86462094e-41
-3.18722605e+01	6.54790541e-41
-3.18096431e+01	1.11157926e-40
-3.17470257e+01	1.30921662e-40
-3.16844083e+01	1.36338150e-40
-3.16217909e+01	1.02772605e-40
-3.15591735e+01	9.30500163e-41
-3.14965560e+01	9.69864148e-41
-3.14339386e+01	1.75728842e-40
-3.13713212e+01	2.93288070e-40
-3.13087038e+01	3.22959332e-40
-3.12460864e+01	4.02433366e-40
-3.11834690e+01	5.25941852e-40
-3.11208516e+01	6.55131090e-40
-3.10582342e+01	6.87814731e-40
-3.09956168e+01	7.90172726e-40
-3.09329994e+01	8.27191903e-40
-3.08703820e+01	7.95645719e-40
-3.08077646e+01	4.61007043e-40
-3.07451472e+01	3.47450003e-40
-3.06825297e+01	3.24703728e-41
-3.06199123e+01	9.43214341e-40
-3.05572949e+01	2.06893596e-39
-3.04946775e+01	3.40726281e-39
-3.04320601e+01	4.51292198e-39
-3.03694427e+01	6.81473796e-39
-3.03068253e+01	1.06226868e-38
-3.02442079e+01	1.26800765e-38
-3.01815905e+01	1.20273840e-38
-3.01189731e+01	2.17884049e-38
-3.00563557e+01	3.05406826e-38
-2.99937383e+01	3.73258827e-38
-2.99311209e+01	2.94004250e-38
-2.98685034e+01	1.63601765e-38
-2.98058860e+01	2.09879974e-38
-2.97432686e+01	1.52317898e-38
-2.96806512e+01	1.06509779e-38
-2.96180338e+01	1.41832170e-38
-2.95554164e+01	2.90772085e-38
-2.94927990e+01	4.77440492e-38
-2.94301816e+01	5.12800840e-38
-2.93675642e+01	5.08781348e-38
-2.93049468e+01	9.75270562e-38
-2.92423294e+01	1.29098913e-37
-2.91797120e+01	1.15265570e-37
-2.91170946e+01	1.39934767e-37
-2.90544771e+01	1.78186169e-37
-2.89918597e+01	1.62662813e-37
-2.89292423e+01	6.08218845e-38
-2.88666249e+01	5.33592217e-38
-2.88040075e+01	1.50003477e-37
-2.87413901e+01	2.27078197e-37
-2.86787727e+01	1.94731672e-37
-2.86161553e+01	2.66225817e-37
-2.85535379e+01	5.04815206e-37
-2.84909205e+01	6.93115475e-37
-2.84283031e+01	5.89750923e-37
-2.83656857e+01	6.09936923e-37
-2.83030683e+01	5.74996806e-37
-2.82404508e+01	2.69724642e-37
-2.81778334e+01	2.09378462e-37
-2.81152160e+01	1.48842042e-36
-2.80525986e+01	2.25010655e-36
-2.79899812e+01	4.71808669e-36
-2.79273638e+01	1.00836731e-35
-2.78647464e+01	1.36949121e-35
-2.78021290e+01	1.51777172e-35
-2.77395116e+01	1.53964095e-35
-2.76768942e+01	2.13403673e-35
-2.76142768e+01	2.95009445e-35
-2.75516594e+01	3.12705737e-35
-2.74890420e+01	3.21565489e-35
-2.74264245e+01	3.01046616e-35
-2.73638071e+01	2.32810955e-35
-2.73011897e+01	2.95568320e-35
-2.72385723e+01	3.80012316e-35
-2.71759549e+01	4.21252822e-35
-2.71133375e+01	4.48339424e-35
-2.70507201e+01	4.56655158e-35
-2.69881027e+01	5.11012522e-35
-2.69254853e+01	5.36134575e-35
-2.68628679e+01	4.13878524e-35
-2.68002505e+01	5.51115630e-35
-2.67376331e+01	9.07015434e-35
-2.66750157e+01	8.31911484e-35
-2.66123982e+01	4.90309878e-35
-2.65497808e+01	4.49078743e-35
-2.64871634e+01	1.15918710e-34
-2.64245460e+01	1.21433301e-34
-2.63619286e+01	1.21817430e-34
-2.62993112e+01	1.75079153e-34
-2.62366938e+01	1.50029216e-34
-2.61740764e+01	1.68424206e-34
-2.61114590e+01	3.32472110e-34
-2.60488416e+01	6.51104592e-34
-2.59862242e+01	8.72629310e-34
-2.59236068e+01	8.31715865e-34
-2.58609894e+01	6.64711290e-34
-2.57983719e+01	6.48005708e-34
-2.57357545e+01	8.31958676e-34
-2.56731371e+01	1.11886600e-33
-2.56105197e+01	1.78325382e-33
-2.55479023e+01	3.05340579e-33
-2.54852849e+01	4.58288781e-33
-2.54226675e+01	5.60641892e-33
-2.53600501e+01	4.90352347e-33
-2.52974327e+01	4.97178240e-33
-2.52348153e+01	1.69099393e-32
-2.51721979e+01	3.20430306e-32
-2.51095805e+01	4.44417835e-32
-2.50469631e+01	6.46927788e-32
-2.49843456e+01	9.75546370e-32
-2.49217282e+01	1.55865255e-31
-2.48591108e+01	1.99552570e-31
-2.47964934e+01	2.18743899e-31
-2.47338760e+01	2.58830015e-31
-2.46712586e+01	2.78745225e-31
-2.46086412e+01	2.13306326e-31
-2.45460238e+01	2.45041868e-31
-2.44834064e+01	7.88659063e-31
-2.44207890e+01	1.78037813e-30
-2.43581716e+01	2.74341310e-30
-2.42955542e+01	3.22997699e-30
-2.42329368e+01	4.70515144e-30
-2.41703193e+01	6.88750182e-30
-2.41077019e+01	8.98523592e-30
-2.40450845e+01	1.10088124e-29
-2.39824671e+01	1.20451089e-29
-2.39198497e+01	1.15811831e-29
-2.38572323e+01	1.03306392e-29
-2.37946149e+01	8.35358885e-30
-2.37319975e+01	6.19682058e-30
-2.36693801e+01	9.22681559e-30
-2.36067627e+01	1.74587090e-29
-2.35441453e+01	2.45625467e-29
-2.34815279e+01	3.04131501e-29
-2.34189105e+01	3.86325589e-29
-2.33562930e+01	4.49750277e-29
-2.32936756e+01	4.15839319e-29
-2.32310582e+01	4.40792828e-29
-2.31684408e+01	5.73064705e-29
-2.31058234e+01	4.75399634e-29
-2.30432060e+01	3.26315926e-29
-2.29805886e+01	3.02381367e-29
-2.29179712e+01	4.11261450e-29
-2.28553538e+01	7.73655038e-29
-2.27927364e+01	9.53074091e-29
-2.27301190e+01	6.58682204e-29
-2.26675016e+01	1.14917801e-28
-2.26048842e+01	1.66544707e-28
-2.25422668e+01	1.15995044e-28
-2.24796493e+01	1.20562280e-28
-2.24170319e+01	2.09426025e-28
-2.23544145e+01	3.24046922e-28
-2.22917971e+01	3.11898077e-28
-2.22291797e+01	3.58960886e-28
-2.21665623e+01	4.16140056e-28
-2.21039449e+01	4.34994225e-28
-2.20413275e+01	3.01236257e-28
-2.19787101e+01	5.33601623e-28
-2.19160927e+01	1.00258131e-27
-2.18534753e+01	1.38512173e-27
-2.17908579e+01	1.46001731e-27
-2.17282405e+01	1.53429289e-27
-2.16656230e+01	2.13925004e-27
-2.16030056e+01	2.68389181e-27
-2.15403882e+01	5.07947067e-27
-2.14777708e+01	8.25467515e-27
-2.14151534e+01	1.00093280e-26
-2.13525360e+01	1.03258646e-26
-2.12899186e+01	9.17106675e-27
-2.12273012e+01	1.33514930e-26
-2.11646838e+01	1.55768129e-26
-2.11020664e+01	1.76675709e-26
-2.10394490e+01	1.68097346e-26
-2.09768316e+01	1.24882244e-26
-2.09142142e+01	1.11328141e-26
-2.08515967e+01	1.61786720e-26
-2.07889793e+01	2.23227747e-26
-2.07263619e+01	2.47588575e-26
-2.06637445e+01	3.26025539e-26
-2.06011271e+01	3.70155210e-26
-2.05385097e+01	2.19222709e-26
-2.04758923e+01	8.42114754e-27
-2.04132749e+01	4.81624084e-27
-2.03506575e+01	2.05066707e-26
-2.02880401e+01	3.86227989e-26
-2.02254227e+01	4.37839070e-26
-2.01628053e+01	4.77617232e-26
-2.01001879e+01	4.68297448e-26
-2.00375704e+01	4.92263537e-26
-1.99749530e+01	5.94024573e-26
-1.99123356e+01	5.85493955e-26
-1.98497182e+01	8.84681018e-26
-1.97871008e+01	1.61493403e-25
-1.97244834e+01	1.94066142e-25
-1.96618660e+01	1.47829176e-25
-1.95992486e+01	1.26747820e-25
-1.95366312e+01	2.54250577e-25
-1.94740138e+01	4.21547077e-25
-1.94113964e+01	4.72903156e-25
-1.93487790e+01	4.05956982e-25
-1.92861616e+01	4.79063348e-25
-1.92235441e+01	7.45742986e-25
-1.91609267e+01	7.25614290e-25
-1.90983093e+01	5.53248077e-25
-1.90356919e+01	5.81764234e-25
-1.89730745e+01	1.16092524e-24
-1.89104571e+01	7.32020409e-25
-1.88478397e+01	1.19530968e-24
-1.87852223e+01	2.11258049e-24
-1.87226049e+01	2.11154978e-24
-1.86599875e+01	3.45187070e-24
-1.85973701e+01	6.49100881e-24
-1.85347527e+01	7.84856150e-24
-1.84721353e+01	9.51502961e-24
-1.84095178e+01	9.91027250e-24
-1.83469004e+01	5.76594753e-24
-1.82842830e+01	3.05605182e-24
-1.82216656e+01	4.79208325e-24
-1.81590482e+01	1.04099375e-23
-1.80964308e+01	1.26559869e-23
-1.80338134e+01	9.70045565e-24
-1.79711960e+01	5.28041042e-24
-1.79085786e+01	2.61398995e-23
-1.78459612e+01	6.03341107e-23
-1.77833438e+01	6.15554083e-23
-1.77207264e+01	4.82073436e-23
-1.76581090e+01	8.00597093e-23
-1.75954915e+01	1.60274651e-22
-1.75328741e+01	2.22717676e-22
-1.74702567e+01	3.00344343e-22
-1.74076393e+01	4.11045502e-22
-1.73450219e+01	4.37640852e-22
-1.72824045e+01	4.62126709e-22
-1.72197871e+01	7.29599709e-22
-1.71571697e+01	1.28094179e-21
-1.70945523e+01	1.82835799e-21
-1.70319349e+01	2.14899915e-21
-1.69693175e+01	2.47428523e-21
-1.69067001e+01	3.82573906e-21
-1.68440827e+01	5.79852480e-21
-1.67814652e+01	7.15415306e-21
-1.67188478e+01	1.11279339e-20
-1.66562304e+01	1.89073086e-20
-1.65936130e+01	3.01217707e-20
-1.65309956e+01	4.89881598e-20
-1.64683782e+01	7.69821533e-20
-1.64057608e+01	9.50605299e-20
-1.63431434e+01	1.00201172e-19
-1.62805260e+01	1.00314292e-19
-1.62179086e+01	1.08128120e-19
-1.61552912e+01	9.78160815e-20
-1.60926738e+01	8.60143589e-20
-1.60300564e+01	9.87365329e-20
-1.59674389e+01	1.28251439e-19
-1.59048215e+01	1.93634883e-19
-1.58422041e+01	2.45817475e-19
-1.57795867e+01	3.75855965e-19
-1.57169693e+01	6.33191770e-19
-1.56543519e+01	1.03827079e-18
-1.55917345e+01	1.08568238e-18
-1.55291171e+01	6.99944228e-19
-1.54664997e+01	5.31054907e-19
-1.54038823e+01	5.89944703e-19
-1.53412649e+01	1.39676788e-18
-1.52786475e+01	2.28318855e-18
-1.52160301e+01	2.29157302e-18
-1.51534126e+01	2.90008865e-18
-1.50907952e+01	4.63112549e-18
-1.50281778e+01	4.60985377e-18
-1.49655604e+01	6.56774281e-18
-1.49029430e+01	1.22475776e-17
-1.48403256e+01	1.38140535e-17
-1.47777082e+01	6.10364221e-18
-1.47150908e+01	3.16675653e-18
-1.46524734e+01	5.59518506e-18
-1.45898560e+01	1.46891156e-17
-1.45272386e+01	2.16467090e-17
-1.44646212e+01	4.05984090e-17
-1.44020038e+01	5.72766461e-17
-1.43393863e+01	7.34428735e-17
-1.42767689e+01	1.06803949e-16
-1.42141515e+01	1.25192643e-16
-1.41515341e+01	2.06057481e-16
-1.40889167e+01	3.24823955e-16
-1.40262993e+01	5.31003367e-16
-1.39636819e+01	8.70087914e-16
-1.39010645e+01	1.15769180e-15
-1.38384471e+01	1.89336576e-15
-1.37758297e+01	3.18527577e-15
-1.37132123e+01	4.60124129e-15
-1.36505949e+01	7.98783726e-15
-1.35879775e+01	1.27274135e-14
-1.35253601e+01	1.38146519e-14
-1.34627426e+01	1.50074163e-14
-1.34001252e+01	1.71438506e-14
-1.33375078e+01	1.53138860e-14
-1.32748904e+01	1.05000707e-14
-1.32122730e+01	1.23733273e-14
-1.31496556e+01	1.71510166e-14
-1.30870382e+01	2.04256442e-14
-1.30244208e+01	1.83947300e-14
-1.29618034e+01	2.13247612e-14
-1.28991860e+01	2.62773076e-14
-1.28365686e+01	3.19008885e-14
-1.27739512e+01	3.85825878e-14
-1.27113338e+01	3.38608116e-14
-1.26487163e+01	3.05650747e-14
-1.25860989e+01	2.98845177e-14
-1.25234815e+01	2.72395101e-14
-1.24608641e+01	2.01855108e-14
-1.23982467e+01	1.65869492e-14
-1.23356293e+01	1.54109407e-14
-1.22730119e+01	1.34846094e-14
-1.22103945e+01	1.23408047e-14
-1.21477771e+01	1.98463195e-14
-1.20851597e+01	4.51865507e-14
-1.20225423e+01	9.86048372e-14
-1.19599249e+01	2.55899804e-13
-1.18973075e+01	5.09287725e-13
-1.18346900e+01	9.27555449e-13
-1.17720726e+01	1.93566087e-12
-1.17094552e+01	1.51378166e-12
-1.16468378e+01	1.59339016e-12
-1.15842204e+01	1.94753142e-12
-1.15216030e+01	1.65522951e-12
-1.14589856e+01	1.32118229e-12
-1.13963682e+01	7.55625154e-13
-1.13337508e+01	7.14237770e-13
-1.12711334e+01	1.25474336e-12
-1.12085160e+01	1.88380452e-12
-1.11458986e+01	1.78461692e-12
-1.10832812e+01	1.53818269e-12
-1.10206637e+01	1.34916945e-12
-1.09580463e+01	1.75757735e-12
-1.08954289e+01	1.81030020e-12
-1.08328115e+01	1.60035667e-12
-1.07701941e+01	2.08722765e-12
-1.07075767e+01	3.42430911e-12
-1.06449593e+01	5.61779262e-12
-1.05823419e+01	1.05110448e-11
-1.05197245e+01	1.54963957e-11
-1.04571071e+01	1.82079148e-11
-1.03944897e+01	9.65574581e-12
-1.03318723e+01	1.01437658e-11
-1.02692549e+01	1.06650106e-11
-1.02066374e+01	5.42928171e-12
-1.01440200e+01	6.30635220e-12
-1.00814026e+01	1.23098282e-11
-1.00187852e+01	2.04312503e-11
-9.95616781e+00	2.94149358e-11
-9.89355041e+00	4.14356208e-11
-9.83093300e+00	5.50930901e-11
-9.76831559e+00	6.19458701e-11
-9.70569818e+00	6.09608847e-11
-9.64308078e+00	5.79504797e-11
-9.58046337e+00	5.57786019e-11
-9.51784596e+00	7.48119411e-11
-9.45522855e+00	9.66853899e-11
-9.39261115e+00	1.15139602e-10
-9.32999374e+00	9.28548085e-11
-9.26737633e+00	9.89768426e-11
-9.20475892e+00	1.76589019e-10
-9.14214152e+00	2.95245752e-10
-9.07952411e+00	3.59997688e-10
-9.01690670e+00	4.62389971e-10
-8.95428929e+00	9.08459177e-10
-8.89167188e+00	1.48401184e-09
-8.82905448e+00	1.98768471e-09
-8.76643707e+00	2.34960725e-09
-8.70381966e+00	2.29917016e-09
-8.64120225e+00	3.05486982e-09
-8.57858485e+00	7.91986857e-09
-8.51596744e+00	1.98565141e-08
-8.45335003e+00	4.27225844e-08
-8.39073262e+00	3.35500991e-08
-8.32811522e+00	1.44376714e-08
-8.26549781e+00	9.98450024e-09
-8.20288040e+00	9.66910493e-09
-8.14026299e+00	6.96737788e-09
-8.07764559e+00	6.76844075e-09
-8.01502818e+00	6.49213762e-09
-7.95241077e+00	4.40649357e-09
-7.88979336e+00	7.61863060e-09
-7.82717595e+00	1.77757741e-08
-7.76455855e+00	4.82660973e-08
-7.70194114e+00	9.42871548e-08
-7.63932373e+00	1.73834785e-07
-7.57670632e+00	3.49399864e-07
-7.51408892e+00	3.91518692e-07
-7.45147151e+00	3.25370246e-07
-7.38885410e+00	3.06202034e-07
-7.32623669e+00	3.46257471e-07
-7.26361929e+00	3.40895465e-07
-7.20100188e+00	3.43646181e-07
-7.13838447e+00	4.02874562e-07
-7.07576706e+00	4.95018352e-07
-7.01314966e+00	5.65512899e-07
-6.95053225e+00	5.45457569e-07
-6.88791484e+00	5.83837028e-07
-6.82529743e+00	6.47433261e-07
-6.76268003e+00	7.48166509e-07
-6.70006262e+00	1.04090226e-06
-6.63744521e+00	1.30259898e-06
-6.57482780e+00	1.24457995e-06
-6.51221039e+00	1.65044292e-06
-6.44959299e+00	3.06655251e-06
-6.38697558e+00	4.72946603e-06
-6.32435817e+00	6.12077338e-06
-6.26174076e+00	7.63132165e-06
-6.19912336e+00	9.73700734e-06
-6.13650595e+00	1.14321354e-05
-6.07388854e+00	1.30342898e-05
-6.01127113e+00	1.76112929e-05
-5.94865373e+00	2.40708402e-05
-5.88603632e+00	2.96569731e-05
-5.82341891e+00	3.54440331e-05
-5.76080150e+00	4.37825161e-05
-5.69818410e+00	5.32646658e-05
-5.63556669e+00	6.51179895e-05
-5.57294928e+00	8.37516958e-05
-5.51033187e+00	1.08288134e-04
-5.44771446e+00	1.33325959e-04
-5.38509706e+00	1.71712975e-04
-5.32247965e+00	2.27226061e-04
-5.25986224e+00	2.93517585e-04
-5.19724483e+00	3.61075402e-04
-5.13462743e+00	4.50976312e-04
-5.07201002e+00	5.80910413e-04
-5.00939261e+00	7.19342064e-04
-4.94677520e+00	8.83025002e-04
-4.88415780e+00	1.14946477e-03
-4.82154039e+00	1.50515083e-03
-4.75892298e+00	1.88550488e-03
-4.69630557e+00	2.37666735e-03
-4.63368817e+00	3.08364892e-03
-4.57107076e+00	3.86729340e-03
-4.50845335e+00	4.72834605e-03
-4.44583594e+00	5.90467230e-03
-4.38321853e+00	7.45806781e-03
-4.32060113e+00	9.76605250e-03
-4.25798372e+00	1.37757273e-02
-4.19536631e+00	2.14334137e-02
-4.13274890e+00	3.19186160e-02
-4.07013150e+00	2.76261053e-02
-4.00751409e+00	1.83743333e-02
-3.94489668e+00	1.37434918e-02
-3.88227927e+00	1.36327182e-02
-3.81966187e+00	2.11260974e-02
-3.75704446e+00	2.43622148e-02
-3.69442705e+00	1.77471158e-02
-3.63180964e+00	1.32701866e-02
-3.56919224e+00	2.85336020e-02
-3.50657483e+00	5.31661064e-02
-3.44395742e+00	6.84865007e-02
-3.38134001e+00	8.27449155e-02
-3.31872260e+00	1.01810362e-01
-3.25610520e+00	1.21729378e-01
-3.19348779e+00	1.39752739e-01
-3.13087038e+00	1.61052682e-01
-3.06825297e+00	1.78550841e-01
-3.00563557e+00	1.91403289e-01
-2.94301816e+00	2.20730441e-01
-2.88040075e+00	2.46486616e-01
-2.81778334e+00	2.60301688e-01
-2.75516594e+00	2.73383185e-01
-2.69254853e+00	2.93439532e-01
-2.62993112e+00	3.17728020e-01
-2.56731371e+00	3.71414580e-01
-2.50469631e+00	4.28017457e-01
-2.44207890e+00	4.89687362e-01
-2.37946149e+00	5.58993809e-01
-2.31684408e+00	6.31886250e-01
-2.25422668e+00	6.84754067e-01
-2.19160927e+00	7.20260288e-01
-2.12899186e+00	7.48686539e-01
-2.06637445e+00	7.58532828e-01
-2.00375704e+00	7.53772132e-01
-1.94113964e+00	7.36205607e-01
-1.87852223e+00	7.30113737e-01
-1.81590482e+00	7.47742373e-01
-1.75328741e+00	7.67687348e-01
-1.69067001e+00	7.99203665e-01
-1.62805260e+00	8.68681997e-01
-1.56543519e+00	9.42546597e-01
-1.50281778e+00	9.87640633e-01
-1.44020038e+00	1.00000000e+00
-1.37758297e+00	9.99758816e-01
-1.31496556e+00	9.80789482e-01
-1.25234815e+00	9.42563300e-01
-1.18973075e+00	8.94477573e-01
-1.12711334e+00	8.60593781e-01
-1.06449593e+00	8.50901711e-01
-1.00187852e+00	8.45856690e-01
-9.39261115e-01	8.59277940e-01
-8.76643707e-01	8.84799781e-01
-8.14026299e-01	9.08673650e-01
-7.51408892e-01	9.07156042e-01
-6.88791484e-01	8.76583358e-01
-6.26174076e-01	8.27926022e-01
-5.63556669e-01	7.51707169e-01
-5.00939261e-01	6.66788187e-01
-4.38321853e-01	5.76995928e-01
-3.75704446e-01	4.88862546e-01
-3.13087038e-01	3.99917256e-01
-2.50469631e-01	3.03175995e-01
-1.87852223e-01	2.08956795e-01
-1.25234815e-01	7.61256867e-02
-6.26174076e-02	1.48491366e-01
0.00000000e+00	0.00000000e+00
6.26174076e-02	1.48491366e-01
1.25234815e-01	7.61256867e-02
1.87852223e-01	2.08956795e-01
2.50469631e-01	3.03175995e-01
3.13087038e-01	3.99917256e-01
3.75704446e-01	4.88862546e-01
4.38321853e-01	5.76995928e-01
5.00939261e-01	6.66788187e-01
5.63556669e-01	7.51707169e-01
6.26174076e-01	8.27926022e-01
6.88791484e-01	8.76583358e-01
7.51408892e-01	9.07156042e-01
8.14026299e-01	9.08673650e-01
8.76643707e-01	8.84799781e-01
9.39261115e-01	8.59277940e-01
1.00187852e+00	8.45856690e-01
1.06449593e+00	8.50901711e-01
1.12711334e+00	8.60593781e-01
1.18973075e+00	8.94477573e-01
1.25234815e+00	9.42563300e-01
1.31496556e+00	9.80789482e-01
1.37758297e+00	9.99758816e-01
1.44020038e+00	1.00000000e+00
1.50281778e+00	9.87640633e-01
1.56543519e+00	9.42546597e-01
1.62805260e+00	8.68681997e-01
1.69067001e+00	7.99203665e-01
1.75328741e+00	7.67687348e-01
1.81590482e+00	7.47742373e-01
1.87852223e+00	7.30113737e-01
1.94113964e+00	7.36205607e-01
2.00375704e+00	7.53772132e-01
2.06637445e+00	7.58532828e-01
2.12899186e+00	7.48686539e-01
2.19160927e+00	7.20260288e-01
2.25422668e+00	6.84754067e-01
2.31684408e+00	6.31886250e-01
2.37946149e+00	5.58993809e-01
2.44207890e+00	4.89687362e-01
2.50469631e+00	4.28017457e-01
2.56731371e+00	3.71414580e-01
2.62993112e+00	3.17728020e-01
2.69254853e+00	2.93439532e-01
2.75516594e+00	2.73383185e-01
2.81778334e+00	2.60301688e-01
2.88040075e+00	2.46486616e-01
2.94301816e+00	2.20730441e-01
3.00563557e+00	1.91403289e-01
3.06825297e+00	1.78550841e-01
3.13087038e+00	1.61052682e-01
3.19348779e+00	1.39752739e-01
3.25610520e+00	1.21729378e-01
3.31872260e+00	1.01810362e-01
3.38134001e+00	8.27449155e-02
3.44395742e+00	6.84865007e-02
3.50657483e+00	5.31661064e-02
3.56919224e+00	2.85336020e-02
3.63180964e+00	1.32701866e-02
3.69442705e+00	1.77471158e-02
3.75704446e+00	2.43622148e-02
3.81966187e+00	2.11260974e-02
3.88227927e+00	1.36327182e-02
3.94489668e+00	1.37434918e-02
4.00751409e+00	1.83743333e-02
4.07013150e+00	2.76261053e-02
4.13274890e+00	3.19186160e-02
4.19536631e+00	2.14334137e-02
4.25798372e+00	1.37757273e-02
4.32060113e+00	9.76605250e-03
4.38321853e+00	7.45806781e-03
4.44583594e+00	5.90467230e-03
4.50845335e+00	4.72834605e-03
4.57107076e+00	3.86729340e-03
4.63368817e+00	3.08364892e-03
4.69630557e+00	2.37666735e-03
4.75892298e+00	1.88550488e-03
4.82154039e+00	1.50515083e-03
4.88415780e+00	1.14946477e-03
4.94677520e+00	8.83025002e-04
5.00939261e+00	7.19342064e-04
5.07201002e+00	5.80910413e-04
5.13462743e+00	4.50976312e-04
5.19724483e+00	3.61075402e-04
5.25986224e+00	2.93517585e-04
5.32247965e+00	2.27226061e-04
5.38509706e+00	1.71712975e-04
5.44771446e+00	1.33325959e-04
5.51033187e+00	1.08288134e-04
5.57294928e+00	8.37516958e-05
5.63556669e+00	6.51179895e-05
5.69818410e+00	5.32646658e-05
5.76080150e+00	4.37825161e-05
5.82341891e+00	3.54440331e-05
5.88603632e+00	2.96569731e-05
5.94865373e+00	2.40708402e-05
6.01127113e+00	1.76112929e-05
6.07388854e+00	1.30342898e-05
6.13650595e+00	1.14321354e-05
6.19912336e+00	9.73700734e-06
6.26174076e+00	7.63132165e-06
6.32435817e+00	6.12077338e-06
6.38697558e+00	4.72946603e-06
6.44959299e+00	3.06655251e-06
6.51221039e+00	1.65044292e-06
6.57482780e+00	1.24457995e-06
6.63744521e+00	1.30259898e-06
6.70006262e+00	1.04090226e-06
6.76268003e+00	7.48166509e-07
6.82529743e+00	6.47433261e-07
6.88791484e+00	5.83837028e-07
6.95053225e+00	5.45457569e-07
7.01314966e+00	5.65512899e-07
7.07576706e+00	4.95018352e-07
7.13838447e+00	4.02874562e-07
7.20100188e+00	3.43646181e-07
7.26361929e+00	3.40895465e-07
7.32623669e+00	3.46257471e-07
7.38885410e+00	3.06202034e-07
7.45147151e+00	3.25370246e-07
7.51408892e+00	3.91518692e-07
7.57670632e+00	3.49399864e-07
7.63932373e+00	1.73834785e-07
7.70194114e+00	9.42871548e-08
7.76455855e+00	4.82660973e-08
7.82717595e+00	1.77757741e-08
7.88979336e+00	7.61863060e-09
7.95241077e+00	4.40649357e-09
8.01502818e+00	6.49213762e-09
8.07764559e+00	6.76844075e-09
8.14026299e+00	6.96737788e-09
8.20288040e+00	9.66910493e-09
8.26549781e+00	9.98450024e-09
8.32811522e+00	1.44376714e-08
8.39073262e+00	3.35500991e-08
8.45335003e+00	4.27225844e-08
8.51596744e+00	1.98565141e-08
8.57858485e+00	7.91986857e-09
8.64120225e+00	3.05486982e-09
8.70381966e+00	2.29917016e-09
8.76643707e+00	2.34960725e-09
8.82905448e+00	1.98768471e-09
8.89167188e+00	1.48401184e-09
8.95428929e+00	9.08459177e-10
9.01690670e+00	4.62389971e-10
9.07952411e+00	3.59997688e-10
9.14214152e+00	2.95245752e-10
9.20475892e+00	1.76589019e-10
9.26737633e+00	9.89768426e-11
9.32999374e+00	9.28548085e-11
9.39261115e+00	1.15139602e-10
9.45522855e+00	9.66853899e-11
9.51784596e+00	7.48119411e-11
9.58046337e+00	5.57786019e-11
9.64308078e+00	5.79504797e-11
9.70569818e+00	6.09608847e-11
9.76831559e+00	6.19458701e-11
9.83093300e+00	5.50930901e-11
9.89355041e+00	4.14356208e-11
9.95616781e+00	2.94149358e-11
1.00187852e+01	2.04312503e-11
1.00814026e+01	1.23098282e-11
1.01440200e+01	6.30635220e-12
1.02066374e+01	5.42928171e-12
1.02692549e+01	1.06650106e-11
1.03318723e+01	1.01437658e-11
1.03944897e+01	9.65574581e-12
1.04571071e+01	1.82079148e-11
1.05197245e+01	1.54963957e-11
1.05823419e+01	1.05110448e-11
1.06449593e+01	5.61779262e-12
1.07075767e+01	3.42430911e-12
1.07701941e+01	2.08722765e-12
1.08328115e+01	1.60035667e-12
1.08954289e+01	1.81030020e-12
1.09580463e+01	1.75757735e-12
1.10206637e+01	1.34916945e-12
1.10832812e+01	1.53818269e-12
1.11458986e+01	1.78461692e-12
1.12085160e+01	1.88380452e-12
1.12711334e+01	1.25474336e-12
1.13337508e+01	7.14237770e-13
1.13963682e+01	7.55625154e-13
1.14589856e+01	1.32118229e-12
1.15216030e+01	1.65522951e-12
1.15842204e+01	1.94753142e-12
1.16468378e+01	1.59339016e-12
1.17094552e+01	1.51378166e-12
1.17720726e+01	1.93566087e-12
1.18346900e+01	9.27555449e-13
1.18973075e+01	5.09287725e-13
1.19599249e+01	2.55899804e-13
1.20225423e+01	9.86048372e-14
1.20851597e+01	4.51865507e-14
1.21477771e+01	1.98463195e-14
1.22103945e+01	1.23408047e-14
1.22730119e+01	1.34846094e-14
1.23356293e+01	1.54109407e-14
1.23982467e+01	1.65869492e-14
1.24608641e+01	2.01855108e-14
1.25234815e+01	2.72395101e-14
1.25860989e+01	2.98845177e-14
1.26487163e+01	3.05650747e-14
1.27113338e+01	3.38608116e-14
1.27739512e+01	3.85825878e-14
1.28365686e+01	3.19008885e-14
1.28991860e+01	2.62773076e-14
1.29618034e+01	2.13247612e-14
1.30244208e+01	1.83947300e-14
1.30870382e+01	2.04256442e-14
1.31496556e+01	1.71510166e-14
1.32122730e+01	1.23733273e-14
1.32748904e+01	1.05000707e-14
1.33375078e+01	1.53138860e-14
1.34001252e+01	1.71438506e-14
1.34627426e+01	1.50074163e-14
1.35253601e+01	1.38146519e-14
1.35879775e+01	1.27274135e-14
1.36505949e+01	7.98783726e-15
1.37132123e+01	4.60124129e-15
1.37758297e+01	3.18527577e-15
1.38384471e+01	1.89336576e-15
1.39010645e+01	1.15769180e-15
1.39636819e+01	8.70087914e-16
1.40262993e+01	5.31003367e-16
1.40889167e+01	3.24823955e-16
1.41515341e+01	2.06057481e-16
1.42141515e+01	1.25192643e-16
1.42767689e+01	1.06803949e-16
1.43393863e+01	7.34428735e-17
1.44020038e+01	5.72766461e-17
1.44646212e+01	4.05984090e-17
1.45272386e+01	2.16467090e-17
1.45898560e+01	1.46891156e-17
1.46524734e+01	5.59518506e-18
1.47150908e+01	3.16675653e-18
1.47777082e+01	6.10364221e-18
1.48403256e+01	1.38140535e-17
1.49029430e+01	1.22475776e-17
1.49655604e+01	6.56774281e-18
1.50281778e+01	4.60985377e-18
1.50907952e+01	4.63112549e-18
1.51534126e+01	2.90008865e-18
1.52160301e+01	2.29157302e-18
1.52786475e+01	2.28318855e-18
1.53412649e+01	1.39676788e-18
1.54038823e+01	5.89944703e-19
1.54664997e+01	5.31054907e-19
1.55291171e+01	6.99944228e-19
1.55917345e+01	1.08568238e-18
1.56543519e+01	1.03827079e-18
1.57169693e+01	6.33191770e-19
1.57795867e+01	3.75855965e-19
1.58422041e+01	2.45817475e-19
1.59048215e+01	1.93634883e-19
1.59674389e+01	1.28251439e-19
1.60300564e+01	9.87365329e-20
1.60926738e+01	8.60143589e-20
1.61552912e+01	9.78160815e-20
1.62179086e+01	1.08128120e-19
1.62805260e+01	1.00314292e-19
1.63431434e+01	1.00201172e-19
1.64057608e+01	9.50605299e-20
1.64683782e+01	7.69821533e-20
1.65309956e+01	4.89881598e-20
1.65936130e+01	3.01217707e-20
1.66562304e+01	1.89073086e-20
1.67188478e+01	1.11279339e-20
1.67814652e+01	7.15415306e-21
1.68440827e+01	5.79852480e-21
1.69067001e+01	3.82573906e-21
1.69693175e+01	2.47428523e-21
1.70319349e+01	2.14899915e-21
1.70945523e+01	1.82835799e-21
1.71571697e+01	1.28094179e-21
1.72197871e+01	7.29599709e-22
1.72824045e+01	4.62126709e-22
1.73450219e+01	4.37640852e-22
1.74076393e+01	4.11045502e-22
1.74702567e+01	3.00344343e-22
1.75328741e+01	2.22717676e-22
1.75954915e+01	1.60274651e-22
1.76581090e+01	8.00597093e-23
1.77207264e+01	4.82073436e-23
1.77833438e+01	6.15554083e-23
1.78459612e+01	6.03341107e-23
1.79085786e+01	2.61398995e-23
1.79711960e+01	5.28041042e-24
1.80338134e+01	9.70045565e-24
1.80964308e+01	1.26559869e-23
1.81590482e+01	1.04099375e-23
1.82216656e+01	4.79208325e-24
1.82842830e+01	3.05605182e-24
1.83469004e+01	5.76594753e-24
1.84095178e+01	9.91027250e-24
1.84721353e+01	9.51502961e-24
1.85347527e+01	7.84856150e-24
1.85973701e+01	6.49100881e-24
1.86599875e+01	3.45187070e-24
1.87226049e+01	2.11154978e-24
1.87852223e+01	2.11258049e-24
1.88478397e+01	1.19530968e-24
1.89104571e+01	7.32020409e-25
1.89730745e+01	1.16092524e-24
1.90356919e+01	5.81764234e-25
1.90983093e+01	5.53248077e-25
1.91609267e+01	7.25614290e-25
1.92235441e+01	7.45742986e-25
1.92861616e+01	4.79063348e-25
1.93487790e+01	4.05956982e-25
1.94113964e+01	4.72903156e-25
1.94740138e+01	4.21547077e-25
1.95366312e+01	2.54250577e-25
1.95992486e+01	1.26747820e-25
1.96618660e+01	1.47829176e-25
1.97244834e+01	1.94066142e-25
1.97871008e+01	1.61493403e-25
1.98497182e+01	8.84681018e-26
1.99123356e+01	5.85493955e-26
1.99749530e+01	5.94024573e-26
2.00375704e+01	4.92263537e-26
2.01001879e+01	4.68297448e-26
2.01628053e+01	4.77617232e-26
2.02254227e+01	4.37839070e-26
2.02880401e+01	3.86227989e-26
2.03506575e+01	2.05066707e-26
2.04132749e+01	4.81624084e-27
2.04758923e+01	8.42114754e-27
2.05385097e+01	2.19222709e-26
2.06011271e+01	3.70155210e-26
2.06637445e+01	3.26025539e-26
2.07263619e+01	2.47588575e-26
2.07889793e+01	2.23227747e-26
2.08515967e+01	1.61786720e-26
2.09142142e+01	1.11328141e-26
2.09768316e+01	1.24882244e-26
2.10394490e+01	1.68097346e-26
2.11020664e+01	1.76675709e-26
2.11646838e+01	1.55768129e-26
2.12273012e+01	1.33514930e-26
2.12899186e+01	9.17106675e-27
2.13525360e+01	1.03258646e-26
2.14151534e+01	1.00093280e-26
2.14777708e+01	8.25467515e-27
2.15403882e+01	5.07947067e-27
2.16030056e+01	2.68389181e-27
2.16656230e+01	2.13925004e-27
2.17282405e+01	1.53429289e-27
2.17908579e+01	1.46001731e-27
2.18534753e+01	1.38512173e-27
2.19160927e+01	1.00258131e-27
2.19787101e+01	5.33601623e-28
2.20413275e+01	3.01236257e-28
2.21039449e+01	4.34994225e-28
2.21665623e+01	4.16140056e-28
2.22291797e+01	3.58960886e-28
2.22917971e+01	3.11898077e-28
2.23544145e+01	3.24046922e-28
2.24170319e+01	2.09426025e-28
2.24796493e+01	1.20562280e-28
2.25422668e+01	1.15995044e-28
2.26048842e+01	1.66544707e-28
2.26675016e+01	1.14917801e-28
2.27301190e+01	6.58682204e-29
2.27927364e+01	9.53074091e-29
2.28553538e+01	7.73655038e-29
2.29179712e+01	4.11261450e-29
2.29805886e+01	3.02381367e-29
2.30432060e+01	3.26315926e-29
2.31058234e+01	4.75399634e-29
2.31684408e+01	5.73064705e-29
2.32310582e+01	4.40792828e-29
2.32936756e+01	4.15839319e-29
2.33562930e+01	4.49750277e-29
2.34189105e+01	3.86325589e-29
2.34815279e+01	3.04131501e-29
2.35441453e+01	2.45625467e-29
2.36067627e+01	1.74587090e-29
2.36693801e+01	9.22681559e-30
2.37319975e+01	6.19682058e-30
2.37946149e+01	8.35358885e-30
2.38572323e+01	1.03306392e-29
2.39198497e+01	1.15811831e-29
2.39824671e+01	1.20451089e-29
2.40450845e+01	1.10088124e-29
2.41077019e+01	8.98523592e-30
2.41703193e+01	6.88750182e-30
2.42329368e+01	4.70515144e-30
2.42955542e+01	3.22997699e-30
2.43581716e+01	2.74341310e-30
2.44207890e+01	1.78037813e-30
2.44834064e+01	7.88659063e-31
2.45460238e+01	2.45041868e-31
2.46086412e+01	2.13306326e-31
2.46712586e+01	2.78745225e-31
2.47338760e+01	2.58830015e-31
2.47964934e+01	2.18743899e-31
2.48591108e+01	1.99552570e-31
2.49217282e+01	1.55865255e-31
2.49843456e+01	9.75546370e-32
2.50469631e+01	6.46927788e-32
2.51095805e+01	4.44417835e-32
2.51721979e+01	3.20430306e-32
2.52348153e+01	1.69099393e-32
2.52974327e+01	4.97178240e-33
2.53600501e+01	4.90352347e-33
2.54226675e+01	5.60641892e-33
2.54852849e+01	4.58288781e-33
2.55479023e+01	3.05340579e-33
2.56105197e+01	1.78325382e-33
2.56731371e+01	1.11886600e-33
2.57357545e+01	8.31958676e-34
2.57983719e+01	6.48005708e-34
2.58609894e+01	6.64711290e-34
2.59236068e+01	8.31715865e-34
2.59862242e+01	8.72629310e-34
2.60488416e+01	6.51104592e-34
2.61114590e+01	3.32472110e-34
2.61740764e+01	1.68424206e-34
2.62366938e+01	1.50029216e-34
2.62993112e+01	1.75079153e-34
2.63619286e+01	1.21817430e-34
2.64245460e+01	1.21433301e-34
2.64871634e+01	1.15918710e-34
2.65497808e+01	4.49078743e-35
2.66123982e+01	4.90309878e-35
2.66750157e+01	8.31911484e-35
2.67376331e+01	9.07015434e-35
2.68002505e+01	5.51115630e-35
2.68628679e+01	4.13878524e-35
2.69254853e+01	5.36134575e-35
2.69881027e+01	5.11012522e-35
2.70507201e+01	4.56655158e-35
2.71133375e+01	4.48339424e-35
2.71759549e+01	4.21252822e-35
2.72385723e+01	3.80012316e-35
2.73011897e+01	2.95568320e-35
2.73638071e+01	2.32810955e-35
2.74264245e+01	3.01046616e-35
2.74890420e+01	3.21565489e-35
2.75516594e+01	3.12705737e-35
2.76142768e+01	2.95009445e-35
2.76768942e+01	2.13403673e-35
2.77395116e+01	1.53964095e-35
2.78021290e+01	1.51777172e-35
2.78647464e+01	1.36949121e-35
2.79273638e+01	1.00836731e-35
2.79899812e+01	4.71808669e-36
2.80525986e+01	2.25010655e-36
2.81152160e+01	1.48842042e-36
2.81778334e+01	2.09378462e-37
2.82404508e+01	2.69724642e-37
2.83030683e+01	5.74996806e-37
2.83656857e+01	6.09936923e-37
2.84283031e+01	5.89750923e-37
2.84909205e+01	6.93115475e-37
2.85535379e+01	5.04815206e-37
2.86161553e+01	2.66225817e-37
2.86787727e+01	1.94731672e-37
2.87413901e+01	2.27078197e-37
2.88040075e+01	1.50003477e-37
2.88666249e+01	5.33592217e-38
2.89292423e+01	6.08218845e-38
2.89918597e+01	1.62662813e-37
2.90544771e+01	1.78186169e-37
2.91170946e+01	1.39934767e-37
2.91797120e+01	1.15265570e-37
2.92423294e+01	1.29098913e-37
2.93049468e+01	9.75270562e-38
2.93675642e+01	5.08781348e-38
2.94301816e+01	5.12800840e-38
2.94927990e+01	4.77440492e-38
2.95554164e+01	2.90772085e-38
2.96180338e+01	1.41832170e-38
2.96806512e+01	1.06509779e-38
2.97432686e+01	1.52317898e-38
2.98058860e+01	2.09879974e-38
2.98685034e+01	1.63601765e-38
2.99311209e+01	2.94004250e-38
2.99937383e+01	3.73258827e-38
3.00563557e+01	3.05406826e-38
3.01189731e+01	2.17884049e-38
3.01815905e+01	1.20273840e-38
3.02442079e+01	1.26800765e-38
3.03068253e+01	1.06226868e-38
3.03694427e+01	6.81473796e-39
3.04320601e+01	4.51292198e-39
3.04946775e+01	3.40726281e-39
3.05572949e+01	2.06893596e-39
3.06199123e+01	9.43214341e-40
3.06825297e+01	3.24703728e-41
3.07451472e+01	3.47450003e-40
3.08077646e+01	4.61007043e-40
3.08703820e+01	7.95645719e-40
3.09329994e+01	8.27191903e-40
3.09956168e+01	7.90172726e-40
3.10582342e+01	6.87814731e-40
3.11208516e+01	6.55131090e-40
3.11834690e+01	5.25941852e-40
3.12460864e+01	4.02433366e-40
3.13087038e+01	3.22959332e-40
3.13713212e+01	2.93288070e-40
3.14339386e+01	1.75728842e-40
3.14965560e+01	9.69864148e-41
3.15591735e+01	9.30500163e-41
3.16217909e+01	1.02772605e-40
3.16844083e+01	1.36338150e-40
3.17470257e+01	1.30921662e-40
3.18096431e+01	1.11157926e-40
3.18722605e+01	6.54790541e-41
3.19348779e+01	3.86462094e-41
3.19974953e+01	3.63083214e-41
3.20601127e+01	2.32929924e-41
3.21227301e+01	9.33329178e-42
3.21853475e+01	7.96943572e-43
3.22479649e+01	5.79492236e-42
3.23105823e+01	2.09135221e-42
3.23731997e+01	7.26549013e-42
3.24358172e+01	7.71296595e-42
3.24984346e+01	5.97304123e-42
3.25610520e+01	4.43320744e-42
3.26236694e+01	5.72852015e-42
3.26862868e+01	3.48605517e-42
3.27489042e+01	1.06307039e-42
3.28115216e+01	2.34115080e-42
3.28741390e+01	2.25632247e-42
3.29367564e+01	2.24263869e-42
3.29993738e+01	2.78779578e-42
3.30619912e+01	1.61774552e-42
3.31246086e+01	1.26071433e-42
3.31872260e+01	1.63320847e-42
3.32498435e+01	1.66670192e-42
3.33124609e+01	9.19963736e-43
3.33750783e+01	4.86960877e-43
3.34376957e+01	4.97720529e-43
3.35003131e+01	5.64316564e-43
3.35629305e+01	7.21975194e-43
3.36255479e+01	7.85433093e-43
3.36881653e+01	7.49641354e-43
3.37507827e+01	6.39585771e-43
3.38134001e+01	5.80957857e-43
3.38760175e+01	4.38120036e-43
3.39386349e+01	2.83070520e-43
3.40012523e+01	2.42779531e-43
3.40638698e+01	2.30272118e-43
3.41264872e+01	1.45469353e-43
3.41891046e+01	5.70009274e-44
3.42517220e+01	3.26146949e-44
3.43143394e+01	5.05024248e-44
3.43769568e+01	3.63491013e-44
3.44395742e+01	2.70031318e-44
3.45021916e+01	3.42424628e-44
3.45648090e+01	3.14751803e-44
3.46274264e+01	1.61606944e-44
3.46900438e+01	1.93914600e-44
3.47526612e+01	2.09619643e-44
3.48152786e+01	1.19770387e-44
3.48778961e+01	3.88138607e-45
3.49405135e+01	3.28760907e-46
3.50031309e+01	3.34223695e-45
3.50657483e+01	6.86114069e-45
3.51283657e+01	8.79376351e-45
3.51909831e+01	5.58756780e-45
3.52536005e+01	1.39994306e-45
3.53162179e+01	2.11240728e-45
3.53788353e+01	1.20362024e-45
3.54414527e+01	2.61811263e-45
3.55040701e+01	1.56577241e-45
3.55666875e+01	1.36667287e-45
3.56293049e+01	1.85164747e-45
3.56919224e+01	2.00715882e-45
3.57545398e+01	1.40656518e-45
3.58171572e+01	1.16824772e-45
3.58797746e+01	1.15280421e-45
3.59423920e+01	8.57651148e-46
3.60050094e+01	7.44817034e-46
3.60676268e+01	6.53819872e-46
3.61302442e+01	3.84410190e-46
3.61928616e+01	3.94726639e-46
3.62554790e+01	5.66847336e-46
3.63180964e+01	5.94931966e-46
3.63807138e+01	4.83065221e-46
3.64433312e+01	2.88927694e-46
3.65059487e+01	1.55346531e-46
3.65685661e+01	1.48153751e-46
3.66311835e+01	2.33686585e-46
3.66938009e+01	1.05617493e-46
3.67564183e+01	1.06670397e-46
3.68190357e+01	1.54716598e-46
3.68816531e+01	8.37680062e-47
3.69442705e+01	2.70560598e-47
3.70068879e+01	5.03135935e-47
3.70695053e+01	5.57576233e-47
3.71321227e+01	3.65965624e-47
3.71947401e+01	1.70326893e-48
3.72573575e+01	1.17718871e-47
3.73199750e+01	2.96799570e-47
3.73825924e+01	2.53322244e-47
3.74452098e+01	1.19890327e-47
3.75078272e+01	1.25762759e-47
3.75704446e+01	5.19320756e-48
3.76330620e+01	3.96652071e-48
3.76956794e+01	2.07080429e-48
3.77582968e+01	2.04800523e-48
3.78209142e+01	3.75046173e-48
3.78835316e+01	1.36522688e-48
3.79461490e+01	4.45618910e-49
3.80087664e+01	1.06444386e-48
3.80713838e+01	8.74426122e-49
3.81340013e+01	7.07262030e-49
3.81966187e+01	4.27606146e-49
3.82592361e+01	4.81765483e-49
3.83218535e+01	5.43978775e-49
3.83844709e+01	4.10522089e-49
3.84470883e+01	3.30943030e-49
3.85097057e+01	3.76672153e-49
3.85723231e+01	4.25287642e-49
3.86349405e+01	4.12370335e-49
3.86975579e+01	2.61410396e-49
3.87601753e+01	1.93273654e-49
3.88227927e+01	1.59956813e-49
3.88854101e+01	1.37213057e-49
3.89480276e+01	1.08033237e-49
3.90106450e+01	8.31018993e-50
3.90732624e+01	5.39869456e-50
3.91358798e+01	3.15250441e-50
3.91984972e+01	3.07804559e-50
3.92611146e+01	3.02040870e-50
3.93237320e+01	2.58981822e-50
3.93863494e+01	2.08033186e-50
3.94489668e+01	1.45838426e-50
3.95115842e+01	7.31293366e-51
3.95742016e+01	4.55433091e-51
3.96368190e+01	3.99177716e-51
3.96994364e+01	2.08509585e-51
3.97620539e+01	2.33262402e-51
3.98246713e+01	1.00986730e-51
3.98872887e+01	3.81784023e-52
3.99499061e+01	7.63682496e-52
4.00125235e+01	2.11024795e-52
4.00751409e+01	4.20034229e-52
4.01377583e+01	3.50617453e-52
4.02003757e+01	2.80978860e-52
4.02629931e+01	2.68095225e-52
4.03256105e+01	3.18810835e-52
4.03882279e+01	2.70606200e-52
4.04508453e+01	3.35511438e-52
4.05134627e+01	2.90378207e-52
4.05760802e+01	3.32325764e-52
4.06386976e+01	2.89795513e-52
4.07013150e+01	1.57190382e-52
4.07639324e+01	6.68811945e-53
4.08265498e+01	6.83935826e-53
4.08891672e+01	5.84517816e-53
4.09517846e+01	4.67823785e-53
4.10144020e+01	4.58655500e-53
4.10770194e+01	4.47052371e-53
4.11396368e+01	3.12177325e-53
4.12022542e+01	1.65043017e-53
4.12648716e+01	7.89830247e-54
4.13274890e+01	6.95070718e-54
4.13901064e+01	8.30228962e-54
4.14527239e+01	6.29402717e-54
4.15153413e+01	4.59968184e-54
4.15779587e+01	3.87281440e-54
4.16405761e+01	3.09896951e-54
4.17031935e+01	4.64755568e-54
4.17658109e+01	5.77694242e-54
4.18284283e+01	4.47659577e-54
4.18910457e+01	2.44284655e-54
4.19536631e+01	1.48639812e-54
4.20162805e+01	9.88376739e-55
4.20788979e+01	7.02637961e-55
4.21415153e+01	8.57230451e-55
4.22041327e+01	1.03772975e-54
4.22667502e+01	7.93320783e-55
4.23293676e+01	5.16229141e-55
4.23919850e+01	3.94362717e-55
4.24546024e+01	2.21650581e-55
4.25172198e+01	6.28379665e-56
4.25798372e+01	8.08099336e-56
4.26424546e+01	6.49741265e-56
4.27050720e+01	1.18423954e-55
4.27676894e+01	1.46675207e-55
4.28303068e+01	1.18180572e-55
4.28929242e+01	8.44756306e-56
4.29555416e+01	4.83594377e-56
4.30181590e+01	2.78866292e-56
4.30807765e+01	2.75716829e-56
4.31433939e+01	1.60375694e-56
4.32060113e+01	2.70205492e-56
4.32686287e+01	2.07716751e-56
4.33312461e+01	1.35561192e-56
4.33938635e+01	8.41985605e-57
4.34564809e+01	5.18535271e-57
4.35190983e+01	2.91121317e-57
4.35817157e+01	6.12996735e-57
4.36443331e+01	2.77687317e-57
4.37069505e+01	1.66678490e-57
4.37695679e+01	9.74265469e-58
4.38321853e+01	4.59187482e-58
4.38948028e+01	1.55903803e-57
4.39574202e+01	1.67307904e-57
4.40200376e+01	9.78752318e-58
4.40826550e+01	5.76389173e-58
4.41452724e+01	5.56784338e-58
4.42078898e+01	4.89273665e-58
4.42705072e+01	4.28231235e-58
4.43331246e+01	4.11531790e-58
4.43957420e+01	2.08758199e-58
4.44583594e+01	1.01571343e-58
4.45209768e+01	6.62427497e-59
4.45835942e+01	7.13082834e-59
4.46462116e+01	6.33728066e-59
4.47088291e+01	8.75426539e-59
4.47714465e+01	1.86875411e-58
4.48340639e+01	2.20306270e-58
4.48966813e+01	1.80418863e-58
4.49592987e+01	1.56172306e-58
4.50219161e+01	1.45307950e-58
4.50845335e+01	1.06554429e-58
4.51471509e+01	6.17402982e-59
4.52097683e+01	2.36504546e-59
4.52723857e+01	1.06300953e-59
4.53350031e+01	6.23801814e-60
4.53976205e+01	2.24590051e-59
4.54602379e+01	2.41103199e-59
4.55228554e+01	1.51504963e-59
4.55854728e+01	7.28635773e-60
4.56480902e+01	4.90033872e-60
4.57107076e+01	6.12900208e-60
4.57733250e+01	6.32942386e-60
4.58359424e+01	6.08754952e-60
4.58985598e+01	6.33681624e-60
4.59611772e+01	5.91661156e-60
4.60237946e+01	3.80164595e-60
4.60864120e+01	2.08006347e-60
4.61490294e+01	2.52795829e-60
4.62116468e+01	3.10805222e-60
4.62742642e+01	3.34185327e-60
4.63368817e+01	3.11970279e-60
4.63994991e+01	2.82225833e-60
4.64621165e+01	1.83574601e-60
4.65247339e+01	1.43992181e-60
4.65873513e+01	1.48667406e-60
4.66499687e+01	1.09818975e-60
4.67125861e+01	5.58653309e-61
4.67752035e+01	3.53764292e-61
4.68378209e+01	3.31980045e-61
4.69004383e+01	3.07139556e-61
4.69630557e+01	2.53901477e-61
4.70256731e+01	2.35226509e-61
4.70882905e+01	1.90600108e-61
4.71509080e+01	1.31770943e-61
4.72135254e+01	8.67022290e-62
4.72761428e+01	7.34272213e-62
4.73387602e+01	5.68612041e-62
4.74013776e+01	3.06092331e-62
4.74639950e+01	1.39057065e-62
4.75266124e+01	1.16295359e-62
4.75892298e+01	8.32523755e-63
4.76518472e+01	1.95864975e-63
4.77144646e+01	4.26750228e-63
4.77770820e+01	7.91920999e-63
4.78396994e+01	7.13509813e-63
4.79023168e+01	3.78983667e-63
4.79649343e+01	2.80279708e-63
4.80275517e+01	3.38847754e-63
4.80901691e+01	3.26896578e-63
4.81527865e+01	2.64928013e-63
4.82154039e+01	1.58282224e-63
4.82780213e+01	1.62029054e-63
4.83406387e+01	1.54872809e-63
4.84032561e+01	1.76926170e-63
4.84658735e+01	1.75390543e-63
4.85284909e+01	1.16064078e-63
4.85911083e+01	6.17460874e-64
4.86537257e+01	6.59037990e-64
4.87163431e+01	8.53644857e-64
4.87789606e+01	8.75107189e-64
4.88415780e+01	6.35632438e-64
4.89041954e+01	4.58486044e-64
4.89668128e+01	2.99156522e-64
4.90294302e+01	1.52017511e-64
4.90920476e+01	1.41803575e-64
4.91546650e+01	3.01836806e-64
4.92172824e+01	3.97898252e-64
4.92798998e+01	3.77755741e-64
4.93425172e+01	2.91388408e-64
4.94051346e+01	2.26397531e-64
4.94677520e+01	1.60288300e-64
4.95303694e+01	9.97570082e-65
4.95929869e+01	8.21070056e-65
4.96556043e+01	5.92181725e-65
4.97182217e+01	4.28926657e-65
4.97808391e+01	2.31858539e-65
4.98434565e+01	1.76063449e-65
4.99060739e+01	1.01353358e-65
4.99686913e+01	1.22108665e-65
