# Supplementary material for: Observation of angular momentum transfer among crystal lattice modes
Source: Nat Phys. 2026 May 12;22(7):1100–6. doi: 10.1038/s41567-026-03274-8 (PMC13423836; doi:10.1038/s41567-026-03274-8)
Supplement: Supplementary file 12 — Source data for Extended Data Fig. 3a–d. [file 41567_2026_3274_MOESM12_ESM.zip › extended_fig3b_TKE_spectrum_Bi2Se3_linear_THz.txt]

Spectral amplitude of TKE signal in Bi2Se3 excited by a linearly polarized THz pulse
Frequency (THz)	Spectral amplitude (norm.)
-4.99614495e+01	2.50768924e-04
-4.98843485e+01	4.04918562e-04
-4.98072475e+01	7.95367028e-04
-4.97301465e+01	7.03616190e-04
-4.96530455e+01	1.10708844e-03
-4.95759445e+01	1.08823055e-03
-4.94988435e+01	2.97855297e-04
-4.94217425e+01	8.58457911e-04
-4.93446415e+01	7.33248596e-04
-4.92675405e+01	9.63267863e-04
-4.91904395e+01	1.62965367e-03
-4.91133385e+01	2.45634658e-03
-4.90362375e+01	2.48042852e-03
-4.89591365e+01	2.57462074e-03
-4.88820355e+01	2.91991053e-03
-4.88049345e+01	2.06506117e-03
-4.87278335e+01	1.93118186e-03
-4.86507325e+01	3.17345286e-03
-4.85736315e+01	1.83522178e-03
-4.84965305e+01	1.86210353e-03
-4.84194295e+01	2.64065765e-03
-4.83423285e+01	2.24666708e-03
-4.82652274e+01	1.89043353e-03
-4.81881264e+01	1.58807213e-03
-4.81110254e+01	2.72756708e-03
-4.80339244e+01	2.70953890e-03
-4.79568234e+01	2.56614828e-03
-4.78797224e+01	3.05738171e-03
-4.78026214e+01	2.20774811e-03
-4.77255204e+01	1.92731406e-03
-4.76484194e+01	5.96811428e-04
-4.75713184e+01	7.56052387e-04
-4.74942174e+01	7.40644420e-04
-4.74171164e+01	1.46423615e-03
-4.73400154e+01	1.38513062e-03
-4.72629144e+01	1.79966897e-03
-4.71858134e+01	2.52600728e-03
-4.71087124e+01	2.37401715e-03
-4.70316114e+01	4.12502238e-03
-4.69545104e+01	4.78907739e-03
-4.68774094e+01	4.84775083e-03
-4.68003084e+01	4.55631805e-03
-4.67232074e+01	4.11828088e-03
-4.66461064e+01	2.29164861e-03
-4.65690054e+01	2.89162805e-03
-4.64919044e+01	2.40320536e-03
-4.64148034e+01	2.39724866e-03
-4.63377024e+01	2.38630267e-03
-4.62606014e+01	2.40292333e-03
-4.61835004e+01	1.26598358e-03
-4.61063994e+01	8.16707095e-04
-4.60292984e+01	9.76659591e-04
-4.59521974e+01	8.98623430e-04
-4.58750964e+01	1.60232757e-03
-4.57979954e+01	2.53918569e-03
-4.57208944e+01	1.64168391e-03
-4.56437934e+01	2.07103640e-03
-4.55666924e+01	1.98593011e-03
-4.54895914e+01	2.74529680e-03
-4.54124904e+01	2.36066847e-03
-4.53353894e+01	2.24682029e-03
-4.52582884e+01	1.83249901e-03
-4.51811874e+01	1.57886442e-03
-4.51040864e+01	1.58719340e-03
-4.50269854e+01	1.01528129e-03
-4.49498843e+01	1.11937835e-03
-4.48727833e+01	7.36280521e-04
-4.47956823e+01	1.00425367e-03
-4.47185813e+01	1.35812967e-03
-4.46414803e+01	4.44212876e-04
-4.45643793e+01	2.14745177e-04
-4.44872783e+01	5.44412059e-04
-4.44101773e+01	3.10557749e-04
-4.43330763e+01	1.18393848e-03
-4.42559753e+01	5.66480129e-04
-4.41788743e+01	2.44859119e-04
-4.41017733e+01	1.39532546e-03
-4.40246723e+01	1.58978843e-03
-4.39475713e+01	1.31729689e-03
-4.38704703e+01	1.81944298e-03
-4.37933693e+01	2.42489870e-03
-4.37162683e+01	2.66677058e-03
-4.36391673e+01	2.95832485e-03
-4.35620663e+01	2.01120114e-03
-4.34849653e+01	1.51596786e-03
-4.34078643e+01	7.58873646e-04
-4.33307633e+01	1.26139829e-03
-4.32536623e+01	1.50104802e-03
-4.31765613e+01	2.27194947e-03
-4.30994603e+01	2.26571561e-03
-4.30223593e+01	2.05244414e-03
-4.29452583e+01	2.88684997e-03
-4.28681573e+01	2.16715433e-03
-4.27910563e+01	1.46785820e-03
-4.27139553e+01	1.46345296e-03
-4.26368543e+01	1.24387525e-03
-4.25597533e+01	9.11141621e-04
-4.24826523e+01	4.21759217e-04
-4.24055513e+01	1.57745258e-03
-4.23284503e+01	2.06072013e-03
-4.22513493e+01	2.00679652e-03
-4.21742483e+01	2.75281934e-03
-4.20971473e+01	2.65229831e-03
-4.20200463e+01	2.37469319e-03
-4.19429453e+01	1.72752684e-03
-4.18658443e+01	1.63086685e-03
-4.17887433e+01	1.31942685e-03
-4.17116423e+01	1.45634119e-03
-4.16345412e+01	1.87096025e-03
-4.15574402e+01	9.71033073e-04
-4.14803392e+01	9.49691211e-04
-4.14032382e+01	1.27448761e-03
-4.13261372e+01	1.38506886e-03
-4.12490362e+01	5.98331041e-04
-4.11719352e+01	4.16604016e-04
-4.10948342e+01	3.95776672e-04
-4.10177332e+01	1.33721189e-03
-4.09406322e+01	1.18993233e-03
-4.08635312e+01	4.98310634e-04
-4.07864302e+01	1.65783600e-03
-4.07093292e+01	2.08296250e-03
-4.06322282e+01	8.26337705e-04
-4.05551272e+01	7.52503315e-04
-4.04780262e+01	7.63942280e-04
-4.04009252e+01	1.62589908e-03
-4.03238242e+01	1.77320161e-03
-4.02467232e+01	1.42406750e-03
-4.01696222e+01	6.94224921e-04
-4.00925212e+01	1.30821714e-03
-4.00154202e+01	2.03005655e-03
-3.99383192e+01	1.72434971e-03
-3.98612182e+01	1.85394046e-03
-3.97841172e+01	3.17705658e-03
-3.97070162e+01	3.54501888e-03
-3.96299152e+01	3.41582599e-03
-3.95528142e+01	3.98769629e-03
-3.94757132e+01	2.35968913e-03
-3.93986122e+01	3.90083575e-03
-3.93215112e+01	3.86861935e-03
-3.92444102e+01	3.75409912e-03
-3.91673092e+01	3.00170408e-03
-3.90902082e+01	1.38304249e-03
-3.90131072e+01	3.00095098e-04
-3.89360062e+01	3.41223019e-04
-3.88589052e+01	1.50069724e-03
-3.87818042e+01	1.95940612e-03
-3.87047032e+01	2.56743933e-03
-3.86276022e+01	2.75191218e-03
-3.85505012e+01	2.68446557e-03
-3.84734002e+01	2.70099314e-03
-3.83962992e+01	4.06932759e-03
-3.83191981e+01	3.09582863e-03
-3.82420971e+01	3.17141053e-03
-3.81649961e+01	2.83767949e-03
-3.80878951e+01	2.09774718e-03
-3.80107941e+01	3.17870316e-03
-3.79336931e+01	2.13110568e-03
-3.78565921e+01	1.43092608e-03
-3.77794911e+01	5.57423573e-04
-3.77023901e+01	5.29672792e-04
-3.76252891e+01	1.24469119e-03
-3.75481881e+01	7.02626600e-04
-3.74710871e+01	7.41271505e-04
-3.73939861e+01	1.55700901e-03
-3.73168851e+01	2.37530112e-03
-3.72397841e+01	2.20230762e-03
-3.71626831e+01	1.74098085e-03
-3.70855821e+01	1.81275393e-03
-3.70084811e+01	3.35203458e-03
-3.69313801e+01	4.15811917e-03
-3.68542791e+01	2.84012359e-03
-3.67771781e+01	3.89399808e-03
-3.67000771e+01	2.46792145e-03
-3.66229761e+01	1.94632272e-03
-3.65458751e+01	2.16400158e-03
-3.64687741e+01	1.28787040e-03
-3.63916731e+01	1.39969123e-03
-3.63145721e+01	2.00552263e-03
-3.62374711e+01	1.65685250e-04
-3.61603701e+01	1.23067812e-03
-3.60832691e+01	9.80456192e-04
-3.60061681e+01	2.56659402e-03
-3.59290671e+01	3.97015238e-04
-3.58519661e+01	1.71005006e-03
-3.57748651e+01	1.64396799e-03
-3.56977641e+01	6.48938806e-04
-3.56206631e+01	6.23426446e-04
-3.55435621e+01	7.46853042e-04
-3.54664611e+01	4.63236188e-04
-3.53893601e+01	3.39959755e-04
-3.53122591e+01	8.24572714e-04
-3.52351581e+01	1.12834833e-03
-3.51580571e+01	1.90042846e-03
-3.50809561e+01	2.58872799e-03
-3.50038551e+01	1.25886232e-03
-3.49267540e+01	2.90436305e-03
-3.48496530e+01	2.11434748e-03
-3.47725520e+01	2.30109674e-03
-3.46954510e+01	1.04033338e-03
-3.46183500e+01	1.22299509e-03
-3.45412490e+01	1.45996440e-03
-3.44641480e+01	1.95796947e-03
-3.43870470e+01	1.73776585e-03
-3.43099460e+01	1.90961007e-03
-3.42328450e+01	3.18204662e-03
-3.41557440e+01	2.80601169e-03
-3.40786430e+01	2.79573551e-03
-3.40015420e+01	3.64440128e-03
-3.39244410e+01	3.89527233e-03
-3.38473400e+01	3.06076395e-03
-3.37702390e+01	2.45388868e-03
-3.36931380e+01	1.70734752e-03
-3.36160370e+01	3.33837450e-03
-3.35389360e+01	3.44832915e-03
-3.34618350e+01	3.49450801e-03
-3.33847340e+01	2.68489197e-03
-3.33076330e+01	1.18431299e-03
-3.32305320e+01	2.66260956e-03
-3.31534310e+01	2.68053531e-03
-3.30763300e+01	1.39146290e-03
-3.29992290e+01	1.23490295e-03
-3.29221280e+01	6.03349955e-04
-3.28450270e+01	1.03764588e-03
-3.27679260e+01	1.60402789e-03
-3.26908250e+01	4.28375440e-04
-3.26137240e+01	5.84197127e-04
-3.25366230e+01	2.86239269e-03
-3.24595220e+01	3.00568817e-03
-3.23824210e+01	1.52470423e-03
-3.23053200e+01	2.08950883e-03
-3.22282190e+01	1.49935716e-03
-3.21511180e+01	1.62070380e-03
-3.20740170e+01	1.78895441e-03
-3.19969160e+01	3.03671459e-04
-3.19198150e+01	1.68131828e-03
-3.18427140e+01	1.11807760e-03
-3.17656130e+01	9.72780499e-04
-3.16885120e+01	1.29883752e-03
-3.16114109e+01	1.25542135e-03
-3.15343099e+01	3.06869825e-03
-3.14572089e+01	3.47395332e-03
-3.13801079e+01	1.94262428e-03
-3.13030069e+01	1.55005147e-03
-3.12259059e+01	2.78037494e-03
-3.11488049e+01	2.03561200e-03
-3.10717039e+01	9.77864712e-04
-3.09946029e+01	8.98045476e-04
-3.09175019e+01	1.12891498e-03
-3.08404009e+01	3.90993357e-04
-3.07632999e+01	7.27989219e-04
-3.06861989e+01	2.46637050e-03
-3.06090979e+01	3.24981673e-03
-3.05319969e+01	2.14163497e-03
-3.04548959e+01	2.81991470e-03
-3.03777949e+01	2.54567697e-03
-3.03006939e+01	2.53048922e-03
-3.02235929e+01	2.94481576e-03
-3.01464919e+01	2.51323886e-03
-3.00693909e+01	8.12184701e-04
-2.99922899e+01	2.70933286e-03
-2.99151889e+01	2.76420494e-03
-2.98380879e+01	2.97647183e-03
-2.97609869e+01	1.06167981e-03
-2.96838859e+01	1.08779852e-03
-2.96067849e+01	1.87367132e-03
-2.95296839e+01	8.05403888e-04
-2.94525829e+01	1.22631273e-04
-2.93754819e+01	1.17563286e-03
-2.92983809e+01	9.73039154e-04
-2.92212799e+01	1.85898507e-03
-2.91441789e+01	1.72627000e-03
-2.90670779e+01	1.77743322e-03
-2.89899769e+01	1.01486017e-03
-2.89128759e+01	5.17073372e-04
-2.88357749e+01	1.98730003e-03
-2.87586739e+01	1.36412418e-03
-2.86815729e+01	2.12349652e-03
-2.86044719e+01	2.23740329e-03
-2.85273709e+01	8.96554324e-04
-2.84502699e+01	6.16090756e-04
-2.83731689e+01	1.14198367e-03
-2.82960678e+01	1.63137916e-03
-2.82189668e+01	1.77598804e-03
-2.81418658e+01	3.39060028e-03
-2.80647648e+01	2.13684477e-03
-2.79876638e+01	7.57306656e-04
-2.79105628e+01	6.25336729e-04
-2.78334618e+01	3.08068534e-03
-2.77563608e+01	2.04773482e-03
-2.76792598e+01	8.67448753e-04
-2.76021588e+01	2.00100585e-03
-2.75250578e+01	1.11854568e-03
-2.74479568e+01	9.27392289e-04
-2.73708558e+01	9.50456295e-04
-2.72937548e+01	2.45273731e-03
-2.72166538e+01	1.21642173e-03
-2.71395528e+01	1.03794220e-03
-2.70624518e+01	8.96462904e-04
-2.69853508e+01	2.21994453e-03
-2.69082498e+01	1.06784247e-03
-2.68311488e+01	2.31615698e-03
-2.67540478e+01	9.90438106e-04
-2.66769468e+01	4.04362072e-04
-2.65998458e+01	7.43788476e-04
-2.65227448e+01	1.27048719e-03
-2.64456438e+01	9.64158938e-04
-2.63685428e+01	2.24224829e-03
-2.62914418e+01	1.46442222e-03
-2.62143408e+01	3.66112181e-04
-2.61372398e+01	2.43324495e-03
-2.60601388e+01	2.81715397e-03
-2.59830378e+01	2.62401805e-03
-2.59059368e+01	2.30529355e-03
-2.58288358e+01	3.22678760e-03
-2.57517348e+01	2.96533064e-03
-2.56746338e+01	1.75751912e-03
-2.55975328e+01	1.34711397e-03
-2.55204318e+01	2.28513527e-03
-2.54433308e+01	2.42989938e-03
-2.53662298e+01	1.13327491e-03
-2.52891288e+01	2.46528409e-03
-2.52120278e+01	2.38867971e-03
-2.51349268e+01	4.99123275e-04
-2.50578258e+01	1.42016934e-03
-2.49807247e+01	7.01454910e-04
-2.49036237e+01	1.53685917e-03
-2.48265227e+01	2.16950697e-03
-2.47494217e+01	1.03365059e-03
-2.46723207e+01	1.40496248e-03
-2.45952197e+01	1.76634224e-03
-2.45181187e+01	1.54958089e-03
-2.44410177e+01	8.95428853e-04
-2.43639167e+01	3.69370523e-04
-2.42868157e+01	2.01318116e-03
-2.42097147e+01	9.13424325e-04
-2.41326137e+01	1.97641306e-03
-2.40555127e+01	1.29915309e-03
-2.39784117e+01	1.72460576e-03
-2.39013107e+01	3.23670300e-03
-2.38242097e+01	3.09255124e-03
-2.37471087e+01	2.13626560e-03
-2.36700077e+01	1.47276112e-03
-2.35929067e+01	6.53869236e-04
-2.35158057e+01	7.96291181e-04
-2.34387047e+01	5.91006506e-04
-2.33616037e+01	7.51518000e-04
-2.32845027e+01	1.99467346e-03
-2.32074017e+01	1.98272317e-03
-2.31303007e+01	1.97526884e-03
-2.30531997e+01	1.14450461e-03
-2.29760987e+01	1.22540110e-03
-2.28989977e+01	4.58572711e-04
-2.28218967e+01	1.30721341e-03
-2.27447957e+01	1.05568794e-03
-2.26676947e+01	2.88058918e-03
-2.25905937e+01	3.49802702e-03
-2.25134927e+01	1.35920859e-03
-2.24363917e+01	1.40839545e-03
-2.23592907e+01	2.74540366e-03
-2.22821897e+01	3.01372999e-03
-2.22050887e+01	3.90973746e-04
-2.21279877e+01	8.36559180e-04
-2.20508867e+01	1.22350626e-03
-2.19737857e+01	1.65392719e-03
-2.18966847e+01	3.34853818e-03
-2.18195837e+01	1.70649776e-03
-2.17424827e+01	1.63918753e-03
-2.16653816e+01	2.48561285e-03
-2.15882806e+01	2.84781399e-03
-2.15111796e+01	1.58996797e-03
-2.14340786e+01	1.17991822e-03
-2.13569776e+01	1.21339090e-03
-2.12798766e+01	1.92948756e-03
-2.12027756e+01	1.99342701e-03
-2.11256746e+01	8.91181674e-04
-2.10485736e+01	8.95060824e-04
-2.09714726e+01	5.69183166e-04
-2.08943716e+01	2.49436961e-04
-2.08172706e+01	1.95035104e-03
-2.07401696e+01	2.23433713e-03
-2.06630686e+01	4.89413314e-03
-2.05859676e+01	3.66819590e-03
-2.05088666e+01	2.61040193e-03
-2.04317656e+01	2.97236812e-03
-2.03546646e+01	2.01364201e-03
-2.02775636e+01	2.18008755e-03
-2.02004626e+01	1.47071934e-03
-2.01233616e+01	6.65841925e-04
-2.00462606e+01	1.71497799e-03
-1.99691596e+01	1.24600819e-03
-1.98920586e+01	2.30170015e-03
-1.98149576e+01	4.44885102e-03
-1.97378566e+01	4.80517585e-03
-1.96607556e+01	5.66740964e-03
-1.95836546e+01	4.58686598e-03
-1.95065536e+01	4.82610317e-03
-1.94294526e+01	1.66246659e-03
-1.93523516e+01	1.63844138e-03
-1.92752506e+01	2.76239361e-03
-1.91981496e+01	4.72697493e-03
-1.91210486e+01	7.54762564e-03
-1.90439476e+01	8.01778147e-03
-1.89668466e+01	1.23992736e-02
-1.88897456e+01	1.10545942e-02
-1.88126446e+01	3.94658266e-03
-1.87355436e+01	2.51595041e-03
-1.86584426e+01	8.42039287e-04
-1.85813416e+01	1.13888068e-03
-1.85042406e+01	1.56083944e-03
-1.84271396e+01	1.50199801e-03
-1.83500386e+01	1.72324148e-03
-1.82729375e+01	1.93465443e-03
-1.81958365e+01	2.25206760e-03
-1.81187355e+01	1.04190594e-03
-1.80416345e+01	3.58491721e-04
-1.79645335e+01	6.12111144e-04
-1.78874325e+01	1.13102356e-03
-1.78103315e+01	1.55616683e-03
-1.77332305e+01	2.30186242e-03
-1.76561295e+01	2.18453970e-03
-1.75790285e+01	2.97015005e-03
-1.75019275e+01	2.07021074e-03
-1.74248265e+01	1.81090591e-03
-1.73477255e+01	2.21803757e-03
-1.72706245e+01	6.17544223e-04
-1.71935235e+01	1.72542514e-03
-1.71164225e+01	3.45843713e-03
-1.70393215e+01	4.64696171e-03
-1.69622205e+01	2.06618803e-03
-1.68851195e+01	2.92436946e-03
-1.68080185e+01	2.73625936e-03
-1.67309175e+01	2.13841073e-03
-1.66538165e+01	2.41621627e-03
-1.65767155e+01	2.12675570e-03
-1.64996145e+01	1.06675400e-03
-1.64225135e+01	8.20011696e-04
-1.63454125e+01	1.61902237e-03
-1.62683115e+01	2.82133483e-03
-1.61912105e+01	3.21057498e-03
-1.61141095e+01	3.53676197e-03
-1.60370085e+01	5.15417379e-03
-1.59599075e+01	8.72797350e-03
-1.58828065e+01	8.14758498e-03
-1.58057055e+01	1.01922019e-02
-1.57286045e+01	9.00478021e-03
-1.56515035e+01	1.28382478e-02
-1.55744025e+01	1.32129307e-02
-1.54973015e+01	1.50544340e-02
-1.54202005e+01	1.89210534e-02
-1.53430995e+01	2.08639419e-02
-1.52659985e+01	2.40722990e-02
-1.51888975e+01	2.46665904e-02
-1.51117965e+01	2.42476884e-02
-1.50346955e+01	1.95496052e-02
-1.49575944e+01	8.58949143e-03
-1.48804934e+01	6.65482813e-03
-1.48033924e+01	2.55670484e-03
-1.47262914e+01	2.82441669e-03
-1.46491904e+01	3.22399487e-03
-1.45720894e+01	3.95641944e-03
-1.44949884e+01	5.41655378e-03
-1.44178874e+01	4.05791462e-03
-1.43407864e+01	3.89537167e-03
-1.42636854e+01	3.21099871e-03
-1.41865844e+01	2.66344655e-03
-1.41094834e+01	3.38256126e-03
-1.40323824e+01	1.10896319e-03
-1.39552814e+01	3.44320008e-03
-1.38781804e+01	3.91560516e-03
-1.38010794e+01	2.31538869e-03
-1.37239784e+01	3.80911107e-03
-1.36468774e+01	4.29552465e-03
-1.35697764e+01	3.68736904e-03
-1.34926754e+01	3.14958837e-03
-1.34155744e+01	3.07507655e-03
-1.33384734e+01	2.03610440e-03
-1.32613724e+01	1.26283999e-03
-1.31842714e+01	3.38190474e-03
-1.31071704e+01	1.04326452e-03
-1.30300694e+01	1.32239285e-03
-1.29529684e+01	2.15324098e-03
-1.28758674e+01	3.24233938e-03
-1.27987664e+01	2.49218545e-03
-1.27216654e+01	1.81696059e-03
-1.26445644e+01	3.88952695e-03
-1.25674634e+01	3.16833675e-03
-1.24903624e+01	2.50436640e-03
-1.24132614e+01	2.79736927e-03
-1.23361604e+01	3.97697267e-03
-1.22590594e+01	2.51861162e-03
-1.21819584e+01	5.61777602e-03
-1.21048574e+01	5.34089666e-03
-1.20277564e+01	7.39673860e-03
-1.19506554e+01	7.55162613e-03
-1.18735544e+01	5.79240937e-03
-1.17964534e+01	6.29280880e-03
-1.17193524e+01	4.38622507e-03
-1.16422513e+01	4.82670543e-03
-1.15651503e+01	5.24430769e-03
-1.14880493e+01	5.81776572e-03
-1.14109483e+01	5.09021659e-03
-1.13338473e+01	2.13054813e-03
-1.12567463e+01	4.31104413e-03
-1.11796453e+01	4.50266288e-03
-1.11025443e+01	7.97196626e-03
-1.10254433e+01	8.99921750e-03
-1.09483423e+01	6.38652511e-03
-1.08712413e+01	6.00375708e-03
-1.07941403e+01	5.04729862e-03
-1.07170393e+01	5.61756306e-03
-1.06399383e+01	3.84522170e-03
-1.05628373e+01	1.60816742e-03
-1.04857363e+01	2.89954201e-03
-1.04086353e+01	3.19231983e-03
-1.03315343e+01	3.35849964e-03
-1.02544333e+01	3.15313648e-03
-1.01773323e+01	2.53942260e-03
-1.01002313e+01	1.96601754e-03
-1.00231303e+01	3.39158806e-03
-9.94602930e+00	2.46781770e-03
-9.86892830e+00	2.12887924e-03
-9.79182729e+00	1.52694654e-03
-9.71472629e+00	1.50567666e-03
-9.63762529e+00	1.73536775e-03
-9.56052429e+00	9.37126828e-04
-9.48342328e+00	9.60680319e-04
-9.40632228e+00	2.23924793e-03
-9.32922128e+00	3.33174782e-03
-9.25212028e+00	4.69489182e-03
-9.17501928e+00	8.61231543e-03
-9.09791827e+00	7.57588047e-03
-9.02081727e+00	8.08542381e-03
-8.94371627e+00	7.34711571e-03
-8.86661527e+00	2.11358214e-03
-8.78951426e+00	6.60845308e-03
-8.71241326e+00	9.05717992e-03
-8.63531226e+00	4.67247682e-03
-8.55821126e+00	6.19209864e-03
-8.48111025e+00	6.04021989e-03
-8.40400925e+00	5.75180798e-03
-8.32690825e+00	5.48662900e-03
-8.24980725e+00	5.44308601e-03
-8.17270625e+00	3.80135486e-03
-8.09560524e+00	4.70001248e-03
-8.01850424e+00	4.15228945e-03
-7.94140324e+00	4.62170943e-03
-7.86430224e+00	2.90657178e-03
-7.78720123e+00	3.33961736e-03
-7.71010023e+00	3.52452602e-03
-7.63299923e+00	2.28227930e-03
-7.55589823e+00	5.44465185e-03
-7.47879722e+00	5.00210229e-03
-7.40169622e+00	9.22437181e-03
-7.32459522e+00	1.57517449e-02
-7.24749422e+00	2.33463597e-02
-7.17039322e+00	2.99699432e-02
-7.09329221e+00	2.73030170e-02
-7.01619121e+00	2.54697940e-02
-6.93909021e+00	2.29968468e-02
-6.86198921e+00	2.25689764e-02
-6.78488820e+00	1.80901758e-02
-6.70778720e+00	1.68015039e-02
-6.63068620e+00	1.52887011e-02
-6.55358520e+00	1.41700188e-02
-6.47648419e+00	9.22791216e-03
-6.39938319e+00	7.60863431e-03
-6.32228219e+00	6.72904430e-03
-6.24518119e+00	1.27520584e-02
-6.16808019e+00	1.72604464e-02
-6.09097918e+00	1.71052854e-02
-6.01387818e+00	1.52905275e-02
-5.93677718e+00	1.33070513e-02
-5.85967618e+00	1.12091305e-02
-5.78257517e+00	9.90992392e-03
-5.70547417e+00	1.00577566e-02
-5.62837317e+00	8.52928475e-03
-5.55127217e+00	8.81048715e-03
-5.47417116e+00	1.38712163e-02
-5.39707016e+00	1.94651069e-02
-5.31996916e+00	2.52151802e-02
-5.24286816e+00	3.27280930e-02
-5.16576715e+00	4.19680238e-02
-5.08866615e+00	5.14458450e-02
-5.01156515e+00	6.25439432e-02
-4.93446415e+00	7.66916865e-02
-4.85736315e+00	9.57209534e-02
-4.78026214e+00	1.15373384e-01
-4.70316114e+00	1.40504989e-01
-4.62606014e+00	1.79445919e-01
-4.54895914e+00	2.43407848e-01
-4.47185813e+00	3.31403481e-01
-4.39475713e+00	4.35942440e-01
-4.31765613e+00	5.53344075e-01
-4.24055513e+00	6.75297873e-01
-4.16345412e+00	7.95416113e-01
-4.08635312e+00	8.98035608e-01
-4.00925212e+00	9.95930541e-01
-3.93215112e+00	9.62649330e-01
-3.85505012e+00	6.41967499e-01
-3.77794911e+00	3.30129732e-01
-3.70084811e+00	1.74512055e-01
-3.62374711e+00	1.11435463e-01
-3.54664611e+00	1.06665274e-01
-3.46954510e+00	1.18097275e-01
-3.39244410e+00	1.19361884e-01
-3.31534310e+00	1.09141521e-01
-3.23824210e+00	9.93953054e-02
-3.16114109e+00	1.06961751e-01
-3.08404009e+00	1.25362521e-01
-3.00693909e+00	1.41042721e-01
-2.92983809e+00	1.46138745e-01
-2.85273709e+00	1.43081733e-01
-2.77563608e+00	1.37187857e-01
-2.69853508e+00	1.32143741e-01
-2.62143408e+00	1.36241836e-01
-2.54433308e+00	1.39466805e-01
-2.46723207e+00	1.39811497e-01
-2.39013107e+00	1.32055968e-01
-2.31303007e+00	1.20710166e-01
-2.23592907e+00	1.11279106e-01
-2.15882806e+00	9.09416000e-02
-2.08172706e+00	8.14604272e-02
-2.00462606e+00	8.52810429e-02
-1.92752506e+00	9.38137108e-02
-1.85042406e+00	1.00186093e-01
-1.77332305e+00	1.14479504e-01
-1.69622205e+00	1.20544927e-01
-1.61912105e+00	1.38010641e-01
-1.54202005e+00	1.41386026e-01
-1.46491904e+00	1.42838079e-01
-1.38781804e+00	1.40686692e-01
-1.31071704e+00	1.48412073e-01
-1.23361604e+00	1.69973179e-01
-1.15651503e+00	1.52001173e-01
-1.07941403e+00	1.17997715e-01
-1.00231303e+00	1.54335174e-01
-9.25212028e-01	1.86413065e-01
-8.48111025e-01	2.22541901e-01
-7.71010023e-01	2.70016893e-01
-6.93909021e-01	3.13801851e-01
-6.16808019e-01	3.40166589e-01
-5.39707016e-01	3.89540915e-01
-4.62606014e-01	4.02009763e-01
-3.85505012e-01	4.80754878e-01
-3.08404009e-01	5.34173525e-01
-2.31303007e-01	8.03065928e-01
-1.54202005e-01	8.69306594e-01
-7.71010023e-02	1.00000000e+00
0.00000000e+00	3.85837733e-01
7.71010023e-02	1.00000000e+00
1.54202005e-01	8.69306594e-01
2.31303007e-01	8.03065928e-01
3.08404009e-01	5.34173525e-01
3.85505012e-01	4.80754878e-01
4.62606014e-01	4.02009763e-01
5.39707016e-01	3.89540915e-01
6.16808019e-01	3.40166589e-01
6.93909021e-01	3.13801851e-01
7.71010023e-01	2.70016893e-01
8.48111025e-01	2.22541901e-01
9.25212028e-01	1.86413065e-01
1.00231303e+00	1.54335174e-01
1.07941403e+00	1.17997715e-01
1.15651503e+00	1.52001173e-01
1.23361604e+00	1.69973179e-01
1.31071704e+00	1.48412073e-01
1.38781804e+00	1.40686692e-01
1.46491904e+00	1.42838079e-01
1.54202005e+00	1.41386026e-01
1.61912105e+00	1.38010641e-01
1.69622205e+00	1.20544927e-01
1.77332305e+00	1.14479504e-01
1.85042406e+00	1.00186093e-01
1.92752506e+00	9.38137108e-02
2.00462606e+00	8.52810429e-02
2.08172706e+00	8.14604272e-02
2.15882806e+00	9.09416000e-02
2.23592907e+00	1.11279106e-01
2.31303007e+00	1.20710166e-01
2.39013107e+00	1.32055968e-01
2.46723207e+00	1.39811497e-01
2.54433308e+00	1.39466805e-01
2.62143408e+00	1.36241836e-01
2.69853508e+00	1.32143741e-01
2.77563608e+00	1.37187857e-01
2.85273709e+00	1.43081733e-01
2.92983809e+00	1.46138745e-01
3.00693909e+00	1.41042721e-01
3.08404009e+00	1.25362521e-01
3.16114109e+00	1.06961751e-01
3.23824210e+00	9.93953054e-02
3.31534310e+00	1.09141521e-01
3.39244410e+00	1.19361884e-01
3.46954510e+00	1.18097275e-01
3.54664611e+00	1.06665274e-01
3.62374711e+00	1.11435463e-01
3.70084811e+00	1.74512055e-01
3.77794911e+00	3.30129732e-01
3.85505012e+00	6.41967499e-01
3.93215112e+00	9.62649330e-01
4.00925212e+00	9.95930541e-01
4.08635312e+00	8.98035608e-01
4.16345412e+00	7.95416113e-01
4.24055513e+00	6.75297873e-01
4.31765613e+00	5.53344075e-01
4.39475713e+00	4.35942440e-01
4.47185813e+00	3.31403481e-01
4.54895914e+00	2.43407848e-01
4.62606014e+00	1.79445919e-01
4.70316114e+00	1.40504989e-01
4.78026214e+00	1.15373384e-01
4.85736315e+00	9.57209534e-02
4.93446415e+00	7.66916865e-02
5.01156515e+00	6.25439432e-02
5.08866615e+00	5.14458450e-02
5.16576715e+00	4.19680238e-02
5.24286816e+00	3.27280930e-02
5.31996916e+00	2.52151802e-02
5.39707016e+00	1.94651069e-02
5.47417116e+00	1.38712163e-02
5.55127217e+00	8.81048715e-03
5.62837317e+00	8.52928475e-03
5.70547417e+00	1.00577566e-02
5.78257517e+00	9.90992392e-03
5.85967618e+00	1.12091305e-02
5.93677718e+00	1.33070513e-02
6.01387818e+00	1.52905275e-02
6.09097918e+00	1.71052854e-02
6.16808019e+00	1.72604464e-02
6.24518119e+00	1.27520584e-02
6.32228219e+00	6.72904430e-03
6.39938319e+00	7.60863431e-03
6.47648419e+00	9.22791216e-03
6.55358520e+00	1.41700188e-02
6.63068620e+00	1.52887011e-02
6.70778720e+00	1.68015039e-02
6.78488820e+00	1.80901758e-02
6.86198921e+00	2.25689764e-02
6.93909021e+00	2.29968468e-02
7.01619121e+00	2.54697940e-02
7.09329221e+00	2.73030170e-02
7.17039322e+00	2.99699432e-02
7.24749422e+00	2.33463597e-02
7.32459522e+00	1.57517449e-02
7.40169622e+00	9.22437181e-03
7.47879722e+00	5.00210229e-03
7.55589823e+00	5.44465185e-03
7.63299923e+00	2.28227930e-03
7.71010023e+00	3.52452602e-03
7.78720123e+00	3.33961736e-03
7.86430224e+00	2.90657178e-03
7.94140324e+00	4.62170943e-03
8.01850424e+00	4.15228945e-03
8.09560524e+00	4.70001248e-03
8.17270625e+00	3.80135486e-03
8.24980725e+00	5.44308601e-03
8.32690825e+00	5.48662900e-03
8.40400925e+00	5.75180798e-03
8.48111025e+00	6.04021989e-03
8.55821126e+00	6.19209864e-03
8.63531226e+00	4.67247682e-03
8.71241326e+00	9.05717992e-03
8.78951426e+00	6.60845308e-03
8.86661527e+00	2.11358214e-03
8.94371627e+00	7.34711571e-03
9.02081727e+00	8.08542381e-03
9.09791827e+00	7.57588047e-03
9.17501928e+00	8.61231543e-03
9.25212028e+00	4.69489182e-03
9.32922128e+00	3.33174782e-03
9.40632228e+00	2.23924793e-03
9.48342328e+00	9.60680319e-04
9.56052429e+00	9.37126828e-04
9.63762529e+00	1.73536775e-03
9.71472629e+00	1.50567666e-03
9.79182729e+00	1.52694654e-03
9.86892830e+00	2.12887924e-03
9.94602930e+00	2.46781770e-03
1.00231303e+01	3.39158806e-03
1.01002313e+01	1.96601754e-03
1.01773323e+01	2.53942260e-03
1.02544333e+01	3.15313648e-03
1.03315343e+01	3.35849964e-03
1.04086353e+01	3.19231983e-03
1.04857363e+01	2.89954201e-03
1.05628373e+01	1.60816742e-03
1.06399383e+01	3.84522170e-03
1.07170393e+01	5.61756306e-03
1.07941403e+01	5.04729862e-03
1.08712413e+01	6.00375708e-03
1.09483423e+01	6.38652511e-03
1.10254433e+01	8.99921750e-03
1.11025443e+01	7.97196626e-03
1.11796453e+01	4.50266288e-03
1.12567463e+01	4.31104413e-03
1.13338473e+01	2.13054813e-03
1.14109483e+01	5.09021659e-03
1.14880493e+01	5.81776572e-03
1.15651503e+01	5.24430769e-03
1.16422513e+01	4.82670543e-03
1.17193524e+01	4.38622507e-03
1.17964534e+01	6.29280880e-03
1.18735544e+01	5.79240937e-03
1.19506554e+01	7.55162613e-03
1.20277564e+01	7.39673860e-03
1.21048574e+01	5.34089666e-03
1.21819584e+01	5.61777602e-03
1.22590594e+01	2.51861162e-03
1.23361604e+01	3.97697267e-03
1.24132614e+01	2.79736927e-03
1.24903624e+01	2.50436640e-03
1.25674634e+01	3.16833675e-03
1.26445644e+01	3.88952695e-03
1.27216654e+01	1.81696059e-03
1.27987664e+01	2.49218545e-03
1.28758674e+01	3.24233938e-03
1.29529684e+01	2.15324098e-03
1.30300694e+01	1.32239285e-03
1.31071704e+01	1.04326452e-03
1.31842714e+01	3.38190474e-03
1.32613724e+01	1.26283999e-03
1.33384734e+01	2.03610440e-03
1.34155744e+01	3.07507655e-03
1.34926754e+01	3.14958837e-03
1.35697764e+01	3.68736904e-03
1.36468774e+01	4.29552465e-03
1.37239784e+01	3.80911107e-03
1.38010794e+01	2.31538869e-03
1.38781804e+01	3.91560516e-03
1.39552814e+01	3.44320008e-03
1.40323824e+01	1.10896319e-03
1.41094834e+01	3.38256126e-03
1.41865844e+01	2.66344655e-03
1.42636854e+01	3.21099871e-03
1.43407864e+01	3.89537167e-03
1.44178874e+01	4.05791462e-03
1.44949884e+01	5.41655378e-03
1.45720894e+01	3.95641944e-03
1.46491904e+01	3.22399487e-03
1.47262914e+01	2.82441669e-03
1.48033924e+01	2.55670484e-03
1.48804934e+01	6.65482813e-03
1.49575944e+01	8.58949143e-03
1.50346955e+01	1.95496052e-02
1.51117965e+01	2.42476884e-02
1.51888975e+01	2.46665904e-02
1.52659985e+01	2.40722990e-02
1.53430995e+01	2.08639419e-02
1.54202005e+01	1.89210534e-02
1.54973015e+01	1.50544340e-02
1.55744025e+01	1.32129307e-02
1.56515035e+01	1.28382478e-02
1.57286045e+01	9.00478021e-03
1.58057055e+01	1.01922019e-02
1.58828065e+01	8.14758498e-03
1.59599075e+01	8.72797350e-03
1.60370085e+01	5.15417379e-03
1.61141095e+01	3.53676197e-03
1.61912105e+01	3.21057498e-03
1.62683115e+01	2.82133483e-03
1.63454125e+01	1.61902237e-03
1.64225135e+01	8.20011696e-04
1.64996145e+01	1.06675400e-03
1.65767155e+01	2.12675570e-03
1.66538165e+01	2.41621627e-03
1.67309175e+01	2.13841073e-03
1.68080185e+01	2.73625936e-03
1.68851195e+01	2.92436946e-03
1.69622205e+01	2.06618803e-03
1.70393215e+01	4.64696171e-03
1.71164225e+01	3.45843713e-03
1.71935235e+01	1.72542514e-03
1.72706245e+01	6.17544223e-04
1.73477255e+01	2.21803757e-03
1.74248265e+01	1.81090591e-03
1.75019275e+01	2.07021074e-03
1.75790285e+01	2.97015005e-03
1.76561295e+01	2.18453970e-03
1.77332305e+01	2.30186242e-03
1.78103315e+01	1.55616683e-03
1.78874325e+01	1.13102356e-03
1.79645335e+01	6.12111144e-04
1.80416345e+01	3.58491721e-04
1.81187355e+01	1.04190594e-03
1.81958365e+01	2.25206760e-03
1.82729375e+01	1.93465443e-03
1.83500386e+01	1.72324148e-03
1.84271396e+01	1.50199801e-03
1.85042406e+01	1.56083944e-03
1.85813416e+01	1.13888068e-03
1.86584426e+01	8.42039287e-04
1.87355436e+01	2.51595041e-03
1.88126446e+01	3.94658266e-03
1.88897456e+01	1.10545942e-02
1.89668466e+01	1.23992736e-02
1.90439476e+01	8.01778147e-03
1.91210486e+01	7.54762564e-03
1.91981496e+01	4.72697493e-03
1.92752506e+01	2.76239361e-03
1.93523516e+01	1.63844138e-03
1.94294526e+01	1.66246659e-03
1.95065536e+01	4.82610317e-03
1.95836546e+01	4.58686598e-03
1.96607556e+01	5.66740964e-03
1.97378566e+01	4.80517585e-03
1.98149576e+01	4.44885102e-03
1.98920586e+01	2.30170015e-03
1.99691596e+01	1.24600819e-03
2.00462606e+01	1.71497799e-03
2.01233616e+01	6.65841925e-04
2.02004626e+01	1.47071934e-03
2.02775636e+01	2.18008755e-03
2.03546646e+01	2.01364201e-03
2.04317656e+01	2.97236812e-03
2.05088666e+01	2.61040193e-03
2.05859676e+01	3.66819590e-03
2.06630686e+01	4.89413314e-03
2.07401696e+01	2.23433713e-03
2.08172706e+01	1.95035104e-03
2.08943716e+01	2.49436961e-04
2.09714726e+01	5.69183166e-04
2.10485736e+01	8.95060824e-04
2.11256746e+01	8.91181674e-04
2.12027756e+01	1.99342701e-03
2.12798766e+01	1.92948756e-03
2.13569776e+01	1.21339090e-03
2.14340786e+01	1.17991822e-03
2.15111796e+01	1.58996797e-03
2.15882806e+01	2.84781399e-03
2.16653816e+01	2.48561285e-03
2.17424827e+01	1.63918753e-03
2.18195837e+01	1.70649776e-03
2.18966847e+01	3.34853818e-03
2.19737857e+01	1.65392719e-03
2.20508867e+01	1.22350626e-03
2.21279877e+01	8.36559180e-04
2.22050887e+01	3.90973746e-04
2.22821897e+01	3.01372999e-03
2.23592907e+01	2.74540366e-03
2.24363917e+01	1.40839545e-03
2.25134927e+01	1.35920859e-03
2.25905937e+01	3.49802702e-03
2.26676947e+01	2.88058918e-03
2.27447957e+01	1.05568794e-03
2.28218967e+01	1.30721341e-03
2.28989977e+01	4.58572711e-04
2.29760987e+01	1.22540110e-03
2.30531997e+01	1.14450461e-03
2.31303007e+01	1.97526884e-03
2.32074017e+01	1.98272317e-03
2.32845027e+01	1.99467346e-03
2.33616037e+01	7.51518000e-04
2.34387047e+01	5.91006506e-04
2.35158057e+01	7.96291181e-04
2.35929067e+01	6.53869236e-04
2.36700077e+01	1.47276112e-03
2.37471087e+01	2.13626560e-03
2.38242097e+01	3.09255124e-03
2.39013107e+01	3.23670300e-03
2.39784117e+01	1.72460576e-03
2.40555127e+01	1.29915309e-03
2.41326137e+01	1.97641306e-03
2.42097147e+01	9.13424325e-04
2.42868157e+01	2.01318116e-03
2.43639167e+01	3.69370523e-04
2.44410177e+01	8.95428853e-04
2.45181187e+01	1.54958089e-03
2.45952197e+01	1.76634224e-03
2.46723207e+01	1.40496248e-03
2.47494217e+01	1.03365059e-03
2.48265227e+01	2.16950697e-03
2.49036237e+01	1.53685917e-03
2.49807247e+01	7.01454910e-04
2.50578258e+01	1.42016934e-03
2.51349268e+01	4.99123275e-04
2.52120278e+01	2.38867971e-03
2.52891288e+01	2.46528409e-03
2.53662298e+01	1.13327491e-03
2.54433308e+01	2.42989938e-03
2.55204318e+01	2.28513527e-03
2.55975328e+01	1.34711397e-03
2.56746338e+01	1.75751912e-03
2.57517348e+01	2.96533064e-03
2.58288358e+01	3.22678760e-03
2.59059368e+01	2.30529355e-03
2.59830378e+01	2.62401805e-03
2.60601388e+01	2.81715397e-03
2.61372398e+01	2.43324495e-03
2.62143408e+01	3.66112181e-04
2.62914418e+01	1.46442222e-03
2.63685428e+01	2.24224829e-03
2.64456438e+01	9.64158938e-04
2.65227448e+01	1.27048719e-03
2.65998458e+01	7.43788476e-04
2.66769468e+01	4.04362072e-04
2.67540478e+01	9.90438106e-04
2.68311488e+01	2.31615698e-03
2.69082498e+01	1.06784247e-03
2.69853508e+01	2.21994453e-03
2.70624518e+01	8.96462904e-04
2.71395528e+01	1.03794220e-03
2.72166538e+01	1.21642173e-03
2.72937548e+01	2.45273731e-03
2.73708558e+01	9.50456295e-04
2.74479568e+01	9.27392289e-04
2.75250578e+01	1.11854568e-03
2.76021588e+01	2.00100585e-03
2.76792598e+01	8.67448753e-04
2.77563608e+01	2.04773482e-03
2.78334618e+01	3.08068534e-03
2.79105628e+01	6.25336729e-04
2.79876638e+01	7.57306656e-04
2.80647648e+01	2.13684477e-03
2.81418658e+01	3.39060028e-03
2.82189668e+01	1.77598804e-03
2.82960678e+01	1.63137916e-03
2.83731689e+01	1.14198367e-03
2.84502699e+01	6.16090756e-04
2.85273709e+01	8.96554324e-04
2.86044719e+01	2.23740329e-03
2.86815729e+01	2.12349652e-03
2.87586739e+01	1.36412418e-03
2.88357749e+01	1.98730003e-03
2.89128759e+01	5.17073372e-04
2.89899769e+01	1.01486017e-03
2.90670779e+01	1.77743322e-03
2.91441789e+01	1.72627000e-03
2.92212799e+01	1.85898507e-03
2.92983809e+01	9.73039154e-04
2.93754819e+01	1.17563286e-03
2.94525829e+01	1.22631273e-04
2.95296839e+01	8.05403888e-04
2.96067849e+01	1.87367132e-03
2.96838859e+01	1.08779852e-03
2.97609869e+01	1.06167981e-03
2.98380879e+01	2.97647183e-03
2.99151889e+01	2.76420494e-03
2.99922899e+01	2.70933286e-03
3.00693909e+01	8.12184701e-04
3.01464919e+01	2.51323886e-03
3.02235929e+01	2.94481576e-03
3.03006939e+01	2.53048922e-03
3.03777949e+01	2.54567697e-03
3.04548959e+01	2.81991470e-03
3.05319969e+01	2.14163497e-03
3.06090979e+01	3.24981673e-03
3.06861989e+01	2.46637050e-03
3.07632999e+01	7.27989219e-04
3.08404009e+01	3.90993357e-04
3.09175019e+01	1.12891498e-03
3.09946029e+01	8.98045476e-04
3.10717039e+01	9.77864712e-04
3.11488049e+01	2.03561200e-03
3.12259059e+01	2.78037494e-03
3.13030069e+01	1.55005147e-03
3.13801079e+01	1.94262428e-03
3.14572089e+01	3.47395332e-03
3.15343099e+01	3.06869825e-03
3.16114109e+01	1.25542135e-03
3.16885120e+01	1.29883752e-03
3.17656130e+01	9.72780499e-04
3.18427140e+01	1.11807760e-03
3.19198150e+01	1.68131828e-03
3.19969160e+01	3.03671459e-04
3.20740170e+01	1.78895441e-03
3.21511180e+01	1.62070380e-03
3.22282190e+01	1.49935716e-03
3.23053200e+01	2.08950883e-03
3.23824210e+01	1.52470423e-03
3.24595220e+01	3.00568817e-03
3.25366230e+01	2.86239269e-03
3.26137240e+01	5.84197127e-04
3.26908250e+01	4.28375440e-04
3.27679260e+01	1.60402789e-03
3.28450270e+01	1.03764588e-03
3.29221280e+01	6.03349955e-04
3.29992290e+01	1.23490295e-03
3.30763300e+01	1.39146290e-03
3.31534310e+01	2.68053531e-03
3.32305320e+01	2.66260956e-03
3.33076330e+01	1.18431299e-03
3.33847340e+01	2.68489197e-03
3.34618350e+01	3.49450801e-03
3.35389360e+01	3.44832915e-03
3.36160370e+01	3.33837450e-03
3.36931380e+01	1.70734752e-03
3.37702390e+01	2.45388868e-03
3.38473400e+01	3.06076395e-03
3.39244410e+01	3.89527233e-03
3.40015420e+01	3.64440128e-03
3.40786430e+01	2.79573551e-03
3.41557440e+01	2.80601169e-03
3.42328450e+01	3.18204662e-03
3.43099460e+01	1.90961007e-03
3.43870470e+01	1.73776585e-03
3.44641480e+01	1.95796947e-03
3.45412490e+01	1.45996440e-03
3.46183500e+01	1.22299509e-03
3.46954510e+01	1.04033338e-03
3.47725520e+01	2.30109674e-03
3.48496530e+01	2.11434748e-03
3.49267540e+01	2.90436305e-03
3.50038551e+01	1.25886232e-03
3.50809561e+01	2.58872799e-03
3.51580571e+01	1.90042846e-03
3.52351581e+01	1.12834833e-03
3.53122591e+01	8.24572714e-04
3.53893601e+01	3.39959755e-04
3.54664611e+01	4.63236188e-04
3.55435621e+01	7.46853042e-04
3.56206631e+01	6.23426446e-04
3.56977641e+01	6.48938806e-04
3.57748651e+01	1.64396799e-03
3.58519661e+01	1.71005006e-03
3.59290671e+01	3.97015238e-04
3.60061681e+01	2.56659402e-03
3.60832691e+01	9.80456192e-04
3.61603701e+01	1.23067812e-03
3.62374711e+01	1.65685250e-04
3.63145721e+01	2.00552263e-03
3.63916731e+01	1.39969123e-03
3.64687741e+01	1.28787040e-03
3.65458751e+01	2.16400158e-03
3.66229761e+01	1.94632272e-03
3.67000771e+01	2.46792145e-03
3.67771781e+01	3.89399808e-03
3.68542791e+01	2.84012359e-03
3.69313801e+01	4.15811917e-03
3.70084811e+01	3.35203458e-03
3.70855821e+01	1.81275393e-03
3.71626831e+01	1.74098085e-03
3.72397841e+01	2.20230762e-03
3.73168851e+01	2.37530112e-03
3.73939861e+01	1.55700901e-03
3.74710871e+01	7.41271505e-04
3.75481881e+01	7.02626600e-04
3.76252891e+01	1.24469119e-03
3.77023901e+01	5.29672792e-04
3.77794911e+01	5.57423573e-04
3.78565921e+01	1.43092608e-03
3.79336931e+01	2.13110568e-03
3.80107941e+01	3.17870316e-03
3.80878951e+01	2.09774718e-03
3.81649961e+01	2.83767949e-03
3.82420971e+01	3.17141053e-03
3.83191981e+01	3.09582863e-03
3.83962992e+01	4.06932759e-03
3.84734002e+01	2.70099314e-03
3.85505012e+01	2.68446557e-03
3.86276022e+01	2.75191218e-03
3.87047032e+01	2.56743933e-03
3.87818042e+01	1.95940612e-03
3.88589052e+01	1.50069724e-03
3.89360062e+01	3.41223019e-04
3.90131072e+01	3.00095098e-04
3.90902082e+01	1.38304249e-03
3.91673092e+01	3.00170408e-03
3.92444102e+01	3.75409912e-03
3.93215112e+01	3.86861935e-03
3.93986122e+01	3.90083575e-03
3.94757132e+01	2.35968913e-03
3.95528142e+01	3.98769629e-03
3.96299152e+01	3.41582599e-03
3.97070162e+01	3.54501888e-03
3.97841172e+01	3.17705658e-03
3.98612182e+01	1.85394046e-03
3.99383192e+01	1.72434971e-03
4.00154202e+01	2.03005655e-03
4.00925212e+01	1.30821714e-03
4.01696222e+01	6.94224921e-04
4.02467232e+01	1.42406750e-03
4.03238242e+01	1.77320161e-03
4.04009252e+01	1.62589908e-03
4.04780262e+01	7.63942280e-04
4.05551272e+01	7.52503315e-04
4.06322282e+01	8.26337705e-04
4.07093292e+01	2.08296250e-03
4.07864302e+01	1.65783600e-03
4.08635312e+01	4.98310634e-04
4.09406322e+01	1.18993233e-03
4.10177332e+01	1.33721189e-03
4.10948342e+01	3.95776672e-04
4.11719352e+01	4.16604016e-04
4.12490362e+01	5.98331041e-04
4.13261372e+01	1.38506886e-03
4.14032382e+01	1.27448761e-03
4.14803392e+01	9.49691211e-04
4.15574402e+01	9.71033073e-04
4.16345412e+01	1.87096025e-03
4.17116423e+01	1.45634119e-03
4.17887433e+01	1.31942685e-03
4.18658443e+01	1.63086685e-03
4.19429453e+01	1.72752684e-03
4.20200463e+01	2.37469319e-03
4.20971473e+01	2.65229831e-03
4.21742483e+01	2.75281934e-03
4.22513493e+01	2.00679652e-03
4.23284503e+01	2.06072013e-03
4.24055513e+01	1.57745258e-03
4.24826523e+01	4.21759217e-04
4.25597533e+01	9.11141621e-04
4.26368543e+01	1.24387525e-03
4.27139553e+01	1.46345296e-03
4.27910563e+01	1.46785820e-03
4.28681573e+01	2.16715433e-03
4.29452583e+01	2.88684997e-03
4.30223593e+01	2.05244414e-03
4.30994603e+01	2.26571561e-03
4.31765613e+01	2.27194947e-03
4.32536623e+01	1.50104802e-03
4.33307633e+01	1.26139829e-03
4.34078643e+01	7.58873646e-04
4.34849653e+01	1.51596786e-03
4.35620663e+01	2.01120114e-03
4.36391673e+01	2.95832485e-03
4.37162683e+01	2.66677058e-03
4.37933693e+01	2.42489870e-03
4.38704703e+01	1.81944298e-03
4.39475713e+01	1.31729689e-03
4.40246723e+01	1.58978843e-03
4.41017733e+01	1.39532546e-03
4.41788743e+01	2.44859119e-04
4.42559753e+01	5.66480129e-04
4.43330763e+01	1.18393848e-03
4.44101773e+01	3.10557749e-04
4.44872783e+01	5.44412059e-04
4.45643793e+01	2.14745177e-04
4.46414803e+01	4.44212876e-04
4.47185813e+01	1.35812967e-03
4.47956823e+01	1.00425367e-03
4.48727833e+01	7.36280521e-04
4.49498843e+01	1.11937835e-03
4.50269854e+01	1.01528129e-03
4.51040864e+01	1.58719340e-03
4.51811874e+01	1.57886442e-03
4.52582884e+01	1.83249901e-03
4.53353894e+01	2.24682029e-03
4.54124904e+01	2.36066847e-03
4.54895914e+01	2.74529680e-03
4.55666924e+01	1.98593011e-03
4.56437934e+01	2.07103640e-03
4.57208944e+01	1.64168391e-03
4.57979954e+01	2.53918569e-03
4.58750964e+01	1.60232757e-03
4.59521974e+01	8.98623430e-04
4.60292984e+01	9.76659591e-04
4.61063994e+01	8.16707095e-04
4.61835004e+01	1.26598358e-03
4.62606014e+01	2.40292333e-03
4.63377024e+01	2.38630267e-03
4.64148034e+01	2.39724866e-03
4.64919044e+01	2.40320536e-03
4.65690054e+01	2.89162805e-03
4.66461064e+01	2.29164861e-03
4.67232074e+01	4.11828088e-03
4.68003084e+01	4.55631805e-03
4.68774094e+01	4.84775083e-03
4.69545104e+01	4.78907739e-03
4.70316114e+01	4.12502238e-03
4.71087124e+01	2.37401715e-03
4.71858134e+01	2.52600728e-03
4.72629144e+01	1.79966897e-03
4.73400154e+01	1.38513062e-03
4.74171164e+01	1.46423615e-03
4.74942174e+01	7.40644420e-04
4.75713184e+01	7.56052387e-04
4.76484194e+01	5.96811428e-04
4.77255204e+01	1.92731406e-03
4.78026214e+01	2.20774811e-03
4.78797224e+01	3.05738171e-03
4.79568234e+01	2.56614828e-03
4.80339244e+01	2.70953890e-03
4.81110254e+01	2.72756708e-03
4.81881264e+01	1.58807213e-03
4.82652274e+01	1.89043353e-03
4.83423285e+01	2.24666708e-03
4.84194295e+01	2.64065765e-03
4.84965305e+01	1.86210353e-03
4.85736315e+01	1.83522178e-03
4.86507325e+01	3.17345286e-03
4.87278335e+01	1.93118186e-03
4.88049345e+01	2.06506117e-03
4.88820355e+01	2.91991053e-03
4.89591365e+01	2.57462074e-03
4.90362375e+01	2.48042852e-03
4.91133385e+01	2.45634658e-03
4.91904395e+01	1.62965367e-03
4.92675405e+01	9.63267863e-04
4.93446415e+01	7.33248596e-04
4.94217425e+01	8.58457911e-04
4.94988435e+01	2.97855297e-04
4.95759445e+01	1.08823055e-03
4.96530455e+01	1.10708844e-03
4.97301465e+01	7.03616190e-04
4.98072475e+01	7.95367028e-04
4.98843485e+01	4.04918562e-04
4.99614495e+01	2.50768924e-04
