# Supplementary material for: Observation of angular momentum transfer among crystal lattice modes
Source: Nat Phys. 2026 May 12;22(7):1100–6. doi: 10.1038/s41567-026-03274-8 (PMC13423836; doi:10.1038/s41567-026-03274-8)
Supplement: Supplementary file 12 — Source data for Extended Data Fig. 3a–d. [file 41567_2026_3274_MOESM12_ESM.zip › extended_fig3c_Eg_ampl_probe_polarization_dependence_THz_0deg.txt]

Spectrally-integrated Eg phonon amplitude excited by vertical THz pulse as a function of probe polarization angle
Probe polarization angle (deg)	Spectrally-integrated Eg phonon amplitude (norm.)
-2.40000000e+02	8.44054492e-01
-2.30000000e+02	9.80633699e-01
-2.20000000e+02	9.97534203e-01
-2.10000000e+02	8.94074245e-01
-2.00000000e+02	6.89488019e-01
-1.90000000e+02	4.03401286e-01
-1.80000000e+02	7.30991998e-02
-1.70000000e+02	2.61382559e-01
-1.60000000e+02	5.69801523e-01
-1.50000000e+02	7.96487755e-01
-1.40000000e+02	9.29499317e-01
-1.30000000e+02	9.36514831e-01
-1.20000000e+02	8.37466869e-01
-1.10000000e+02	6.38760798e-01
-1.00000000e+02	3.73657090e-01
-9.00000000e+01	7.88077309e-02
-8.00000000e+01	2.58460121e-01
-7.00000000e+01	5.36404899e-01
-6.00000000e+01	7.66283397e-01
-5.00000000e+01	9.08269967e-01
-4.00000000e+01	9.47433187e-01
-3.00000000e+01	8.82755632e-01
-2.00000000e+01	7.17832984e-01
-1.00000000e+01	4.63782115e-01
0.00000000e+00	1.38551584e-01
1.00000000e+01	2.18187025e-01
2.00000000e+01	5.43058167e-01
3.00000000e+01	8.01335961e-01
4.00000000e+01	9.63665167e-01
5.00000000e+01	1.00000000e+00
6.00000000e+01	8.90672816e-01
7.00000000e+01	6.98654255e-01
8.00000000e+01	4.13244528e-01
9.00000000e+01	8.85237488e-02
1.00000000e+02	2.73484945e-01
1.10000000e+02	5.67340462e-01
1.20000000e+02	7.99129217e-01
1.30000000e+02	9.26844640e-01
1.40000000e+02	9.46738992e-01
1.50000000e+02	8.55464081e-01
1.60000000e+02	6.55633800e-01
1.70000000e+02	3.80095860e-01
1.80000000e+02	7.08385305e-02
1.90000000e+02	2.63879650e-01
2.00000000e+02	5.67994400e-01
2.10000000e+02	7.88599538e-01
2.20000000e+02	9.19189029e-01
2.30000000e+02	9.25857237e-01
2.40000000e+02	8.25817915e-01
