# Supplementary material for: Observation of angular momentum transfer among crystal lattice modes
Source: Nat Phys. 2026 May 12;22(7):1100–6. doi: 10.1038/s41567-026-03274-8 (PMC13423836; doi:10.1038/s41567-026-03274-8)
Supplement: Supplementary file 12 — Source data for Extended Data Fig. 3a–d. [file 41567_2026_3274_MOESM12_ESM.zip › extended_fig3c_Eg_ampl_probe_polarization_dependence_THz_45deg.txt]

Spectrally-integrated Eg phonon amplitude excited by linear 45deg THz pulse as a function of probe polarization angle
Probe polarization angle (deg)	Spectrally-integrated Eg phonon amplitude (norm.)
-1.90000000e+02	8.42462697e-01
-1.80000000e+02	9.13443933e-01
-1.70000000e+02	8.65268641e-01
-1.60000000e+02	6.99074925e-01
-1.50000000e+02	4.55009511e-01
-1.40000000e+02	1.48404677e-01
-1.30000000e+02	1.79988593e-01
-1.20000000e+02	4.58620086e-01
-1.10000000e+02	6.95299456e-01
-1.00000000e+02	8.59490508e-01
-9.00000000e+01	9.22242510e-01
-8.00000000e+01	8.81139608e-01
-7.00000000e+01	7.25178907e-01
-6.00000000e+01	5.04253188e-01
-5.00000000e+01	2.21605509e-01
-4.00000000e+01	1.19964524e-01
-3.00000000e+01	4.24630776e-01
-2.00000000e+01	6.94012686e-01
-1.00000000e+01	8.99325617e-01
0.00000000e+00	1.00000000e+00
1.00000000e+01	9.64442819e-01
2.00000000e+01	7.80747592e-01
3.00000000e+01	5.47668903e-01
4.00000000e+01	2.24450540e-01
5.00000000e+01	1.38027718e-01
6.00000000e+01	4.67360213e-01
7.00000000e+01	7.62176673e-01
8.00000000e+01	9.10241689e-01
9.00000000e+01	9.84797014e-01
1.00000000e+02	9.12336484e-01
1.10000000e+02	7.41694251e-01
1.20000000e+02	4.83214602e-01
1.30000000e+02	1.77971163e-01
1.40000000e+02	1.44850507e-01
1.50000000e+02	4.44477705e-01
1.60000000e+02	7.19936073e-01
1.70000000e+02	8.82747780e-01
1.80000000e+02	9.48859312e-01
1.90000000e+02	8.73693349e-01
2.00000000e+02	7.06988348e-01
2.10000000e+02	4.47644748e-01
