# Supplementary material for: Observation of angular momentum transfer among crystal lattice modes
Source: Nat Phys. 2026 May 12;22(7):1100–6. doi: 10.1038/s41567-026-03274-8 (PMC13423836; doi:10.1038/s41567-026-03274-8)
Supplement: Supplementary file 12 — Source data for Extended Data Fig. 3a–d. [file 41567_2026_3274_MOESM12_ESM.zip › extended_fig3d_Eg_phonon_trajectory.txt]

Phonon trajectory of the linearly polarized Eg phonon
Q_alpha (a.u.)	Q_beta (a.u.)
3.89211122e-04	-8.21334819e-06
3.59249976e-04	-1.09843075e-05
2.94622967e-04	-1.13159064e-05
2.01210164e-04	-9.46050298e-06
8.69977541e-05	-5.84465880e-06
-3.85863106e-05	-1.02125700e-06
-1.65443697e-04	4.38824674e-06
-2.83621489e-04	9.75614438e-06
-3.84106476e-04	1.45097164e-05
-4.59534011e-04	1.81858734e-05
-5.04754678e-04	2.04742860e-05
-5.17213773e-04	2.12451233e-05
-4.97113968e-04	2.05588943e-05
-4.47349379e-04	1.86574842e-05
-3.73217917e-04	1.59371653e-05
-2.81937066e-04	1.29059940e-05
-1.82004286e-04	1.01294434e-05
-8.24560309e-05	8.16923499e-06
7.91233954e-06	7.52102864e-06
8.13002459e-05	8.55683338e-06
1.31565894e-04	1.14776983e-05
1.54744748e-04	1.62814394e-05
1.49378716e-04	2.27489219e-05
1.16628089e-04	3.04508456e-05
6.01563932e-05	3.87751968e-05
-1.42025415e-05	4.69736883e-05
-9.89676514e-05	5.42237620e-05
-1.85679926e-04	5.97012293e-05
-2.65661363e-04	6.26575065e-05
-3.30798973e-04	6.24947699e-05
-3.74286565e-04	5.88322808e-05
-3.91259896e-04	5.15576210e-05
-3.79269169e-04	4.08576326e-05
-3.38545965e-04	2.72253724e-05
-2.72038566e-04	1.14412834e-05
-1.85208949e-04	-5.47111519e-06
-8.56047887e-05	-2.23125631e-05
1.77608897e-05	-3.77939409e-05
1.15172955e-04	-5.06344964e-05
1.97057894e-04	-5.96649401e-05
2.54837647e-04	-6.39272294e-05
2.81720969e-04	-6.27628024e-05
2.73363526e-04	-5.58816267e-05
2.28337500e-04	-4.34056787e-05
1.48366183e-04	-2.58822713e-05
3.82976707e-05	-4.26488206e-06
-9.41870743e-05	2.01383713e-05
-2.39114532e-04	4.57458957e-05
-3.84969080e-04	7.08082853e-05
-5.19597078e-04	9.35312351e-05
-6.31194039e-04	1.12206869e-04
-7.09295826e-04	1.25343693e-04
-7.45692550e-04	1.31785183e-04
-7.35188174e-04	1.30807574e-04
-6.76139524e-04	1.22188749e-04
-5.70724706e-04	1.06242090e-04
-4.24911627e-04	8.38116879e-05
-2.48120829e-04	5.62281422e-05
-5.26013365e-05	2.52271814e-05
1.47438304e-04	-7.16379579e-06
3.36880984e-04	-3.87635861e-05
5.00855204e-04	-6.73897651e-05
6.25903603e-04	-9.10149682e-05
7.01073836e-04	-1.07915339e-04
7.18843909e-04	-1.16799971e-04
6.75805206e-04	-1.16911394e-04
5.73043930e-04	-1.08089137e-04
4.16184168e-04	-9.07910682e-05
2.15081589e-04	-6.60702446e-05
-1.68160307e-05	-3.55083667e-05
-2.63398910e-04	-1.11013629e-06
-5.07049931e-04	3.48341617e-05
-7.29939113e-04	6.99080942e-05
-9.15360730e-04	1.01739016e-04
-1.04901095e-03	1.28166098e-04
-1.12010675e-03	1.47394085e-04
-1.12225762e-03	1.58121384e-04
-1.05401934e-03	1.59632943e-04
-9.19082481e-04	1.51850966e-04
-7.26076167e-04	1.35339624e-04
-4.87996588e-04	1.11263370e-04
-2.21299187e-04	8.13019345e-05
5.52804301e-05	4.75283237e-05
3.22090101e-04	1.22589423e-05
5.60007367e-04	-2.21129801e-05
7.51859151e-04	-5.32882269e-05
8.83706632e-04	-7.92239941e-05
9.45896536e-04	-9.82758401e-05
9.33797199e-04	-1.09308786e-04
8.48161437e-04	-1.11769574e-04
6.95086526e-04	-1.05715118e-04
4.85572441e-04	-9.17955318e-05
2.34710420e-04	-7.11936672e-05
-3.94374689e-05	-4.55263440e-05
-3.17183015e-04	-1.67154066e-05
-5.78678478e-04	1.31610637e-05
-8.05393102e-04	4.20256269e-05
-9.81486509e-04	6.79542394e-05
-1.09497376e-03	8.93131719e-05
-1.13859289e-03	1.04869801e-04
-1.11030890e-03	1.13869215e-04
-1.01341629e-03	1.16071432e-04
-8.56233693e-04	1.11747254e-04
-6.51416083e-04	1.01634148e-04
-4.14939586e-04	8.68567532e-05
-1.64839933e-04	6.88194003e-05
8.01955731e-05	4.90801912e-05
3.02271291e-04	2.92175229e-05
4.85647995e-04	1.07003666e-05
6.17922105e-04	-5.22691312e-06
6.90927499e-04	-1.76358392e-05
7.01290513e-04	-2.59740438e-05
6.50596767e-04	-3.00900558e-05
5.45159849e-04	-3.02214161e-05
3.95413965e-04	-2.69480967e-05
2.14983035e-04	-2.11162221e-05
1.95047435e-05	-1.37396597e-05
-1.74692290e-04	-5.88894425e-06
-3.51948401e-04	1.42194444e-06
-4.98557361e-04	7.34029994e-06
-6.03869539e-04	1.12610745e-05
-6.61123139e-04	1.28867949e-05
-6.67935698e-04	1.22553032e-05
-6.26416487e-04	9.73257225e-06
-5.42892246e-04	5.97107383e-06
-4.27271217e-04	1.83739218e-06
-2.92100971e-04	-1.68430073e-06
-1.51401595e-04	-3.60392597e-06
-1.93751368e-05	-3.04175993e-06
9.08968681e-05	6.61963571e-07
1.68654309e-04	7.85501692e-06
2.06452397e-04	1.85082875e-05
2.00860063e-04	3.21853893e-05
1.52799015e-04	4.80511948e-05
6.74900305e-05	6.49202872e-05
-4.59934404e-05	8.13427261e-05
-1.75530188e-04	9.57210331e-05
-3.07048975e-04	1.06449246e-04
-4.25826877e-04	1.12062536e-04
-5.17876982e-04	1.11384457e-04
-5.71304307e-04	1.03658546e-04
-5.77509047e-04	8.86517884e-05
-5.32126821e-04	6.67193491e-05
-4.35615776e-04	3.88228516e-05
-2.93428691e-04	6.49811408e-06
-1.15742428e-04	-2.82276312e-05
8.32456025e-05	-6.29647483e-05
2.86406823e-04	-9.51280934e-05
4.75075210e-04	-1.22129942e-04
6.30635429e-04	-1.41584442e-04
7.36175552e-04	-1.51507524e-04
7.78064996e-04	-1.50495939e-04
7.47320202e-04	-1.37870073e-04
6.40634004e-04	-1.13767561e-04
4.60968809e-04	-7.91781075e-05
2.17646867e-04	-3.59142617e-05
-7.40893926e-05	1.34822224e-05
-3.94030926e-04	6.58937726e-05
-7.18410429e-04	1.17830602e-04
-1.02166693e-03	1.65670775e-04
-1.27843550e-03	2.05919705e-04
-1.46560812e-03	2.35470009e-04
-1.56430081e-03	2.51842061e-04
-1.56156429e-03	2.53386474e-04
-1.45169067e-03	2.39432140e-04
-1.23699674e-03	2.10367158e-04
-9.28002120e-04	1.67644745e-04
-5.42967046e-04	1.13711722e-04
-1.06803919e-04	5.18629065e-05
3.50572478e-04	-1.39695610e-05
7.96344944e-04	-7.94779010e-05
1.19719382e-03	-1.40273233e-04
1.52181873e-03	-1.92192021e-04
1.74338918e-03	-2.31592226e-04
1.84173133e-03	-2.55617400e-04
1.80507359e-03	-2.62408967e-04
1.63120354e-03	-2.51250536e-04
1.32793071e-03	-2.22632901e-04
9.12801012e-04	-1.78234094e-04
4.12065739e-04	-1.20815091e-04
-1.41034471e-04	-5.40379570e-05
-7.08555635e-04	1.77810169e-05
-1.25054482e-03	8.99657533e-05
-1.72794637e-03	1.57801417e-04
-2.10550314e-03	2.16858980e-04
-2.35443185e-03	2.63299959e-04
-2.45466514e-03	2.94139358e-04
-2.39648224e-03	3.07447926e-04
-2.18139438e-03	3.02479281e-04
-1.82220576e-03	2.79713018e-04
-1.34223315e-03	2.40811096e-04
-7.73731656e-04	1.88491217e-04
-1.55635210e-04	1.26326961e-04
4.69225060e-04	5.84898373e-05
1.05721991e-03	-1.05474932e-05
1.56710693e-03	-7.63247831e-05
1.96306087e-03	-1.34701550e-04
2.21731852e-03	-1.82135887e-04
2.31223488e-03	-2.15914825e-04
2.24159101e-03	-2.34320197e-04
2.01105077e-03	-2.36719046e-04
1.63772826e-03	-2.23573433e-04
1.14889654e-03	-1.96370686e-04
5.79934621e-04	-1.57481154e-04
-2.83308491e-05	-1.09955908e-04
-6.32685387e-04	-5.72812116e-05
-1.19075243e-03	-3.10958577e-06
-1.66413622e-03	4.90113139e-05
-2.02123929e-03	9.58910400e-05
-2.23953749e-03	1.34910891e-04
-2.30713815e-03	1.64185022e-04
-2.22350381e-03	1.82657100e-04
-1.99929003e-03	1.90126940e-04
-1.65531613e-03	1.87207318e-04
-1.22075688e-03	1.75216915e-04
-7.30705081e-04	1.56020481e-04
-2.23304936e-04	1.31831490e-04
2.63309963e-04	1.04995440e-04
6.94025280e-04	7.77732329e-05
1.03945782e-03	5.21437857e-05
1.27815243e-03	2.96429959e-05
1.39808898e-03	1.12528113e-05
1.39738178e-03	-2.65048668e-06
1.28412162e-03	-1.22850614e-05
1.07538187e-03	-1.83913801e-05
7.95480380e-04	-2.21067585e-05
4.73651181e-04	-2.47991566e-05
1.41330117e-04	-2.78766793e-05
-1.70709066e-04	-3.25917119e-05
-4.35118444e-04	-3.98594317e-05
-6.30398086e-04	-5.01094952e-05
-7.42764135e-04	-6.31870321e-05
-7.67297461e-04	-7.83148908e-05
-7.08269441e-04	-9.41236873e-05
-5.78612713e-04	-1.08750049e-04
-3.98579667e-04	-1.19997038e-04
-1.93703582e-04	-1.25544625e-04
7.75957971e-06	-1.23192809e-04
1.77681985e-04	-1.11116051e-04
2.90950945e-04	-8.81054461e-05
3.28127716e-04	-5.37748593e-05
2.77628648e-04	-8.70907426e-06
1.37216169e-04	4.54640980e-05
-8.53565404e-05	1.06090168e-04
-3.72632107e-04	1.69598161e-04
-6.98671238e-04	2.31702177e-04
-1.03113225e-03	2.87683773e-04
-1.33405103e-03	3.32737005e-04
-1.57109748e-03	3.62351470e-04
-1.70903495e-03	3.72703939e-04
-1.72108145e-03	3.61026592e-04
-1.58986906e-03	3.25919843e-04
-1.30972126e-03	2.67580336e-04
-8.88016504e-04	1.87919905e-04
-3.45475736e-04	9.05586975e-05
2.84702275e-04	-1.93151256e-05
9.58838468e-04	-1.35216388e-04
1.62578748e-03	-2.49751301e-04
2.23076069e-03	-3.55099885e-04
2.71967427e-03	-4.43560369e-04
3.04368229e-03	-5.08116963e-04
3.16352582e-03	-5.42988637e-04
3.05332873e-03	-5.44115959e-04
2.70350208e-03	-5.09545804e-04
2.12247868e-03	-4.39679868e-04
1.33708408e-03	-3.37361884e-04
3.91454351e-04	-2.07789859e-04
-6.55474472e-04	-5.82524971e-05
-1.73376376e-03	1.02297536e-04
-2.76730567e-03	2.63807889e-04
-3.67934932e-03	4.15791270e-04
-4.39830900e-03	5.48044613e-04
-4.86340662e-03	6.51370976e-04
-5.02969889e-03	7.18250572e-04
-4.87207416e-03	7.43409695e-04
-4.38787223e-03	7.24242533e-04
-3.59787893e-03	6.61050945e-04
-2.54556869e-03	5.57080213e-04
-1.29460273e-03	4.18343862e-04
7.52715799e-05	2.53246547e-04
1.47364492e-03	7.20296447e-05
2.80580744e-03	-1.13921815e-04
3.97957809e-03	-2.92860960e-04
4.91208500e-03	-4.53492143e-04
5.53597308e-03	-5.85754601e-04
5.80454906e-03	-6.81517599e-04
5.69544908e-03	-7.35134241e-04
5.21252274e-03	-7.43811668e-04
4.38576373e-03	-7.07769467e-04
3.26926885e-03	-6.30174617e-04
1.93736398e-03	-5.16858952e-04
4.79182782e-04	-3.75842448e-04
-1.00788869e-03	-2.16701272e-04
-2.42539325e-03	-4.98320418e-05
-3.68104597e-03	1.14327808e-04
-4.69546614e-03	2.66060213e-04
-5.40786133e-03	3.97045665e-04
-5.78020918e-03	5.00906887e-04
-5.79960301e-03	5.73574197e-04
-5.47857800e-03	6.13445293e-04
-4.85340177e-03	6.21330176e-04
-3.98048427e-03	6.00190942e-04
-2.93122187e-03	5.54704474e-04
-1.78572525e-03	4.90692108e-04
-6.25978864e-04	4.14472605e-04
4.70968581e-04	3.32202063e-04
1.43918331e-03	2.49265990e-04
2.22884861e-03	1.69784295e-04
2.80964565e-03	9.62797008e-05
3.17221250e-03	2.95447759e-05
3.32755465e-03	-3.12763141e-05
3.30446953e-03	-8.83965566e-05
3.14523484e-03	-1.44912133e-04
2.89998065e-03	-2.04192445e-04
2.62029993e-03	-2.69197088e-04
2.35274041e-03	-3.41793667e-04
2.13285085e-03	-4.22154706e-04
1.98042277e-03	-5.08308865e-04
1.89647498e-03	-5.95911163e-04
1.86237787e-03	-6.78279428e-04
1.84132004e-03	-7.46720980e-04
1.78209565e-03	-7.91146356e-04
1.62495749e-03	-8.00937980e-04
1.30905794e-03	-7.66013610e-04
7.80810047e-04	-6.77999728e-04
2.36176070e-06	-5.31411356e-04
-1.04069476e-03	-3.24724103e-04
-2.33325057e-03	-6.12231400e-05
-3.82702708e-03	2.50476872e-04
-5.43995791e-03	5.96327265e-04
-7.05898259e-03	9.57213632e-04
-8.54633913e-03	1.30981768e-03
-9.74912181e-03	1.62795209e-03
-1.05115461e-02	1.88430447e-03
-1.06890632e-02	2.05248543e-03
-1.01632203e-02	2.10923976e-03
-8.85599398e-03	2.03665303e-03
-6.74225652e-03	1.82417113e-03
-3.85907566e-03	1.47024907e-03
-3.10709794e-04	9.83460054e-04
3.73157011e-03	3.82924786e-04
8.03533317e-03	-3.02035671e-04
1.23185783e-02	-1.03306610e-03
1.62666444e-02	-1.76474305e-03
1.95535427e-02	-2.44725632e-03
2.18663680e-02	-3.02965859e-03
2.29310785e-02	-3.46348025e-03
2.25376800e-02	-3.70646208e-03
2.05627350e-02	-3.72613137e-03
1.69871701e-02	-3.50293874e-03
1.19075668e-02	-3.03268636e-03
5.53950355e-03	-2.32801383e-03
-1.78796256e-03	-1.41876304e-03
-9.64695599e-03	-3.51116723e-04
-1.75341650e-02	8.14509295e-04
-2.49018137e-02	2.00674774e-03
-3.11944186e-02	3.14757030e-03
-3.58889453e-02	4.15733631e-03
-3.85355543e-02	4.96027751e-03
-3.87958863e-02	5.49004532e-03
-3.64758210e-02	5.69492058e-03
-3.15498665e-02	5.54228825e-03
-2.41747856e-02	5.02201145e-03
-1.46907378e-02	4.14840016e-03
-3.60904642e-03	2.96055704e-03
8.41333677e-03	1.52098993e-03
2.06115965e-02	-8.74984432e-05
3.21609905e-02	-1.76650700e-03
4.22320200e-02	-3.40806073e-03
5.00491889e-02	-4.90159617e-03
5.49492373e-02	-6.14145462e-03
5.64345491e-02	-7.03437266e-03
5.42175615e-02	-7.50643752e-03
4.82524558e-02	-7.50899057e-03
3.87511544e-02	-7.02301640e-03
2.61816603e-02	-6.06164503e-03
1.12479799e-02	-4.67051544e-03
-5.14781461e-03	-2.92589228e-03
-2.19594867e-02	-9.30584167e-04
-3.80633481e-02	1.19212887e-03
-5.23335493e-02	3.30620193e-03
-6.37209005e-02	5.27167982e-03
-7.13296984e-02	6.95411609e-03
-7.44869478e-02	8.23391334e-03
-7.27986845e-02	9.01492718e-03
-6.61888326e-02	9.23170864e-03
-5.49171142e-02	8.85483740e-03
-3.95739131e-02	7.89391837e-03
-2.10515852e-02	6.39796761e-03
-4.93392176e-04	4.45309090e-03
2.07771058e-02	2.17754752e-03
4.13418517e-02	-2.85521309e-04
5.97836972e-02	-2.77724820e-03
7.47849410e-02	-5.13348476e-03
8.52220935e-02	-7.19583723e-03
9.02500106e-02	-8.82253700e-03
8.93690907e-02	-9.89838607e-03
8.24702534e-02	-1.03430678e-02
6.98538531e-02	-1.01172141e-02
5.22204393e-02	-9.22576787e-03
3.06332292e-02	-7.71835983e-03
6.45417865e-03	-5.68662471e-03
-1.87425297e-02	-3.25859551e-03
-4.32740485e-02	-5.90520708e-04
-6.54625957e-02	2.14336475e-03
-8.37515750e-02	4.76243320e-03
-9.68159585e-02	7.09183704e-03
-1.03659024e-01	8.97442479e-03
-1.03688335e-01	1.02815727e-02
-9.67651690e-02	1.09221715e-02
-8.32233737e-02	1.08491281e-02
-6.38556980e-02	1.00629112e-02
-3.98679337e-02	8.61186926e-03
-1.28034699e-02	6.58927505e-03
1.55569870e-02	4.12727635e-03
4.33139394e-02	1.38815086e-03
6.85778835e-02	-1.44654748e-03
8.95995076e-02	-4.18821314e-03
1.04892223e-01	-6.65394787e-03
1.13338346e-01	-8.67897653e-03
1.14271280e-01	-1.01278630e-02
1.07527614e-01	-1.09037494e-02
9.34651083e-02	-1.09549785e-02
7.29448625e-02	-1.02786373e-02
4.72784630e-02	-8.92077457e-03
1.81433719e-02	-6.97327409e-03
-1.25279181e-02	-4.56759860e-03
-4.26775464e-02	-1.86583430e-03
-7.02619496e-02	9.50345871e-04
-9.33919353e-02	3.69203930e-03
-1.10463449e-01	6.17594006e-03
-1.20269885e-01	8.23675231e-03
-1.22088012e-01	9.73833962e-03
-1.15731337e-01	1.05828485e-02
-1.01566997e-01	1.07171867e-02
-8.04947231e-02	1.01364230e-02
-5.38891074e-02	8.88388651e-03
-2.35089075e-02	7.04797607e-03
8.62052666e-03	4.75591336e-03
4.03437511e-02	2.16488518e-03
6.95213362e-02	-5.48803678e-04
9.41755714e-02	-3.20181184e-03
1.12625740e-01	-5.61624202e-03
1.23603625e-01	-7.63166411e-03
1.26341246e-01	-9.11586137e-03
1.20624725e-01	-9.97357431e-03
1.06810489e-01	-1.01526600e-02
8.58026317e-02	-9.64726660e-03
5.89929003e-02	-8.49783131e-03
2.81673678e-02	-6.78792914e-03
-4.61386452e-03	-4.63821591e-03
-3.71557318e-02	-2.19790542e-03
-6.72765481e-02	3.65614381e-04
-9.29555006e-02	2.87829987e-03
-1.12469239e-01	5.17130853e-03
-1.24508257e-01	7.09238223e-03
-1.28265152e-01	8.51598670e-03
-1.23488809e-01	9.35152970e-03
-1.10500853e-01	9.54911938e-03
-9.01733405e-02	9.10249807e-03
-6.38692879e-02	8.04898381e-03
-3.33501492e-02	6.46645771e-03
-6.56625517e-04	4.46763622e-03
3.20290479e-02	2.19204942e-03
6.25299486e-02	-2.03702390e-04
8.88204815e-02	-2.55673195e-03
1.09161696e-01	-4.70894355e-03
1.22216812e-01	-6.51765224e-03
1.27139245e-01	-7.86502977e-03
1.23627332e-01	-8.66575266e-03
1.11942232e-01	-8.87235774e-03
9.28879996e-02	-8.47797303e-03
6.77553843e-02	-7.51627387e-03
3.82333392e-02	-6.05870441e-03
6.29439135e-03	-4.20918901e-03
-2.59382704e-02	-2.09672486e-03
-5.63329552e-02	1.33615529e-04
-8.28912854e-02	2.33064320e-03
-1.03880179e-01	4.34728863e-03
-1.17945238e-01	6.05042159e-03
-1.24198115e-01	7.32960035e-03
-1.22272224e-01	8.10417747e-03
-1.12343337e-01	8.32830848e-03
-9.51139940e-02	7.99355825e-03
-7.17630822e-02	7.12896531e-03
-4.38642370e-02	5.79859780e-03
-1.32787928e-02	4.09680213e-03
1.79693744e-02	2.14149700e-03
4.78286267e-02	6.59908995e-05
7.43549349e-02	-1.99010814e-03
9.58388622e-02	-3.89026980e-03
1.10915843e-01	-5.51007647e-03
1.18652638e-01	-6.74531955e-03
1.18604514e-01	-7.51863347e-03
1.10839686e-01	-7.78424976e-03
9.59297923e-02	-7.53058561e-03
7.49074037e-02	-6.78053032e-03
4.91937594e-02	-5.58944782e-03
2.05018310e-02	-4.04106484e-03
-9.27861734e-03	-2.24155096e-03
-3.82062045e-02	-3.12211321e-04
-6.44150097e-02	1.61870360e-03
-8.62352007e-02	3.42451706e-03
-1.02299402e-01	4.98840860e-03
-1.11628034e-01	6.21092042e-03
-1.13688335e-01	7.01620871e-03
-1.08423562e-01	7.35665250e-03
-9.62508816e-02	7.21554701e-03
-7.80285251e-02	6.60773912e-03
-5.49947731e-02	5.57819950e-03
-2.86831397e-02	4.19866052e-03
-8.19607816e-04	2.56257252e-03
2.67911595e-02	7.78735342e-04
5.23830952e-02	-1.03595886e-03
7.43418502e-02	-2.76418657e-03
9.13065132e-02	-4.29575594e-03
1.02253533e-01	-5.53458637e-03
1.06557707e-01	-6.40466649e-03
1.04026672e-01	-6.85462632e-03
9.49070844e-02	-6.86065600e-03
7.98625672e-02	-6.42761441e-03
5.99252782e-02	-5.58828988e-03
3.64246531e-02	-4.40089394e-03
1.08982604e-02	-2.94497994e-03
-1.50092245e-02	-1.31607437e-03
-3.96522655e-02	3.80614957e-04
-6.14890575e-02	2.03699906e-03
-7.91778200e-02	3.54897736e-03
-9.16587976e-02	4.82294230e-03
-9.82169988e-02	5.78151630e-03
-9.85220210e-02	6.36817442e-03
-9.26428395e-02	6.55048322e-03
-8.10370691e-02	6.32177757e-03
-6.45158381e-02	5.70119905e-03
-4.41869400e-02	4.73212227e-03
-2.13802528e-02	3.47909601e-03
2.43953725e-03	2.02351536e-03
2.57671702e-02	4.58315716e-04
4.71519357e-02	-1.11796550e-03
6.52876856e-02	-2.60738106e-03
7.90921717e-02	-3.91863303e-03
8.77709320e-02	-4.97262719e-03
9.08620113e-02	-5.70718890e-03
8.82590844e-02	-6.08066412e-03
8.02119478e-02	-6.07420250e-03
6.73047887e-02	-5.69260376e-03
5.04140174e-02	-4.96369860e-03
3.06486911e-02	-3.93632514e-03
9.27757810e-03	-2.67704680e-03
-1.23523380e-02	-1.26583177e-03
-3.29006838e-02	2.09026280e-04
-5.11165219e-02	1.65642478e-03
-6.59140848e-02	2.98806318e-03
-7.64368682e-02	4.12380501e-03
-8.21063562e-02	4.99646814e-03
-8.26526732e-02	5.55575987e-03
-7.81256373e-02	5.77112968e-03
-6.88859245e-02	5.63338135e-03
-5.55772897e-02	5.15496360e-03
-3.90819311e-02	4.36893965e-03
-2.04620784e-02	3.32671625e-03
-8.91665204e-04	2.09468651e-03
1.84175315e-02	7.50004689e-04
3.62906526e-02	-6.24239162e-04
5.16608335e-02	-1.94414432e-03
6.36323316e-02	-3.13010935e-03
7.15320159e-02	-4.11161724e-03
7.49463181e-02	-4.83140945e-03
7.37416875e-02	-5.24880353e-03
6.80676405e-02	-5.34196370e-03
5.83425648e-02	-5.10899967e-03
4.52234857e-02	-4.56784153e-03
2.95619434e-02	-3.75491337e-03
1.23489270e-02	-2.72270071e-03
-5.34759198e-03	-1.53637284e-03
-2.24486074e-02	-2.69676300e-04
-3.79294645e-02	9.99642397e-04
-5.08807548e-02	2.19460162e-03
-6.05611410e-02	3.24364562e-03
-6.64390942e-02	4.08492031e-03
-6.82212464e-02	4.66990892e-03
-6.58659131e-02	4.96621483e-03
-5.95812569e-02	4.95933301e-03
-4.98084897e-02	4.65331469e-03
-3.71913981e-02	4.07029845e-03
-2.25342687e-02	3.24894975e-03
-6.75093884e-03	2.24191678e-03
9.19182340e-03	1.11246887e-03
2.43331296e-02	-6.94686671e-05
3.77754270e-02	-1.23163553e-03
4.87372008e-02	-2.30384672e-03
5.65978674e-02	-3.22222355e-03
6.09323226e-02	-3.93299095e-03
6.15332655e-02	-4.39561593e-03
5.84201771e-02	-4.58510495e-03
5.18346416e-02	-4.49333092e-03
4.22225110e-02	-4.12932131e-03
3.02041840e-02	-3.51850226e-03
1.65349517e-02	-2.70095741e-03
2.05791727e-03	-1.72881881e-03
-1.23476046e-02	-6.62958541e-04
-2.58190798e-02	4.30809687e-04
-3.75619778e-02	1.48578307e-03
-4.68962147e-02	2.43842736e-03
-5.32951335e-02	3.23219368e-03
-5.64148163e-02	3.82086594e-03
-5.61121265e-02	4.17124140e-03
-5.24505633e-02	4.26498985e-03
-4.56937472e-02	4.09958823e-03
-3.62870823e-02	3.68828493e-03
-2.48288356e-02	3.05910727e-03
-1.20324827e-02	2.25298340e-03
1.31733886e-03	1.32110289e-03
1.44125776e-02	3.21684756e-04
2.64703366e-02	-6.83644006e-04
3.67793697e-02	-1.63363533e-03
4.47417650e-02	-2.47114051e-03
4.99073907e-02	-3.14653905e-03
5.19991341e-02	-3.62067082e-03
5.09275284e-02	-3.86709887e-03
4.67940107e-02	-3.87357261e-03
3.98827317e-02	-3.64261115e-03
3.06415233e-02	-3.19118070e-03
1.96532682e-02	-2.54949551e-03
7.59947560e-03	-1.75902442e-03
-4.78168486e-03	-8.69833180e-04
-1.67403270e-02	6.25688422e-05
-2.75600515e-02	9.80679916e-04
-3.66006973e-02	1.82854156e-03
-4.33360992e-02	2.55514176e-03
-4.73846301e-02	3.11747932e-03
-4.85307564e-02	3.48310538e-03
-4.67363893e-02	3.63199193e-03
-4.21414370e-02	3.55761994e-03
-3.50536168e-02	3.26722800e-03
-2.59282329e-02	2.78121497e-03
-1.53392252e-02	2.13174159e-03
-3.94331006e-03	1.36062498e-03
7.56056213e-03	5.16662538e-04
1.84739396e-02	-3.47444607e-04
2.81411883e-02	-1.17837518e-03
3.59888352e-02	-1.92547418e-03
4.15595755e-02	-2.54383954e-03
4.45389235e-02	-2.99702084e-03
4.47729491e-02	-3.25916743e-03
4.22760967e-02	-3.31649909e-03
3.72286931e-02	-3.16801544e-03
2.99643833e-02	-2.82540821e-03
2.09483441e-02	-2.31219041e-03
1.07476831e-02	-1.66210469e-03
-4.10581600e-06	-9.16917385e-04
-1.06464067e-02	-1.23741967e-04
-2.05320370e-02	6.67937053e-04
-2.90666027e-02	1.40935143e-03
-3.57442565e-02	2.05545487e-03
-4.01777035e-02	2.56766123e-03
-4.21206696e-02	2.91614851e-03
-4.14815241e-02	3.08159038e-03
-3.83273041e-02	3.05621502e-03
-3.28779845e-02	2.84413368e-03
-2.54914364e-02	2.46092795e-03
-1.66400877e-02	1.93253126e-03
-6.88079883e-03	1.29348342e-03
3.18012828e-03	5.84675443e-04
1.29246109e-02	-1.49267975e-04
2.17607730e-02	-8.62800367e-04
2.91589215e-02	-1.51228211e-03
3.46833202e-02	-2.05864949e-03
3.80178502e-02	-2.46976075e-03
3.89840447e-02	-2.72227803e-03
3.75504711e-02	-2.80297557e-03
3.38329763e-02	-2.70940187e-03
2.80858838e-02	-2.44986500e-03
2.06847843e-02	-2.04275305e-03
1.21020771e-02	-1.51524279e-03
2.87684975e-03	-9.01486819e-04
-6.41898148e-03	-2.40400366e-04
-1.52161429e-02	4.26808389e-04
-2.29828821e-02	1.05920736e-03
-2.92571155e-02	1.61864848e-03
-3.36738967e-02	2.07206099e-03
-3.59865764e-02	2.39339245e-03
-3.60804273e-02	2.56508485e-03
-3.39779947e-02	2.57900340e-03
-2.98359469e-02	2.43677157e-03
-2.39337326e-02	2.14950309e-03
-1.66548489e-02	1.73695907e-03
-8.46197129e-03	1.22619293e-03
1.32443359e-04	6.49776114e-04
8.59821103e-03	4.37211061e-05
1.64201265e-02	-5.54765685e-04
2.31293016e-02	-1.10956104e-03
2.83312299e-02	-1.58779317e-03
3.17289006e-02	-1.96177188e-03
3.31396120e-02	-2.21056858e-03
3.25045450e-02	-2.32115795e-03
2.98906112e-02	-2.28906136e-03
2.54845779e-02	-2.11846354e-03
1.95799416e-02	-1.82180633e-03
1.25574630e-02	-1.41889471e-03
4.86065140e-03	-9.35578670e-04
-3.03222511e-03	-4.02098514e-04
-1.06378371e-02	1.48800814e-04
-1.74973548e-02	6.83869203e-04
-2.32040675e-02	1.17134345e-03
-2.74274017e-02	1.58281380e-03
-2.99319276e-02	1.89485673e-03
-3.05902702e-02	2.09034219e-03
-2.93892329e-02	2.15934427e-03
-2.64288695e-02	2.09960950e-03
-2.19146708e-02	1.91656356e-03
-1.61434553e-02	1.62286500e-03
-9.48392366e-03	1.23754046e-03
-2.35314846e-03	7.84759977e-04
4.80950369e-03	2.92330503e-04
1.15693892e-02	-2.09999200e-04
1.75228858e-02	-6.92320057e-04
2.23213859e-02	-1.12632519e-03
2.56915660e-02	-1.48695106e-03
2.74507650e-02	-1.75380385e-03
2.75166183e-02	-1.91229138e-03
2.59104629e-02	-1.95439971e-03
2.27544095e-02	-1.87907442e-03
1.82623665e-02	-1.69219054e-03
1.27256611e-02	-1.40611865e-03
6.49421851e-03	-1.03891789e-03
-4.54897607e-05	-6.13207728e-04
-6.49434096e-03	-1.54787874e-04
-1.24648278e-02	3.08910424e-04
-1.76042275e-02	7.50450103e-04
-2.16152959e-02	1.14399590e-03
-2.42732838e-02	1.46681097e-03
-2.54383137e-02	1.70055696e-03
-2.50624535e-02	1.83232420e-03
-2.31911500e-02	1.85533499e-03
-1.99590341e-02	1.76928212e-03
-1.55804422e-02	1.58028648e-03
-1.03353121e-02	1.30047928e-03
-4.55137509e-03	9.47236434e-04
1.41622855e-03	5.42112355e-04
7.20664894e-03	1.09537512e-04
1.24750225e-02	-3.24642587e-04
1.69128695e-02	-7.34700617e-04
2.02659967e-02	-1.09654277e-03
2.23488800e-02	-1.38911767e-03
2.30547246e-02	-1.59563693e-03
2.23606747e-02	-1.70453679e-03
2.03279389e-02	-1.71012583e-03
1.70969036e-02	-1.61288214e-03
1.28776037e-02	-1.41938424e-03
7.93618680e-03	-1.14188155e-03
2.57823734e-03	-7.97531313e-04
-2.87000341e-03	-4.07348694e-04
-8.08137572e-03	5.06677461e-06
-1.27473133e-02	4.14951754e-04
-1.65959756e-02	7.97861824e-04
-1.94079448e-02	1.13112789e-03
-2.10285930e-02	1.39519957e-03
-2.13764316e-02	1.57479585e-03
-2.04470043e-02	1.65979489e-03
-1.83121524e-02	1.64581062e-03
-1.51147574e-02	1.53442270e-03
-1.10593306e-02	1.33304721e-03
-6.39906006e-03	1.05445701e-03
-1.42012677e-03	7.15981992e-04
3.57574826e-03	3.38438400e-04
8.28946973e-03	-5.51470957e-05
1.24423625e-02	-4.40940718e-04
1.57925442e-02	-7.95746865e-04
1.81489213e-02	-1.09840756e-03
1.93820061e-02	-1.33107129e-03
1.94309462e-02	-1.48025451e-03
1.83063916e-02	-1.53763215e-03
1.60890720e-02	-1.50050988e-03
1.29242139e-02	-1.37195071e-03
9.01217110e-03	-1.16054970e-03
4.59586383e-03	-8.79872144e-04
-5.41942376e-05	-5.47591171e-04
-4.65636703e-03	-1.84379119e-04
-8.93486876e-03	1.87377962e-04
-1.26362217e-02	5.44962773e-04
-1.55442216e-02	8.66720558e-04
-1.74925298e-02	1.13337828e-03
-1.83741615e-02	1.32920824e-03
-1.81473277e-02	1.44296515e-03
-1.68373150e-02	1.46854019e-03
-1.45343213e-02	1.40529336e-03
-1.13874138e-02	1.25804558e-03
-7.59500150e-03	1.03673338e-03
-3.39242508e-03	7.55749957e-04
9.62567270e-04	4.33015701e-04
5.20556708e-03	8.88380422e-05
9.08151747e-03	-2.55366961e-04
1.23600224e-02	-5.78410579e-04
1.48490350e-02	-8.60641267e-04
1.64061118e-02	-1.08514699e-03
1.69465711e-02	-1.23877592e-03
1.64480859e-02	-1.31291343e-03
1.49514631e-02	-1.30396890e-03
1.25575886e-02	-1.21354476e-03
9.42075738e-03	-1.04827991e-03
5.73881805e-03	-8.19380648e-04
1.74075899e-03	-5.41871267e-04
-2.32749092e-03	-2.33614237e-04
-6.21816784e-03	8.58364510e-05
-9.69675794e-03	3.96475120e-04
-1.25561425e-02	6.79098683e-04
-1.46289483e-02	9.16496504e-04
-1.57973645e-02	1.09450184e-03
-1.59998466e-02	1.20284032e-03
-1.52343257e-02	1.23572446e-03
-1.35577548e-02	1.19215962e-03
-1.10820522e-02	1.07594555e-03
-7.96672207e-03	8.95376952e-04
-4.40863349e-03	6.62665385e-04
-6.29609840e-04	3.93122309e-04
3.13738981e-03	1.04157570e-04
6.66263645e-03	-1.85841326e-04
9.73365656e-03	-4.58677017e-04
1.21680589e-02	-6.97482978e-04
1.38243853e-02	-8.87765500e-04
1.46103386e-02	-1.01828250e-03
1.44879059e-02	-1.08170582e-03
1.34750947e-02	-1.07502808e-03
1.16442092e-02	-9.99691774e-04
9.11680828e-03	-8.61436182e-04
6.05569224e-03	-6.69875626e-04
2.65444233e-03	-4.37839365e-04
-8.74814050e-04	-1.80518150e-04
-4.31463950e-03	8.55259454e-05
-7.45569629e-03	3.43421929e-04
-1.01095007e-02	5.77056383e-04
-1.21197433e-02	7.72076638e-04
-1.33714927e-02	9.16768188e-04
-1.37977420e-02	1.00275285e-03
-1.33829250e-02	1.02546631e-03
-1.21632225e-02	9.84388195e-04
-1.02236809e-02	8.83014211e-04
-7.69236059e-03	7.28575876e-04
-4.73191255e-03	5.31529754e-04
-1.52913781e-03	3.04851976e-04
1.71680121e-03	6.31856739e-05
4.80677168e-03	-1.78102583e-04
7.55389162e-03	-4.03896496e-04
9.79483057e-03	-6.00272202e-04
1.13995056e-02	-7.55350282e-04
1.22785981e-02	-8.60005769e-04
1.23884587e-02	-9.08394172e-04
1.17331360e-02	-8.98263885e-04
1.03634466e-02	-8.31039345e-04
8.37318585e-03	-7.11673927e-04
5.89275614e-03	-5.48286021e-04
3.08064257e-03	-3.51605006e-04
1.13293492e-04	-1.34265123e-04
-2.82594820e-03	9.00060454e-05
-5.55816800e-03	3.07252238e-04
-7.91975757e-03	5.04151884e-04
-9.77218668e-03	6.68827006e-04
-1.10100872e-02	7.91549004e-04
-1.15671799e-02	8.65300105e-04
-1.14197169e-02	8.86159034e-04
-1.05872669e-02	8.53490939e-04
-9.13084121e-03	7.69934011e-04
-7.14851763e-03	6.41187736e-04
-4.76887166e-03	4.75619680e-04
-2.14265405e-03	2.83718215e-04
5.66747723e-04	7.74272497e-05
3.19346077e-03	-1.30594763e-04
5.57926074e-03	-3.27745735e-04
7.58307073e-03	-5.02234273e-04
9.08925695e-03	-6.43772994e-04
1.00142368e-02	-7.44171027e-04
1.03110263e-02	-7.97792725e-04
9.97148682e-03	-8.01858189e-04
9.02617451e-03	-7.56570957e-04
7.54184416e-03	-6.65068521e-04
5.61680101e-03	-5.33201673e-04
3.37442046e-03	-3.69158369e-04
9.55261554e-04	-1.82956368e-04
-1.49172278e-03	1.41640717e-05
-3.81833044e-03	2.10411097e-04
-5.88605013e-03	3.94136425e-04
-7.57425996e-03	5.54514759e-04
-8.78720294e-03	6.82168894e-04
-9.45934037e-03	7.69705576e-04
-9.55878997e-03	8.12132595e-04
-9.08867615e-03	8.07134538e-04
-8.08634920e-03	7.55192746e-04
-6.62055917e-03	6.59543765e-04
-4.78679150e-03	5.25979625e-04
-2.70107813e-03	3.62501980e-04
-4.92683325e-04	1.78850264e-04
1.70387662e-03	-1.40691082e-05
3.75698926e-03	-2.04819957e-04
5.54578583e-03	-3.82103768e-04
6.96720147e-03	-5.35419362e-04
7.94184752e-03	-6.55677192e-04
8.41836635e-03	-7.35733019e-04
8.37603570e-03	-7.70810068e-04
7.82549840e-03	-7.58784891e-04
6.80760731e-03	-7.00319677e-04
5.39048756e-03	-5.98832365e-04
3.66502277e-03	-4.60305136e-04
1.73906135e-03	-2.92941133e-04
-2.69289926e-04	-1.06688197e-04
-2.23887051e-03	8.73436813e-05
-4.05273222e-03	2.77537897e-04
-5.60503426e-03	4.52461757e-04
-6.80716433e-03	6.01551387e-04
-7.59273584e-03	7.15750180e-04
-7.92118383e-03	7.88062094e-04
-7.77977005e-03	8.13985679e-04
-7.18390491e-03	7.91801346e-04
-6.17579492e-03	7.22692863e-04
-4.82152311e-03	6.10693853e-04
-3.20676065e-03	4.62460602e-04
-1.43138514e-03	2.86883114e-04
3.96658771e-04	9.45565089e-05
2.16788187e-03	-1.02856274e-04
3.77776466e-03	-2.93332293e-04
5.13287903e-03	-4.65223928e-04
6.15626209e-03	-6.07976409e-04
6.79173658e-03	-7.12782814e-04
7.00693885e-03	-7.73135194e-04
6.79489526e-03	-7.85236570e-04
6.17407556e-03	-7.48246928e-04
5.18694232e-03	-6.64346584e-04
3.89710373e-03	-5.38611687e-04
2.38525736e-03	-3.78708525e-04
7.44181012e-04	-1.94424852e-04
-9.26921143e-04	2.93303388e-06
-2.52837529e-03	2.01239981e-04
-3.96594274e-03	3.88304618e-04
-5.15632579e-03	5.52627479e-04
-6.03195591e-03	6.84116672e-04
-6.54479167e-03	7.74715706e-04
-6.66891568e-03	8.18903650e-04
-6.40179275e-03	8.14035896e-04
-5.76413206e-03	7.60504049e-04
-4.79837844e-03	6.61705044e-04
-3.56593813e-03	5.23821862e-04
-2.14331745e-03	3.55430241e-04
-6.17414312e-04	1.66956938e-04
9.19750300e-04	-2.99755742e-05
2.37654433e-03	-2.23275943e-04
3.66715257e-03	-4.01136002e-04
4.71660143e-03	-5.52760432e-04
5.46508869e-03	-6.69028217e-04
5.87136990e-03	-7.43044795e-04
5.91501111e-03	-7.70551182e-04
5.59738632e-03	-7.50165739e-04
4.94137278e-03	-6.83445163e-04
3.98977430e-03	-5.74762837e-04
2.80257776e-03	-4.31014253e-04
1.45321538e-03	-2.61169970e-04
2.40628350e-05	-7.57058303e-05
-1.39855367e-03	1.14052568e-04
-2.72954125e-03	2.96629404e-04
-3.89010606e-03	4.61098356e-04
-4.81240113e-03	5.97739450e-04
-5.44348327e-03	6.98613377e-04
-5.74834888e-03	7.58019453e-04
-5.71187469e-03	7.72811191e-04
-5.33955550e-03	7.42552670e-04
-4.65700315e-03	6.69508966e-04
-3.70824495e-03	5.58474136e-04
-2.55293114e-03	4.16450024e-04
-1.26262526e-03	2.52197900e-04
8.35945795e-05	7.56921186e-05
1.40395552e-03	-1.02489740e-04
2.61893910e-03	-2.71802766e-04
3.65606131e-03	-4.22358407e-04
4.45419679e-03	-5.45499255e-04
4.96718900e-03	-6.34291935e-04
5.16653232e-03	-6.83910610e-04
5.04296893e-03	-6.91890608e-04
4.60690945e-03	-6.58239720e-04
3.88765782e-03	-5.85403220e-04
2.93149374e-03	-4.78087241e-04
1.79873464e-03	-3.42953239e-04
5.59961390e-04	-1.88203422e-04
-7.08358424e-04	-2.30829335e-05
-1.92857938e-03	1.42671156e-04
-3.02662996e-03	2.99401491e-04
-3.93651625e-03	4.38089541e-04
-4.60430275e-03	5.50870293e-04
-4.99132889e-03	6.31473663e-04
-5.07646738e-03	6.75568378e-04
-4.85729050e-03	6.80989957e-04
-4.35007833e-03	6.47841228e-04
-3.58867439e-03	5.78461191e-04
-2.62226592e-03	4.77265535e-04
-1.51223189e-03	3.50469331e-04
-3.28259247e-04	2.05708973e-04
8.56027488e-04	5.15860035e-05
1.96764926e-03	-1.02840382e-04
2.93878199e-03	-2.48582602e-04
3.71091264e-03	-3.77245231e-04
4.23838523e-03	-4.81506989e-04
4.49112002e-03	-5.55536755e-04
4.45634187e-03	-5.95320100e-04
4.13921694e-03	-5.98878057e-04
3.56236593e-03	-5.66366121e-04
2.76429294e-03	-5.00048394e-04
1.79683684e-03	-4.04148983e-04
7.21812667e-04	-2.84589861e-04
-3.92939323e-04	-1.48630941e-04
-1.47784405e-03	-4.43376616e-06
-2.46594884e-03	1.39425380e-04
-3.29707311e-03	2.74464193e-04
-3.92149146e-03	3.92794916e-04
-4.30292297e-03	4.87587259e-04
-4.42064550e-03	5.53466388e-04
-4.27061095e-03	5.86822577e-04
-3.86550165e-03	5.86014302e-04
-3.23373615e-03	5.51452934e-04
-2.41749884e-03	4.85564213e-04
-1.46992900e-03	3.92629087e-04
-4.51656733e-04	2.78513729e-04
5.73087682e-04	1.50305231e-04
1.54054009e-03	1.58752017e-05
2.39138538e-03	-1.16602126e-04
3.07440680e-03	-2.39147891e-04
3.54957572e-03	-3.44462292e-04
3.79039472e-03	-4.26364438e-04
3.78535661e-03	-4.80161481e-04
3.53844040e-03	-5.02924532e-04
3.06862731e-03	-4.93654571e-04
2.40848237e-03	-4.53328424e-04
1.60190587e-03	-3.84822308e-04
7.01209824e-04	-2.92718084e-04
-2.36285281e-04	-1.83004715e-04
-1.15191069e-03	-6.26939436e-05
-1.98933173e-03	6.06253710e-05
-2.69802000e-03	1.79266022e-04
-3.23630062e-03	2.85924024e-04
-3.57379078e-03	3.74132575e-04
-3.69308750e-03	4.38659809e-04
-3.59061306e-03	4.75825437e-04
-3.27658122e-03	4.83716564e-04
-2.77410382e-03	4.62289579e-04
-2.11751100e-03	4.13352288e-04
-1.35000633e-03	3.40428268e-04
-5.20817366e-04	2.48512941e-04
3.17969566e-04	1.43737850e-04
1.11468611e-03	3.29654628e-05
1.82126331e-03	-7.66588004e-05
2.39612186e-03	-1.78168006e-04
2.80659798e-03	-2.65218616e-04
3.03076503e-03	-3.32490165e-04
3.05855188e-03	-3.76014190e-04
2.89210568e-03	-3.93411695e-04
2.54539443e-03	-3.84024642e-04
2.04309274e-03	-3.48934018e-04
1.41883685e-03	-2.90864549e-04
7.12972172e-04	-2.13983604e-04
-3.00555421e-05	-1.23608734e-04
-7.64496472e-04	-2.58441237e-05
-1.44610447e-03	7.28292325e-05
-2.03478463e-03	1.65982104e-04
-2.49692368e-03	2.47655869e-04
-2.80726987e-03	3.12744178e-04
-2.95026069e-03	3.57312777e-04
-2.92073274e-03	3.78837303e-04
-2.72398797e-03	3.76344558e-04
-2.37522982e-03	3.50449411e-04
-1.89842052e-03	3.03286551e-04
-1.32464397e-03	2.38343304e-04
-6.90085712e-04	1.60206242e-04
-3.37610403e-05	7.42398485e-05
6.04866954e-04	-1.37802730e-05
1.18823511e-03	-9.80544992e-05
1.68285615e-03	-1.73140557e-04
2.06119952e-03	-2.34303962e-04
2.30317489e-03	-2.77814882e-04
2.39714263e-03	-3.01172779e-04
2.34040519e-03	-3.03245397e-04
2.13916505e-03	-2.84314648e-04
1.80796617e-03	-2.46028334e-04
1.36866489e-03	-1.91262945e-04
8.49002124e-04	-1.23908613e-04
2.80869168e-04	-4.85922404e-05
-3.01625820e-04	2.96414336e-05
-8.64175206e-04	1.05668710e-04
-1.37425636e-03	1.74622856e-04
-1.80297144e-03	2.32204961e-04
-2.12664170e-03	2.74949822e-04
-2.32807205e-03	3.00430504e-04
-2.39742198e-03	3.07389717e-04
-2.33264217e-03	2.95791352e-04
-2.13946143e-03	2.66791017e-04
-1.83093343e-03	2.22629807e-04
-1.42657685e-03	1.66460517e-04
-9.51164037e-04	1.02119698e-04
-4.33231698e-04	3.38621288e-05
9.65992121e-05	-3.39237645e-05
6.07398161e-04	-9.70003465e-05
1.06969434e-03	-1.51546518e-04
1.45714243e-03	-1.94388073e-04
1.74799340e-03	-2.23178869e-04
1.92629083e-03	-2.36522751e-04
1.98272871e-03	-2.34030402e-04
1.91512594e-03	-2.16309794e-04
1.72849388e-03	-1.84893333e-04
1.43469591e-03	-1.42108804e-04
1.05172020e-03	-9.09046439e-05
6.02608158e-04	-3.46426569e-05
1.14100089e-04	2.31271407e-05
-3.84925086e-04	7.88942779e-05
-8.65127467e-04	1.29403417e-04
-1.29840612e-03	1.71844442e-04
-1.65952477e-03	2.04005991e-04
-1.92757055e-03	2.24384291e-04
-2.08716221e-03	2.32242467e-04
-2.12933802e-03	2.27619013e-04
-2.05207130e-03	2.11287490e-04
-1.86038281e-03	1.84672663e-04
-1.56604178e-03	1.49730845e-04
-1.18687146e-03	1.08804187e-04
-7.45697632e-04	6.44597782e-05
-2.69000173e-04	1.93248071e-05
2.14654952e-04	-2.40714305e-05
6.76311840e-04	-6.34390392e-05
1.08834944e-03	-9.68446764e-05
1.42613277e-03	-1.22798674e-04
1.66949169e-03	-1.40308906e-04
1.80393791e-03	-1.48900681e-04
1.82154554e-03	-1.48604317e-04
1.72143999e-03	-1.39914113e-04
1.50986344e-03	-1.23724058e-04
1.19980989e-03	-1.01246731e-04
8.10249348e-04	-7.39223032e-05
3.64985659e-04	-4.33245328e-05
-1.08784642e-04	-1.10700170e-05
-5.82126208e-04	2.12640658e-05
-1.02613134e-03	5.22098148e-05
-1.41369113e-03	8.04636695e-05
-1.72116216e-03	1.04925788e-04
-1.92982528e-03	1.24724244e-04
-2.02704503e-03	1.39225671e-04
-2.00705616e-03	1.48034805e-04
-1.87132670e-03	1.50985772e-04
-1.62847273e-03	1.48128002e-04
-1.29372845e-03	1.39709333e-04
-8.88002614e-04	1.26158220e-04
-4.36579076e-04	1.08066214e-04
3.24584361e-05	8.61709627e-05
4.89979011e-04	6.13391986e-05
9.07624900e-04	3.45485386e-05
1.25958481e-03	6.86649973e-06
1.52420796e-03	-2.05749144e-05
1.68535646e-03	-4.66104576e-05
1.73340984e-03	-7.00795363e-05
1.66585755e-03	-8.98707412e-05
1.48744141e-03	-1.04971997e-04
1.20983881e-03	-1.14524253e-04
8.50906632e-04	-1.17875646e-04
4.33534513e-04	-1.14632294e-04
-1.58192206e-05	-1.04701365e-04
-4.68814797e-04	-8.83220176e-05
-8.97033114e-04	-6.60801221e-05
-1.27377694e-03	-3.89034766e-05
-1.57575566e-03	-8.03542665e-06
-1.78454558e-03	2.50136996e-05
-1.88773277e-03	5.85362102e-05
-1.87966590e-03	9.07148255e-05
-1.76177224e-03	1.19724041e-04
-1.54241852e-03	1.43839087e-04
-1.23632777e-03	1.61545477e-04
-8.63592267e-04	1.71641581e-04
-4.48348809e-04	1.73326745e-04
-1.72040800e-05	1.66268058e-04
4.02486263e-04	1.50640101e-04
7.84372269e-04	1.27133669e-04
1.10478417e-03	9.69315299e-05
1.34421873e-03	6.16515295e-05
1.48854275e-03	2.32597004e-05
1.52983804e-03	-1.60417973e-05
1.46683666e-03	-5.39451691e-05
1.30492214e-03	-8.81777305e-05
1.05570138e-03	-1.16643831e-04
7.36179726e-04	-1.37558619e-04
3.67597754e-04	-1.49564700e-04
-2.59905873e-05	-1.51823762e-04
-4.19302354e-04	-1.44076820e-04
-7.87467194e-04	-1.26668734e-04
-1.10761824e-03	-1.00535022e-04
-1.36032923e-03	-6.71513966e-05
-1.53080634e-03	-2.84489454e-05
-1.60976052e-03	1.32999158e-05
-1.59390855e-03	5.56176841e-05
-1.48607590e-03	9.59717296e-05
-1.29490164e-03	1.31928634e-04
-1.03417136e-03	1.61303288e-04
-7.21828682e-04	1.82293467e-04
-3.78735927e-04	1.93591541e-04
-2.72699777e-05	1.94466394e-04
3.10151358e-04	1.84810507e-04
6.12514420e-04	1.65149301e-04
8.61531960e-04	1.36612136e-04
1.04275839e-03	1.00866731e-04
1.14642930e-03	6.00209260e-05
1.16797633e-03	1.64976929e-05
1.10819105e-03	-2.71091173e-05
9.73035451e-04	-6.81896791e-05
7.73120290e-04	-1.04274506e-04
5.22893960e-04	-1.33182860e-04
2.39602934e-04	-1.53154416e-04
-5.79015509e-05	-1.62956304e-04
-3.50427564e-04	-1.61959132e-04
-6.19691808e-04	-1.50177338e-04
-8.49471997e-04	-1.28271374e-04
-1.02658892e-03	-9.75113793e-05
-1.14165831e-03	-5.97043283e-05
-1.18956992e-03	-1.70887356e-05
-1.16967078e-03	2.77970302e-05
-1.08565012e-03	7.22651909e-05
-9.45143910e-04	1.13638959e-04
-7.59094863e-04	1.49413424e-04
-5.40919398e-04	1.77407333e-04
-3.05544073e-04	1.95896613e-04
-6.83807082e-05	2.03721472e-04
1.55688986e-04	2.00360375e-04
3.53251834e-04	1.85966117e-04
5.13165030e-04	1.61361399e-04
6.27173470e-04	1.27993731e-04
6.90309212e-04	8.78519351e-05
7.01056000e-04	4.33488836e-05
6.61278633e-04	-2.82278292e-06
5.75933094e-04	-4.78534426e-05
4.52587679e-04	-8.89880260e-05
3.00796973e-04	-1.23695841e-04
1.31378602e-04	-1.49828176e-04
-4.43531179e-05	-1.65753772e-04
-2.15342319e-04	-1.70463459e-04
-3.71484949e-04	-1.63637055e-04
-5.04216889e-04	-1.45667884e-04
-6.06963241e-04	-1.17642851e-04
-6.75426915e-04	-8.12787921e-05
-7.07707321e-04	-3.88186152e-05
-7.04252530e-04	7.10666032e-06
-6.67659888e-04	5.36415770e-05
-6.02349785e-04	9.78854619e-05
-5.14144650e-04	1.37075890e-04
-4.09789664e-04	1.68764640e-04
-2.96453138e-04	1.90974728e-04
-1.81242975e-04	2.02328160e-04
-7.07714865e-05	2.02135847e-04
2.92054947e-05	1.90443476e-04
1.14057044e-04	1.68029977e-04
1.80443554e-04	1.36358289e-04
2.26380180e-04	9.74813174e-05
2.51204287e-04	5.39089752e-05
2.55460575e-04	8.44486349e-06
2.40722437e-04	-3.59967372e-05
2.09371037e-04	-7.65814656e-05
1.64354416e-04	-1.10740360e-04
1.08947693e-04	-1.36337759e-04
4.65325450e-05	-1.51810273e-04
-1.95901373e-05	-1.56267374e-04
-8.63455788e-05	-1.49546733e-04
-1.50984929e-04	-1.32220510e-04
-2.11141124e-04	-1.05552169e-04
-2.64846698e-04	-7.14068024e-05
-3.10522620e-04	-3.21212003e-05
-3.46949060e-04	9.65731819e-06
-3.73229338e-04	5.11520821e-05
-3.88757226e-04	8.96456487e-05
-3.93195509e-04	1.22662673e-04
-3.86470550e-04	1.48134390e-04
-3.68783908e-04	1.64533371e-04
-3.40638417e-04	1.70969384e-04
-3.02872771e-04	1.67239979e-04
-2.56696172e-04	1.53832717e-04
-2.03713177e-04	1.31879400e-04
-1.45928714e-04	1.03066129e-04
-8.57244258e-05	6.95061138e-05
-2.57999297e-05	3.35848077e-05
3.09239952e-05	-2.21122984e-06
8.14391577e-05	-3.54692594e-05
1.22815117e-04	-6.40165242e-05
1.52386045e-04	-8.60659056e-05
1.67945990e-04	-1.00331011e-04
1.67936765e-04	-1.06103029e-04
1.51611451e-04	-1.03284617e-04
1.19156963e-04	-9.23793207e-05
7.17610601e-05	-7.44383113e-05
1.16127319e-05	-5.09693163e-05
-5.81703630e-05	-2.38153040e-05
-1.33688007e-04	4.98747769e-06
-2.10471581e-04	3.33612082e-05
-2.83754694e-04	5.93365984e-05
-3.48783304e-04	8.11904541e-05
-4.01144010e-04	9.75609815e-05
-4.37086457e-04	1.07533030e-04
-4.53814868e-04	1.10687922e-04
-4.49724837e-04	1.07115305e-04
-4.24564611e-04	9.73873607e-05
-3.79505044e-04	8.24984996e-05
-3.17108818e-04	6.37761476e-05
-2.41197014e-04	4.27702040e-05
-1.56618972e-04	2.11301059e-05
-6.89391505e-05	4.79061949e-07
1.59384281e-05	-1.77050823e-05
9.21820033e-05	-3.21937030e-05
1.54450406e-04	-4.20887716e-05
1.98286692e-04	-4.68764659e-05
2.20456852e-04	-4.64500044e-05
2.19206758e-04	-4.11011035e-05
1.94416027e-04	-3.14818287e-05
1.47634848e-04	-1.85407734e-05
8.19984370e-05	-3.43928558e-06
2.02298976e-06	1.25452386e-05
-8.67038637e-05	2.81212530e-05
-1.77916778e-04	4.20822876e-05
-2.65122453e-04	5.33961153e-05
-3.42072500e-04	6.12774817e-05
-4.03224194e-04	6.52394753e-05
-4.44154199e-04	6.51203843e-05
-4.61893472e-04	6.10848355e-05
-4.55157072e-04	5.35999803e-05
-4.24450291e-04	4.33893401e-05
-3.72041741e-04	3.13685184e-05
-3.01804075e-04	1.85682086e-05
-2.18933156e-04	6.05071585e-06
-1.29565911e-04	-5.17349726e-06
-4.03250383e-05	-1.42229265e-05
4.21753789e-05	-2.04101474e-05
1.11826027e-04	-2.32903488e-05
1.63482515e-04	-2.26900519e-05
1.93354260e-04	-1.87143610e-05
1.99292033e-04	-1.17327386e-05
1.80951750e-04	-2.34490428e-06
1.39821420e-04	8.67009944e-06
7.91086737e-05	2.04174486e-05
3.49699596e-06	3.19576181e-05
-8.12110395e-05	4.23794879e-05
-1.68536454e-04	5.08699303e-05
-2.51818650e-04	5.67747154e-05
-3.24724347e-04	5.96463241e-05
-3.81731516e-04	5.92753209e-05
-4.18550997e-04	5.57032244e-05
-4.32453222e-04	4.92162297e-05
-4.22474770e-04	4.03205700e-05
-3.89488757e-04	2.97016549e-05
-3.36133596e-04	1.81702918e-05
-2.66605673e-04	6.60020195e-06
-1.86332045e-04	-4.13837842e-06
-1.01548600e-04	-1.32440052e-05
-1.88164710e-05	-2.00433894e-05
5.54857073e-05	-2.40404748e-05
1.15654247e-04	-2.49517150e-05
1.57099334e-04	-2.27251019e-05
1.76696425e-04	-1.75417384e-05
1.73022953e-04	-9.80005604e-06
1.46462206e-04	-8.40624571e-08
9.91666188e-05	1.08818286e-05
3.48837228e-05	2.22878714e-05
-4.13412705e-05	3.32997605e-05
-1.23562663e-04	4.31205246e-05
-2.05399915e-04	5.10489380e-05
-2.80535142e-04	5.65301560e-05
-3.43203485e-04	5.91949122e-05
-3.88638063e-04	5.88845042e-05
-4.13434916e-04	5.56598846e-05
-4.15809740e-04	4.97943729e-05
-3.95726842e-04	4.17507296e-05
-3.54890839e-04	3.21444847e-05
-2.96602460e-04	2.16964190e-05
-2.25490490e-04	1.11778655e-05
-1.47141587e-04	1.35299612e-06
-6.76576252e-05	-7.07757023e-06
6.82421915e-06	-1.35276462e-05
7.06106623e-05	-1.75671147e-05
1.18893097e-04	-1.89513346e-05
1.48115508e-04	-1.76362716e-05
1.56241017e-04	-1.37784082e-05
1.42896774e-04	-7.71964119e-06
1.09386619e-04	4.15001913e-08
5.85715361e-05	8.88996528e-06
-5.37163125e-06	1.81424477e-05
-7.72931179e-05	2.71000505e-05
-1.51486804e-04	3.51013078e-05
-2.22146721e-04	4.15715384e-05
-2.83826864e-04	4.60648325e-05
-3.31867658e-04	4.82955730e-05
-3.62755375e-04	4.81572269e-05
-3.74386390e-04	4.57271361e-05
-3.66215976e-04	4.12571213e-05
-3.39280771e-04	3.51508025e-05
-2.96094266e-04	2.79295464e-05
-2.40424845e-04	2.01898081e-05
-1.76975358e-04	1.25552678e-05
-1.10990951e-04	5.62753194e-06
-4.78275176e-05	-6.07539471e-08
7.48392264e-06	-4.08675858e-06
5.06415322e-05	-6.16915861e-06
7.84130464e-05	-6.18828679e-06
8.88850646e-05	-4.19326625e-06
8.16016550e-05	-3.95689034e-07
5.75818444e-05	4.84954771e-06
1.92155250e-05	1.10746327e-05
-2.99527360e-05	1.77379722e-05
-8.55333551e-05	2.42689032e-05
-1.42668657e-04	3.01144036e-05
-1.96445456e-04	3.47840761e-05
-2.42308888e-04	3.78898287e-05
-2.76443137e-04	3.91771100e-05
-2.96087550e-04	3.85452300e-05
-2.99762094e-04	3.60551690e-05
-2.87383699e-04	3.19242711e-05
-2.60264114e-04	2.65082587e-05
-2.20989780e-04	2.02720130e-05
-1.73194025e-04	1.37514564e-05
-1.21240852e-04	7.50958344e-06
-6.98469507e-05	2.09015697e-06
-2.36737424e-05	-2.02722313e-06
1.30762227e-05	-4.46706780e-06
3.70244696e-05	-4.98973975e-06
4.59125137e-05	-3.51240350e-06
3.88032835e-05	-1.17447920e-07
1.61706633e-05	4.95236818e-06
-2.01309517e-05	1.13117466e-05
-6.70152043e-05	1.84623244e-05
-1.20418659e-04	2.58315296e-05
-1.75641301e-04	3.28177975e-05
-2.27744642e-04	3.88386064e-05
-2.71974413e-04	4.33775403e-05
-3.04172535e-04	4.60266417e-05
-3.21143650e-04	4.65206587e-05
-3.20944977e-04	4.47604041e-05
-3.03074376e-04	4.08232832e-05
-2.68539682e-04	3.49600352e-05
-2.19802092e-04	2.75778122e-05
-1.60596714e-04	1.92107886e-05
-9.56436287e-05	1.04804801e-05
-3.02719594e-05	2.04877002e-06
3.00130868e-05	-5.43276396e-06
7.99852182e-05	-1.13733169e-05
1.15136885e-04	-1.52891987e-05
1.32067523e-04	-1.68424229e-05
1.28787584e-04	-1.58684928e-05
1.04912229e-04	-1.23911483e-05
6.17272365e-05	-6.62283559e-06
2.11987763e-06	1.04924550e-06
-6.96215883e-05	1.00905475e-05
-1.48125435e-04	1.98580221e-05
-2.27346991e-04	2.96475046e-05
-3.01040320e-04	3.87460594e-05
-3.63253916e-04	4.64853144e-05
-4.08810870e-04	5.22917184e-05
-4.33734774e-04	5.57298783e-05
-4.35586525e-04	5.65356514e-05
-4.13683959e-04	5.46364446e-05
-3.69185319e-04	5.01571487e-05
-3.05028212e-04	4.34112333e-05
-2.25727208e-04	3.48776648e-05
-1.37044491e-04	2.51653971e-05
-4.55582439e-05	1.49681361e-05
4.18382104e-05	5.01282458e-06
1.18467656e-04	-3.99422967e-06
1.78389051e-04	-1.14194830e-05
2.16865356e-04	-1.67485871e-05
2.30741893e-04	-1.96236140e-05
2.18704767e-04	-1.98682852e-05
1.81398175e-04	-1.74993491e-05
1.21390398e-04	-1.27233253e-05
4.29901330e-05	-5.91896530e-06
-4.80733300e-05	2.39311859e-06
-1.45081831e-04	1.15912226e-05
-2.40838743e-04	2.10004953e-05
-3.28218497e-04	2.99442983e-05
-4.00712453e-04	3.77949889e-05
-4.52928436e-04	4.40202064e-05
-4.81004817e-04	4.82211297e-05
-4.82906592e-04	5.01598307e-05
-4.58580163e-04	4.97737335e-05
-4.09954591e-04	4.71762223e-05
-3.40789159e-04	4.26435450e-05
-2.56379220e-04	3.65892419e-05
-1.63143438e-04	2.95283110e-05
-6.81249457e-05	2.20341121e-05
2.15543372e-05	1.46915654e-05
9.92432453e-05	8.05045666e-06
1.59271577e-04	2.58261177e-06
1.97380933e-04	-1.35364859e-06
2.11042513e-04	-3.53899421e-06
1.99637241e-04	-3.90657929e-06
1.64484602e-04	-2.54261758e-06
1.08718622e-04	3.25815290e-07
3.70216431e-05	4.35455091e-06
-4.47621461e-05	9.11551536e-06
-1.30101937e-04	1.41364125e-05
-2.12305767e-04	1.89434570e-05
-2.85053842e-04	2.31034754e-05
-3.42896844e-04	2.62617672e-05
-3.81679355e-04	2.81724912e-05
-3.98854710e-04	2.87189912e-05
-3.93666540e-04	2.79223377e-05
-3.67183153e-04	2.59373762e-05
-3.22182917e-04	2.30366444e-05
-2.62900979e-04	1.95835710e-05
-1.94658922e-04	1.59972991e-05
-1.23408480e-04	1.27122182e-05
-5.52274044e-05	1.01357674e-05
4.19062282e-06	8.60826015e-06
5.00097004e-05	8.36833678e-06
7.86498425e-05	9.52721445e-06
8.80766270e-05	1.20541763e-05
7.79584964e-05	1.57748069e-05
4.96788642e-05	2.03823980e-05
6.20228181e-06	2.54618169e-05
-4.81938980e-05	3.05240335e-05
-1.08299655e-04	3.50485485e-05
-1.68432116e-04	3.85302168e-05
-2.22936152e-04	4.05265030e-05
-2.66683298e-04	4.07010678e-05
-2.95526497e-04	3.88597923e-05
-3.06671661e-04	3.49758825e-05
-2.98933839e-04	2.92015319e-05
-2.72855280e-04	2.18646772e-05
-2.30674188e-04	1.34505951e-05
-1.76145470e-04	4.56934449e-06
-1.14227273e-04	-4.08873146e-06
-5.06586286e-05	-1.18061758e-05
8.53705618e-06	-1.78961776e-05
5.75812073e-05	-2.17603386e-05
9.14572889e-05	-2.29417250e-05
1.06371697e-04	-2.11687209e-05
1.00118154e-04	-1.63858147e-05
7.23129481e-05	-8.76838204e-06
2.44786772e-05	1.28027015e-06
-4.00334647e-05	1.31499669e-05
-1.16279496e-04	2.60617758e-05
-1.98099903e-04	3.91207198e-05
-2.78609598e-04	5.13794300e-05
-3.50761937e-04	6.19081104e-05
-4.07941272e-04	6.98655700e-05
-4.44535290e-04	7.45658572e-05
-4.56439109e-04	7.55352304e-05
-4.41447812e-04	7.25548192e-05
-3.99502397e-04	6.56853232e-05
-3.32765486e-04	5.52713929e-05
-2.45516588e-04	4.19248475e-05
-1.43871243e-04	2.64874840e-05
-3.53428364e-05	9.97581151e-06
7.17209841e-05	-6.48853091e-06
1.68784533e-04	-2.17577518e-05
2.47802655e-04	-3.47405519e-05
3.01877734e-04	-4.44823277e-05
3.25841911e-04	-5.02369043e-05
3.16716247e-04	-5.15243090e-05
2.74007489e-04	-4.81700638e-05
1.99815327e-04	-4.03227977e-05
9.87376449e-05	-2.84485642e-05
-2.24228940e-05	-1.33019759e-05
-1.55131767e-04	4.12399389e-06
-2.89741268e-04	2.26660788e-05
-4.16209107e-04	4.10718173e-05
-5.24862426e-04	5.80878288e-05
-6.07148266e-04	7.25488274e-05
-6.56311637e-04	8.34608339e-05
-6.67947116e-04	9.00724336e-05
-6.40379023e-04	9.19287890e-05
-5.74837965e-04	8.89043724e-05
-4.75417030e-04	8.12119604e-05
-3.48807884e-04	6.93871923e-05
-2.03834178e-04	5.42498165e-05
-5.08156877e-05	3.68444916e-05
9.91898335e-05	1.83655327e-05
2.35210092e-04	7.11928217e-08
3.47184290e-04	-1.68061619e-05
4.26728250e-04	-3.11473309e-05
4.67779245e-04	-4.20245783e-05
4.67069939e-04	-4.87652193e-05
4.24393690e-04	-5.09959025e-05
3.42639304e-04	-4.86644786e-05
2.27591070e-04	-4.20380623e-05
8.75080161e-05	-3.16777076e-05
-6.74864620e-05	-1.83918876e-05
-2.26158621e-04	-3.17256207e-06
-3.77004703e-04	1.28810957e-05
-5.09113314e-04	2.86453531e-05
-6.12983653e-04	4.30545767e-05
-6.81236603e-04	5.51775973e-05
-7.09163862e-04	6.42820575e-05
-6.95072755e-04	6.98820317e-05
-6.40400201e-04	7.17655809e-05
-5.49587226e-04	7.00005319e-05
-4.29724093e-04	6.49185102e-05
-2.89993963e-04	5.70789778e-05
-1.40958784e-04	4.72165915e-05
6.25667808e-06	3.61764758e-05
1.40818765e-04	2.48429012e-05
2.53010120e-04	1.40673008e-05
3.34961805e-04	4.60151037e-06
3.81235528e-04	-2.95840598e-06
