# Supplementary material for: Observation of angular momentum transfer among crystal lattice modes
Source: Nat Phys. 2026 May 12;22(7):1100–6. doi: 10.1038/s41567-026-03274-8 (PMC13423836; doi:10.1038/s41567-026-03274-8)
Supplement: Supplementary file 13 — Source data for Extended Data Fig. 4a–m. [file 41567_2026_3274_MOESM13_ESM.zip]

Archive with 40 entries (40 files):
- extended_fig4m_TKE_spectrum.txt
- extended_fig4a_THz_E_field_trajectory_LCP.txt
- extended_fig4a_THz_E_field_trajectory_Lin.txt
- extended_fig4a_THz_E_field_trajectory_RCP.txt
- extended_fig4b_THz_ellipticity.txt
- extended_fig4b_THz_spectrum.txt
- extended_fig4c_Eg_phonon_Lin-THz_probe0.txt
- extended_fig4c_Eg_phonon_Lin-THz_probe45.txt
- extended_fig4c_TKE_Lin-THz_probe0.txt
- extended_fig4c_TKE_Lin-THz_probe45.txt
- extended_fig4d_filtered_Eg_spectrum_Lin-THz_probe0.txt
- extended_fig4d_filtered_Eg_spectrum_Lin-THz_probe45.txt
- extended_fig4d_TKE_spectrum_Lin-THz_probe0.txt
- extended_fig4d_TKE_spectrum_Lin-THz_probe45.txt
- extended_fig4e_Eg_trajectory_Lin-THz.txt
- extended_fig4e_TKE_trajectory_Lin-THz.txt
- extended_fig4f_Eg_phonon_RCP-THz_probe0.txt
- extended_fig4f_Eg_phonon_RCP-THz_probe45.txt
- extended_fig4f_TKE_RCP-THz_probe0.txt
- extended_fig4f_TKE_RCP-THz_probe45.txt
- extended_fig4g_filtered_Eg_spectrum_RCP-THz_probe0.txt
- extended_fig4g_filtered_Eg_spectrum_RCP-THz_probe45.txt
- extended_fig4g_TKE_spectrum_RCP-THz_probe0.txt
- extended_fig4g_TKE_spectrum_RCP-THz_probe45.txt
- extended_fig4h_Eg_trajectory_RCP-THz.txt
- extended_fig4h_TKE_trajectory_RCP-THz.txt
- extended_fig4i_Eg_phonon_LCP-THz_probe0.txt
- extended_fig4i_Eg_phonon_LCP-THz_probe45.txt
- extended_fig4i_TKE_LCP-THz_probe0.txt
- extended_fig4i_TKE_LCP-THz_probe45.txt
- extended_fig4j_filtered_Eg_spectrum_LCP-THz_probe0.txt
- extended_fig4j_filtered_Eg_spectrum_LCP-THz_probe45.txt
- extended_fig4j_TKE_spectrum_LCP-THz_probe0.txt
- extended_fig4j_TKE_spectrum_LCP-THz_probe45.txt
- extended_fig4k_Eg_trajectory_LCP-THz.txt
- extended_fig4k_TKE_trajectory_LCP-THz.txt
- extended_fig4l_Phonon_trajectory_LCP_THz_excitation.txt
- extended_fig4l_Phonon_trajectory_Lin_THz_excitation.txt
- extended_fig4l_Phonon_trajectory_RCP_THz_excitation.txt
- extended_fig4m_Eg_phonon_ellipticity.txt
