# Supplementary material for: Observation of angular momentum transfer among crystal lattice modes
Source: Nat Phys. 2026 May 12;22(7):1100–6. doi: 10.1038/s41567-026-03274-8 (PMC13423836; doi:10.1038/s41567-026-03274-8)
Supplement: Supplementary file 13 — Source data for Extended Data Fig. 4a–m. [file 41567_2026_3274_MOESM13_ESM.zip › extended_fig4c_Eg_phonon_Lin-THz_probe0.txt]

Eg Q^R_beta in Bi2Se3 after linear THz excitation at probe pulse 0 degrees
Time (ps)	Q^R_beta (a.u.)
0.00000000e+00	-1.62327606e-05
1.00000000e-02	-1.90037199e-05
2.00000000e-02	-1.93353189e-05
3.00000000e-02	-1.74799154e-05
4.00000000e-02	-1.38640712e-05
5.00000000e-02	-9.04066941e-06
6.00000000e-02	-3.63116567e-06
7.00000000e-02	1.73673198e-06
8.00000000e-02	6.49030398e-06
9.00000000e-02	1.01664610e-05
1.00000000e-01	1.24548736e-05
1.10000000e-01	1.32257109e-05
1.20000000e-01	1.25394819e-05
1.30000000e-01	1.06380718e-05
1.40000000e-01	7.91775292e-06
1.50000000e-01	4.88658162e-06
1.60000000e-01	2.11003096e-06
1.70000000e-01	1.49822579e-07
1.80000000e-01	-4.98383767e-07
1.90000000e-01	5.37420974e-07
2.00000000e-01	3.45828593e-06
2.10000000e-01	8.26202699e-06
2.20000000e-01	1.47295095e-05
2.30000000e-01	2.24314331e-05
2.40000000e-01	3.07557844e-05
2.50000000e-01	3.89542758e-05
2.60000000e-01	4.62043495e-05
2.70000000e-01	5.16818169e-05
2.80000000e-01	5.46380940e-05
2.90000000e-01	5.44753575e-05
3.00000000e-01	5.08128684e-05
3.10000000e-01	4.35382086e-05
3.20000000e-01	3.28382201e-05
3.30000000e-01	1.92059599e-05
3.40000000e-01	3.42187097e-06
3.50000000e-01	-1.34905276e-05
3.60000000e-01	-3.03319755e-05
3.70000000e-01	-4.58133533e-05
3.80000000e-01	-5.86539088e-05
3.90000000e-01	-6.76843525e-05
4.00000000e-01	-7.19466418e-05
4.10000000e-01	-7.07822148e-05
4.20000000e-01	-6.39010391e-05
4.30000000e-01	-5.14250911e-05
4.40000000e-01	-3.39016837e-05
4.50000000e-01	-1.22842945e-05
4.60000000e-01	1.21189589e-05
4.70000000e-01	3.77264833e-05
4.80000000e-01	6.27888729e-05
4.90000000e-01	8.55118227e-05
5.00000000e-01	1.04187456e-04
5.10000000e-01	1.17324280e-04
5.20000000e-01	1.23765770e-04
5.30000000e-01	1.22788162e-04
5.40000000e-01	1.14169337e-04
5.50000000e-01	9.82226780e-05
5.60000000e-01	7.57922755e-05
5.70000000e-01	4.82087298e-05
5.80000000e-01	1.72077690e-05
5.90000000e-01	-1.51832082e-05
6.00000000e-01	-4.67829985e-05
6.10000000e-01	-7.54091775e-05
6.20000000e-01	-9.90343807e-05
6.30000000e-01	-1.15934751e-04
6.40000000e-01	-1.24819384e-04
6.50000000e-01	-1.24930806e-04
6.60000000e-01	-1.16108550e-04
6.70000000e-01	-9.88104806e-05
6.80000000e-01	-7.40896571e-05
6.90000000e-01	-4.35277791e-05
7.00000000e-01	-9.12954870e-06
7.10000000e-01	2.68147493e-05
7.20000000e-01	6.18886818e-05
7.30000000e-01	9.37196033e-05
7.40000000e-01	1.20146686e-04
7.50000000e-01	1.39374673e-04
7.60000000e-01	1.50101972e-04
7.70000000e-01	1.51613531e-04
7.80000000e-01	1.43831553e-04
7.90000000e-01	1.27320211e-04
8.00000000e-01	1.03243958e-04
8.10000000e-01	7.32825221e-05
8.20000000e-01	3.95089113e-05
8.30000000e-01	4.23952987e-06
8.40000000e-01	-3.01323926e-05
8.50000000e-01	-6.13076393e-05
8.60000000e-01	-8.72434065e-05
8.70000000e-01	-1.06295253e-04
8.80000000e-01	-1.17328198e-04
8.90000000e-01	-1.19788987e-04
9.00000000e-01	-1.13734530e-04
9.10000000e-01	-9.98149442e-05
9.20000000e-01	-7.92130796e-05
9.30000000e-01	-5.35457565e-05
9.40000000e-01	-2.47348190e-05
9.50000000e-01	5.14165134e-06
9.60000000e-01	3.40062145e-05
9.70000000e-01	5.99348270e-05
9.80000000e-01	8.12937595e-05
9.90000000e-01	9.68503882e-05
1.00000000e+00	1.05849802e-04
1.01000000e+00	1.08052020e-04
1.02000000e+00	1.03727842e-04
1.03000000e+00	9.36147358e-05
1.04000000e+00	7.88373408e-05
1.05000000e+00	6.07999879e-05
1.06000000e+00	4.10607788e-05
1.07000000e+00	2.11981105e-05
1.08000000e+00	2.68095419e-06
1.09000000e+00	-1.32463255e-05
1.10000000e+00	-2.56552517e-05
1.11000000e+00	-3.39934562e-05
1.12000000e+00	-3.81094682e-05
1.13000000e+00	-3.82408285e-05
1.14000000e+00	-3.49675091e-05
1.15000000e+00	-2.91356345e-05
1.16000000e+00	-2.17590721e-05
1.17000000e+00	-1.39083567e-05
1.18000000e+00	-6.59746797e-06
1.19000000e+00	-6.79112474e-07
1.20000000e+00	3.24166211e-06
1.21000000e+00	4.86738254e-06
1.22000000e+00	4.23589080e-06
1.23000000e+00	1.71315984e-06
1.24000000e+00	-2.04833858e-06
1.25000000e+00	-6.18202023e-06
1.26000000e+00	-9.70371314e-06
1.27000000e+00	-1.16233384e-05
1.28000000e+00	-1.10611723e-05
1.29000000e+00	-7.35744884e-06
1.30000000e+00	-1.64395486e-07
1.31000000e+00	1.04888751e-05
1.32000000e+00	2.41659769e-05
1.33000000e+00	4.00317824e-05
1.34000000e+00	5.69008748e-05
1.35000000e+00	7.33233137e-05
1.36000000e+00	8.77016207e-05
1.37000000e+00	9.84298335e-05
1.38000000e+00	1.04043123e-04
1.39000000e+00	1.03365044e-04
1.40000000e+00	9.56391335e-05
1.41000000e+00	8.06323760e-05
1.42000000e+00	5.86999367e-05
1.43000000e+00	3.08034392e-05
1.44000000e+00	-1.52129833e-06
1.45000000e+00	-3.62470436e-05
1.46000000e+00	-7.09841607e-05
1.47000000e+00	-1.03147506e-04
1.48000000e+00	-1.30149355e-04
1.49000000e+00	-1.49603854e-04
1.50000000e+00	-1.59526937e-04
1.51000000e+00	-1.58515351e-04
1.52000000e+00	-1.45889485e-04
1.53000000e+00	-1.21786974e-04
1.54000000e+00	-8.71975199e-05
1.55000000e+00	-4.39336741e-05
1.56000000e+00	5.46281004e-06
1.57000000e+00	5.78743601e-05
1.58000000e+00	1.09811189e-04
1.59000000e+00	1.57651363e-04
1.60000000e+00	1.97900292e-04
1.61000000e+00	2.27450596e-04
1.62000000e+00	2.43822649e-04
1.63000000e+00	2.45367062e-04
1.64000000e+00	2.31412728e-04
1.65000000e+00	2.02347745e-04
1.66000000e+00	1.59625333e-04
1.67000000e+00	1.05692310e-04
1.68000000e+00	4.38434941e-05
1.69000000e+00	-2.19889734e-05
1.70000000e+00	-8.74973135e-05
1.71000000e+00	-1.48292646e-04
1.72000000e+00	-2.00211433e-04
1.73000000e+00	-2.39611638e-04
1.74000000e+00	-2.63636813e-04
1.75000000e+00	-2.70428380e-04
1.76000000e+00	-2.59269949e-04
1.77000000e+00	-2.30652313e-04
1.78000000e+00	-1.86253506e-04
1.79000000e+00	-1.28834504e-04
1.80000000e+00	-6.20573694e-05
1.81000000e+00	9.76160450e-06
1.82000000e+00	8.19463409e-05
1.83000000e+00	1.49782004e-04
1.84000000e+00	2.08839568e-04
1.85000000e+00	2.55280547e-04
1.86000000e+00	2.86119946e-04
1.87000000e+00	2.99428514e-04
1.88000000e+00	2.94459869e-04
1.89000000e+00	2.71693606e-04
1.90000000e+00	2.32791684e-04
1.91000000e+00	1.80471804e-04
1.92000000e+00	1.18307549e-04
1.93000000e+00	5.04704249e-05
1.94000000e+00	-1.85669056e-05
1.95000000e+00	-8.43441955e-05
1.96000000e+00	-1.42720962e-04
1.97000000e+00	-1.90155299e-04
1.98000000e+00	-2.23934237e-04
1.99000000e+00	-2.42339609e-04
2.00000000e+00	-2.44738459e-04
2.01000000e+00	-2.31592845e-04
2.02000000e+00	-2.04390098e-04
2.03000000e+00	-1.65500566e-04
2.04000000e+00	-1.17975320e-04
2.05000000e+00	-6.53006240e-05
2.06000000e+00	-1.11289982e-05
2.07000000e+00	4.09919015e-05
2.08000000e+00	8.78716276e-05
2.09000000e+00	1.26891479e-04
2.10000000e+00	1.56165609e-04
2.11000000e+00	1.74637687e-04
2.12000000e+00	1.82107528e-04
2.13000000e+00	1.79187906e-04
2.14000000e+00	1.67197503e-04
2.15000000e+00	1.48001068e-04
2.16000000e+00	1.23812078e-04
2.17000000e+00	9.69760271e-05
2.18000000e+00	6.97538205e-05
2.19000000e+00	4.41243733e-05
2.20000000e+00	2.16235835e-05
2.21000000e+00	3.23339889e-06
2.22000000e+00	-1.06698991e-05
2.23000000e+00	-2.03044738e-05
2.24000000e+00	-2.64107925e-05
2.25000000e+00	-3.01261709e-05
2.26000000e+00	-3.28185690e-05
2.27000000e+00	-3.58960918e-05
2.28000000e+00	-4.06111243e-05
2.29000000e+00	-4.78788441e-05
2.30000000e+00	-5.81289076e-05
2.31000000e+00	-7.12064445e-05
2.32000000e+00	-8.63343032e-05
2.33000000e+00	-1.02143100e-04
2.34000000e+00	-1.16769461e-04
2.35000000e+00	-1.28016450e-04
2.36000000e+00	-1.33564037e-04
2.37000000e+00	-1.31212221e-04
2.38000000e+00	-1.19135463e-04
2.39000000e+00	-9.61248585e-05
2.40000000e+00	-6.17942717e-05
2.41000000e+00	-1.67284867e-05
2.42000000e+00	3.74446856e-05
2.43000000e+00	9.80707560e-05
2.44000000e+00	1.61578749e-04
2.45000000e+00	2.23682765e-04
2.46000000e+00	2.79664361e-04
2.47000000e+00	3.24717593e-04
2.48000000e+00	3.54332058e-04
2.49000000e+00	3.64684526e-04
2.50000000e+00	3.53007180e-04
2.51000000e+00	3.17900430e-04
2.52000000e+00	2.59560923e-04
2.53000000e+00	1.79900493e-04
2.54000000e+00	8.25392850e-05
2.55000000e+00	-2.73345380e-05
2.56000000e+00	-1.43235801e-04
2.57000000e+00	-2.57770713e-04
2.58000000e+00	-3.63119297e-04
2.59000000e+00	-4.51579781e-04
2.60000000e+00	-5.16136375e-04
2.61000000e+00	-5.51008050e-04
2.62000000e+00	-5.52135371e-04
2.63000000e+00	-5.17565216e-04
2.64000000e+00	-4.47699280e-04
2.65000000e+00	-3.45381296e-04
2.66000000e+00	-2.15809271e-04
2.67000000e+00	-6.62719095e-05
2.68000000e+00	9.42781236e-05
2.69000000e+00	2.55788477e-04
2.70000000e+00	4.07771857e-04
2.71000000e+00	5.40025201e-04
2.72000000e+00	6.43351563e-04
2.73000000e+00	7.10231160e-04
2.74000000e+00	7.35390283e-04
2.75000000e+00	7.16223121e-04
2.76000000e+00	6.53031532e-04
2.77000000e+00	5.49060801e-04
2.78000000e+00	4.10324450e-04
2.79000000e+00	2.45227135e-04
2.80000000e+00	6.40102323e-05
2.81000000e+00	-1.21941227e-04
2.82000000e+00	-3.00880372e-04
2.83000000e+00	-4.61511555e-04
2.84000000e+00	-5.93774013e-04
2.85000000e+00	-6.89537011e-04
2.86000000e+00	-7.43153653e-04
2.87000000e+00	-7.51831081e-04
2.88000000e+00	-7.15788880e-04
2.89000000e+00	-6.38194030e-04
2.90000000e+00	-5.24878364e-04
2.91000000e+00	-3.83861861e-04
2.92000000e+00	-2.24720685e-04
2.93000000e+00	-5.78514542e-05
2.94000000e+00	1.06308396e-04
2.95000000e+00	2.58040801e-04
2.96000000e+00	3.89026253e-04
2.97000000e+00	4.92887474e-04
2.98000000e+00	5.65554785e-04
2.99000000e+00	6.05425880e-04
3.00000000e+00	6.13310764e-04
3.01000000e+00	5.92171530e-04
3.02000000e+00	5.46685062e-04
3.03000000e+00	4.82672696e-04
3.04000000e+00	4.06453193e-04
3.05000000e+00	3.24182651e-04
3.06000000e+00	2.41246578e-04
3.07000000e+00	1.61764883e-04
3.08000000e+00	8.82602884e-05
3.09000000e+00	2.15253635e-05
3.10000000e+00	-3.92957265e-05
3.11000000e+00	-9.64159690e-05
3.12000000e+00	-1.52931545e-04
3.13000000e+00	-2.12211858e-04
3.14000000e+00	-2.77216501e-04
3.15000000e+00	-3.49813079e-04
3.16000000e+00	-4.30174118e-04
3.17000000e+00	-5.16328277e-04
3.18000000e+00	-6.03930576e-04
3.19000000e+00	-6.86298841e-04
3.20000000e+00	-7.54740393e-04
3.21000000e+00	-7.99165768e-04
3.22000000e+00	-8.08957392e-04
3.23000000e+00	-7.74033022e-04
3.24000000e+00	-6.86019140e-04
3.25000000e+00	-5.39430768e-04
3.26000000e+00	-3.32743516e-04
3.27000000e+00	-6.92425524e-05
3.28000000e+00	2.42457459e-04
3.29000000e+00	5.88307853e-04
3.30000000e+00	9.49194220e-04
3.31000000e+00	1.30179827e-03
3.32000000e+00	1.61993268e-03
3.33000000e+00	1.87628506e-03
3.34000000e+00	2.04446602e-03
3.35000000e+00	2.10122034e-03
3.36000000e+00	2.02863361e-03
3.37000000e+00	1.81615171e-03
3.38000000e+00	1.46222966e-03
3.39000000e+00	9.75440642e-04
3.40000000e+00	3.74905374e-04
3.41000000e+00	-3.10055083e-04
3.42000000e+00	-1.04108551e-03
3.43000000e+00	-1.77276246e-03
3.44000000e+00	-2.45527573e-03
3.45000000e+00	-3.03767800e-03
3.46000000e+00	-3.47149966e-03
3.47000000e+00	-3.71448149e-03
3.48000000e+00	-3.73415078e-03
3.49000000e+00	-3.51095815e-03
3.50000000e+00	-3.04070577e-03
3.51000000e+00	-2.33603324e-03
3.52000000e+00	-1.42678245e-03
3.53000000e+00	-3.59136135e-04
3.54000000e+00	8.06489882e-04
3.55000000e+00	1.99872833e-03
3.56000000e+00	3.13955089e-03
3.57000000e+00	4.14931690e-03
3.58000000e+00	4.95225810e-03
3.59000000e+00	5.48202591e-03
3.60000000e+00	5.68690117e-03
3.61000000e+00	5.53426884e-03
3.62000000e+00	5.01399204e-03
3.63000000e+00	4.14038075e-03
3.64000000e+00	2.95253763e-03
3.65000000e+00	1.51297052e-03
3.66000000e+00	-9.55178556e-05
3.67000000e+00	-1.77452641e-03
3.68000000e+00	-3.41608014e-03
3.69000000e+00	-4.90961559e-03
3.70000000e+00	-6.14947403e-03
3.71000000e+00	-7.04239207e-03
3.72000000e+00	-7.51445693e-03
3.73000000e+00	-7.51700998e-03
3.74000000e+00	-7.03103582e-03
3.75000000e+00	-6.06966444e-03
3.76000000e+00	-4.67853485e-03
3.77000000e+00	-2.93391169e-03
3.78000000e+00	-9.38603579e-04
3.79000000e+00	1.18410946e-03
3.80000000e+00	3.29818251e-03
3.81000000e+00	5.26366040e-03
3.82000000e+00	6.94609668e-03
3.83000000e+00	8.22589392e-03
3.84000000e+00	9.00690777e-03
3.85000000e+00	9.22368923e-03
3.86000000e+00	8.84681799e-03
3.87000000e+00	7.88589896e-03
3.88000000e+00	6.38994820e-03
3.89000000e+00	4.44507148e-03
3.90000000e+00	2.16952811e-03
3.91000000e+00	-2.93540722e-04
3.92000000e+00	-2.78526762e-03
3.93000000e+00	-5.14150417e-03
3.94000000e+00	-7.20385664e-03
3.95000000e+00	-8.83055641e-03
3.96000000e+00	-9.90640548e-03
3.97000000e+00	-1.03510872e-02
3.98000000e+00	-1.01252335e-02
3.99000000e+00	-9.23378728e-03
4.00000000e+00	-7.72637925e-03
4.01000000e+00	-5.69464412e-03
4.02000000e+00	-3.26661492e-03
4.03000000e+00	-5.98540121e-04
4.04000000e+00	2.13534534e-03
4.05000000e+00	4.75441378e-03
4.06000000e+00	7.08381763e-03
4.07000000e+00	8.96640538e-03
4.08000000e+00	1.02735533e-02
4.09000000e+00	1.09141521e-02
4.10000000e+00	1.08411087e-02
4.11000000e+00	1.00548918e-02
4.12000000e+00	8.60384984e-03
4.13000000e+00	6.58125563e-03
4.14000000e+00	4.11925694e-03
4.15000000e+00	1.38013145e-03
4.16000000e+00	-1.45456689e-03
4.17000000e+00	-4.19623255e-03
4.18000000e+00	-6.66196728e-03
4.19000000e+00	-8.68699595e-03
4.20000000e+00	-1.01358824e-02
4.21000000e+00	-1.09117688e-02
4.22000000e+00	-1.09629979e-02
4.23000000e+00	-1.02866567e-02
4.24000000e+00	-8.92879398e-03
4.25000000e+00	-6.98129350e-03
4.26000000e+00	-4.57561801e-03
4.27000000e+00	-1.87385371e-03
4.28000000e+00	9.42326459e-04
4.29000000e+00	3.68401989e-03
4.30000000e+00	6.16792065e-03
4.31000000e+00	8.22873290e-03
4.32000000e+00	9.73032021e-03
4.33000000e+00	1.05748290e-02
4.34000000e+00	1.07091673e-02
4.35000000e+00	1.01284036e-02
4.36000000e+00	8.87586709e-03
4.37000000e+00	7.03995665e-03
4.38000000e+00	4.74789395e-03
4.39000000e+00	2.15686577e-03
4.40000000e+00	-5.56823090e-04
4.41000000e+00	-3.20983125e-03
4.42000000e+00	-5.62426143e-03
4.43000000e+00	-7.63968352e-03
4.44000000e+00	-9.12388078e-03
4.45000000e+00	-9.98159373e-03
4.46000000e+00	-1.01606794e-02
4.47000000e+00	-9.65528601e-03
4.48000000e+00	-8.50585072e-03
4.49000000e+00	-6.79594855e-03
4.50000000e+00	-4.64623533e-03
4.51000000e+00	-2.20592483e-03
4.52000000e+00	3.57594969e-04
4.53000000e+00	2.87028046e-03
4.54000000e+00	5.16328911e-03
4.55000000e+00	7.08436281e-03
4.56000000e+00	8.50796729e-03
4.57000000e+00	9.34351029e-03
4.58000000e+00	9.54109996e-03
4.59000000e+00	9.09447865e-03
4.60000000e+00	8.04096440e-03
4.61000000e+00	6.45843830e-03
4.62000000e+00	4.45961680e-03
4.63000000e+00	2.18403001e-03
4.64000000e+00	-2.11721802e-04
4.65000000e+00	-2.56475136e-03
4.66000000e+00	-4.71696296e-03
4.67000000e+00	-6.52567165e-03
4.68000000e+00	-7.87304919e-03
4.69000000e+00	-8.67377207e-03
4.70000000e+00	-8.88037715e-03
4.71000000e+00	-8.48599245e-03
4.72000000e+00	-7.52429329e-03
4.73000000e+00	-6.06672382e-03
4.74000000e+00	-4.21720842e-03
4.75000000e+00	-2.10474428e-03
4.76000000e+00	1.25596116e-04
4.77000000e+00	2.32262379e-03
4.78000000e+00	4.33926922e-03
4.79000000e+00	6.04240217e-03
4.80000000e+00	7.32158094e-03
4.81000000e+00	8.09615806e-03
4.82000000e+00	8.32028907e-03
4.83000000e+00	7.98553883e-03
4.84000000e+00	7.12094589e-03
4.85000000e+00	5.79057839e-03
4.86000000e+00	4.08878272e-03
4.87000000e+00	2.13347759e-03
4.88000000e+00	5.79714871e-05
4.89000000e+00	-1.99812755e-03
4.90000000e+00	-3.89828922e-03
4.91000000e+00	-5.51809588e-03
4.92000000e+00	-6.75333896e-03
4.93000000e+00	-7.52665288e-03
4.94000000e+00	-7.79226917e-03
4.95000000e+00	-7.53860502e-03
4.96000000e+00	-6.78854973e-03
4.97000000e+00	-5.59746723e-03
4.98000000e+00	-4.04908425e-03
4.99000000e+00	-2.24957037e-03
5.00000000e+00	-3.20230733e-04
5.01000000e+00	1.61068419e-03
5.02000000e+00	3.41649765e-03
5.03000000e+00	4.98038919e-03
5.04000000e+00	6.20290101e-03
5.05000000e+00	7.00818930e-03
5.06000000e+00	7.34863309e-03
5.07000000e+00	7.20752760e-03
5.08000000e+00	6.59971971e-03
5.09000000e+00	5.57018008e-03
5.10000000e+00	4.19064110e-03
5.11000000e+00	2.55455310e-03
5.12000000e+00	7.70715930e-04
5.13000000e+00	-1.04397827e-03
5.14000000e+00	-2.77220598e-03
5.15000000e+00	-4.30377535e-03
5.16000000e+00	-5.54260578e-03
5.17000000e+00	-6.41268590e-03
5.18000000e+00	-6.86264573e-03
5.19000000e+00	-6.86867542e-03
5.20000000e+00	-6.43563383e-03
5.21000000e+00	-5.59630929e-03
5.22000000e+00	-4.40891336e-03
5.23000000e+00	-2.95299935e-03
5.24000000e+00	-1.32409378e-03
5.25000000e+00	3.72595545e-04
5.26000000e+00	2.02897965e-03
5.27000000e+00	3.54095794e-03
5.28000000e+00	4.81492289e-03
5.29000000e+00	5.77349688e-03
5.30000000e+00	6.36015501e-03
5.31000000e+00	6.54246380e-03
5.32000000e+00	6.31375816e-03
5.33000000e+00	5.69317964e-03
5.34000000e+00	4.72410286e-03
5.35000000e+00	3.47107659e-03
5.36000000e+00	2.01549594e-03
5.37000000e+00	4.50296303e-04
5.38000000e+00	-1.12598492e-03
5.39000000e+00	-2.61540048e-03
5.40000000e+00	-3.92665245e-03
5.41000000e+00	-4.98064660e-03
5.42000000e+00	-5.71520831e-03
5.43000000e+00	-6.08868354e-03
5.44000000e+00	-6.08222191e-03
5.45000000e+00	-5.70062317e-03
5.46000000e+00	-4.97171801e-03
5.47000000e+00	-3.94434455e-03
5.48000000e+00	-2.68506621e-03
5.49000000e+00	-1.27385119e-03
5.50000000e+00	2.01006868e-04
5.51000000e+00	1.64840537e-03
5.52000000e+00	2.98004377e-03
5.53000000e+00	4.11578560e-03
5.54000000e+00	4.98844873e-03
5.55000000e+00	5.54774046e-03
5.56000000e+00	5.76311027e-03
5.57000000e+00	5.62536194e-03
5.58000000e+00	5.14694418e-03
5.59000000e+00	4.36092023e-03
5.60000000e+00	3.31869684e-03
5.61000000e+00	2.08666709e-03
5.62000000e+00	7.41985276e-04
5.63000000e+00	-6.32258574e-04
5.64000000e+00	-1.95216373e-03
5.65000000e+00	-3.13812877e-03
5.66000000e+00	-4.11963665e-03
5.67000000e+00	-4.83942886e-03
5.68000000e+00	-5.25682294e-03
5.69000000e+00	-5.34998312e-03
5.70000000e+00	-5.11701908e-03
5.71000000e+00	-4.57586094e-03
5.72000000e+00	-3.76293278e-03
5.73000000e+00	-2.73072013e-03
5.74000000e+00	-1.54439225e-03
5.75000000e+00	-2.77695712e-04
5.76000000e+00	9.91622985e-04
5.77000000e+00	2.18658220e-03
5.78000000e+00	3.23562621e-03
5.79000000e+00	4.07690090e-03
5.80000000e+00	4.66188951e-03
5.81000000e+00	4.95819542e-03
5.82000000e+00	4.95131360e-03
5.83000000e+00	4.64529528e-03
5.84000000e+00	4.06227904e-03
5.85000000e+00	3.24093034e-03
5.86000000e+00	2.23389737e-03
5.87000000e+00	1.10444946e-03
5.88000000e+00	-7.74880795e-05
5.89000000e+00	-1.23965495e-03
5.90000000e+00	-2.31186614e-03
5.91000000e+00	-3.23024297e-03
5.92000000e+00	-3.94101036e-03
5.93000000e+00	-4.40363534e-03
5.94000000e+00	-4.59312436e-03
5.95000000e+00	-4.50135034e-03
5.96000000e+00	-4.13734072e-03
5.97000000e+00	-3.52652167e-03
5.98000000e+00	-2.70897683e-03
5.99000000e+00	-1.73683822e-03
6.00000000e+00	-6.70977954e-04
6.01000000e+00	4.22790275e-04
6.02000000e+00	1.47776366e-03
6.03000000e+00	2.43040795e-03
6.04000000e+00	3.22417427e-03
6.05000000e+00	3.81284653e-03
6.06000000e+00	4.16322199e-03
6.07000000e+00	4.25697044e-03
6.08000000e+00	4.09156881e-03
6.09000000e+00	3.68026551e-03
6.10000000e+00	3.05108785e-03
6.11000000e+00	2.24496399e-03
6.12000000e+00	1.31308348e-03
6.13000000e+00	3.13665344e-04
6.14000000e+00	-6.91663418e-04
6.15000000e+00	-1.64165474e-03
6.16000000e+00	-2.47915992e-03
6.17000000e+00	-3.15455846e-03
6.18000000e+00	-3.62869023e-03
6.19000000e+00	-3.87511828e-03
6.20000000e+00	-3.88159203e-03
6.21000000e+00	-3.65063056e-03
6.22000000e+00	-3.19920012e-03
6.23000000e+00	-2.55751492e-03
6.24000000e+00	-1.76704383e-03
6.25000000e+00	-8.77852593e-04
6.26000000e+00	5.45494298e-05
6.27000000e+00	9.72660504e-04
6.28000000e+00	1.82052214e-03
6.29000000e+00	2.54712235e-03
6.30000000e+00	3.10945991e-03
6.31000000e+00	3.47508596e-03
6.32000000e+00	3.62397252e-03
6.33000000e+00	3.54960053e-03
6.34000000e+00	3.25920859e-03
6.35000000e+00	2.77319556e-03
6.36000000e+00	2.12372218e-03
6.37000000e+00	1.35260557e-03
6.38000000e+00	5.08643126e-04
6.39000000e+00	-3.55464019e-04
6.40000000e+00	-1.18639459e-03
6.41000000e+00	-1.93349359e-03
6.42000000e+00	-2.55185895e-03
6.43000000e+00	-3.00504025e-03
6.44000000e+00	-3.26718684e-03
6.45000000e+00	-3.32451850e-03
6.46000000e+00	-3.17603485e-03
6.47000000e+00	-2.83342762e-03
6.48000000e+00	-2.32020983e-03
6.49000000e+00	-1.67012410e-03
6.50000000e+00	-9.24936797e-04
6.51000000e+00	-1.31761379e-04
6.52000000e+00	6.59917641e-04
6.53000000e+00	1.40133202e-03
6.54000000e+00	2.04743545e-03
6.55000000e+00	2.55964182e-03
6.56000000e+00	2.90812910e-03
6.57000000e+00	3.07357097e-03
6.58000000e+00	3.04819561e-03
6.59000000e+00	2.83611426e-03
6.60000000e+00	2.45290854e-03
6.61000000e+00	1.92451185e-03
6.62000000e+00	1.28546401e-03
6.63000000e+00	5.76656031e-04
6.64000000e+00	-1.57287387e-04
6.65000000e+00	-8.70819780e-04
6.66000000e+00	-1.52030152e-03
6.67000000e+00	-2.06666890e-03
6.68000000e+00	-2.47778016e-03
6.69000000e+00	-2.73029744e-03
6.70000000e+00	-2.81099498e-03
6.71000000e+00	-2.71742128e-03
6.72000000e+00	-2.45788441e-03
6.73000000e+00	-2.05077246e-03
6.74000000e+00	-1.52326220e-03
6.75000000e+00	-9.09506231e-04
6.76000000e+00	-2.48419778e-04
6.77000000e+00	4.18788976e-04
6.78000000e+00	1.05118794e-03
6.79000000e+00	1.61062907e-03
6.80000000e+00	2.06404157e-03
6.81000000e+00	2.38537304e-03
6.82000000e+00	2.55706544e-03
6.83000000e+00	2.57098399e-03
6.84000000e+00	2.42875216e-03
6.85000000e+00	2.14148368e-03
6.86000000e+00	1.72893966e-03
6.87000000e+00	1.21817352e-03
6.88000000e+00	6.41756702e-04
6.89000000e+00	3.57016936e-05
6.90000000e+00	-5.62785098e-04
6.91000000e+00	-1.11758045e-03
6.92000000e+00	-1.59581259e-03
6.93000000e+00	-1.96979130e-03
6.94000000e+00	-2.21858799e-03
6.95000000e+00	-2.32917736e-03
6.96000000e+00	-2.29708077e-03
6.97000000e+00	-2.12648295e-03
6.98000000e+00	-1.82982574e-03
6.99000000e+00	-1.42691412e-03
7.00000000e+00	-9.43598082e-04
7.01000000e+00	-4.10117927e-04
7.02000000e+00	1.40781401e-04
7.03000000e+00	6.75849791e-04
7.04000000e+00	1.16332404e-03
7.05000000e+00	1.57479438e-03
7.06000000e+00	1.88683731e-03
7.07000000e+00	2.08232277e-03
7.08000000e+00	2.15132486e-03
7.09000000e+00	2.09159009e-03
7.10000000e+00	1.90854415e-03
7.11000000e+00	1.61484559e-03
7.12000000e+00	1.22952105e-03
7.13000000e+00	7.76740565e-04
7.14000000e+00	2.84311091e-04
7.15000000e+00	-2.18018612e-04
7.16000000e+00	-7.00339469e-04
7.17000000e+00	-1.13434460e-03
7.18000000e+00	-1.49497047e-03
7.19000000e+00	-1.76182326e-03
7.20000000e+00	-1.92031080e-03
7.21000000e+00	-1.96241913e-03
7.22000000e+00	-1.88709383e-03
7.23000000e+00	-1.70020995e-03
7.24000000e+00	-1.41413806e-03
7.25000000e+00	-1.04693730e-03
7.26000000e+00	-6.21227140e-04
7.27000000e+00	-1.62807287e-04
7.28000000e+00	3.00891012e-04
7.29000000e+00	7.42430691e-04
7.30000000e+00	1.13597649e-03
7.31000000e+00	1.45879156e-03
7.32000000e+00	1.69253754e-03
7.33000000e+00	1.82430479e-03
7.34000000e+00	1.84731557e-03
7.35000000e+00	1.76126271e-03
7.36000000e+00	1.57226707e-03
7.37000000e+00	1.29245987e-03
7.38000000e+00	9.39217022e-04
7.39000000e+00	5.34092943e-04
7.40000000e+00	1.01518100e-04
7.41000000e+00	-3.32662000e-04
7.42000000e+00	-7.42720029e-04
7.43000000e+00	-1.10456218e-03
7.44000000e+00	-1.39713708e-03
7.45000000e+00	-1.60365634e-03
7.46000000e+00	-1.71255620e-03
7.47000000e+00	-1.71814525e-03
7.48000000e+00	-1.62090155e-03
7.49000000e+00	-1.42740365e-03
7.50000000e+00	-1.14990096e-03
7.51000000e+00	-8.05550726e-04
7.52000000e+00	-4.15368106e-04
7.53000000e+00	-2.95263780e-06
7.54000000e+00	4.06932341e-04
7.55000000e+00	7.89842412e-04
7.56000000e+00	1.12310848e-03
7.57000000e+00	1.38718016e-03
7.58000000e+00	1.56677644e-03
7.59000000e+00	1.65177548e-03
7.60000000e+00	1.63779121e-03
7.61000000e+00	1.52640329e-03
7.62000000e+00	1.32502779e-03
7.63000000e+00	1.04643760e-03
7.64000000e+00	7.07962579e-04
7.65000000e+00	3.30418988e-04
7.66000000e+00	-6.31665081e-05
7.67000000e+00	-4.48960131e-04
7.68000000e+00	-8.03766277e-04
7.69000000e+00	-1.10642697e-03
7.70000000e+00	-1.33909070e-03
7.71000000e+00	-1.48827392e-03
7.72000000e+00	-1.54565157e-03
7.73000000e+00	-1.50852930e-03
7.74000000e+00	-1.37997012e-03
7.75000000e+00	-1.16856911e-03
7.76000000e+00	-8.87891556e-04
7.77000000e+00	-5.55610583e-04
7.78000000e+00	-1.92398531e-04
7.79000000e+00	1.79358550e-04
7.80000000e+00	5.36943361e-04
7.81000000e+00	8.58701146e-04
7.82000000e+00	1.12535887e-03
7.83000000e+00	1.32118883e-03
7.84000000e+00	1.43494573e-03
7.85000000e+00	1.46052077e-03
7.86000000e+00	1.39727395e-03
7.87000000e+00	1.25002617e-03
7.88000000e+00	1.02871397e-03
7.89000000e+00	7.47730544e-04
7.90000000e+00	4.24996289e-04
7.91000000e+00	8.08186297e-05
7.92000000e+00	-2.63386374e-04
7.93000000e+00	-5.86429991e-04
7.94000000e+00	-8.68660680e-04
7.95000000e+00	-1.09316640e-03
7.96000000e+00	-1.24679534e-03
7.97000000e+00	-1.32093284e-03
7.98000000e+00	-1.31198831e-03
7.99000000e+00	-1.22156417e-03
8.00000000e+00	-1.05629932e-03
8.01000000e+00	-8.27400060e-04
8.02000000e+00	-5.49890679e-04
8.03000000e+00	-2.41633650e-04
8.04000000e+00	7.78170386e-05
8.05000000e+00	3.88455708e-04
8.06000000e+00	6.71079270e-04
8.07000000e+00	9.08477091e-04
8.08000000e+00	1.08648242e-03
8.09000000e+00	1.19482091e-03
8.10000000e+00	1.22770505e-03
8.11000000e+00	1.18414020e-03
8.12000000e+00	1.06792614e-03
8.13000000e+00	8.87357540e-04
8.14000000e+00	6.54645972e-04
8.15000000e+00	3.85102897e-04
8.16000000e+00	9.61381574e-05
8.17000000e+00	-1.93860739e-04
8.18000000e+00	-4.66696430e-04
8.19000000e+00	-7.05502391e-04
8.20000000e+00	-8.95784913e-04
8.21000000e+00	-1.02630191e-03
8.22000000e+00	-1.08972523e-03
8.23000000e+00	-1.08304749e-03
8.24000000e+00	-1.00771119e-03
8.25000000e+00	-8.69455595e-04
8.26000000e+00	-6.77895038e-04
8.27000000e+00	-4.45858777e-04
8.28000000e+00	-1.88537562e-04
8.29000000e+00	7.75065330e-05
8.30000000e+00	3.35402516e-04
8.31000000e+00	5.69036971e-04
8.32000000e+00	7.64057225e-04
8.33000000e+00	9.08748775e-04
8.34000000e+00	9.94733441e-04
8.35000000e+00	1.01744689e-03
8.36000000e+00	9.76368783e-04
8.37000000e+00	8.74994799e-04
8.38000000e+00	7.20556463e-04
8.39000000e+00	5.23510341e-04
8.40000000e+00	2.96832563e-04
8.41000000e+00	5.51662615e-05
8.42000000e+00	-1.86121995e-04
8.43000000e+00	-4.11915909e-04
8.44000000e+00	-6.08291614e-04
8.45000000e+00	-7.63369694e-04
8.46000000e+00	-8.68025182e-04
8.47000000e+00	-9.16413584e-04
8.48000000e+00	-9.06283297e-04
8.49000000e+00	-8.39058757e-04
8.50000000e+00	-7.19693339e-04
8.51000000e+00	-5.56305434e-04
8.52000000e+00	-3.59624419e-04
8.53000000e+00	-1.42284535e-04
8.54000000e+00	8.19866330e-05
8.55000000e+00	2.99232825e-04
8.56000000e+00	4.96132471e-04
8.57000000e+00	6.60807593e-04
8.58000000e+00	7.83529592e-04
8.59000000e+00	8.57280693e-04
8.60000000e+00	8.78139621e-04
8.61000000e+00	8.45471527e-04
8.62000000e+00	7.61914598e-04
8.63000000e+00	6.33168323e-04
8.64000000e+00	4.67600268e-04
8.65000000e+00	2.75698803e-04
8.66000000e+00	6.94078373e-05
8.67000000e+00	-1.38614176e-04
8.68000000e+00	-3.35765147e-04
8.69000000e+00	-5.10253685e-04
8.70000000e+00	-6.51792406e-04
8.71000000e+00	-7.52190440e-04
8.72000000e+00	-8.05812137e-04
8.73000000e+00	-8.09877602e-04
8.74000000e+00	-7.64590370e-04
8.75000000e+00	-6.73087933e-04
8.76000000e+00	-5.41221085e-04
8.77000000e+00	-3.77177781e-04
8.78000000e+00	-1.90975781e-04
8.79000000e+00	6.14465925e-06
8.80000000e+00	2.02391684e-04
8.81000000e+00	3.86117013e-04
8.82000000e+00	5.46495347e-04
8.83000000e+00	6.74149481e-04
8.84000000e+00	7.61686163e-04
8.85000000e+00	8.04113183e-04
8.86000000e+00	7.99115126e-04
8.87000000e+00	7.47173333e-04
8.88000000e+00	6.51524353e-04
8.89000000e+00	5.17960212e-04
8.90000000e+00	3.54482567e-04
8.91000000e+00	1.70830851e-04
8.92000000e+00	-2.20885207e-05
8.93000000e+00	-2.12839370e-04
8.94000000e+00	-3.90123180e-04
8.95000000e+00	-5.43438774e-04
8.96000000e+00	-6.63696605e-04
8.97000000e+00	-7.43752432e-04
8.98000000e+00	-7.78829480e-04
8.99000000e+00	-7.66804304e-04
9.00000000e+00	-7.08339089e-04
9.01000000e+00	-6.06851778e-04
9.02000000e+00	-4.68324548e-04
9.03000000e+00	-3.00960546e-04
9.04000000e+00	-1.14707609e-04
9.05000000e+00	7.93242689e-05
9.06000000e+00	2.69518484e-04
9.07000000e+00	4.44442344e-04
9.08000000e+00	5.93531975e-04
9.09000000e+00	7.07730768e-04
9.10000000e+00	7.80042681e-04
9.11000000e+00	8.05966267e-04
9.12000000e+00	7.83781934e-04
9.13000000e+00	7.14673450e-04
9.14000000e+00	6.02674441e-04
9.15000000e+00	4.54441189e-04
9.16000000e+00	2.78863702e-04
9.17000000e+00	8.65370965e-05
9.18000000e+00	-1.10875686e-04
9.19000000e+00	-3.01351705e-04
9.20000000e+00	-4.73243340e-04
9.21000000e+00	-6.15995822e-04
9.22000000e+00	-7.20802227e-04
9.23000000e+00	-7.81154606e-04
9.24000000e+00	-7.93255982e-04
9.25000000e+00	-7.56266340e-04
9.26000000e+00	-6.72365997e-04
9.27000000e+00	-5.46631100e-04
9.28000000e+00	-3.86727938e-04
9.29000000e+00	-2.02444264e-04
9.30000000e+00	-5.08637853e-06
9.31000000e+00	1.93220569e-04
9.32000000e+00	3.80285206e-04
9.33000000e+00	5.44608067e-04
9.34000000e+00	6.76097259e-04
9.35000000e+00	7.66696293e-04
9.36000000e+00	8.10884238e-04
9.37000000e+00	8.06016484e-04
9.38000000e+00	7.52484636e-04
9.39000000e+00	6.53685632e-04
9.40000000e+00	5.15802449e-04
9.41000000e+00	3.47410829e-04
9.42000000e+00	1.58937525e-04
9.43000000e+00	-3.79949867e-05
9.44000000e+00	-2.31295356e-04
9.45000000e+00	-4.09155414e-04
9.46000000e+00	-5.60779845e-04
9.47000000e+00	-6.77047630e-04
9.48000000e+00	-7.51064208e-04
9.49000000e+00	-7.78570594e-04
9.50000000e+00	-7.58185152e-04
9.51000000e+00	-6.91464576e-04
9.52000000e+00	-5.82782249e-04
9.53000000e+00	-4.39033665e-04
9.54000000e+00	-2.69189382e-04
9.55000000e+00	-8.37252427e-05
9.56000000e+00	1.06033155e-04
9.57000000e+00	2.88609991e-04
9.58000000e+00	4.53078944e-04
9.59000000e+00	5.89720038e-04
9.60000000e+00	6.90593964e-04
9.61000000e+00	7.50000040e-04
9.62000000e+00	7.64791778e-04
9.63000000e+00	7.34533257e-04
9.64000000e+00	6.61489553e-04
9.65000000e+00	5.50454724e-04
9.66000000e+00	4.08430612e-04
9.67000000e+00	2.44178488e-04
9.68000000e+00	6.76727062e-05
9.69000000e+00	-1.10509152e-04
9.70000000e+00	-2.79822178e-04
9.71000000e+00	-4.30377819e-04
9.72000000e+00	-5.53518667e-04
9.73000000e+00	-6.42311348e-04
9.74000000e+00	-6.91930022e-04
9.75000000e+00	-6.99910020e-04
9.76000000e+00	-6.66259133e-04
9.77000000e+00	-5.93422632e-04
9.78000000e+00	-4.86106653e-04
9.79000000e+00	-3.50972651e-04
9.80000000e+00	-1.96222834e-04
9.81000000e+00	-3.11023459e-05
9.82000000e+00	1.34651744e-04
9.83000000e+00	2.91382079e-04
9.84000000e+00	4.30070129e-04
9.85000000e+00	5.42850881e-04
9.86000000e+00	6.23454251e-04
9.87000000e+00	6.67548966e-04
9.88000000e+00	6.72970545e-04
9.89000000e+00	6.39821815e-04
9.90000000e+00	5.70441778e-04
9.91000000e+00	4.69246123e-04
9.92000000e+00	3.42449918e-04
9.93000000e+00	1.97689561e-04
9.94000000e+00	4.35665911e-05
9.95000000e+00	-1.10859794e-04
9.96000000e+00	-2.56602015e-04
9.97000000e+00	-3.85264644e-04
9.98000000e+00	-4.89526401e-04
9.99000000e+00	-5.63556168e-04
1.00000000e+01	-6.03339513e-04
1.00100000e+01	-6.06897469e-04
1.00200000e+01	-5.74385533e-04
1.00300000e+01	-5.08067807e-04
1.00400000e+01	-4.12168396e-04
1.00500000e+01	-2.92609274e-04
1.00600000e+01	-1.56650354e-04
1.00700000e+01	-1.24531786e-05
1.00800000e+01	1.31405967e-04
1.00900000e+01	2.66444780e-04
1.01000000e+01	3.84775504e-04
1.01100000e+01	4.79567846e-04
1.01200000e+01	5.45446976e-04
1.01300000e+01	5.78803165e-04
1.01400000e+01	5.77994890e-04
1.01500000e+01	5.43433522e-04
1.01600000e+01	4.77544800e-04
1.01700000e+01	3.84609675e-04
1.01800000e+01	2.70494317e-04
1.01900000e+01	1.42285818e-04
1.02000000e+01	7.85578931e-06
1.02100000e+01	-1.24621538e-04
1.02200000e+01	-2.47167303e-04
1.02300000e+01	-3.52481705e-04
1.02400000e+01	-4.34383850e-04
1.02500000e+01	-4.88180894e-04
1.02600000e+01	-5.10943944e-04
1.02700000e+01	-5.01673983e-04
1.02800000e+01	-4.61347837e-04
1.02900000e+01	-3.92841720e-04
1.03000000e+01	-3.00737497e-04
1.03100000e+01	-1.91024127e-04
1.03200000e+01	-7.07133560e-05
1.03300000e+01	5.26059586e-05
1.03400000e+01	1.71246610e-04
1.03500000e+01	2.77904612e-04
1.03600000e+01	3.66113162e-04
1.03700000e+01	4.30640397e-04
1.03800000e+01	4.67806024e-04
1.03900000e+01	4.75697152e-04
1.04000000e+01	4.54270166e-04
1.04100000e+01	4.05332875e-04
1.04200000e+01	3.32408856e-04
1.04300000e+01	2.40493528e-04
1.04400000e+01	1.35718437e-04
1.04500000e+01	2.49460504e-05
1.04600000e+01	-8.46782128e-05
1.04700000e+01	-1.86187419e-04
1.04800000e+01	-2.73238028e-04
1.04900000e+01	-3.40509578e-04
1.05000000e+01	-3.84033603e-04
1.05100000e+01	-4.01431107e-04
1.05200000e+01	-3.92044054e-04
1.05300000e+01	-3.56953431e-04
1.05400000e+01	-2.98883961e-04
1.05500000e+01	-2.22003017e-04
1.05600000e+01	-1.31628146e-04
1.05700000e+01	-3.38635361e-05
1.05800000e+01	6.48098201e-05
1.05900000e+01	1.57962691e-04
1.06000000e+01	2.39636457e-04
1.06100000e+01	3.04724765e-04
1.06200000e+01	3.49293364e-04
1.06300000e+01	3.70817891e-04
1.06400000e+01	3.68325146e-04
1.06500000e+01	3.42429999e-04
1.06600000e+01	2.95267139e-04
1.06700000e+01	2.30323892e-04
1.06800000e+01	1.52186830e-04
1.06900000e+01	6.62204361e-05
1.07000000e+01	-2.17996854e-05
1.07100000e+01	-1.06073912e-04
1.07200000e+01	-1.81159969e-04
1.07300000e+01	-2.42323374e-04
1.07400000e+01	-2.85834294e-04
1.07500000e+01	-3.09192191e-04
1.07600000e+01	-3.11264809e-04
1.07700000e+01	-2.92334061e-04
1.07800000e+01	-2.54047747e-04
1.07900000e+01	-1.99282357e-04
1.08000000e+01	-1.31928025e-04
1.08100000e+01	-5.66116528e-05
1.08200000e+01	2.16220212e-05
1.08300000e+01	9.76492973e-05
1.08400000e+01	1.66603444e-04
1.08500000e+01	2.24185548e-04
1.08600000e+01	2.66930409e-04
1.08700000e+01	2.92411092e-04
1.08800000e+01	2.99370304e-04
1.08900000e+01	2.87771939e-04
1.09000000e+01	2.58771604e-04
1.09100000e+01	2.14610395e-04
1.09200000e+01	1.58441105e-04
1.09300000e+01	9.41002859e-05
1.09400000e+01	2.58427164e-05
1.09500000e+01	-4.19431769e-05
1.09600000e+01	-1.05019759e-04
1.09700000e+01	-1.59565931e-04
1.09800000e+01	-2.02407485e-04
1.09900000e+01	-2.31198282e-04
1.10000000e+01	-2.44542164e-04
1.10100000e+01	-2.42049814e-04
1.10200000e+01	-2.24329206e-04
1.10300000e+01	-1.92912746e-04
1.10400000e+01	-1.50128216e-04
1.10500000e+01	-9.89240564e-05
1.10600000e+01	-4.26620693e-05
1.10700000e+01	1.51077283e-05
1.10800000e+01	7.08748655e-05
1.10900000e+01	1.21384005e-04
1.11000000e+01	1.63825030e-04
1.11100000e+01	1.95986579e-04
1.11200000e+01	2.16364878e-04
1.11300000e+01	2.24223054e-04
1.11400000e+01	2.19599600e-04
1.11500000e+01	2.03268078e-04
1.11600000e+01	1.76653251e-04
1.11700000e+01	1.41711433e-04
1.11800000e+01	1.00784775e-04
1.11900000e+01	5.64403658e-05
1.12000000e+01	1.13053947e-05
1.12100000e+01	-3.20908429e-05
1.12200000e+01	-7.14584516e-05
1.12300000e+01	-1.04864089e-04
1.12400000e+01	-1.30818086e-04
1.12500000e+01	-1.48328318e-04
1.12600000e+01	-1.56920093e-04
1.12700000e+01	-1.56623730e-04
1.12800000e+01	-1.47933525e-04
1.12900000e+01	-1.31743471e-04
1.13000000e+01	-1.09266144e-04
1.13100000e+01	-8.19417156e-05
1.13200000e+01	-5.13439452e-05
1.13300000e+01	-1.90894294e-05
1.13400000e+01	1.32446534e-05
1.13500000e+01	4.41904024e-05
1.13600000e+01	7.24442571e-05
1.13700000e+01	9.69063760e-05
1.13800000e+01	1.16704832e-04
1.13900000e+01	1.31206259e-04
1.14000000e+01	1.40015393e-04
1.14100000e+01	1.42966359e-04
1.14200000e+01	1.40108590e-04
1.14300000e+01	1.31689920e-04
1.14400000e+01	1.18138807e-04
1.14500000e+01	1.00046802e-04
1.14600000e+01	7.81515503e-05
1.14700000e+01	5.33197862e-05
1.14800000e+01	2.65291262e-05
1.14900000e+01	-1.15291268e-06
1.15000000e+01	-2.85943268e-05
1.15100000e+01	-5.46298700e-05
1.15200000e+01	-7.80989487e-05
1.15300000e+01	-9.78901536e-05
1.15400000e+01	-1.12991409e-04
1.15500000e+01	-1.22543665e-04
1.15600000e+01	-1.25895059e-04
1.15700000e+01	-1.22651706e-04
1.15800000e+01	-1.12720777e-04
1.15900000e+01	-9.63414300e-05
1.16000000e+01	-7.40995345e-05
1.16100000e+01	-4.69228890e-05
1.16200000e+01	-1.60548391e-05
1.16300000e+01	1.69942872e-05
1.16400000e+01	5.05167978e-05
1.16500000e+01	8.26954131e-05
1.16600000e+01	1.11704628e-04
1.16700000e+01	1.35819675e-04
1.16800000e+01	1.53526065e-04
1.16900000e+01	1.63622169e-04
1.17000000e+01	1.65307333e-04
1.17100000e+01	1.58248646e-04
1.17200000e+01	1.42620688e-04
1.17300000e+01	1.19114257e-04
1.17400000e+01	8.89121175e-05
1.17500000e+01	5.36321171e-05
1.17600000e+01	1.52402880e-05
1.17700000e+01	-2.40612098e-05
1.17800000e+01	-6.19645815e-05
1.17900000e+01	-9.61971429e-05
1.18000000e+01	-1.24663244e-04
1.18100000e+01	-1.45578031e-04
1.18200000e+01	-1.57584112e-04
1.18300000e+01	-1.59843175e-04
1.18400000e+01	-1.52096232e-04
1.18500000e+01	-1.34688147e-04
1.18600000e+01	-1.08554435e-04
1.18700000e+01	-7.51708090e-05
1.18800000e+01	-3.64683579e-05
1.18900000e+01	5.28050344e-06
1.19000000e+01	4.75982717e-05
1.19100000e+01	8.79523172e-05
1.19200000e+01	1.23909222e-04
1.19300000e+01	1.53283876e-04
1.19400000e+01	1.74274055e-04
1.19500000e+01	1.85572128e-04
1.19600000e+01	1.86446981e-04
1.19700000e+01	1.76791095e-04
1.19800000e+01	1.57129888e-04
1.19900000e+01	1.28592723e-04
1.20000000e+01	9.28473188e-05
1.20100000e+01	5.20015136e-05
1.20200000e+01	8.47828046e-06
1.20300000e+01	-3.51285298e-05
1.20400000e+01	-7.62090915e-05
1.20500000e+01	-1.12293918e-04
1.20600000e+01	-1.41202273e-04
1.20700000e+01	-1.61173828e-04
1.20800000e+01	-1.70975717e-04
1.20900000e+01	-1.69978544e-04
1.21000000e+01	-1.58196751e-04
1.21100000e+01	-1.36290786e-04
1.21200000e+01	-1.05530792e-04
1.21300000e+01	-6.77237408e-05
1.21400000e+01	-2.51081480e-05
1.21500000e+01	1.97776178e-05
1.21600000e+01	6.42457785e-05
1.21700000e+01	1.05619547e-04
1.21800000e+01	1.41394012e-04
1.21900000e+01	1.69387920e-04
1.22000000e+01	1.87877201e-04
1.22100000e+01	1.95702059e-04
1.22200000e+01	1.92340962e-04
1.22300000e+01	1.77946705e-04
1.22400000e+01	1.53341986e-04
1.22500000e+01	1.19974318e-04
1.22600000e+01	7.98325227e-05
1.22700000e+01	3.53294712e-05
1.22800000e+01	-1.08421953e-05
1.22900000e+01	-5.58728550e-05
1.23000000e+01	-9.70074384e-05
1.23100000e+01	-1.31715253e-04
1.23200000e+01	-1.57847588e-04
1.23300000e+01	-1.73773185e-04
1.23400000e+01	-1.78482871e-04
1.23500000e+01	-1.71656467e-04
1.23600000e+01	-1.53687297e-04
1.23700000e+01	-1.25662264e-04
1.23800000e+01	-8.92982045e-05
1.23900000e+01	-4.68380276e-05
1.24000000e+01	-9.12752092e-07
1.24100000e+01	4.56221646e-05
1.24200000e+01	8.98660495e-05
1.24300000e+01	1.29056477e-04
1.24400000e+01	1.60745228e-04
1.24500000e+01	1.82955316e-04
1.24600000e+01	1.94308748e-04
1.24700000e+01	1.94116434e-04
1.24800000e+01	1.82424064e-04
1.24900000e+01	1.60010565e-04
1.25000000e+01	1.28338877e-04
1.25100000e+01	8.94619050e-05
1.25200000e+01	4.58895628e-05
1.25300000e+01	4.25451077e-07
1.25400000e+01	-4.40161496e-05
1.25500000e+01	-8.46008780e-05
1.25600000e+01	-1.18759772e-04
1.25700000e+01	-1.44357171e-04
1.25800000e+01	-1.59829686e-04
1.25900000e+01	-1.64286787e-04
1.26000000e+01	-1.57566146e-04
1.26100000e+01	-1.40239923e-04
1.26200000e+01	-1.13571581e-04
1.26300000e+01	-7.94262148e-05
1.26400000e+01	-4.01406127e-05
1.26500000e+01	1.63790578e-06
1.26600000e+01	4.31326697e-05
1.26700000e+01	8.16262363e-05
1.26800000e+01	1.14643261e-04
1.26900000e+01	1.40114978e-04
1.27000000e+01	1.56513959e-04
1.27100000e+01	1.62949972e-04
1.27200000e+01	1.59220567e-04
1.27300000e+01	1.45813305e-04
1.27400000e+01	1.23859988e-04
1.27500000e+01	9.50467162e-05
1.27600000e+01	6.14867014e-05
1.27700000e+01	2.55653953e-05
1.27800000e+01	-1.02306422e-05
1.27900000e+01	-4.34886718e-05
1.28000000e+01	-7.20359366e-05
1.28100000e+01	-9.40853180e-05
1.28200000e+01	-1.08350423e-04
1.28300000e+01	-1.14122441e-04
1.28400000e+01	-1.11304029e-04
1.28500000e+01	-1.00398733e-04
1.28600000e+01	-8.24577237e-05
1.28700000e+01	-5.89887287e-05
1.28800000e+01	-3.18347164e-05
1.28900000e+01	-3.03193472e-06
1.29000000e+01	2.53417958e-05
1.29100000e+01	5.13171860e-05
1.29200000e+01	7.31710417e-05
1.29300000e+01	8.95415691e-05
1.29400000e+01	9.95136176e-05
1.29500000e+01	1.02668510e-04
1.29600000e+01	9.90958928e-05
1.29700000e+01	8.93679483e-05
1.29800000e+01	7.44790872e-05
1.29900000e+01	5.57567351e-05
1.30000000e+01	3.47507916e-05
1.30100000e+01	1.31106935e-05
1.30200000e+01	-7.54035046e-06
1.30300000e+01	-2.57244947e-05
1.30400000e+01	-4.02131154e-05
1.30500000e+01	-5.01081840e-05
1.30600000e+01	-5.48958783e-05
1.30700000e+01	-5.44694168e-05
1.30800000e+01	-4.91205160e-05
1.30900000e+01	-3.95012411e-05
1.31000000e+01	-2.65601858e-05
1.31100000e+01	-1.14586980e-05
1.31200000e+01	4.52582617e-06
1.31300000e+01	2.01018406e-05
1.31400000e+01	3.40628752e-05
1.31500000e+01	4.53767029e-05
1.31600000e+01	5.32580693e-05
1.31700000e+01	5.72200629e-05
1.31800000e+01	5.71009719e-05
1.31900000e+01	5.30654231e-05
1.32000000e+01	4.55805679e-05
1.32100000e+01	3.53699277e-05
1.32200000e+01	2.33491060e-05
1.32300000e+01	1.05487961e-05
1.32400000e+01	-1.96869656e-06
1.32500000e+01	-1.31929097e-05
1.32600000e+01	-2.22423389e-05
1.32700000e+01	-2.84295598e-05
1.32800000e+01	-3.13097612e-05
1.32900000e+01	-3.07094643e-05
1.33000000e+01	-2.67337734e-05
1.33100000e+01	-1.97521510e-05
1.33200000e+01	-1.03643167e-05
1.33300000e+01	6.50687030e-07
1.33400000e+01	1.23980361e-05
1.33500000e+01	2.39382057e-05
1.33600000e+01	3.43600755e-05
1.33700000e+01	4.28505179e-05
1.33800000e+01	4.87553030e-05
1.33900000e+01	5.16269117e-05
1.34000000e+01	5.12559085e-05
1.34100000e+01	4.76838120e-05
1.34200000e+01	4.11968173e-05
1.34300000e+01	3.23011576e-05
1.34400000e+01	2.16822425e-05
1.34500000e+01	1.01508794e-05
1.34600000e+01	-1.41921046e-06
1.34700000e+01	-1.21577908e-05
1.34800000e+01	-2.12634176e-05
1.34900000e+01	-2.80628018e-05
1.35000000e+01	-3.20598872e-05
1.35100000e+01	-3.29711274e-05
1.35200000e+01	-3.07445143e-05
1.35300000e+01	-2.55611508e-05
1.35400000e+01	-1.78194685e-05
1.35500000e+01	-8.10347487e-06
1.35600000e+01	2.86241621e-06
1.35700000e+01	1.42684590e-05
1.35800000e+01	2.52803481e-05
1.35900000e+01	3.51011122e-05
1.36000000e+01	4.30295256e-05
1.36100000e+01	4.85107436e-05
1.36200000e+01	5.11754998e-05
1.36300000e+01	5.08650918e-05
1.36400000e+01	4.76404721e-05
1.36500000e+01	4.17749605e-05
1.36600000e+01	3.37313172e-05
1.36700000e+01	2.41250723e-05
1.36800000e+01	1.36770066e-05
1.36900000e+01	3.15845313e-06
1.37000000e+01	-6.66641629e-06
1.37100000e+01	-1.50969826e-05
1.37200000e+01	-2.15470586e-05
1.37300000e+01	-2.55865271e-05
1.37400000e+01	-2.69707470e-05
1.37500000e+01	-2.56556840e-05
1.37600000e+01	-2.17978206e-05
1.37700000e+01	-1.57390536e-05
1.37800000e+01	-7.97791222e-06
1.37900000e+01	8.70552866e-07
1.38000000e+01	1.01230353e-05
1.38100000e+01	1.90806381e-05
1.38200000e+01	2.70818954e-05
1.38300000e+01	3.35521260e-05
1.38400000e+01	3.80454201e-05
1.38500000e+01	4.02761606e-05
1.38600000e+01	4.01378145e-05
1.38700000e+01	3.77077237e-05
1.38800000e+01	3.32377089e-05
1.38900000e+01	2.71313901e-05
1.39000000e+01	1.99101340e-05
1.39100000e+01	1.21703957e-05
1.39200000e+01	4.53585538e-06
1.39300000e+01	-2.39188047e-06
1.39400000e+01	-8.08016636e-06
1.39500000e+01	-1.21061710e-05
1.39600000e+01	-1.41885710e-05
1.39700000e+01	-1.42076992e-05
1.39800000e+01	-1.22126787e-05
1.39900000e+01	-8.41510144e-06
1.40000000e+01	-3.16986470e-06
1.40100000e+01	3.05522027e-06
1.40200000e+01	9.71855980e-06
1.40300000e+01	1.62494907e-05
1.40400000e+01	2.20949912e-05
1.40500000e+01	2.67646637e-05
1.40600000e+01	2.98704163e-05
1.40700000e+01	3.11576976e-05
1.40800000e+01	3.05258176e-05
1.40900000e+01	2.80357566e-05
1.41000000e+01	2.39048587e-05
1.41100000e+01	1.84888463e-05
1.41200000e+01	1.22526006e-05
1.41300000e+01	5.73204396e-06
1.41400000e+01	-5.09828973e-07
1.41500000e+01	-5.92925544e-06
1.41600000e+01	-1.00466355e-05
1.41700000e+01	-1.24864802e-05
1.41800000e+01	-1.30091522e-05
1.41900000e+01	-1.15318159e-05
1.42000000e+01	-8.13686033e-06
1.42100000e+01	-3.06704423e-06
1.42200000e+01	3.29233420e-06
1.42300000e+01	1.04429120e-05
1.42400000e+01	1.78121172e-05
1.42500000e+01	2.47983851e-05
1.42600000e+01	3.08191940e-05
1.42700000e+01	3.53581279e-05
1.42800000e+01	3.80072293e-05
1.42900000e+01	3.85012463e-05
1.43000000e+01	3.67409917e-05
1.43100000e+01	3.28038708e-05
1.43200000e+01	2.69406228e-05
1.43300000e+01	1.95583997e-05
1.43400000e+01	1.11913762e-05
1.43500000e+01	2.46106774e-06
1.43600000e+01	-5.97064239e-06
1.43700000e+01	-1.34521764e-05
1.43800000e+01	-1.93927293e-05
1.43900000e+01	-2.33086111e-05
1.44000000e+01	-2.48618354e-05
1.44100000e+01	-2.38879052e-05
1.44200000e+01	-2.04105607e-05
1.44300000e+01	-1.46422480e-05
1.44400000e+01	-6.97016691e-06
1.44500000e+01	2.07113504e-06
1.44600000e+01	1.18386096e-05
1.44700000e+01	2.16280922e-05
1.44800000e+01	3.07266470e-05
1.44900000e+01	3.84659020e-05
1.45000000e+01	4.42723060e-05
1.45100000e+01	4.77104659e-05
1.45200000e+01	4.85162390e-05
1.45300000e+01	4.66170321e-05
1.45400000e+01	4.21377363e-05
1.45500000e+01	3.53918209e-05
1.45600000e+01	2.68582524e-05
1.45700000e+01	1.71459847e-05
1.45800000e+01	6.94872372e-06
1.45900000e+01	-3.00658783e-06
1.46000000e+01	-1.20136421e-05
1.46100000e+01	-1.94388954e-05
1.46200000e+01	-2.47679995e-05
1.46300000e+01	-2.76430264e-05
1.46400000e+01	-2.78876976e-05
1.46500000e+01	-2.55187615e-05
1.46600000e+01	-2.07427377e-05
1.46700000e+01	-1.39383777e-05
1.46800000e+01	-5.62629382e-06
1.46900000e+01	3.57181019e-06
1.47000000e+01	1.29810829e-05
1.47100000e+01	2.19248859e-05
1.47200000e+01	2.97755764e-05
1.47300000e+01	3.60007940e-05
1.47400000e+01	4.02017173e-05
1.47500000e+01	4.21404183e-05
1.47600000e+01	4.17543211e-05
1.47700000e+01	3.91568099e-05
1.47800000e+01	3.46241326e-05
1.47900000e+01	2.85698295e-05
1.48000000e+01	2.15088986e-05
1.48100000e+01	1.40146997e-05
1.48200000e+01	6.67215303e-06
1.48300000e+01	3.10442520e-08
1.48400000e+01	-5.43680064e-06
1.48500000e+01	-9.37306100e-06
1.48600000e+01	-1.15584066e-05
1.48700000e+01	-1.19259917e-05
1.48800000e+01	-1.05620300e-05
1.48900000e+01	-7.69359712e-06
1.49000000e+01	-3.66486150e-06
1.49100000e+01	1.09610295e-06
1.49200000e+01	6.11700009e-06
1.49300000e+01	1.09240446e-05
1.49400000e+01	1.50840630e-05
1.49500000e+01	1.82423547e-05
1.49600000e+01	2.01530788e-05
1.49700000e+01	2.06995788e-05
1.49800000e+01	1.99029253e-05
1.49900000e+01	1.79179638e-05
1.50000000e+01	1.50172320e-05
1.50100000e+01	1.15641586e-05
1.50200000e+01	7.97788673e-06
1.50300000e+01	4.69280574e-06
1.50400000e+01	2.11635503e-06
1.50500000e+01	5.88847740e-07
1.50600000e+01	3.48924372e-07
1.50700000e+01	1.50780204e-06
1.50800000e+01	4.03476390e-06
1.50900000e+01	7.75539446e-06
1.51000000e+01	1.23629856e-05
1.51100000e+01	1.74424045e-05
1.51200000e+01	2.25046211e-05
1.51300000e+01	2.70291361e-05
1.51400000e+01	3.05108044e-05
1.51500000e+01	3.25070906e-05
1.51600000e+01	3.26816554e-05
1.51700000e+01	3.08403799e-05
1.51800000e+01	2.69564701e-05
1.51900000e+01	2.11821195e-05
1.52000000e+01	1.38452648e-05
1.52100000e+01	5.43118268e-06
1.52200000e+01	-3.45006792e-06
1.52300000e+01	-1.21081439e-05
1.52400000e+01	-1.98255882e-05
1.52500000e+01	-2.59155900e-05
1.52600000e+01	-2.97797510e-05
1.52700000e+01	-3.09611374e-05
1.52800000e+01	-2.91881333e-05
1.52900000e+01	-2.44052271e-05
1.53000000e+01	-1.67877944e-05
1.53100000e+01	-6.73914226e-06
1.53200000e+01	5.13055454e-06
1.53300000e+01	1.80423634e-05
1.53400000e+01	3.11013074e-05
1.53500000e+01	4.33600176e-05
1.53600000e+01	5.38886980e-05
1.53700000e+01	6.18461576e-05
1.53800000e+01	6.65464448e-05
1.53900000e+01	6.75158180e-05
1.54000000e+01	6.45354068e-05
1.54100000e+01	5.76659108e-05
1.54200000e+01	4.72519805e-05
1.54300000e+01	3.39054351e-05
1.54400000e+01	1.84680716e-05
1.54500000e+01	1.95639911e-06
1.54600000e+01	-1.45079433e-05
1.54700000e+01	-2.97771642e-05
1.54800000e+01	-4.27599643e-05
1.54900000e+01	-5.25017401e-05
1.55000000e+01	-5.82563167e-05
1.55100000e+01	-5.95437214e-05
1.55200000e+01	-5.61894762e-05
1.55300000e+01	-4.83422101e-05
1.55400000e+01	-3.64679766e-05
1.55500000e+01	-2.13213883e-05
1.55600000e+01	-3.89541852e-06
1.55700000e+01	1.46466663e-05
1.55800000e+01	3.30524049e-05
1.55900000e+01	5.00684164e-05
1.56000000e+01	6.45294150e-05
1.56100000e+01	7.54414214e-05
1.56200000e+01	8.20530212e-05
1.56300000e+01	8.39093766e-05
1.56400000e+01	8.08849600e-05
1.56500000e+01	7.31925480e-05
1.56600000e+01	6.13677799e-05
1.56700000e+01	4.62304041e-05
1.56800000e+01	2.88250791e-05
1.56900000e+01	1.03461203e-05
1.57000000e+01	-7.94821959e-06
1.57100000e+01	-2.48255743e-05
1.57200000e+01	-3.91667433e-05
1.57300000e+01	-5.00439907e-05
1.57400000e+01	-5.67846317e-05
1.57500000e+01	-5.90153149e-05
1.57600000e+01	-5.66838910e-05
1.57700000e+01	-5.00574747e-05
1.57800000e+01	-3.96971201e-05
1.57900000e+01	-2.64113000e-05
1.58000000e+01	-1.11919745e-05
1.58100000e+01	4.86168328e-06
1.58200000e+01	2.06259407e-05
1.58300000e+01	3.50351643e-05
1.58400000e+01	4.71581849e-05
1.58500000e+01	5.62626451e-05
1.58600000e+01	6.18626193e-05
1.58700000e+01	6.37461685e-05
1.58800000e+01	6.19811195e-05
1.58900000e+01	5.68990978e-05
1.59000000e+01	4.90595654e-05
1.59100000e+01	3.91971791e-05
1.59200000e+01	2.81570634e-05
1.59300000e+01	1.68234888e-05
1.59400000e+01	6.04788839e-06
1.59500000e+01	-3.41790204e-06
1.59600000e+01	-1.09778184e-05
