# Supplementary material for: Observation of angular momentum transfer among crystal lattice modes
Source: Nat Phys. 2026 May 12;22(7):1100–6. doi: 10.1038/s41567-026-03274-8 (PMC13423836; doi:10.1038/s41567-026-03274-8)
Supplement: Supplementary file 13 — Source data for Extended Data Fig. 4a–m. [file 41567_2026_3274_MOESM13_ESM.zip › extended_fig4c_Eg_phonon_Lin-THz_probe45.txt]

Eg Q^R_alpha in Bi2Se3 after linear THz excitation at probe pulse 45 degrees
Time (ps)	Q^R_alpha (a.u.)
0.00000000e+00	5.56897734e-04
1.00000000e-02	5.26936589e-04
2.00000000e-02	4.62309579e-04
3.00000000e-02	3.68896776e-04
4.00000000e-02	2.54684367e-04
5.00000000e-02	1.29100302e-04
6.00000000e-02	2.24291530e-06
7.00000000e-02	-1.15934877e-04
8.00000000e-02	-2.16419863e-04
9.00000000e-02	-2.91847398e-04
1.00000000e-01	-3.37068066e-04
1.10000000e-01	-3.49527160e-04
1.20000000e-01	-3.29427356e-04
1.30000000e-01	-2.79662767e-04
1.40000000e-01	-2.05531305e-04
1.50000000e-01	-1.14250454e-04
1.60000000e-01	-1.43176740e-05
1.70000000e-01	8.52305815e-05
1.80000000e-01	1.75598952e-04
1.90000000e-01	2.48986858e-04
2.00000000e-01	2.99252507e-04
2.10000000e-01	3.22431360e-04
2.20000000e-01	3.17065329e-04
2.30000000e-01	2.84314701e-04
2.40000000e-01	2.27843006e-04
2.50000000e-01	1.53484071e-04
2.60000000e-01	6.87189611e-05
2.70000000e-01	-1.79933140e-05
2.80000000e-01	-9.79747502e-05
2.90000000e-01	-1.63112361e-04
3.00000000e-01	-2.06599953e-04
3.10000000e-01	-2.23573283e-04
3.20000000e-01	-2.11582557e-04
3.30000000e-01	-1.70859352e-04
3.40000000e-01	-1.04351953e-04
3.50000000e-01	-1.75223363e-05
3.60000000e-01	8.20818238e-05
3.70000000e-01	1.85447502e-04
3.80000000e-01	2.82859568e-04
3.90000000e-01	3.64744506e-04
4.00000000e-01	4.22524259e-04
4.10000000e-01	4.49407581e-04
4.20000000e-01	4.41050138e-04
4.30000000e-01	3.96024112e-04
4.40000000e-01	3.16052796e-04
4.50000000e-01	2.05984283e-04
4.60000000e-01	7.34995382e-05
4.70000000e-01	-7.14279193e-05
4.80000000e-01	-2.17282468e-04
4.90000000e-01	-3.51910466e-04
5.00000000e-01	-4.63507427e-04
5.10000000e-01	-5.41609214e-04
5.20000000e-01	-5.78005938e-04
5.30000000e-01	-5.67501562e-04
5.40000000e-01	-5.08452912e-04
5.50000000e-01	-4.03038094e-04
5.60000000e-01	-2.57225015e-04
5.70000000e-01	-8.04342170e-05
5.80000000e-01	1.15085276e-04
5.90000000e-01	3.15124916e-04
6.00000000e-01	5.04567596e-04
6.10000000e-01	6.68541816e-04
6.20000000e-01	7.93590215e-04
6.30000000e-01	8.68760448e-04
6.40000000e-01	8.86530521e-04
6.50000000e-01	8.43491818e-04
6.60000000e-01	7.40730542e-04
6.70000000e-01	5.83870780e-04
6.80000000e-01	3.82768201e-04
6.90000000e-01	1.50870582e-04
7.00000000e-01	-9.57122976e-05
7.10000000e-01	-3.39363319e-04
7.20000000e-01	-5.62252500e-04
7.30000000e-01	-7.47674118e-04
7.40000000e-01	-8.81324335e-04
7.50000000e-01	-9.52420133e-04
7.60000000e-01	-9.54571008e-04
7.70000000e-01	-8.86332724e-04
7.80000000e-01	-7.51395869e-04
7.90000000e-01	-5.58389555e-04
8.00000000e-01	-3.20309976e-04
8.10000000e-01	-5.36125747e-05
8.20000000e-01	2.22967042e-04
8.30000000e-01	4.89776713e-04
8.40000000e-01	7.27693979e-04
8.50000000e-01	9.19545763e-04
8.60000000e-01	1.05139324e-03
8.70000000e-01	1.11358315e-03
8.80000000e-01	1.10148381e-03
8.90000000e-01	1.01584805e-03
9.00000000e-01	8.62773138e-04
9.10000000e-01	6.53259053e-04
9.20000000e-01	4.02397032e-04
9.30000000e-01	1.28249144e-04
9.40000000e-01	-1.49496403e-04
9.50000000e-01	-4.10991866e-04
9.60000000e-01	-6.37706489e-04
9.70000000e-01	-8.13799896e-04
9.80000000e-01	-9.27287144e-04
9.90000000e-01	-9.70906279e-04
1.00000000e+00	-9.42622292e-04
1.01000000e+00	-8.45729674e-04
1.02000000e+00	-6.88547081e-04
1.03000000e+00	-4.83729470e-04
1.04000000e+00	-2.47252973e-04
1.05000000e+00	2.84667902e-06
1.06000000e+00	2.47882185e-04
1.07000000e+00	4.69957904e-04
1.08000000e+00	6.53334607e-04
1.09000000e+00	7.85608717e-04
1.10000000e+00	8.58614112e-04
1.11000000e+00	8.68977125e-04
1.12000000e+00	8.18283380e-04
1.13000000e+00	7.12846461e-04
1.14000000e+00	5.63100577e-04
1.15000000e+00	3.82669647e-04
1.16000000e+00	1.87191356e-04
1.17000000e+00	-7.00567714e-06
1.18000000e+00	-1.84261788e-04
1.19000000e+00	-3.30870748e-04
1.20000000e+00	-4.36182927e-04
1.21000000e+00	-4.93436527e-04
1.22000000e+00	-5.00249085e-04
1.23000000e+00	-4.58729874e-04
1.24000000e+00	-3.75205634e-04
1.25000000e+00	-2.59584605e-04
1.26000000e+00	-1.24414358e-04
1.27000000e+00	1.62850171e-05
1.28000000e+00	1.48311476e-04
1.29000000e+00	2.58583481e-04
1.30000000e+00	3.36340921e-04
1.31000000e+00	3.74139010e-04
1.32000000e+00	3.68546675e-04
1.33000000e+00	3.20485628e-04
1.34000000e+00	2.35176643e-04
1.35000000e+00	1.21693172e-04
1.36000000e+00	-7.84357548e-06
1.37000000e+00	-1.39362363e-04
1.38000000e+00	-2.58140265e-04
1.39000000e+00	-3.50190369e-04
1.40000000e+00	-4.03617695e-04
1.41000000e+00	-4.09822435e-04
1.42000000e+00	-3.64440209e-04
1.43000000e+00	-2.67929163e-04
1.44000000e+00	-1.25742079e-04
1.45000000e+00	5.19441843e-05
1.46000000e+00	2.50932215e-04
1.47000000e+00	4.54093435e-04
1.48000000e+00	6.42761822e-04
1.49000000e+00	7.98322041e-04
1.50000000e+00	9.03862164e-04
1.51000000e+00	9.45751609e-04
1.52000000e+00	9.15006815e-04
1.53000000e+00	8.08320616e-04
1.54000000e+00	6.28655421e-04
1.55000000e+00	3.85333480e-04
1.56000000e+00	9.35972198e-05
1.57000000e+00	-2.26344314e-04
1.58000000e+00	-5.50723816e-04
1.59000000e+00	-8.53980317e-04
1.60000000e+00	-1.11074889e-03
1.61000000e+00	-1.29792150e-03
1.62000000e+00	-1.39661420e-03
1.63000000e+00	-1.39387767e-03
1.64000000e+00	-1.28400406e-03
1.65000000e+00	-1.06931013e-03
1.66000000e+00	-7.60315507e-04
1.67000000e+00	-3.75280433e-04
1.68000000e+00	6.08826932e-05
1.69000000e+00	5.18259090e-04
1.70000000e+00	9.64031557e-04
1.71000000e+00	1.36488043e-03
1.72000000e+00	1.68950534e-03
1.73000000e+00	1.91107579e-03
1.74000000e+00	2.00941794e-03
1.75000000e+00	1.97276020e-03
1.76000000e+00	1.79889016e-03
1.77000000e+00	1.49561732e-03
1.78000000e+00	1.08048762e-03
1.79000000e+00	5.79752351e-04
1.80000000e+00	2.66521414e-05
1.81000000e+00	-5.40869022e-04
1.82000000e+00	-1.08285820e-03
1.83000000e+00	-1.56025976e-03
1.84000000e+00	-1.93781653e-03
1.85000000e+00	-2.18674524e-03
1.86000000e+00	-2.28697852e-03
1.87000000e+00	-2.22879563e-03
1.88000000e+00	-2.01370777e-03
1.89000000e+00	-1.65451914e-03
1.90000000e+00	-1.17454654e-03
1.91000000e+00	-6.06045043e-04
1.92000000e+00	1.20514027e-05
1.93000000e+00	6.36911672e-04
1.94000000e+00	1.22490652e-03
1.95000000e+00	1.73479354e-03
1.96000000e+00	2.13074748e-03
1.97000000e+00	2.38500514e-03
1.98000000e+00	2.47992149e-03
1.99000000e+00	2.40927762e-03
2.00000000e+00	2.17873738e-03
2.01000000e+00	1.80541487e-03
2.02000000e+00	1.31658315e-03
2.03000000e+00	7.47621233e-04
2.04000000e+00	1.39355763e-04
2.05000000e+00	-4.64998775e-04
2.06000000e+00	-1.02306582e-03
2.07000000e+00	-1.49644961e-03
2.08000000e+00	-1.85355268e-03
2.09000000e+00	-2.07185088e-03
2.10000000e+00	-2.13945153e-03
2.11000000e+00	-2.05581720e-03
2.12000000e+00	-1.83160342e-03
2.13000000e+00	-1.48762952e-03
2.14000000e+00	-1.05307027e-03
2.15000000e+00	-5.63018469e-04
2.16000000e+00	-5.56183240e-05
2.17000000e+00	4.30996576e-04
2.18000000e+00	8.61711893e-04
2.19000000e+00	1.20714443e-03
2.20000000e+00	1.44583904e-03
2.21000000e+00	1.56577559e-03
2.22000000e+00	1.56506839e-03
2.23000000e+00	1.45180823e-03
2.24000000e+00	1.24306849e-03
2.25000000e+00	9.63166992e-04
2.26000000e+00	6.41337794e-04
2.27000000e+00	3.09016729e-04
2.28000000e+00	-3.02245402e-06
2.29000000e+00	-2.67431831e-04
2.30000000e+00	-4.62711474e-04
2.31000000e+00	-5.75077523e-04
2.32000000e+00	-5.99610849e-04
2.33000000e+00	-5.40582829e-04
2.34000000e+00	-4.10926100e-04
2.35000000e+00	-2.30893055e-04
2.36000000e+00	-2.60169695e-05
2.37000000e+00	1.75446192e-04
2.38000000e+00	3.45368598e-04
2.39000000e+00	4.58637557e-04
2.40000000e+00	4.95814328e-04
2.41000000e+00	4.45315260e-04
2.42000000e+00	3.04902781e-04
2.43000000e+00	8.23300721e-05
2.44000000e+00	-2.04945495e-04
2.45000000e+00	-5.30984626e-04
2.46000000e+00	-8.63445640e-04
2.47000000e+00	-1.16636442e-03
2.48000000e+00	-1.40341087e-03
2.49000000e+00	-1.54134834e-03
2.50000000e+00	-1.55339484e-03
2.51000000e+00	-1.42218245e-03
2.52000000e+00	-1.14203464e-03
2.53000000e+00	-7.20329892e-04
2.54000000e+00	-1.77789123e-04
2.55000000e+00	4.52388887e-04
2.56000000e+00	1.12652508e-03
2.57000000e+00	1.79347409e-03
2.58000000e+00	2.39844731e-03
2.59000000e+00	2.88736088e-03
2.60000000e+00	3.21136891e-03
2.61000000e+00	3.33121244e-03
2.62000000e+00	3.22101534e-03
2.63000000e+00	2.87118870e-03
2.64000000e+00	2.29016529e-03
2.65000000e+00	1.50477069e-03
2.66000000e+00	5.59140964e-04
2.67000000e+00	-4.87787859e-04
2.68000000e+00	-1.56607715e-03
2.69000000e+00	-2.59961905e-03
2.70000000e+00	-3.51166270e-03
2.71000000e+00	-4.23062239e-03
2.72000000e+00	-4.69572001e-03
2.73000000e+00	-4.86201227e-03
2.74000000e+00	-4.70438755e-03
2.75000000e+00	-4.22018562e-03
2.76000000e+00	-3.43019232e-03
2.77000000e+00	-2.37788208e-03
2.78000000e+00	-1.12691612e-03
2.79000000e+00	2.42958192e-04
2.80000000e+00	1.64133153e-03
2.81000000e+00	2.97349405e-03
2.82000000e+00	4.14726470e-03
2.83000000e+00	5.07977162e-03
2.84000000e+00	5.70365970e-03
2.85000000e+00	5.97223568e-03
2.86000000e+00	5.86313569e-03
2.87000000e+00	5.38020935e-03
2.88000000e+00	4.55345034e-03
2.89000000e+00	3.43695546e-03
2.90000000e+00	2.10505059e-03
2.91000000e+00	6.46869394e-04
2.92000000e+00	-8.40202078e-04
2.93000000e+00	-2.25770664e-03
2.94000000e+00	-3.51335936e-03
2.95000000e+00	-4.52777952e-03
2.96000000e+00	-5.24017472e-03
2.97000000e+00	-5.61252257e-03
2.98000000e+00	-5.63191640e-03
2.99000000e+00	-5.31089139e-03
3.00000000e+00	-4.68571516e-03
3.01000000e+00	-3.81279766e-03
3.02000000e+00	-2.76353526e-03
3.03000000e+00	-1.61803863e-03
3.04000000e+00	-4.58292251e-04
3.05000000e+00	6.38655193e-04
3.06000000e+00	1.60686992e-03
3.07000000e+00	2.39653522e-03
3.08000000e+00	2.97733226e-03
3.09000000e+00	3.33989911e-03
3.10000000e+00	3.49524127e-03
3.11000000e+00	3.47215614e-03
3.12000000e+00	3.31292145e-03
3.13000000e+00	3.06766727e-03
3.14000000e+00	2.78798654e-03
3.15000000e+00	2.52042703e-03
3.16000000e+00	2.30053746e-03
3.17000000e+00	2.14810938e-03
3.18000000e+00	2.06416159e-03
3.19000000e+00	2.03006448e-03
3.20000000e+00	2.00900665e-03
3.21000000e+00	1.94978226e-03
3.22000000e+00	1.79264410e-03
3.23000000e+00	1.47674455e-03
3.24000000e+00	9.48496659e-04
3.25000000e+00	1.70048373e-04
3.26000000e+00	-8.73008150e-04
3.27000000e+00	-2.16556396e-03
3.28000000e+00	-3.65934047e-03
3.29000000e+00	-5.27227130e-03
3.30000000e+00	-6.89129598e-03
3.31000000e+00	-8.37865252e-03
3.32000000e+00	-9.58143520e-03
3.33000000e+00	-1.03438595e-02
3.34000000e+00	-1.05213766e-02
3.35000000e+00	-9.99553366e-03
3.36000000e+00	-8.68830737e-03
3.37000000e+00	-6.57456991e-03
3.38000000e+00	-3.69138905e-03
3.39000000e+00	-1.43023181e-04
3.40000000e+00	3.89925673e-03
3.41000000e+00	8.20301978e-03
3.42000000e+00	1.24862649e-02
3.43000000e+00	1.64343310e-02
3.44000000e+00	1.97212293e-02
3.45000000e+00	2.20340546e-02
3.46000000e+00	2.30987651e-02
3.47000000e+00	2.27053666e-02
3.48000000e+00	2.07304216e-02
3.49000000e+00	1.71548568e-02
3.50000000e+00	1.20752534e-02
3.51000000e+00	5.70719016e-03
3.52000000e+00	-1.62027595e-03
3.53000000e+00	-9.47926938e-03
3.54000000e+00	-1.73664783e-02
3.55000000e+00	-2.47341271e-02
3.56000000e+00	-3.10267320e-02
3.57000000e+00	-3.57212587e-02
3.58000000e+00	-3.83678677e-02
3.59000000e+00	-3.86281996e-02
3.60000000e+00	-3.63081344e-02
3.61000000e+00	-3.13821798e-02
3.62000000e+00	-2.40070990e-02
3.63000000e+00	-1.45230512e-02
3.64000000e+00	-3.44135981e-03
3.65000000e+00	8.58102338e-03
3.66000000e+00	2.07792831e-02
3.67000000e+00	3.23286771e-02
3.68000000e+00	4.23997066e-02
3.69000000e+00	5.02168755e-02
3.70000000e+00	5.51169239e-02
3.71000000e+00	5.66022357e-02
3.72000000e+00	5.43852481e-02
3.73000000e+00	4.84201424e-02
3.74000000e+00	3.89188410e-02
3.75000000e+00	2.63493469e-02
3.76000000e+00	1.14156666e-02
3.77000000e+00	-4.98012800e-03
3.78000000e+00	-2.17918001e-02
3.79000000e+00	-3.78956615e-02
3.80000000e+00	-5.21658627e-02
3.81000000e+00	-6.35532139e-02
3.82000000e+00	-7.11620118e-02
3.83000000e+00	-7.43192612e-02
3.84000000e+00	-7.26309978e-02
3.85000000e+00	-6.60211460e-02
3.86000000e+00	-5.47494276e-02
3.87000000e+00	-3.94062265e-02
3.88000000e+00	-2.08838986e-02
3.89000000e+00	-3.25705564e-04
3.90000000e+00	2.09447924e-02
3.91000000e+00	4.15095383e-02
3.92000000e+00	5.99513838e-02
3.93000000e+00	7.49526276e-02
3.94000000e+00	8.53897801e-02
3.95000000e+00	9.04176972e-02
3.96000000e+00	8.95367773e-02
3.97000000e+00	8.26379400e-02
3.98000000e+00	7.00215397e-02
3.99000000e+00	5.23881259e-02
4.00000000e+00	3.08009158e-02
4.01000000e+00	6.62186527e-03
4.02000000e+00	-1.85748431e-02
4.03000000e+00	-4.31063619e-02
4.04000000e+00	-6.52949090e-02
4.05000000e+00	-8.35838883e-02
4.06000000e+00	-9.66482719e-02
4.07000000e+00	-1.03491337e-01
4.08000000e+00	-1.03520648e-01
4.09000000e+00	-9.65974824e-02
4.10000000e+00	-8.30556870e-02
4.11000000e+00	-6.36880114e-02
4.12000000e+00	-3.97002471e-02
4.13000000e+00	-1.26357833e-02
4.14000000e+00	1.57246736e-02
4.15000000e+00	4.34816260e-02
4.16000000e+00	6.87455701e-02
4.17000000e+00	8.97671942e-02
4.18000000e+00	1.05059910e-01
4.19000000e+00	1.13506033e-01
4.20000000e+00	1.14438967e-01
4.21000000e+00	1.07695301e-01
4.22000000e+00	9.36327949e-02
4.23000000e+00	7.31125492e-02
4.24000000e+00	4.74461496e-02
4.25000000e+00	1.83110586e-02
4.26000000e+00	-1.23602315e-02
4.27000000e+00	-4.25098598e-02
4.28000000e+00	-7.00942630e-02
4.29000000e+00	-9.32242487e-02
4.30000000e+00	-1.10295762e-01
4.31000000e+00	-1.20102199e-01
4.32000000e+00	-1.21920325e-01
4.33000000e+00	-1.15563650e-01
4.34000000e+00	-1.01399310e-01
4.35000000e+00	-8.03270365e-02
4.36000000e+00	-5.37214208e-02
4.37000000e+00	-2.33412209e-02
4.38000000e+00	8.78821327e-03
4.39000000e+00	4.05114377e-02
4.40000000e+00	6.96890228e-02
4.41000000e+00	9.43432580e-02
4.42000000e+00	1.12793426e-01
4.43000000e+00	1.23771311e-01
4.44000000e+00	1.26508933e-01
4.45000000e+00	1.20792412e-01
4.46000000e+00	1.06978176e-01
4.47000000e+00	8.59703183e-02
4.48000000e+00	5.91605869e-02
4.49000000e+00	2.83350544e-02
4.50000000e+00	-4.44617791e-03
4.51000000e+00	-3.69880452e-02
4.52000000e+00	-6.71088614e-02
4.53000000e+00	-9.27878140e-02
4.54000000e+00	-1.12301553e-01
4.55000000e+00	-1.24340570e-01
4.56000000e+00	-1.28097466e-01
4.57000000e+00	-1.23321123e-01
4.58000000e+00	-1.10333166e-01
4.59000000e+00	-9.00056539e-02
4.60000000e+00	-6.37016013e-02
4.61000000e+00	-3.31824626e-02
4.62000000e+00	-4.88938904e-04
4.63000000e+00	3.21967346e-02
4.64000000e+00	6.26976352e-02
4.65000000e+00	8.89881681e-02
4.66000000e+00	1.09329383e-01
4.67000000e+00	1.22384499e-01
4.68000000e+00	1.27306932e-01
4.69000000e+00	1.23795019e-01
4.70000000e+00	1.12109918e-01
4.71000000e+00	9.30556862e-02
4.72000000e+00	6.79230709e-02
4.73000000e+00	3.84010258e-02
4.74000000e+00	6.46207797e-03
4.75000000e+00	-2.57705838e-02
4.76000000e+00	-5.61652685e-02
4.77000000e+00	-8.27235988e-02
4.78000000e+00	-1.03712492e-01
4.79000000e+00	-1.17777551e-01
4.80000000e+00	-1.24030429e-01
4.81000000e+00	-1.22104538e-01
4.82000000e+00	-1.12175650e-01
4.83000000e+00	-9.49463074e-02
4.84000000e+00	-7.15953956e-02
4.85000000e+00	-4.36965504e-02
4.86000000e+00	-1.31111061e-02
4.87000000e+00	1.81370610e-02
4.88000000e+00	4.79963133e-02
4.89000000e+00	7.45226215e-02
4.90000000e+00	9.60065488e-02
4.91000000e+00	1.11083529e-01
4.92000000e+00	1.18820325e-01
4.93000000e+00	1.18772200e-01
4.94000000e+00	1.11007373e-01
4.95000000e+00	9.60974789e-02
4.96000000e+00	7.50750903e-02
4.97000000e+00	4.93614461e-02
4.98000000e+00	2.06695176e-02
4.99000000e+00	-9.11093073e-03
5.00000000e+00	-3.80385179e-02
5.01000000e+00	-6.42473231e-02
5.02000000e+00	-8.60675141e-02
5.03000000e+00	-1.02131715e-01
5.04000000e+00	-1.11460347e-01
5.05000000e+00	-1.13520649e-01
5.06000000e+00	-1.08255875e-01
5.07000000e+00	-9.60831950e-02
5.08000000e+00	-7.78608385e-02
5.09000000e+00	-5.48270864e-02
5.10000000e+00	-2.85154531e-02
5.11000000e+00	-6.51921204e-04
5.12000000e+00	2.69588461e-02
5.13000000e+00	5.25507818e-02
5.14000000e+00	7.45095369e-02
5.15000000e+00	9.14741999e-02
5.16000000e+00	1.02421219e-01
5.17000000e+00	1.06725394e-01
5.18000000e+00	1.04194358e-01
5.19000000e+00	9.50747711e-02
5.20000000e+00	8.00302538e-02
5.21000000e+00	6.00929648e-02
5.22000000e+00	3.65923397e-02
5.23000000e+00	1.10659470e-02
5.24000000e+00	-1.48415379e-02
5.25000000e+00	-3.94845789e-02
5.26000000e+00	-6.13213709e-02
5.27000000e+00	-7.90101333e-02
5.28000000e+00	-9.14911110e-02
5.29000000e+00	-9.80493122e-02
5.30000000e+00	-9.83543344e-02
5.31000000e+00	-9.24751529e-02
5.32000000e+00	-8.08693825e-02
5.33000000e+00	-6.43481515e-02
5.34000000e+00	-4.40192534e-02
5.35000000e+00	-2.12125662e-02
5.36000000e+00	2.60722387e-03
5.37000000e+00	2.59348568e-02
5.38000000e+00	4.73196223e-02
5.39000000e+00	6.54553722e-02
5.40000000e+00	7.92598584e-02
5.41000000e+00	8.79386186e-02
5.42000000e+00	9.10296979e-02
5.43000000e+00	8.84267710e-02
5.44000000e+00	8.03796344e-02
5.45000000e+00	6.74724753e-02
5.46000000e+00	5.05817040e-02
5.47000000e+00	3.08163777e-02
5.48000000e+00	9.44526471e-03
5.49000000e+00	-1.21846514e-02
5.50000000e+00	-3.27329972e-02
5.51000000e+00	-5.09488353e-02
5.52000000e+00	-6.57463982e-02
5.53000000e+00	-7.62691816e-02
5.54000000e+00	-8.19386696e-02
5.55000000e+00	-8.24849866e-02
5.56000000e+00	-7.79579507e-02
5.57000000e+00	-6.87182379e-02
5.58000000e+00	-5.54096031e-02
5.59000000e+00	-3.89142444e-02
5.60000000e+00	-2.02943918e-02
5.61000000e+00	-7.23978591e-04
5.62000000e+00	1.85852181e-02
5.63000000e+00	3.64583392e-02
5.64000000e+00	5.18285201e-02
5.65000000e+00	6.38000182e-02
5.66000000e+00	7.16997025e-02
5.67000000e+00	7.51140047e-02
5.68000000e+00	7.39093742e-02
5.69000000e+00	6.82353271e-02
5.70000000e+00	5.85102514e-02
5.71000000e+00	4.53911723e-02
5.72000000e+00	2.97296300e-02
5.73000000e+00	1.25166136e-02
5.74000000e+00	-5.17990536e-03
5.75000000e+00	-2.22809208e-02
5.76000000e+00	-3.77617779e-02
5.77000000e+00	-5.07130681e-02
5.78000000e+00	-6.03934544e-02
5.79000000e+00	-6.62714076e-02
5.80000000e+00	-6.80535598e-02
5.81000000e+00	-6.56982265e-02
5.82000000e+00	-5.94135703e-02
5.83000000e+00	-4.96408031e-02
5.84000000e+00	-3.70237115e-02
5.85000000e+00	-2.23665821e-02
5.86000000e+00	-6.58325222e-03
5.87000000e+00	9.35951001e-03
5.88000000e+00	2.45008162e-02
5.89000000e+00	3.79431136e-02
5.90000000e+00	4.89048874e-02
5.91000000e+00	5.67655540e-02
5.92000000e+00	6.11000092e-02
5.93000000e+00	6.17009521e-02
5.94000000e+00	5.85878637e-02
5.95000000e+00	5.20023282e-02
5.96000000e+00	4.23901976e-02
5.97000000e+00	3.03718706e-02
5.98000000e+00	1.67026384e-02
5.99000000e+00	2.22560388e-03
6.00000000e+00	-1.21799180e-02
6.01000000e+00	-2.56513932e-02
6.02000000e+00	-3.73942912e-02
6.03000000e+00	-4.67285280e-02
6.04000000e+00	-5.31274468e-02
6.05000000e+00	-5.62471297e-02
6.06000000e+00	-5.59444399e-02
6.07000000e+00	-5.22828767e-02
6.08000000e+00	-4.55260606e-02
6.09000000e+00	-3.61193956e-02
6.10000000e+00	-2.46611489e-02
6.11000000e+00	-1.18647961e-02
6.12000000e+00	1.48502548e-03
6.13000000e+00	1.45802642e-02
6.14000000e+00	2.66380232e-02
6.15000000e+00	3.69470563e-02
6.16000000e+00	4.49094516e-02
6.17000000e+00	5.00750774e-02
6.18000000e+00	5.21668207e-02
6.19000000e+00	5.10952150e-02
6.20000000e+00	4.69616974e-02
6.21000000e+00	4.00504184e-02
6.22000000e+00	3.08092099e-02
6.23000000e+00	1.98209548e-02
6.24000000e+00	7.76716221e-03
6.25000000e+00	-4.61399825e-03
6.26000000e+00	-1.65726404e-02
6.27000000e+00	-2.73923649e-02
6.28000000e+00	-3.64330107e-02
6.29000000e+00	-4.31684126e-02
6.30000000e+00	-4.72169434e-02
6.31000000e+00	-4.83630698e-02
6.32000000e+00	-4.65687027e-02
6.33000000e+00	-4.19737504e-02
6.34000000e+00	-3.48859302e-02
6.35000000e+00	-2.57605462e-02
6.36000000e+00	-1.51715386e-02
6.37000000e+00	-3.77562345e-03
6.38000000e+00	7.72824874e-03
6.39000000e+00	1.86416262e-02
6.40000000e+00	2.83088749e-02
6.41000000e+00	3.61565218e-02
6.42000000e+00	4.17272621e-02
6.43000000e+00	4.47066101e-02
6.44000000e+00	4.49406358e-02
6.45000000e+00	4.24437833e-02
6.46000000e+00	3.73963797e-02
6.47000000e+00	3.01320699e-02
6.48000000e+00	2.11160308e-02
6.49000000e+00	1.09153697e-02
6.50000000e+00	1.63580796e-04
6.51000000e+00	-1.04787201e-02
6.52000000e+00	-2.03643504e-02
6.53000000e+00	-2.88989161e-02
6.54000000e+00	-3.55765699e-02
6.55000000e+00	-4.00100169e-02
6.56000000e+00	-4.19529830e-02
6.57000000e+00	-4.13138375e-02
6.58000000e+00	-3.81596175e-02
6.59000000e+00	-3.27102979e-02
6.60000000e+00	-2.53237498e-02
6.61000000e+00	-1.64724011e-02
6.62000000e+00	-6.71311221e-03
6.63000000e+00	3.34781490e-03
6.64000000e+00	1.30922975e-02
6.65000000e+00	2.19284596e-02
6.66000000e+00	2.93266082e-02
6.67000000e+00	3.48510068e-02
6.68000000e+00	3.81855368e-02
6.69000000e+00	3.91517313e-02
6.70000000e+00	3.77181577e-02
6.71000000e+00	3.40006630e-02
6.72000000e+00	2.82535704e-02
6.73000000e+00	2.08524710e-02
6.74000000e+00	1.22697637e-02
6.75000000e+00	3.04453637e-03
6.76000000e+00	-6.25129487e-03
6.77000000e+00	-1.50484562e-02
6.78000000e+00	-2.28151955e-02
6.79000000e+00	-2.90894289e-02
6.80000000e+00	-3.35062101e-02
6.81000000e+00	-3.58188898e-02
6.82000000e+00	-3.59127407e-02
6.83000000e+00	-3.38103080e-02
6.84000000e+00	-2.96682602e-02
6.85000000e+00	-2.37660460e-02
6.86000000e+00	-1.64871623e-02
6.87000000e+00	-8.29428468e-03
6.88000000e+00	3.00129971e-04
6.89000000e+00	8.76589764e-03
6.90000000e+00	1.65878131e-02
6.91000000e+00	2.32969882e-02
6.92000000e+00	2.84989166e-02
6.93000000e+00	3.18965872e-02
6.94000000e+00	3.33072986e-02
6.95000000e+00	3.26722316e-02
6.96000000e+00	3.00582978e-02
6.97000000e+00	2.56522645e-02
6.98000000e+00	1.97476282e-02
6.99000000e+00	1.27251496e-02
7.00000000e+00	5.02833801e-03
7.01000000e+00	-2.86453850e-03
7.02000000e+00	-1.04701505e-02
7.03000000e+00	-1.73296682e-02
7.04000000e+00	-2.30363808e-02
7.05000000e+00	-2.72597151e-02
7.06000000e+00	-2.97642410e-02
7.07000000e+00	-3.04225835e-02
7.08000000e+00	-2.92215463e-02
7.09000000e+00	-2.62611829e-02
7.10000000e+00	-2.17469842e-02
7.11000000e+00	-1.59757687e-02
7.12000000e+00	-9.31623705e-03
7.13000000e+00	-2.18546184e-03
7.14000000e+00	4.97719030e-03
7.15000000e+00	1.17370758e-02
7.16000000e+00	1.76905724e-02
7.17000000e+00	2.24890725e-02
7.18000000e+00	2.58592527e-02
7.19000000e+00	2.76184516e-02
7.20000000e+00	2.76843049e-02
7.21000000e+00	2.60781495e-02
7.22000000e+00	2.29220961e-02
7.23000000e+00	1.84300531e-02
7.24000000e+00	1.28933477e-02
7.25000000e+00	6.66190513e-03
7.26000000e+00	1.22196852e-04
7.27000000e+00	-6.32665434e-03
7.28000000e+00	-1.22971412e-02
7.29000000e+00	-1.74365409e-02
7.30000000e+00	-2.14476093e-02
7.31000000e+00	-2.41055971e-02
7.32000000e+00	-2.52706271e-02
7.33000000e+00	-2.48947668e-02
7.34000000e+00	-2.30234634e-02
7.35000000e+00	-1.97913475e-02
7.36000000e+00	-1.54127556e-02
7.37000000e+00	-1.01676255e-02
7.38000000e+00	-4.38368848e-03
7.39000000e+00	1.58391516e-03
7.40000000e+00	7.37433555e-03
7.41000000e+00	1.26427091e-02
7.42000000e+00	1.70805561e-02
7.43000000e+00	2.04336833e-02
7.44000000e+00	2.25165666e-02
7.45000000e+00	2.32224112e-02
7.46000000e+00	2.25283613e-02
7.47000000e+00	2.04956255e-02
7.48000000e+00	1.72645903e-02
7.49000000e+00	1.30452903e-02
7.50000000e+00	8.10387341e-03
7.51000000e+00	2.74592395e-03
7.52000000e+00	-2.70231680e-03
7.53000000e+00	-7.91368911e-03
7.54000000e+00	-1.25796267e-02
7.55000000e+00	-1.64282890e-02
7.56000000e+00	-1.92402582e-02
7.57000000e+00	-2.08609064e-02
7.58000000e+00	-2.12087450e-02
7.59000000e+00	-2.02793177e-02
7.60000000e+00	-1.81444658e-02
7.61000000e+00	-1.49470708e-02
7.62000000e+00	-1.08916439e-02
7.63000000e+00	-6.23137345e-03
7.64000000e+00	-1.25244016e-03
7.65000000e+00	3.74343487e-03
7.66000000e+00	8.45715634e-03
7.67000000e+00	1.26100491e-02
7.68000000e+00	1.59602308e-02
7.69000000e+00	1.83166079e-02
7.70000000e+00	1.95496927e-02
7.71000000e+00	1.95986328e-02
7.72000000e+00	1.84740782e-02
7.73000000e+00	1.62567586e-02
7.74000000e+00	1.30919005e-02
7.75000000e+00	9.17985771e-03
7.76000000e+00	4.76355045e-03
7.77000000e+00	1.13492375e-04
7.78000000e+00	-4.48868042e-03
7.79000000e+00	-8.76718215e-03
7.80000000e+00	-1.24685351e-02
7.81000000e+00	-1.53765350e-02
7.82000000e+00	-1.73248432e-02
7.83000000e+00	-1.82064748e-02
7.84000000e+00	-1.79796411e-02
7.85000000e+00	-1.66696284e-02
7.86000000e+00	-1.43666347e-02
7.87000000e+00	-1.12197272e-02
7.88000000e+00	-7.42731489e-03
7.89000000e+00	-3.22473846e-03
7.90000000e+00	1.13025388e-03
7.91000000e+00	5.37325369e-03
7.92000000e+00	9.24920409e-03
7.93000000e+00	1.25277090e-02
7.94000000e+00	1.50167216e-02
7.95000000e+00	1.65737984e-02
7.96000000e+00	1.71142577e-02
7.97000000e+00	1.66157726e-02
7.98000000e+00	1.51191497e-02
7.99000000e+00	1.27252753e-02
8.00000000e+00	9.58844400e-03
8.01000000e+00	5.90650466e-03
8.02000000e+00	1.90844560e-03
8.03000000e+00	-2.15980430e-03
8.04000000e+00	-6.05048123e-03
8.05000000e+00	-9.52907132e-03
8.06000000e+00	-1.23884559e-02
8.07000000e+00	-1.44612617e-02
8.08000000e+00	-1.56296779e-02
8.09000000e+00	-1.58321600e-02
8.10000000e+00	-1.50666391e-02
8.11000000e+00	-1.33900682e-02
8.12000000e+00	-1.09143656e-02
8.13000000e+00	-7.79903546e-03
8.14000000e+00	-4.24094688e-03
8.15000000e+00	-4.61923228e-04
8.16000000e+00	3.30507643e-03
8.17000000e+00	6.83032306e-03
8.18000000e+00	9.90134318e-03
8.19000000e+00	1.23357455e-02
8.20000000e+00	1.39920719e-02
8.21000000e+00	1.47780252e-02
8.22000000e+00	1.46555925e-02
8.23000000e+00	1.36427813e-02
8.24000000e+00	1.18118958e-02
8.25000000e+00	9.28449489e-03
8.26000000e+00	6.22337885e-03
8.27000000e+00	2.82212894e-03
8.28000000e+00	-7.07127437e-04
8.29000000e+00	-4.14695289e-03
8.30000000e+00	-7.28800968e-03
8.31000000e+00	-9.94181414e-03
8.32000000e+00	-1.19520567e-02
8.33000000e+00	-1.32038061e-02
8.34000000e+00	-1.36300554e-02
8.35000000e+00	-1.32152384e-02
8.36000000e+00	-1.19955359e-02
8.37000000e+00	-1.00559943e-02
8.38000000e+00	-7.52467398e-03
8.39000000e+00	-4.56422594e-03
8.40000000e+00	-1.36145120e-03
8.41000000e+00	1.88448783e-03
8.42000000e+00	4.97445829e-03
8.43000000e+00	7.72157823e-03
8.44000000e+00	9.96251718e-03
8.45000000e+00	1.15671922e-02
8.46000000e+00	1.24462848e-02
8.47000000e+00	1.25561453e-02
8.48000000e+00	1.19008226e-02
8.49000000e+00	1.05311332e-02
8.50000000e+00	8.54087246e-03
8.51000000e+00	6.06044275e-03
8.52000000e+00	3.24832918e-03
8.53000000e+00	2.80980104e-04
8.54000000e+00	-2.65826159e-03
8.55000000e+00	-5.39048138e-03
8.56000000e+00	-7.75207095e-03
8.57000000e+00	-9.60450007e-03
8.58000000e+00	-1.08424005e-02
8.59000000e+00	-1.13994933e-02
8.60000000e+00	-1.12520303e-02
8.61000000e+00	-1.04195803e-02
8.62000000e+00	-8.96315460e-03
8.63000000e+00	-6.98083102e-03
8.64000000e+00	-4.60118504e-03
8.65000000e+00	-1.97496744e-03
8.66000000e+00	7.34434336e-04
8.67000000e+00	3.36114738e-03
8.68000000e+00	5.74694735e-03
8.69000000e+00	7.75075734e-03
8.70000000e+00	9.25694356e-03
8.71000000e+00	1.01819234e-02
8.72000000e+00	1.04787129e-02
8.73000000e+00	1.01391734e-02
8.74000000e+00	9.19386112e-03
8.75000000e+00	7.70953077e-03
8.76000000e+00	5.78448762e-03
8.77000000e+00	3.54210707e-03
8.78000000e+00	1.12294817e-03
8.79000000e+00	-1.32403617e-03
8.80000000e+00	-3.65064383e-03
8.81000000e+00	-5.71836351e-03
8.82000000e+00	-7.40657335e-03
8.83000000e+00	-8.61951632e-03
8.84000000e+00	-9.29165376e-03
8.85000000e+00	-9.39110336e-03
8.86000000e+00	-8.92098954e-03
8.87000000e+00	-7.91866259e-03
8.88000000e+00	-6.45287256e-03
8.89000000e+00	-4.61910489e-03
8.90000000e+00	-2.53339152e-03
8.91000000e+00	-3.24996712e-04
8.92000000e+00	1.87156323e-03
8.93000000e+00	3.92467587e-03
8.94000000e+00	5.71347244e-03
8.95000000e+00	7.13488808e-03
8.96000000e+00	8.10953413e-03
8.97000000e+00	8.58605297e-03
8.98000000e+00	8.54372231e-03
8.99000000e+00	7.99318502e-03
9.00000000e+00	6.97529392e-03
9.01000000e+00	5.55817417e-03
9.02000000e+00	3.83270938e-03
9.03000000e+00	1.90674796e-03
9.04000000e+00	-1.01603314e-04
9.05000000e+00	-2.07118390e-03
9.06000000e+00	-3.88504561e-03
9.07000000e+00	-5.43734764e-03
9.08000000e+00	-6.63947772e-03
9.09000000e+00	-7.42504923e-03
9.10000000e+00	-7.75349721e-03
9.11000000e+00	-7.61208344e-03
9.12000000e+00	-7.01621830e-03
9.13000000e+00	-6.00810831e-03
9.14000000e+00	-4.65383650e-03
9.15000000e+00	-3.03907404e-03
9.16000000e+00	-1.26369853e-03
9.17000000e+00	5.64345383e-04
9.18000000e+00	2.33556849e-03
9.19000000e+00	3.94545127e-03
9.20000000e+00	5.30056564e-03
9.21000000e+00	6.32394870e-03
9.22000000e+00	6.95942319e-03
9.23000000e+00	7.17462546e-03
9.24000000e+00	6.96258187e-03
9.25000000e+00	6.34176217e-03
9.26000000e+00	5.35462893e-03
9.27000000e+00	4.06479034e-03
9.28000000e+00	2.55294397e-03
9.29000000e+00	9.11867624e-04
9.30000000e+00	-7.59234531e-04
9.31000000e+00	-2.36068868e-03
9.32000000e+00	-3.79825612e-03
9.33000000e+00	-4.98863917e-03
9.34000000e+00	-5.86426930e-03
9.35000000e+00	-6.37710506e-03
9.36000000e+00	-6.50122907e-03
9.37000000e+00	-6.23410614e-03
9.38000000e+00	-5.59644545e-03
9.39000000e+00	-4.63069183e-03
9.40000000e+00	-3.39825152e-03
9.41000000e+00	-1.97563083e-03
9.42000000e+00	-4.49727700e-04
9.43000000e+00	1.08743691e-03
9.44000000e+00	2.54423095e-03
9.45000000e+00	3.83483918e-03
9.46000000e+00	4.88428804e-03
9.47000000e+00	5.63277531e-03
9.48000000e+00	6.03905651e-03
9.49000000e+00	6.08269772e-03
9.50000000e+00	5.76507294e-03
9.51000000e+00	5.10905939e-03
9.52000000e+00	4.15746091e-03
9.53000000e+00	2.97026437e-03
9.54000000e+00	1.62090199e-03
9.55000000e+00	1.91749447e-04
9.56000000e+00	-1.23086706e-03
9.57000000e+00	-2.56185463e-03
9.58000000e+00	-3.72241944e-03
9.59000000e+00	-4.64471452e-03
9.60000000e+00	-5.27579666e-03
9.61000000e+00	-5.58066226e-03
9.62000000e+00	-5.54418808e-03
9.63000000e+00	-5.17186889e-03
9.64000000e+00	-4.48931653e-03
9.65000000e+00	-3.54055834e-03
9.66000000e+00	-2.38524453e-03
9.67000000e+00	-1.09493864e-03
9.68000000e+00	2.51281192e-04
9.69000000e+00	1.57164213e-03
9.70000000e+00	2.78662571e-03
9.71000000e+00	3.82374792e-03
9.72000000e+00	4.62188340e-03
9.73000000e+00	5.13487561e-03
9.74000000e+00	5.33421893e-03
9.75000000e+00	5.21065554e-03
9.76000000e+00	4.77459606e-03
9.77000000e+00	4.05534444e-03
9.78000000e+00	3.09918035e-03
9.79000000e+00	1.96642125e-03
9.80000000e+00	7.27648003e-04
9.81000000e+00	-5.40671812e-04
9.82000000e+00	-1.76089276e-03
9.83000000e+00	-2.85894335e-03
9.84000000e+00	-3.76882963e-03
9.85000000e+00	-4.43661614e-03
9.86000000e+00	-4.82364228e-03
9.87000000e+00	-4.90878076e-03
9.88000000e+00	-4.68960389e-03
9.89000000e+00	-4.18239172e-03
9.90000000e+00	-3.42098778e-03
9.91000000e+00	-2.45457931e-03
9.92000000e+00	-1.34454528e-03
9.93000000e+00	-1.60572634e-04
9.94000000e+00	1.02371410e-03
9.95000000e+00	2.13533587e-03
9.96000000e+00	3.10646861e-03
9.97000000e+00	3.87859925e-03
9.98000000e+00	4.40607184e-03
9.99000000e+00	4.65880663e-03
1.00000000e+01	4.62402848e-03
1.00100000e+01	4.30690355e-03
1.00200000e+01	3.73005254e-03
1.00300000e+01	2.93197956e-03
1.00400000e+01	1.96452345e-03
1.00500000e+01	8.89499280e-04
1.00600000e+01	-2.25252711e-04
1.00700000e+01	-1.31015744e-03
1.00800000e+01	-2.29826223e-03
1.00900000e+01	-3.12938650e-03
1.01000000e+01	-3.75380485e-03
1.01100000e+01	-4.13523635e-03
1.01200000e+01	-4.25295889e-03
1.01300000e+01	-4.10292434e-03
1.01400000e+01	-3.69781504e-03
1.01500000e+01	-3.06604954e-03
1.01600000e+01	-2.24981222e-03
1.01700000e+01	-1.30224238e-03
1.01800000e+01	-2.83970121e-04
1.01900000e+01	7.40774295e-04
1.02000000e+01	1.70822670e-03
1.02100000e+01	2.55907199e-03
1.02200000e+01	3.24209341e-03
1.02300000e+01	3.71726233e-03
1.02400000e+01	3.95808133e-03
1.02500000e+01	3.95304322e-03
1.02600000e+01	3.70612702e-03
1.02700000e+01	3.23631392e-03
1.02800000e+01	2.57616898e-03
1.02900000e+01	1.76959249e-03
1.03000000e+01	8.68896437e-04
1.03100000e+01	-6.85986686e-05
1.03200000e+01	-9.84224078e-04
1.03300000e+01	-1.82164512e-03
1.03400000e+01	-2.53033339e-03
1.03500000e+01	-3.06861401e-03
1.03600000e+01	-3.40610417e-03
1.03700000e+01	-3.52540089e-03
1.03800000e+01	-3.42292644e-03
1.03900000e+01	-3.10889460e-03
1.04000000e+01	-2.60641721e-03
1.04100000e+01	-1.94982439e-03
1.04200000e+01	-1.18231972e-03
1.04300000e+01	-3.53130754e-04
1.04400000e+01	4.85656179e-04
1.04500000e+01	1.28237272e-03
1.04600000e+01	1.98894992e-03
1.04700000e+01	2.56380847e-03
1.04800000e+01	2.97428460e-03
1.04900000e+01	3.19845164e-03
1.05000000e+01	3.22623850e-03
1.05100000e+01	3.05979229e-03
1.05200000e+01	2.71308104e-03
1.05300000e+01	2.21077935e-03
1.05400000e+01	1.58652346e-03
1.05500000e+01	8.80658785e-04
1.05600000e+01	1.37631070e-04
1.05700000e+01	-5.96809860e-04
1.05800000e+01	-1.27841786e-03
1.05900000e+01	-1.86709802e-03
1.06000000e+01	-2.32923706e-03
1.06100000e+01	-2.63958326e-03
1.06200000e+01	-2.78257408e-03
1.06300000e+01	-2.75304613e-03
1.06400000e+01	-2.55630135e-03
1.06500000e+01	-2.20754321e-03
1.06600000e+01	-1.73073391e-03
1.06700000e+01	-1.15695735e-03
1.06800000e+01	-5.22399100e-04
1.06900000e+01	1.33925572e-04
1.07000000e+01	7.72553566e-04
1.07100000e+01	1.35592172e-03
1.07200000e+01	1.85054277e-03
1.07300000e+01	2.22888613e-03
1.07400000e+01	2.47086150e-03
1.07500000e+01	2.56482925e-03
1.07600000e+01	2.50809180e-03
1.07700000e+01	2.30685166e-03
1.07800000e+01	1.97565278e-03
1.07900000e+01	1.53635150e-03
1.08000000e+01	1.01668874e-03
1.08100000e+01	4.48555780e-04
1.08200000e+01	-1.33939208e-04
1.08300000e+01	-6.96488593e-04
1.08400000e+01	-1.20656975e-03
1.08500000e+01	-1.63528483e-03
1.08600000e+01	-1.95895508e-03
1.08700000e+01	-2.16038544e-03
1.08800000e+01	-2.22973537e-03
1.08900000e+01	-2.16495556e-03
1.09000000e+01	-1.97177481e-03
1.09100000e+01	-1.66324682e-03
1.09200000e+01	-1.25889024e-03
1.09300000e+01	-7.83477425e-04
1.09400000e+01	-2.65545086e-04
1.09500000e+01	2.64285825e-04
1.09600000e+01	7.75084773e-04
1.09700000e+01	1.23738096e-03
1.09800000e+01	1.62482904e-03
1.09900000e+01	1.91568001e-03
1.10000000e+01	2.09397744e-03
1.10100000e+01	2.15041532e-03
1.10200000e+01	2.08281255e-03
1.10300000e+01	1.89618049e-03
1.10400000e+01	1.60238252e-03
1.10500000e+01	1.21940681e-03
1.10600000e+01	7.70294771e-04
1.10700000e+01	2.81786702e-04
1.10800000e+01	-2.17238474e-04
1.10900000e+01	-6.97440855e-04
1.11000000e+01	-1.13071951e-03
1.11100000e+01	-1.49183816e-03
1.11200000e+01	-1.75988393e-03
1.11300000e+01	-1.91947560e-03
1.11400000e+01	-1.96165141e-03
1.11500000e+01	-1.88438469e-03
1.11600000e+01	-1.69269620e-03
1.11700000e+01	-1.39835517e-03
1.11800000e+01	-1.01918484e-03
1.11900000e+01	-5.78011020e-04
1.12000000e+01	-1.01313561e-04
1.12100000e+01	3.82341564e-04
1.12200000e+01	8.43998453e-04
1.12300000e+01	1.25603606e-03
1.12400000e+01	1.59381938e-03
1.12500000e+01	1.83717830e-03
1.12600000e+01	1.97162453e-03
1.12700000e+01	1.98923215e-03
1.12800000e+01	1.88912660e-03
1.12900000e+01	1.67755006e-03
1.13000000e+01	1.36749651e-03
1.13100000e+01	9.77935961e-04
1.13200000e+01	5.32672271e-04
1.13300000e+01	5.89019704e-05
1.13400000e+01	-4.14439595e-04
1.13500000e+01	-8.58444728e-04
1.13600000e+01	-1.24600451e-03
1.13700000e+01	-1.55347554e-03
1.13800000e+01	-1.76213867e-03
1.13900000e+01	-1.85935841e-03
1.14000000e+01	-1.83936955e-03
1.14100000e+01	-1.70364008e-03
1.14200000e+01	-1.46078612e-03
1.14300000e+01	-1.12604183e-03
1.14400000e+01	-7.20316002e-04
1.14500000e+01	-2.68892464e-04
1.14600000e+01	2.00145048e-04
1.14700000e+01	6.57665623e-04
1.14800000e+01	1.07531151e-03
1.14900000e+01	1.42727142e-03
1.15000000e+01	1.69189457e-03
1.15100000e+01	1.85304308e-03
1.15200000e+01	1.90109646e-03
1.15300000e+01	1.83354416e-03
1.15400000e+01	1.65512802e-03
1.15500000e+01	1.37752542e-03
1.15600000e+01	1.01859324e-03
1.15700000e+01	6.01221125e-04
1.15800000e+01	1.51867392e-04
1.15900000e+01	-3.01128185e-04
1.16000000e+01	-7.29346501e-04
1.16100000e+01	-1.10609033e-03
1.16200000e+01	-1.40806905e-03
1.16300000e+01	-1.61685897e-03
1.16400000e+01	-1.72004616e-03
1.16500000e+01	-1.71197928e-03
1.16600000e+01	-1.59408562e-03
1.16700000e+01	-1.37473191e-03
1.16800000e+01	-1.06864116e-03
1.16900000e+01	-6.95905654e-04
1.17000000e+01	-2.80662197e-04
1.17100000e+01	1.50482532e-04
1.17200000e+01	5.70172876e-04
1.17300000e+01	9.52058881e-04
1.17400000e+01	1.27247078e-03
1.17500000e+01	1.51190535e-03
1.17600000e+01	1.65622936e-03
1.17700000e+01	1.69752465e-03
1.17800000e+01	1.63452327e-03
1.17900000e+01	1.47260875e-03
1.18000000e+01	1.22338799e-03
1.18100000e+01	9.03866339e-04
1.18200000e+01	5.35284366e-04
1.18300000e+01	1.41696025e-04
1.18400000e+01	-2.51615742e-04
1.18500000e+01	-6.19780582e-04
1.18600000e+01	-9.39931626e-04
1.18700000e+01	-1.19264262e-03
1.18800000e+01	-1.36311973e-03
1.18900000e+01	-1.44207391e-03
1.19000000e+01	-1.42622194e-03
1.19100000e+01	-1.31838929e-03
1.19200000e+01	-1.12721503e-03
1.19300000e+01	-8.66484747e-04
1.19400000e+01	-5.54142069e-04
1.19500000e+01	-2.11049315e-04
1.19600000e+01	1.40416635e-04
1.19700000e+01	4.77837970e-04
1.19800000e+01	7.80201032e-04
1.19900000e+01	1.02921857e-03
1.20000000e+01	1.21044500e-03
1.20100000e+01	1.31411591e-03
1.20200000e+01	1.33566294e-03
1.20300000e+01	1.27587766e-03
1.20400000e+01	1.14072206e-03
1.20500000e+01	9.40806903e-04
1.20600000e+01	6.90580573e-04
1.20700000e+01	4.07289546e-04
1.20800000e+01	1.09785062e-04
1.20900000e+01	-1.82740952e-04
1.21000000e+01	-4.52005196e-04
1.21100000e+01	-6.81785385e-04
1.21200000e+01	-8.58902304e-04
1.21300000e+01	-9.73971693e-04
1.21400000e+01	-1.02188331e-03
1.21500000e+01	-1.00198417e-03
1.21600000e+01	-9.17963510e-04
1.21700000e+01	-7.77457298e-04
1.21800000e+01	-5.91408250e-04
1.21900000e+01	-3.73232786e-04
1.22000000e+01	-1.37857460e-04
1.22100000e+01	9.93059042e-05
1.22200000e+01	3.23375598e-04
1.22300000e+01	5.20938446e-04
1.22400000e+01	6.80851642e-04
1.22500000e+01	7.94860083e-04
1.22600000e+01	8.57995824e-04
1.22700000e+01	8.68742612e-04
1.22800000e+01	8.28965246e-04
1.22900000e+01	7.43619706e-04
1.23000000e+01	6.20274291e-04
1.23100000e+01	4.68483586e-04
1.23200000e+01	2.99065214e-04
1.23300000e+01	1.23333495e-04
1.23400000e+01	-4.76557067e-05
1.23500000e+01	-2.03798337e-04
1.23600000e+01	-3.36530277e-04
1.23700000e+01	-4.39276628e-04
1.23800000e+01	-5.07740303e-04
1.23900000e+01	-5.40020708e-04
1.24000000e+01	-5.36565918e-04
1.24100000e+01	-4.99973276e-04
1.24200000e+01	-4.34663173e-04
1.24300000e+01	-3.46458038e-04
1.24400000e+01	-2.42103052e-04
1.24500000e+01	-1.28766525e-04
1.24600000e+01	-1.35563625e-05
1.24700000e+01	9.69151259e-05
1.24800000e+01	1.96892107e-04
1.24900000e+01	2.81743656e-04
1.25000000e+01	3.48130167e-04
1.25100000e+01	3.94066792e-04
1.25200000e+01	4.18890899e-04
1.25300000e+01	4.23147188e-04
1.25400000e+01	4.08409049e-04
1.25500000e+01	3.77057650e-04
1.25600000e+01	3.32041028e-04
1.25700000e+01	2.76634305e-04
1.25800000e+01	2.14219157e-04
1.25900000e+01	1.48096475e-04
1.26000000e+01	8.13410336e-05
1.26100000e+01	1.67016837e-05
1.26200000e+01	-4.34545116e-05
1.26300000e+01	-9.71600859e-05
1.26400000e+01	-1.42836008e-04
1.26500000e+01	-1.79262448e-04
1.26600000e+01	-2.05542726e-04
1.26700000e+01	-2.21070613e-04
1.26800000e+01	-2.25508897e-04
1.26900000e+01	-2.18783937e-04
1.27000000e+01	-2.01097295e-04
1.27100000e+01	-1.72951805e-04
1.27200000e+01	-1.35186159e-04
1.27300000e+01	-8.90095595e-05
1.27400000e+01	-3.60265647e-05
1.27500000e+01	2.17578984e-05
1.27600000e+01	8.19621867e-05
1.27700000e+01	1.41886683e-04
1.27800000e+01	1.98610608e-04
1.27900000e+01	2.49125770e-04
1.28000000e+01	2.90501730e-04
1.28100000e+01	3.20072657e-04
1.28200000e+01	3.35632603e-04
1.28300000e+01	3.35623378e-04
1.28400000e+01	3.19298064e-04
1.28500000e+01	2.86843575e-04
1.28600000e+01	2.39447673e-04
1.28700000e+01	1.79299344e-04
1.28800000e+01	1.09516249e-04
1.28900000e+01	3.39986050e-05
1.29000000e+01	-4.27849687e-05
1.29100000e+01	-1.16068082e-04
1.29200000e+01	-1.81096692e-04
1.29300000e+01	-2.33457398e-04
1.29400000e+01	-2.69399845e-04
1.29500000e+01	-2.86128255e-04
1.29600000e+01	-2.82038224e-04
1.29700000e+01	-2.56877999e-04
1.29800000e+01	-2.11818432e-04
1.29900000e+01	-1.49422206e-04
1.30000000e+01	-7.35104015e-05
1.30100000e+01	1.10676402e-05
1.30200000e+01	9.87474619e-05
1.30300000e+01	1.83625041e-04
1.30400000e+01	2.59868616e-04
1.30500000e+01	3.22137019e-04
1.30600000e+01	3.65973304e-04
1.30700000e+01	3.88143464e-04
1.30800000e+01	3.86893371e-04
1.30900000e+01	3.62102639e-04
1.31000000e+01	3.15321460e-04
1.31100000e+01	2.49685049e-04
1.31200000e+01	1.69709602e-04
1.31300000e+01	8.09827487e-05
1.31400000e+01	-1.02301660e-05
1.31500000e+01	-9.74358402e-05
1.31600000e+01	-1.74385888e-04
1.31700000e+01	-2.35537581e-04
1.31800000e+01	-2.76467586e-04
1.31900000e+01	-2.94206860e-04
1.32000000e+01	-2.87470459e-04
1.32100000e+01	-2.56763679e-04
1.32200000e+01	-2.04355129e-04
1.32300000e+01	-1.34117462e-04
1.32400000e+01	-5.12465435e-05
1.32500000e+01	3.81207015e-05
1.32600000e+01	1.27361574e-04
1.32700000e+01	2.09861991e-04
1.32800000e+01	2.79512639e-04
1.32900000e+01	3.31169128e-04
1.33000000e+01	3.61040872e-04
1.33100000e+01	3.66978645e-04
1.33200000e+01	3.48638362e-04
1.33300000e+01	3.07508032e-04
1.33400000e+01	2.46795286e-04
1.33500000e+01	1.71183608e-04
1.33600000e+01	8.64755730e-05
1.33700000e+01	-8.49841660e-07
1.33800000e+01	-8.41320376e-05
1.33900000e+01	-1.57037734e-04
1.34000000e+01	-2.14044904e-04
1.34100000e+01	-2.50864385e-04
1.34200000e+01	-2.64766609e-04
1.34300000e+01	-2.54788157e-04
1.34400000e+01	-2.21802145e-04
1.34500000e+01	-1.68446983e-04
1.34600000e+01	-9.89190601e-05
1.34700000e+01	-1.86454322e-05
1.34800000e+01	6.61380125e-05
1.34900000e+01	1.48870141e-04
1.35000000e+01	2.23172320e-04
1.35100000e+01	2.83340859e-04
1.35200000e+01	3.24785947e-04
1.35300000e+01	3.44383038e-04
1.35400000e+01	3.40709565e-04
1.35500000e+01	3.14148818e-04
1.35600000e+01	2.66853231e-04
1.35700000e+01	2.02570335e-04
1.35800000e+01	1.26345342e-04
1.35900000e+01	4.41239495e-05
1.36000000e+01	-3.77133024e-05
1.36100000e+01	-1.12848529e-04
1.36200000e+01	-1.75516872e-04
1.36300000e+01	-2.20951451e-04
1.36400000e+01	-2.45748304e-04
1.36500000e+01	-2.48123127e-04
1.36600000e+01	-2.28040230e-04
1.36700000e+01	-1.87204227e-04
1.36800000e+01	-1.28915847e-04
1.36900000e+01	-5.78038773e-05
1.37000000e+01	2.05450252e-05
1.37100000e+01	1.00028987e-04
1.37200000e+01	1.74510832e-04
1.37300000e+01	2.38297275e-04
1.37400000e+01	2.86579710e-04
1.37500000e+01	3.15802120e-04
1.37600000e+01	3.23927629e-04
1.37700000e+01	3.10583386e-04
1.37800000e+01	2.77073231e-04
1.37900000e+01	2.26258149e-04
1.38000000e+01	1.62314981e-04
1.38100000e+01	9.03934946e-05
1.38200000e+01	1.61998086e-05
1.38300000e+01	-5.44601091e-05
1.38400000e+01	-1.16140252e-04
1.38500000e+01	-1.64181045e-04
1.38600000e+01	-1.95068763e-04
1.38700000e+01	-2.06699778e-04
1.38800000e+01	-1.98529363e-04
1.38900000e+01	-1.71594159e-04
1.39000000e+01	-1.28407653e-04
1.39100000e+01	-7.27382323e-05
1.39200000e+01	-9.28874550e-06
1.39300000e+01	5.66956615e-05
1.39400000e+01	1.19859095e-04
1.39500000e+01	1.75170535e-04
1.39600000e+01	2.18328145e-04
1.39700000e+01	2.46099659e-04
1.39800000e+01	2.56571677e-04
1.39900000e+01	2.49288267e-04
1.40000000e+01	2.25268457e-04
1.40100000e+01	1.86902137e-04
1.40200000e+01	1.37733876e-04
1.40300000e+01	8.21532573e-05
1.40400000e+01	2.50179554e-05
1.40500000e+01	-2.87588433e-05
1.40600000e+01	-7.46222754e-05
1.40700000e+01	-1.08756525e-04
1.40800000e+01	-1.28400937e-04
1.40900000e+01	-1.32075481e-04
1.41000000e+01	-1.19697086e-04
1.41100000e+01	-9.25775014e-05
1.41200000e+01	-5.33031677e-05
1.41300000e+01	-5.50741275e-06
1.41400000e+01	4.64457608e-05
1.41500000e+01	9.78396617e-05
1.41600000e+01	1.44012870e-04
1.41700000e+01	1.80762835e-04
1.41800000e+01	2.04711082e-04
1.41900000e+01	2.13599126e-04
1.42000000e+01	2.06489896e-04
1.42100000e+01	1.83857276e-04
1.42200000e+01	1.47555661e-04
1.42300000e+01	1.00671408e-04
1.42400000e+01	4.72679533e-05
1.42500000e+01	-7.95468905e-06
1.42600000e+01	-6.00580297e-05
1.42700000e+01	-1.04287800e-04
1.42800000e+01	-1.36485923e-04
1.42900000e+01	-1.53457037e-04
1.43000000e+01	-1.53258364e-04
1.43100000e+01	-1.35387763e-04
1.43200000e+01	-1.00853070e-04
1.43300000e+01	-5.21154791e-05
1.43400000e+01	7.08989871e-06
1.43500000e+01	7.20429838e-05
1.43600000e+01	1.37414653e-04
1.43700000e+01	1.97699699e-04
1.43800000e+01	2.47671831e-04
1.43900000e+01	2.82823498e-04
1.44000000e+01	2.99754136e-04
1.44100000e+01	2.96474196e-04
1.44200000e+01	2.72598841e-04
1.44300000e+01	2.29413849e-04
1.44400000e+01	1.69806490e-04
1.44500000e+01	9.80650241e-05
1.44600000e+01	1.95611772e-05
1.44700000e+01	-5.96603783e-05
1.44800000e+01	-1.33353707e-04
1.44900000e+01	-1.95567303e-04
1.45000000e+01	-2.41124258e-04
1.45100000e+01	-2.66048162e-04
1.45200000e+01	-2.67899912e-04
1.45300000e+01	-2.45997347e-04
1.45400000e+01	-2.01498707e-04
1.45500000e+01	-1.37341600e-04
1.45600000e+01	-5.80405954e-05
1.45700000e+01	3.06421210e-05
1.45800000e+01	1.22128368e-04
1.45900000e+01	2.09524823e-04
1.46000000e+01	2.86154268e-04
1.46100000e+01	3.46075663e-04
1.46200000e+01	3.84551969e-04
1.46300000e+01	3.98428505e-04
1.46400000e+01	3.86391379e-04
1.46500000e+01	3.49084788e-04
1.46600000e+01	2.89077010e-04
1.46700000e+01	2.10676745e-04
1.46800000e+01	1.19613282e-04
1.46900000e+01	2.26047810e-05
1.47000000e+01	-7.31521305e-05
1.47100000e+01	-1.60531885e-04
1.47200000e+01	-2.33025840e-04
1.47300000e+01	-2.85241823e-04
1.47400000e+01	-3.13318204e-04
1.47500000e+01	-3.15219979e-04
1.47600000e+01	-2.90893551e-04
1.47700000e+01	-2.42267978e-04
1.47800000e+01	-1.73102547e-04
1.47900000e+01	-8.86926071e-05
1.48000000e+01	4.54317421e-06
1.48100000e+01	9.95616667e-05
1.48200000e+01	1.89240950e-04
1.48300000e+01	2.66929858e-04
1.48400000e+01	3.26958190e-04
1.48500000e+01	3.65067546e-04
1.48600000e+01	3.78729125e-04
1.48700000e+01	3.67323854e-04
1.48800000e+01	3.32171215e-04
1.48900000e+01	2.76405234e-04
1.49000000e+01	2.04708255e-04
1.49100000e+01	1.22924466e-04
1.49200000e+01	3.75846757e-05
1.49300000e+01	-4.46191543e-05
1.49400000e+01	-1.17367229e-04
1.49500000e+01	-1.75210232e-04
1.49600000e+01	-2.13992743e-04
1.49700000e+01	-2.31168097e-04
1.49800000e+01	-2.25979928e-04
1.49900000e+01	-1.99496540e-04
1.50000000e+01	-1.54496304e-04
1.50100000e+01	-9.52143663e-05
1.50200000e+01	-2.69723091e-05
1.50300000e+01	4.42781322e-05
1.50400000e+01	1.12459208e-04
1.50500000e+01	1.71877235e-04
1.50600000e+01	2.17696313e-04
1.50700000e+01	2.46336455e-04
1.50800000e+01	2.55763239e-04
1.50900000e+01	2.45645109e-04
1.51000000e+01	2.17365477e-04
1.51100000e+01	1.73888894e-04
1.51200000e+01	1.19492714e-04
1.51300000e+01	5.93869573e-05
1.51400000e+01	-7.45503851e-07
1.51500000e+01	-5.52495394e-05
1.51600000e+01	-9.89966852e-05
1.51700000e+01	-1.27839884e-04
1.51800000e+01	-1.38985049e-04
1.51900000e+01	-1.31247227e-04
1.52000000e+01	-1.05168667e-04
1.52100000e+01	-6.29875761e-05
1.52200000e+01	-8.45885764e-06
1.52300000e+01	5.34593391e-05
1.52400000e+01	1.17027984e-04
1.52500000e+01	1.76223669e-04
1.52600000e+01	2.25267820e-04
1.52700000e+01	2.59143901e-04
1.52800000e+01	2.74058309e-04
1.52900000e+01	2.67804766e-04
1.53000000e+01	2.39999561e-04
1.53100000e+01	1.92165290e-04
1.53200000e+01	1.27653148e-04
1.53300000e+01	5.14071161e-05
1.53400000e+01	-3.04132909e-05
1.53500000e+01	-1.10922986e-04
1.53600000e+01	-1.83075324e-04
1.53700000e+01	-2.40254660e-04
1.53800000e+01	-2.76848678e-04
1.53900000e+01	-2.88752497e-04
1.54000000e+01	-2.73761200e-04
1.54100000e+01	-2.31815785e-04
1.54200000e+01	-1.65078874e-04
1.54300000e+01	-7.78299752e-05
1.54400000e+01	2.38153698e-05
1.54500000e+01	1.32343776e-04
1.54600000e+01	2.39407596e-04
1.54700000e+01	3.36471146e-04
1.54800000e+01	4.15489268e-04
1.54900000e+01	4.69564346e-04
1.55000000e+01	4.93528523e-04
1.55100000e+01	4.84402860e-04
1.55200000e+01	4.41694102e-04
1.55300000e+01	3.67501939e-04
1.55400000e+01	2.66424257e-04
1.55500000e+01	1.45263718e-04
1.55600000e+01	1.25548454e-05
1.55700000e+01	-1.22054656e-04
1.55800000e+01	-2.48522495e-04
1.55900000e+01	-3.57175814e-04
1.56000000e+01	-4.39461654e-04
1.56100000e+01	-4.88625024e-04
1.56200000e+01	-5.00260503e-04
1.56300000e+01	-4.72692410e-04
1.56400000e+01	-4.07151352e-04
1.56500000e+01	-3.07730418e-04
1.56600000e+01	-1.81121272e-04
1.56700000e+01	-3.61475655e-05
1.56800000e+01	1.16870925e-04
1.56900000e+01	2.66876446e-04
1.57000000e+01	4.02896705e-04
1.57100000e+01	5.14870902e-04
1.57200000e+01	5.94414863e-04
1.57300000e+01	6.35465857e-04
1.57400000e+01	6.34756551e-04
1.57500000e+01	5.92080302e-04
1.57600000e+01	5.10325917e-04
1.57700000e+01	3.95277683e-04
1.57800000e+01	2.55194629e-04
1.57900000e+01	1.00200150e-04
1.58000000e+01	-5.84720088e-05
1.58100000e+01	-2.09318090e-04
1.58200000e+01	-3.41426701e-04
1.58300000e+01	-4.45297040e-04
1.58400000e+01	-5.13549990e-04
1.58500000e+01	-5.41477249e-04
1.58600000e+01	-5.27386143e-04
1.58700000e+01	-4.72713588e-04
1.58800000e+01	-3.81900614e-04
1.58900000e+01	-2.62037480e-04
1.59000000e+01	-1.22307351e-04
1.59100000e+01	2.67278285e-05
1.59200000e+01	1.73943291e-04
1.59300000e+01	3.08505378e-04
1.59400000e+01	4.20696733e-04
1.59500000e+01	5.02648418e-04
1.59600000e+01	5.48922141e-04
