# Supplementary material for: Observation of angular momentum transfer among crystal lattice modes
Source: Nat Phys. 2026 May 12;22(7):1100–6. doi: 10.1038/s41567-026-03274-8 (PMC13423836; doi:10.1038/s41567-026-03274-8)
Supplement: Supplementary file 13 — Source data for Extended Data Fig. 4a–m. [file 41567_2026_3274_MOESM13_ESM.zip › extended_fig4c_TKE_Lin-THz_probe0.txt]

THz Kerr effect signal in Bi2Se3 after linear THz excitation at probe pulse 0 degrees
Time (ps)	THz Kerr signal (a.u.)
0.00000000e+00	-1.25129816e-03
1.00000000e-02	-1.66433158e-04
2.00000000e-02	2.65886842e-04
3.00000000e-02	5.43307842e-04
4.00000000e-02	9.12686842e-04
5.00000000e-02	-3.06615789e-06
6.00000000e-02	-7.85469158e-04
7.00000000e-02	-9.31565158e-04
8.00000000e-02	-5.02367158e-04
9.00000000e-02	2.86143842e-04
1.00000000e-01	4.24195842e-04
1.10000000e-01	2.52408421e-05
1.20000000e-01	4.10955842e-04
1.30000000e-01	-8.65152158e-04
1.40000000e-01	-7.65548158e-04
1.50000000e-01	3.54138421e-05
1.60000000e-01	5.69390842e-04
1.70000000e-01	6.80443842e-04
1.80000000e-01	1.40980842e-04
1.90000000e-01	-2.75046158e-04
2.00000000e-01	-2.78055158e-04
2.10000000e-01	-3.68543158e-04
2.20000000e-01	4.05667842e-04
2.30000000e-01	9.71570842e-04
2.40000000e-01	4.89676842e-04
2.50000000e-01	2.47371842e-04
2.60000000e-01	-3.04083158e-04
2.70000000e-01	5.00323842e-04
2.80000000e-01	-2.75133158e-04
2.90000000e-01	-5.82546158e-04
3.00000000e-01	-2.26127158e-04
3.10000000e-01	5.62708842e-04
3.20000000e-01	1.45478421e-05
3.30000000e-01	-4.24455158e-04
3.40000000e-01	1.81198842e-04
3.50000000e-01	4.96606842e-04
3.60000000e-01	8.67328421e-05
3.70000000e-01	3.95562842e-04
3.80000000e-01	-1.16952616e-03
3.90000000e-01	-1.43522316e-03
4.00000000e-01	-3.76614158e-04
4.10000000e-01	7.05445842e-04
4.20000000e-01	4.76046842e-04
4.30000000e-01	-2.46904158e-04
4.40000000e-01	-4.12537158e-04
4.50000000e-01	5.90434842e-04
4.60000000e-01	3.21834842e-04
4.70000000e-01	2.02244842e-04
4.80000000e-01	-5.45492158e-04
4.90000000e-01	-1.12571579e-05
5.00000000e-01	-5.15788158e-04
5.10000000e-01	-4.09389158e-04
5.20000000e-01	-6.59787158e-04
5.30000000e-01	-5.62914158e-04
5.40000000e-01	2.62384211e-06
5.50000000e-01	1.97316842e-04
5.60000000e-01	-7.40762158e-04
5.70000000e-01	2.89538842e-04
5.80000000e-01	3.29315842e-04
5.90000000e-01	7.98194842e-04
6.00000000e-01	3.67598421e-05
6.10000000e-01	-8.15946158e-04
6.20000000e-01	1.10947684e-03
6.30000000e-01	-2.29097158e-04
6.40000000e-01	-1.65121716e-03
6.50000000e-01	-1.10057216e-03
6.60000000e-01	1.86614842e-04
6.70000000e-01	1.83230842e-04
6.80000000e-01	-3.45642158e-04
6.90000000e-01	-6.97166158e-04
7.00000000e-01	9.75484842e-04
7.10000000e-01	-7.11132158e-04
7.20000000e-01	-3.45141158e-04
7.30000000e-01	1.01000384e-03
7.40000000e-01	4.36230842e-04
7.50000000e-01	1.14957874e-03
7.60000000e-01	1.32420664e-03
7.70000000e-01	1.51794574e-03
7.80000000e-01	6.06356842e-04
7.90000000e-01	6.64981842e-04
8.00000000e-01	6.96923842e-04
8.10000000e-01	3.18602842e-04
8.20000000e-01	1.09561784e-03
8.30000000e-01	1.65825842e-04
8.40000000e-01	-1.44890158e-04
8.50000000e-01	-1.63253158e-04
8.60000000e-01	-6.73044158e-04
8.70000000e-01	9.87732842e-04
8.80000000e-01	6.58248842e-04
8.90000000e-01	6.82406842e-04
9.00000000e-01	2.11601842e-04
9.10000000e-01	-3.94903158e-04
9.20000000e-01	3.36666842e-04
9.30000000e-01	-2.91790158e-04
9.40000000e-01	-7.63608158e-04
9.50000000e-01	-3.59568158e-04
9.60000000e-01	-2.98360158e-04
9.70000000e-01	4.50689842e-04
9.80000000e-01	1.09899284e-03
9.90000000e-01	-1.78050158e-04
1.00000000e+00	-4.12376158e-04
1.01000000e+00	1.14013842e-04
1.02000000e+00	-7.22279158e-04
1.03000000e+00	-1.31982816e-03
1.04000000e+00	3.95725842e-04
1.05000000e+00	1.20502774e-03
1.06000000e+00	1.28280842e-04
1.07000000e+00	4.24063842e-04
1.08000000e+00	-6.98435158e-04
1.09000000e+00	-4.43123158e-04
1.10000000e+00	3.94990842e-04
1.11000000e+00	2.59400842e-04
1.12000000e+00	-6.43377158e-04
1.13000000e+00	1.67024842e-04
1.14000000e+00	1.46399684e-03
1.15000000e+00	-2.73421158e-04
1.16000000e+00	-8.14568158e-04
1.17000000e+00	-1.17984158e-04
1.18000000e+00	8.28367842e-04
1.19000000e+00	1.02401284e-03
1.20000000e+00	8.10365842e-04
1.21000000e+00	-1.22144158e-04
1.22000000e+00	-1.85015789e-06
1.23000000e+00	1.94547842e-04
1.24000000e+00	-9.69591579e-05
1.25000000e+00	1.22599174e-03
1.26000000e+00	1.31577842e-04
1.27000000e+00	3.05868421e-05
1.28000000e+00	7.73208842e-04
1.29000000e+00	-7.31664158e-04
1.30000000e+00	-2.42179158e-04
1.31000000e+00	-5.97541158e-04
1.32000000e+00	4.93584211e-06
1.33000000e+00	-3.84395158e-04
1.34000000e+00	-3.57586158e-04
1.35000000e+00	3.05186842e-04
1.36000000e+00	5.97402842e-04
1.37000000e+00	-4.74714158e-04
1.38000000e+00	-2.29465158e-04
1.39000000e+00	8.69999842e-04
1.40000000e+00	3.07607842e-04
1.41000000e+00	-5.95780158e-04
1.42000000e+00	9.42996842e-04
1.43000000e+00	-3.99605158e-04
1.44000000e+00	1.76193174e-03
1.45000000e+00	1.60424584e-03
1.46000000e+00	4.76129842e-04
1.47000000e+00	-3.69151158e-04
1.48000000e+00	5.89508842e-04
1.49000000e+00	-3.26793158e-04
1.50000000e+00	3.19206842e-04
1.51000000e+00	4.92459842e-04
1.52000000e+00	7.08811842e-04
1.53000000e+00	1.38147842e-04
1.54000000e+00	1.01391884e-03
1.55000000e+00	6.32954842e-04
1.56000000e+00	-4.60020158e-04
1.57000000e+00	7.94335842e-04
1.58000000e+00	1.17289264e-03
1.59000000e+00	1.01562484e-03
1.60000000e+00	8.90440842e-04
1.61000000e+00	1.40628421e-05
1.62000000e+00	-1.51580158e-04
1.63000000e+00	-5.47985158e-04
1.64000000e+00	-1.74495158e-04
1.65000000e+00	3.95548842e-04
1.66000000e+00	-3.59300158e-04
1.67000000e+00	2.36420842e-04
1.68000000e+00	9.80057842e-04
1.69000000e+00	-2.31378158e-04
1.70000000e+00	-5.45311158e-04
1.71000000e+00	-7.95615789e-06
1.72000000e+00	3.92250842e-04
1.73000000e+00	8.91857842e-04
1.74000000e+00	5.79298421e-05
1.75000000e+00	-1.15651616e-03
1.76000000e+00	2.60370842e-04
1.77000000e+00	2.39731842e-04
1.78000000e+00	7.52144842e-04
1.79000000e+00	8.37891842e-04
1.80000000e+00	8.09050842e-04
1.81000000e+00	-3.39108158e-04
1.82000000e+00	-1.40973158e-04
1.83000000e+00	6.11032842e-04
1.84000000e+00	1.99105842e-04
1.85000000e+00	2.34049842e-04
1.86000000e+00	7.82600842e-04
1.87000000e+00	1.40575214e-03
1.88000000e+00	4.58471842e-04
1.89000000e+00	-1.07417616e-03
1.90000000e+00	2.10355842e-04
1.91000000e+00	1.74954842e-04
1.92000000e+00	-1.80930158e-04
1.93000000e+00	8.05469842e-04
1.94000000e+00	1.17523842e-04
1.95000000e+00	-8.18906158e-04
1.96000000e+00	-4.95234158e-04
1.97000000e+00	-1.86715789e-06
1.98000000e+00	-7.59442158e-04
1.99000000e+00	5.91255842e-04
2.00000000e+00	3.41592842e-04
2.01000000e+00	6.88447842e-04
2.02000000e+00	2.94813842e-04
2.03000000e+00	-6.42682158e-04
2.04000000e+00	-7.55925158e-04
2.05000000e+00	-4.45736158e-04
2.06000000e+00	4.16227842e-04
2.07000000e+00	-4.03911579e-05
2.08000000e+00	-3.12752158e-04
2.09000000e+00	3.29296842e-04
2.10000000e+00	-1.09417016e-03
2.11000000e+00	-3.28343158e-04
2.12000000e+00	-1.89734116e-03
2.13000000e+00	-2.00229158e-04
2.14000000e+00	-9.37940158e-04
2.15000000e+00	2.38996842e-04
2.16000000e+00	-3.16730158e-04
2.17000000e+00	-7.25946158e-04
2.18000000e+00	2.09706842e-04
2.19000000e+00	-9.23281579e-05
2.20000000e+00	-9.64711579e-05
2.21000000e+00	-1.07466716e-03
2.22000000e+00	-6.06191579e-05
2.23000000e+00	-3.64762158e-04
2.24000000e+00	1.28933842e-04
2.25000000e+00	-3.52007158e-04
2.26000000e+00	-5.03210158e-04
2.27000000e+00	-4.53486158e-04
2.28000000e+00	1.13828421e-05
2.29000000e+00	9.29336842e-04
2.30000000e+00	-4.64191579e-05
2.31000000e+00	1.89205842e-04
2.32000000e+00	-4.22108158e-04
2.33000000e+00	-2.45935158e-04
2.34000000e+00	9.69484211e-06
2.35000000e+00	-2.70411579e-05
2.36000000e+00	3.29702842e-04
2.37000000e+00	4.18799842e-04
2.38000000e+00	1.11066842e-04
2.39000000e+00	4.71232842e-04
2.40000000e+00	-6.83511158e-04
2.41000000e+00	-1.79071158e-04
2.42000000e+00	-1.69984158e-04
2.43000000e+00	1.17833842e-04
2.44000000e+00	1.70524842e-04
2.45000000e+00	-9.82553158e-04
2.46000000e+00	9.51618421e-05
2.47000000e+00	-2.99519158e-04
2.48000000e+00	-2.94102158e-04
2.49000000e+00	-1.42944116e-03
2.50000000e+00	-9.89258158e-04
2.51000000e+00	-2.31471316e-03
2.52000000e+00	-2.53147416e-03
2.53000000e+00	-5.27487158e-04
2.54000000e+00	-1.04512416e-03
2.55000000e+00	-1.81764158e-04
2.56000000e+00	-7.66673158e-04
2.57000000e+00	-1.35096716e-03
2.58000000e+00	-7.71308158e-04
2.59000000e+00	-1.08605116e-03
2.60000000e+00	-8.43270158e-04
2.61000000e+00	-1.42433416e-03
2.62000000e+00	-5.90433158e-04
2.63000000e+00	-1.21913716e-03
2.64000000e+00	-1.02428716e-03
2.65000000e+00	-8.12460158e-04
2.66000000e+00	-1.54925116e-03
2.67000000e+00	-1.65158916e-03
2.68000000e+00	-9.96034158e-04
2.69000000e+00	-1.08573316e-03
2.70000000e+00	-2.57193016e-03
2.71000000e+00	-1.38471816e-03
2.72000000e+00	-7.33738158e-04
2.73000000e+00	-1.14916116e-03
2.74000000e+00	-1.37589616e-03
2.75000000e+00	-2.26918616e-03
2.76000000e+00	-2.56006716e-03
2.77000000e+00	-2.49773416e-03
2.78000000e+00	-2.05075516e-03
2.79000000e+00	-1.06709616e-03
2.80000000e+00	-9.99376158e-04
2.81000000e+00	-2.20066016e-03
2.82000000e+00	-1.83975716e-03
2.83000000e+00	-2.05685216e-03
2.84000000e+00	-1.73338216e-03
2.85000000e+00	-2.07253616e-03
2.86000000e+00	-3.82358016e-03
2.87000000e+00	-2.94329916e-03
2.88000000e+00	-2.36894816e-03
2.89000000e+00	-1.18881916e-03
2.90000000e+00	-1.85868916e-03
2.91000000e+00	-2.19111716e-03
2.92000000e+00	-2.95936216e-03
2.93000000e+00	-1.44768916e-03
2.94000000e+00	-1.80644416e-03
2.95000000e+00	-2.17606716e-03
2.96000000e+00	-2.06836816e-03
2.97000000e+00	-2.14712116e-03
2.98000000e+00	-2.30324216e-03
2.99000000e+00	-3.11071316e-03
3.00000000e+00	-3.59897116e-03
3.01000000e+00	-2.25056116e-03
3.02000000e+00	-2.77929316e-03
3.03000000e+00	-3.07506716e-03
3.04000000e+00	-2.12372916e-03
3.05000000e+00	-7.50786158e-04
3.06000000e+00	-9.27733158e-04
3.07000000e+00	-1.35864116e-03
3.08000000e+00	-2.03453516e-03
3.09000000e+00	-1.77520816e-03
3.10000000e+00	-1.33465716e-03
3.11000000e+00	-1.85741916e-03
3.12000000e+00	-9.01059158e-04
3.13000000e+00	-1.91976216e-03
3.14000000e+00	-3.70803716e-03
3.15000000e+00	-2.20287816e-03
3.16000000e+00	-1.63373816e-03
3.17000000e+00	-7.78101158e-04
3.18000000e+00	-1.09821316e-03
3.19000000e+00	-1.84593416e-03
3.20000000e+00	-1.18176016e-03
3.21000000e+00	-7.76380158e-04
3.22000000e+00	-2.05370616e-03
3.23000000e+00	-2.83475516e-03
3.24000000e+00	-1.68084216e-03
3.25000000e+00	-2.79496116e-03
3.26000000e+00	-2.40547816e-03
3.27000000e+00	-2.50690316e-03
3.28000000e+00	-1.91948516e-03
3.29000000e+00	-2.91107116e-03
3.30000000e+00	-2.71727716e-03
3.31000000e+00	-2.16387616e-03
3.32000000e+00	-2.00758016e-03
3.33000000e+00	-4.72901316e-03
3.34000000e+00	-3.61740916e-03
3.35000000e+00	-2.46738316e-03
3.36000000e+00	-2.86670016e-03
3.37000000e+00	-2.69408316e-03
3.38000000e+00	-3.22774516e-03
3.39000000e+00	-2.53607816e-03
3.40000000e+00	-3.49218516e-03
3.41000000e+00	-2.27637416e-03
3.42000000e+00	-1.46262016e-03
3.43000000e+00	-8.80063158e-04
3.44000000e+00	-2.08408716e-03
3.45000000e+00	-1.23861416e-03
3.46000000e+00	-2.13175616e-03
3.47000000e+00	-8.83536158e-04
3.48000000e+00	-2.36864158e-04
3.49000000e+00	-1.04305116e-03
3.50000000e+00	-1.87715789e-06
3.51000000e+00	6.54180842e-04
3.52000000e+00	1.57243144e-03
3.53000000e+00	1.31447054e-03
3.54000000e+00	1.97843534e-03
3.55000000e+00	1.49459134e-03
3.56000000e+00	1.32780954e-03
3.57000000e+00	1.99254494e-03
3.58000000e+00	2.25083894e-03
3.59000000e+00	2.40168842e-04
3.60000000e+00	-1.31839716e-03
3.61000000e+00	-3.03614416e-03
3.62000000e+00	-4.15804816e-03
3.63000000e+00	-5.78124316e-03
3.64000000e+00	-8.39977916e-03
3.65000000e+00	-9.73225916e-03
3.66000000e+00	-1.21392192e-02
3.67000000e+00	-1.41270492e-02
3.68000000e+00	-1.53895292e-02
3.69000000e+00	-1.70560492e-02
3.70000000e+00	-1.87207792e-02
3.71000000e+00	-2.04830092e-02
3.72000000e+00	-2.12708692e-02
3.73000000e+00	-2.21687192e-02
3.74000000e+00	-2.15393492e-02
3.75000000e+00	-2.20072192e-02
3.76000000e+00	-1.91894392e-02
3.77000000e+00	-1.69740992e-02
3.78000000e+00	-1.44872292e-02
3.79000000e+00	-1.31245992e-02
3.80000000e+00	-1.04640592e-02
3.81000000e+00	-7.42425116e-03
3.82000000e+00	-6.84918616e-03
3.83000000e+00	-5.77679016e-03
3.84000000e+00	-3.25497116e-03
3.85000000e+00	-2.71057616e-03
3.86000000e+00	-2.45845716e-03
3.87000000e+00	-4.39247816e-03
3.88000000e+00	-5.98104516e-03
3.89000000e+00	-9.22105916e-03
3.90000000e+00	-1.27543192e-02
3.91000000e+00	-1.67917992e-02
3.92000000e+00	-2.09498292e-02
3.93000000e+00	-2.46711892e-02
3.94000000e+00	-2.67232292e-02
3.95000000e+00	-2.93466292e-02
3.96000000e+00	-3.30373692e-02
3.97000000e+00	-3.47758592e-02
3.98000000e+00	-3.58465192e-02
3.99000000e+00	-3.48296892e-02
4.00000000e+00	-3.31806892e-02
4.01000000e+00	-3.14474592e-02
4.02000000e+00	-2.91715692e-02
4.03000000e+00	-2.53621092e-02
4.04000000e+00	-2.24305892e-02
4.05000000e+00	-1.80876992e-02
4.06000000e+00	-1.51014592e-02
4.07000000e+00	-1.20825192e-02
4.08000000e+00	-1.09309892e-02
4.09000000e+00	-1.01861992e-02
4.10000000e+00	-9.34578916e-03
4.11000000e+00	-9.10477916e-03
4.12000000e+00	-1.00428792e-02
4.13000000e+00	-1.13804292e-02
4.14000000e+00	-1.42210192e-02
4.15000000e+00	-1.59483692e-02
4.16000000e+00	-1.84252392e-02
4.17000000e+00	-2.23539792e-02
4.18000000e+00	-2.46971092e-02
4.19000000e+00	-2.50857992e-02
4.20000000e+00	-2.61471692e-02
4.21000000e+00	-2.83879392e-02
4.22000000e+00	-2.66420192e-02
4.23000000e+00	-2.63182692e-02
4.24000000e+00	-2.32518392e-02
4.25000000e+00	-2.22656992e-02
4.26000000e+00	-1.96501892e-02
4.27000000e+00	-1.70380392e-02
4.28000000e+00	-1.48327492e-02
4.29000000e+00	-1.32306792e-02
4.30000000e+00	-1.00673192e-02
4.31000000e+00	-7.96224916e-03
4.32000000e+00	-6.34209616e-03
4.33000000e+00	-6.38036916e-03
4.34000000e+00	-5.65078416e-03
4.35000000e+00	-8.13699916e-03
4.36000000e+00	-1.01498092e-02
4.37000000e+00	-1.19241992e-02
4.38000000e+00	-1.40766892e-02
4.39000000e+00	-1.64355892e-02
4.40000000e+00	-1.93179092e-02
4.41000000e+00	-2.07608192e-02
4.42000000e+00	-2.40261292e-02
4.43000000e+00	-2.47452292e-02
4.44000000e+00	-2.75058092e-02
4.45000000e+00	-2.85275092e-02
4.46000000e+00	-2.71099092e-02
4.47000000e+00	-2.55502792e-02
4.48000000e+00	-2.44998892e-02
4.49000000e+00	-2.37792892e-02
4.50000000e+00	-1.93750492e-02
4.51000000e+00	-1.80048892e-02
4.52000000e+00	-1.55350892e-02
4.53000000e+00	-1.29212492e-02
4.54000000e+00	-1.04098492e-02
4.55000000e+00	-9.20292916e-03
4.56000000e+00	-7.07773216e-03
4.57000000e+00	-5.51935416e-03
4.58000000e+00	-4.69677916e-03
4.59000000e+00	-5.97480816e-03
4.60000000e+00	-6.54563316e-03
4.61000000e+00	-8.11561916e-03
4.62000000e+00	-9.13816916e-03
4.63000000e+00	-9.63195916e-03
4.64000000e+00	-1.23118592e-02
4.65000000e+00	-1.39498892e-02
4.66000000e+00	-1.56149392e-02
4.67000000e+00	-1.60471092e-02
4.68000000e+00	-1.86247592e-02
4.69000000e+00	-1.94662992e-02
4.70000000e+00	-1.83314392e-02
4.71000000e+00	-1.74485892e-02
4.72000000e+00	-1.57219492e-02
4.73000000e+00	-1.56545192e-02
4.74000000e+00	-1.44517892e-02
4.75000000e+00	-1.26880392e-02
4.76000000e+00	-8.91360916e-03
4.77000000e+00	-8.07420916e-03
4.78000000e+00	-6.79624616e-03
4.79000000e+00	-4.07568116e-03
4.80000000e+00	-3.55769316e-03
4.81000000e+00	-3.64073416e-03
4.82000000e+00	-3.23076516e-03
4.83000000e+00	-3.38501716e-03
4.84000000e+00	-4.31803216e-03
4.85000000e+00	-6.57352416e-03
4.86000000e+00	-7.99146916e-03
4.87000000e+00	-9.94744916e-03
4.88000000e+00	-1.25344692e-02
4.89000000e+00	-1.41309592e-02
4.90000000e+00	-1.55279692e-02
4.91000000e+00	-1.74727792e-02
4.92000000e+00	-1.96688692e-02
4.93000000e+00	-1.94272092e-02
4.94000000e+00	-2.03847192e-02
4.95000000e+00	-1.95833792e-02
4.96000000e+00	-1.80823392e-02
4.97000000e+00	-1.64232492e-02
4.98000000e+00	-1.43009792e-02
4.99000000e+00	-1.22881592e-02
5.00000000e+00	-1.11532392e-02
5.01000000e+00	-8.76912916e-03
5.02000000e+00	-7.31172416e-03
5.03000000e+00	-4.94353716e-03
5.04000000e+00	-3.17779716e-03
5.05000000e+00	-2.37281316e-03
5.06000000e+00	-6.85822158e-04
5.07000000e+00	-1.58198016e-03
5.08000000e+00	-2.26139516e-03
5.09000000e+00	-1.42853916e-03
5.10000000e+00	-4.05531316e-03
5.11000000e+00	-4.35371816e-03
5.12000000e+00	-6.80062616e-03
5.13000000e+00	-7.58151516e-03
5.14000000e+00	-9.68781916e-03
5.15000000e+00	-1.11278492e-02
5.16000000e+00	-1.29930192e-02
5.17000000e+00	-1.39173192e-02
5.18000000e+00	-1.30580192e-02
5.19000000e+00	-1.33597492e-02
5.20000000e+00	-1.17644492e-02
5.21000000e+00	-1.05105292e-02
5.22000000e+00	-9.83117916e-03
5.23000000e+00	-8.37981916e-03
5.24000000e+00	-6.94194116e-03
5.25000000e+00	-5.68661516e-03
5.26000000e+00	-5.63058816e-03
5.27000000e+00	-3.42184016e-03
5.28000000e+00	-2.30911416e-03
5.29000000e+00	-2.04370716e-03
5.30000000e+00	-7.56563158e-04
5.31000000e+00	-1.93160516e-03
5.32000000e+00	-2.32610616e-03
5.33000000e+00	-3.72473716e-03
5.34000000e+00	-4.58079916e-03
5.35000000e+00	-7.68561116e-03
5.36000000e+00	-7.99980916e-03
5.37000000e+00	-8.56477916e-03
5.38000000e+00	-1.03772892e-02
5.39000000e+00	-1.11561792e-02
5.40000000e+00	-1.41562292e-02
5.41000000e+00	-1.48496692e-02
5.42000000e+00	-1.64304392e-02
5.43000000e+00	-1.73380092e-02
5.44000000e+00	-1.58315092e-02
5.45000000e+00	-1.58929692e-02
5.46000000e+00	-1.56889892e-02
5.47000000e+00	-1.43832392e-02
5.48000000e+00	-1.28371392e-02
5.49000000e+00	-1.10289392e-02
5.50000000e+00	-8.19526916e-03
5.51000000e+00	-6.83770616e-03
5.52000000e+00	-4.61698516e-03
5.53000000e+00	-3.05804516e-03
5.54000000e+00	-1.81403016e-03
5.55000000e+00	9.55220842e-04
5.56000000e+00	1.20695714e-03
5.57000000e+00	1.70372574e-03
5.58000000e+00	1.62715714e-03
5.59000000e+00	1.12457184e-03
5.60000000e+00	2.32938421e-05
5.61000000e+00	-8.24698158e-04
5.62000000e+00	-1.02860816e-03
5.63000000e+00	-3.09833816e-03
5.64000000e+00	-4.72499316e-03
5.65000000e+00	-5.23204716e-03
5.66000000e+00	-7.07601016e-03
5.67000000e+00	-7.27454116e-03
5.68000000e+00	-8.33855916e-03
5.69000000e+00	-8.98793916e-03
5.70000000e+00	-8.22743916e-03
5.71000000e+00	-8.43042916e-03
5.72000000e+00	-7.39024316e-03
5.73000000e+00	-6.08057716e-03
5.74000000e+00	-4.82780916e-03
5.75000000e+00	-3.69918916e-03
5.76000000e+00	-1.66457516e-03
5.77000000e+00	-1.37400016e-03
5.78000000e+00	2.14786842e-04
5.79000000e+00	5.42532842e-04
5.80000000e+00	1.81751594e-03
5.81000000e+00	4.89516842e-04
5.82000000e+00	7.67908842e-04
5.83000000e+00	1.16743924e-03
5.84000000e+00	-2.39730158e-04
5.85000000e+00	-1.37119816e-03
5.86000000e+00	-2.61957916e-03
5.87000000e+00	-4.09485616e-03
5.88000000e+00	-5.35854716e-03
5.89000000e+00	-5.01152216e-03
5.90000000e+00	-6.61294616e-03
5.91000000e+00	-8.90276916e-03
5.92000000e+00	-9.58384916e-03
5.93000000e+00	-9.32737916e-03
5.94000000e+00	-8.46851916e-03
5.95000000e+00	-9.03307916e-03
5.96000000e+00	-8.30756916e-03
5.97000000e+00	-8.72905916e-03
5.98000000e+00	-8.82804916e-03
5.99000000e+00	-7.22199816e-03
6.00000000e+00	-4.05605616e-03
6.01000000e+00	-4.59689116e-03
6.02000000e+00	-3.03125616e-03
6.03000000e+00	-1.21431716e-03
6.04000000e+00	-9.99187158e-04
6.05000000e+00	-1.15902816e-03
6.06000000e+00	5.01697842e-04
6.07000000e+00	3.30374842e-04
6.08000000e+00	5.12078421e-05
6.09000000e+00	4.33978842e-04
6.10000000e+00	-1.97361016e-03
6.11000000e+00	-9.58509158e-04
6.12000000e+00	-1.41462716e-03
6.13000000e+00	-2.77908316e-03
6.14000000e+00	-3.50154216e-03
6.15000000e+00	-4.18970616e-03
6.16000000e+00	-4.46452416e-03
6.17000000e+00	-5.23631216e-03
6.18000000e+00	-6.52804416e-03
6.19000000e+00	-6.75920616e-03
6.20000000e+00	-5.22136916e-03
6.21000000e+00	-5.83089116e-03
6.22000000e+00	-5.95738916e-03
6.23000000e+00	-5.30324716e-03
6.24000000e+00	-4.10790316e-03
6.25000000e+00	-3.38407416e-03
6.26000000e+00	-2.30417016e-03
6.27000000e+00	-1.66999016e-03
6.28000000e+00	-1.28627116e-03
6.29000000e+00	-1.74735816e-03
6.30000000e+00	-2.63320158e-04
6.31000000e+00	-3.05762158e-04
6.32000000e+00	-2.83926158e-04
6.33000000e+00	-1.07324116e-03
6.34000000e+00	-1.70752516e-03
6.35000000e+00	-1.15558916e-03
6.36000000e+00	-2.13104316e-03
6.37000000e+00	-1.20699616e-03
6.38000000e+00	-3.38841016e-03
6.39000000e+00	-3.92653516e-03
6.40000000e+00	-4.47945816e-03
6.41000000e+00	-5.71488816e-03
6.42000000e+00	-6.13507016e-03
6.43000000e+00	-5.64479616e-03
6.44000000e+00	-6.83064716e-03
6.45000000e+00	-7.67824816e-03
6.46000000e+00	-6.32411316e-03
6.47000000e+00	-6.76502416e-03
6.48000000e+00	-7.08947616e-03
6.49000000e+00	-5.15161116e-03
6.50000000e+00	-3.96536516e-03
6.51000000e+00	-3.93808616e-03
6.52000000e+00	-2.49780116e-03
6.53000000e+00	-2.14922316e-03
6.54000000e+00	-8.11806158e-04
6.55000000e+00	-3.74813158e-04
6.56000000e+00	6.04178421e-05
6.57000000e+00	-6.79755158e-04
6.58000000e+00	2.01869842e-04
6.59000000e+00	1.46617294e-03
6.60000000e+00	-1.70756158e-04
6.61000000e+00	-1.69341016e-03
6.62000000e+00	-2.39463216e-03
6.63000000e+00	-2.45674616e-03
6.64000000e+00	-3.09774316e-03
6.65000000e+00	-3.99966616e-03
6.66000000e+00	-4.93799116e-03
6.67000000e+00	-4.29708816e-03
6.68000000e+00	-4.37394316e-03
6.69000000e+00	-4.82963616e-03
6.70000000e+00	-5.82236916e-03
6.71000000e+00	-4.83439816e-03
6.72000000e+00	-5.41762016e-03
6.73000000e+00	-5.07793316e-03
6.74000000e+00	-3.08499516e-03
6.75000000e+00	-3.81428516e-03
6.76000000e+00	-2.22272416e-03
6.77000000e+00	-1.21283016e-03
6.78000000e+00	-7.57227158e-04
6.79000000e+00	-1.36849916e-03
6.80000000e+00	8.68798421e-05
6.81000000e+00	-1.74433158e-04
6.82000000e+00	-1.51599516e-03
6.83000000e+00	-5.44254158e-04
6.84000000e+00	-1.02310416e-03
6.85000000e+00	-2.20251579e-05
6.86000000e+00	-4.28511158e-04
6.87000000e+00	-2.17482716e-03
6.88000000e+00	-2.08867516e-03
6.89000000e+00	-2.69472916e-03
6.90000000e+00	-2.39132716e-03
6.91000000e+00	-3.65635616e-03
6.92000000e+00	-4.82215616e-03
6.93000000e+00	-4.38859316e-03
6.94000000e+00	-5.00391116e-03
6.95000000e+00	-5.03295516e-03
6.96000000e+00	-5.12177216e-03
6.97000000e+00	-4.08424116e-03
6.98000000e+00	-4.68580616e-03
6.99000000e+00	-3.91790216e-03
7.00000000e+00	-2.71370816e-03
7.01000000e+00	-2.05863316e-03
7.02000000e+00	-1.26529216e-03
7.03000000e+00	-1.07804216e-03
7.04000000e+00	-1.35586616e-03
7.05000000e+00	1.58737842e-04
7.06000000e+00	1.29015534e-03
7.07000000e+00	1.14968842e-04
7.08000000e+00	-1.16674516e-03
7.09000000e+00	-2.85811158e-04
7.10000000e+00	-1.99976158e-04
7.11000000e+00	2.82252842e-04
7.12000000e+00	-8.89955158e-04
7.13000000e+00	-2.87316158e-04
7.14000000e+00	-8.39893158e-04
7.15000000e+00	-6.98060158e-04
7.16000000e+00	-1.95688616e-03
7.17000000e+00	-2.60073816e-03
7.18000000e+00	-4.57064316e-03
7.19000000e+00	-4.04360416e-03
7.20000000e+00	-4.08191616e-03
7.21000000e+00	-3.60252316e-03
7.22000000e+00	-3.61196416e-03
7.23000000e+00	-2.82098516e-03
7.24000000e+00	-2.88175416e-03
7.25000000e+00	-3.26360116e-03
7.26000000e+00	-3.55115516e-03
7.27000000e+00	-1.71412016e-03
7.28000000e+00	-2.31186516e-03
7.29000000e+00	-2.40218216e-03
7.30000000e+00	-1.25629216e-03
7.31000000e+00	7.51288842e-04
7.32000000e+00	7.47300842e-04
7.33000000e+00	-4.19863158e-04
7.34000000e+00	-7.18513158e-04
7.35000000e+00	-7.69254158e-04
7.36000000e+00	-7.57327158e-04
7.37000000e+00	-6.65291158e-04
7.38000000e+00	-8.05772158e-04
7.39000000e+00	-9.07663158e-04
7.40000000e+00	-2.95855716e-03
7.41000000e+00	-2.81267116e-03
7.42000000e+00	-3.02168816e-03
7.43000000e+00	-3.19405816e-03
7.44000000e+00	-2.49448716e-03
7.45000000e+00	-3.00724516e-03
7.46000000e+00	-3.60308516e-03
7.47000000e+00	-3.72222816e-03
7.48000000e+00	-4.39805616e-03
7.49000000e+00	-3.42029516e-03
7.50000000e+00	-3.55696416e-03
7.51000000e+00	-2.28551316e-03
7.52000000e+00	-2.18348216e-03
7.53000000e+00	-1.00749916e-03
7.54000000e+00	2.37645842e-04
7.55000000e+00	1.74234842e-04
7.56000000e+00	-9.38806158e-04
7.57000000e+00	-3.22902158e-04
7.58000000e+00	7.12568842e-04
7.59000000e+00	-4.64981579e-05
7.60000000e+00	1.95618842e-04
7.61000000e+00	-7.71468158e-04
7.62000000e+00	-3.78569158e-04
7.63000000e+00	-2.87347158e-04
7.64000000e+00	-1.85677158e-04
7.65000000e+00	-1.64510916e-03
7.66000000e+00	-1.68541816e-03
7.67000000e+00	-2.14324516e-03
7.68000000e+00	-3.17286416e-03
7.69000000e+00	-2.41255416e-03
7.70000000e+00	-1.99026516e-03
7.71000000e+00	-3.17366716e-03
7.72000000e+00	-3.77726616e-03
7.73000000e+00	-3.99088716e-03
7.74000000e+00	-3.56776616e-03
7.75000000e+00	-1.76705016e-03
7.76000000e+00	-1.91667416e-03
7.77000000e+00	-1.85130416e-03
7.78000000e+00	-2.31593416e-03
7.79000000e+00	-6.07169158e-04
7.80000000e+00	-9.03036158e-04
7.81000000e+00	2.43821842e-04
7.82000000e+00	8.52152842e-04
7.83000000e+00	5.40586842e-04
7.84000000e+00	8.98495842e-04
7.85000000e+00	1.38814134e-03
7.86000000e+00	1.25954224e-03
7.87000000e+00	7.49222842e-04
7.88000000e+00	5.95234842e-04
7.89000000e+00	1.39559664e-03
7.90000000e+00	-5.73544158e-04
7.91000000e+00	-6.17035158e-04
7.92000000e+00	-5.70011158e-04
7.93000000e+00	-1.22775316e-03
7.94000000e+00	-1.00097116e-03
7.95000000e+00	-9.39296158e-04
7.96000000e+00	-1.85733816e-03
7.97000000e+00	-2.00155316e-03
7.98000000e+00	-2.15940916e-03
7.99000000e+00	-1.74991016e-03
8.00000000e+00	-1.91261416e-03
8.01000000e+00	-1.31699716e-03
8.02000000e+00	-3.62951158e-04
8.03000000e+00	-1.22345916e-03
8.04000000e+00	-9.53636158e-04
8.05000000e+00	-1.21763716e-03
8.06000000e+00	-2.78817158e-04
8.07000000e+00	1.44588421e-05
8.08000000e+00	1.19735434e-03
8.09000000e+00	4.52472842e-04
8.10000000e+00	-2.03060158e-04
8.11000000e+00	-5.36530158e-04
8.12000000e+00	-8.15025158e-04
8.13000000e+00	3.50238421e-05
8.14000000e+00	5.26165842e-04
8.15000000e+00	-6.57511158e-04
8.16000000e+00	-4.73548158e-04
8.17000000e+00	-7.38025158e-04
8.18000000e+00	-7.86705158e-04
8.19000000e+00	-1.39068158e-04
8.20000000e+00	-3.54063158e-04
8.21000000e+00	-1.75387516e-03
8.22000000e+00	-1.94787616e-03
8.23000000e+00	-2.59215116e-03
8.24000000e+00	-1.83845616e-03
8.25000000e+00	-1.43083816e-03
8.26000000e+00	-1.27774816e-03
8.27000000e+00	-1.21553316e-03
8.28000000e+00	-6.65972158e-04
8.29000000e+00	3.10258421e-05
8.30000000e+00	-5.71846158e-04
8.31000000e+00	1.65374454e-03
8.32000000e+00	-5.98115789e-06
8.33000000e+00	-2.23850158e-04
8.34000000e+00	1.44048842e-04
8.35000000e+00	-2.68409158e-04
8.36000000e+00	1.30974842e-04
8.37000000e+00	1.25426764e-03
8.38000000e+00	5.59421842e-04
8.39000000e+00	4.54162842e-04
8.40000000e+00	2.25132842e-04
8.41000000e+00	-8.50508158e-04
8.42000000e+00	-4.88437158e-04
8.43000000e+00	-9.85157158e-04
8.44000000e+00	-9.84026158e-04
8.45000000e+00	-7.90510158e-04
8.46000000e+00	3.27802842e-04
8.47000000e+00	3.04118421e-05
8.48000000e+00	-8.59888158e-04
8.49000000e+00	-1.01977416e-03
8.50000000e+00	-1.14566716e-03
8.51000000e+00	-1.69375158e-04
8.52000000e+00	-3.80425158e-04
8.53000000e+00	-5.57379158e-04
8.54000000e+00	-3.61996158e-04
8.55000000e+00	2.83006842e-04
8.56000000e+00	3.07724842e-04
8.57000000e+00	1.68174244e-03
8.58000000e+00	1.07336584e-03
8.59000000e+00	4.56911842e-04
8.60000000e+00	1.01206484e-03
8.61000000e+00	6.09297842e-04
8.62000000e+00	5.82910842e-04
8.63000000e+00	1.24290184e-03
8.64000000e+00	-3.17840158e-04
8.65000000e+00	-8.47565158e-04
8.66000000e+00	-6.14418158e-04
8.67000000e+00	-1.24544516e-03
8.68000000e+00	-1.56887616e-03
8.69000000e+00	-2.28640616e-03
8.70000000e+00	-8.98621158e-04
8.71000000e+00	-6.92273158e-04
8.72000000e+00	-1.20267916e-03
8.73000000e+00	-2.55601579e-05
8.74000000e+00	-1.27200516e-03
8.75000000e+00	6.58088421e-05
8.76000000e+00	-5.87453158e-04
8.77000000e+00	4.60551842e-04
8.78000000e+00	-2.18145158e-04
8.79000000e+00	-5.41255158e-04
8.80000000e+00	-1.11995816e-03
8.81000000e+00	1.05194842e-04
8.82000000e+00	5.46205842e-04
8.83000000e+00	1.76130204e-03
8.84000000e+00	1.21851324e-03
8.85000000e+00	2.16775759e-03
8.86000000e+00	4.72962842e-04
8.87000000e+00	1.10837684e-03
8.88000000e+00	1.30676834e-03
8.89000000e+00	1.43932974e-03
8.90000000e+00	1.22875842e-04
8.91000000e+00	7.20809842e-04
8.92000000e+00	5.49118421e-05
8.93000000e+00	-2.99422158e-04
8.94000000e+00	9.80304842e-04
8.95000000e+00	1.36312454e-03
8.96000000e+00	-1.00172016e-03
8.97000000e+00	-9.51297158e-04
8.98000000e+00	-8.37551158e-04
8.99000000e+00	-1.82904616e-03
9.00000000e+00	-9.01540158e-04
9.01000000e+00	-1.76082216e-03
9.02000000e+00	-8.12477158e-04
9.03000000e+00	6.49543842e-04
9.04000000e+00	-2.62016158e-04
9.05000000e+00	-2.26092158e-04
9.06000000e+00	-5.22366158e-04
9.07000000e+00	-7.62665158e-04
9.08000000e+00	7.08050842e-04
9.09000000e+00	6.37162842e-04
9.10000000e+00	-2.00096158e-04
9.11000000e+00	2.37930842e-04
9.12000000e+00	7.15299842e-04
9.13000000e+00	3.46749842e-04
9.14000000e+00	5.57220842e-04
9.15000000e+00	-5.97141579e-05
9.16000000e+00	-1.14779158e-04
9.17000000e+00	1.13209584e-03
9.18000000e+00	8.89515842e-04
9.19000000e+00	-3.61292158e-04
9.20000000e+00	2.03046842e-04
9.21000000e+00	7.76288421e-05
9.22000000e+00	6.58005842e-04
9.23000000e+00	-5.29708158e-04
9.24000000e+00	-7.23890158e-04
9.25000000e+00	-3.53033158e-04
9.26000000e+00	-8.79822158e-04
9.27000000e+00	-2.50602158e-04
9.28000000e+00	-5.24336158e-04
9.29000000e+00	9.72450842e-04
9.30000000e+00	1.56888934e-03
9.31000000e+00	1.25711214e-03
9.32000000e+00	1.58790004e-03
9.33000000e+00	1.30936954e-03
9.34000000e+00	6.82111842e-04
9.35000000e+00	1.55970574e-03
9.36000000e+00	1.63860694e-03
9.37000000e+00	1.32712964e-03
9.38000000e+00	1.97734434e-03
9.39000000e+00	1.76580134e-03
9.40000000e+00	1.10668384e-03
9.41000000e+00	8.91623842e-04
9.42000000e+00	6.45410842e-04
9.43000000e+00	3.18478421e-05
9.44000000e+00	-5.88463158e-04
9.45000000e+00	-7.76655158e-04
9.46000000e+00	-2.82441158e-04
9.47000000e+00	-4.27060158e-04
9.48000000e+00	-3.87923158e-04
9.49000000e+00	1.05228284e-03
9.50000000e+00	-4.47977158e-04
9.51000000e+00	-5.45928158e-04
9.52000000e+00	-1.56755016e-03
9.53000000e+00	-7.53291579e-05
9.54000000e+00	3.49769842e-04
9.55000000e+00	1.82576974e-03
9.56000000e+00	6.56523842e-04
9.57000000e+00	1.57090064e-03
9.58000000e+00	1.68399534e-03
9.59000000e+00	8.62774842e-04
9.60000000e+00	1.18313394e-03
9.61000000e+00	1.31684254e-03
9.62000000e+00	8.13798842e-04
9.63000000e+00	1.70399984e-03
9.64000000e+00	4.78675842e-04
9.65000000e+00	7.53063842e-04
9.66000000e+00	1.36293394e-03
9.67000000e+00	5.28774842e-04
9.68000000e+00	2.59538842e-04
9.69000000e+00	3.20885842e-04
9.70000000e+00	8.00873842e-04
9.71000000e+00	-9.89401579e-05
9.72000000e+00	-1.07340158e-04
9.73000000e+00	2.51384211e-06
9.74000000e+00	4.24137842e-04
9.75000000e+00	-2.92008158e-04
9.76000000e+00	6.32933842e-04
9.77000000e+00	7.86889842e-04
9.78000000e+00	1.40687874e-03
9.79000000e+00	-9.04600158e-04
9.80000000e+00	-3.43442158e-04
9.81000000e+00	9.30964842e-04
9.82000000e+00	2.25488842e-04
9.83000000e+00	4.85004842e-04
9.84000000e+00	6.46460842e-04
9.85000000e+00	1.43420844e-03
9.86000000e+00	1.30066114e-03
9.87000000e+00	1.90522374e-03
9.88000000e+00	1.52758134e-03
9.89000000e+00	1.16714654e-03
9.90000000e+00	7.48663842e-04
9.91000000e+00	5.79585842e-04
9.92000000e+00	8.07742842e-04
9.93000000e+00	9.77885842e-04
9.94000000e+00	-8.21451579e-05
9.95000000e+00	-9.34141579e-05
9.96000000e+00	1.39898421e-05
9.97000000e+00	1.46983514e-03
9.98000000e+00	-1.00886158e-04
9.99000000e+00	-1.26635616e-03
1.00000000e+01	-5.23293158e-04
1.00100000e+01	3.97538421e-05
1.00200000e+01	-1.47879116e-03
1.00300000e+01	-7.17443158e-04
1.00400000e+01	-6.87263158e-04
1.00500000e+01	8.03136842e-04
1.00600000e+01	-5.30515789e-06
1.00700000e+01	8.01820842e-04
1.00800000e+01	-5.66141579e-05
1.00900000e+01	1.42337684e-03
1.01000000e+01	1.25664744e-03
1.01100000e+01	9.65738842e-04
1.01200000e+01	2.21705274e-03
1.01300000e+01	1.43589842e-04
1.01400000e+01	2.42993842e-04
1.01500000e+01	5.00705842e-04
1.01600000e+01	1.35037494e-03
1.01700000e+01	1.71294264e-03
1.01800000e+01	1.86540454e-03
1.01900000e+01	9.22891842e-04
1.02000000e+01	8.63596842e-04
1.02100000e+01	8.41368842e-04
1.02200000e+01	1.47591394e-03
1.02300000e+01	5.17489842e-04
1.02400000e+01	7.76752842e-04
1.02500000e+01	1.03614184e-03
1.02600000e+01	6.59284211e-06
1.02700000e+01	4.70821842e-04
1.02800000e+01	1.41571842e-04
1.02900000e+01	-1.31751316e-03
1.03000000e+01	1.00903684e-03
1.03100000e+01	1.51740734e-03
1.03200000e+01	8.16028421e-05
1.03300000e+01	5.64159842e-04
1.03400000e+01	1.73712864e-03
1.03500000e+01	-6.40357158e-04
1.03600000e+01	1.08261284e-03
1.03700000e+01	1.14105384e-03
1.03800000e+01	1.40224504e-03
1.03900000e+01	2.17297515e-03
1.04000000e+01	1.78487874e-03
1.04100000e+01	1.15415004e-03
1.04200000e+01	4.83797842e-04
1.04300000e+01	8.30607842e-04
1.04400000e+01	2.43475842e-04
1.04500000e+01	-1.32572158e-04
1.04600000e+01	9.47870842e-04
1.04700000e+01	1.14577384e-03
1.04800000e+01	1.23804964e-03
1.04900000e+01	-1.90826158e-04
1.05000000e+01	4.35098421e-05
1.05100000e+01	7.90028421e-05
1.05200000e+01	-1.50697158e-04
1.05300000e+01	-1.48194158e-04
1.05400000e+01	-4.46699158e-04
1.05500000e+01	1.21897154e-03
1.05600000e+01	1.55561854e-03
1.05700000e+01	1.16506434e-03
1.05800000e+01	-4.02735158e-04
1.05900000e+01	-2.99482158e-04
1.06000000e+01	1.07903384e-03
1.06100000e+01	4.46158842e-04
1.06200000e+01	-1.76013158e-04
1.06300000e+01	1.73285842e-04
1.06400000e+01	6.45827842e-04
1.06500000e+01	1.40936694e-03
1.06600000e+01	1.23106444e-03
1.06700000e+01	1.01395084e-03
1.06800000e+01	5.23238421e-05
1.06900000e+01	4.59347842e-04
1.07000000e+01	-1.75551158e-04
1.07100000e+01	7.78767842e-04
1.07200000e+01	1.48080804e-03
1.07300000e+01	1.22748194e-03
1.07400000e+01	-9.01222158e-04
1.07500000e+01	-5.62780158e-04
1.07600000e+01	-1.98680158e-04
1.07700000e+01	-1.45958158e-04
1.07800000e+01	8.87029842e-04
1.07900000e+01	1.98658842e-04
1.08000000e+01	7.37263842e-04
1.08100000e+01	5.12300842e-04
1.08200000e+01	1.28892964e-03
1.08300000e+01	9.28607842e-04
1.08400000e+01	1.34141854e-03
1.08500000e+01	-4.33055158e-04
1.08600000e+01	-1.47689158e-04
1.08700000e+01	1.15421764e-03
1.08800000e+01	1.69635842e-04
1.08900000e+01	9.05700842e-04
1.09000000e+01	1.04329284e-03
1.09100000e+01	7.27424842e-04
1.09200000e+01	-7.96973158e-04
1.09300000e+01	-4.16320158e-04
1.09400000e+01	-2.27451158e-04
1.09500000e+01	-1.05003516e-03
1.09600000e+01	-9.31892158e-04
1.09700000e+01	-2.29675158e-04
1.09800000e+01	7.06427842e-04
1.09900000e+01	1.10558842e-04
1.10000000e+01	8.16050842e-04
1.10100000e+01	4.31458842e-04
1.10200000e+01	2.19552842e-04
1.10300000e+01	-1.55918158e-04
1.10400000e+01	-1.00547016e-03
1.10500000e+01	7.76129842e-04
1.10600000e+01	7.02288842e-04
1.10700000e+01	1.36168554e-03
1.10800000e+01	1.98421053e-08
1.10900000e+01	-3.34219158e-04
1.11000000e+01	1.03657984e-03
1.11100000e+01	2.25503314e-03
1.11200000e+01	3.28997842e-04
1.11300000e+01	6.22359842e-04
1.11400000e+01	9.82725842e-04
1.11500000e+01	1.18064974e-03
1.11600000e+01	1.86218254e-03
1.11700000e+01	5.80223842e-04
1.11800000e+01	1.44825234e-03
1.11900000e+01	1.79843354e-03
1.12000000e+01	3.77723842e-04
1.12100000e+01	-4.81929158e-04
1.12200000e+01	-4.51548158e-04
1.12300000e+01	4.03319842e-04
1.12400000e+01	1.57167054e-03
1.12500000e+01	-3.36155158e-04
1.12600000e+01	-2.95729158e-04
1.12700000e+01	-5.84621158e-04
1.12800000e+01	-6.80381158e-04
1.12900000e+01	2.40667842e-04
1.13000000e+01	1.67267842e-04
1.13100000e+01	-3.82677158e-04
1.13200000e+01	-9.63615789e-06
1.13300000e+01	4.16991842e-04
1.13400000e+01	1.47300884e-03
1.13500000e+01	3.23588842e-04
1.13600000e+01	9.06345842e-04
1.13700000e+01	8.13314842e-04
1.13800000e+01	4.32432842e-04
1.13900000e+01	6.73881842e-04
1.14000000e+01	3.40758421e-05
1.14100000e+01	3.04210842e-04
1.14200000e+01	-1.31257158e-04
1.14300000e+01	3.57246842e-04
1.14400000e+01	1.29705842e-04
1.14500000e+01	7.71593842e-04
1.14600000e+01	1.09915984e-03
1.14700000e+01	1.60429354e-03
1.14800000e+01	9.53849842e-04
1.14900000e+01	4.07050842e-04
1.15000000e+01	2.28788842e-04
1.15100000e+01	1.86366842e-04
1.15200000e+01	1.85899724e-03
1.15300000e+01	6.77246842e-04
1.15400000e+01	1.08076684e-03
1.15500000e+01	1.70522842e-04
1.15600000e+01	1.00748984e-03
1.15700000e+01	9.40264842e-04
1.15800000e+01	5.98583842e-04
1.15900000e+01	-4.32792158e-04
1.16000000e+01	-1.50182158e-04
1.16100000e+01	6.94718842e-04
1.16200000e+01	-8.69107158e-04
1.16300000e+01	-2.95851579e-05
1.16400000e+01	3.88189842e-04
1.16500000e+01	1.70898842e-04
1.16600000e+01	8.18581842e-04
1.16700000e+01	1.21502674e-03
1.16800000e+01	1.46831044e-03
1.16900000e+01	1.88477554e-03
1.17000000e+01	4.28629842e-04
1.17100000e+01	7.16538421e-05
1.17200000e+01	5.67842842e-04
1.17300000e+01	2.22182008e-03
1.17400000e+01	-6.71905158e-04
1.17500000e+01	-2.20304158e-04
1.17600000e+01	1.00484384e-03
1.17700000e+01	4.08406842e-04
1.17800000e+01	-7.67282158e-04
1.17900000e+01	-3.47055158e-04
1.18000000e+01	7.68842105e-07
1.18100000e+01	4.88355842e-04
1.18200000e+01	6.96344842e-04
1.18300000e+01	-3.30740158e-04
1.18400000e+01	8.01771842e-04
1.18500000e+01	4.36483842e-04
1.18600000e+01	8.33170842e-04
1.18700000e+01	-1.16139316e-03
1.18800000e+01	-2.06317158e-04
1.18900000e+01	3.23963842e-04
1.19000000e+01	6.36987842e-04
1.19100000e+01	4.72854842e-04
1.19200000e+01	-3.16477158e-04
1.19300000e+01	-2.40691579e-05
1.19400000e+01	6.40092842e-04
1.19500000e+01	4.76835842e-04
1.19600000e+01	-7.42679158e-04
1.19700000e+01	1.30075454e-03
1.19800000e+01	1.09594484e-03
1.19900000e+01	-7.36376158e-04
1.20000000e+01	2.94869842e-04
1.20100000e+01	1.55080842e-04
1.20200000e+01	-1.20627516e-03
1.20300000e+01	2.02849842e-04
1.20400000e+01	1.90138544e-03
1.20500000e+01	4.99856842e-04
1.20600000e+01	7.66007842e-04
1.20700000e+01	1.56990842e-04
1.20800000e+01	8.77609842e-04
1.20900000e+01	9.04713842e-04
1.21000000e+01	-3.75001158e-04
1.21100000e+01	-2.99271158e-04
1.21200000e+01	2.61778842e-04
1.21300000e+01	3.73044842e-04
1.21400000e+01	-1.11333158e-04
1.21500000e+01	8.67719842e-04
1.21600000e+01	1.12352684e-03
1.21700000e+01	1.28857604e-03
1.21800000e+01	4.91868842e-04
1.21900000e+01	8.58852842e-04
1.22000000e+01	9.81631842e-04
1.22100000e+01	8.55011842e-04
1.22200000e+01	-3.51431158e-04
1.22300000e+01	-1.76655158e-04
1.22400000e+01	7.20512842e-04
1.22500000e+01	1.08520784e-03
1.22600000e+01	1.21566824e-03
1.22700000e+01	5.89601842e-04
1.22800000e+01	-3.56565158e-04
1.22900000e+01	-7.15913158e-04
1.23000000e+01	3.05868421e-05
1.23100000e+01	1.40987454e-03
1.23200000e+01	-1.33640158e-04
1.23300000e+01	-6.03670158e-04
1.23400000e+01	1.00723684e-03
1.23500000e+01	-1.00864516e-03
1.23600000e+01	7.00927842e-04
1.23700000e+01	6.00337842e-04
1.23800000e+01	1.45527842e-04
1.23900000e+01	7.22895842e-04
1.24000000e+01	-2.58181579e-05
1.24100000e+01	-5.32662158e-04
1.24200000e+01	1.23440394e-03
1.24300000e+01	1.69843644e-03
1.24400000e+01	-8.14766158e-04
1.24500000e+01	-2.93070158e-04
1.24600000e+01	1.15500854e-03
1.24700000e+01	1.20571934e-03
1.24800000e+01	1.21797134e-03
1.24900000e+01	2.02261842e-04
1.25000000e+01	7.12476842e-04
1.25100000e+01	-4.21347158e-04
1.25200000e+01	6.84415842e-04
1.25300000e+01	9.83195842e-04
1.25400000e+01	-1.17341158e-04
1.25500000e+01	-1.53121579e-05
1.25600000e+01	-3.87976158e-04
1.25700000e+01	5.12262842e-04
1.25800000e+01	5.22062842e-04
1.25900000e+01	7.86831842e-04
1.26000000e+01	4.80660842e-04
1.26100000e+01	-1.03705116e-03
1.26200000e+01	-3.98038158e-04
1.26300000e+01	-6.10111158e-04
1.26400000e+01	-7.97061579e-05
1.26500000e+01	-3.19910158e-04
1.26600000e+01	-6.41691579e-05
1.26700000e+01	1.04682842e-04
1.26800000e+01	-3.45336158e-04
1.26900000e+01	-3.45660158e-04
1.27000000e+01	9.61951842e-04
1.27100000e+01	7.97171842e-04
1.27200000e+01	8.18001842e-04
1.27300000e+01	3.53366842e-04
1.27400000e+01	5.32596842e-04
1.27500000e+01	7.04575842e-04
1.27600000e+01	1.13693084e-03
1.27700000e+01	-5.83175158e-04
1.27800000e+01	-2.73442158e-04
1.27900000e+01	1.06240842e-04
1.28000000e+01	-1.19085216e-03
1.28100000e+01	-6.53408158e-04
1.28200000e+01	3.28338421e-05
1.28300000e+01	-8.31796158e-04
1.28400000e+01	-4.18121579e-05
1.28500000e+01	1.47345754e-03
1.28600000e+01	1.05480184e-03
1.28700000e+01	3.30680842e-04
1.28800000e+01	2.96592842e-04
1.28900000e+01	5.48297842e-04
1.29000000e+01	8.08227842e-04
1.29100000e+01	1.62311794e-03
1.29200000e+01	1.52094684e-03
1.29300000e+01	1.70790334e-03
1.29400000e+01	1.32966804e-03
1.29500000e+01	1.73210564e-03
1.29600000e+01	-1.98503158e-04
1.29700000e+01	3.45383842e-04
1.29800000e+01	1.32530842e-04
1.29900000e+01	5.97943842e-04
1.30000000e+01	1.09105484e-03
1.30100000e+01	3.22061842e-04
1.30200000e+01	1.59622584e-03
1.30300000e+01	1.81564144e-03
1.30400000e+01	1.28609874e-03
1.30500000e+01	1.40310524e-03
1.30600000e+01	7.78803842e-04
1.30700000e+01	1.04611284e-03
1.30800000e+01	9.17604842e-04
1.30900000e+01	1.11367884e-03
1.31000000e+01	8.41998421e-05
1.31100000e+01	1.45261894e-03
1.31200000e+01	6.60356842e-04
1.31300000e+01	9.72030842e-04
1.31400000e+01	-2.50971579e-05
1.31500000e+01	-1.15062016e-03
1.31600000e+01	-1.56405216e-03
1.31700000e+01	-4.34326158e-04
1.31800000e+01	6.20764842e-04
1.31900000e+01	-7.56326158e-04
1.32000000e+01	-1.96022158e-04
1.32100000e+01	-2.43337158e-04
1.32200000e+01	-4.80654158e-04
1.32300000e+01	-1.14437116e-03
1.32400000e+01	-1.42501216e-03
1.32500000e+01	-1.79390316e-03
1.32600000e+01	-2.92248158e-04
1.32700000e+01	-1.22537616e-03
1.32800000e+01	-2.11964316e-03
1.32900000e+01	-1.46526016e-03
1.33000000e+01	-8.23085158e-04
1.33100000e+01	-1.01778216e-03
1.33200000e+01	-9.60173158e-04
1.33300000e+01	-1.04587616e-03
1.33400000e+01	-1.23444916e-03
1.33500000e+01	-5.68629158e-04
1.33600000e+01	-1.40213916e-03
1.33700000e+01	-1.29511516e-03
1.33800000e+01	-5.29564158e-04
1.33900000e+01	-7.11444158e-04
1.34000000e+01	-3.85026158e-04
1.34100000e+01	-5.87729158e-04
1.34200000e+01	2.63968421e-05
1.34300000e+01	3.70821842e-04
1.34400000e+01	3.42126842e-04
1.34500000e+01	4.87579842e-04
1.34600000e+01	-2.70234158e-04
1.34700000e+01	8.34275842e-04
1.34800000e+01	7.40872842e-04
1.34900000e+01	4.86758421e-05
1.35000000e+01	7.70880842e-04
1.35100000e+01	3.63651842e-04
1.35200000e+01	1.39355554e-03
1.35300000e+01	8.81068842e-04
1.35400000e+01	2.20110461e-03
1.35500000e+01	2.03672564e-03
1.35600000e+01	2.23274972e-03
1.35700000e+01	2.23734417e-03
1.35800000e+01	2.58591784e-03
1.35900000e+01	2.26068584e-03
1.36000000e+01	2.99100034e-03
1.36100000e+01	2.84374094e-03
1.36200000e+01	3.23586184e-03
1.36300000e+01	3.18628384e-03
1.36400000e+01	3.83724784e-03
1.36500000e+01	2.93794494e-03
1.36600000e+01	3.88222784e-03
1.36700000e+01	4.38698184e-03
1.36800000e+01	4.50571784e-03
1.36900000e+01	3.06900194e-03
1.37000000e+01	3.30957684e-03
1.37100000e+01	3.41434484e-03
1.37200000e+01	2.53980334e-03
1.37300000e+01	2.56142544e-03
1.37400000e+01	4.24233984e-03
1.37500000e+01	4.18688084e-03
1.37600000e+01	3.52524684e-03
1.37700000e+01	3.83803884e-03
1.37800000e+01	3.13138974e-03
1.37900000e+01	2.79572454e-03
1.38000000e+01	2.34821614e-03
1.38100000e+01	3.15475784e-03
1.38200000e+01	2.47110834e-03
1.38300000e+01	1.64317514e-03
1.38400000e+01	1.26770904e-03
1.38500000e+01	1.98191324e-03
1.38600000e+01	8.54446842e-04
1.38700000e+01	-4.18187158e-04
1.38800000e+01	9.36585842e-04
1.38900000e+01	5.52023842e-04
1.39000000e+01	1.27860842e-04
1.39100000e+01	6.65015842e-04
1.39200000e+01	3.88811842e-04
1.39300000e+01	-6.89902158e-04
1.39400000e+01	-9.65067158e-04
1.39500000e+01	-1.20999016e-03
1.39600000e+01	-9.05953158e-04
1.39700000e+01	-9.42577158e-04
1.39800000e+01	-1.86227016e-03
1.39900000e+01	-1.57647416e-03
1.40000000e+01	-1.16606316e-03
1.40100000e+01	-1.99882716e-03
1.40200000e+01	-1.44353616e-03
1.40300000e+01	-1.64793316e-03
1.40400000e+01	-1.64986716e-03
1.40500000e+01	-7.87043158e-04
1.40600000e+01	6.59317842e-04
1.40700000e+01	3.46400842e-04
1.40800000e+01	2.76098842e-04
1.40900000e+01	-5.26781579e-05
1.41000000e+01	1.91152842e-04
1.41100000e+01	-1.05575316e-03
1.41200000e+01	4.51995842e-04
1.41300000e+01	1.86016274e-03
1.41400000e+01	1.25933424e-03
1.41500000e+01	1.54107164e-03
1.41600000e+01	1.91237984e-03
1.41700000e+01	1.01736584e-03
1.41800000e+01	1.04386384e-03
1.41900000e+01	7.64010842e-04
1.42000000e+01	9.90230842e-04
1.42100000e+01	2.56585904e-03
1.42200000e+01	2.76919084e-03
1.42300000e+01	1.72442234e-03
1.42400000e+01	2.26187434e-03
1.42500000e+01	1.90544994e-03
1.42600000e+01	4.66048842e-04
1.42700000e+01	5.80849842e-04
1.42800000e+01	1.82306644e-03
1.42900000e+01	1.29749194e-03
1.43000000e+01	1.79897264e-03
1.43100000e+01	2.11385041e-03
1.43200000e+01	1.59036674e-03
1.43300000e+01	1.25323394e-03
1.43400000e+01	4.60422842e-04
1.43500000e+01	5.60517842e-04
1.43600000e+01	8.68550842e-04
1.43700000e+01	1.74774534e-03
1.43800000e+01	1.47001214e-03
1.43900000e+01	9.16914842e-04
1.44000000e+01	-1.77377158e-04
1.44100000e+01	4.05658421e-05
1.44200000e+01	7.73345842e-04
1.44300000e+01	-1.71530158e-04
1.44400000e+01	8.24940842e-04
1.44500000e+01	-7.01726158e-04
1.44600000e+01	2.79158842e-04
1.44700000e+01	-5.53047158e-04
1.44800000e+01	-1.71314416e-03
1.44900000e+01	-2.80119158e-04
1.45000000e+01	-5.07518158e-04
1.45100000e+01	2.72766842e-04
1.45200000e+01	-6.80394158e-04
1.45300000e+01	-2.62551716e-03
1.45400000e+01	-2.46467916e-03
1.45500000e+01	-1.72444016e-03
1.45600000e+01	-1.06152416e-03
1.45700000e+01	3.06587842e-04
1.45800000e+01	-5.08210158e-04
1.45900000e+01	5.86299842e-04
1.46000000e+01	-2.17184158e-04
1.46100000e+01	-6.20136158e-04
1.46200000e+01	-5.65345158e-04
1.46300000e+01	3.85092842e-04
1.46400000e+01	-3.26085158e-04
1.46500000e+01	4.51248421e-05
1.46600000e+01	1.10209884e-03
1.46700000e+01	1.19680842e-04
1.46800000e+01	7.09590842e-04
1.46900000e+01	1.07310784e-03
1.47000000e+01	4.17941842e-04
1.47100000e+01	3.31437842e-04
1.47200000e+01	2.22802448e-03
1.47300000e+01	1.12856484e-03
1.47400000e+01	1.23208944e-03
1.47500000e+01	8.52992842e-04
1.47600000e+01	1.60429714e-03
1.47700000e+01	1.91083584e-03
1.47800000e+01	2.06395082e-03
1.47900000e+01	9.18088842e-04
1.48000000e+01	5.44820842e-04
1.48100000e+01	1.97199934e-03
1.48200000e+01	1.26447924e-03
1.48300000e+01	1.66473154e-03
1.48400000e+01	2.43583842e-04
1.48500000e+01	1.84639674e-03
1.48600000e+01	1.14359384e-03
1.48700000e+01	4.31548842e-04
1.48800000e+01	1.09262084e-03
1.48900000e+01	8.32971842e-04
1.49000000e+01	-2.84763158e-04
1.49100000e+01	9.08010842e-04
1.49200000e+01	9.17007842e-04
1.49300000e+01	-5.82631158e-04
1.49400000e+01	2.17581842e-04
1.49500000e+01	1.10925684e-03
1.49600000e+01	5.79338421e-05
1.49700000e+01	2.78947842e-04
1.49800000e+01	1.55531054e-03
1.49900000e+01	1.04106842e-04
1.50000000e+01	9.97388842e-04
1.50100000e+01	6.21730842e-04
1.50200000e+01	-8.17151579e-05
1.50300000e+01	2.33084211e-06
1.50400000e+01	1.01243684e-03
1.50500000e+01	7.84326842e-04
1.50600000e+01	-1.87202158e-04
1.50700000e+01	1.99073842e-04
1.50800000e+01	1.26578894e-03
1.50900000e+01	1.84594414e-03
1.51000000e+01	1.86220154e-03
1.51100000e+01	8.66945842e-04
1.51200000e+01	-5.00451579e-05
1.51300000e+01	1.25144554e-03
1.51400000e+01	1.03572084e-03
1.51500000e+01	1.73759024e-03
1.51600000e+01	1.38087314e-03
1.51700000e+01	1.10468184e-03
1.51800000e+01	6.07880842e-04
1.51900000e+01	5.97868421e-05
1.52000000e+01	-9.30615789e-06
1.52100000e+01	-3.70001158e-04
1.52200000e+01	2.23135842e-04
1.52300000e+01	8.59576842e-04
1.52400000e+01	1.79766324e-03
1.52500000e+01	6.95791842e-04
1.52600000e+01	7.80016842e-04
1.52700000e+01	7.51378842e-04
1.52800000e+01	2.03682842e-04
1.52900000e+01	-2.68618158e-04
1.53000000e+01	1.52212264e-03
1.53100000e+01	2.32421124e-03
1.53200000e+01	1.88008824e-03
1.53300000e+01	2.24069379e-03
1.53400000e+01	2.19694193e-03
1.53500000e+01	6.86737842e-04
1.53600000e+01	6.41973842e-04
1.53700000e+01	4.87391842e-04
1.53800000e+01	-1.68391579e-05
1.53900000e+01	8.77307842e-04
1.54000000e+01	-1.70671579e-05
1.54100000e+01	5.02305842e-04
1.54200000e+01	1.65397842e-04
1.54300000e+01	5.75135842e-04
1.54400000e+01	-4.01182158e-04
1.54500000e+01	-5.55746158e-04
1.54600000e+01	-6.37249158e-04
1.54700000e+01	8.49398421e-05
1.54800000e+01	-4.21474158e-04
1.54900000e+01	-6.10331579e-05
1.55000000e+01	-9.53311158e-04
1.55100000e+01	-1.05755416e-03
1.55200000e+01	2.82658421e-05
1.55300000e+01	-6.98357158e-04
1.55400000e+01	-4.52892158e-04
1.55500000e+01	1.42308421e-05
1.55600000e+01	4.65439842e-04
1.55700000e+01	1.15821564e-03
1.55800000e+01	1.08129784e-03
1.55900000e+01	2.15789842e-04
1.56000000e+01	1.07694684e-03
1.56100000e+01	1.17168154e-03
1.56200000e+01	3.27348842e-04
1.56300000e+01	7.74054842e-04
1.56400000e+01	6.71468421e-05
1.56500000e+01	6.73790842e-04
1.56600000e+01	7.88332842e-04
1.56700000e+01	3.28058842e-04
1.56800000e+01	3.18733842e-04
1.56900000e+01	1.43094844e-03
1.57000000e+01	1.91056844e-03
1.57100000e+01	1.12014784e-03
1.57200000e+01	1.08732084e-03
1.57300000e+01	5.82561842e-04
1.57400000e+01	1.55659842e-04
1.57500000e+01	4.45739842e-04
1.57600000e+01	6.99350842e-04
1.57700000e+01	9.28603842e-04
1.57800000e+01	1.32540274e-03
1.57900000e+01	1.59102534e-03
1.58000000e+01	1.59740564e-03
1.58100000e+01	1.96968834e-03
1.58200000e+01	1.60358934e-03
1.58300000e+01	1.04106084e-03
1.58400000e+01	9.91686842e-04
1.58500000e+01	1.19458864e-03
1.58600000e+01	2.94603794e-03
1.58700000e+01	1.56435504e-03
1.58800000e+01	1.70769824e-03
1.58900000e+01	1.30982874e-03
1.59000000e+01	-1.25959158e-04
1.59100000e+01	1.69710724e-03
1.59200000e+01	8.72441842e-04
1.59300000e+01	-2.42447158e-04
1.59400000e+01	9.09798421e-05
1.59500000e+01	1.62417064e-03
1.59600000e+01	-5.33284158e-04
