# Supplementary material for: Observation of angular momentum transfer among crystal lattice modes
Source: Nat Phys. 2026 May 12;22(7):1100–6. doi: 10.1038/s41567-026-03274-8 (PMC13423836; doi:10.1038/s41567-026-03274-8)
Supplement: Supplementary file 13 — Source data for Extended Data Fig. 4a–m. [file 41567_2026_3274_MOESM13_ESM.zip › extended_fig4c_TKE_Lin-THz_probe45.txt]

THz Kerr effect signal in Bi2Se3 after linear THz excitation at probe pulse 45 degrees
Time (ps)	THz Kerr signal (a.u.)
0.00000000e+00	8.64608421e-04
1.00000000e-02	-5.02855789e-05
2.00000000e-02	-5.21883579e-04
3.00000000e-02	-5.65734579e-04
4.00000000e-02	1.03318342e-03
5.00000000e-02	-2.62770579e-04
6.00000000e-02	9.66031421e-04
7.00000000e-02	-5.46679579e-04
8.00000000e-02	-7.63202579e-04
9.00000000e-02	-1.25501579e-04
1.00000000e-01	3.24194421e-04
1.10000000e-01	-3.81423579e-04
1.20000000e-01	1.30669421e-04
1.30000000e-01	-4.01649579e-04
1.40000000e-01	-6.73415789e-05
1.50000000e-01	4.67516421e-04
1.60000000e-01	5.81684421e-04
1.70000000e-01	3.22817421e-04
1.80000000e-01	-2.71457579e-04
1.90000000e-01	1.31833421e-04
2.00000000e-01	1.40196042e-03
2.10000000e-01	5.63540421e-04
2.20000000e-01	1.23358421e-04
2.30000000e-01	-6.86146579e-04
2.40000000e-01	2.79925421e-04
2.50000000e-01	-4.93672579e-04
2.60000000e-01	-2.04331958e-03
2.70000000e-01	2.96219421e-04
2.80000000e-01	2.70855421e-04
2.90000000e-01	-5.10980579e-04
3.00000000e-01	-1.00228658e-03
3.10000000e-01	-5.85690579e-04
3.20000000e-01	1.50119421e-04
3.30000000e-01	3.17804211e-05
3.40000000e-01	3.47946421e-04
3.50000000e-01	5.20742105e-06
3.60000000e-01	9.71998421e-04
3.70000000e-01	-1.73351579e-04
3.80000000e-01	-3.61909579e-04
3.90000000e-01	-2.73164579e-04
4.00000000e-01	-2.96348579e-04
4.10000000e-01	1.05604211e-05
4.20000000e-01	3.35219421e-04
4.30000000e-01	-2.59964579e-04
4.40000000e-01	1.13854211e-05
4.50000000e-01	-8.94589579e-04
4.60000000e-01	5.31359421e-04
4.70000000e-01	2.35120421e-04
4.80000000e-01	-1.50029958e-03
4.90000000e-01	2.75142105e-06
5.00000000e-01	-4.16812579e-04
5.10000000e-01	3.74476421e-04
5.20000000e-01	3.97854421e-04
5.30000000e-01	1.09356042e-03
5.40000000e-01	3.94915421e-04
5.50000000e-01	-1.87775789e-05
5.60000000e-01	-4.88605789e-05
5.70000000e-01	-1.34878958e-03
5.80000000e-01	-5.57776579e-04
5.90000000e-01	3.63784421e-04
6.00000000e-01	-9.26566579e-04
6.10000000e-01	-2.56447579e-04
6.20000000e-01	-1.20766579e-04
6.30000000e-01	-3.94890579e-04
6.40000000e-01	7.04370421e-04
6.50000000e-01	1.19292242e-03
6.60000000e-01	1.05670142e-03
6.70000000e-01	8.73914211e-05
6.80000000e-01	-5.34286579e-04
6.90000000e-01	-8.28253579e-04
7.00000000e-01	4.03904211e-05
7.10000000e-01	4.46592421e-04
7.20000000e-01	3.63441421e-04
7.30000000e-01	9.73249421e-04
7.40000000e-01	5.42914421e-04
7.50000000e-01	5.33601421e-04
7.60000000e-01	3.92007421e-04
7.70000000e-01	-1.78288579e-04
7.80000000e-01	-4.68065789e-05
7.90000000e-01	7.19898421e-04
8.00000000e-01	-1.16894579e-04
8.10000000e-01	-5.98272579e-04
8.20000000e-01	-2.93105579e-04
8.30000000e-01	2.81905421e-04
8.40000000e-01	-3.04456579e-04
8.50000000e-01	-8.01470579e-04
8.60000000e-01	4.03139421e-04
8.70000000e-01	7.91816421e-04
8.80000000e-01	2.65822421e-04
8.90000000e-01	-3.58902579e-04
9.00000000e-01	-2.31358579e-04
9.10000000e-01	-2.44059579e-04
9.20000000e-01	-2.36259579e-04
9.30000000e-01	-6.96028579e-04
9.40000000e-01	3.57218421e-04
9.50000000e-01	7.85134421e-04
9.60000000e-01	2.72397421e-04
9.70000000e-01	-2.25685789e-05
9.80000000e-01	-4.27133579e-04
9.90000000e-01	-2.77752579e-04
1.00000000e+00	2.07209421e-04
1.01000000e+00	1.41486421e-04
1.02000000e+00	-7.89715579e-04
1.03000000e+00	-1.96915789e-05
1.04000000e+00	4.18331421e-04
1.05000000e+00	1.74142442e-03
1.06000000e+00	6.02246421e-04
1.07000000e+00	-7.32341579e-04
1.08000000e+00	-7.17489579e-04
1.09000000e+00	-1.37192958e-03
1.10000000e+00	-8.64930579e-04
1.11000000e+00	-6.56565789e-05
1.12000000e+00	9.18419421e-04
1.13000000e+00	1.98891421e-04
1.14000000e+00	-8.28524579e-04
1.15000000e+00	-6.87726579e-04
1.16000000e+00	-2.37761579e-04
1.17000000e+00	-9.34514579e-04
1.18000000e+00	-3.91387579e-04
1.19000000e+00	2.46843421e-04
1.20000000e+00	4.51689421e-04
1.21000000e+00	1.58299842e-03
1.22000000e+00	1.75398042e-03
1.23000000e+00	4.55668421e-04
1.24000000e+00	-1.79322579e-04
1.25000000e+00	-4.70570579e-04
1.26000000e+00	-8.69057579e-04
1.27000000e+00	-4.80625789e-05
1.28000000e+00	-9.75375579e-04
1.29000000e+00	3.19195421e-04
1.30000000e+00	-2.22920579e-04
1.31000000e+00	2.57573421e-04
1.32000000e+00	5.31397421e-04
1.33000000e+00	-4.42705789e-05
1.34000000e+00	6.87917421e-04
1.35000000e+00	-1.11537958e-03
1.36000000e+00	-3.77955579e-04
1.37000000e+00	-7.92894579e-04
1.38000000e+00	-1.63755579e-04
1.39000000e+00	1.50359421e-04
1.40000000e+00	-3.68900579e-04
1.41000000e+00	-4.59726579e-04
1.42000000e+00	-4.38193579e-04
1.43000000e+00	-5.28244579e-04
1.44000000e+00	7.61654211e-05
1.45000000e+00	-1.15722458e-03
1.46000000e+00	1.73529421e-04
1.47000000e+00	1.93531421e-04
1.48000000e+00	1.88944421e-04
1.49000000e+00	-5.91320579e-04
1.50000000e+00	3.00749421e-04
1.51000000e+00	-1.13159579e-04
1.52000000e+00	1.77078421e-04
1.53000000e+00	2.58048421e-04
1.54000000e+00	-2.56602579e-04
1.55000000e+00	7.67636421e-04
1.56000000e+00	-1.94461579e-04
1.57000000e+00	-7.58978579e-04
1.58000000e+00	-1.25986579e-04
1.59000000e+00	1.13482942e-03
1.60000000e+00	1.06326442e-03
1.61000000e+00	8.21940421e-04
1.62000000e+00	6.40384421e-04
1.63000000e+00	9.34679421e-04
1.64000000e+00	5.24972421e-04
1.65000000e+00	1.16298421e-04
1.66000000e+00	-4.56618579e-04
1.67000000e+00	-8.56802579e-04
1.68000000e+00	-9.21487579e-04
1.69000000e+00	7.98097421e-04
1.70000000e+00	2.60963421e-04
1.71000000e+00	-6.65432579e-04
1.72000000e+00	1.26694421e-04
1.73000000e+00	-7.38871579e-04
1.74000000e+00	-1.40670958e-03
1.75000000e+00	-1.00783258e-03
1.76000000e+00	6.77822421e-04
1.77000000e+00	3.68651421e-04
1.78000000e+00	-1.17492158e-03
1.79000000e+00	-9.19625579e-04
1.80000000e+00	-2.63515579e-04
1.81000000e+00	7.20761421e-04
1.82000000e+00	5.42542105e-06
1.83000000e+00	9.79134211e-05
1.84000000e+00	-1.89208579e-04
1.85000000e+00	-3.01640579e-04
1.86000000e+00	-4.48593579e-04
1.87000000e+00	1.08836421e-04
1.88000000e+00	4.23485421e-04
1.89000000e+00	-1.40967958e-03
1.90000000e+00	-3.75862579e-04
1.91000000e+00	-1.36098579e-04
1.92000000e+00	7.46605421e-04
1.93000000e+00	-1.46488579e-04
1.94000000e+00	1.13524421e-04
1.95000000e+00	-1.05783158e-03
1.96000000e+00	-4.05893579e-04
1.97000000e+00	-3.03140579e-04
1.98000000e+00	6.46914421e-04
1.99000000e+00	7.06703421e-04
2.00000000e+00	-6.44415789e-05
2.01000000e+00	2.26813421e-04
2.02000000e+00	6.32237421e-04
2.03000000e+00	-8.15105789e-05
2.04000000e+00	-6.17707579e-04
2.05000000e+00	-1.50148958e-03
2.06000000e+00	9.17642105e-06
2.07000000e+00	-6.18083579e-04
2.08000000e+00	-2.58135579e-04
2.09000000e+00	5.13448421e-04
2.10000000e+00	-6.66482579e-04
2.11000000e+00	-8.43210579e-04
2.12000000e+00	-3.76478579e-04
2.13000000e+00	-2.83914579e-04
2.14000000e+00	3.50264421e-04
2.15000000e+00	5.99977421e-04
2.16000000e+00	1.81304211e-05
2.17000000e+00	1.44682142e-03
2.18000000e+00	8.45280421e-04
2.19000000e+00	6.68325421e-04
2.20000000e+00	3.05391421e-04
2.21000000e+00	3.26698421e-04
2.22000000e+00	1.47866142e-03
2.23000000e+00	7.18088421e-04
2.24000000e+00	7.36694211e-05
2.25000000e+00	-9.44336579e-04
2.26000000e+00	1.89715421e-04
2.27000000e+00	1.06969421e-04
2.28000000e+00	-1.69853958e-03
2.29000000e+00	-7.34198579e-04
2.30000000e+00	-8.40293579e-04
2.31000000e+00	-9.87483579e-04
2.32000000e+00	5.23905421e-04
2.33000000e+00	1.52165342e-03
2.34000000e+00	-1.29232958e-03
2.35000000e+00	-2.20028958e-03
2.36000000e+00	3.02045421e-04
2.37000000e+00	5.61495421e-04
2.38000000e+00	-7.83775789e-05
2.39000000e+00	-1.89110579e-04
2.40000000e+00	8.24245421e-04
2.41000000e+00	8.33208421e-04
2.42000000e+00	3.33272421e-04
2.43000000e+00	7.20053421e-04
2.44000000e+00	7.01431421e-04
2.45000000e+00	8.17253421e-04
2.46000000e+00	-4.97305789e-05
2.47000000e+00	1.93430842e-03
2.48000000e+00	2.64195242e-03
2.49000000e+00	1.53863442e-03
2.50000000e+00	1.27076042e-03
2.51000000e+00	9.01484211e-05
2.52000000e+00	1.32008642e-03
2.53000000e+00	1.19446742e-03
2.54000000e+00	4.56571421e-04
2.55000000e+00	3.95742421e-04
2.56000000e+00	1.31722421e-04
2.57000000e+00	-2.78225789e-05
2.58000000e+00	3.97389421e-04
2.59000000e+00	7.91668421e-04
2.60000000e+00	3.33726421e-04
2.61000000e+00	-4.11751579e-04
2.62000000e+00	-1.46118958e-03
2.63000000e+00	-7.96621579e-04
2.64000000e+00	-1.57194958e-03
2.65000000e+00	-1.13208958e-03
2.66000000e+00	-1.13438579e-04
2.67000000e+00	7.25193421e-04
2.68000000e+00	1.13043442e-03
2.69000000e+00	1.22330742e-03
2.70000000e+00	1.29369242e-03
2.71000000e+00	2.45824842e-03
2.72000000e+00	2.06807242e-03
2.73000000e+00	2.12835542e-03
2.74000000e+00	2.13736342e-03
2.75000000e+00	1.76185642e-03
2.76000000e+00	2.02774942e-03
2.77000000e+00	2.96574542e-03
2.78000000e+00	8.67820421e-04
2.79000000e+00	8.68301421e-04
2.80000000e+00	1.10176442e-03
2.81000000e+00	-6.15375789e-05
2.82000000e+00	-2.80487579e-04
2.83000000e+00	-5.68261579e-04
2.84000000e+00	-1.32996958e-03
2.85000000e+00	-8.64249579e-04
2.86000000e+00	-1.47756958e-03
2.87000000e+00	-1.37627958e-03
2.88000000e+00	-1.28411958e-03
2.89000000e+00	-1.75342958e-03
2.90000000e+00	-3.47505579e-04
2.91000000e+00	-6.00032579e-04
2.92000000e+00	-2.66964579e-04
2.93000000e+00	-2.14838579e-04
2.94000000e+00	6.84524211e-05
2.95000000e+00	1.48918842e-03
2.96000000e+00	7.53413421e-04
2.97000000e+00	7.21740421e-04
2.98000000e+00	7.46869421e-04
2.99000000e+00	1.46936942e-03
3.00000000e+00	3.87974211e-05
3.01000000e+00	1.15039421e-04
3.02000000e+00	-1.30093958e-03
3.03000000e+00	-8.43635579e-04
3.04000000e+00	-2.28309579e-04
3.05000000e+00	-1.55898958e-03
3.06000000e+00	-2.08320958e-03
3.07000000e+00	-1.76563958e-03
3.08000000e+00	-2.42307958e-03
3.09000000e+00	-2.63440958e-03
3.10000000e+00	-2.78481958e-03
3.11000000e+00	-1.17128558e-03
3.12000000e+00	-2.02456958e-03
3.13000000e+00	-2.00902958e-03
3.14000000e+00	-1.54746958e-03
3.15000000e+00	-2.88571579e-04
3.16000000e+00	1.05695421e-04
3.17000000e+00	5.88051421e-04
3.18000000e+00	2.14101642e-03
3.19000000e+00	3.22501042e-03
3.20000000e+00	2.52786742e-03
3.21000000e+00	2.80594242e-03
3.22000000e+00	3.92978942e-03
3.23000000e+00	3.64584142e-03
3.24000000e+00	2.99545342e-03
3.25000000e+00	3.72403242e-03
3.26000000e+00	3.52871042e-03
3.27000000e+00	3.64833742e-03
3.28000000e+00	3.56542642e-03
3.29000000e+00	3.49663642e-03
3.30000000e+00	3.48650342e-03
3.31000000e+00	3.81403642e-03
3.32000000e+00	3.84180442e-03
3.33000000e+00	4.37177942e-03
3.34000000e+00	5.94549142e-03
3.35000000e+00	5.84694342e-03
3.36000000e+00	7.05330342e-03
3.37000000e+00	6.59057242e-03
3.38000000e+00	6.62772142e-03
3.39000000e+00	6.62312342e-03
3.40000000e+00	6.87637242e-03
3.41000000e+00	6.00706142e-03
3.42000000e+00	6.79232142e-03
3.43000000e+00	4.83482342e-03
3.44000000e+00	4.99329442e-03
3.45000000e+00	2.89408642e-03
3.46000000e+00	2.22224542e-03
3.47000000e+00	2.03036142e-03
3.48000000e+00	1.40086342e-03
3.49000000e+00	-4.29065579e-04
3.50000000e+00	-1.58281958e-03
3.51000000e+00	-2.50743958e-03
3.52000000e+00	-2.12358958e-03
3.53000000e+00	-8.73995789e-05
3.54000000e+00	2.40472442e-03
3.55000000e+00	7.31139442e-03
3.56000000e+00	1.08494844e-02
3.57000000e+00	1.61258224e-02
3.58000000e+00	2.46855404e-02
3.59000000e+00	3.36789204e-02
3.60000000e+00	4.37930004e-02
3.61000000e+00	5.47743204e-02
3.62000000e+00	6.55944604e-02
3.63000000e+00	8.01938004e-02
3.64000000e+00	9.13147104e-02
3.65000000e+00	1.01387760e-01
3.66000000e+00	1.14997560e-01
3.67000000e+00	1.25040660e-01
3.68000000e+00	1.34291660e-01
3.69000000e+00	1.42557660e-01
3.70000000e+00	1.45663260e-01
3.71000000e+00	1.45734560e-01
3.72000000e+00	1.44082260e-01
3.73000000e+00	1.37570860e-01
3.74000000e+00	1.33394460e-01
3.75000000e+00	1.22052260e-01
3.76000000e+00	1.07777710e-01
3.77000000e+00	8.59385604e-02
3.78000000e+00	6.57230304e-02
3.79000000e+00	4.74551404e-02
3.80000000e+00	3.10090604e-02
3.81000000e+00	1.88247104e-02
3.82000000e+00	8.29650742e-03
3.83000000e+00	6.28768421e-04
3.84000000e+00	-8.11355789e-05
3.85000000e+00	3.89836542e-03
3.86000000e+00	1.16967794e-02
3.87000000e+00	2.86722704e-02
3.88000000e+00	4.80645404e-02
3.89000000e+00	7.48889004e-02
3.90000000e+00	1.01746770e-01
3.91000000e+00	1.31189460e-01
3.92000000e+00	1.54413960e-01
3.93000000e+00	1.71814360e-01
3.94000000e+00	1.91492360e-01
3.95000000e+00	2.05639860e-01
3.96000000e+00	2.16503860e-01
3.97000000e+00	2.15984260e-01
3.98000000e+00	2.04463560e-01
3.99000000e+00	1.85977360e-01
4.00000000e+00	1.65138760e-01
4.01000000e+00	1.44993660e-01
4.02000000e+00	1.20270560e-01
4.03000000e+00	9.11530304e-02
4.04000000e+00	5.99454704e-02
4.05000000e+00	2.59948404e-02
4.06000000e+00	5.09528742e-03
4.07000000e+00	-6.51612958e-03
4.08000000e+00	-9.44301958e-03
4.09000000e+00	-5.60181958e-03
4.10000000e+00	4.48881442e-03
4.11000000e+00	2.15495604e-02
4.12000000e+00	3.98309704e-02
4.13000000e+00	7.22934604e-02
4.14000000e+00	9.58325304e-02
4.15000000e+00	1.27472860e-01
4.16000000e+00	1.62842460e-01
4.17000000e+00	1.83607760e-01
4.18000000e+00	1.98954160e-01
4.19000000e+00	2.04072560e-01
4.20000000e+00	2.05634260e-01
4.21000000e+00	1.99924760e-01
4.22000000e+00	1.82604760e-01
4.23000000e+00	1.63396460e-01
4.24000000e+00	1.26038560e-01
4.25000000e+00	8.84361504e-02
4.26000000e+00	5.97758904e-02
4.27000000e+00	2.86267504e-02
4.28000000e+00	3.91999142e-03
4.29000000e+00	-1.45623996e-02
4.30000000e+00	-3.34763296e-02
4.31000000e+00	-4.20730896e-02
4.32000000e+00	-4.37487996e-02
4.33000000e+00	-3.35350396e-02
4.34000000e+00	-1.56958996e-02
4.35000000e+00	8.11617842e-03
4.36000000e+00	4.20512104e-02
4.37000000e+00	7.13303704e-02
4.38000000e+00	9.95042304e-02
4.39000000e+00	1.32484460e-01
4.40000000e+00	1.57410860e-01
4.41000000e+00	1.81383160e-01
4.42000000e+00	1.94648560e-01
4.43000000e+00	2.03662160e-01
4.44000000e+00	2.00317460e-01
4.45000000e+00	1.93538560e-01
4.46000000e+00	1.79591160e-01
4.47000000e+00	1.60139960e-01
4.48000000e+00	1.29837860e-01
4.49000000e+00	9.73144204e-02
4.50000000e+00	5.36423304e-02
4.51000000e+00	2.17507704e-02
4.52000000e+00	-9.18753958e-03
4.53000000e+00	-3.28444796e-02
4.54000000e+00	-5.00835896e-02
4.55000000e+00	-6.33749796e-02
4.56000000e+00	-6.81560196e-02
4.57000000e+00	-6.10818196e-02
4.58000000e+00	-5.05446196e-02
4.59000000e+00	-2.59324496e-02
4.60000000e+00	-5.04095579e-04
4.61000000e+00	3.12418404e-02
4.62000000e+00	5.72645704e-02
4.63000000e+00	8.04626504e-02
4.64000000e+00	1.09996460e-01
4.65000000e+00	1.29775760e-01
4.66000000e+00	1.51944460e-01
4.67000000e+00	1.64094460e-01
4.68000000e+00	1.69635760e-01
4.69000000e+00	1.63983760e-01
4.70000000e+00	1.51162060e-01
4.71000000e+00	1.27140260e-01
4.72000000e+00	1.05763390e-01
4.73000000e+00	7.80805004e-02
4.74000000e+00	5.10243204e-02
4.75000000e+00	1.18235274e-02
4.76000000e+00	-1.54541796e-02
4.77000000e+00	-4.50991196e-02
4.78000000e+00	-6.88048896e-02
4.79000000e+00	-7.75363696e-02
4.80000000e+00	-8.08665796e-02
4.81000000e+00	-7.89322296e-02
4.82000000e+00	-6.79691696e-02
4.83000000e+00	-5.61597296e-02
4.84000000e+00	-3.04519196e-02
4.85000000e+00	-2.08076958e-03
4.86000000e+00	2.83556904e-02
4.87000000e+00	6.12576704e-02
4.88000000e+00	8.89176204e-02
4.89000000e+00	1.16475760e-01
4.90000000e+00	1.36251460e-01
4.91000000e+00	1.42953060e-01
4.92000000e+00	1.48627060e-01
4.93000000e+00	1.47665960e-01
4.94000000e+00	1.40651460e-01
4.95000000e+00	1.21714060e-01
4.96000000e+00	9.66245604e-02
4.97000000e+00	7.01374904e-02
4.98000000e+00	4.01959404e-02
4.99000000e+00	1.48369164e-02
5.00000000e+00	-1.10594696e-02
5.01000000e+00	-2.96704996e-02
5.02000000e+00	-4.51884196e-02
5.03000000e+00	-6.48001696e-02
5.04000000e+00	-7.66492296e-02
5.05000000e+00	-8.05423596e-02
5.06000000e+00	-7.50715796e-02
5.07000000e+00	-6.59523696e-02
5.08000000e+00	-5.06994296e-02
5.09000000e+00	-2.91153996e-02
5.10000000e+00	-7.58951958e-03
5.11000000e+00	1.72535364e-02
5.12000000e+00	4.59023204e-02
5.13000000e+00	7.69495204e-02
5.14000000e+00	1.01998260e-01
5.15000000e+00	1.20592760e-01
5.16000000e+00	1.28660960e-01
5.17000000e+00	1.30908660e-01
5.18000000e+00	1.26728960e-01
5.19000000e+00	1.18249660e-01
5.20000000e+00	1.02218000e-01
5.21000000e+00	8.73596704e-02
5.22000000e+00	6.08520404e-02
5.23000000e+00	3.25013504e-02
5.24000000e+00	9.94343542e-03
5.25000000e+00	-1.96828796e-02
5.26000000e+00	-3.63258396e-02
5.27000000e+00	-5.59694796e-02
5.28000000e+00	-6.45633996e-02
5.29000000e+00	-7.16917196e-02
5.30000000e+00	-7.29235996e-02
5.31000000e+00	-6.53323496e-02
5.32000000e+00	-5.28628196e-02
5.33000000e+00	-3.78829996e-02
5.34000000e+00	-1.53609296e-02
5.35000000e+00	1.82041742e-03
5.36000000e+00	2.27750804e-02
5.37000000e+00	4.70590904e-02
5.38000000e+00	7.33970104e-02
5.39000000e+00	9.46506804e-02
5.40000000e+00	1.06171180e-01
5.41000000e+00	1.14602760e-01
5.42000000e+00	1.17987760e-01
5.43000000e+00	1.16223660e-01
5.44000000e+00	1.09027760e-01
5.45000000e+00	9.43944404e-02
5.46000000e+00	8.15901504e-02
5.47000000e+00	6.04867404e-02
5.48000000e+00	3.80993504e-02
5.49000000e+00	1.31332604e-02
5.50000000e+00	-9.26590958e-03
5.51000000e+00	-3.11406496e-02
5.52000000e+00	-4.72101296e-02
5.53000000e+00	-5.75260096e-02
5.54000000e+00	-6.60698596e-02
5.55000000e+00	-6.88890996e-02
5.56000000e+00	-6.46227296e-02
5.57000000e+00	-5.68440496e-02
5.58000000e+00	-4.49271696e-02
5.59000000e+00	-2.42187396e-02
5.60000000e+00	-4.05269958e-03
5.61000000e+00	1.48173624e-02
5.62000000e+00	3.13711504e-02
5.63000000e+00	5.15104004e-02
5.64000000e+00	6.96724804e-02
5.65000000e+00	8.17171104e-02
5.66000000e+00	8.92449204e-02
5.67000000e+00	9.60208704e-02
5.68000000e+00	9.45513904e-02
5.69000000e+00	8.72886504e-02
5.70000000e+00	7.88349804e-02
5.71000000e+00	6.21907504e-02
5.72000000e+00	4.68238204e-02
5.73000000e+00	3.23981504e-02
5.74000000e+00	1.69641474e-02
5.75000000e+00	-5.20181958e-03
5.76000000e+00	-2.28515296e-02
5.77000000e+00	-3.66448996e-02
5.78000000e+00	-4.74242496e-02
5.79000000e+00	-5.27112996e-02
5.80000000e+00	-5.47408196e-02
5.81000000e+00	-5.49248896e-02
5.82000000e+00	-4.94813396e-02
5.83000000e+00	-4.21054296e-02
5.84000000e+00	-3.11678396e-02
5.85000000e+00	-1.60872196e-02
5.86000000e+00	3.13441742e-03
5.87000000e+00	2.02735604e-02
5.88000000e+00	3.78179604e-02
5.89000000e+00	5.02976404e-02
5.90000000e+00	6.05330704e-02
5.91000000e+00	6.90215904e-02
5.92000000e+00	7.27513804e-02
5.93000000e+00	7.36192604e-02
5.94000000e+00	6.88680704e-02
5.95000000e+00	6.10151704e-02
5.96000000e+00	4.96094704e-02
5.97000000e+00	3.56655804e-02
5.98000000e+00	2.44215504e-02
5.99000000e+00	1.15047984e-02
6.00000000e+00	1.92598421e-04
6.01000000e+00	-8.92253958e-03
6.02000000e+00	-2.13521496e-02
6.03000000e+00	-3.11064396e-02
6.04000000e+00	-4.00574696e-02
6.05000000e+00	-4.34217896e-02
6.06000000e+00	-4.32248396e-02
6.07000000e+00	-3.84628596e-02
6.08000000e+00	-3.20061096e-02
6.09000000e+00	-2.43212596e-02
6.10000000e+00	-1.29636996e-02
6.11000000e+00	-3.22115958e-03
6.12000000e+00	1.39593604e-02
6.13000000e+00	2.70632704e-02
6.14000000e+00	3.88794604e-02
6.15000000e+00	4.75794004e-02
6.16000000e+00	5.50016304e-02
6.17000000e+00	6.08645904e-02
6.18000000e+00	6.16367304e-02
6.19000000e+00	6.18442004e-02
6.20000000e+00	5.70402904e-02
6.21000000e+00	5.05628904e-02
6.22000000e+00	3.78987304e-02
6.23000000e+00	2.84025304e-02
6.24000000e+00	1.35672174e-02
6.25000000e+00	2.80293542e-03
6.26000000e+00	-7.60837958e-03
6.27000000e+00	-1.67532296e-02
6.28000000e+00	-2.63292596e-02
6.29000000e+00	-3.27660496e-02
6.30000000e+00	-3.72508496e-02
6.31000000e+00	-3.74298996e-02
6.32000000e+00	-3.53815096e-02
6.33000000e+00	-3.35684396e-02
6.34000000e+00	-2.53998296e-02
6.35000000e+00	-1.69381696e-02
6.36000000e+00	-8.52274958e-03
6.37000000e+00	5.16455242e-03
6.38000000e+00	1.63450414e-02
6.39000000e+00	2.73870004e-02
6.40000000e+00	3.70487804e-02
6.41000000e+00	4.34598904e-02
6.42000000e+00	4.69557704e-02
6.43000000e+00	4.91271804e-02
6.44000000e+00	4.89773104e-02
6.45000000e+00	4.82541604e-02
6.46000000e+00	4.27952404e-02
6.47000000e+00	3.61879804e-02
6.48000000e+00	2.61083304e-02
6.49000000e+00	1.33820414e-02
6.50000000e+00	4.31871242e-03
6.51000000e+00	-4.92677958e-03
6.52000000e+00	-1.54317096e-02
6.53000000e+00	-2.21119996e-02
6.54000000e+00	-3.01119996e-02
6.55000000e+00	-3.50749296e-02
6.56000000e+00	-3.76908996e-02
6.57000000e+00	-3.53814596e-02
6.58000000e+00	-2.98787196e-02
6.59000000e+00	-2.44196196e-02
6.60000000e+00	-1.77728496e-02
6.61000000e+00	-9.10326958e-03
6.62000000e+00	1.24527542e-03
6.63000000e+00	9.03241202e-03
6.64000000e+00	1.74504814e-02
6.65000000e+00	2.88015304e-02
6.66000000e+00	3.59546504e-02
6.67000000e+00	4.15506304e-02
6.68000000e+00	4.28588004e-02
6.69000000e+00	4.39510004e-02
6.70000000e+00	4.14472704e-02
6.71000000e+00	3.94905604e-02
6.72000000e+00	3.38713804e-02
6.73000000e+00	2.75558404e-02
6.74000000e+00	1.68466664e-02
6.75000000e+00	8.78652735e-03
6.76000000e+00	-8.70050579e-04
6.77000000e+00	-1.02561196e-02
6.78000000e+00	-1.76533996e-02
6.79000000e+00	-2.37458396e-02
6.80000000e+00	-2.68629296e-02
6.81000000e+00	-2.85855796e-02
6.82000000e+00	-2.86227096e-02
6.83000000e+00	-2.75451496e-02
6.84000000e+00	-2.38091196e-02
6.85000000e+00	-1.75248696e-02
6.86000000e+00	-6.72517958e-03
6.87000000e+00	-3.29527579e-04
6.88000000e+00	7.94601672e-03
6.89000000e+00	1.45306064e-02
6.90000000e+00	2.28810704e-02
6.91000000e+00	2.82186004e-02
6.92000000e+00	3.52999004e-02
6.93000000e+00	3.87377704e-02
6.94000000e+00	4.12810504e-02
6.95000000e+00	3.94817904e-02
6.96000000e+00	3.60420904e-02
6.97000000e+00	3.23210704e-02
6.98000000e+00	2.79290604e-02
6.99000000e+00	2.18749704e-02
7.00000000e+00	1.27750944e-02
7.01000000e+00	6.59367742e-03
7.02000000e+00	-2.20083958e-03
7.03000000e+00	-7.69339958e-03
7.04000000e+00	-1.38987496e-02
7.05000000e+00	-1.93329896e-02
7.06000000e+00	-2.27799196e-02
7.07000000e+00	-2.40919496e-02
7.08000000e+00	-2.30639596e-02
7.09000000e+00	-2.09315496e-02
7.10000000e+00	-1.61456496e-02
7.11000000e+00	-1.11988096e-02
7.12000000e+00	-3.31972958e-03
7.13000000e+00	4.47210342e-03
7.14000000e+00	9.93138142e-03
7.15000000e+00	1.49841284e-02
7.16000000e+00	2.30637904e-02
7.17000000e+00	2.79549404e-02
7.18000000e+00	3.21114404e-02
7.19000000e+00	3.39068304e-02
7.20000000e+00	3.30260504e-02
7.21000000e+00	3.20682904e-02
7.22000000e+00	2.87501404e-02
7.23000000e+00	2.42904704e-02
7.24000000e+00	1.91628404e-02
7.25000000e+00	1.19612784e-02
7.26000000e+00	4.79590942e-03
7.27000000e+00	-2.06366958e-03
7.28000000e+00	-9.47053958e-03
7.29000000e+00	-1.35114096e-02
7.30000000e+00	-1.97185796e-02
7.31000000e+00	-2.27403696e-02
7.32000000e+00	-2.20955996e-02
7.33000000e+00	-2.03699396e-02
7.34000000e+00	-2.01188696e-02
7.35000000e+00	-1.60919696e-02
7.36000000e+00	-1.22905196e-02
7.37000000e+00	-6.37333958e-03
7.38000000e+00	6.30540421e-04
7.39000000e+00	7.01498442e-03
7.40000000e+00	1.21334584e-02
7.41000000e+00	1.57237494e-02
7.42000000e+00	2.14726404e-02
7.43000000e+00	2.27671704e-02
7.44000000e+00	2.50660304e-02
7.45000000e+00	2.48304804e-02
7.46000000e+00	2.47462104e-02
7.47000000e+00	2.36769704e-02
7.48000000e+00	2.04958004e-02
7.49000000e+00	1.74240764e-02
7.50000000e+00	1.24622764e-02
7.51000000e+00	6.69777542e-03
7.52000000e+00	-6.80699579e-04
7.53000000e+00	-4.41990958e-03
7.54000000e+00	-8.24519958e-03
7.55000000e+00	-1.44013996e-02
7.56000000e+00	-1.72372196e-02
7.57000000e+00	-1.86141296e-02
7.58000000e+00	-1.86069396e-02
7.59000000e+00	-1.76184196e-02
7.60000000e+00	-1.41057896e-02
7.61000000e+00	-1.24452296e-02
7.62000000e+00	-7.90653958e-03
7.63000000e+00	-2.46475958e-03
7.64000000e+00	2.75123842e-03
7.65000000e+00	8.67316292e-03
7.66000000e+00	1.33475604e-02
7.67000000e+00	1.68999284e-02
7.68000000e+00	2.15336304e-02
7.69000000e+00	2.24447004e-02
7.70000000e+00	2.40448104e-02
7.71000000e+00	2.44379904e-02
7.72000000e+00	2.37124804e-02
7.73000000e+00	2.20754604e-02
7.74000000e+00	1.96758604e-02
7.75000000e+00	1.44174864e-02
7.76000000e+00	1.06862754e-02
7.77000000e+00	5.84343142e-03
7.78000000e+00	-5.08921579e-04
7.79000000e+00	-4.31216958e-03
7.80000000e+00	-7.09182958e-03
7.81000000e+00	-1.07464496e-02
7.82000000e+00	-1.31821596e-02
7.83000000e+00	-1.25510996e-02
7.84000000e+00	-1.31290996e-02
7.85000000e+00	-1.15778396e-02
7.86000000e+00	-8.44876958e-03
7.87000000e+00	-5.08567958e-03
7.88000000e+00	-2.00914958e-03
7.89000000e+00	2.04796042e-03
7.90000000e+00	6.41669742e-03
7.91000000e+00	1.09978694e-02
7.92000000e+00	1.52191534e-02
7.93000000e+00	1.75230714e-02
7.94000000e+00	1.97904204e-02
7.95000000e+00	2.23035604e-02
7.96000000e+00	2.24106004e-02
7.97000000e+00	2.20659704e-02
7.98000000e+00	1.98217604e-02
7.99000000e+00	1.77765074e-02
8.00000000e+00	1.32698684e-02
8.01000000e+00	1.00401314e-02
8.02000000e+00	6.24801242e-03
8.03000000e+00	2.36683442e-03
8.04000000e+00	-2.93798958e-03
8.05000000e+00	-5.74992958e-03
8.06000000e+00	-8.16232958e-03
8.07000000e+00	-1.01375496e-02
8.08000000e+00	-1.20907396e-02
8.09000000e+00	-1.15133796e-02
8.10000000e+00	-1.12485496e-02
8.11000000e+00	-9.96123958e-03
8.12000000e+00	-7.02444958e-03
8.13000000e+00	-5.13389958e-03
8.14000000e+00	-1.13914858e-03
8.15000000e+00	1.31069542e-03
8.16000000e+00	5.97872842e-03
8.17000000e+00	1.04706264e-02
8.18000000e+00	1.28229054e-02
8.19000000e+00	1.38387494e-02
8.20000000e+00	1.58157374e-02
8.21000000e+00	1.55367454e-02
8.22000000e+00	1.62226674e-02
8.23000000e+00	1.56374374e-02
8.24000000e+00	1.42771514e-02
8.25000000e+00	1.16795914e-02
8.26000000e+00	7.87736912e-03
8.27000000e+00	4.50648742e-03
8.28000000e+00	-3.49164579e-04
8.29000000e+00	-3.03680958e-03
8.30000000e+00	-6.21460958e-03
8.31000000e+00	-9.38760958e-03
8.32000000e+00	-1.17484996e-02
8.33000000e+00	-1.19036296e-02
8.34000000e+00	-1.20078996e-02
8.35000000e+00	-1.12359496e-02
8.36000000e+00	-1.11161396e-02
8.37000000e+00	-7.05513958e-03
8.38000000e+00	-4.80383958e-03
8.39000000e+00	-1.81419958e-03
8.40000000e+00	-1.60818579e-04
8.41000000e+00	2.69808542e-03
8.42000000e+00	5.07859242e-03
8.43000000e+00	7.98172742e-03
8.44000000e+00	9.75510772e-03
8.45000000e+00	1.20651234e-02
8.46000000e+00	1.34190644e-02
8.47000000e+00	1.41830434e-02
8.48000000e+00	1.34819044e-02
8.49000000e+00	1.17385054e-02
8.50000000e+00	9.34587472e-03
8.51000000e+00	6.19762142e-03
8.52000000e+00	4.77131542e-03
8.53000000e+00	3.60245842e-03
8.54000000e+00	1.22492342e-03
8.55000000e+00	-2.98293958e-03
8.56000000e+00	-4.06951958e-03
8.57000000e+00	-6.48312958e-03
8.58000000e+00	-8.44713958e-03
8.59000000e+00	-8.37621958e-03
8.60000000e+00	-8.82080958e-03
8.61000000e+00	-7.07658958e-03
8.62000000e+00	-5.79582958e-03
8.63000000e+00	-4.32672958e-03
8.64000000e+00	-1.50046958e-03
8.65000000e+00	6.62815421e-04
8.66000000e+00	2.60583742e-03
8.67000000e+00	6.71095642e-03
8.68000000e+00	9.16204682e-03
8.69000000e+00	1.01286924e-02
8.70000000e+00	1.14753534e-02
8.71000000e+00	1.35603354e-02
8.72000000e+00	1.25595734e-02
8.73000000e+00	1.22845574e-02
8.74000000e+00	1.23075074e-02
8.75000000e+00	1.19307294e-02
8.76000000e+00	8.74372780e-03
8.77000000e+00	6.07838542e-03
8.78000000e+00	2.56522542e-03
8.79000000e+00	1.91770242e-03
8.80000000e+00	-2.01605579e-04
8.81000000e+00	-2.94125958e-03
8.82000000e+00	-5.00343958e-03
8.83000000e+00	-6.01068958e-03
8.84000000e+00	-7.25478958e-03
8.85000000e+00	-7.77293958e-03
8.86000000e+00	-7.17811958e-03
8.87000000e+00	-5.39125958e-03
8.88000000e+00	-5.01119958e-03
8.89000000e+00	-2.82989958e-03
8.90000000e+00	-1.24490958e-03
8.91000000e+00	1.24572642e-03
8.92000000e+00	4.27120542e-03
8.93000000e+00	5.47559042e-03
8.94000000e+00	6.48494642e-03
8.95000000e+00	8.95229472e-03
8.96000000e+00	9.71975342e-03
8.97000000e+00	9.55001112e-03
8.98000000e+00	1.03761364e-02
8.99000000e+00	9.60293832e-03
9.00000000e+00	6.96244142e-03
9.01000000e+00	6.55971742e-03
9.02000000e+00	4.46501942e-03
9.03000000e+00	3.55111242e-03
9.04000000e+00	1.71247042e-03
9.05000000e+00	-9.91745579e-04
9.06000000e+00	-2.53704958e-03
9.07000000e+00	-4.63312958e-03
9.08000000e+00	-7.07517958e-03
9.09000000e+00	-7.64245958e-03
9.10000000e+00	-8.65971958e-03
9.11000000e+00	-9.37142958e-03
9.12000000e+00	-8.83055958e-03
9.13000000e+00	-7.95251958e-03
9.14000000e+00	-5.55251958e-03
9.15000000e+00	-4.35817958e-03
9.16000000e+00	-9.23970579e-04
9.17000000e+00	9.00127421e-04
9.18000000e+00	1.33140742e-03
9.19000000e+00	3.13123842e-03
9.20000000e+00	4.71631742e-03
9.21000000e+00	6.01126542e-03
9.22000000e+00	6.43080742e-03
9.23000000e+00	6.90216842e-03
9.24000000e+00	6.46576142e-03
9.25000000e+00	6.29077442e-03
9.26000000e+00	4.02343542e-03
9.27000000e+00	3.57365442e-03
9.28000000e+00	4.98726421e-04
9.29000000e+00	-6.10945579e-04
9.30000000e+00	-7.35905579e-04
9.31000000e+00	-2.86433958e-03
9.32000000e+00	-4.90508958e-03
9.33000000e+00	-5.07543958e-03
9.34000000e+00	-7.44887958e-03
9.35000000e+00	-8.10480958e-03
9.36000000e+00	-7.10615958e-03
9.37000000e+00	-7.50501958e-03
9.38000000e+00	-5.73474958e-03
9.39000000e+00	-3.35623958e-03
9.40000000e+00	-3.13912958e-03
9.41000000e+00	-2.41632958e-03
9.42000000e+00	-4.42682579e-04
9.43000000e+00	4.05188421e-04
9.44000000e+00	2.96525342e-03
9.45000000e+00	4.46442542e-03
9.46000000e+00	5.45190342e-03
9.47000000e+00	7.35576642e-03
9.48000000e+00	6.65559142e-03
9.49000000e+00	5.92876142e-03
9.50000000e+00	6.39193142e-03
9.51000000e+00	5.08231442e-03
9.52000000e+00	4.19987242e-03
9.53000000e+00	2.27434242e-03
9.54000000e+00	1.39055442e-03
9.55000000e+00	6.81474421e-04
9.56000000e+00	-9.95890579e-04
9.57000000e+00	-3.55726958e-03
9.58000000e+00	-3.57247958e-03
9.59000000e+00	-4.49736958e-03
9.60000000e+00	-4.69021958e-03
9.61000000e+00	-4.56327958e-03
9.62000000e+00	-4.45020958e-03
9.63000000e+00	-4.70778958e-03
9.64000000e+00	-4.77004958e-03
9.65000000e+00	-2.14839958e-03
9.66000000e+00	-2.33873958e-03
9.67000000e+00	-8.05835579e-04
9.68000000e+00	3.91602421e-04
9.69000000e+00	1.62403742e-03
9.70000000e+00	2.63271742e-03
9.71000000e+00	3.08705342e-03
9.72000000e+00	5.27688942e-03
9.73000000e+00	4.99730142e-03
9.74000000e+00	4.43415642e-03
9.75000000e+00	5.57565042e-03
9.76000000e+00	3.82090042e-03
9.77000000e+00	3.14921042e-03
9.78000000e+00	3.58134642e-03
9.79000000e+00	2.02024342e-03
9.80000000e+00	5.32410421e-04
9.81000000e+00	-5.11647579e-04
9.82000000e+00	-2.92280958e-03
9.83000000e+00	-4.03727958e-03
9.84000000e+00	-3.71444958e-03
9.85000000e+00	-3.77702958e-03
9.86000000e+00	-4.80790958e-03
9.87000000e+00	-4.73648958e-03
9.88000000e+00	-4.79681958e-03
9.89000000e+00	-4.85920958e-03
9.90000000e+00	-4.61724958e-03
9.91000000e+00	-5.23871958e-03
9.92000000e+00	-3.25962958e-03
9.93000000e+00	-9.28903579e-04
9.94000000e+00	3.58124421e-04
9.95000000e+00	-6.24105789e-05
9.96000000e+00	7.35296421e-04
9.97000000e+00	2.39588942e-03
9.98000000e+00	2.27357242e-03
9.99000000e+00	1.38342842e-03
1.00000000e+01	3.01625342e-03
1.00100000e+01	2.66255842e-03
1.00200000e+01	1.12076242e-03
1.00300000e+01	1.14618842e-03
1.00400000e+01	2.11943421e-04
1.00500000e+01	-2.12980958e-03
1.00600000e+01	-3.72109958e-03
1.00700000e+01	-4.42198958e-03
1.00800000e+01	-5.12196958e-03
1.00900000e+01	-5.04475958e-03
1.01000000e+01	-5.94120958e-03
1.01100000e+01	-5.88224958e-03
1.01200000e+01	-5.54901958e-03
1.01300000e+01	-6.57679958e-03
1.01400000e+01	-7.39384958e-03
1.01500000e+01	-5.22340958e-03
1.01600000e+01	-4.11348958e-03
1.01700000e+01	-2.68347958e-03
1.01800000e+01	-2.27335958e-03
1.01900000e+01	-1.76733958e-03
1.02000000e+01	-3.16188579e-04
1.02100000e+01	4.54172421e-04
1.02200000e+01	1.47812442e-03
1.02300000e+01	1.56101842e-03
1.02400000e+01	3.39724421e-04
1.02500000e+01	1.60454142e-03
1.02600000e+01	2.38452442e-03
1.02700000e+01	6.29450421e-04
1.02800000e+01	1.28603642e-03
1.02900000e+01	1.21987342e-03
1.03000000e+01	-6.97962579e-04
1.03100000e+01	-3.31989579e-04
1.03200000e+01	-2.47298958e-03
1.03300000e+01	-3.37988958e-03
1.03400000e+01	-4.41650958e-03
1.03500000e+01	-4.06914958e-03
1.03600000e+01	-5.64031958e-03
1.03700000e+01	-5.95970958e-03
1.03800000e+01	-4.89529958e-03
1.03900000e+01	-3.69697958e-03
1.04000000e+01	-3.75131958e-03
1.04100000e+01	-2.94600958e-03
1.04200000e+01	-1.19056958e-03
1.04300000e+01	-1.06471058e-03
1.04400000e+01	-9.18484579e-04
1.04500000e+01	-5.81265789e-05
1.04600000e+01	4.47094421e-04
1.04700000e+01	9.82540421e-04
1.04800000e+01	2.22301142e-03
1.04900000e+01	2.92632642e-03
1.05000000e+01	2.27827242e-03
1.05100000e+01	2.34185542e-03
1.05200000e+01	1.99801742e-03
1.05300000e+01	2.32170942e-03
1.05400000e+01	7.17329421e-04
1.05500000e+01	-5.14115579e-04
1.05600000e+01	-1.11575958e-03
1.05700000e+01	-1.75424958e-03
1.05800000e+01	-1.45061958e-03
1.05900000e+01	-2.71200958e-03
1.06000000e+01	-3.57560958e-03
1.06100000e+01	-3.22643958e-03
1.06200000e+01	-3.55542958e-03
1.06300000e+01	-3.88516958e-03
1.06400000e+01	-4.92293958e-03
1.06500000e+01	-4.19643958e-03
1.06600000e+01	-2.47784958e-03
1.06700000e+01	-1.17881258e-03
1.06800000e+01	-2.62651958e-03
1.06900000e+01	-1.42707958e-03
1.07000000e+01	-2.45446579e-04
1.07100000e+01	4.15544421e-04
1.07200000e+01	1.14594421e-04
1.07300000e+01	7.78394211e-05
1.07400000e+01	9.87543421e-04
1.07500000e+01	1.31199142e-03
1.07600000e+01	1.55417542e-03
1.07700000e+01	1.30559442e-03
1.07800000e+01	1.04542542e-03
1.07900000e+01	1.16455342e-03
1.08000000e+01	-8.33880579e-04
1.08100000e+01	-1.88935958e-03
1.08200000e+01	-9.62523579e-04
1.08300000e+01	-2.06703958e-03
1.08400000e+01	-4.32519958e-03
1.08500000e+01	-4.49867958e-03
1.08600000e+01	-3.51807958e-03
1.08700000e+01	-4.06497958e-03
1.08800000e+01	-4.14553958e-03
1.08900000e+01	-4.41195958e-03
1.09000000e+01	-3.52407958e-03
1.09100000e+01	-4.21443958e-03
1.09200000e+01	-2.32434958e-03
1.09300000e+01	-3.22929958e-03
1.09400000e+01	-2.10980958e-03
1.09500000e+01	-2.80574958e-03
1.09600000e+01	-1.64435958e-03
1.09700000e+01	7.08294211e-05
1.09800000e+01	1.38352421e-04
1.09900000e+01	-7.82826579e-04
1.10000000e+01	-7.27470579e-04
1.10100000e+01	-3.60043579e-04
1.10200000e+01	-5.00291579e-04
1.10300000e+01	5.69530421e-04
1.10400000e+01	3.55705421e-04
1.10500000e+01	-1.43584958e-03
1.10600000e+01	-6.71505789e-05
1.10700000e+01	-9.95258579e-04
1.10800000e+01	-1.04453958e-03
1.10900000e+01	-3.38953958e-03
1.11000000e+01	-2.73010958e-03
1.11100000e+01	-3.04607958e-03
1.11200000e+01	-4.85311958e-03
1.11300000e+01	-4.31159958e-03
1.11400000e+01	-3.09211958e-03
1.11500000e+01	-3.75205958e-03
1.11600000e+01	-3.38117958e-03
1.11700000e+01	-3.11063958e-03
1.11800000e+01	-2.19840958e-03
1.11900000e+01	-8.50241579e-04
1.12000000e+01	-2.42571958e-03
1.12100000e+01	-9.23741579e-04
1.12200000e+01	5.03984211e-05
1.12300000e+01	-1.31901579e-04
1.12400000e+01	7.72229421e-04
1.12500000e+01	9.91449421e-04
1.12600000e+01	1.13250442e-03
1.12700000e+01	1.35824642e-03
1.12800000e+01	1.68290142e-03
1.12900000e+01	5.83205421e-04
1.13000000e+01	-4.65648579e-04
1.13100000e+01	-9.32806579e-04
1.13200000e+01	-4.09843579e-04
1.13300000e+01	-8.65293579e-04
1.13400000e+01	-1.42301958e-03
1.13500000e+01	-1.25732958e-03
1.13600000e+01	-1.54043958e-03
1.13700000e+01	-1.64477958e-03
1.13800000e+01	-2.85522958e-03
1.13900000e+01	-1.04865258e-03
1.14000000e+01	-8.03765789e-05
1.14100000e+01	-1.11914458e-03
1.14200000e+01	-1.92455958e-03
1.14300000e+01	-5.44530579e-04
1.14400000e+01	-6.39448579e-04
1.14500000e+01	4.01314421e-04
1.14600000e+01	-3.62861579e-04
1.14700000e+01	-1.32014579e-04
1.14800000e+01	6.27322421e-04
1.14900000e+01	2.27892942e-03
1.15000000e+01	3.16427842e-03
1.15100000e+01	2.64026642e-03
1.15200000e+01	1.99416442e-03
1.15300000e+01	1.59820942e-03
1.15400000e+01	7.29463421e-04
1.15500000e+01	1.10058242e-03
1.15600000e+01	1.24173842e-03
1.15700000e+01	3.66746421e-04
1.15800000e+01	-1.57265789e-05
1.15900000e+01	-1.20994958e-03
1.16000000e+01	-6.16254579e-04
1.16100000e+01	-1.02360958e-03
1.16200000e+01	-2.28548958e-03
1.16300000e+01	-1.28599958e-03
1.16400000e+01	-1.25703958e-03
1.16500000e+01	-2.67104958e-03
1.16600000e+01	-2.53699958e-03
1.16700000e+01	-9.27430579e-04
1.16800000e+01	-1.68960958e-03
1.16900000e+01	-2.14518958e-03
1.17000000e+01	5.08327421e-04
1.17100000e+01	-3.32739579e-04
1.17200000e+01	-1.51060579e-04
1.17300000e+01	3.75617421e-04
1.17400000e+01	-1.81905579e-04
1.17500000e+01	2.52292421e-04
1.17600000e+01	9.69167421e-04
1.17700000e+01	-3.52515579e-04
1.17800000e+01	1.35479342e-03
1.17900000e+01	7.92085421e-04
1.18000000e+01	4.81842105e-06
1.18100000e+01	-3.56264579e-04
1.18200000e+01	-3.83998579e-04
1.18300000e+01	-1.43866958e-03
1.18400000e+01	-1.87245958e-03
1.18500000e+01	-7.04874579e-04
1.18600000e+01	-2.75251958e-03
1.18700000e+01	-2.24649958e-03
1.18800000e+01	-1.90861958e-03
1.18900000e+01	-2.49368958e-03
1.19000000e+01	-2.57958958e-03
1.19100000e+01	-1.77869958e-03
1.19200000e+01	-2.48359958e-03
1.19300000e+01	-2.18446958e-03
1.19400000e+01	-1.86519958e-03
1.19500000e+01	-1.20385958e-03
1.19600000e+01	-2.39061579e-04
1.19700000e+01	-9.58185579e-04
1.19800000e+01	-1.18094858e-03
1.19900000e+01	-4.39968579e-04
1.20000000e+01	-2.68686579e-04
1.20100000e+01	3.63535421e-04
1.20200000e+01	8.59108421e-04
1.20300000e+01	8.71376421e-04
1.20400000e+01	8.61463421e-04
1.20500000e+01	1.21230642e-03
1.20600000e+01	4.45845421e-04
1.20700000e+01	-9.33707579e-04
1.20800000e+01	-2.25581579e-04
1.20900000e+01	-2.83080579e-04
1.21000000e+01	6.19326421e-04
1.21100000e+01	-1.35299579e-04
1.21200000e+01	-7.37257579e-04
1.21300000e+01	-1.58365579e-04
1.21400000e+01	-6.83038579e-04
1.21500000e+01	-1.48033958e-03
1.21600000e+01	-1.18348058e-03
1.21700000e+01	-6.16221579e-04
1.21800000e+01	5.53558421e-04
1.21900000e+01	-4.55255789e-05
1.22000000e+01	2.10695421e-04
1.22100000e+01	5.91543421e-04
1.22200000e+01	3.05546421e-04
1.22300000e+01	9.73081421e-04
1.22400000e+01	2.00062242e-03
1.22500000e+01	1.50097442e-03
1.22600000e+01	1.41653642e-03
1.22700000e+01	1.49723042e-03
1.22800000e+01	2.32604542e-03
1.22900000e+01	2.45247942e-03
1.23000000e+01	1.37678142e-03
1.23100000e+01	5.02967421e-04
1.23200000e+01	2.31795142e-03
1.23300000e+01	4.18415421e-04
1.23400000e+01	1.32107842e-03
1.23500000e+01	-3.31283579e-04
1.23600000e+01	1.35810421e-04
1.23700000e+01	1.57210421e-04
1.23800000e+01	-1.09582958e-03
1.23900000e+01	-4.52200579e-04
1.24000000e+01	-1.32222579e-04
1.24100000e+01	-3.30172579e-04
1.24200000e+01	-1.41375958e-03
1.24300000e+01	-6.60290579e-04
1.24400000e+01	-1.52645579e-04
1.24500000e+01	7.01965421e-04
1.24600000e+01	1.28969542e-03
1.24700000e+01	8.95319421e-04
1.24800000e+01	1.16117642e-03
1.24900000e+01	1.29879542e-03
1.25000000e+01	8.91277421e-04
1.25100000e+01	1.66808421e-04
1.25200000e+01	8.65353421e-04
1.25300000e+01	7.03816421e-04
1.25400000e+01	6.83444211e-05
1.25500000e+01	-1.37166579e-04
1.25600000e+01	8.78629421e-04
1.25700000e+01	3.49893421e-04
1.25800000e+01	8.63747421e-04
1.25900000e+01	3.52915421e-04
1.26000000e+01	-8.00723579e-04
1.26100000e+01	2.70564421e-04
1.26200000e+01	-7.81485789e-05
1.26300000e+01	-5.97446579e-04
1.26400000e+01	1.06843421e-04
1.26500000e+01	9.52424211e-05
1.26600000e+01	-4.28041579e-04
1.26700000e+01	-7.94205579e-04
1.26800000e+01	-1.03665258e-03
1.26900000e+01	-8.74674579e-04
1.27000000e+01	-1.48376579e-04
1.27100000e+01	-7.66639579e-04
1.27200000e+01	-6.88825579e-04
1.27300000e+01	-1.39886579e-04
1.27400000e+01	1.00657421e-04
1.27500000e+01	-8.28395789e-05
1.27600000e+01	-1.46989579e-04
1.27700000e+01	1.29047542e-03
1.27800000e+01	3.89230421e-04
1.27900000e+01	3.72568421e-04
1.28000000e+01	1.53437642e-03
1.28100000e+01	4.50986421e-04
1.28200000e+01	4.38182421e-04
1.28300000e+01	1.42157542e-03
1.28400000e+01	1.88240421e-04
1.28500000e+01	6.01713421e-04
1.28600000e+01	5.61629421e-04
1.28700000e+01	4.81264421e-04
1.28800000e+01	-6.05617579e-04
1.28900000e+01	-6.41546579e-04
1.29000000e+01	2.27887421e-04
1.29100000e+01	-1.23315789e-05
1.29200000e+01	-8.65372579e-04
1.29300000e+01	-1.58080958e-03
1.29400000e+01	-4.95256579e-04
1.29500000e+01	2.89008421e-04
1.29600000e+01	-2.06494579e-04
1.29700000e+01	1.55235642e-03
1.29800000e+01	1.08870421e-04
1.29900000e+01	1.35900542e-03
1.30000000e+01	1.09547642e-03
1.30100000e+01	9.96557421e-04
1.30200000e+01	1.67358742e-03
1.30300000e+01	1.00405542e-03
1.30400000e+01	6.39277421e-04
1.30500000e+01	4.43453421e-04
1.30600000e+01	8.60057421e-04
1.30700000e+01	8.14494421e-04
1.30800000e+01	1.08554942e-03
1.30900000e+01	2.17803342e-03
1.31000000e+01	1.80466142e-03
1.31100000e+01	1.55781042e-03
1.31200000e+01	9.25655421e-04
1.31300000e+01	1.85346142e-03
1.31400000e+01	2.83335242e-03
1.31500000e+01	2.08969242e-03
1.31600000e+01	1.61346421e-04
1.31700000e+01	-3.41681579e-04
1.31800000e+01	5.26808421e-04
1.31900000e+01	-7.18878579e-04
1.32000000e+01	5.06274211e-05
1.32100000e+01	-3.85507579e-04
1.32200000e+01	1.00384042e-03
1.32300000e+01	1.09028421e-04
1.32400000e+01	-2.63609579e-04
1.32500000e+01	9.84620421e-04
1.32600000e+01	1.58790742e-03
1.32700000e+01	6.61699421e-04
1.32800000e+01	-7.18557895e-06
1.32900000e+01	1.03710142e-03
1.33000000e+01	2.16037542e-03
1.33100000e+01	1.43911642e-03
1.33200000e+01	2.02638342e-03
1.33300000e+01	1.71719042e-03
1.33400000e+01	1.55908842e-03
1.33500000e+01	1.19825242e-03
1.33600000e+01	7.29689421e-04
1.33700000e+01	1.86705742e-03
1.33800000e+01	-2.71345789e-05
1.33900000e+01	5.42526421e-04
1.34000000e+01	1.90520421e-04
1.34100000e+01	-3.64165789e-05
1.34200000e+01	3.01784211e-05
1.34300000e+01	9.33243421e-04
1.34400000e+01	-4.75014579e-04
1.34500000e+01	3.13184421e-04
1.34600000e+01	-2.66452579e-04
1.34700000e+01	4.70830421e-04
1.34800000e+01	-5.71457895e-06
1.34900000e+01	2.76119421e-04
1.35000000e+01	1.04828742e-03
1.35100000e+01	1.60538642e-03
1.35200000e+01	7.39801421e-04
1.35300000e+01	7.03472421e-04
1.35400000e+01	4.58428421e-04
1.35500000e+01	1.27699642e-03
1.35600000e+01	1.06301442e-03
1.35700000e+01	6.71214421e-04
1.35800000e+01	6.93519421e-04
1.35900000e+01	-5.59866579e-04
1.36000000e+01	1.29290421e-04
1.36100000e+01	5.26177421e-04
1.36200000e+01	3.81567421e-04
1.36300000e+01	6.59885421e-04
1.36400000e+01	-2.40054579e-04
1.36500000e+01	-4.27984579e-04
1.36600000e+01	-5.46798579e-04
1.36700000e+01	-7.78065579e-04
1.36800000e+01	6.73396421e-04
1.36900000e+01	-1.62440579e-04
1.37000000e+01	1.40650742e-03
1.37100000e+01	5.99198421e-04
1.37200000e+01	8.02894211e-05
1.37300000e+01	1.03861342e-03
1.37400000e+01	1.01209542e-03
1.37500000e+01	1.42574142e-03
1.37600000e+01	1.59815542e-03
1.37700000e+01	1.54696742e-03
1.37800000e+01	5.03052421e-04
1.37900000e+01	1.33068042e-03
1.38000000e+01	2.06126442e-03
1.38100000e+01	1.69142542e-03
1.38200000e+01	1.28011142e-03
1.38300000e+01	7.81992421e-04
1.38400000e+01	8.26949421e-04
1.38500000e+01	5.88293421e-04
1.38600000e+01	-1.86225789e-05
1.38700000e+01	5.35640421e-04
1.38800000e+01	7.27505421e-04
1.38900000e+01	4.35559421e-04
1.39000000e+01	-3.31945579e-04
1.39100000e+01	-9.72013579e-04
1.39200000e+01	2.46870421e-04
1.39300000e+01	5.34592421e-04
1.39400000e+01	1.11770421e-04
1.39500000e+01	6.18544421e-04
1.39600000e+01	1.33016442e-03
1.39700000e+01	6.05732421e-04
1.39800000e+01	1.82015842e-03
1.39900000e+01	1.69540842e-03
1.40000000e+01	2.61834042e-03
1.40100000e+01	2.69427842e-03
1.40200000e+01	2.10635942e-03
1.40300000e+01	2.73021642e-03
1.40400000e+01	2.81185642e-03
1.40500000e+01	2.46901842e-03
1.40600000e+01	2.70139142e-03
1.40700000e+01	2.21799342e-03
1.40800000e+01	2.43895442e-03
1.40900000e+01	1.83738342e-03
1.41000000e+01	1.14258342e-03
1.41100000e+01	1.10125942e-03
1.41200000e+01	1.77509421e-04
1.41300000e+01	1.55151242e-03
1.41400000e+01	9.93984421e-04
1.41500000e+01	1.37682042e-03
1.41600000e+01	1.26666642e-03
1.41700000e+01	1.90102842e-03
1.41800000e+01	2.95642542e-03
1.41900000e+01	3.50684042e-03
1.42000000e+01	2.86341242e-03
1.42100000e+01	3.78514842e-03
1.42200000e+01	3.86762942e-03
1.42300000e+01	2.86061742e-03
1.42400000e+01	2.55645542e-03
1.42500000e+01	4.27527642e-03
1.42600000e+01	3.66411642e-03
1.42700000e+01	3.03436742e-03
1.42800000e+01	2.97421542e-03
1.42900000e+01	2.97706942e-03
1.43000000e+01	2.86948842e-03
1.43100000e+01	2.59904342e-03
1.43200000e+01	8.63120421e-04
1.43300000e+01	1.05129342e-03
1.43400000e+01	4.09682421e-04
1.43500000e+01	9.85345421e-04
1.43600000e+01	5.72347421e-04
1.43700000e+01	4.10796421e-04
1.43800000e+01	9.26308421e-04
1.43900000e+01	6.27702421e-04
1.44000000e+01	4.57609421e-04
1.44100000e+01	1.52281042e-03
1.44200000e+01	1.70523042e-03
1.44300000e+01	1.98559542e-03
1.44400000e+01	2.33182742e-03
1.44500000e+01	2.34340942e-03
1.44600000e+01	2.48567842e-03
1.44700000e+01	3.39597142e-03
1.44800000e+01	2.56297742e-03
1.44900000e+01	2.03147642e-03
1.45000000e+01	1.77961942e-03
1.45100000e+01	1.96213542e-03
1.45200000e+01	1.86027642e-03
1.45300000e+01	1.49635842e-03
1.45400000e+01	2.18041842e-03
1.45500000e+01	1.63196542e-03
1.45600000e+01	1.38715942e-03
1.45700000e+01	8.93450421e-04
1.45800000e+01	7.39411421e-04
1.45900000e+01	-3.28923579e-04
1.46000000e+01	3.85420421e-04
1.46100000e+01	-5.95218579e-04
1.46200000e+01	2.99458421e-04
1.46300000e+01	1.16724442e-03
1.46400000e+01	1.13250442e-03
1.46500000e+01	-5.65675789e-05
1.46600000e+01	1.62175421e-04
1.46700000e+01	1.69078942e-03
1.46800000e+01	2.63990142e-03
1.46900000e+01	2.13504642e-03
1.47000000e+01	2.08122642e-03
1.47100000e+01	2.52850042e-03
1.47200000e+01	1.26153942e-03
1.47300000e+01	2.54005542e-03
1.47400000e+01	2.12755442e-03
1.47500000e+01	1.62451542e-03
1.47600000e+01	1.71310542e-03
1.47700000e+01	2.40869042e-03
1.47800000e+01	2.22285142e-03
1.47900000e+01	1.80295342e-03
1.48000000e+01	1.43473842e-03
1.48100000e+01	-4.87280579e-04
1.48200000e+01	9.57902421e-04
1.48300000e+01	9.57847421e-04
1.48400000e+01	-1.40710579e-04
1.48500000e+01	6.86169421e-04
1.48600000e+01	3.50663421e-04
1.48700000e+01	-4.78318579e-04
1.48800000e+01	-3.82155789e-05
1.48900000e+01	4.99964211e-05
1.49000000e+01	1.02008742e-03
1.49100000e+01	1.76402942e-03
1.49200000e+01	1.87214942e-03
1.49300000e+01	1.64913042e-03
1.49400000e+01	1.93130442e-03
1.49500000e+01	3.42741942e-03
1.49600000e+01	3.74058042e-03
1.49700000e+01	2.97365342e-03
1.49800000e+01	2.37684442e-03
1.49900000e+01	2.87549842e-03
1.50000000e+01	1.11893942e-03
1.50100000e+01	2.52618842e-03
1.50200000e+01	1.38089442e-03
1.50300000e+01	1.20956542e-03
1.50400000e+01	1.23007142e-03
1.50500000e+01	1.17536642e-03
1.50600000e+01	2.62818421e-04
1.50700000e+01	9.84972421e-04
1.50800000e+01	-2.37146579e-04
1.50900000e+01	5.70984211e-05
1.51000000e+01	-2.30185789e-05
1.51100000e+01	6.64434421e-04
1.51200000e+01	-6.90665579e-04
1.51300000e+01	3.82463421e-04
1.51400000e+01	-9.70135789e-05
1.51500000e+01	4.49858421e-04
1.51600000e+01	1.05446542e-03
1.51700000e+01	7.88190421e-04
1.51800000e+01	1.29128942e-03
1.51900000e+01	1.25650142e-03
1.52000000e+01	2.15726042e-03
1.52100000e+01	1.92765142e-03
1.52200000e+01	2.38796942e-03
1.52300000e+01	2.16139242e-03
1.52400000e+01	1.94491142e-03
1.52500000e+01	1.00209042e-03
1.52600000e+01	1.34499242e-03
1.52700000e+01	9.92979421e-04
1.52800000e+01	5.80409421e-04
1.52900000e+01	4.24897421e-04
1.53000000e+01	-1.46072579e-04
1.53100000e+01	-2.32985789e-05
1.53200000e+01	2.12039421e-04
1.53300000e+01	-6.72370579e-04
1.53400000e+01	-5.26490579e-04
1.53500000e+01	-1.57747958e-03
1.53600000e+01	-7.50054579e-04
1.53700000e+01	-8.19699579e-04
1.53800000e+01	-4.05515579e-04
1.53900000e+01	2.80055421e-04
1.54000000e+01	8.50054421e-04
1.54100000e+01	4.68940421e-04
1.54200000e+01	1.01003442e-03
1.54300000e+01	-4.47693579e-04
1.54400000e+01	9.30176421e-04
1.54500000e+01	1.46669942e-03
1.54600000e+01	1.39766442e-03
1.54700000e+01	5.86266421e-04
1.54800000e+01	6.69632421e-04
1.54900000e+01	1.02054842e-03
1.55000000e+01	1.17736842e-03
1.55100000e+01	1.42657242e-03
1.55200000e+01	1.61146242e-03
1.55300000e+01	-5.92568579e-04
1.55400000e+01	-6.13678579e-04
1.55500000e+01	-3.60527579e-04
1.55600000e+01	2.92041421e-04
1.55700000e+01	5.37724211e-05
1.55800000e+01	-4.88816579e-04
1.55900000e+01	-7.03811579e-04
1.56000000e+01	9.24546421e-04
1.56100000e+01	-1.04113658e-03
1.56200000e+01	-1.97721579e-04
1.56300000e+01	-6.31893579e-04
1.56400000e+01	-1.13210158e-03
1.56500000e+01	7.33168421e-04
1.56600000e+01	7.67213421e-04
1.56700000e+01	1.17761242e-03
1.56800000e+01	4.22863421e-04
1.56900000e+01	7.49128421e-04
1.57000000e+01	7.86238421e-04
1.57100000e+01	1.06278842e-03
1.57200000e+01	1.96830042e-03
1.57300000e+01	1.17459142e-03
1.57400000e+01	1.07992142e-03
1.57500000e+01	1.01108942e-03
1.57600000e+01	4.66923421e-04
1.57700000e+01	7.85223421e-04
1.57800000e+01	1.41828421e-04
1.57900000e+01	1.87126421e-04
1.58000000e+01	1.10348742e-03
1.58100000e+01	1.44907842e-03
1.58200000e+01	5.41868421e-04
1.58300000e+01	-5.78649579e-04
1.58400000e+01	-7.56972579e-04
1.58500000e+01	-2.42925789e-05
1.58600000e+01	-1.51620958e-03
1.58700000e+01	-1.64939579e-04
1.58800000e+01	-5.28325579e-04
1.58900000e+01	-2.29126579e-04
1.59000000e+01	1.38400421e-04
1.59100000e+01	-2.07324579e-04
1.59200000e+01	7.88624421e-04
1.59300000e+01	1.12766642e-03
1.59400000e+01	1.69083242e-03
1.59500000e+01	-2.99065789e-05
1.59600000e+01	2.14185942e-03
