# Supplementary material for: Observation of angular momentum transfer among crystal lattice modes
Source: Nat Phys. 2026 May 12;22(7):1100–6. doi: 10.1038/s41567-026-03274-8 (PMC13423836; doi:10.1038/s41567-026-03274-8)
Supplement: Supplementary file 13 — Source data for Extended Data Fig. 4a–m. [file 41567_2026_3274_MOESM13_ESM.zip › extended_fig4d_filtered_Eg_spectrum_Lin-THz_probe0.txt]

Fourier-filtered Eg phonon contribution in Bi2Se3 after linear THz excitation at probe pulse 0 degrees
Frequency (THz)	Spectrum (a.u.)
-4.99686913e+01	1.10380445e-104-8.95344736e-104i
-4.99060739e+01	-7.37535810e-104+1.97936435e-103i
-4.98434565e+01	1.06936490e-103-2.62470098e-103i
-4.97808391e+01	3.45708379e-104+9.55984559e-104i
-4.97182217e+01	4.58466860e-104+1.12880168e-103i
-4.96556043e+01	-7.66177302e-104+1.84789749e-103i
-4.95929869e+01	-6.39706703e-103+2.10521231e-103i
-4.95303694e+01	6.02962085e-103-1.30055801e-102i
-4.94677520e+01	-2.98533939e-103+1.14984306e-102i
-4.94051346e+01	-7.00724975e-103-1.17890621e-102i
-4.93425172e+01	1.23685628e-102+3.37015898e-103i
-4.92798998e+01	1.21877178e-102-9.49690507e-103i
-4.92172824e+01	8.77758265e-103+2.75766855e-102i
-4.91546650e+01	8.60983729e-103-5.89952885e-102i
-4.90920476e+01	-3.78044978e-102+1.31499953e-101i
-4.90294302e+01	-1.67619128e-102+4.63945265e-102i
-4.89668128e+01	-1.00804381e-101-1.84959347e-101i
-4.89041954e+01	6.28715722e-102-1.12578144e-102i
-4.88415780e+01	9.05976129e-102-2.12622727e-101i
-4.87789606e+01	4.98754128e-102+2.66598267e-101i
-4.87163431e+01	-1.18563864e-101-1.57438549e-101i
-4.86537257e+01	7.06745443e-101+8.69283232e-101i
-4.85911083e+01	-8.46416770e-101-7.04433241e-101i
-4.85284909e+01	-6.31770178e-101-8.35054152e-102i
-4.84658735e+01	7.09415397e-101-6.74742251e-101i
-4.84032561e+01	1.21477729e-101-3.26836963e-101i
-4.83406387e+01	3.31373211e-100+3.91106403e-100i
-4.82780213e+01	-1.90836847e-100-4.86804500e-100i
-4.82154039e+01	-1.22475264e-99+7.11399095e-100i
-4.81527865e+01	2.16715825e-99-1.03751650e-99i
-4.80901691e+01	-6.87424883e-100+5.67521003e-100i
-4.80275517e+01	-1.43076099e-99+1.94034991e-99i
-4.79649343e+01	-9.56323203e-100-2.45310003e-99i
-4.79023168e+01	2.86813446e-99-2.51959631e-99i
-4.78396994e+01	-5.22569032e-101+1.77192862e-99i
-4.77770820e+01	2.50013906e-99+5.37781852e-101i
-4.77144646e+01	-6.54798720e-99+5.77577495e-99i
-4.76518472e+01	1.11281715e-98+2.70103123e-99i
-4.75892298e+01	-9.38816456e-99-8.98650645e-99i
-4.75266124e+01	-1.82879437e-99+8.39541550e-99i
-4.74639950e+01	-3.02152890e-98-1.61354948e-98i
-4.74013776e+01	3.15605745e-98+1.34863898e-98i
-4.73387602e+01	3.36720226e-98-9.54649391e-99i
-4.72761428e+01	-7.31656850e-98-6.73023365e-98i
-4.72135254e+01	5.04639715e-98+1.10522658e-97i
-4.71509080e+01	1.69802029e-97-7.33548274e-98i
-4.70882905e+01	-1.98665344e-97+1.82259573e-97i
-4.70256731e+01	-2.10126228e-97-7.94863785e-98i
-4.69630557e+01	1.33113398e-97-2.22488591e-97i
-4.69004383e+01	4.11450132e-97-6.67911805e-98i
-4.68378209e+01	-3.98287661e-97+4.06754105e-97i
-4.67752035e+01	-1.22471488e-97+2.83114120e-97i
-4.67125861e+01	5.87033263e-97-1.06933850e-96i
-4.66499687e+01	8.13252403e-98-1.74713577e-97i
-4.65873513e+01	-1.44385547e-96+2.82015175e-96i
-4.65247339e+01	-1.30498943e-96-9.24717589e-97i
-4.64621165e+01	6.19141562e-96-4.36313052e-96i
-4.63994991e+01	-5.30616447e-96+5.30496565e-97i
-4.63368817e+01	4.17263624e-96+1.03176268e-96i
-4.62742642e+01	3.74314432e-96+2.01742730e-95i
-4.62116468e+01	-3.60843088e-96-2.28467732e-95i
-4.61490294e+01	-3.31434458e-95+2.12791252e-95i
-4.60864120e+01	-6.02248459e-96-3.55577872e-95i
-4.60237946e+01	7.51335579e-95-3.76444713e-95i
-4.59611772e+01	3.61242798e-95+8.18541793e-95i
-4.58985598e+01	-1.76962161e-94-2.49194894e-95i
-4.58359424e+01	1.20978543e-94+3.78747532e-95i
-4.57733250e+01	7.58698886e-95-2.05458557e-95i
-4.57107076e+01	-1.38997047e-94-3.07906853e-95i
-4.56480902e+01	-2.23003020e-95+5.40855245e-95i
-4.55854728e+01	-2.42230839e-94-1.20455349e-94i
-4.55228554e+01	3.82911655e-94-6.06730740e-95i
-4.54602379e+01	4.42480919e-94-9.35558319e-95i
-4.53976205e+01	7.66817232e-95-1.72771365e-94i
-4.53350031e+01	-8.34466714e-94+2.00405783e-93i
-4.52723857e+01	3.47245420e-95-7.00546442e-95i
-4.52097683e+01	-2.74514756e-93-3.74232396e-93i
-4.51471509e+01	2.95417346e-93-3.02944124e-94i
-4.50845335e+01	2.06788957e-93+3.68645618e-93i
-4.50219161e+01	9.37547006e-94-3.40889088e-93i
-4.49592987e+01	-2.53747693e-93+4.91209828e-93i
-4.48966813e+01	9.14696046e-93+2.89910817e-94i
-4.48340639e+01	-2.57637049e-92+4.06211755e-93i
-4.47714465e+01	6.17956505e-93+7.33126923e-93i
-4.47088291e+01	-7.40194124e-93-4.08620651e-92i
-4.46462116e+01	4.31882372e-92-1.28614373e-92i
-4.45835942e+01	-5.32214570e-93+2.07114611e-92i
-4.45209768e+01	1.01784287e-92+8.21644483e-92i
-4.44583594e+01	2.51287029e-92+2.55546207e-92i
-4.43957420e+01	-1.91253090e-91-1.13803628e-91i
-4.43331246e+01	-1.40649694e-92+9.55395098e-92i
-4.42705072e+01	3.62893315e-91-1.67384211e-91i
-4.42078898e+01	-2.63869121e-91-3.45144388e-91i
-4.41452724e+01	-3.56444740e-91+8.24943058e-91i
-4.40826550e+01	7.44263721e-91-5.09512483e-92i
-4.40200376e+01	3.13537934e-91-8.52492805e-91i
-4.39574202e+01	-1.18839376e-90+3.24830628e-91i
-4.38948028e+01	-3.02758942e-91+6.94425812e-91i
-4.38321853e+01	1.17026675e-90-1.59463772e-90i
-4.37695679e+01	1.98007293e-90+3.26292670e-90i
-4.37069505e+01	-5.86798855e-90-3.31621075e-90i
-4.36443331e+01	3.58797759e-90-5.86973795e-90i
-4.35817157e+01	6.82989352e-90+1.04423301e-89i
-4.35190983e+01	2.06995058e-90+4.07852207e-90i
-4.34564809e+01	-5.06029611e-90-4.94464513e-90i
-4.33938635e+01	-2.89150468e-89+2.47485366e-89i
-4.33312461e+01	-8.45920109e-91-2.63856684e-89i
-4.32686287e+01	-7.12191771e-90-3.99933732e-89i
-4.32060113e+01	6.15251226e-89-7.65330098e-90i
-4.31433939e+01	6.19163554e-90+1.38442669e-89i
-4.30807765e+01	4.04473379e-89-4.64078625e-89i
-4.30181590e+01	7.05135569e-89+3.11786624e-88i
-4.29555416e+01	-3.21672262e-88+4.42228103e-89i
-4.28929242e+01	7.73049424e-89-5.01881989e-88i
-4.28303068e+01	-5.82200477e-89+1.16373573e-88i
-4.27676894e+01	-3.39420217e-88-1.05744392e-88i
-4.27050720e+01	8.51355549e-88+1.72071334e-88i
-4.26424546e+01	9.80585544e-88-4.72020747e-88i
-4.25798372e+01	-9.77389604e-88+1.02033231e-87i
-4.25172198e+01	-1.37405546e-87+1.33383006e-88i
-4.24546024e+01	-3.44619725e-88+1.80794345e-87i
-4.23919850e+01	2.32866266e-88-2.74921734e-87i
-4.23293676e+01	5.91044789e-88-3.85444704e-87i
-4.22667502e+01	1.41204043e-87-1.22743438e-87i
-4.22041327e+01	5.89427662e-87+3.02445886e-88i
-4.21415153e+01	-5.47450544e-87+2.22597625e-86i
-4.20788979e+01	3.19819444e-87-1.41271644e-87i
-4.20162805e+01	-2.15377914e-86-2.77928907e-86i
-4.19536631e+01	1.26208559e-86-1.43320803e-86i
-4.18910457e+01	2.67918525e-86+4.47358185e-86i
-4.18284283e+01	-4.46580613e-86+3.02239362e-86i
-4.17658109e+01	-1.31447643e-86-9.58602557e-86i
-4.17031935e+01	1.28043239e-85+4.68938378e-86i
-4.16405761e+01	-2.76427209e-85-1.68661889e-87i
-4.15779587e+01	1.50362549e-85-6.45016846e-86i
-4.15153413e+01	2.90594471e-85+3.45600937e-86i
-4.14527239e+01	-8.90409230e-86-1.80945042e-85i
-4.13901064e+01	-3.80226852e-85+6.93376340e-85i
-4.13274890e+01	-1.25186766e-86-6.38732590e-85i
-4.12648716e+01	3.96058524e-85+3.01762875e-85i
-4.12022542e+01	-9.83245428e-86+1.25411791e-85i
-4.11396368e+01	6.24040193e-85-1.93177000e-84i
-4.10770194e+01	-1.60255536e-84+3.28653366e-84i
-4.10144020e+01	2.29819712e-84-7.66871788e-85i
-4.09517846e+01	-3.58225108e-84-1.95131105e-84i
-4.08891672e+01	2.15616638e-84+3.77434248e-84i
-4.08265498e+01	-3.90076059e-85-5.99118274e-84i
-4.07639324e+01	-4.82454860e-84+1.29326982e-84i
-4.07013150e+01	1.38851074e-83-5.99065250e-84i
-4.06386976e+01	-5.05559872e-84+2.68906078e-83i
-4.05760802e+01	6.53301951e-84-2.82955208e-83i
-4.05134627e+01	-2.55911732e-83+2.71953464e-83i
-4.04508453e+01	-2.02073522e-83-1.28750559e-83i
-4.03882279e+01	1.87115327e-83+2.51972495e-84i
-4.03256105e+01	8.45903030e-83-1.02716516e-82i
-4.02629931e+01	-1.30055297e-82+7.41011607e-83i
-4.02003757e+01	1.29636569e-82+6.35800358e-83i
-4.01377583e+01	-5.69267595e-83-2.69288854e-84i
-4.00751409e+01	6.76454502e-84-1.45460183e-82i
-4.00125235e+01	4.30437332e-83+1.10140378e-82i
-3.99499061e+01	-1.81778173e-82+7.49021028e-83i
-3.98872887e+01	8.16832811e-82+1.07783038e-83i
-3.98246713e+01	-1.05138391e-81-8.99774365e-82i
-3.97620539e+01	3.99661977e-82+2.15497531e-81i
-3.96994364e+01	1.41329231e-81-8.79001523e-82i
-3.96368190e+01	-1.03815862e-81+2.34923476e-81i
-3.95742016e+01	-4.64974798e-81-4.18872729e-81i
-3.95115842e+01	1.04030672e-81+1.85453609e-81i
-3.94489668e+01	2.20418713e-81-2.19088388e-81i
-3.93863494e+01	3.87037884e-82-2.92300312e-81i
-3.93237320e+01	1.11649707e-80+5.78994469e-82i
-3.92611146e+01	-5.60166778e-81+7.85879468e-81i
-3.91984972e+01	-2.36890108e-80+8.15364625e-81i
-3.91358798e+01	2.69912857e-80-1.49347122e-80i
-3.90732624e+01	2.49744876e-80+3.09328960e-80i
-3.90106450e+01	-1.12437172e-79-4.39539833e-80i
-3.89480276e+01	4.82145101e-80-2.15424457e-80i
-3.88854101e+01	3.00335939e-80+3.27102087e-80i
-3.88227927e+01	1.12937077e-79-3.48095859e-80i
-3.87601753e+01	-7.56977910e-80-1.17325916e-79i
-3.86975579e+01	-1.25783105e-79+4.85480496e-79i
-3.86349405e+01	1.67400553e-79-4.78000398e-79i
-3.85723231e+01	8.37402647e-80+8.80329891e-80i
-3.85097057e+01	-2.05913917e-79+7.53052995e-79i
-3.84470883e+01	-4.37767071e-79-9.75437002e-79i
-3.83844709e+01	1.91400729e-79-2.46140713e-79i
-3.83218535e+01	-4.62965291e-79+6.92559105e-79i
-3.82592361e+01	4.10124305e-78-8.70630765e-79i
-3.81966187e+01	-3.33531001e-78+1.41039327e-78i
-3.81340013e+01	-4.58984351e-78-1.38546075e-78i
-3.80713838e+01	1.16587467e-78+2.08536780e-78i
-3.80087664e+01	1.57523146e-77+7.81237860e-79i
-3.79461490e+01	-3.73696832e-78-9.73980311e-78i
-3.78835316e+01	-2.34377820e-77+2.20497509e-77i
-3.78209142e+01	-5.83397754e-78-2.21772319e-78i
-3.77582968e+01	3.25169018e-77-2.31348468e-77i
-3.76956794e+01	-2.81962985e-77-1.15198979e-77i
-3.76330620e+01	3.29616639e-77+5.76873150e-77i
-3.75704446e+01	-4.11286836e-77-1.30231152e-76i
-3.75078272e+01	4.39674865e-77+6.71826843e-77i
-3.74452098e+01	6.44802603e-77+1.96019070e-76i
-3.73825924e+01	-1.14451507e-76-1.51460656e-76i
-3.73199750e+01	-3.41744368e-77-1.14948593e-76i
-3.72573575e+01	-1.21548987e-76+1.66425908e-76i
-3.71947401e+01	3.81562260e-76-2.59881244e-76i
-3.71321227e+01	1.08466601e-76-4.14080115e-77i
-3.70695053e+01	-3.96970056e-76+1.71130445e-75i
-3.70068879e+01	-4.70889681e-76-2.18913130e-75i
-3.69442705e+01	-1.33082365e-75+1.03534506e-75i
-3.68816531e+01	1.78593743e-75-1.87324876e-75i
-3.68190357e+01	7.48560644e-77-3.22310215e-75i
-3.67564183e+01	8.11840977e-75+4.17735701e-75i
-3.66938009e+01	-5.43721756e-75+4.77941182e-75i
-3.66311835e+01	-1.21066387e-74+1.16105547e-74i
-3.65685661e+01	1.29830777e-74-2.73559552e-74i
-3.65059487e+01	-1.45959716e-75-6.55610611e-75i
-3.64433312e+01	-3.87363384e-75+4.52441999e-74i
-3.63807138e+01	-6.48151657e-76-3.76616226e-75i
-3.63180964e+01	1.25787800e-74-2.29401739e-74i
-3.62554790e+01	-6.69215336e-74-3.43885084e-74i
-3.61928616e+01	4.13967627e-74-3.88957776e-74i
-3.61302442e+01	1.03118002e-73+1.13013292e-73i
-3.60676268e+01	-1.25501363e-73+1.32232863e-73i
-3.60050094e+01	2.03246874e-73-2.09605964e-73i
-3.59423920e+01	-6.20672520e-73-1.13068483e-73i
-3.58797746e+01	1.83477173e-73+2.02606152e-73i
-3.58171572e+01	6.44048249e-73-1.83041055e-73i
-3.57545398e+01	4.77752191e-73-3.33813224e-74i
-3.56919224e+01	-1.37130390e-72-1.34594519e-73i
-3.56293049e+01	-1.72057733e-73-5.08120739e-73i
-3.55666875e+01	7.14334594e-73+2.97711102e-72i
-3.55040701e+01	3.88386141e-72-3.11004782e-72i
-3.54414527e+01	-4.12146012e-72+2.63986771e-72i
-3.53788353e+01	-9.44914367e-72+1.67847852e-73i
-3.53162179e+01	9.96953087e-72-3.97024311e-72i
-3.52536005e+01	2.37649751e-72-3.00081650e-72i
-3.51909831e+01	-5.19279120e-72-6.86209213e-72i
-3.51283657e+01	2.36034329e-71+3.41575093e-72i
-3.50657483e+01	-1.60833493e-71+2.86395249e-71i
-3.50031309e+01	2.70283250e-71+1.05431088e-72i
-3.49405135e+01	-7.86741538e-71+1.57686281e-71i
-3.48778961e+01	6.64866148e-71-2.98785958e-71i
-3.48152786e+01	-1.10748839e-70-2.27841002e-71i
-3.47526612e+01	1.74625850e-71+3.59974022e-71i
-3.46900438e+01	1.35132920e-70-2.00622490e-70i
-3.46274264e+01	-1.55285410e-70+3.38655075e-70i
-3.45648090e+01	2.66379108e-70-5.16835903e-70i
-3.45021916e+01	-1.27338963e-70+3.59299235e-70i
-3.44395742e+01	1.39616391e-70+1.96542646e-70i
-3.43769568e+01	-3.21016165e-70-2.00028756e-70i
-3.43143394e+01	8.06443475e-70+5.49818530e-70i
-3.42517220e+01	-1.19407379e-69-1.95547486e-70i
-3.41891046e+01	4.71643292e-70-1.89909119e-69i
-3.41264872e+01	-3.79186251e-70+4.69359853e-69i
-3.40638698e+01	-6.77327264e-70-5.24870105e-69i
-3.40012523e+01	7.52488979e-70-2.66113939e-70i
-3.39386349e+01	2.52322487e-69+6.88413996e-69i
-3.38760175e+01	2.09049207e-69-7.01901922e-69i
-3.38134001e+01	-6.19847971e-69+3.94707539e-69i
-3.37507827e+01	-2.27315482e-68+1.19022401e-68i
-3.36881653e+01	3.26761186e-68-4.73087502e-68i
-3.36255479e+01	-2.60413181e-68+2.31125597e-68i
-3.35629305e+01	9.43630902e-68+5.04931270e-68i
-3.35003131e+01	-5.08255790e-68-4.75092219e-68i
-3.34376957e+01	-7.70806531e-68-3.41461729e-68i
-3.33750783e+01	-3.54330811e-68+1.22527613e-67i
-3.33124609e+01	8.23594826e-68+7.55771092e-68i
-3.32498435e+01	7.31950889e-68-3.34624102e-67i
-3.31872260e+01	-2.79725484e-68-2.94189718e-68i
-3.31246086e+01	-1.22106828e-67-7.15501229e-68i
-3.30619912e+01	-4.91497548e-67+1.13864948e-66i
-3.29993738e+01	2.03778396e-66-6.88905341e-67i
-3.29367564e+01	-1.46663268e-66-1.24910594e-66i
-3.28741390e+01	-2.10813756e-66+1.27799153e-66i
-3.28115216e+01	2.30401494e-66+6.76318834e-67i
-3.27489042e+01	1.71908378e-66-4.56876753e-67i
-3.26862868e+01	-1.82548408e-66-2.63911296e-66i
-3.26236694e+01	-2.41044901e-66+6.04900518e-67i
-3.25610520e+01	-5.29502275e-66+8.05957605e-66i
-3.24984346e+01	1.91426709e-65-1.50082672e-65i
-3.24358172e+01	-3.90729149e-66-2.82074205e-67i
-3.23731997e+01	-7.20150977e-66+1.44365623e-65i
-3.23105823e+01	9.23606851e-66+2.72418250e-65i
-3.22479649e+01	-3.10865458e-65-5.80216880e-65i
-3.21853475e+01	4.20436476e-65+6.68632033e-65i
-3.21227301e+01	-9.56866146e-65-4.43175609e-65i
-3.20601127e+01	7.62627303e-65-6.55027377e-65i
-3.19974953e+01	1.20716375e-64+8.59528887e-65i
-3.19348779e+01	-1.53198116e-64+1.72363356e-65i
-3.18722605e+01	-4.40249737e-65+6.43599756e-65i
-3.18096431e+01	-1.96252742e-64+1.59590202e-64i
-3.17470257e+01	1.73316943e-64-1.17879982e-63i
-3.16844083e+01	9.37454793e-65+9.38667105e-64i
-3.16217909e+01	5.23914504e-64-1.77504306e-64i
-3.15591735e+01	8.21150174e-64-7.36429536e-64i
-3.14965560e+01	-1.43903262e-63+2.04650788e-63i
-3.14339386e+01	1.22020297e-63+1.33094698e-63i
-3.13713212e+01	-4.02445206e-63+2.18386938e-65i
-3.13087038e+01	4.46441291e-63-4.36193413e-63i
-3.12460864e+01	-3.68225371e-63+1.57184933e-63i
-3.11834690e+01	-4.79275922e-63-1.63764317e-63i
-3.11208516e+01	-1.38979724e-63+1.74894507e-63i
-3.10582342e+01	3.19824253e-62-6.29154534e-63i
-3.09956168e+01	-1.41323232e-62-1.23450634e-63i
-3.09329994e+01	-2.56379323e-62+8.69289333e-63i
-3.08703820e+01	1.79843034e-62+2.28557503e-62i
-3.08077646e+01	1.85356964e-62+2.81272132e-62i
-3.07451472e+01	-6.12544539e-62-6.38965883e-62i
-3.06825297e+01	3.16094992e-62-5.57632200e-62i
-3.06199123e+01	-1.22205195e-61+7.91634708e-62i
-3.05572949e+01	4.29960513e-62-2.63259289e-62i
-3.04946775e+01	2.97679735e-61-2.56748351e-61i
-3.04320601e+01	2.24979252e-61+2.68114982e-61i
-3.03694427e+01	-2.65911333e-61+3.88346283e-61i
-3.03068253e+01	-8.20447237e-61-7.34735678e-62i
-3.02442079e+01	-3.13990405e-61-2.59061225e-61i
-3.01815905e+01	2.93054974e-60-7.18122873e-61i
-3.01189731e+01	-2.28748774e-60+7.10787071e-61i
-3.00563557e+01	-2.07491672e-60+6.03161252e-61i
-2.99937383e+01	5.00823785e-60-2.84652996e-61i
-2.99311209e+01	-4.27676926e-60-6.41639701e-61i
-2.98685034e+01	2.74306883e-61-3.80173397e-60i
-2.98058860e+01	4.54593578e-60+8.39263255e-60i
-2.97432686e+01	-5.32286825e-60-5.56840830e-60i
-2.96806512e+01	1.35583353e-60+3.22258516e-60i
-2.96180338e+01	-4.80260844e-60-9.58774592e-60i
-2.95554164e+01	2.75824178e-59-6.07126498e-60i
-2.94927990e+01	-8.74511929e-60+5.39556290e-59i
-2.94301816e+01	-4.06159385e-59-6.07514467e-59i
-2.93675642e+01	2.22255958e-59+3.97285400e-59i
-2.93049468e+01	3.02151597e-59-1.31917840e-59i
-2.92423294e+01	-1.03597155e-58+5.75119763e-59i
-2.91797120e+01	1.65583212e-58-1.22373791e-58i
-2.91170946e+01	-3.53131434e-58+9.28191177e-59i
-2.90544771e+01	2.53075808e-58-1.48899084e-58i
-2.89918597e+01	3.09275455e-58-1.13643946e-58i
-2.89292423e+01	-5.82521073e-58+8.79113782e-59i
-2.88666249e+01	4.46620553e-58-1.74321169e-58i
-2.88040075e+01	4.93948163e-58+1.09196132e-57i
-2.87413901e+01	-4.64346593e-59-2.83869501e-58i
-2.86787727e+01	-9.53309020e-58-2.30525244e-57i
-2.86161553e+01	1.20793205e-57+3.62051272e-57i
-2.85535379e+01	-3.14834203e-57+1.55016477e-57i
-2.84909205e+01	6.81942412e-58-4.35186704e-57i
-2.84283031e+01	1.24567261e-57-3.80647548e-57i
-2.83656857e+01	3.80667465e-57-5.40744809e-57i
-2.83030683e+01	3.63929301e-57+2.41881110e-56i
-2.82404508e+01	-4.00901522e-57+1.10756644e-56i
-2.81778334e+01	1.97453706e-57-4.32767430e-56i
-2.81152160e+01	-4.18719051e-56+3.18371264e-56i
-2.80525986e+01	2.89610180e-56-1.07362633e-56i
-2.79899812e+01	-3.41762882e-56-1.56188631e-56i
-2.79273638e+01	4.14212203e-56-8.43928925e-56i
-2.78647464e+01	4.44325526e-56+1.56434582e-55i
-2.78021290e+01	1.19442702e-55-9.05675770e-56i
-2.77395116e+01	-1.34370296e-55+6.93663950e-56i
-2.76768942e+01	-3.00964584e-55+1.93415937e-55i
-2.76142768e+01	1.14955373e-55-1.53563008e-55i
-2.75516594e+01	2.44806737e-55-2.13601182e-55i
-2.74890420e+01	3.13963149e-56-2.51454852e-55i
-2.74264245e+01	-1.11032641e-54+2.87303110e-55i
-2.73638071e+01	6.80942029e-55+1.49903295e-55i
-2.73011897e+01	8.16649089e-55+1.87295598e-55i
-2.72385723e+01	7.51858144e-55-2.62499271e-54i
-2.71759549e+01	2.83446195e-55-2.26378486e-54i
-2.71133375e+01	1.66884422e-54+8.16014695e-54i
-2.70507201e+01	1.19177587e-55+1.08375012e-53i
-2.69881027e+01	-9.82428207e-54-1.16434456e-53i
-2.69254853e+01	-7.16605450e-54-1.77037084e-53i
-2.68628679e+01	1.96384260e-54+7.66476887e-54i
-2.68002505e+01	4.72448966e-53+1.17533198e-53i
-2.67376331e+01	-2.95279982e-53-5.97742389e-54i
-2.66750157e+01	-5.56610413e-54+1.87428725e-53i
-2.66123982e+01	-4.74597001e-53-2.02287895e-53i
-2.65497808e+01	-5.53014552e-54-2.52659680e-53i
-2.64871634e+01	2.51738361e-52+5.52153342e-53i
-2.64245460e+01	-1.78111176e-52+2.83894527e-53i
-2.63619286e+01	-4.33409835e-52+5.13038491e-53i
-2.62993112e+01	3.35631076e-52-4.52892598e-52i
-2.62366938e+01	5.26672302e-52+1.46159369e-52i
-2.61740764e+01	-2.10629509e-52+6.00331957e-52i
-2.61114590e+01	-9.38803028e-53-2.82274428e-52i
-2.60488416e+01	-1.99968086e-51+8.55513554e-53i
-2.59862242e+01	3.04207460e-51-1.15025110e-51i
-2.59236068e+01	4.78341679e-52+1.70506873e-51i
-2.58609894e+01	-1.95736238e-51-1.22037364e-51i
-2.57983719e+01	-3.98675496e-51+9.33123304e-52i
-2.57357545e+01	1.05463562e-51-4.03658844e-52i
-2.56731371e+01	1.55312759e-50-2.07622329e-51i
-2.56105197e+01	-1.22295981e-50-1.01567925e-50i
-2.55479023e+01	-1.13766967e-50+1.76639372e-50i
-2.54852849e+01	4.18940209e-50+1.78759564e-50i
-2.54226675e+01	-4.10987984e-50-1.40649003e-50i
-2.53600501e+01	-1.90170431e-50-2.83465437e-50i
-2.52974327e+01	5.05008519e-50-1.19647137e-50i
-2.52348153e+01	-3.73748370e-50+6.67851495e-50i
-2.51721979e+01	7.75690638e-50+1.85683414e-50i
-2.51095805e+01	-1.74869119e-49-9.31454810e-50i
-2.50469631e+01	1.87555631e-49+4.18769119e-50i
-2.49843456e+01	-5.86050974e-50+3.01121277e-50i
-2.49217282e+01	-1.07720502e-49-1.05610996e-49i
-2.48591108e+01	5.11351277e-50+2.83917398e-50i
-2.47964934e+01	5.32338822e-50+4.03050856e-49i
-2.47338760e+01	-1.30656857e-49+1.99284857e-50i
-2.46712586e+01	2.39879503e-49-1.94370388e-48i
-2.46086412e+01	-8.92599192e-49+1.06461826e-48i
-2.45460238e+01	1.69583677e-48+2.66576852e-48i
-2.44834064e+01	-7.55678899e-50-7.41942361e-49i
-2.44207890e+01	-3.31002236e-48-5.80378723e-48i
-2.43581716e+01	2.32635771e-48+2.21995767e-48i
-2.42955542e+01	-1.29393704e-48+7.97889505e-48i
-2.42329368e+01	1.45043392e-47-9.99462261e-48i
-2.41703193e+01	-9.73819616e-48-1.82481070e-48i
-2.41077019e+01	-1.67628501e-47+2.14461530e-47i
-2.40450845e+01	1.38322402e-48+1.19943062e-47i
-2.39824671e+01	2.25276980e-47-5.39879326e-47i
-2.39198497e+01	-4.36932183e-47-4.52005611e-48i
-2.38572323e+01	5.59767282e-47+3.69117974e-47i
-2.37946149e+01	9.83686148e-47-4.17019394e-47i
-2.37319975e+01	-2.87961432e-46+1.13972691e-46i
-2.36693801e+01	1.96700364e-46-7.00380574e-49i
-2.36067627e+01	3.26691904e-47-2.80524610e-46i
-2.35441453e+01	1.13463136e-47-1.64299462e-47i
-2.34815279e+01	2.96383988e-46+9.22666320e-46i
-2.34189105e+01	-1.03599240e-45-7.25983690e-46i
-2.33562930e+01	9.63207770e-46-1.42230841e-46i
-2.32936756e+01	-3.59197658e-46+7.39713514e-46i
-2.32310582e+01	1.12640996e-46-1.29116595e-45i
-2.31684408e+01	-2.32119025e-45+2.33626566e-45i
-2.31058234e+01	4.71966407e-45-2.31773569e-45i
-2.30432060e+01	-6.81275303e-46+1.78893556e-45i
-2.29805886e+01	-1.33283458e-44-3.45402528e-45i
-2.29179712e+01	1.01640183e-44+3.85348142e-46i
-2.28553538e+01	7.34088351e-45+5.19607931e-46i
-2.27927364e+01	1.06526418e-44-7.51502212e-45i
-2.27301190e+01	-2.52195708e-44-1.59442244e-45i
-2.26675016e+01	2.43797116e-45+4.20791396e-44i
-2.26048842e+01	1.61707590e-44-2.73700118e-44i
-2.25422668e+01	9.13352340e-45-2.19472004e-44i
-2.24796493e+01	-5.89091933e-44-9.78145050e-45i
-2.24170319e+01	5.16589545e-44+8.94839093e-44i
-2.23544145e+01	9.00352142e-44-8.21031528e-44i
-2.22917971e+01	-1.28691472e-43-3.52141052e-44i
-2.22291797e+01	-1.00736795e-43+2.50781711e-43i
-2.21665623e+01	6.45976831e-44-2.42130990e-43i
-2.21039449e+01	-1.13873467e-43+5.42968652e-44i
-2.20413275e+01	5.19037698e-43-1.50539822e-43i
-2.19787101e+01	-5.08723709e-43-1.33392532e-43i
-2.19160927e+01	-4.03830164e-43-9.78202433e-43i
-2.18534753e+01	1.26809495e-42+1.80549256e-42i
-2.17908579e+01	2.81601118e-42+1.27920749e-42i
-2.17282405e+01	-2.32002635e-42-2.57405435e-42i
-2.16656230e+01	-5.70010060e-42+7.21838711e-42i
-2.16030056e+01	4.98041238e-44-7.73291454e-42i
-2.15403882e+01	9.93933480e-43-5.35628639e-42i
-2.14777708e+01	4.63862158e-42+1.22881246e-42i
-2.14151534e+01	1.15323590e-41+2.88446096e-42i
-2.13525360e+01	3.49763773e-42+2.52134672e-41i
-2.12899186e+01	-3.84420579e-41-5.38472299e-41i
-2.12273012e+01	2.18049801e-41+5.30422298e-41i
-2.11646838e+01	3.81958296e-41+4.75981289e-41i
-2.11020664e+01	-8.21299950e-41-6.61427553e-41i
-2.10394490e+01	-4.51805326e-41-7.25353132e-41i
-2.09768316e+01	2.06812964e-41+3.15964634e-41i
-2.09142142e+01	1.33074148e-40+2.51482055e-41i
-2.08515967e+01	-4.56279321e-41-1.66992065e-40i
-2.07889793e+01	3.35217197e-40+5.36981894e-41i
-2.07263619e+01	-2.13383195e-40+5.78143794e-40i
-2.06637445e+01	-1.52302997e-40-4.63246748e-42i
-2.06011271e+01	-8.90954613e-40-6.21474941e-40i
-2.05385097e+01	1.10134015e-39+2.04663668e-40i
-2.04758923e+01	4.08555052e-40-4.84548586e-40i
-2.04132749e+01	-8.98322402e-40+6.17712876e-40i
-2.03506575e+01	-7.40195393e-40+2.63609382e-39i
-2.02880401e+01	7.66962502e-41-4.96025335e-39i
-2.02254227e+01	-3.92700139e-39-2.13638494e-41i
-2.01628053e+01	1.17296875e-38-3.35220930e-39i
-2.01001879e+01	-4.67156939e-39+4.58249579e-39i
-2.00375704e+01	-1.86324559e-39+8.65957054e-39i
-1.99749530e+01	1.38413621e-38+2.37122607e-39i
-1.99123356e+01	-3.18456735e-38-1.21071282e-38i
-1.98497182e+01	1.18564055e-38+1.01651188e-38i
-1.97871008e+01	-2.16617842e-38-9.54028407e-40i
-1.97244834e+01	9.75828291e-39-7.85469445e-38i
-1.96618660e+01	7.62383910e-38+7.58509251e-38i
-1.95992486e+01	1.70470326e-38+1.19738935e-38i
-1.95366312e+01	-1.57769579e-37-3.19206918e-38i
-1.94740138e+01	7.09927826e-38+2.34482745e-37i
-1.94113964e+01	-1.68701229e-37-3.21658158e-37i
-1.93487790e+01	-9.45371219e-39-1.67887550e-37i
-1.92861616e+01	8.72009304e-37-6.19360036e-37i
-1.92235441e+01	-1.67580245e-37+1.98654915e-36i
-1.91609267e+01	-5.19191669e-37-3.67936086e-37i
-1.90983093e+01	-1.06824984e-36-1.61073074e-37i
-1.90356919e+01	1.04563084e-36-4.05032259e-36i
-1.89730745e+01	2.58365081e-36+3.62801593e-36i
-1.89104571e+01	-3.76530473e-36+7.60298921e-36i
-1.88478397e+01	4.06264195e-36-6.45678281e-36i
-1.87852223e+01	-1.04925039e-35-4.35693461e-36i
-1.87226049e+01	-3.89865300e-36-1.47178330e-35i
-1.86599875e+01	2.66621418e-35+3.60953426e-35i
-1.85973701e+01	-7.39630549e-36-2.02409383e-35i
-1.85347527e+01	7.78145169e-37+1.24568813e-35i
-1.84721353e+01	-3.57788345e-35-3.97460159e-35i
-1.84095178e+01	-6.97433471e-36+4.94946374e-35i
-1.83469004e+01	7.05478698e-35-2.74797097e-35i
-1.82842830e+01	4.70370164e-35+6.09199735e-35i
-1.82216656e+01	-9.45428722e-35-1.81860380e-34i
-1.81590482e+01	-6.93731263e-35+2.23092279e-34i
-1.80964308e+01	-7.97078004e-35+4.97179319e-35i
-1.80338134e+01	2.47738720e-34-2.54084115e-34i
-1.79711960e+01	4.90692425e-35-2.24781547e-35i
-1.79085786e+01	2.71502922e-34+9.51720117e-38i
-1.78459612e+01	-1.09750457e-33-2.53811670e-34i
-1.77833438e+01	4.76299075e-34+2.35331625e-33i
-1.77207264e+01	1.20043431e-33-1.97548610e-33i
-1.76581090e+01	-1.05764868e-33-3.50293310e-33i
-1.75954915e+01	-1.91535940e-33+4.87356305e-33i
-1.75328741e+01	2.14119766e-33+3.20616505e-33i
-1.74702567e+01	2.42117487e-33-7.48050452e-33i
-1.74076393e+01	-7.10313260e-33+2.48195905e-33i
-1.73450219e+01	-7.47022901e-34-7.07658794e-33i
-1.72824045e+01	1.73362490e-32+9.56654275e-34i
-1.72197871e+01	2.50218344e-33+1.71425330e-32i
-1.71571697e+01	-2.29226565e-32+1.68977392e-32i
-1.70945523e+01	1.23474431e-32-2.48555612e-32i
-1.70319349e+01	-8.42564887e-32-4.63028993e-32i
-1.69693175e+01	1.14602309e-31+2.10081152e-32i
-1.69067001e+01	7.45010775e-32+5.73864777e-32i
-1.68440827e+01	-1.15631164e-31-2.86552359e-32i
-1.67814652e+01	-2.79002944e-32-1.53212443e-32i
-1.67188478e+01	2.52752245e-32+1.19003568e-31i
-1.66562304e+01	4.77796632e-33-1.50953981e-31i
-1.65936130e+01	-2.08977549e-31+1.64745475e-31i
-1.65309956e+01	3.11386061e-31-4.25099049e-31i
-1.64683782e+01	4.94586306e-31+2.79601556e-31i
-1.64057608e+01	-9.76909530e-31+5.01087064e-31i
-1.63431434e+01	8.17882868e-31-1.82664658e-31i
-1.62805260e+01	-2.20832746e-30+1.02676004e-30i
-1.62179086e+01	1.64548624e-30-1.91471970e-30i
-1.61552912e+01	-1.23992060e-30-4.65726456e-30i
-1.60926738e+01	4.98560651e-30+9.04542432e-30i
-1.60300564e+01	-4.11792173e-30-7.40223799e-30i
-1.59674389e+01	1.29931348e-29+7.28003678e-30i
-1.59048215e+01	-2.72421014e-29+8.72013037e-30i
-1.58422041e+01	1.02129486e-29-7.10151974e-30i
-1.57795867e+01	-1.66516409e-29-2.97963360e-29i
-1.57169693e+01	5.59829415e-29+2.08898610e-29i
-1.56543519e+01	-1.50990099e-29-1.01877232e-30i
-1.55917345e+01	-5.56323670e-30+8.99377058e-29i
-1.55291171e+01	-1.15572835e-28-1.50946537e-28i
-1.54664997e+01	1.58038682e-28+7.71078901e-29i
-1.54038823e+01	-2.47727722e-29+1.12459879e-28i
-1.53412649e+01	-2.38184688e-28-1.16850515e-28i
-1.52786475e+01	2.46120415e-28-4.46262113e-29i
-1.52160301e+01	-1.98137975e-28-1.04624658e-28i
-1.51534126e+01	-3.41251213e-28+4.48979946e-29i
-1.50907952e+01	4.99791766e-28-4.39573167e-28i
-1.50281778e+01	1.57100028e-27+7.93696305e-28i
-1.49655604e+01	-1.01738339e-27-1.31302618e-27i
-1.49029430e+01	-2.01727464e-27+1.85098085e-27i
-1.48403256e+01	3.64346483e-27+1.63101328e-27i
-1.47777082e+01	-1.69785302e-27-9.51010828e-28i
-1.47150908e+01	-3.41396900e-27+3.90864216e-27i
-1.46524734e+01	-3.71355988e-27-1.03328723e-26i
-1.45898560e+01	-6.98831754e-27-2.68136919e-27i
-1.45272386e+01	1.44280211e-26-4.01145173e-27i
-1.44646212e+01	2.79713497e-26+9.02789174e-28i
-1.44020038e+01	-1.28340869e-26+2.36286207e-26i
-1.43393863e+01	-1.56464456e-26-5.63929072e-27i
-1.42767689e+01	2.03657166e-27+5.19484378e-27i
-1.42141515e+01	1.31624704e-26+6.12825070e-26i
-1.41515341e+01	-7.07759830e-26-8.58993720e-26i
-1.40889167e+01	-8.27825290e-26-3.70145855e-26i
-1.40262993e+01	7.64392929e-26+2.88808784e-26i
-1.39636819e+01	3.99444371e-25-1.51162904e-25i
-1.39010645e+01	-4.55223949e-25+1.20191135e-25i
-1.38384471e+01	2.69294954e-25+1.35993547e-25i
-1.37758297e+01	-9.81770106e-27+4.92719568e-25i
-1.37132123e+01	-1.98801430e-25-5.25870744e-26i
-1.36505949e+01	-8.75167632e-25-7.02580179e-25i
-1.35879775e+01	-4.64536271e-25-1.29655311e-25i
-1.35253601e+01	5.88380171e-25-3.93344677e-25i
-1.34627426e+01	2.48580011e-24-3.15321644e-24i
-1.34001252e+01	2.51448180e-24+1.64310085e-24i
-1.33375078e+01	-4.76167922e-24+7.84579370e-24i
-1.32748904e+01	7.36438027e-25-7.29219655e-25i
-1.32122730e+01	-5.73204341e-24-1.15360529e-23i
-1.31496556e+01	9.05291336e-24+6.30332010e-24i
-1.30870382e+01	2.56178501e-24+9.84447416e-24i
-1.30244208e+01	-1.13248040e-23-2.50725353e-23i
-1.29618034e+01	-2.80711660e-24+3.89663183e-23i
-1.28991860e+01	4.39359525e-23-8.04977091e-23i
-1.28365686e+01	-3.09649637e-23+1.49631235e-22i
-1.27739512e+01	-1.88472932e-23-7.28096799e-23i
-1.27113338e+01	-6.83746878e-23-5.08290177e-24i
-1.26487163e+01	-8.09522031e-23-3.30935852e-24i
-1.25860989e+01	1.15981318e-22+1.31942758e-23i
-1.25234815e+01	-8.50222491e-23-6.23372311e-22i
-1.24608641e+01	8.39683222e-22+1.98742690e-22i
-1.23982467e+01	-9.54185184e-23+1.35702777e-21i
-1.23356293e+01	-1.35137662e-21-6.81339400e-22i
-1.22730119e+01	1.77448439e-22-3.39345118e-22i
-1.22103945e+01	1.08025069e-21+1.74070665e-22i
-1.21477771e+01	-1.43910689e-21-8.34862596e-22i
-1.20851597e+01	1.73944860e-21+3.60412390e-22i
-1.20225423e+01	2.29441040e-21+3.84377507e-21i
-1.19599249e+01	-8.35212717e-21-8.96200843e-21i
-1.18973075e+01	-2.19558507e-21+6.79570202e-21i
-1.18346900e+01	2.32668499e-20-1.60761451e-21i
-1.17720726e+01	-1.22392850e-20-4.49914066e-21i
-1.17094552e+01	-1.31847095e-20+4.10393052e-21i
-1.16468378e+01	2.05284581e-20+8.73498519e-21i
-1.15842204e+01	-2.16041365e-20+1.72001828e-20i
-1.15216030e+01	-9.69379934e-21-1.24215904e-20i
-1.14589856e+01	1.24943897e-20-1.69316938e-20i
-1.13963682e+01	-3.91904187e-22-1.74705168e-19i
-1.13337508e+01	9.06464215e-20+1.85404884e-19i
-1.12711334e+01	1.64685967e-20+3.29381778e-19i
-1.12085160e+01	-1.93484622e-19-3.56394770e-19i
-1.11458986e+01	-3.51014918e-19-2.10091602e-19i
-1.10832812e+01	1.12773649e-18+7.49544661e-20i
-1.10206637e+01	-9.58384898e-19+1.38712998e-19i
-1.09580463e+01	3.71042955e-19+1.15963622e-19i
-1.08954289e+01	4.28172768e-19+2.35276576e-19i
-1.08328115e+01	-2.13650329e-19+1.43189334e-18i
-1.07701941e+01	4.67667672e-21-2.26661886e-18i
-1.07075767e+01	-6.65064190e-18+1.79200680e-18i
-1.06449593e+01	8.59716150e-18-7.86017429e-18i
-1.05823419e+01	-4.43389317e-19+6.00590397e-18i
-1.05197245e+01	3.17710644e-18+7.07934235e-18i
-1.04571071e+01	-9.38903752e-18-3.15083705e-18i
-1.03944897e+01	4.72308448e-18-1.54525518e-17i
-1.03318723e+01	-3.36247607e-18+1.51964566e-17i
-1.02692549e+01	-1.37871793e-17+9.20724124e-18i
-1.02066374e+01	3.81142926e-17-1.26622584e-17i
-1.01440200e+01	-1.70386705e-17-5.01297456e-17i
-1.00814026e+01	-2.18482588e-17+2.54494217e-17i
-1.00187852e+01	9.99963188e-17+1.19440304e-16i
-9.95616781e+00	-2.40206183e-17-7.93308397e-17i
-9.89355041e+00	-2.00273880e-16+1.05142210e-16i
-9.83093300e+00	6.13240278e-17-2.00791819e-16i
-9.76831559e+00	-4.24082757e-17+1.03242979e-16i
-9.70569818e+00	2.41777798e-16-3.88028446e-17i
-9.64308078e+00	-3.54231675e-17-3.64135326e-16i
-9.58046337e+00	-5.92913238e-16+1.84727290e-16i
-9.51784596e+00	7.96452465e-16+1.32867317e-15i
-9.45522855e+00	4.89408808e-17-2.43773138e-15i
-9.39261115e+00	1.21593335e-15+2.21699788e-15i
-9.32999374e+00	-4.94134862e-15-1.26235403e-15i
-9.26737633e+00	4.65217415e-15+3.22726472e-16i
-9.20475892e+00	-2.96864393e-15-1.66682312e-16i
-9.14214152e+00	4.82187973e-15+1.47931478e-15i
-9.07952411e+00	-5.50782104e-15-5.51925399e-15i
-9.01690670e+00	2.72479219e-15+1.79263934e-15i
-8.95428929e+00	-1.92800567e-15+3.41540923e-15i
-8.89167188e+00	9.05511226e-16+6.38533686e-15i
-8.82905448e+00	4.12950567e-14-3.75119726e-14i
-8.76643707e+00	-8.29335903e-14+3.54595445e-14i
-8.70381966e+00	7.06368239e-14+7.06791747e-14i
-8.64120225e+00	-1.64509383e-14-7.46589873e-14i
-8.57858485e+00	-5.99118293e-14-2.25831205e-14i
-8.51596744e+00	-5.16836773e-14-7.97965625e-14i
-8.45335003e+00	2.76014344e-13+4.74623382e-14i
-8.39073262e+00	-5.92272487e-15+3.12020536e-13i
-8.32811522e+00	-5.69978044e-13-9.66861556e-14i
-8.26549781e+00	7.70400555e-14-4.25961881e-13i
-8.20288040e+00	4.20793442e-13-1.63759350e-13i
-8.14026299e+00	1.59050667e-12-3.27912783e-13i
-8.07764559e+00	-1.36280623e-12+2.03618734e-12i
-8.01502818e+00	-2.24438879e-12+1.48461727e-12i
-7.95241077e+00	1.17826871e-12-2.61550314e-12i
-7.88979336e+00	-2.79267177e-12-3.72402870e-12i
-7.82717595e+00	9.42716385e-12-3.30928953e-12i
-7.76455855e+00	-3.67271635e-12+1.55508696e-11i
-7.70194114e+00	-1.92185535e-12-2.52854401e-12i
-7.63932373e+00	-3.96987908e-12-7.81132759e-12i
-7.57670632e+00	-2.65351087e-12-9.05394089e-12i
-7.51408892e+00	-1.96669180e-12+1.59006842e-11i
-7.45147151e+00	3.02414538e-11-8.78863969e-12i
-7.38885410e+00	-1.58039256e-11+3.00317912e-11i
-7.32623669e+00	-1.96995793e-11-4.80817254e-11i
-7.26361929e+00	-7.44415492e-12+1.99293619e-11i
-7.20100188e+00	3.86097017e-11+8.06150029e-11i
-7.13838447e+00	-1.06506394e-10-1.22599809e-10i
-7.07576706e+00	9.98171637e-11-3.76017364e-12i
-7.01314966e+00	3.01399943e-11-1.12089096e-10i
-6.95053225e+00	-1.86272896e-10+2.62802314e-10i
-6.88791484e+00	1.93209991e-10-6.69941554e-10i
-6.82529743e+00	4.68170009e-10+1.47917176e-09i
-6.76268003e+00	2.79710365e-11-1.20705301e-09i
-6.70006262e+00	-9.82452298e-10+6.43699173e-10i
-6.63744521e+00	-1.58113314e-10+3.36214158e-10i
-6.57482780e+00	-2.73642140e-09-1.69246341e-09i
-6.51221039e+00	4.29003814e-09-5.90779947e-10i
-6.44959299e+00	5.54271076e-09-1.51426341e-09i
-6.38697558e+00	-3.04394414e-10+6.09544208e-09i
-6.32435817e+00	-2.09056240e-08+4.53577938e-09i
-6.26174076e+00	2.09096716e-08-9.20480161e-09i
-6.19912336e+00	-4.34266426e-09-9.34322863e-09i
-6.13650595e+00	3.11428600e-09+1.94360455e-08i
-6.07388854e+00	3.45631161e-08+4.09368847e-08i
-6.01127113e+00	-1.19731744e-07-7.21623053e-08i
-5.94865373e+00	1.08841522e-08-2.91028045e-08i
-5.88603632e+00	1.38918558e-07+9.93952083e-08i
-5.82341891e+00	1.37223389e-08+1.29108868e-08i
-5.76080150e+00	-7.08414572e-08-2.51824175e-07i
-5.69818410e+00	-1.91356792e-07+1.98522972e-07i
-5.63556669e+00	1.95125640e-07+1.89751043e-07i
-5.57294928e+00	2.36317005e-07-8.94110738e-08i
-5.51033187e+00	-7.80158802e-07-1.27162847e-07i
-5.44771446e+00	8.64988984e-08-5.15710297e-07i
-5.38509706e+00	2.18509937e-06-1.20139680e-06i
-5.32247965e+00	8.48911233e-09+5.03156361e-06i
-5.25986224e+00	-7.16620618e-06-7.95305978e-07i
-5.19724483e+00	3.43410585e-06-8.84369769e-06i
-5.13462743e+00	1.41090053e-05+5.46976250e-06i
-5.07201002e+00	-1.63241817e-05+9.75712698e-06i
-5.00939261e+00	-1.18114031e-05-5.80241370e-06i
-4.94677520e+00	6.59146918e-06-3.08142559e-05i
-4.88415780e+00	6.14534108e-05+6.73483828e-06i
-4.82154039e+00	4.57360598e-06+9.19527212e-05i
-4.75892298e+00	-1.84301568e-04+1.28527427e-05i
-4.69630557e+00	2.28434384e-06-2.39439636e-04i
-4.63368817e+00	3.80547203e-04-7.19175383e-05i
-4.57107076e+00	9.40412608e-05+6.88923357e-04i
-4.50845335e+00	-1.04303459e-03+1.09217082e-04i
-4.44583594e+00	-1.78200475e-04-1.36373187e-03i
-4.38321853e+00	1.57522736e-03-1.76034526e-04i
-4.32060113e+00	1.72856782e-04+2.08240132e-03i
-4.25798372e+00	-2.45110608e-03-5.71891770e-05i
-4.19536631e+00	3.70881458e-04-3.07551330e-03i
-4.13274890e+00	3.45199763e-03+1.10616317e-03i
-4.07013150e+00	-2.06098246e-03+3.72574883e-03i
-4.00751409e+00	-3.26304587e-03-3.68568350e-03i
-3.94489668e+00	4.52277381e-03-8.51560631e-04i
-3.88227927e+00	-8.16465390e-04+2.50617493e-03i
-3.81966187e+00	-1.20949061e-03-1.70517068e-04i
-3.75704446e+00	-1.53040837e-04-7.57857209e-04i
-3.69442705e+00	5.60218128e-04-6.37403484e-04i
-3.63180964e+00	8.17782838e-04+5.73433242e-04i
-3.56919224e+00	-4.47830046e-04+7.83913502e-04i
-3.50657483e+00	-7.10545382e-04-2.14433160e-04i
-3.44395742e+00	2.55841753e-04-6.03726191e-04i
-3.38134001e+00	3.54124692e-04+1.88744950e-04i
-3.31872260e+00	-8.48605051e-05+2.38132783e-04i
-3.25610520e+00	-1.47335088e-04-4.24179541e-05i
-3.19348779e+00	-1.00782759e-05-1.02927786e-04i
-3.13087038e+00	7.46396960e-05-1.04138765e-06i
-3.06825297e+00	3.01286945e-05+3.69378384e-05i
-3.00563557e+00	-4.58652779e-05+2.93293348e-05i
-2.94301816e+00	-1.84628949e-05-2.92171278e-05i
-2.88040075e+00	1.91437852e-05-1.45410752e-05i
-2.81778334e+00	1.35720969e-05+1.12442927e-05i
-2.75516594e+00	-1.05180170e-05+1.04915368e-05i
-2.69254853e+00	-5.69757199e-06-5.49991595e-06i
-2.62993112e+00	2.39475795e-06-5.66362091e-06i
-2.56731371e+00	4.31692405e-06+9.86331437e-07i
-2.50469631e+00	2.78590795e-08+3.47583356e-06i
-2.44207890e+00	-2.75838482e-06+3.36690907e-07i
-2.37946149e+00	-1.73984762e-07-1.99495334e-06i
-2.31684408e+00	1.35757943e-06-2.81765788e-08i
-2.25422668e+00	6.38632645e-08+1.06068497e-06i
-2.19160927e+00	-9.09456586e-07-4.69975875e-07i
-2.12899186e+00	5.53979491e-07-2.05792893e-07i
-2.06637445e+00	1.17361868e-08+3.44169788e-07i
-2.00375704e+00	-2.31057784e-07-1.54358924e-07i
-1.94113964e+00	1.89897055e-07-7.61695489e-08i
-1.87852223e+00	-3.27046417e-08+1.63832024e-07i
-1.81590482e+00	-9.18388632e-08-5.27515813e-08i
-1.75328741e+00	4.10377201e-08-4.19927266e-08i
-1.69067001e+00	2.17728224e-08+1.68710294e-08i
-1.62805260e+00	3.99513735e-09+9.18460114e-09i
-1.56543519e+00	-6.01542602e-09+5.25956938e-09i
-1.50281778e+00	-1.59471518e-08-5.87417959e-09i
-1.44020038e+00	5.48060130e-09-9.90275176e-09i
-1.37758297e+00	9.39393639e-09+8.91383278e-09i
-1.31496556e+00	-5.92171692e-09+4.47065244e-09i
-1.25234815e+00	-2.56665698e-09-4.91285701e-09i
-1.18973075e+00	2.47922823e-09-3.75322914e-09i
-1.12711334e+00	2.45579954e-09+2.42015360e-09i
-1.06449593e+00	-5.91796737e-10+2.41212709e-09i
-1.00187852e+00	-2.18495836e-09+1.95426864e-10i
-9.39261115e-01	-5.54420289e-10-1.92898069e-09i
-8.76643707e-01	1.84544147e-09-7.38558855e-10i
-8.14026299e-01	4.03564276e-10+1.47862836e-09i
-7.51408892e-01	-1.09389937e-09+3.90244156e-10i
-6.88791484e-01	-2.94914123e-10-8.32251257e-10i
-6.26174076e-01	6.38339071e-10-3.48061742e-10i
-5.63556669e-01	2.71748130e-10+4.95578794e-10i
-5.00939261e-01	-3.71871554e-10+3.32798486e-10i
-4.38321853e-01	-2.75239769e-10-2.95717243e-10i
-3.75704446e-01	2.85409704e-10-2.57095235e-10i
-3.13087038e-01	1.88129690e-10+2.31123738e-10i
-2.50469631e-01	-2.65099672e-10+1.34746233e-10i
-1.87852223e-01	-1.24215225e-10-2.11363883e-10i
-1.25234815e-01	2.78528024e-10-1.14589261e-10i
-6.26174076e-02	1.36848190e-10+2.79150362e-10i
0.00000000e+00	-3.46118370e-10+4.23872754e-26i
6.26174076e-02	1.36848190e-10-2.79150362e-10i
1.25234815e-01	2.78528024e-10+1.14589261e-10i
1.87852223e-01	-1.24215225e-10+2.11363883e-10i
2.50469631e-01	-2.65099672e-10-1.34746233e-10i
3.13087038e-01	1.88129690e-10-2.31123738e-10i
3.75704446e-01	2.85409704e-10+2.57095235e-10i
4.38321853e-01	-2.75239769e-10+2.95717243e-10i
5.00939261e-01	-3.71871554e-10-3.32798486e-10i
5.63556669e-01	2.71748130e-10-4.95578794e-10i
6.26174076e-01	6.38339071e-10+3.48061742e-10i
6.88791484e-01	-2.94914123e-10+8.32251257e-10i
7.51408892e-01	-1.09389937e-09-3.90244156e-10i
8.14026299e-01	4.03564276e-10-1.47862836e-09i
8.76643707e-01	1.84544147e-09+7.38558855e-10i
9.39261115e-01	-5.54420289e-10+1.92898069e-09i
1.00187852e+00	-2.18495836e-09-1.95426864e-10i
1.06449593e+00	-5.91796737e-10-2.41212709e-09i
1.12711334e+00	2.45579954e-09-2.42015360e-09i
1.18973075e+00	2.47922823e-09+3.75322914e-09i
1.25234815e+00	-2.56665698e-09+4.91285701e-09i
1.31496556e+00	-5.92171692e-09-4.47065244e-09i
1.37758297e+00	9.39393639e-09-8.91383278e-09i
1.44020038e+00	5.48060130e-09+9.90275176e-09i
1.50281778e+00	-1.59471518e-08+5.87417959e-09i
1.56543519e+00	-6.01542602e-09-5.25956938e-09i
1.62805260e+00	3.99513735e-09-9.18460114e-09i
1.69067001e+00	2.17728224e-08-1.68710294e-08i
1.75328741e+00	4.10377201e-08+4.19927266e-08i
1.81590482e+00	-9.18388632e-08+5.27515813e-08i
1.87852223e+00	-3.27046417e-08-1.63832024e-07i
1.94113964e+00	1.89897055e-07+7.61695489e-08i
2.00375704e+00	-2.31057784e-07+1.54358924e-07i
2.06637445e+00	1.17361868e-08-3.44169788e-07i
2.12899186e+00	5.53979491e-07+2.05792893e-07i
2.19160927e+00	-9.09456586e-07+4.69975875e-07i
2.25422668e+00	6.38632645e-08-1.06068497e-06i
2.31684408e+00	1.35757943e-06+2.81765788e-08i
2.37946149e+00	-1.73984762e-07+1.99495334e-06i
2.44207890e+00	-2.75838482e-06-3.36690907e-07i
2.50469631e+00	2.78590795e-08-3.47583356e-06i
2.56731371e+00	4.31692405e-06-9.86331437e-07i
2.62993112e+00	2.39475795e-06+5.66362091e-06i
2.69254853e+00	-5.69757199e-06+5.49991595e-06i
2.75516594e+00	-1.05180170e-05-1.04915368e-05i
2.81778334e+00	1.35720969e-05-1.12442927e-05i
2.88040075e+00	1.91437852e-05+1.45410752e-05i
2.94301816e+00	-1.84628949e-05+2.92171278e-05i
3.00563557e+00	-4.58652779e-05-2.93293348e-05i
3.06825297e+00	3.01286945e-05-3.69378384e-05i
3.13087038e+00	7.46396960e-05+1.04138765e-06i
3.19348779e+00	-1.00782759e-05+1.02927786e-04i
3.25610520e+00	-1.47335088e-04+4.24179541e-05i
3.31872260e+00	-8.48605051e-05-2.38132783e-04i
3.38134001e+00	3.54124692e-04-1.88744950e-04i
3.44395742e+00	2.55841753e-04+6.03726191e-04i
3.50657483e+00	-7.10545382e-04+2.14433160e-04i
3.56919224e+00	-4.47830046e-04-7.83913502e-04i
3.63180964e+00	8.17782838e-04-5.73433242e-04i
3.69442705e+00	5.60218128e-04+6.37403484e-04i
3.75704446e+00	-1.53040837e-04+7.57857209e-04i
3.81966187e+00	-1.20949061e-03+1.70517068e-04i
3.88227927e+00	-8.16465390e-04-2.50617493e-03i
3.94489668e+00	4.52277381e-03+8.51560631e-04i
4.00751409e+00	-3.26304587e-03+3.68568350e-03i
4.07013150e+00	-2.06098246e-03-3.72574883e-03i
4.13274890e+00	3.45199763e-03-1.10616317e-03i
4.19536631e+00	3.70881458e-04+3.07551330e-03i
4.25798372e+00	-2.45110608e-03+5.71891770e-05i
4.32060113e+00	1.72856782e-04-2.08240132e-03i
4.38321853e+00	1.57522736e-03+1.76034526e-04i
4.44583594e+00	-1.78200475e-04+1.36373187e-03i
4.50845335e+00	-1.04303459e-03-1.09217082e-04i
4.57107076e+00	9.40412608e-05-6.88923357e-04i
4.63368817e+00	3.80547203e-04+7.19175383e-05i
4.69630557e+00	2.28434384e-06+2.39439636e-04i
4.75892298e+00	-1.84301568e-04-1.28527427e-05i
4.82154039e+00	4.57360598e-06-9.19527212e-05i
4.88415780e+00	6.14534108e-05-6.73483828e-06i
4.94677520e+00	6.59146918e-06+3.08142559e-05i
5.00939261e+00	-1.18114031e-05+5.80241370e-06i
5.07201002e+00	-1.63241817e-05-9.75712698e-06i
5.13462743e+00	1.41090053e-05-5.46976250e-06i
5.19724483e+00	3.43410585e-06+8.84369769e-06i
5.25986224e+00	-7.16620618e-06+7.95305978e-07i
5.32247965e+00	8.48911233e-09-5.03156361e-06i
5.38509706e+00	2.18509937e-06+1.20139680e-06i
5.44771446e+00	8.64988984e-08+5.15710297e-07i
5.51033187e+00	-7.80158802e-07+1.27162847e-07i
5.57294928e+00	2.36317005e-07+8.94110738e-08i
5.63556669e+00	1.95125640e-07-1.89751043e-07i
5.69818410e+00	-1.91356792e-07-1.98522972e-07i
5.76080150e+00	-7.08414572e-08+2.51824175e-07i
5.82341891e+00	1.37223389e-08-1.29108868e-08i
5.88603632e+00	1.38918558e-07-9.93952083e-08i
5.94865373e+00	1.08841522e-08+2.91028045e-08i
6.01127113e+00	-1.19731744e-07+7.21623053e-08i
6.07388854e+00	3.45631161e-08-4.09368847e-08i
6.13650595e+00	3.11428600e-09-1.94360455e-08i
6.19912336e+00	-4.34266426e-09+9.34322863e-09i
6.26174076e+00	2.09096716e-08+9.20480161e-09i
6.32435817e+00	-2.09056240e-08-4.53577938e-09i
6.38697558e+00	-3.04394414e-10-6.09544208e-09i
6.44959299e+00	5.54271076e-09+1.51426341e-09i
6.51221039e+00	4.29003814e-09+5.90779947e-10i
6.57482780e+00	-2.73642140e-09+1.69246341e-09i
6.63744521e+00	-1.58113314e-10-3.36214158e-10i
6.70006262e+00	-9.82452298e-10-6.43699173e-10i
6.76268003e+00	2.79710365e-11+1.20705301e-09i
6.82529743e+00	4.68170009e-10-1.47917176e-09i
6.88791484e+00	1.93209991e-10+6.69941554e-10i
6.95053225e+00	-1.86272896e-10-2.62802314e-10i
7.01314966e+00	3.01399943e-11+1.12089096e-10i
7.07576706e+00	9.98171637e-11+3.76017364e-12i
7.13838447e+00	-1.06506394e-10+1.22599809e-10i
7.20100188e+00	3.86097017e-11-8.06150029e-11i
7.26361929e+00	-7.44415492e-12-1.99293619e-11i
7.32623669e+00	-1.96995793e-11+4.80817254e-11i
7.38885410e+00	-1.58039256e-11-3.00317912e-11i
7.45147151e+00	3.02414538e-11+8.78863969e-12i
7.51408892e+00	-1.96669180e-12-1.59006842e-11i
7.57670632e+00	-2.65351087e-12+9.05394089e-12i
7.63932373e+00	-3.96987908e-12+7.81132759e-12i
7.70194114e+00	-1.92185535e-12+2.52854401e-12i
7.76455855e+00	-3.67271635e-12-1.55508696e-11i
7.82717595e+00	9.42716385e-12+3.30928953e-12i
7.88979336e+00	-2.79267177e-12+3.72402870e-12i
7.95241077e+00	1.17826871e-12+2.61550314e-12i
8.01502818e+00	-2.24438879e-12-1.48461727e-12i
8.07764559e+00	-1.36280623e-12-2.03618734e-12i
8.14026299e+00	1.59050667e-12+3.27912783e-13i
8.20288040e+00	4.20793442e-13+1.63759350e-13i
8.26549781e+00	7.70400555e-14+4.25961881e-13i
8.32811522e+00	-5.69978044e-13+9.66861556e-14i
8.39073262e+00	-5.92272487e-15-3.12020536e-13i
8.45335003e+00	2.76014344e-13-4.74623382e-14i
8.51596744e+00	-5.16836773e-14+7.97965625e-14i
8.57858485e+00	-5.99118293e-14+2.25831205e-14i
8.64120225e+00	-1.64509383e-14+7.46589873e-14i
8.70381966e+00	7.06368239e-14-7.06791747e-14i
8.76643707e+00	-8.29335903e-14-3.54595445e-14i
8.82905448e+00	4.12950567e-14+3.75119726e-14i
8.89167188e+00	9.05511226e-16-6.38533686e-15i
8.95428929e+00	-1.92800567e-15-3.41540923e-15i
9.01690670e+00	2.72479219e-15-1.79263934e-15i
9.07952411e+00	-5.50782104e-15+5.51925399e-15i
9.14214152e+00	4.82187973e-15-1.47931478e-15i
9.20475892e+00	-2.96864393e-15+1.66682312e-16i
9.26737633e+00	4.65217415e-15-3.22726472e-16i
9.32999374e+00	-4.94134862e-15+1.26235403e-15i
9.39261115e+00	1.21593335e-15-2.21699788e-15i
9.45522855e+00	4.89408808e-17+2.43773138e-15i
9.51784596e+00	7.96452465e-16-1.32867317e-15i
9.58046337e+00	-5.92913238e-16-1.84727290e-16i
9.64308078e+00	-3.54231675e-17+3.64135326e-16i
9.70569818e+00	2.41777798e-16+3.88028446e-17i
9.76831559e+00	-4.24082757e-17-1.03242979e-16i
9.83093300e+00	6.13240278e-17+2.00791819e-16i
9.89355041e+00	-2.00273880e-16-1.05142210e-16i
9.95616781e+00	-2.40206183e-17+7.93308397e-17i
1.00187852e+01	9.99963188e-17-1.19440304e-16i
1.00814026e+01	-2.18482588e-17-2.54494217e-17i
1.01440200e+01	-1.70386705e-17+5.01297456e-17i
1.02066374e+01	3.81142926e-17+1.26622584e-17i
1.02692549e+01	-1.37871793e-17-9.20724124e-18i
1.03318723e+01	-3.36247607e-18-1.51964566e-17i
1.03944897e+01	4.72308448e-18+1.54525518e-17i
1.04571071e+01	-9.38903752e-18+3.15083705e-18i
1.05197245e+01	3.17710644e-18-7.07934235e-18i
1.05823419e+01	-4.43389317e-19-6.00590397e-18i
1.06449593e+01	8.59716150e-18+7.86017429e-18i
1.07075767e+01	-6.65064190e-18-1.79200680e-18i
1.07701941e+01	4.67667672e-21+2.26661886e-18i
1.08328115e+01	-2.13650329e-19-1.43189334e-18i
1.08954289e+01	4.28172768e-19-2.35276576e-19i
1.09580463e+01	3.71042955e-19-1.15963622e-19i
1.10206637e+01	-9.58384898e-19-1.38712998e-19i
1.10832812e+01	1.12773649e-18-7.49544661e-20i
1.11458986e+01	-3.51014918e-19+2.10091602e-19i
1.12085160e+01	-1.93484622e-19+3.56394770e-19i
1.12711334e+01	1.64685967e-20-3.29381778e-19i
1.13337508e+01	9.06464215e-20-1.85404884e-19i
1.13963682e+01	-3.91904187e-22+1.74705168e-19i
1.14589856e+01	1.24943897e-20+1.69316938e-20i
1.15216030e+01	-9.69379934e-21+1.24215904e-20i
1.15842204e+01	-2.16041365e-20-1.72001828e-20i
1.16468378e+01	2.05284581e-20-8.73498519e-21i
1.17094552e+01	-1.31847095e-20-4.10393052e-21i
1.17720726e+01	-1.22392850e-20+4.49914066e-21i
1.18346900e+01	2.32668499e-20+1.60761451e-21i
1.18973075e+01	-2.19558507e-21-6.79570202e-21i
1.19599249e+01	-8.35212717e-21+8.96200843e-21i
1.20225423e+01	2.29441040e-21-3.84377507e-21i
1.20851597e+01	1.73944860e-21-3.60412390e-22i
1.21477771e+01	-1.43910689e-21+8.34862596e-22i
1.22103945e+01	1.08025069e-21-1.74070665e-22i
1.22730119e+01	1.77448439e-22+3.39345118e-22i
1.23356293e+01	-1.35137662e-21+6.81339400e-22i
1.23982467e+01	-9.54185184e-23-1.35702777e-21i
1.24608641e+01	8.39683222e-22-1.98742690e-22i
1.25234815e+01	-8.50222491e-23+6.23372311e-22i
1.25860989e+01	1.15981318e-22-1.31942758e-23i
1.26487163e+01	-8.09522031e-23+3.30935852e-24i
1.27113338e+01	-6.83746878e-23+5.08290177e-24i
1.27739512e+01	-1.88472932e-23+7.28096799e-23i
1.28365686e+01	-3.09649637e-23-1.49631235e-22i
1.28991860e+01	4.39359525e-23+8.04977091e-23i
1.29618034e+01	-2.80711660e-24-3.89663183e-23i
1.30244208e+01	-1.13248040e-23+2.50725353e-23i
1.30870382e+01	2.56178501e-24-9.84447416e-24i
1.31496556e+01	9.05291336e-24-6.30332010e-24i
1.32122730e+01	-5.73204341e-24+1.15360529e-23i
1.32748904e+01	7.36438027e-25+7.29219655e-25i
1.33375078e+01	-4.76167922e-24-7.84579370e-24i
1.34001252e+01	2.51448180e-24-1.64310085e-24i
1.34627426e+01	2.48580011e-24+3.15321644e-24i
1.35253601e+01	5.88380171e-25+3.93344677e-25i
1.35879775e+01	-4.64536271e-25+1.29655311e-25i
1.36505949e+01	-8.75167632e-25+7.02580179e-25i
1.37132123e+01	-1.98801430e-25+5.25870744e-26i
1.37758297e+01	-9.81770106e-27-4.92719568e-25i
1.38384471e+01	2.69294954e-25-1.35993547e-25i
1.39010645e+01	-4.55223949e-25-1.20191135e-25i
1.39636819e+01	3.99444371e-25+1.51162904e-25i
1.40262993e+01	7.64392929e-26-2.88808784e-26i
1.40889167e+01	-8.27825290e-26+3.70145855e-26i
1.41515341e+01	-7.07759830e-26+8.58993720e-26i
1.42141515e+01	1.31624704e-26-6.12825070e-26i
1.42767689e+01	2.03657166e-27-5.19484378e-27i
1.43393863e+01	-1.56464456e-26+5.63929072e-27i
1.44020038e+01	-1.28340869e-26-2.36286207e-26i
1.44646212e+01	2.79713497e-26-9.02789174e-28i
1.45272386e+01	1.44280211e-26+4.01145173e-27i
1.45898560e+01	-6.98831754e-27+2.68136919e-27i
1.46524734e+01	-3.71355988e-27+1.03328723e-26i
1.47150908e+01	-3.41396900e-27-3.90864216e-27i
1.47777082e+01	-1.69785302e-27+9.51010828e-28i
1.48403256e+01	3.64346483e-27-1.63101328e-27i
1.49029430e+01	-2.01727464e-27-1.85098085e-27i
1.49655604e+01	-1.01738339e-27+1.31302618e-27i
1.50281778e+01	1.57100028e-27-7.93696305e-28i
1.50907952e+01	4.99791766e-28+4.39573167e-28i
1.51534126e+01	-3.41251213e-28-4.48979946e-29i
1.52160301e+01	-1.98137975e-28+1.04624658e-28i
1.52786475e+01	2.46120415e-28+4.46262113e-29i
1.53412649e+01	-2.38184688e-28+1.16850515e-28i
1.54038823e+01	-2.47727722e-29-1.12459879e-28i
1.54664997e+01	1.58038682e-28-7.71078901e-29i
1.55291171e+01	-1.15572835e-28+1.50946537e-28i
1.55917345e+01	-5.56323670e-30-8.99377058e-29i
1.56543519e+01	-1.50990099e-29+1.01877232e-30i
1.57169693e+01	5.59829415e-29-2.08898610e-29i
1.57795867e+01	-1.66516409e-29+2.97963360e-29i
1.58422041e+01	1.02129486e-29+7.10151974e-30i
1.59048215e+01	-2.72421014e-29-8.72013037e-30i
1.59674389e+01	1.29931348e-29-7.28003678e-30i
1.60300564e+01	-4.11792173e-30+7.40223799e-30i
1.60926738e+01	4.98560651e-30-9.04542432e-30i
1.61552912e+01	-1.23992060e-30+4.65726456e-30i
1.62179086e+01	1.64548624e-30+1.91471970e-30i
1.62805260e+01	-2.20832746e-30-1.02676004e-30i
1.63431434e+01	8.17882868e-31+1.82664658e-31i
1.64057608e+01	-9.76909530e-31-5.01087064e-31i
1.64683782e+01	4.94586306e-31-2.79601556e-31i
1.65309956e+01	3.11386061e-31+4.25099049e-31i
1.65936130e+01	-2.08977549e-31-1.64745475e-31i
1.66562304e+01	4.77796632e-33+1.50953981e-31i
1.67188478e+01	2.52752245e-32-1.19003568e-31i
1.67814652e+01	-2.79002944e-32+1.53212443e-32i
1.68440827e+01	-1.15631164e-31+2.86552359e-32i
1.69067001e+01	7.45010775e-32-5.73864777e-32i
1.69693175e+01	1.14602309e-31-2.10081152e-32i
1.70319349e+01	-8.42564887e-32+4.63028993e-32i
1.70945523e+01	1.23474431e-32+2.48555612e-32i
1.71571697e+01	-2.29226565e-32-1.68977392e-32i
1.72197871e+01	2.50218344e-33-1.71425330e-32i
1.72824045e+01	1.73362490e-32-9.56654275e-34i
1.73450219e+01	-7.47022901e-34+7.07658794e-33i
1.74076393e+01	-7.10313260e-33-2.48195905e-33i
1.74702567e+01	2.42117487e-33+7.48050452e-33i
1.75328741e+01	2.14119766e-33-3.20616505e-33i
1.75954915e+01	-1.91535940e-33-4.87356305e-33i
1.76581090e+01	-1.05764868e-33+3.50293310e-33i
1.77207264e+01	1.20043431e-33+1.97548610e-33i
1.77833438e+01	4.76299075e-34-2.35331625e-33i
1.78459612e+01	-1.09750457e-33+2.53811670e-34i
1.79085786e+01	2.71502922e-34-9.51720117e-38i
1.79711960e+01	4.90692425e-35+2.24781547e-35i
1.80338134e+01	2.47738720e-34+2.54084115e-34i
1.80964308e+01	-7.97078004e-35-4.97179319e-35i
1.81590482e+01	-6.93731263e-35-2.23092279e-34i
1.82216656e+01	-9.45428722e-35+1.81860380e-34i
1.82842830e+01	4.70370164e-35-6.09199735e-35i
1.83469004e+01	7.05478698e-35+2.74797097e-35i
1.84095178e+01	-6.97433471e-36-4.94946374e-35i
1.84721353e+01	-3.57788345e-35+3.97460159e-35i
1.85347527e+01	7.78145169e-37-1.24568813e-35i
1.85973701e+01	-7.39630549e-36+2.02409383e-35i
1.86599875e+01	2.66621418e-35-3.60953426e-35i
1.87226049e+01	-3.89865300e-36+1.47178330e-35i
1.87852223e+01	-1.04925039e-35+4.35693461e-36i
1.88478397e+01	4.06264195e-36+6.45678281e-36i
1.89104571e+01	-3.76530473e-36-7.60298921e-36i
1.89730745e+01	2.58365081e-36-3.62801593e-36i
1.90356919e+01	1.04563084e-36+4.05032259e-36i
1.90983093e+01	-1.06824984e-36+1.61073074e-37i
1.91609267e+01	-5.19191669e-37+3.67936086e-37i
1.92235441e+01	-1.67580245e-37-1.98654915e-36i
1.92861616e+01	8.72009304e-37+6.19360036e-37i
1.93487790e+01	-9.45371219e-39+1.67887550e-37i
1.94113964e+01	-1.68701229e-37+3.21658158e-37i
1.94740138e+01	7.09927826e-38-2.34482745e-37i
1.95366312e+01	-1.57769579e-37+3.19206918e-38i
1.95992486e+01	1.70470326e-38-1.19738935e-38i
1.96618660e+01	7.62383910e-38-7.58509251e-38i
1.97244834e+01	9.75828291e-39+7.85469445e-38i
1.97871008e+01	-2.16617842e-38+9.54028407e-40i
1.98497182e+01	1.18564055e-38-1.01651188e-38i
1.99123356e+01	-3.18456735e-38+1.21071282e-38i
1.99749530e+01	1.38413621e-38-2.37122607e-39i
2.00375704e+01	-1.86324559e-39-8.65957054e-39i
2.01001879e+01	-4.67156939e-39-4.58249579e-39i
2.01628053e+01	1.17296875e-38+3.35220930e-39i
2.02254227e+01	-3.92700139e-39+2.13638494e-41i
2.02880401e+01	7.66962502e-41+4.96025335e-39i
2.03506575e+01	-7.40195393e-40-2.63609382e-39i
2.04132749e+01	-8.98322402e-40-6.17712876e-40i
2.04758923e+01	4.08555052e-40+4.84548586e-40i
2.05385097e+01	1.10134015e-39-2.04663668e-40i
2.06011271e+01	-8.90954613e-40+6.21474941e-40i
2.06637445e+01	-1.52302997e-40+4.63246748e-42i
2.07263619e+01	-2.13383195e-40-5.78143794e-40i
2.07889793e+01	3.35217197e-40-5.36981894e-41i
2.08515967e+01	-4.56279321e-41+1.66992065e-40i
2.09142142e+01	1.33074148e-40-2.51482055e-41i
2.09768316e+01	2.06812964e-41-3.15964634e-41i
2.10394490e+01	-4.51805326e-41+7.25353132e-41i
2.11020664e+01	-8.21299950e-41+6.61427553e-41i
2.11646838e+01	3.81958296e-41-4.75981289e-41i
2.12273012e+01	2.18049801e-41-5.30422298e-41i
2.12899186e+01	-3.84420579e-41+5.38472299e-41i
2.13525360e+01	3.49763773e-42-2.52134672e-41i
2.14151534e+01	1.15323590e-41-2.88446096e-42i
2.14777708e+01	4.63862158e-42-1.22881246e-42i
2.15403882e+01	9.93933480e-43+5.35628639e-42i
2.16030056e+01	4.98041238e-44+7.73291454e-42i
2.16656230e+01	-5.70010060e-42-7.21838711e-42i
2.17282405e+01	-2.32002635e-42+2.57405435e-42i
2.17908579e+01	2.81601118e-42-1.27920749e-42i
2.18534753e+01	1.26809495e-42-1.80549256e-42i
2.19160927e+01	-4.03830164e-43+9.78202433e-43i
2.19787101e+01	-5.08723709e-43+1.33392532e-43i
2.20413275e+01	5.19037698e-43+1.50539822e-43i
2.21039449e+01	-1.13873467e-43-5.42968652e-44i
2.21665623e+01	6.45976831e-44+2.42130990e-43i
2.22291797e+01	-1.00736795e-43-2.50781711e-43i
2.22917971e+01	-1.28691472e-43+3.52141052e-44i
2.23544145e+01	9.00352142e-44+8.21031528e-44i
2.24170319e+01	5.16589545e-44-8.94839093e-44i
2.24796493e+01	-5.89091933e-44+9.78145050e-45i
2.25422668e+01	9.13352340e-45+2.19472004e-44i
2.26048842e+01	1.61707590e-44+2.73700118e-44i
2.26675016e+01	2.43797116e-45-4.20791396e-44i
2.27301190e+01	-2.52195708e-44+1.59442244e-45i
2.27927364e+01	1.06526418e-44+7.51502212e-45i
2.28553538e+01	7.34088351e-45-5.19607931e-46i
2.29179712e+01	1.01640183e-44-3.85348142e-46i
2.29805886e+01	-1.33283458e-44+3.45402528e-45i
2.30432060e+01	-6.81275303e-46-1.78893556e-45i
2.31058234e+01	4.71966407e-45+2.31773569e-45i
2.31684408e+01	-2.32119025e-45-2.33626566e-45i
2.32310582e+01	1.12640996e-46+1.29116595e-45i
2.32936756e+01	-3.59197658e-46-7.39713514e-46i
2.33562930e+01	9.63207770e-46+1.42230841e-46i
2.34189105e+01	-1.03599240e-45+7.25983690e-46i
2.34815279e+01	2.96383988e-46-9.22666320e-46i
2.35441453e+01	1.13463136e-47+1.64299462e-47i
2.36067627e+01	3.26691904e-47+2.80524610e-46i
2.36693801e+01	1.96700364e-46+7.00380574e-49i
2.37319975e+01	-2.87961432e-46-1.13972691e-46i
2.37946149e+01	9.83686148e-47+4.17019394e-47i
2.38572323e+01	5.59767282e-47-3.69117974e-47i
2.39198497e+01	-4.36932183e-47+4.52005611e-48i
2.39824671e+01	2.25276980e-47+5.39879326e-47i
2.40450845e+01	1.38322402e-48-1.19943062e-47i
2.41077019e+01	-1.67628501e-47-2.14461530e-47i
2.41703193e+01	-9.73819616e-48+1.82481070e-48i
2.42329368e+01	1.45043392e-47+9.99462261e-48i
2.42955542e+01	-1.29393704e-48-7.97889505e-48i
2.43581716e+01	2.32635771e-48-2.21995767e-48i
2.44207890e+01	-3.31002236e-48+5.80378723e-48i
2.44834064e+01	-7.55678899e-50+7.41942361e-49i
2.45460238e+01	1.69583677e-48-2.66576852e-48i
2.46086412e+01	-8.92599192e-49-1.06461826e-48i
2.46712586e+01	2.39879503e-49+1.94370388e-48i
2.47338760e+01	-1.30656857e-49-1.99284857e-50i
2.47964934e+01	5.32338822e-50-4.03050856e-49i
2.48591108e+01	5.11351277e-50-2.83917398e-50i
2.49217282e+01	-1.07720502e-49+1.05610996e-49i
2.49843456e+01	-5.86050974e-50-3.01121277e-50i
2.50469631e+01	1.87555631e-49-4.18769119e-50i
2.51095805e+01	-1.74869119e-49+9.31454810e-50i
2.51721979e+01	7.75690638e-50-1.85683414e-50i
2.52348153e+01	-3.73748370e-50-6.67851495e-50i
2.52974327e+01	5.05008519e-50+1.19647137e-50i
2.53600501e+01	-1.90170431e-50+2.83465437e-50i
2.54226675e+01	-4.10987984e-50+1.40649003e-50i
2.54852849e+01	4.18940209e-50-1.78759564e-50i
2.55479023e+01	-1.13766967e-50-1.76639372e-50i
2.56105197e+01	-1.22295981e-50+1.01567925e-50i
2.56731371e+01	1.55312759e-50+2.07622329e-51i
2.57357545e+01	1.05463562e-51+4.03658844e-52i
2.57983719e+01	-3.98675496e-51-9.33123304e-52i
2.58609894e+01	-1.95736238e-51+1.22037364e-51i
2.59236068e+01	4.78341679e-52-1.70506873e-51i
2.59862242e+01	3.04207460e-51+1.15025110e-51i
2.60488416e+01	-1.99968086e-51-8.55513554e-53i
2.61114590e+01	-9.38803028e-53+2.82274428e-52i
2.61740764e+01	-2.10629509e-52-6.00331957e-52i
2.62366938e+01	5.26672302e-52-1.46159369e-52i
2.62993112e+01	3.35631076e-52+4.52892598e-52i
2.63619286e+01	-4.33409835e-52-5.13038491e-53i
2.64245460e+01	-1.78111176e-52-2.83894527e-53i
2.64871634e+01	2.51738361e-52-5.52153342e-53i
2.65497808e+01	-5.53014552e-54+2.52659680e-53i
2.66123982e+01	-4.74597001e-53+2.02287895e-53i
2.66750157e+01	-5.56610413e-54-1.87428725e-53i
2.67376331e+01	-2.95279982e-53+5.97742389e-54i
2.68002505e+01	4.72448966e-53-1.17533198e-53i
2.68628679e+01	1.96384260e-54-7.66476887e-54i
2.69254853e+01	-7.16605450e-54+1.77037084e-53i
2.69881027e+01	-9.82428207e-54+1.16434456e-53i
2.70507201e+01	1.19177587e-55-1.08375012e-53i
2.71133375e+01	1.66884422e-54-8.16014695e-54i
2.71759549e+01	2.83446195e-55+2.26378486e-54i
2.72385723e+01	7.51858144e-55+2.62499271e-54i
2.73011897e+01	8.16649089e-55-1.87295598e-55i
2.73638071e+01	6.80942029e-55-1.49903295e-55i
2.74264245e+01	-1.11032641e-54-2.87303110e-55i
2.74890420e+01	3.13963149e-56+2.51454852e-55i
2.75516594e+01	2.44806737e-55+2.13601182e-55i
2.76142768e+01	1.14955373e-55+1.53563008e-55i
2.76768942e+01	-3.00964584e-55-1.93415937e-55i
2.77395116e+01	-1.34370296e-55-6.93663950e-56i
2.78021290e+01	1.19442702e-55+9.05675770e-56i
2.78647464e+01	4.44325526e-56-1.56434582e-55i
2.79273638e+01	4.14212203e-56+8.43928925e-56i
2.79899812e+01	-3.41762882e-56+1.56188631e-56i
2.80525986e+01	2.89610180e-56+1.07362633e-56i
2.81152160e+01	-4.18719051e-56-3.18371264e-56i
2.81778334e+01	1.97453706e-57+4.32767430e-56i
2.82404508e+01	-4.00901522e-57-1.10756644e-56i
2.83030683e+01	3.63929301e-57-2.41881110e-56i
2.83656857e+01	3.80667465e-57+5.40744809e-57i
2.84283031e+01	1.24567261e-57+3.80647548e-57i
2.84909205e+01	6.81942412e-58+4.35186704e-57i
2.85535379e+01	-3.14834203e-57-1.55016477e-57i
2.86161553e+01	1.20793205e-57-3.62051272e-57i
2.86787727e+01	-9.53309020e-58+2.30525244e-57i
2.87413901e+01	-4.64346593e-59+2.83869501e-58i
2.88040075e+01	4.93948163e-58-1.09196132e-57i
2.88666249e+01	4.46620553e-58+1.74321169e-58i
2.89292423e+01	-5.82521073e-58-8.79113782e-59i
2.89918597e+01	3.09275455e-58+1.13643946e-58i
2.90544771e+01	2.53075808e-58+1.48899084e-58i
2.91170946e+01	-3.53131434e-58-9.28191177e-59i
2.91797120e+01	1.65583212e-58+1.22373791e-58i
2.92423294e+01	-1.03597155e-58-5.75119763e-59i
2.93049468e+01	3.02151597e-59+1.31917840e-59i
2.93675642e+01	2.22255958e-59-3.97285400e-59i
2.94301816e+01	-4.06159385e-59+6.07514467e-59i
2.94927990e+01	-8.74511929e-60-5.39556290e-59i
2.95554164e+01	2.75824178e-59+6.07126498e-60i
2.96180338e+01	-4.80260844e-60+9.58774592e-60i
2.96806512e+01	1.35583353e-60-3.22258516e-60i
2.97432686e+01	-5.32286825e-60+5.56840830e-60i
2.98058860e+01	4.54593578e-60-8.39263255e-60i
2.98685034e+01	2.74306883e-61+3.80173397e-60i
2.99311209e+01	-4.27676926e-60+6.41639701e-61i
2.99937383e+01	5.00823785e-60+2.84652996e-61i
3.00563557e+01	-2.07491672e-60-6.03161252e-61i
3.01189731e+01	-2.28748774e-60-7.10787071e-61i
3.01815905e+01	2.93054974e-60+7.18122873e-61i
3.02442079e+01	-3.13990405e-61+2.59061225e-61i
3.03068253e+01	-8.20447237e-61+7.34735678e-62i
3.03694427e+01	-2.65911333e-61-3.88346283e-61i
3.04320601e+01	2.24979252e-61-2.68114982e-61i
3.04946775e+01	2.97679735e-61+2.56748351e-61i
3.05572949e+01	4.29960513e-62+2.63259289e-62i
3.06199123e+01	-1.22205195e-61-7.91634708e-62i
3.06825297e+01	3.16094992e-62+5.57632200e-62i
3.07451472e+01	-6.12544539e-62+6.38965883e-62i
3.08077646e+01	1.85356964e-62-2.81272132e-62i
3.08703820e+01	1.79843034e-62-2.28557503e-62i
3.09329994e+01	-2.56379323e-62-8.69289333e-63i
3.09956168e+01	-1.41323232e-62+1.23450634e-63i
3.10582342e+01	3.19824253e-62+6.29154534e-63i
3.11208516e+01	-1.38979724e-63-1.74894507e-63i
3.11834690e+01	-4.79275922e-63+1.63764317e-63i
3.12460864e+01	-3.68225371e-63-1.57184933e-63i
3.13087038e+01	4.46441291e-63+4.36193413e-63i
3.13713212e+01	-4.02445206e-63-2.18386938e-65i
3.14339386e+01	1.22020297e-63-1.33094698e-63i
3.14965560e+01	-1.43903262e-63-2.04650788e-63i
3.15591735e+01	8.21150174e-64+7.36429536e-64i
3.16217909e+01	5.23914504e-64+1.77504306e-64i
3.16844083e+01	9.37454793e-65-9.38667105e-64i
3.17470257e+01	1.73316943e-64+1.17879982e-63i
3.18096431e+01	-1.96252742e-64-1.59590202e-64i
3.18722605e+01	-4.40249737e-65-6.43599756e-65i
3.19348779e+01	-1.53198116e-64-1.72363356e-65i
3.19974953e+01	1.20716375e-64-8.59528887e-65i
3.20601127e+01	7.62627303e-65+6.55027377e-65i
3.21227301e+01	-9.56866146e-65+4.43175609e-65i
3.21853475e+01	4.20436476e-65-6.68632033e-65i
3.22479649e+01	-3.10865458e-65+5.80216880e-65i
3.23105823e+01	9.23606851e-66-2.72418250e-65i
3.23731997e+01	-7.20150977e-66-1.44365623e-65i
3.24358172e+01	-3.90729149e-66+2.82074205e-67i
3.24984346e+01	1.91426709e-65+1.50082672e-65i
3.25610520e+01	-5.29502275e-66-8.05957605e-66i
3.26236694e+01	-2.41044901e-66-6.04900518e-67i
3.26862868e+01	-1.82548408e-66+2.63911296e-66i
3.27489042e+01	1.71908378e-66+4.56876753e-67i
3.28115216e+01	2.30401494e-66-6.76318834e-67i
3.28741390e+01	-2.10813756e-66-1.27799153e-66i
3.29367564e+01	-1.46663268e-66+1.24910594e-66i
3.29993738e+01	2.03778396e-66+6.88905341e-67i
3.30619912e+01	-4.91497548e-67-1.13864948e-66i
3.31246086e+01	-1.22106828e-67+7.15501229e-68i
3.31872260e+01	-2.79725484e-68+2.94189718e-68i
3.32498435e+01	7.31950889e-68+3.34624102e-67i
3.33124609e+01	8.23594826e-68-7.55771092e-68i
3.33750783e+01	-3.54330811e-68-1.22527613e-67i
3.34376957e+01	-7.70806531e-68+3.41461729e-68i
3.35003131e+01	-5.08255790e-68+4.75092219e-68i
3.35629305e+01	9.43630902e-68-5.04931270e-68i
3.36255479e+01	-2.60413181e-68-2.31125597e-68i
3.36881653e+01	3.26761186e-68+4.73087502e-68i
3.37507827e+01	-2.27315482e-68-1.19022401e-68i
3.38134001e+01	-6.19847971e-69-3.94707539e-69i
3.38760175e+01	2.09049207e-69+7.01901922e-69i
3.39386349e+01	2.52322487e-69-6.88413996e-69i
3.40012523e+01	7.52488979e-70+2.66113939e-70i
3.40638698e+01	-6.77327264e-70+5.24870105e-69i
3.41264872e+01	-3.79186251e-70-4.69359853e-69i
3.41891046e+01	4.71643292e-70+1.89909119e-69i
3.42517220e+01	-1.19407379e-69+1.95547486e-70i
3.43143394e+01	8.06443475e-70-5.49818530e-70i
3.43769568e+01	-3.21016165e-70+2.00028756e-70i
3.44395742e+01	1.39616391e-70-1.96542646e-70i
3.45021916e+01	-1.27338963e-70-3.59299235e-70i
3.45648090e+01	2.66379108e-70+5.16835903e-70i
3.46274264e+01	-1.55285410e-70-3.38655075e-70i
3.46900438e+01	1.35132920e-70+2.00622490e-70i
3.47526612e+01	1.74625850e-71-3.59974022e-71i
3.48152786e+01	-1.10748839e-70+2.27841002e-71i
3.48778961e+01	6.64866148e-71+2.98785958e-71i
3.49405135e+01	-7.86741538e-71-1.57686281e-71i
3.50031309e+01	2.70283250e-71-1.05431088e-72i
3.50657483e+01	-1.60833493e-71-2.86395249e-71i
3.51283657e+01	2.36034329e-71-3.41575093e-72i
3.51909831e+01	-5.19279120e-72+6.86209213e-72i
3.52536005e+01	2.37649751e-72+3.00081650e-72i
3.53162179e+01	9.96953087e-72+3.97024311e-72i
3.53788353e+01	-9.44914367e-72-1.67847852e-73i
3.54414527e+01	-4.12146012e-72-2.63986771e-72i
3.55040701e+01	3.88386141e-72+3.11004782e-72i
3.55666875e+01	7.14334594e-73-2.97711102e-72i
3.56293049e+01	-1.72057733e-73+5.08120739e-73i
3.56919224e+01	-1.37130390e-72+1.34594519e-73i
3.57545398e+01	4.77752191e-73+3.33813224e-74i
3.58171572e+01	6.44048249e-73+1.83041055e-73i
3.58797746e+01	1.83477173e-73-2.02606152e-73i
3.59423920e+01	-6.20672520e-73+1.13068483e-73i
3.60050094e+01	2.03246874e-73+2.09605964e-73i
3.60676268e+01	-1.25501363e-73-1.32232863e-73i
3.61302442e+01	1.03118002e-73-1.13013292e-73i
3.61928616e+01	4.13967627e-74+3.88957776e-74i
3.62554790e+01	-6.69215336e-74+3.43885084e-74i
3.63180964e+01	1.25787800e-74+2.29401739e-74i
3.63807138e+01	-6.48151657e-76+3.76616226e-75i
3.64433312e+01	-3.87363384e-75-4.52441999e-74i
3.65059487e+01	-1.45959716e-75+6.55610611e-75i
3.65685661e+01	1.29830777e-74+2.73559552e-74i
3.66311835e+01	-1.21066387e-74-1.16105547e-74i
3.66938009e+01	-5.43721756e-75-4.77941182e-75i
3.67564183e+01	8.11840977e-75-4.17735701e-75i
3.68190357e+01	7.48560644e-77+3.22310215e-75i
3.68816531e+01	1.78593743e-75+1.87324876e-75i
3.69442705e+01	-1.33082365e-75-1.03534506e-75i
3.70068879e+01	-4.70889681e-76+2.18913130e-75i
3.70695053e+01	-3.96970056e-76-1.71130445e-75i
3.71321227e+01	1.08466601e-76+4.14080115e-77i
3.71947401e+01	3.81562260e-76+2.59881244e-76i
3.72573575e+01	-1.21548987e-76-1.66425908e-76i
3.73199750e+01	-3.41744368e-77+1.14948593e-76i
3.73825924e+01	-1.14451507e-76+1.51460656e-76i
3.74452098e+01	6.44802603e-77-1.96019070e-76i
3.75078272e+01	4.39674865e-77-6.71826843e-77i
3.75704446e+01	-4.11286836e-77+1.30231152e-76i
3.76330620e+01	3.29616639e-77-5.76873150e-77i
3.76956794e+01	-2.81962985e-77+1.15198979e-77i
3.77582968e+01	3.25169018e-77+2.31348468e-77i
3.78209142e+01	-5.83397754e-78+2.21772319e-78i
3.78835316e+01	-2.34377820e-77-2.20497509e-77i
3.79461490e+01	-3.73696832e-78+9.73980311e-78i
3.80087664e+01	1.57523146e-77-7.81237860e-79i
3.80713838e+01	1.16587467e-78-2.08536780e-78i
3.81340013e+01	-4.58984351e-78+1.38546075e-78i
3.81966187e+01	-3.33531001e-78-1.41039327e-78i
3.82592361e+01	4.10124305e-78+8.70630765e-79i
3.83218535e+01	-4.62965291e-79-6.92559105e-79i
3.83844709e+01	1.91400729e-79+2.46140713e-79i
3.84470883e+01	-4.37767071e-79+9.75437002e-79i
3.85097057e+01	-2.05913917e-79-7.53052995e-79i
3.85723231e+01	8.37402647e-80-8.80329891e-80i
3.86349405e+01	1.67400553e-79+4.78000398e-79i
3.86975579e+01	-1.25783105e-79-4.85480496e-79i
3.87601753e+01	-7.56977910e-80+1.17325916e-79i
3.88227927e+01	1.12937077e-79+3.48095859e-80i
3.88854101e+01	3.00335939e-80-3.27102087e-80i
3.89480276e+01	4.82145101e-80+2.15424457e-80i
3.90106450e+01	-1.12437172e-79+4.39539833e-80i
3.90732624e+01	2.49744876e-80-3.09328960e-80i
3.91358798e+01	2.69912857e-80+1.49347122e-80i
3.91984972e+01	-2.36890108e-80-8.15364625e-81i
3.92611146e+01	-5.60166778e-81-7.85879468e-81i
3.93237320e+01	1.11649707e-80-5.78994469e-82i
3.93863494e+01	3.87037884e-82+2.92300312e-81i
3.94489668e+01	2.20418713e-81+2.19088388e-81i
3.95115842e+01	1.04030672e-81-1.85453609e-81i
3.95742016e+01	-4.64974798e-81+4.18872729e-81i
3.96368190e+01	-1.03815862e-81-2.34923476e-81i
3.96994364e+01	1.41329231e-81+8.79001523e-82i
3.97620539e+01	3.99661977e-82-2.15497531e-81i
3.98246713e+01	-1.05138391e-81+8.99774365e-82i
3.98872887e+01	8.16832811e-82-1.07783038e-83i
3.99499061e+01	-1.81778173e-82-7.49021028e-83i
4.00125235e+01	4.30437332e-83-1.10140378e-82i
4.00751409e+01	6.76454502e-84+1.45460183e-82i
4.01377583e+01	-5.69267595e-83+2.69288854e-84i
4.02003757e+01	1.29636569e-82-6.35800358e-83i
4.02629931e+01	-1.30055297e-82-7.41011607e-83i
4.03256105e+01	8.45903030e-83+1.02716516e-82i
4.03882279e+01	1.87115327e-83-2.51972495e-84i
4.04508453e+01	-2.02073522e-83+1.28750559e-83i
4.05134627e+01	-2.55911732e-83-2.71953464e-83i
4.05760802e+01	6.53301951e-84+2.82955208e-83i
4.06386976e+01	-5.05559872e-84-2.68906078e-83i
4.07013150e+01	1.38851074e-83+5.99065250e-84i
4.07639324e+01	-4.82454860e-84-1.29326982e-84i
4.08265498e+01	-3.90076059e-85+5.99118274e-84i
4.08891672e+01	2.15616638e-84-3.77434248e-84i
4.09517846e+01	-3.58225108e-84+1.95131105e-84i
4.10144020e+01	2.29819712e-84+7.66871788e-85i
4.10770194e+01	-1.60255536e-84-3.28653366e-84i
4.11396368e+01	6.24040193e-85+1.93177000e-84i
4.12022542e+01	-9.83245428e-86-1.25411791e-85i
4.12648716e+01	3.96058524e-85-3.01762875e-85i
4.13274890e+01	-1.25186766e-86+6.38732590e-85i
4.13901064e+01	-3.80226852e-85-6.93376340e-85i
4.14527239e+01	-8.90409230e-86+1.80945042e-85i
4.15153413e+01	2.90594471e-85-3.45600937e-86i
4.15779587e+01	1.50362549e-85+6.45016846e-86i
4.16405761e+01	-2.76427209e-85+1.68661889e-87i
4.17031935e+01	1.28043239e-85-4.68938378e-86i
4.17658109e+01	-1.31447643e-86+9.58602557e-86i
4.18284283e+01	-4.46580613e-86-3.02239362e-86i
4.18910457e+01	2.67918525e-86-4.47358185e-86i
4.19536631e+01	1.26208559e-86+1.43320803e-86i
4.20162805e+01	-2.15377914e-86+2.77928907e-86i
4.20788979e+01	3.19819444e-87+1.41271644e-87i
4.21415153e+01	-5.47450544e-87-2.22597625e-86i
4.22041327e+01	5.89427662e-87-3.02445886e-88i
4.22667502e+01	1.41204043e-87+1.22743438e-87i
4.23293676e+01	5.91044789e-88+3.85444704e-87i
4.23919850e+01	2.32866266e-88+2.74921734e-87i
4.24546024e+01	-3.44619725e-88-1.80794345e-87i
4.25172198e+01	-1.37405546e-87-1.33383006e-88i
4.25798372e+01	-9.77389604e-88-1.02033231e-87i
4.26424546e+01	9.80585544e-88+4.72020747e-88i
4.27050720e+01	8.51355549e-88-1.72071334e-88i
4.27676894e+01	-3.39420217e-88+1.05744392e-88i
4.28303068e+01	-5.82200477e-89-1.16373573e-88i
4.28929242e+01	7.73049424e-89+5.01881989e-88i
4.29555416e+01	-3.21672262e-88-4.42228103e-89i
4.30181590e+01	7.05135569e-89-3.11786624e-88i
4.30807765e+01	4.04473379e-89+4.64078625e-89i
4.31433939e+01	6.19163554e-90-1.38442669e-89i
4.32060113e+01	6.15251226e-89+7.65330098e-90i
4.32686287e+01	-7.12191771e-90+3.99933732e-89i
4.33312461e+01	-8.45920109e-91+2.63856684e-89i
4.33938635e+01	-2.89150468e-89-2.47485366e-89i
4.34564809e+01	-5.06029611e-90+4.94464513e-90i
4.35190983e+01	2.06995058e-90-4.07852207e-90i
4.35817157e+01	6.82989352e-90-1.04423301e-89i
4.36443331e+01	3.58797759e-90+5.86973795e-90i
4.37069505e+01	-5.86798855e-90+3.31621075e-90i
4.37695679e+01	1.98007293e-90-3.26292670e-90i
4.38321853e+01	1.17026675e-90+1.59463772e-90i
4.38948028e+01	-3.02758942e-91-6.94425812e-91i
4.39574202e+01	-1.18839376e-90-3.24830628e-91i
4.40200376e+01	3.13537934e-91+8.52492805e-91i
4.40826550e+01	7.44263721e-91+5.09512483e-92i
4.41452724e+01	-3.56444740e-91-8.24943058e-91i
4.42078898e+01	-2.63869121e-91+3.45144388e-91i
4.42705072e+01	3.62893315e-91+1.67384211e-91i
4.43331246e+01	-1.40649694e-92-9.55395098e-92i
4.43957420e+01	-1.91253090e-91+1.13803628e-91i
4.44583594e+01	2.51287029e-92-2.55546207e-92i
4.45209768e+01	1.01784287e-92-8.21644483e-92i
4.45835942e+01	-5.32214570e-93-2.07114611e-92i
4.46462116e+01	4.31882372e-92+1.28614373e-92i
4.47088291e+01	-7.40194124e-93+4.08620651e-92i
4.47714465e+01	6.17956505e-93-7.33126923e-93i
4.48340639e+01	-2.57637049e-92-4.06211755e-93i
4.48966813e+01	9.14696046e-93-2.89910817e-94i
4.49592987e+01	-2.53747693e-93-4.91209828e-93i
4.50219161e+01	9.37547006e-94+3.40889088e-93i
4.50845335e+01	2.06788957e-93-3.68645618e-93i
4.51471509e+01	2.95417346e-93+3.02944124e-94i
4.52097683e+01	-2.74514756e-93+3.74232396e-93i
4.52723857e+01	3.47245420e-95+7.00546442e-95i
4.53350031e+01	-8.34466714e-94-2.00405783e-93i
4.53976205e+01	7.66817232e-95+1.72771365e-94i
4.54602379e+01	4.42480919e-94+9.35558319e-95i
4.55228554e+01	3.82911655e-94+6.06730740e-95i
4.55854728e+01	-2.42230839e-94+1.20455349e-94i
4.56480902e+01	-2.23003020e-95-5.40855245e-95i
4.57107076e+01	-1.38997047e-94+3.07906853e-95i
4.57733250e+01	7.58698886e-95+2.05458557e-95i
4.58359424e+01	1.20978543e-94-3.78747532e-95i
4.58985598e+01	-1.76962161e-94+2.49194894e-95i
4.59611772e+01	3.61242798e-95-8.18541793e-95i
4.60237946e+01	7.51335579e-95+3.76444713e-95i
4.60864120e+01	-6.02248459e-96+3.55577872e-95i
4.61490294e+01	-3.31434458e-95-2.12791252e-95i
4.62116468e+01	-3.60843088e-96+2.28467732e-95i
4.62742642e+01	3.74314432e-96-2.01742730e-95i
4.63368817e+01	4.17263624e-96-1.03176268e-96i
4.63994991e+01	-5.30616447e-96-5.30496565e-97i
4.64621165e+01	6.19141562e-96+4.36313052e-96i
4.65247339e+01	-1.30498943e-96+9.24717589e-97i
4.65873513e+01	-1.44385547e-96-2.82015175e-96i
4.66499687e+01	8.13252403e-98+1.74713577e-97i
4.67125861e+01	5.87033263e-97+1.06933850e-96i
4.67752035e+01	-1.22471488e-97-2.83114120e-97i
4.68378209e+01	-3.98287661e-97-4.06754105e-97i
4.69004383e+01	4.11450132e-97+6.67911805e-98i
4.69630557e+01	1.33113398e-97+2.22488591e-97i
4.70256731e+01	-2.10126228e-97+7.94863785e-98i
4.70882905e+01	-1.98665344e-97-1.82259573e-97i
4.71509080e+01	1.69802029e-97+7.33548274e-98i
4.72135254e+01	5.04639715e-98-1.10522658e-97i
4.72761428e+01	-7.31656850e-98+6.73023365e-98i
4.73387602e+01	3.36720226e-98+9.54649391e-99i
4.74013776e+01	3.15605745e-98-1.34863898e-98i
4.74639950e+01	-3.02152890e-98+1.61354948e-98i
4.75266124e+01	-1.82879437e-99-8.39541550e-99i
4.75892298e+01	-9.38816456e-99+8.98650645e-99i
4.76518472e+01	1.11281715e-98-2.70103123e-99i
4.77144646e+01	-6.54798720e-99-5.77577495e-99i
4.77770820e+01	2.50013906e-99-5.37781852e-101i
4.78396994e+01	-5.22569032e-101-1.77192862e-99i
4.79023168e+01	2.86813446e-99+2.51959631e-99i
4.79649343e+01	-9.56323203e-100+2.45310003e-99i
4.80275517e+01	-1.43076099e-99-1.94034991e-99i
4.80901691e+01	-6.87424883e-100-5.67521003e-100i
4.81527865e+01	2.16715825e-99+1.03751650e-99i
4.82154039e+01	-1.22475264e-99-7.11399095e-100i
4.82780213e+01	-1.90836847e-100+4.86804500e-100i
4.83406387e+01	3.31373211e-100-3.91106403e-100i
4.84032561e+01	1.21477729e-101+3.26836963e-101i
4.84658735e+01	7.09415397e-101+6.74742251e-101i
4.85284909e+01	-6.31770178e-101+8.35054152e-102i
4.85911083e+01	-8.46416770e-101+7.04433241e-101i
4.86537257e+01	7.06745443e-101-8.69283232e-101i
4.87163431e+01	-1.18563864e-101+1.57438549e-101i
4.87789606e+01	4.98754128e-102-2.66598267e-101i
4.88415780e+01	9.05976129e-102+2.12622727e-101i
4.89041954e+01	6.28715722e-102+1.12578144e-102i
4.89668128e+01	-1.00804381e-101+1.84959347e-101i
4.90294302e+01	-1.67619128e-102-4.63945265e-102i
4.90920476e+01	-3.78044978e-102-1.31499953e-101i
4.91546650e+01	8.60983729e-103+5.89952885e-102i
4.92172824e+01	8.77758265e-103-2.75766855e-102i
4.92798998e+01	1.21877178e-102+9.49690507e-103i
4.93425172e+01	1.23685628e-102-3.37015898e-103i
4.94051346e+01	-7.00724975e-103+1.17890621e-102i
4.94677520e+01	-2.98533939e-103-1.14984306e-102i
4.95303694e+01	6.02962085e-103+1.30055801e-102i
4.95929869e+01	-6.39706703e-103-2.10521231e-103i
4.96556043e+01	-7.66177302e-104-1.84789749e-103i
4.97182217e+01	4.58466860e-104-1.12880168e-103i
4.97808391e+01	3.45708379e-104-9.55984559e-104i
4.98434565e+01	1.06936490e-103+2.62470098e-103i
4.99060739e+01	-7.37535810e-104-1.97936435e-103i
4.99686913e+01	1.10380445e-104+8.95344736e-104i
