# Supplementary material for: Observation of angular momentum transfer among crystal lattice modes
Source: Nat Phys. 2026 May 12;22(7):1100–6. doi: 10.1038/s41567-026-03274-8 (PMC13423836; doi:10.1038/s41567-026-03274-8)
Supplement: Supplementary file 13 — Source data for Extended Data Fig. 4a–m. [file 41567_2026_3274_MOESM13_ESM.zip › extended_fig4d_filtered_Eg_spectrum_Lin-THz_probe45.txt]

Fourier-filtered Eg phonon contribution in Bi2Se3 after linear THz excitation at probe pulse 45 degrees
Frequency (THz)	Spectrum (a.u.)
-4.99686913e+01	7.87878827e-105-3.71491745e-104i
-4.99060739e+01	-7.24262286e-104+1.16198396e-103i
-4.98434565e+01	2.51258854e-103-2.36764715e-103i
-4.97808391e+01	-8.63830354e-104+2.78440235e-103i
-4.97182217e+01	-4.52423757e-103+1.94030865e-103i
-4.96556043e+01	1.18866304e-103-7.40344070e-103i
-4.95929869e+01	1.06545808e-102+9.94874808e-103i
-4.95303694e+01	-2.66383347e-102-4.71150556e-103i
-4.94677520e+01	2.56284773e-102-3.00852275e-102i
-4.94051346e+01	1.60284998e-102+3.17013878e-102i
-4.93425172e+01	-2.26440912e-102+4.98222472e-102i
-4.92798998e+01	-1.64372409e-102-4.52987638e-102i
-4.92172824e+01	-2.33951795e-102-8.54309383e-102i
-4.91546650e+01	9.03772525e-102+8.23124148e-102i
-4.90920476e+01	-2.95902478e-102+1.20892064e-101i
-4.90294302e+01	-1.49644510e-101-2.30149979e-101i
-4.89668128e+01	2.66393134e-101-1.11442070e-102i
-4.89041954e+01	-8.23883921e-103+3.37514746e-101i
-4.88415780e+01	-3.32728430e-101-2.27103778e-101i
-4.87789606e+01	-4.58638125e-102-1.66106656e-102i
-4.87163431e+01	1.10330293e-100+1.25371560e-101i
-4.86537257e+01	-1.28686908e-100+7.31949404e-101i
-4.85911083e+01	-1.83435714e-100-2.59326042e-100i
-4.85284909e+01	4.32254500e-100+5.99186565e-101i
-4.84658735e+01	5.83975993e-101+3.40807528e-100i
-4.84032561e+01	-5.89295244e-100-1.26179189e-100i
-4.83406387e+01	2.54023994e-100-6.08388496e-100i
-4.82780213e+01	1.19146724e-99+1.29486076e-99i
-4.82154039e+01	-2.31851802e-99-4.02592543e-101i
-4.81527865e+01	3.14131447e-100-2.51176367e-99i
-4.80901691e+01	1.83563614e-99+2.88283941e-99i
-4.80275517e+01	-2.12042565e-99+1.03453816e-100i
-4.79649343e+01	-1.11446347e-99-5.04020067e-99i
-4.79023168e+01	9.14741065e-99-5.46719510e-101i
-4.78396994e+01	-5.35736432e-99+7.63192393e-99i
-4.77770820e+01	-4.74604380e-99+7.68302517e-99i
-4.77144646e+01	-1.60960071e-99-2.09138064e-98i
-4.76518472e+01	1.05814091e-98+1.37895219e-98i
-4.75892298e+01	-1.21498861e-98-4.78598231e-99i
-4.75266124e+01	9.38163608e-99+5.84869813e-99i
-4.74639950e+01	-1.48329960e-98-2.83416368e-98i
-4.74013776e+01	2.63532483e-98+2.04040608e-98i
-4.73387602e+01	-3.11645276e-98+5.42255695e-98i
-4.72761428e+01	-8.90697972e-99-1.42958426e-97i
-4.72135254e+01	1.87276068e-97+6.80399983e-98i
-4.71509080e+01	-2.67228458e-97+3.37635451e-97i
-4.70882905e+01	-4.83527942e-98-6.38007944e-97i
-4.70256731e+01	3.17942176e-97+2.04889911e-97i
-4.69630557e+01	1.55816280e-97+3.08643532e-97i
-4.69004383e+01	-9.25400447e-97+4.88839534e-97i
-4.68378209e+01	4.04429530e-97-1.57242779e-96i
-4.67752035e+01	1.59342257e-96+5.34864756e-97i
-4.67125861e+01	-1.16479478e-96+2.09100712e-96i
-4.66499687e+01	-3.26864631e-96-6.33721363e-97i
-4.65873513e+01	1.70927668e-96-3.12640301e-96i
-4.65247339e+01	4.86823924e-96-2.20261296e-96i
-4.64621165e+01	-3.24755230e-96+6.90877882e-96i
-4.63994991e+01	2.08132303e-96-7.55331398e-96i
-4.63368817e+01	1.54985116e-96+2.16089771e-95i
-4.62742642e+01	-1.76924907e-95-2.43208147e-95i
-4.62116468e+01	4.13345514e-95-4.14135959e-96i
-4.61490294e+01	-5.22512451e-95+5.06527657e-95i
-4.60864120e+01	5.07755211e-96-3.80266519e-95i
-4.60237946e+01	7.60167522e-96-1.80021605e-95i
-4.59611772e+01	4.95777030e-95-3.99689658e-95i
-4.58985598e+01	-7.71838287e-95+1.14593941e-94i
-4.58359424e+01	-1.26515196e-95-7.46682397e-95i
-4.57733250e+01	1.71317628e-94-1.15557447e-95i
-4.57107076e+01	-1.16809800e-94+1.45695737e-95i
-4.56480902e+01	-8.10343643e-95-3.26403007e-95i
-4.55854728e+01	1.84148826e-94+3.64650880e-94i
-4.55228554e+01	-5.07663746e-94-6.35960632e-94i
-4.54602379e+01	6.52209404e-94-1.70846107e-94i
-4.53976205e+01	7.04957734e-94+1.91108636e-93i
-4.53350031e+01	-3.02528165e-93-2.50943934e-93i
-4.52723857e+01	2.68643272e-93-4.87198802e-94i
-4.52097683e+01	1.91097587e-93+4.52946088e-93i
-4.51471509e+01	-4.34847584e-93-3.52354106e-93i
-4.50845335e+01	5.70981931e-93-2.04792462e-93i
-4.50219161e+01	-1.14663630e-92+1.04412155e-92i
-4.49592987e+01	4.09568182e-93-9.64404482e-93i
-4.48966813e+01	1.59291536e-92-5.25364134e-93i
-4.48340639e+01	-2.26522955e-92+1.41480548e-92i
-4.47714465e+01	-7.94585872e-93-2.92058846e-92i
-4.47088291e+01	4.40213548e-92+1.57888347e-92i
-4.46462116e+01	1.36105690e-92+3.87835898e-92i
-4.45835942e+01	-5.92381908e-92+6.49930066e-93i
-4.45209768e+01	-3.85412012e-92-1.28293461e-91i
-4.44583594e+01	1.57690463e-91+9.72969549e-92i
-4.43957420e+01	-1.91484374e-91+2.40543971e-91i
-4.43331246e+01	1.26702644e-91-3.52175783e-91i
-4.42705072e+01	-1.08400190e-91-1.66004420e-91i
-4.42078898e+01	-1.97626259e-91+5.27597086e-91i
-4.41452724e+01	3.90106629e-91-6.28317874e-91i
-4.40826550e+01	6.64062762e-91+1.39635500e-92i
-4.40200376e+01	-7.67356342e-91+1.57671194e-90i
-4.39574202e+01	6.34313093e-91-7.26651897e-91i
-4.38948028e+01	-3.20284089e-90+2.34171668e-91i
-4.38321853e+01	4.10265083e-91-3.24454786e-90i
-4.37695679e+01	5.65357781e-90+3.31491740e-90i
-4.37069505e+01	-5.33021720e-90-4.20202738e-90i
-4.36443331e+01	7.27981880e-90+4.26542671e-90i
-4.35817157e+01	-5.83741304e-90+2.23802133e-90i
-4.35190983e+01	1.01250644e-89+2.33414528e-90i
-4.34564809e+01	-2.94749870e-89+1.26942647e-89i
-4.33938635e+01	-8.83636655e-90-3.40836176e-89i
-4.33312461e+01	4.48860228e-89-1.92505084e-89i
-4.32686287e+01	-1.57562246e-90+6.32185989e-89i
-4.32060113e+01	-2.28878304e-89-4.89777389e-89i
-4.31433939e+01	5.28389896e-89-5.78711971e-89i
-4.30807765e+01	1.77620012e-89+1.58670695e-88i
-4.30181590e+01	-5.08279964e-89+1.01867808e-88i
-4.29555416e+01	-1.90423951e-88+1.59115046e-90i
-4.28929242e+01	1.24352713e-89-5.29464250e-88i
-4.28303068e+01	2.02741709e-88+7.29706035e-89i
-4.27676894e+01	1.86765589e-89+5.32065812e-88i
-4.27050720e+01	-1.03180097e-88-4.72149913e-89i
-4.26424546e+01	3.42762599e-88-5.79884362e-88i
-4.25798372e+01	-4.05315931e-88+6.23669360e-88i
-4.25172198e+01	-6.99044322e-88-1.44169346e-87i
-4.24546024e+01	1.80791662e-87+1.57253772e-87i
-4.23919850e+01	-9.00497859e-89-8.20236988e-88i
-4.23293676e+01	2.44009417e-87+1.56494438e-88i
-4.22667502e+01	-4.36228251e-87+1.13014614e-86i
-4.22041327e+01	-9.52649879e-87-1.02284253e-86i
-4.21415153e+01	1.27001109e-86-1.17388667e-86i
-4.20788979e+01	-6.30122468e-88+1.50672597e-87i
-4.20162805e+01	-1.71500409e-86+2.61116997e-86i
-4.19536631e+01	1.65415961e-86-5.70829849e-87i
-4.18910457e+01	-1.11717806e-86-4.25387599e-86i
-4.18284283e+01	7.83189014e-86-3.32309083e-86i
-4.17658109e+01	-5.91444467e-86+1.87996945e-85i
-4.17031935e+01	-1.93078885e-85-1.27740830e-85i
-4.16405761e+01	3.11407573e-85-1.55398376e-85i
-4.15779587e+01	9.30827795e-86+3.29176688e-85i
-4.15153413e+01	-4.54287800e-85-7.04506017e-86i
-4.14527239e+01	-9.12728653e-86-3.50940482e-85i
-4.13901064e+01	6.25122298e-85+3.17585486e-85i
-4.13274890e+01	-1.06674937e-85+3.85329752e-85i
-4.12648716e+01	-5.62284797e-85-6.61874367e-85i
-4.12022542e+01	-9.48643847e-85-2.28656342e-85i
-4.11396368e+01	1.87249711e-84-1.78217402e-84i
-4.10770194e+01	2.13087314e-84+2.36441774e-84i
-4.10144020e+01	-1.62659449e-84+5.37633654e-84i
-4.09517846e+01	-5.42737248e-84-7.56970535e-84i
-4.08891672e+01	5.33352555e-84-7.42156837e-84i
-4.08265498e+01	6.84025254e-84+2.11934292e-83i
-4.07639324e+01	-1.89716955e-83-2.86763329e-84i
-4.07013150e+01	4.67371206e-84-3.56476946e-83i
-4.06386976e+01	4.60216007e-83+2.10290615e-83i
-4.05760802e+01	-5.78284758e-83+6.64234338e-83i
-4.05134627e+01	4.73644667e-84-8.77828986e-83i
-4.04508453e+01	8.08417694e-84+1.39699937e-83i
-4.03882279e+01	-3.78347500e-83+3.68066972e-83i
-4.03256105e+01	1.23099896e-82-1.14795854e-82i
-4.02629931e+01	6.02560480e-83+2.75693419e-82i
-4.02003757e+01	-5.99451323e-82-1.50832478e-82i
-4.01377583e+01	5.53863680e-82-6.13153234e-82i
-4.00751409e+01	8.91263771e-82+8.94946662e-82i
-4.00125235e+01	-1.42287799e-81+1.03753533e-81i
-3.99499061e+01	-1.33680821e-81-2.45950303e-81i
-3.98872887e+01	3.59615655e-81-5.53592154e-83i
-3.98246713e+01	-5.90061619e-82+3.54030108e-81i
-3.97620539e+01	-7.22090982e-81-8.44308275e-82i
-3.96994364e+01	6.55035742e-81-8.75729331e-81i
-3.96368190e+01	7.25499735e-81+8.88088996e-81i
-3.95742016e+01	-7.64621353e-81+5.82566746e-81i
-3.95115842e+01	-6.26807007e-81-1.48408860e-80i
-3.94489668e+01	1.84135436e-81+3.95084994e-81i
-3.93863494e+01	2.03433105e-80+2.18313971e-80i
-3.93237320e+01	-3.75305070e-80-1.10435146e-80i
-3.92611146e+01	3.20890417e-81-5.70461995e-80i
-3.91984972e+01	7.54968386e-80+4.00537154e-80i
-3.91358798e+01	-5.38374452e-80+9.84681345e-80i
-3.90732624e+01	-6.01495136e-80-9.33760751e-80i
-3.90106450e+01	3.87226223e-80-1.25674736e-79i
-3.89480276e+01	1.53826406e-79+2.48828081e-79i
-3.88854101e+01	-4.18369685e-79+1.05369551e-79i
-3.88227927e+01	1.96393881e-79-8.34262960e-79i
-3.87601753e+01	6.88498742e-79+5.47653070e-79i
-3.86975579e+01	-6.14146770e-79+7.62568634e-79i
-3.86349405e+01	-3.56908289e-79-7.13021322e-79i
-3.85723231e+01	5.17503580e-79-5.68917355e-79i
-3.85097057e+01	3.13854315e-80+1.75704541e-78i
-3.84470883e+01	-1.65222105e-79-9.68595084e-79i
-3.83844709e+01	-2.35663592e-78-1.17261019e-79i
-3.83218535e+01	1.01891832e-78-2.63053716e-78i
-3.82592361e+01	6.18835189e-78-4.87599575e-80i
-3.81966187e+01	-1.38435619e-79+5.54992437e-78i
-3.81340013e+01	-1.31866718e-77+7.88759384e-78i
-3.80713838e+01	-1.03249331e-78-1.45102751e-77i
-3.80087664e+01	2.04102101e-77-1.69541260e-77i
-3.79461490e+01	-2.17214755e-78+3.38745849e-77i
-3.78835316e+01	-3.80402173e-77-7.93819396e-78i
-3.78209142e+01	5.02772114e-77-2.16598329e-77i
-3.77582968e+01	1.79688895e-77+1.84496633e-78i
-3.76956794e+01	-7.05227402e-77+9.75238084e-77i
-3.76330620e+01	1.21647918e-77-1.17263575e-76i
-3.75704446e+01	-6.86371824e-78+7.87803253e-78i
-3.75078272e+01	4.50263467e-77+1.51754036e-76i
-3.74452098e+01	-2.66300658e-77-1.88558530e-76i
-3.73825924e+01	-1.31146662e-76-8.69675118e-77i
-3.73199750e+01	-2.18395145e-76+7.35991104e-77i
-3.72573575e+01	5.67482313e-76+1.49316575e-77i
-3.71947401e+01	7.88079585e-76-7.56969731e-77i
-3.71321227e+01	-1.04095499e-75-1.33077632e-76i
-3.70695053e+01	3.67047188e-76+9.57337019e-76i
-3.70068879e+01	-2.05463372e-75+2.29865710e-75i
-3.69442705e+01	-1.92540818e-75-4.44482996e-75i
-3.68816531e+01	8.17082092e-75-6.50373050e-75i
-3.68190357e+01	-3.25761267e-75+1.02763847e-74i
-3.67564183e+01	2.91227697e-75+1.20186640e-75i
-3.66938009e+01	-9.97797718e-75+5.82560340e-75i
-3.66311835e+01	-1.26074300e-75-1.43372967e-74i
-3.65685661e+01	2.48282615e-74-6.41006906e-75i
-3.65059487e+01	-3.12684773e-74+2.02042056e-74i
-3.64433312e+01	1.22670349e-74+6.27951305e-75i
-3.63807138e+01	-2.11067972e-74-2.64136819e-74i
-3.63180964e+01	7.13432194e-74-4.43460165e-74i
-3.62554790e+01	-5.49035526e-74+1.56046492e-73i
-3.61928616e+01	-1.01707944e-73-6.73720962e-74i
-3.61302442e+01	9.17759822e-74-3.57336001e-73i
-3.60676268e+01	2.85386452e-73+5.99725168e-73i
-3.60050094e+01	-4.55605604e-73-2.76510651e-73i
-3.59423920e+01	1.51893992e-73-2.99664414e-73i
-3.58797746e+01	4.23813950e-73+8.25516994e-73i
-3.58171572e+01	-7.84649310e-73-7.33578393e-73i
-3.57545398e+01	5.76752101e-74+8.90082183e-74i
-3.56919224e+01	1.31415069e-72-8.61715572e-74i
-3.56293049e+01	-6.00112692e-73+1.89828765e-72i
-3.55666875e+01	-2.70946545e-72-1.19620835e-72i
-3.55040701e+01	2.76429037e-72-5.96114311e-72i
-3.54414527e+01	-2.40079100e-72+8.59662261e-72i
-3.53788353e+01	7.56535589e-72+6.05054456e-73i
-3.53162179e+01	-7.33391758e-72-1.20829503e-71i
-3.52536005e+01	5.66591835e-72+1.48598856e-71i
-3.51909831e+01	-8.44691776e-72-4.82389585e-72i
-3.51283657e+01	3.68554395e-72-2.77290726e-73i
-3.50657483e+01	1.24675965e-71+5.06731089e-72i
-3.50031309e+01	-4.97739885e-71+1.12925375e-71i
-3.49405135e+01	2.43342163e-71-3.00790985e-71i
-3.48778961e+01	4.93846256e-71-3.17823131e-71i
-3.48152786e+01	-5.84337939e-71+4.94840091e-71i
-3.47526612e+01	-1.06021597e-71-1.09217094e-71i
-3.46900438e+01	5.78912749e-71+1.38377976e-71i
-3.46274264e+01	2.24532958e-70+7.08156955e-71i
-3.45648090e+01	-6.22914863e-70-1.80571132e-70i
-3.45021916e+01	4.15457151e-70+2.50352554e-70i
-3.44395742e+01	-4.05661371e-70-3.91807266e-70i
-3.43769568e+01	1.26749089e-69-1.51045353e-70i
-3.43143394e+01	-1.23247935e-69+1.03959313e-69i
-3.42517220e+01	-4.75041069e-70-5.77170827e-70i
-3.41891046e+01	1.32737227e-69+1.14361242e-69i
-3.41264872e+01	8.75093886e-71-4.88089886e-69i
-3.40638698e+01	-4.45286828e-69+3.92957990e-69i
-3.40012523e+01	6.62290971e-69-1.03312255e-69i
-3.39386349e+01	-1.31110474e-69+8.61137394e-69i
-3.38760175e+01	8.69940646e-69-3.04553703e-68i
-3.38134001e+01	-3.05145000e-69+3.77307346e-68i
-3.37507827e+01	-3.43748729e-68+2.85591128e-68i
-3.36881653e+01	1.19755822e-69-6.15380390e-68i
-3.36255479e+01	5.77329045e-68-3.86819176e-68i
-3.35629305e+01	-2.57222480e-68+1.71887639e-68i
-3.35003131e+01	-2.01132678e-68+1.04764002e-67i
-3.34376957e+01	1.69202397e-67-3.14509065e-68i
-3.33750783e+01	-2.19819389e-67+3.86173177e-68i
-3.33124609e+01	-1.24147606e-67+9.82707649e-69i
-3.32498435e+01	7.86436703e-68-1.22451688e-67i
-3.31872260e+01	2.59517295e-67-2.65750434e-67i
-3.31246086e+01	-4.65945241e-67+2.33453056e-67i
-3.30619912e+01	5.33987035e-67+6.31566800e-67i
-3.29993738e+01	-5.45085299e-68-1.48555642e-66i
-3.29367564e+01	1.52304146e-66+3.60566784e-67i
-3.28741390e+01	-4.67500056e-66+3.09623338e-66i
-3.28115216e+01	3.35066675e-66-3.41055360e-66i
-3.27489042e+01	1.98501374e-66+4.80650196e-67i
-3.26862868e+01	-6.72694187e-66+2.71200058e-67i
-3.26236694e+01	6.14142954e-66-6.11491410e-66i
-3.25610520e+01	-1.27162065e-66+1.07499592e-65i
-3.24984346e+01	7.25938706e-66-1.78898202e-66i
-3.24358172e+01	7.26871158e-67-8.61232427e-66i
-3.23731997e+01	-1.45389325e-65+2.54770005e-65i
-3.23105823e+01	-2.52440657e-65-2.23758967e-65i
-3.22479649e+01	2.43350156e-65+6.04943388e-66i
-3.21853475e+01	3.20752797e-65-5.57829208e-65i
-3.21227301e+01	3.90402052e-65+4.03597979e-65i
-3.20601127e+01	-4.86701725e-65+1.52467096e-64i
-3.19974953e+01	-1.92797450e-64-2.35512505e-64i
-3.19348779e+01	2.40328523e-64-4.48984571e-65i
-3.18722605e+01	1.55962184e-64+4.04122051e-64i
-3.18096431e+01	-2.99104151e-65-7.37280176e-66i
-3.17470257e+01	-1.30902876e-63-8.68694737e-64i
-3.16844083e+01	2.19640905e-63+2.77417831e-64i
-3.16217909e+01	-2.90867437e-65+1.96474644e-63i
-3.15591735e+01	-3.61000656e-63-1.20225178e-64i
-3.14965560e+01	8.32774989e-64-4.60785545e-63i
-3.14339386e+01	5.20789525e-63-1.21733725e-63i
-3.13713212e+01	-3.04597989e-63+1.35285297e-62i
-3.13087038e+01	-4.00873395e-63-1.22924619e-62i
-3.12460864e+01	5.49633786e-63-6.55817478e-63i
-3.11834690e+01	9.16927291e-63+1.98392252e-62i
-3.11208516e+01	-2.12979094e-62-2.99684428e-63i
-3.10582342e+01	9.78073963e-64-1.07943046e-62i
-3.09956168e+01	1.20113435e-62+2.24846079e-63i
-3.09329994e+01	-1.36870267e-62-1.85636120e-62i
-3.08703820e+01	4.29388859e-62+5.14335008e-62i
-3.08077646e+01	-6.36927667e-62-3.36477429e-62i
-3.07451472e+01	-5.90118949e-64-6.80015325e-62i
-3.06825297e+01	1.56348683e-61+1.07496935e-61i
-3.06199123e+01	-2.00433940e-61+1.35696576e-61i
-3.05572949e+01	-1.19115710e-61-3.72947054e-61i
-3.04946775e+01	3.74344892e-61-8.46306579e-62i
-3.04320601e+01	1.45510846e-61+5.72878144e-61i
-3.03694427e+01	-5.13433138e-61+1.47917382e-62i
-3.03068253e+01	-3.14275933e-61-3.69748914e-61i
-3.02442079e+01	9.75277716e-61-2.19048376e-61i
-3.01815905e+01	-3.22047195e-61+3.11518045e-61i
-3.01189731e+01	-1.21823191e-60+8.03236028e-61i
-3.00563557e+01	-2.68597435e-61-4.88747623e-60i
-2.99937383e+01	7.94015378e-60+5.02838357e-60i
-2.99311209e+01	-5.49167566e-60+6.27675145e-60i
-2.98685034e+01	-7.40076505e-60-7.44213541e-60i
-2.98058860e+01	3.77223936e-60-4.58135365e-60i
-2.97432686e+01	9.03814394e-60+1.67168298e-59i
-2.96806512e+01	-3.34819059e-59-2.18411010e-59i
-2.96180338e+01	3.08984261e-59-7.28078252e-60i
-2.95554164e+01	3.14113609e-59+7.34843795e-60i
-2.94927990e+01	1.06177822e-59+1.12018802e-59i
-2.94301816e+01	-1.12033253e-58+9.90047523e-59i
-2.93675642e+01	1.25440165e-59-1.40190227e-58i
-2.93049468e+01	1.07643940e-58-3.11609476e-59i
-2.92423294e+01	-7.72472337e-59+1.21524610e-58i
-2.91797120e+01	2.02991436e-59-1.90419307e-58i
-2.91170946e+01	1.00217061e-58+1.94129398e-58i
-2.90544771e+01	1.07769806e-58+3.14319346e-58i
-2.89918597e+01	-5.75007573e-58-1.52505976e-58i
-2.89292423e+01	-1.18815707e-58-1.02742458e-57i
-2.88666249e+01	1.24620483e-58+8.39740152e-58i
-2.88040075e+01	1.82922994e-57-4.39161718e-58i
-2.87413901e+01	-1.49038544e-57-3.95308588e-58i
-2.86787727e+01	-4.23268977e-58+3.96066703e-57i
-2.86161553e+01	2.01314139e-57-6.90587770e-57i
-2.85535379e+01	4.32738180e-57+6.23514648e-57i
-2.84909205e+01	-1.83008826e-56+6.24803228e-57i
-2.84283031e+01	4.99457091e-57-1.79853070e-56i
-2.83656857e+01	2.48256078e-56+1.38110295e-56i
-2.83030683e+01	-2.37041125e-56-2.98421658e-56i
-2.82404508e+01	1.15733454e-56+2.71430752e-56i
-2.81778334e+01	2.31298533e-56+3.94119749e-56i
-2.81152160e+01	-1.90012689e-56-4.43829337e-56i
-2.80525986e+01	-5.31401655e-56+4.34512090e-56i
-2.79899812e+01	-4.94854951e-56+4.80522176e-56i
-2.79273638e+01	3.48867045e-56-2.74174500e-55i
-2.78647464e+01	1.56068731e-55+2.24602327e-56i
-2.78021290e+01	-5.05994308e-57+2.87610455e-55i
-2.77395116e+01	-2.22095743e-55-1.54029913e-55i
-2.76768942e+01	6.08887287e-55-2.29719372e-56i
-2.76142768e+01	-5.86329655e-55+4.60843468e-55i
-2.75516594e+01	-5.99551235e-56-4.94758007e-55i
-2.74890420e+01	3.51127076e-55-1.66672619e-55i
-2.74264245e+01	-7.16325162e-55+2.03866345e-54i
-2.73638071e+01	2.22577159e-57-3.15920707e-54i
-2.73011897e+01	2.52592628e-54-1.96166542e-55i
-2.72385723e+01	-4.78222002e-54+5.41935229e-54i
-2.71759549e+01	9.23704068e-55-9.72061218e-55i
-2.71133375e+01	2.04270343e-54-1.59180030e-53i
-2.70507201e+01	8.10654978e-54+1.61662503e-53i
-2.69881027e+01	-1.36751529e-53-1.83047241e-54i
-2.69254853e+01	2.40273856e-53+9.87999183e-54i
-2.68628679e+01	-3.82361153e-53+2.29679385e-53i
-2.68002505e+01	-1.60998608e-53-3.74056617e-53i
-2.67376331e+01	5.77585219e-54-5.44243834e-53i
-2.66750157e+01	4.46459136e-53-6.93913745e-54i
-2.66123982e+01	7.21873597e-53+6.35317188e-53i
-2.65497808e+01	-7.61476615e-53+4.73523382e-53i
-2.64871634e+01	9.93468890e-53+5.08412619e-53i
-2.64245460e+01	-1.59165835e-52-1.02800901e-52i
-2.63619286e+01	-2.61045022e-52+3.46257332e-52i
-2.62993112e+01	3.29433614e-52-6.63258857e-52i
-2.62366938e+01	-3.66277676e-52+2.27616830e-52i
-2.61740764e+01	3.40174836e-52-7.18168695e-52i
-2.61114590e+01	8.86657412e-52+1.00949865e-51i
-2.60488416e+01	2.60683821e-52+9.31243017e-52i
-2.59862242e+01	-1.71221040e-51-1.43403337e-51i
-2.59236068e+01	-1.31407372e-51+5.89345853e-52i
-2.58609894e+01	-1.91324826e-51+2.56494253e-51i
-2.57983719e+01	7.80269770e-51-6.86089613e-51i
-2.57357545e+01	-5.17922029e-51-4.42840174e-51i
-2.56731371e+01	1.07747585e-50+1.26696688e-50i
-2.56105197e+01	-1.20970932e-50+4.03153653e-51i
-2.55479023e+01	-5.61236816e-51-4.54831646e-51i
-2.54852849e+01	6.36784784e-51+5.80900311e-51i
-2.54226675e+01	-1.61773972e-50-3.93183513e-50i
-2.53600501e+01	4.48596132e-50-6.76392820e-52i
-2.52974327e+01	3.68798342e-51+6.88229854e-50i
-2.52348153e+01	-5.87185584e-51+8.27575270e-51i
-2.51721979e+01	-1.30195015e-49-5.87025697e-50i
-2.51095805e+01	8.33720938e-50-4.34164711e-50i
-2.50469631e+01	7.49316863e-50+1.05885365e-49i
-2.49843456e+01	-4.61590729e-50-2.67586085e-49i
-2.49217282e+01	5.23528886e-49+3.65030271e-49i
-2.48591108e+01	-9.54102833e-49+3.13143151e-49i
-2.47964934e+01	-4.15347114e-49-1.17338746e-48i
-2.47338760e+01	1.83795951e-48+8.67346995e-49i
-2.46712586e+01	1.16897773e-48+2.31906922e-48i
-2.46086412e+01	-6.34436090e-48-3.96242305e-48i
-2.45460238e+01	1.13768881e-48-1.93828706e-48i
-2.44834064e+01	1.08354515e-47+5.43884931e-48i
-2.44207890e+01	-1.01362558e-47+3.10160907e-48i
-2.43581716e+01	-3.75349724e-48-1.18280109e-47i
-2.42955542e+01	1.91335606e-47+1.78692475e-48i
-2.42329368e+01	-1.65455436e-47+1.46210257e-47i
-2.41703193e+01	-1.43753477e-47-1.17008910e-47i
-2.41077019e+01	5.01344987e-47+2.64680930e-48i
-2.40450845e+01	-4.45357485e-47+1.63851768e-47i
-2.39824671e+01	-2.12261086e-47-2.43427971e-47i
-2.39198497e+01	2.95461890e-47-3.80532591e-47i
-2.38572323e+01	6.95855379e-47+1.20373345e-46i
-2.37946149e+01	-1.42036255e-46-1.81859379e-46i
-2.37319975e+01	2.07358660e-46+1.30822398e-47i
-2.36693801e+01	5.53665448e-47+2.75655372e-46i
-2.36067627e+01	-3.07107111e-46+8.15955831e-47i
-2.35441453e+01	-3.16798021e-47-2.42979447e-47i
-2.34815279e+01	-3.69050776e-47-3.75994893e-46i
-2.34189105e+01	4.18166740e-47+1.90369558e-46i
-2.33562930e+01	-3.37990868e-46-5.41655865e-46i
-2.32936756e+01	-3.07253545e-46+5.11775414e-46i
-2.32310582e+01	2.00659126e-45-7.12454017e-46i
-2.31684408e+01	1.42021567e-45+8.75926837e-46i
-2.31058234e+01	-6.11112919e-45-1.16686882e-45i
-2.30432060e+01	3.91545397e-45+9.77842551e-46i
-2.29805886e+01	3.04143341e-45+7.92383598e-45i
-2.29179712e+01	-7.82019548e-45-1.51607374e-44i
-2.28553538e+01	2.67058618e-45+2.05819214e-45i
-2.27927364e+01	9.55506365e-45+1.96884339e-44i
-2.27301190e+01	-1.41139348e-44-2.12018792e-44i
-2.26675016e+01	1.42969476e-44-2.59345042e-45i
-2.26048842e+01	-2.51639663e-44+7.39405100e-44i
-2.25422668e+01	-3.22564858e-44-1.55900430e-43i
-2.24796493e+01	1.26652506e-43+8.28531070e-44i
-2.24170319e+01	-8.37182730e-44+1.20968441e-43i
-2.23544145e+01	-2.36186801e-44-3.11626693e-43i
-2.22917971e+01	2.12354627e-43+3.06818243e-43i
-2.22291797e+01	-4.34091314e-43+3.94821572e-43i
-2.21665623e+01	3.24736528e-44-8.51079967e-43i
-2.21039449e+01	-6.55651950e-44-2.15569034e-43i
-2.20413275e+01	1.03865781e-42+4.44969055e-43i
-2.19787101e+01	-1.01863390e-42+1.49364030e-43i
-2.19160927e+01	7.47818993e-43+9.48398160e-43i
-2.18534753e+01	2.92877442e-43-1.12081870e-42i
-2.17908579e+01	-3.37345291e-42-1.22747861e-42i
-2.17282405e+01	4.04124255e-42+3.26154340e-42i
-2.16656230e+01	-2.43072148e-42-2.22639771e-42i
-2.16030056e+01	3.90059730e-42-4.93532635e-42i
-2.15403882e+01	-3.84605256e-42+1.32207866e-41i
-2.14777708e+01	2.08551144e-42-1.20405287e-41i
-2.14151534e+01	-2.20834006e-42+9.43851513e-42i
-2.13525360e+01	3.55980855e-42-1.45450098e-41i
-2.12899186e+01	-6.23298933e-42+1.11394313e-42i
-2.12273012e+01	5.75569558e-42+5.03888310e-41i
-2.11646838e+01	-1.73157977e-41-4.58422263e-41i
-2.11020664e+01	1.69536057e-41-6.85128528e-41i
-2.10394490e+01	6.45276030e-41+7.90459820e-41i
-2.09768316e+01	-7.46043415e-41+9.64426802e-41i
-2.09142142e+01	-1.19719267e-40-8.04405729e-41i
-2.08515967e+01	2.49190653e-40-2.26241194e-41i
-2.07889793e+01	-2.13916955e-40-6.70242224e-41i
-2.07263619e+01	-6.49055866e-41+1.11415132e-40i
-2.06637445e+01	-3.99862983e-40-7.02530365e-40i
-2.06011271e+01	2.64261678e-39+2.80849893e-40i
-2.05385097e+01	-8.75623925e-40+2.86787496e-39i
-2.04758923e+01	-5.90055045e-39-2.23684669e-39i
-2.04132749e+01	5.58373401e-39-1.51794832e-39i
-2.03506575e+01	1.81863866e-40+1.93982197e-39i
-2.02880401e+01	-5.97510377e-39-2.89475946e-39i
-2.02254227e+01	8.58168565e-39-2.97348388e-39i
-2.01628053e+01	3.86784725e-39+9.73730489e-39i
-2.01001879e+01	-2.53897771e-39-5.95811450e-39i
-2.00375704e+01	-2.09583756e-39+2.77796166e-38i
-1.99749530e+01	-5.07580198e-38-2.65992163e-38i
-1.99123356e+01	4.38708641e-38-4.05932375e-38i
-1.98497182e+01	4.06222396e-38+3.74011096e-38i
-1.97871008e+01	-9.67919738e-39+9.87620907e-39i
-1.97244834e+01	-1.15812621e-37-8.84846739e-38i
-1.96618660e+01	3.36755478e-37+5.99515106e-38i
-1.95992486e+01	-1.14242120e-37+4.00491840e-37i
-1.95366312e+01	-6.79265636e-37-2.78388673e-37i
-1.94740138e+01	3.96947939e-37-3.52971100e-37i
-1.94113964e+01	3.59761223e-37-2.52662354e-37i
-1.93487790e+01	4.63023966e-37+5.33083909e-37i
-1.92861616e+01	-1.72109264e-36+1.06469086e-36i
-1.92235441e+01	1.58976127e-36-2.53336844e-36i
-1.91609267e+01	1.21943620e-36+1.05795263e-36i
-1.90983093e+01	-1.26509908e-36+4.36424894e-36i
-1.90356919e+01	-7.43800823e-36-9.00140231e-37i
-1.89730745e+01	6.96342910e-36-1.47117087e-35i
-1.89104571e+01	7.01578925e-36+1.13790259e-35i
-1.88478397e+01	-7.37415452e-36+8.53097705e-36i
-1.87852223e+01	-3.60051977e-36-7.44818590e-36i
-1.87226049e+01	4.43125730e-36-1.16210233e-35i
-1.86599875e+01	3.64572634e-36+4.87321711e-36i
-1.85973701e+01	3.43275547e-35+2.20607231e-35i
-1.85347527e+01	-5.73428991e-35+2.36230118e-35i
-1.84721353e+01	-5.13218020e-35-4.80034621e-35i
-1.84095178e+01	1.24700164e-34-2.87584223e-35i
-1.83469004e+01	-1.71806953e-35+7.45333379e-35i
-1.82842830e+01	-1.84708290e-34+8.59551607e-35i
-1.82216656e+01	-7.06932692e-35-3.24952675e-34i
-1.81590482e+01	4.28435444e-34-2.07224615e-34i
-1.80964308e+01	3.75240723e-34+4.57202750e-34i
-1.80338134e+01	-5.49434192e-34+6.45160083e-34i
-1.79711960e+01	-6.86529916e-34-4.77102871e-34i
-1.79085786e+01	1.30221321e-33-2.66255023e-34i
-1.78459612e+01	-7.04068888e-34+8.85545170e-35i
-1.77833438e+01	-2.07479310e-33+2.68202409e-34i
-1.77207264e+01	1.32969923e-33-1.05276372e-33i
-1.76581090e+01	3.11567044e-33-2.02013912e-33i
-1.75954915e+01	4.75967241e-33+3.77872981e-33i
-1.75328741e+01	-1.21863620e-32+4.03034846e-33i
-1.74702567e+01	2.87916955e-33+6.91343722e-35i
-1.74076393e+01	-5.00494358e-33-6.75189849e-33i
-1.73450219e+01	5.89334910e-33-7.30029030e-33i
-1.72824045e+01	1.30536320e-32+1.06004624e-32i
-1.72197871e+01	-2.67008273e-32+7.68499795e-33i
-1.71571697e+01	7.30489125e-33-4.64245142e-32i
-1.70945523e+01	2.81206262e-32+3.72211604e-32i
-1.70319349e+01	2.27371000e-32+5.59812660e-32i
-1.69693175e+01	-1.03558448e-31-9.79466047e-32i
-1.69067001e+01	1.12864394e-31-9.89900654e-33i
-1.68440827e+01	4.02330318e-32+2.00426785e-31i
-1.67814652e+01	-2.12326271e-31-1.48969579e-31i
-1.67188478e+01	2.41786061e-31-9.70176999e-34i
-1.66562304e+01	-5.68388415e-31+2.18678528e-31i
-1.65936130e+01	4.14281729e-31-5.42670222e-31i
-1.65309956e+01	1.10661081e-30+8.66494695e-32i
-1.64683782e+01	-1.35225373e-30+1.22613559e-30i
-1.64057608e+01	-2.26722514e-30-1.31388341e-30i
-1.63431434e+01	4.90133811e-30-3.15351915e-30i
-1.62805260e+01	2.21872797e-30+8.98265824e-30i
-1.62179086e+01	-1.35043735e-29+1.30227520e-30i
-1.61552912e+01	7.97316410e-30-2.18777619e-29i
-1.60926738e+01	1.10649118e-29+1.32156735e-29i
-1.60300564e+01	-7.74597184e-30+2.20773310e-29i
-1.59674389e+01	-2.69301466e-29-1.80163835e-29i
-1.59048215e+01	2.17178066e-29-2.69138242e-29i
-1.58422041e+01	3.75046055e-29+1.64729595e-31i
-1.57795867e+01	-5.00479380e-30+8.57651193e-29i
-1.57169693e+01	-1.34738557e-28-1.68367823e-29i
-1.56543519e+01	1.12784422e-28-1.98413640e-28i
-1.55917345e+01	2.11726784e-28+1.90803881e-28i
-1.55291171e+01	-3.57504246e-28+3.20188716e-28i
-1.54664997e+01	-4.03081082e-28-5.85486514e-28i
-1.54038823e+01	7.94291295e-28-6.35131865e-28i
-1.53412649e+01	1.25528343e-27+1.44398222e-27i
-1.52786475e+01	-2.96605971e-27+1.71213807e-27i
-1.52160301e+01	-9.72054521e-28-5.61435652e-27i
-1.51534126e+01	7.70335685e-27+1.50040747e-27i
-1.50907952e+01	-6.23859931e-27+8.84026223e-27i
-1.50281778e+01	-5.12933872e-27-1.03210866e-26i
-1.49655604e+01	1.07082527e-26-1.29083967e-27i
-1.49029430e+01	-9.75375313e-28+6.44487409e-27i
-1.48403256e+01	-4.11769436e-27+3.17115001e-27i
-1.47777082e+01	-3.56061498e-27-6.90650831e-28i
-1.47150908e+01	4.41532540e-28-1.12713716e-26i
-1.46524734e+01	5.53669764e-27-4.43141578e-27i
-1.45898560e+01	1.67349591e-26+2.19557448e-26i
-1.45272386e+01	-2.55651996e-26+2.37468411e-26i
-1.44646212e+01	-4.11358528e-26-4.24326795e-26i
-1.44020038e+01	5.75105815e-26-6.79975926e-26i
-1.43393863e+01	6.67425219e-26+7.62460995e-26i
-1.42767689e+01	-6.26094383e-26+2.11724589e-25i
-1.42141515e+01	-3.14345240e-25-3.35418507e-25i
-1.41515341e+01	4.80184273e-25-2.55775728e-25i
-1.40889167e+01	3.92134001e-25+6.85801391e-25i
-1.40262993e+01	-1.25531761e-24+3.39298764e-25i
-1.39636819e+01	5.73569218e-25-1.51389641e-24i
-1.39010645e+01	5.15028248e-25+9.57622713e-25i
-1.38384471e+01	-3.65182040e-25+2.24451897e-25i
-1.37758297e+01	-2.03678265e-25-1.53089390e-25i
-1.37132123e+01	-1.17783831e-25-3.62873006e-25i
-1.36505949e+01	6.35868259e-25+3.52460640e-25i
-1.35879775e+01	-4.83444136e-25-1.52065796e-25i
-1.35253601e+01	-1.78286523e-24-1.37290139e-24i
-1.34627426e+01	3.79155003e-24+2.75567435e-24i
-1.34001252e+01	1.44221576e-24-4.34674932e-24i
-1.33375078e+01	1.39290561e-24+4.96506989e-24i
-1.32748904e+01	-1.40831443e-23+5.16470611e-24i
-1.32122730e+01	1.49884474e-23+8.44250866e-25i
-1.31496556e+01	-1.66205606e-23-5.69149313e-24i
-1.30870382e+01	-1.14107374e-24-2.15388172e-23i
-1.30244208e+01	8.05674051e-24-1.84691684e-23i
-1.29618034e+01	6.76175632e-23+9.92600532e-23i
-1.28991860e+01	-8.82213194e-23-5.84653620e-23i
-1.28365686e+01	-1.07407732e-23-8.22782467e-23i
-1.27739512e+01	2.15447357e-22+2.22026000e-22i
-1.27113338e+01	-3.99126975e-22+5.76417387e-23i
-1.26487163e+01	-4.99580111e-23-2.51065093e-22i
-1.25860989e+01	3.19573627e-22-4.72777028e-22i
-1.25234815e+01	-7.75715586e-23+6.04478495e-22i
-1.24608641e+01	1.90294290e-22-9.48071533e-23i
-1.23982467e+01	5.31559331e-22-5.42132932e-22i
-1.23356293e+01	-1.06171575e-21+1.52821344e-21i
-1.22730119e+01	1.52437069e-21-1.20042774e-21i
-1.22103945e+01	-2.16481044e-21+1.39211819e-21i
-1.21477771e+01	2.75794779e-22-8.96580650e-22i
-1.20851597e+01	4.54490755e-22-2.10306041e-21i
-1.20225423e+01	8.20056811e-22+4.40013116e-21i
-1.19599249e+01	-2.49679358e-21-3.26869658e-21i
-1.18973075e+01	1.07227582e-20-1.82184525e-21i
-1.18346900e+01	-7.89614871e-21+1.54021514e-20i
-1.17720726e+01	-3.69733351e-20+4.41796493e-22i
-1.17094552e+01	2.73062388e-20-5.23662390e-20i
-1.16468378e+01	6.64079041e-20+2.61777773e-20i
-1.15842204e+01	-7.29330061e-20+5.82687372e-20i
-1.15216030e+01	-8.18431093e-20-1.45329548e-19i
-1.14589856e+01	2.71757720e-19+1.26338652e-19i
-1.13963682e+01	-9.54587827e-20+9.95438350e-20i
-1.13337508e+01	-2.56071558e-19-5.69668498e-20i
-1.12711334e+01	-7.08982202e-21-2.45588832e-19i
-1.12085160e+01	2.49534002e-19+4.09434675e-20i
-1.11458986e+01	7.34203739e-19+8.66627971e-20i
-1.10832812e+01	-9.07023326e-19+1.28629426e-18i
-1.10206637e+01	-2.11822397e-18-1.63414728e-18i
-1.09580463e+01	4.05928083e-18-1.62673021e-18i
-1.08954289e+01	-2.73067499e-19+4.17105586e-18i
-1.08328115e+01	-5.11672647e-18+4.48301032e-19i
-1.07701941e+01	1.94526030e-18-7.52508373e-18i
-1.07075767e+01	5.81818627e-18-1.00862653e-18i
-1.06449593e+01	1.72549047e-18+1.94496083e-17i
-1.05823419e+01	-2.01748578e-17-9.04191529e-18i
-1.05197245e+01	1.50867268e-17-2.99133516e-17i
-1.04571071e+01	1.71961118e-17+2.77295340e-17i
-1.03944897e+01	-7.06456037e-18+1.38643617e-17i
-1.03318723e+01	-1.77953137e-17-7.44295071e-18i
-1.02692549e+01	-5.32385351e-19+3.71184022e-17i
-1.02066374e+01	-1.20104429e-17-8.50930915e-17i
-1.01440200e+01	1.88393588e-17+8.89960876e-17i
-1.00814026e+01	-1.67243955e-16-4.52414124e-17i
-1.00187852e+01	2.63681796e-16-2.36728025e-16i
-9.95616781e+00	1.44687980e-16+2.60366337e-16i
-9.89355041e+00	-5.01411635e-16+3.33252127e-16i
-9.83093300e+00	2.91534334e-16-7.66247391e-16i
-9.76831559e+00	1.10985362e-16+4.41953533e-16i
-9.70569818e+00	1.10527594e-16+2.97559636e-16i
-9.64308078e+00	-9.71000112e-16+1.79137578e-17i
-9.58046337e+00	7.43333580e-16-1.64797884e-15i
-9.51784596e+00	1.59436577e-15+1.75744358e-15i
-9.45522855e+00	-4.26428631e-15+2.23293401e-15i
-9.39261115e+00	1.02041440e-15-5.75758550e-15i
-9.32999374e+00	9.67677100e-15-4.08822389e-16i
-9.26737633e+00	-1.26652893e-14+1.12264628e-14i
-9.20475892e+00	-5.04598778e-15-1.35011183e-14i
-9.14214152e+00	3.06139892e-14-1.15098244e-16i
-9.07952411e+00	-1.51704906e-14+3.12335177e-14i
-9.01690670e+00	-5.41959366e-14-2.88580689e-14i
-8.95428929e+00	9.17255668e-14-4.92682623e-14i
-8.89167188e+00	-1.67119575e-14+1.20278414e-13i
-8.82905448e+00	-9.43856370e-14-4.43305602e-14i
-8.76643707e+00	7.81641086e-14-1.10716834e-13i
-8.70381966e+00	8.86781586e-14+1.47282614e-13i
-8.64120225e+00	-1.49434261e-13+7.13796755e-14i
-8.57858485e+00	-2.88738515e-13-2.36634607e-13i
-8.51596744e+00	7.19368352e-13-1.93937790e-13i
-8.45335003e+00	-7.12231698e-14+7.47190940e-13i
-8.39073262e+00	-1.15384220e-12-5.99531652e-14i
-8.32811522e+00	8.31923124e-13-1.36558226e-12i
-8.26549781e+00	1.42570555e-12+1.76793780e-12i
-8.20288040e+00	-4.03899650e-12-1.13394304e-12i
-8.14026299e+00	4.34457975e-12-1.21578174e-12i
-8.07764559e+00	-1.52243795e-12+4.48311142e-12i
-8.01502818e+00	-4.82855264e-13-7.10586602e-12i
-7.95241077e+00	6.03896185e-12+8.80651337e-12i
-7.88979336e+00	-1.22628100e-11+2.36245149e-12i
-7.82717595e+00	-5.61085247e-12-1.85282595e-11i
-7.76455855e+00	3.01917428e-11+5.20994138e-12i
-7.70194114e+00	-1.90294936e-11+3.45804388e-11i
-7.63932373e+00	-9.92033894e-12-5.68168362e-11i
-7.57670632e+00	3.35387675e-11+3.81642515e-11i
-7.51408892e+00	-4.96628452e-11+1.13008306e-11i
-7.45147151e+00	-3.54446117e-11-5.32310626e-11i
-7.38885410e+00	1.72785214e-10-3.16318350e-11i
-7.32623669e+00	1.05088343e-10+1.56805389e-10i
-7.26361929e+00	-6.54879676e-10+2.71837043e-10i
-7.20100188e+00	2.00172060e-10-1.21040403e-09i
-7.13838447e+00	1.63024702e-09+1.04874218e-09i
-7.07576706e+00	-2.12879527e-09+1.72875889e-09i
-7.01314966e+00	-1.72247650e-09-3.71494903e-09i
-6.95053225e+00	5.58488978e-09-1.94954732e-10i
-6.88791484e+00	-2.42564750e-09+6.05979030e-09i
-6.82529743e+00	-5.04289446e-09-5.39450151e-09i
-6.76268003e+00	6.90801204e-09-1.28670099e-09i
-6.70006262e+00	-7.36187666e-10+4.94261860e-09i
-6.63744521e+00	-4.99541331e-09-2.19397480e-09i
-6.57482780e+00	5.79731324e-09-1.93773765e-09i
-6.51221039e+00	-3.22392419e-10+8.31053071e-09i
-6.44959299e+00	-1.35755738e-08-1.69070891e-08i
-6.38697558e+00	2.19930417e-08+9.40973106e-09i
-6.32435817e+00	1.76672719e-09+2.72138685e-08i
-6.26174076e+00	-4.70087197e-08-3.18110871e-08i
-6.19912336e+00	4.09341629e-08-3.55123730e-08i
-6.13650595e+00	5.00702777e-08+6.13479766e-08i
-6.07388854e+00	-1.54117983e-07+8.69585329e-08i
-6.01127113e+00	2.27505375e-08-3.26441218e-07i
-5.94865373e+00	4.40100029e-07+2.99156811e-07i
-5.88603632e+00	-5.95647220e-07+1.89227252e-07i
-5.82341891e+00	-1.63975109e-07-6.89522849e-07i
-5.76080150e+00	1.03926593e-06-5.36987263e-08i
-5.69818410e+00	3.36459423e-07+2.13881271e-06i
-5.63556669e+00	-3.41439507e-06-7.21173413e-07i
-5.57294928e+00	7.78641880e-07-5.13178434e-06i
-5.51033187e+00	7.37296581e-06+1.87642902e-06i
-5.44771446e+00	-1.60870430e-06+1.11249242e-05i
-5.38509706e+00	-1.77358342e-05-2.00886375e-06i
-5.32247965e+00	6.75289653e-06-2.98437002e-05i
-5.25986224e+00	4.05930620e-05+1.59137158e-05i
-5.19724483e+00	-2.35669474e-05+5.74052282e-05i
-5.13462743e+00	-8.20123883e-05-2.59104323e-05i
-5.07201002e+00	1.85254839e-05-1.34426626e-04i
-5.00939261e+00	2.31285668e-04+2.10649473e-06i
-4.94677520e+00	-7.09771964e-06+3.89624036e-04i
-4.88415780e+00	-5.91704728e-04+1.97456672e-05i
-4.82154039e+00	-6.03710621e-05-9.91247635e-04i
-4.75892298e+00	1.55702152e-03-5.57343134e-05i
-4.69630557e+00	1.41868733e-04+2.40686516e-03i
-4.63368817e+00	-3.88852169e-03+4.28264922e-04i
-4.57107076e+00	-8.40898280e-04-6.49597842e-03i
-4.50845335e+00	1.13883645e-02-1.43161786e-03i
-4.44583594e+00	8.57630815e-04+1.52296464e-02i
-4.38321853e+00	-1.93108412e-02-7.49795087e-04i
-4.32060113e+00	3.94755252e-03-2.36152413e-02i
-4.25798372e+00	2.79292039e-02+8.95590805e-03i
-4.19536631e+00	-1.61532844e-02+3.14021585e-02i
-4.13274890e+00	-3.35201997e-02-2.64709146e-02i
-4.07013150e+00	4.10382793e-02-3.06326738e-02i
-4.00751409e+00	1.55335979e-02+5.82215029e-02i
-3.94489668e+00	-5.65564932e-02-1.81866190e-02i
-3.88227927e+00	3.18109957e-02-2.55317054e-02i
-3.81966187e+00	7.61815192e-03+1.97698602e-02i
-3.75704446e+00	-9.75343478e-03+3.63990580e-03i
-3.69442705e+00	-3.61530987e-03-4.10498996e-03i
-3.63180964e+00	8.58453341e-04-3.72083922e-03i
-3.56919224e+00	3.67661047e-03-1.08838269e-03i
-3.50657483e+00	1.74424787e-03+2.87408326e-03i
-3.44395742e+00	-2.28738504e-03+1.66744211e-03i
-3.38134001e+00	-1.31342873e-03-1.67324444e-03i
-3.31872260e+00	1.05465444e-03-9.11359994e-04i
-3.25610520e+00	6.87031210e-04+5.69334989e-04i
-3.19348779e+00	-2.69076873e-04+5.02323327e-04i
-3.13087038e+00	-3.87828672e-04-5.94047582e-05i
-3.06825297e+00	-2.72005398e-05-3.29249574e-04i
-3.00563557e+00	2.66318273e-04-5.18552831e-05i
-2.94301816e+00	5.01106454e-05+2.07527687e-04i
-2.88040075e+00	-1.48763513e-04+4.45187148e-05i
-2.81778334e+00	-4.15082467e-05-1.03911389e-04i
-2.75516594e+00	7.07260292e-05-3.59679803e-05i
-2.69254853e+00	3.17443921e-05+4.65439917e-05i
-2.62993112e+00	-2.99356140e-05+2.65492908e-05i
-2.56731371e+00	-2.20734912e-05-1.91871753e-05i
-2.50469631e+00	1.15161195e-05-1.75288808e-05i
-2.44207890e+00	1.43594886e-05+7.93090743e-06i
-2.37946149e+00	-5.53145270e-06+9.85622431e-06i
-2.31684408e+00	-6.61594872e-06-3.37116921e-06i
-2.25422668e+00	1.84997345e-06-4.29419584e-06i
-2.19160927e+00	2.67281397e-06+9.64392244e-07i
-2.12899186e+00	-2.00390537e-07+1.60035324e-06i
-2.06637445e+00	-9.59333375e-07+5.39333674e-08i
-2.00375704e+00	-2.33580315e-07-4.77691988e-07i
-1.94113964e+00	1.84803640e-07-2.57948960e-07i
-1.87852223e+00	2.72454317e-07+3.37004710e-08i
-1.81590482e+00	6.09341387e-08+2.30317971e-07i
-1.75328741e+00	-1.97496084e-07+6.77235010e-08i
-1.69067001e+00	-8.86672535e-08-1.43012786e-07i
-1.62805260e+00	1.14474772e-07-6.46206905e-08i
-1.56543519e+00	6.65684781e-08+6.79067887e-08i
-1.50281778e+00	-4.23780911e-08+5.16294466e-08i
-1.44020038e+00	-5.35561656e-08-1.70122650e-08i
-1.37758297e+00	5.15440635e-09-4.10394992e-08i
-1.31496556e+00	3.99901555e-08-4.04894841e-09i
-1.25234815e+00	6.29644006e-09+3.17829100e-08i
-1.18973075e+00	-2.85776193e-08+2.34056609e-10i
-1.12711334e+00	3.58692865e-10-1.05938427e-08i
-1.06449593e+00	7.99224141e-09-7.80092956e-09i
-1.00187852e+00	7.24217554e-09+7.19657634e-09i
-9.39261115e-01	-4.11936320e-09+6.89624832e-09i
-8.76643707e-01	-7.34306121e-09-2.23464094e-09i
-8.14026299e-01	5.63354130e-10-7.00288016e-09i
-7.51408892e-01	6.59244404e-09+9.58634270e-11i
-6.88791484e-01	6.48590748e-10+5.59993705e-09i
-6.26174076e-01	-4.61727518e-09+5.48926464e-10i
-5.63556669e-01	-8.35404509e-10-3.79754834e-09i
-5.00939261e-01	3.02610841e-09-5.95080938e-10i
-4.38321853e-01	7.74502558e-10+2.62985491e-09i
-3.75704446e-01	-2.11811656e-09+6.87602848e-10i
-3.13087038e-01	-7.95177550e-10-1.95816482e-09i
-2.50469631e-01	1.55304022e-09-7.70913380e-10i
-1.87852223e-01	5.51693531e-10+1.37135009e-09i
-1.25234815e-01	-9.38636509e-10+5.98084091e-10i
-6.26174076e-02	2.55972035e-11-9.92203112e-10i
0.00000000e+00	2.32191859e-10-1.34911701e-26i
6.26174076e-02	2.55972035e-11+9.92203112e-10i
1.25234815e-01	-9.38636509e-10-5.98084091e-10i
1.87852223e-01	5.51693531e-10-1.37135009e-09i
2.50469631e-01	1.55304022e-09+7.70913380e-10i
3.13087038e-01	-7.95177550e-10+1.95816482e-09i
3.75704446e-01	-2.11811656e-09-6.87602848e-10i
4.38321853e-01	7.74502558e-10-2.62985491e-09i
5.00939261e-01	3.02610841e-09+5.95080938e-10i
5.63556669e-01	-8.35404509e-10+3.79754834e-09i
6.26174076e-01	-4.61727518e-09-5.48926464e-10i
6.88791484e-01	6.48590748e-10-5.59993705e-09i
7.51408892e-01	6.59244404e-09-9.58634270e-11i
8.14026299e-01	5.63354130e-10+7.00288016e-09i
8.76643707e-01	-7.34306121e-09+2.23464094e-09i
9.39261115e-01	-4.11936320e-09-6.89624832e-09i
1.00187852e+00	7.24217554e-09-7.19657634e-09i
1.06449593e+00	7.99224141e-09+7.80092956e-09i
1.12711334e+00	3.58692865e-10+1.05938427e-08i
1.18973075e+00	-2.85776193e-08-2.34056609e-10i
1.25234815e+00	6.29644006e-09-3.17829100e-08i
1.31496556e+00	3.99901555e-08+4.04894841e-09i
1.37758297e+00	5.15440635e-09+4.10394992e-08i
1.44020038e+00	-5.35561656e-08+1.70122650e-08i
1.50281778e+00	-4.23780911e-08-5.16294466e-08i
1.56543519e+00	6.65684781e-08-6.79067887e-08i
1.62805260e+00	1.14474772e-07+6.46206905e-08i
1.69067001e+00	-8.86672535e-08+1.43012786e-07i
1.75328741e+00	-1.97496084e-07-6.77235010e-08i
1.81590482e+00	6.09341387e-08-2.30317971e-07i
1.87852223e+00	2.72454317e-07-3.37004710e-08i
1.94113964e+00	1.84803640e-07+2.57948960e-07i
2.00375704e+00	-2.33580315e-07+4.77691988e-07i
2.06637445e+00	-9.59333375e-07-5.39333674e-08i
2.12899186e+00	-2.00390537e-07-1.60035324e-06i
2.19160927e+00	2.67281397e-06-9.64392244e-07i
2.25422668e+00	1.84997345e-06+4.29419584e-06i
2.31684408e+00	-6.61594872e-06+3.37116921e-06i
2.37946149e+00	-5.53145270e-06-9.85622431e-06i
2.44207890e+00	1.43594886e-05-7.93090743e-06i
2.50469631e+00	1.15161195e-05+1.75288808e-05i
2.56731371e+00	-2.20734912e-05+1.91871753e-05i
2.62993112e+00	-2.99356140e-05-2.65492908e-05i
2.69254853e+00	3.17443921e-05-4.65439917e-05i
2.75516594e+00	7.07260292e-05+3.59679803e-05i
2.81778334e+00	-4.15082467e-05+1.03911389e-04i
2.88040075e+00	-1.48763513e-04-4.45187148e-05i
2.94301816e+00	5.01106454e-05-2.07527687e-04i
3.00563557e+00	2.66318273e-04+5.18552831e-05i
3.06825297e+00	-2.72005398e-05+3.29249574e-04i
3.13087038e+00	-3.87828672e-04+5.94047582e-05i
3.19348779e+00	-2.69076873e-04-5.02323327e-04i
3.25610520e+00	6.87031210e-04-5.69334989e-04i
3.31872260e+00	1.05465444e-03+9.11359994e-04i
3.38134001e+00	-1.31342873e-03+1.67324444e-03i
3.44395742e+00	-2.28738504e-03-1.66744211e-03i
3.50657483e+00	1.74424787e-03-2.87408326e-03i
3.56919224e+00	3.67661047e-03+1.08838269e-03i
3.63180964e+00	8.58453341e-04+3.72083922e-03i
3.69442705e+00	-3.61530987e-03+4.10498996e-03i
3.75704446e+00	-9.75343478e-03-3.63990580e-03i
3.81966187e+00	7.61815192e-03-1.97698602e-02i
3.88227927e+00	3.18109957e-02+2.55317054e-02i
3.94489668e+00	-5.65564932e-02+1.81866190e-02i
4.00751409e+00	1.55335979e-02-5.82215029e-02i
4.07013150e+00	4.10382793e-02+3.06326738e-02i
4.13274890e+00	-3.35201997e-02+2.64709146e-02i
4.19536631e+00	-1.61532844e-02-3.14021585e-02i
4.25798372e+00	2.79292039e-02-8.95590805e-03i
4.32060113e+00	3.94755252e-03+2.36152413e-02i
4.38321853e+00	-1.93108412e-02+7.49795087e-04i
4.44583594e+00	8.57630815e-04-1.52296464e-02i
4.50845335e+00	1.13883645e-02+1.43161786e-03i
4.57107076e+00	-8.40898280e-04+6.49597842e-03i
4.63368817e+00	-3.88852169e-03-4.28264922e-04i
4.69630557e+00	1.41868733e-04-2.40686516e-03i
4.75892298e+00	1.55702152e-03+5.57343134e-05i
4.82154039e+00	-6.03710621e-05+9.91247635e-04i
4.88415780e+00	-5.91704728e-04-1.97456672e-05i
4.94677520e+00	-7.09771964e-06-3.89624036e-04i
5.00939261e+00	2.31285668e-04-2.10649473e-06i
5.07201002e+00	1.85254839e-05+1.34426626e-04i
5.13462743e+00	-8.20123883e-05+2.59104323e-05i
5.19724483e+00	-2.35669474e-05-5.74052282e-05i
5.25986224e+00	4.05930620e-05-1.59137158e-05i
5.32247965e+00	6.75289653e-06+2.98437002e-05i
5.38509706e+00	-1.77358342e-05+2.00886375e-06i
5.44771446e+00	-1.60870430e-06-1.11249242e-05i
5.51033187e+00	7.37296581e-06-1.87642902e-06i
5.57294928e+00	7.78641880e-07+5.13178434e-06i
5.63556669e+00	-3.41439507e-06+7.21173413e-07i
5.69818410e+00	3.36459423e-07-2.13881271e-06i
5.76080150e+00	1.03926593e-06+5.36987263e-08i
5.82341891e+00	-1.63975109e-07+6.89522849e-07i
5.88603632e+00	-5.95647220e-07-1.89227252e-07i
5.94865373e+00	4.40100029e-07-2.99156811e-07i
6.01127113e+00	2.27505375e-08+3.26441218e-07i
6.07388854e+00	-1.54117983e-07-8.69585329e-08i
6.13650595e+00	5.00702777e-08-6.13479766e-08i
6.19912336e+00	4.09341629e-08+3.55123730e-08i
6.26174076e+00	-4.70087197e-08+3.18110871e-08i
6.32435817e+00	1.76672719e-09-2.72138685e-08i
6.38697558e+00	2.19930417e-08-9.40973106e-09i
6.44959299e+00	-1.35755738e-08+1.69070891e-08i
6.51221039e+00	-3.22392419e-10-8.31053071e-09i
6.57482780e+00	5.79731324e-09+1.93773765e-09i
6.63744521e+00	-4.99541331e-09+2.19397480e-09i
6.70006262e+00	-7.36187666e-10-4.94261860e-09i
6.76268003e+00	6.90801204e-09+1.28670099e-09i
6.82529743e+00	-5.04289446e-09+5.39450151e-09i
6.88791484e+00	-2.42564750e-09-6.05979030e-09i
6.95053225e+00	5.58488978e-09+1.94954732e-10i
7.01314966e+00	-1.72247650e-09+3.71494903e-09i
7.07576706e+00	-2.12879527e-09-1.72875889e-09i
7.13838447e+00	1.63024702e-09-1.04874218e-09i
7.20100188e+00	2.00172060e-10+1.21040403e-09i
7.26361929e+00	-6.54879676e-10-2.71837043e-10i
7.32623669e+00	1.05088343e-10-1.56805389e-10i
7.38885410e+00	1.72785214e-10+3.16318350e-11i
7.45147151e+00	-3.54446117e-11+5.32310626e-11i
7.51408892e+00	-4.96628452e-11-1.13008306e-11i
7.57670632e+00	3.35387675e-11-3.81642515e-11i
7.63932373e+00	-9.92033894e-12+5.68168362e-11i
7.70194114e+00	-1.90294936e-11-3.45804388e-11i
7.76455855e+00	3.01917428e-11-5.20994138e-12i
7.82717595e+00	-5.61085247e-12+1.85282595e-11i
7.88979336e+00	-1.22628100e-11-2.36245149e-12i
7.95241077e+00	6.03896185e-12-8.80651337e-12i
8.01502818e+00	-4.82855264e-13+7.10586602e-12i
8.07764559e+00	-1.52243795e-12-4.48311142e-12i
8.14026299e+00	4.34457975e-12+1.21578174e-12i
8.20288040e+00	-4.03899650e-12+1.13394304e-12i
8.26549781e+00	1.42570555e-12-1.76793780e-12i
8.32811522e+00	8.31923124e-13+1.36558226e-12i
8.39073262e+00	-1.15384220e-12+5.99531652e-14i
8.45335003e+00	-7.12231698e-14-7.47190940e-13i
8.51596744e+00	7.19368352e-13+1.93937790e-13i
8.57858485e+00	-2.88738515e-13+2.36634607e-13i
8.64120225e+00	-1.49434261e-13-7.13796755e-14i
8.70381966e+00	8.86781586e-14-1.47282614e-13i
8.76643707e+00	7.81641086e-14+1.10716834e-13i
8.82905448e+00	-9.43856370e-14+4.43305602e-14i
8.89167188e+00	-1.67119575e-14-1.20278414e-13i
8.95428929e+00	9.17255668e-14+4.92682623e-14i
9.01690670e+00	-5.41959366e-14+2.88580689e-14i
9.07952411e+00	-1.51704906e-14-3.12335177e-14i
9.14214152e+00	3.06139892e-14+1.15098244e-16i
9.20475892e+00	-5.04598778e-15+1.35011183e-14i
9.26737633e+00	-1.26652893e-14-1.12264628e-14i
9.32999374e+00	9.67677100e-15+4.08822389e-16i
9.39261115e+00	1.02041440e-15+5.75758550e-15i
9.45522855e+00	-4.26428631e-15-2.23293401e-15i
9.51784596e+00	1.59436577e-15-1.75744358e-15i
9.58046337e+00	7.43333580e-16+1.64797884e-15i
9.64308078e+00	-9.71000112e-16-1.79137578e-17i
9.70569818e+00	1.10527594e-16-2.97559636e-16i
9.76831559e+00	1.10985362e-16-4.41953533e-16i
9.83093300e+00	2.91534334e-16+7.66247391e-16i
9.89355041e+00	-5.01411635e-16-3.33252127e-16i
9.95616781e+00	1.44687980e-16-2.60366337e-16i
1.00187852e+01	2.63681796e-16+2.36728025e-16i
1.00814026e+01	-1.67243955e-16+4.52414124e-17i
1.01440200e+01	1.88393588e-17-8.89960876e-17i
1.02066374e+01	-1.20104429e-17+8.50930915e-17i
1.02692549e+01	-5.32385351e-19-3.71184022e-17i
1.03318723e+01	-1.77953137e-17+7.44295071e-18i
1.03944897e+01	-7.06456037e-18-1.38643617e-17i
1.04571071e+01	1.71961118e-17-2.77295340e-17i
1.05197245e+01	1.50867268e-17+2.99133516e-17i
1.05823419e+01	-2.01748578e-17+9.04191529e-18i
1.06449593e+01	1.72549047e-18-1.94496083e-17i
1.07075767e+01	5.81818627e-18+1.00862653e-18i
1.07701941e+01	1.94526030e-18+7.52508373e-18i
1.08328115e+01	-5.11672647e-18-4.48301032e-19i
1.08954289e+01	-2.73067499e-19-4.17105586e-18i
1.09580463e+01	4.05928083e-18+1.62673021e-18i
1.10206637e+01	-2.11822397e-18+1.63414728e-18i
1.10832812e+01	-9.07023326e-19-1.28629426e-18i
1.11458986e+01	7.34203739e-19-8.66627971e-20i
1.12085160e+01	2.49534002e-19-4.09434675e-20i
1.12711334e+01	-7.08982202e-21+2.45588832e-19i
1.13337508e+01	-2.56071558e-19+5.69668498e-20i
1.13963682e+01	-9.54587827e-20-9.95438350e-20i
1.14589856e+01	2.71757720e-19-1.26338652e-19i
1.15216030e+01	-8.18431093e-20+1.45329548e-19i
1.15842204e+01	-7.29330061e-20-5.82687372e-20i
1.16468378e+01	6.64079041e-20-2.61777773e-20i
1.17094552e+01	2.73062388e-20+5.23662390e-20i
1.17720726e+01	-3.69733351e-20-4.41796493e-22i
1.18346900e+01	-7.89614871e-21-1.54021514e-20i
1.18973075e+01	1.07227582e-20+1.82184525e-21i
1.19599249e+01	-2.49679358e-21+3.26869658e-21i
1.20225423e+01	8.20056811e-22-4.40013116e-21i
1.20851597e+01	4.54490755e-22+2.10306041e-21i
1.21477771e+01	2.75794779e-22+8.96580650e-22i
1.22103945e+01	-2.16481044e-21-1.39211819e-21i
1.22730119e+01	1.52437069e-21+1.20042774e-21i
1.23356293e+01	-1.06171575e-21-1.52821344e-21i
1.23982467e+01	5.31559331e-22+5.42132932e-22i
1.24608641e+01	1.90294290e-22+9.48071533e-23i
1.25234815e+01	-7.75715586e-23-6.04478495e-22i
1.25860989e+01	3.19573627e-22+4.72777028e-22i
1.26487163e+01	-4.99580111e-23+2.51065093e-22i
1.27113338e+01	-3.99126975e-22-5.76417387e-23i
1.27739512e+01	2.15447357e-22-2.22026000e-22i
1.28365686e+01	-1.07407732e-23+8.22782467e-23i
1.28991860e+01	-8.82213194e-23+5.84653620e-23i
1.29618034e+01	6.76175632e-23-9.92600532e-23i
1.30244208e+01	8.05674051e-24+1.84691684e-23i
1.30870382e+01	-1.14107374e-24+2.15388172e-23i
1.31496556e+01	-1.66205606e-23+5.69149313e-24i
1.32122730e+01	1.49884474e-23-8.44250866e-25i
1.32748904e+01	-1.40831443e-23-5.16470611e-24i
1.33375078e+01	1.39290561e-24-4.96506989e-24i
1.34001252e+01	1.44221576e-24+4.34674932e-24i
1.34627426e+01	3.79155003e-24-2.75567435e-24i
1.35253601e+01	-1.78286523e-24+1.37290139e-24i
1.35879775e+01	-4.83444136e-25+1.52065796e-25i
1.36505949e+01	6.35868259e-25-3.52460640e-25i
1.37132123e+01	-1.17783831e-25+3.62873006e-25i
1.37758297e+01	-2.03678265e-25+1.53089390e-25i
1.38384471e+01	-3.65182040e-25-2.24451897e-25i
1.39010645e+01	5.15028248e-25-9.57622713e-25i
1.39636819e+01	5.73569218e-25+1.51389641e-24i
1.40262993e+01	-1.25531761e-24-3.39298764e-25i
1.40889167e+01	3.92134001e-25-6.85801391e-25i
1.41515341e+01	4.80184273e-25+2.55775728e-25i
1.42141515e+01	-3.14345240e-25+3.35418507e-25i
1.42767689e+01	-6.26094383e-26-2.11724589e-25i
1.43393863e+01	6.67425219e-26-7.62460995e-26i
1.44020038e+01	5.75105815e-26+6.79975926e-26i
1.44646212e+01	-4.11358528e-26+4.24326795e-26i
1.45272386e+01	-2.55651996e-26-2.37468411e-26i
1.45898560e+01	1.67349591e-26-2.19557448e-26i
1.46524734e+01	5.53669764e-27+4.43141578e-27i
1.47150908e+01	4.41532540e-28+1.12713716e-26i
1.47777082e+01	-3.56061498e-27+6.90650831e-28i
1.48403256e+01	-4.11769436e-27-3.17115001e-27i
1.49029430e+01	-9.75375313e-28-6.44487409e-27i
1.49655604e+01	1.07082527e-26+1.29083967e-27i
1.50281778e+01	-5.12933872e-27+1.03210866e-26i
1.50907952e+01	-6.23859931e-27-8.84026223e-27i
1.51534126e+01	7.70335685e-27-1.50040747e-27i
1.52160301e+01	-9.72054521e-28+5.61435652e-27i
1.52786475e+01	-2.96605971e-27-1.71213807e-27i
1.53412649e+01	1.25528343e-27-1.44398222e-27i
1.54038823e+01	7.94291295e-28+6.35131865e-28i
1.54664997e+01	-4.03081082e-28+5.85486514e-28i
1.55291171e+01	-3.57504246e-28-3.20188716e-28i
1.55917345e+01	2.11726784e-28-1.90803881e-28i
1.56543519e+01	1.12784422e-28+1.98413640e-28i
1.57169693e+01	-1.34738557e-28+1.68367823e-29i
1.57795867e+01	-5.00479380e-30-8.57651193e-29i
1.58422041e+01	3.75046055e-29-1.64729595e-31i
1.59048215e+01	2.17178066e-29+2.69138242e-29i
1.59674389e+01	-2.69301466e-29+1.80163835e-29i
1.60300564e+01	-7.74597184e-30-2.20773310e-29i
1.60926738e+01	1.10649118e-29-1.32156735e-29i
1.61552912e+01	7.97316410e-30+2.18777619e-29i
1.62179086e+01	-1.35043735e-29-1.30227520e-30i
1.62805260e+01	2.21872797e-30-8.98265824e-30i
1.63431434e+01	4.90133811e-30+3.15351915e-30i
1.64057608e+01	-2.26722514e-30+1.31388341e-30i
1.64683782e+01	-1.35225373e-30-1.22613559e-30i
1.65309956e+01	1.10661081e-30-8.66494695e-32i
1.65936130e+01	4.14281729e-31+5.42670222e-31i
1.66562304e+01	-5.68388415e-31-2.18678528e-31i
1.67188478e+01	2.41786061e-31+9.70176999e-34i
1.67814652e+01	-2.12326271e-31+1.48969579e-31i
1.68440827e+01	4.02330318e-32-2.00426785e-31i
1.69067001e+01	1.12864394e-31+9.89900654e-33i
1.69693175e+01	-1.03558448e-31+9.79466047e-32i
1.70319349e+01	2.27371000e-32-5.59812660e-32i
1.70945523e+01	2.81206262e-32-3.72211604e-32i
1.71571697e+01	7.30489125e-33+4.64245142e-32i
1.72197871e+01	-2.67008273e-32-7.68499795e-33i
1.72824045e+01	1.30536320e-32-1.06004624e-32i
1.73450219e+01	5.89334910e-33+7.30029030e-33i
1.74076393e+01	-5.00494358e-33+6.75189849e-33i
1.74702567e+01	2.87916955e-33-6.91343722e-35i
1.75328741e+01	-1.21863620e-32-4.03034846e-33i
1.75954915e+01	4.75967241e-33-3.77872981e-33i
1.76581090e+01	3.11567044e-33+2.02013912e-33i
1.77207264e+01	1.32969923e-33+1.05276372e-33i
1.77833438e+01	-2.07479310e-33-2.68202409e-34i
1.78459612e+01	-7.04068888e-34-8.85545170e-35i
1.79085786e+01	1.30221321e-33+2.66255023e-34i
1.79711960e+01	-6.86529916e-34+4.77102871e-34i
1.80338134e+01	-5.49434192e-34-6.45160083e-34i
1.80964308e+01	3.75240723e-34-4.57202750e-34i
1.81590482e+01	4.28435444e-34+2.07224615e-34i
1.82216656e+01	-7.06932692e-35+3.24952675e-34i
1.82842830e+01	-1.84708290e-34-8.59551607e-35i
1.83469004e+01	-1.71806953e-35-7.45333379e-35i
1.84095178e+01	1.24700164e-34+2.87584223e-35i
1.84721353e+01	-5.13218020e-35+4.80034621e-35i
1.85347527e+01	-5.73428991e-35-2.36230118e-35i
1.85973701e+01	3.43275547e-35-2.20607231e-35i
1.86599875e+01	3.64572634e-36-4.87321711e-36i
1.87226049e+01	4.43125730e-36+1.16210233e-35i
1.87852223e+01	-3.60051977e-36+7.44818590e-36i
1.88478397e+01	-7.37415452e-36-8.53097705e-36i
1.89104571e+01	7.01578925e-36-1.13790259e-35i
1.89730745e+01	6.96342910e-36+1.47117087e-35i
1.90356919e+01	-7.43800823e-36+9.00140231e-37i
1.90983093e+01	-1.26509908e-36-4.36424894e-36i
1.91609267e+01	1.21943620e-36-1.05795263e-36i
1.92235441e+01	1.58976127e-36+2.53336844e-36i
1.92861616e+01	-1.72109264e-36-1.06469086e-36i
1.93487790e+01	4.63023966e-37-5.33083909e-37i
1.94113964e+01	3.59761223e-37+2.52662354e-37i
1.94740138e+01	3.96947939e-37+3.52971100e-37i
1.95366312e+01	-6.79265636e-37+2.78388673e-37i
1.95992486e+01	-1.14242120e-37-4.00491840e-37i
1.96618660e+01	3.36755478e-37-5.99515106e-38i
1.97244834e+01	-1.15812621e-37+8.84846739e-38i
1.97871008e+01	-9.67919738e-39-9.87620907e-39i
1.98497182e+01	4.06222396e-38-3.74011096e-38i
1.99123356e+01	4.38708641e-38+4.05932375e-38i
1.99749530e+01	-5.07580198e-38+2.65992163e-38i
2.00375704e+01	-2.09583756e-39-2.77796166e-38i
2.01001879e+01	-2.53897771e-39+5.95811450e-39i
2.01628053e+01	3.86784725e-39-9.73730489e-39i
2.02254227e+01	8.58168565e-39+2.97348388e-39i
2.02880401e+01	-5.97510377e-39+2.89475946e-39i
2.03506575e+01	1.81863866e-40-1.93982197e-39i
2.04132749e+01	5.58373401e-39+1.51794832e-39i
2.04758923e+01	-5.90055045e-39+2.23684669e-39i
2.05385097e+01	-8.75623925e-40-2.86787496e-39i
2.06011271e+01	2.64261678e-39-2.80849893e-40i
2.06637445e+01	-3.99862983e-40+7.02530365e-40i
2.07263619e+01	-6.49055866e-41-1.11415132e-40i
2.07889793e+01	-2.13916955e-40+6.70242224e-41i
2.08515967e+01	2.49190653e-40+2.26241194e-41i
2.09142142e+01	-1.19719267e-40+8.04405729e-41i
2.09768316e+01	-7.46043415e-41-9.64426802e-41i
2.10394490e+01	6.45276030e-41-7.90459820e-41i
2.11020664e+01	1.69536057e-41+6.85128528e-41i
2.11646838e+01	-1.73157977e-41+4.58422263e-41i
2.12273012e+01	5.75569558e-42-5.03888310e-41i
2.12899186e+01	-6.23298933e-42-1.11394313e-42i
2.13525360e+01	3.55980855e-42+1.45450098e-41i
2.14151534e+01	-2.20834006e-42-9.43851513e-42i
2.14777708e+01	2.08551144e-42+1.20405287e-41i
2.15403882e+01	-3.84605256e-42-1.32207866e-41i
2.16030056e+01	3.90059730e-42+4.93532635e-42i
2.16656230e+01	-2.43072148e-42+2.22639771e-42i
2.17282405e+01	4.04124255e-42-3.26154340e-42i
2.17908579e+01	-3.37345291e-42+1.22747861e-42i
2.18534753e+01	2.92877442e-43+1.12081870e-42i
2.19160927e+01	7.47818993e-43-9.48398160e-43i
2.19787101e+01	-1.01863390e-42-1.49364030e-43i
2.20413275e+01	1.03865781e-42-4.44969055e-43i
2.21039449e+01	-6.55651950e-44+2.15569034e-43i
2.21665623e+01	3.24736528e-44+8.51079967e-43i
2.22291797e+01	-4.34091314e-43-3.94821572e-43i
2.22917971e+01	2.12354627e-43-3.06818243e-43i
2.23544145e+01	-2.36186801e-44+3.11626693e-43i
2.24170319e+01	-8.37182730e-44-1.20968441e-43i
2.24796493e+01	1.26652506e-43-8.28531070e-44i
2.25422668e+01	-3.22564858e-44+1.55900430e-43i
2.26048842e+01	-2.51639663e-44-7.39405100e-44i
2.26675016e+01	1.42969476e-44+2.59345042e-45i
2.27301190e+01	-1.41139348e-44+2.12018792e-44i
2.27927364e+01	9.55506365e-45-1.96884339e-44i
2.28553538e+01	2.67058618e-45-2.05819214e-45i
2.29179712e+01	-7.82019548e-45+1.51607374e-44i
2.29805886e+01	3.04143341e-45-7.92383598e-45i
2.30432060e+01	3.91545397e-45-9.77842551e-46i
2.31058234e+01	-6.11112919e-45+1.16686882e-45i
2.31684408e+01	1.42021567e-45-8.75926837e-46i
2.32310582e+01	2.00659126e-45+7.12454017e-46i
2.32936756e+01	-3.07253545e-46-5.11775414e-46i
2.33562930e+01	-3.37990868e-46+5.41655865e-46i
2.34189105e+01	4.18166740e-47-1.90369558e-46i
2.34815279e+01	-3.69050776e-47+3.75994893e-46i
2.35441453e+01	-3.16798021e-47+2.42979447e-47i
2.36067627e+01	-3.07107111e-46-8.15955831e-47i
2.36693801e+01	5.53665448e-47-2.75655372e-46i
2.37319975e+01	2.07358660e-46-1.30822398e-47i
2.37946149e+01	-1.42036255e-46+1.81859379e-46i
2.38572323e+01	6.95855379e-47-1.20373345e-46i
2.39198497e+01	2.95461890e-47+3.80532591e-47i
2.39824671e+01	-2.12261086e-47+2.43427971e-47i
2.40450845e+01	-4.45357485e-47-1.63851768e-47i
2.41077019e+01	5.01344987e-47-2.64680930e-48i
2.41703193e+01	-1.43753477e-47+1.17008910e-47i
2.42329368e+01	-1.65455436e-47-1.46210257e-47i
2.42955542e+01	1.91335606e-47-1.78692475e-48i
2.43581716e+01	-3.75349724e-48+1.18280109e-47i
2.44207890e+01	-1.01362558e-47-3.10160907e-48i
2.44834064e+01	1.08354515e-47-5.43884931e-48i
2.45460238e+01	1.13768881e-48+1.93828706e-48i
2.46086412e+01	-6.34436090e-48+3.96242305e-48i
2.46712586e+01	1.16897773e-48-2.31906922e-48i
2.47338760e+01	1.83795951e-48-8.67346995e-49i
2.47964934e+01	-4.15347114e-49+1.17338746e-48i
2.48591108e+01	-9.54102833e-49-3.13143151e-49i
2.49217282e+01	5.23528886e-49-3.65030271e-49i
2.49843456e+01	-4.61590729e-50+2.67586085e-49i
2.50469631e+01	7.49316863e-50-1.05885365e-49i
2.51095805e+01	8.33720938e-50+4.34164711e-50i
2.51721979e+01	-1.30195015e-49+5.87025697e-50i
2.52348153e+01	-5.87185584e-51-8.27575270e-51i
2.52974327e+01	3.68798342e-51-6.88229854e-50i
2.53600501e+01	4.48596132e-50+6.76392820e-52i
2.54226675e+01	-1.61773972e-50+3.93183513e-50i
2.54852849e+01	6.36784784e-51-5.80900311e-51i
2.55479023e+01	-5.61236816e-51+4.54831646e-51i
2.56105197e+01	-1.20970932e-50-4.03153653e-51i
2.56731371e+01	1.07747585e-50-1.26696688e-50i
2.57357545e+01	-5.17922029e-51+4.42840174e-51i
2.57983719e+01	7.80269770e-51+6.86089613e-51i
2.58609894e+01	-1.91324826e-51-2.56494253e-51i
2.59236068e+01	-1.31407372e-51-5.89345853e-52i
2.59862242e+01	-1.71221040e-51+1.43403337e-51i
2.60488416e+01	2.60683821e-52-9.31243017e-52i
2.61114590e+01	8.86657412e-52-1.00949865e-51i
2.61740764e+01	3.40174836e-52+7.18168695e-52i
2.62366938e+01	-3.66277676e-52-2.27616830e-52i
2.62993112e+01	3.29433614e-52+6.63258857e-52i
2.63619286e+01	-2.61045022e-52-3.46257332e-52i
2.64245460e+01	-1.59165835e-52+1.02800901e-52i
2.64871634e+01	9.93468890e-53-5.08412619e-53i
2.65497808e+01	-7.61476615e-53-4.73523382e-53i
2.66123982e+01	7.21873597e-53-6.35317188e-53i
2.66750157e+01	4.46459136e-53+6.93913745e-54i
2.67376331e+01	5.77585219e-54+5.44243834e-53i
2.68002505e+01	-1.60998608e-53+3.74056617e-53i
2.68628679e+01	-3.82361153e-53-2.29679385e-53i
2.69254853e+01	2.40273856e-53-9.87999183e-54i
2.69881027e+01	-1.36751529e-53+1.83047241e-54i
2.70507201e+01	8.10654978e-54-1.61662503e-53i
2.71133375e+01	2.04270343e-54+1.59180030e-53i
2.71759549e+01	9.23704068e-55+9.72061218e-55i
2.72385723e+01	-4.78222002e-54-5.41935229e-54i
2.73011897e+01	2.52592628e-54+1.96166542e-55i
2.73638071e+01	2.22577159e-57+3.15920707e-54i
2.74264245e+01	-7.16325162e-55-2.03866345e-54i
2.74890420e+01	3.51127076e-55+1.66672619e-55i
2.75516594e+01	-5.99551235e-56+4.94758007e-55i
2.76142768e+01	-5.86329655e-55-4.60843468e-55i
2.76768942e+01	6.08887287e-55+2.29719372e-56i
2.77395116e+01	-2.22095743e-55+1.54029913e-55i
2.78021290e+01	-5.05994308e-57-2.87610455e-55i
2.78647464e+01	1.56068731e-55-2.24602327e-56i
2.79273638e+01	3.48867045e-56+2.74174500e-55i
2.79899812e+01	-4.94854951e-56-4.80522176e-56i
2.80525986e+01	-5.31401655e-56-4.34512090e-56i
2.81152160e+01	-1.90012689e-56+4.43829337e-56i
2.81778334e+01	2.31298533e-56-3.94119749e-56i
2.82404508e+01	1.15733454e-56-2.71430752e-56i
2.83030683e+01	-2.37041125e-56+2.98421658e-56i
2.83656857e+01	2.48256078e-56-1.38110295e-56i
2.84283031e+01	4.99457091e-57+1.79853070e-56i
2.84909205e+01	-1.83008826e-56-6.24803228e-57i
2.85535379e+01	4.32738180e-57-6.23514648e-57i
2.86161553e+01	2.01314139e-57+6.90587770e-57i
2.86787727e+01	-4.23268977e-58-3.96066703e-57i
2.87413901e+01	-1.49038544e-57+3.95308588e-58i
2.88040075e+01	1.82922994e-57+4.39161718e-58i
2.88666249e+01	1.24620483e-58-8.39740152e-58i
2.89292423e+01	-1.18815707e-58+1.02742458e-57i
2.89918597e+01	-5.75007573e-58+1.52505976e-58i
2.90544771e+01	1.07769806e-58-3.14319346e-58i
2.91170946e+01	1.00217061e-58-1.94129398e-58i
2.91797120e+01	2.02991436e-59+1.90419307e-58i
2.92423294e+01	-7.72472337e-59-1.21524610e-58i
2.93049468e+01	1.07643940e-58+3.11609476e-59i
2.93675642e+01	1.25440165e-59+1.40190227e-58i
2.94301816e+01	-1.12033253e-58-9.90047523e-59i
2.94927990e+01	1.06177822e-59-1.12018802e-59i
2.95554164e+01	3.14113609e-59-7.34843795e-60i
2.96180338e+01	3.08984261e-59+7.28078252e-60i
2.96806512e+01	-3.34819059e-59+2.18411010e-59i
2.97432686e+01	9.03814394e-60-1.67168298e-59i
2.98058860e+01	3.77223936e-60+4.58135365e-60i
2.98685034e+01	-7.40076505e-60+7.44213541e-60i
2.99311209e+01	-5.49167566e-60-6.27675145e-60i
2.99937383e+01	7.94015378e-60-5.02838357e-60i
3.00563557e+01	-2.68597435e-61+4.88747623e-60i
3.01189731e+01	-1.21823191e-60-8.03236028e-61i
3.01815905e+01	-3.22047195e-61-3.11518045e-61i
3.02442079e+01	9.75277716e-61+2.19048376e-61i
3.03068253e+01	-3.14275933e-61+3.69748914e-61i
3.03694427e+01	-5.13433138e-61-1.47917382e-62i
3.04320601e+01	1.45510846e-61-5.72878144e-61i
3.04946775e+01	3.74344892e-61+8.46306579e-62i
3.05572949e+01	-1.19115710e-61+3.72947054e-61i
3.06199123e+01	-2.00433940e-61-1.35696576e-61i
3.06825297e+01	1.56348683e-61-1.07496935e-61i
3.07451472e+01	-5.90118949e-64+6.80015325e-62i
3.08077646e+01	-6.36927667e-62+3.36477429e-62i
3.08703820e+01	4.29388859e-62-5.14335008e-62i
3.09329994e+01	-1.36870267e-62+1.85636120e-62i
3.09956168e+01	1.20113435e-62-2.24846079e-63i
3.10582342e+01	9.78073963e-64+1.07943046e-62i
3.11208516e+01	-2.12979094e-62+2.99684428e-63i
3.11834690e+01	9.16927291e-63-1.98392252e-62i
3.12460864e+01	5.49633786e-63+6.55817478e-63i
3.13087038e+01	-4.00873395e-63+1.22924619e-62i
3.13713212e+01	-3.04597989e-63-1.35285297e-62i
3.14339386e+01	5.20789525e-63+1.21733725e-63i
3.14965560e+01	8.32774989e-64+4.60785545e-63i
3.15591735e+01	-3.61000656e-63+1.20225178e-64i
3.16217909e+01	-2.90867437e-65-1.96474644e-63i
3.16844083e+01	2.19640905e-63-2.77417831e-64i
3.17470257e+01	-1.30902876e-63+8.68694737e-64i
3.18096431e+01	-2.99104151e-65+7.37280176e-66i
3.18722605e+01	1.55962184e-64-4.04122051e-64i
3.19348779e+01	2.40328523e-64+4.48984571e-65i
3.19974953e+01	-1.92797450e-64+2.35512505e-64i
3.20601127e+01	-4.86701725e-65-1.52467096e-64i
3.21227301e+01	3.90402052e-65-4.03597979e-65i
3.21853475e+01	3.20752797e-65+5.57829208e-65i
3.22479649e+01	2.43350156e-65-6.04943388e-66i
3.23105823e+01	-2.52440657e-65+2.23758967e-65i
3.23731997e+01	-1.45389325e-65-2.54770005e-65i
3.24358172e+01	7.26871158e-67+8.61232427e-66i
3.24984346e+01	7.25938706e-66+1.78898202e-66i
3.25610520e+01	-1.27162065e-66-1.07499592e-65i
3.26236694e+01	6.14142954e-66+6.11491410e-66i
3.26862868e+01	-6.72694187e-66-2.71200058e-67i
3.27489042e+01	1.98501374e-66-4.80650196e-67i
3.28115216e+01	3.35066675e-66+3.41055360e-66i
3.28741390e+01	-4.67500056e-66-3.09623338e-66i
3.29367564e+01	1.52304146e-66-3.60566784e-67i
3.29993738e+01	-5.45085299e-68+1.48555642e-66i
3.30619912e+01	5.33987035e-67-6.31566800e-67i
3.31246086e+01	-4.65945241e-67-2.33453056e-67i
3.31872260e+01	2.59517295e-67+2.65750434e-67i
3.32498435e+01	7.86436703e-68+1.22451688e-67i
3.33124609e+01	-1.24147606e-67-9.82707649e-69i
3.33750783e+01	-2.19819389e-67-3.86173177e-68i
3.34376957e+01	1.69202397e-67+3.14509065e-68i
3.35003131e+01	-2.01132678e-68-1.04764002e-67i
3.35629305e+01	-2.57222480e-68-1.71887639e-68i
3.36255479e+01	5.77329045e-68+3.86819176e-68i
3.36881653e+01	1.19755822e-69+6.15380390e-68i
3.37507827e+01	-3.43748729e-68-2.85591128e-68i
3.38134001e+01	-3.05145000e-69-3.77307346e-68i
3.38760175e+01	8.69940646e-69+3.04553703e-68i
3.39386349e+01	-1.31110474e-69-8.61137394e-69i
3.40012523e+01	6.62290971e-69+1.03312255e-69i
3.40638698e+01	-4.45286828e-69-3.92957990e-69i
3.41264872e+01	8.75093886e-71+4.88089886e-69i
3.41891046e+01	1.32737227e-69-1.14361242e-69i
3.42517220e+01	-4.75041069e-70+5.77170827e-70i
3.43143394e+01	-1.23247935e-69-1.03959313e-69i
3.43769568e+01	1.26749089e-69+1.51045353e-70i
3.44395742e+01	-4.05661371e-70+3.91807266e-70i
3.45021916e+01	4.15457151e-70-2.50352554e-70i
3.45648090e+01	-6.22914863e-70+1.80571132e-70i
3.46274264e+01	2.24532958e-70-7.08156955e-71i
3.46900438e+01	5.78912749e-71-1.38377976e-71i
3.47526612e+01	-1.06021597e-71+1.09217094e-71i
3.48152786e+01	-5.84337939e-71-4.94840091e-71i
3.48778961e+01	4.93846256e-71+3.17823131e-71i
3.49405135e+01	2.43342163e-71+3.00790985e-71i
3.50031309e+01	-4.97739885e-71-1.12925375e-71i
3.50657483e+01	1.24675965e-71-5.06731089e-72i
3.51283657e+01	3.68554395e-72+2.77290726e-73i
3.51909831e+01	-8.44691776e-72+4.82389585e-72i
3.52536005e+01	5.66591835e-72-1.48598856e-71i
3.53162179e+01	-7.33391758e-72+1.20829503e-71i
3.53788353e+01	7.56535589e-72-6.05054456e-73i
3.54414527e+01	-2.40079100e-72-8.59662261e-72i
3.55040701e+01	2.76429037e-72+5.96114311e-72i
3.55666875e+01	-2.70946545e-72+1.19620835e-72i
3.56293049e+01	-6.00112692e-73-1.89828765e-72i
3.56919224e+01	1.31415069e-72+8.61715572e-74i
3.57545398e+01	5.76752101e-74-8.90082183e-74i
3.58171572e+01	-7.84649310e-73+7.33578393e-73i
3.58797746e+01	4.23813950e-73-8.25516994e-73i
3.59423920e+01	1.51893992e-73+2.99664414e-73i
3.60050094e+01	-4.55605604e-73+2.76510651e-73i
3.60676268e+01	2.85386452e-73-5.99725168e-73i
3.61302442e+01	9.17759822e-74+3.57336001e-73i
3.61928616e+01	-1.01707944e-73+6.73720962e-74i
3.62554790e+01	-5.49035526e-74-1.56046492e-73i
3.63180964e+01	7.13432194e-74+4.43460165e-74i
3.63807138e+01	-2.11067972e-74+2.64136819e-74i
3.64433312e+01	1.22670349e-74-6.27951305e-75i
3.65059487e+01	-3.12684773e-74-2.02042056e-74i
3.65685661e+01	2.48282615e-74+6.41006906e-75i
3.66311835e+01	-1.26074300e-75+1.43372967e-74i
3.66938009e+01	-9.97797718e-75-5.82560340e-75i
3.67564183e+01	2.91227697e-75-1.20186640e-75i
3.68190357e+01	-3.25761267e-75-1.02763847e-74i
3.68816531e+01	8.17082092e-75+6.50373050e-75i
3.69442705e+01	-1.92540818e-75+4.44482996e-75i
3.70068879e+01	-2.05463372e-75-2.29865710e-75i
3.70695053e+01	3.67047188e-76-9.57337019e-76i
3.71321227e+01	-1.04095499e-75+1.33077632e-76i
3.71947401e+01	7.88079585e-76+7.56969731e-77i
3.72573575e+01	5.67482313e-76-1.49316575e-77i
3.73199750e+01	-2.18395145e-76-7.35991104e-77i
3.73825924e+01	-1.31146662e-76+8.69675118e-77i
3.74452098e+01	-2.66300658e-77+1.88558530e-76i
3.75078272e+01	4.50263467e-77-1.51754036e-76i
3.75704446e+01	-6.86371824e-78-7.87803253e-78i
3.76330620e+01	1.21647918e-77+1.17263575e-76i
3.76956794e+01	-7.05227402e-77-9.75238084e-77i
3.77582968e+01	1.79688895e-77-1.84496633e-78i
3.78209142e+01	5.02772114e-77+2.16598329e-77i
3.78835316e+01	-3.80402173e-77+7.93819396e-78i
3.79461490e+01	-2.17214755e-78-3.38745849e-77i
3.80087664e+01	2.04102101e-77+1.69541260e-77i
3.80713838e+01	-1.03249331e-78+1.45102751e-77i
3.81340013e+01	-1.31866718e-77-7.88759384e-78i
3.81966187e+01	-1.38435619e-79-5.54992437e-78i
3.82592361e+01	6.18835189e-78+4.87599575e-80i
3.83218535e+01	1.01891832e-78+2.63053716e-78i
3.83844709e+01	-2.35663592e-78+1.17261019e-79i
3.84470883e+01	-1.65222105e-79+9.68595084e-79i
3.85097057e+01	3.13854315e-80-1.75704541e-78i
3.85723231e+01	5.17503580e-79+5.68917355e-79i
3.86349405e+01	-3.56908289e-79+7.13021322e-79i
3.86975579e+01	-6.14146770e-79-7.62568634e-79i
3.87601753e+01	6.88498742e-79-5.47653070e-79i
3.88227927e+01	1.96393881e-79+8.34262960e-79i
3.88854101e+01	-4.18369685e-79-1.05369551e-79i
3.89480276e+01	1.53826406e-79-2.48828081e-79i
3.90106450e+01	3.87226223e-80+1.25674736e-79i
3.90732624e+01	-6.01495136e-80+9.33760751e-80i
3.91358798e+01	-5.38374452e-80-9.84681345e-80i
3.91984972e+01	7.54968386e-80-4.00537154e-80i
3.92611146e+01	3.20890417e-81+5.70461995e-80i
3.93237320e+01	-3.75305070e-80+1.10435146e-80i
3.93863494e+01	2.03433105e-80-2.18313971e-80i
3.94489668e+01	1.84135436e-81-3.95084994e-81i
3.95115842e+01	-6.26807007e-81+1.48408860e-80i
3.95742016e+01	-7.64621353e-81-5.82566746e-81i
3.96368190e+01	7.25499735e-81-8.88088996e-81i
3.96994364e+01	6.55035742e-81+8.75729331e-81i
3.97620539e+01	-7.22090982e-81+8.44308275e-82i
3.98246713e+01	-5.90061619e-82-3.54030108e-81i
3.98872887e+01	3.59615655e-81+5.53592154e-83i
3.99499061e+01	-1.33680821e-81+2.45950303e-81i
4.00125235e+01	-1.42287799e-81-1.03753533e-81i
4.00751409e+01	8.91263771e-82-8.94946662e-82i
4.01377583e+01	5.53863680e-82+6.13153234e-82i
4.02003757e+01	-5.99451323e-82+1.50832478e-82i
4.02629931e+01	6.02560480e-83-2.75693419e-82i
4.03256105e+01	1.23099896e-82+1.14795854e-82i
4.03882279e+01	-3.78347500e-83-3.68066972e-83i
4.04508453e+01	8.08417694e-84-1.39699937e-83i
4.05134627e+01	4.73644667e-84+8.77828986e-83i
4.05760802e+01	-5.78284758e-83-6.64234338e-83i
4.06386976e+01	4.60216007e-83-2.10290615e-83i
4.07013150e+01	4.67371206e-84+3.56476946e-83i
4.07639324e+01	-1.89716955e-83+2.86763329e-84i
4.08265498e+01	6.84025254e-84-2.11934292e-83i
4.08891672e+01	5.33352555e-84+7.42156837e-84i
4.09517846e+01	-5.42737248e-84+7.56970535e-84i
4.10144020e+01	-1.62659449e-84-5.37633654e-84i
4.10770194e+01	2.13087314e-84-2.36441774e-84i
4.11396368e+01	1.87249711e-84+1.78217402e-84i
4.12022542e+01	-9.48643847e-85+2.28656342e-85i
4.12648716e+01	-5.62284797e-85+6.61874367e-85i
4.13274890e+01	-1.06674937e-85-3.85329752e-85i
4.13901064e+01	6.25122298e-85-3.17585486e-85i
4.14527239e+01	-9.12728653e-86+3.50940482e-85i
4.15153413e+01	-4.54287800e-85+7.04506017e-86i
4.15779587e+01	9.30827795e-86-3.29176688e-85i
4.16405761e+01	3.11407573e-85+1.55398376e-85i
4.17031935e+01	-1.93078885e-85+1.27740830e-85i
4.17658109e+01	-5.91444467e-86-1.87996945e-85i
4.18284283e+01	7.83189014e-86+3.32309083e-86i
4.18910457e+01	-1.11717806e-86+4.25387599e-86i
4.19536631e+01	1.65415961e-86+5.70829849e-87i
4.20162805e+01	-1.71500409e-86-2.61116997e-86i
4.20788979e+01	-6.30122468e-88-1.50672597e-87i
4.21415153e+01	1.27001109e-86+1.17388667e-86i
4.22041327e+01	-9.52649879e-87+1.02284253e-86i
4.22667502e+01	-4.36228251e-87-1.13014614e-86i
4.23293676e+01	2.44009417e-87-1.56494438e-88i
4.23919850e+01	-9.00497859e-89+8.20236988e-88i
4.24546024e+01	1.80791662e-87-1.57253772e-87i
4.25172198e+01	-6.99044322e-88+1.44169346e-87i
4.25798372e+01	-4.05315931e-88-6.23669360e-88i
4.26424546e+01	3.42762599e-88+5.79884362e-88i
4.27050720e+01	-1.03180097e-88+4.72149913e-89i
4.27676894e+01	1.86765589e-89-5.32065812e-88i
4.28303068e+01	2.02741709e-88-7.29706035e-89i
4.28929242e+01	1.24352713e-89+5.29464250e-88i
4.29555416e+01	-1.90423951e-88-1.59115046e-90i
4.30181590e+01	-5.08279964e-89-1.01867808e-88i
4.30807765e+01	1.77620012e-89-1.58670695e-88i
4.31433939e+01	5.28389896e-89+5.78711971e-89i
4.32060113e+01	-2.28878304e-89+4.89777389e-89i
4.32686287e+01	-1.57562246e-90-6.32185989e-89i
4.33312461e+01	4.48860228e-89+1.92505084e-89i
4.33938635e+01	-8.83636655e-90+3.40836176e-89i
4.34564809e+01	-2.94749870e-89-1.26942647e-89i
4.35190983e+01	1.01250644e-89-2.33414528e-90i
4.35817157e+01	-5.83741304e-90-2.23802133e-90i
4.36443331e+01	7.27981880e-90-4.26542671e-90i
4.37069505e+01	-5.33021720e-90+4.20202738e-90i
4.37695679e+01	5.65357781e-90-3.31491740e-90i
4.38321853e+01	4.10265083e-91+3.24454786e-90i
4.38948028e+01	-3.20284089e-90-2.34171668e-91i
4.39574202e+01	6.34313093e-91+7.26651897e-91i
4.40200376e+01	-7.67356342e-91-1.57671194e-90i
4.40826550e+01	6.64062762e-91-1.39635500e-92i
4.41452724e+01	3.90106629e-91+6.28317874e-91i
4.42078898e+01	-1.97626259e-91-5.27597086e-91i
4.42705072e+01	-1.08400190e-91+1.66004420e-91i
4.43331246e+01	1.26702644e-91+3.52175783e-91i
4.43957420e+01	-1.91484374e-91-2.40543971e-91i
4.44583594e+01	1.57690463e-91-9.72969549e-92i
4.45209768e+01	-3.85412012e-92+1.28293461e-91i
4.45835942e+01	-5.92381908e-92-6.49930066e-93i
4.46462116e+01	1.36105690e-92-3.87835898e-92i
4.47088291e+01	4.40213548e-92-1.57888347e-92i
4.47714465e+01	-7.94585872e-93+2.92058846e-92i
4.48340639e+01	-2.26522955e-92-1.41480548e-92i
4.48966813e+01	1.59291536e-92+5.25364134e-93i
4.49592987e+01	4.09568182e-93+9.64404482e-93i
4.50219161e+01	-1.14663630e-92-1.04412155e-92i
4.50845335e+01	5.70981931e-93+2.04792462e-93i
4.51471509e+01	-4.34847584e-93+3.52354106e-93i
4.52097683e+01	1.91097587e-93-4.52946088e-93i
4.52723857e+01	2.68643272e-93+4.87198802e-94i
4.53350031e+01	-3.02528165e-93+2.50943934e-93i
4.53976205e+01	7.04957734e-94-1.91108636e-93i
4.54602379e+01	6.52209404e-94+1.70846107e-94i
4.55228554e+01	-5.07663746e-94+6.35960632e-94i
4.55854728e+01	1.84148826e-94-3.64650880e-94i
4.56480902e+01	-8.10343643e-95+3.26403007e-95i
4.57107076e+01	-1.16809800e-94-1.45695737e-95i
4.57733250e+01	1.71317628e-94+1.15557447e-95i
4.58359424e+01	-1.26515196e-95+7.46682397e-95i
4.58985598e+01	-7.71838287e-95-1.14593941e-94i
4.59611772e+01	4.95777030e-95+3.99689658e-95i
4.60237946e+01	7.60167522e-96+1.80021605e-95i
4.60864120e+01	5.07755211e-96+3.80266519e-95i
4.61490294e+01	-5.22512451e-95-5.06527657e-95i
4.62116468e+01	4.13345514e-95+4.14135959e-96i
4.62742642e+01	-1.76924907e-95+2.43208147e-95i
4.63368817e+01	1.54985116e-96-2.16089771e-95i
4.63994991e+01	2.08132303e-96+7.55331398e-96i
4.64621165e+01	-3.24755230e-96-6.90877882e-96i
4.65247339e+01	4.86823924e-96+2.20261296e-96i
4.65873513e+01	1.70927668e-96+3.12640301e-96i
4.66499687e+01	-3.26864631e-96+6.33721363e-97i
4.67125861e+01	-1.16479478e-96-2.09100712e-96i
4.67752035e+01	1.59342257e-96-5.34864756e-97i
4.68378209e+01	4.04429530e-97+1.57242779e-96i
4.69004383e+01	-9.25400447e-97-4.88839534e-97i
4.69630557e+01	1.55816280e-97-3.08643532e-97i
4.70256731e+01	3.17942176e-97-2.04889911e-97i
4.70882905e+01	-4.83527942e-98+6.38007944e-97i
4.71509080e+01	-2.67228458e-97-3.37635451e-97i
4.72135254e+01	1.87276068e-97-6.80399983e-98i
4.72761428e+01	-8.90697972e-99+1.42958426e-97i
4.73387602e+01	-3.11645276e-98-5.42255695e-98i
4.74013776e+01	2.63532483e-98-2.04040608e-98i
4.74639950e+01	-1.48329960e-98+2.83416368e-98i
4.75266124e+01	9.38163608e-99-5.84869813e-99i
4.75892298e+01	-1.21498861e-98+4.78598231e-99i
4.76518472e+01	1.05814091e-98-1.37895219e-98i
4.77144646e+01	-1.60960071e-99+2.09138064e-98i
4.77770820e+01	-4.74604380e-99-7.68302517e-99i
4.78396994e+01	-5.35736432e-99-7.63192393e-99i
4.79023168e+01	9.14741065e-99+5.46719510e-101i
4.79649343e+01	-1.11446347e-99+5.04020067e-99i
4.80275517e+01	-2.12042565e-99-1.03453816e-100i
4.80901691e+01	1.83563614e-99-2.88283941e-99i
4.81527865e+01	3.14131447e-100+2.51176367e-99i
4.82154039e+01	-2.31851802e-99+4.02592543e-101i
4.82780213e+01	1.19146724e-99-1.29486076e-99i
4.83406387e+01	2.54023994e-100+6.08388496e-100i
4.84032561e+01	-5.89295244e-100+1.26179189e-100i
4.84658735e+01	5.83975993e-101-3.40807528e-100i
4.85284909e+01	4.32254500e-100-5.99186565e-101i
4.85911083e+01	-1.83435714e-100+2.59326042e-100i
4.86537257e+01	-1.28686908e-100-7.31949404e-101i
4.87163431e+01	1.10330293e-100-1.25371560e-101i
4.87789606e+01	-4.58638125e-102+1.66106656e-102i
4.88415780e+01	-3.32728430e-101+2.27103778e-101i
4.89041954e+01	-8.23883921e-103-3.37514746e-101i
4.89668128e+01	2.66393134e-101+1.11442070e-102i
4.90294302e+01	-1.49644510e-101+2.30149979e-101i
4.90920476e+01	-2.95902478e-102-1.20892064e-101i
4.91546650e+01	9.03772525e-102-8.23124148e-102i
4.92172824e+01	-2.33951795e-102+8.54309383e-102i
4.92798998e+01	-1.64372409e-102+4.52987638e-102i
4.93425172e+01	-2.26440912e-102-4.98222472e-102i
4.94051346e+01	1.60284998e-102-3.17013878e-102i
4.94677520e+01	2.56284773e-102+3.00852275e-102i
4.95303694e+01	-2.66383347e-102+4.71150556e-103i
4.95929869e+01	1.06545808e-102-9.94874808e-103i
4.96556043e+01	1.18866304e-103+7.40344070e-103i
4.97182217e+01	-4.52423757e-103-1.94030865e-103i
4.97808391e+01	-8.63830354e-104-2.78440235e-103i
4.98434565e+01	2.51258854e-103+2.36764715e-103i
4.99060739e+01	-7.24262286e-104-1.16198396e-103i
4.99686913e+01	7.87878827e-105+3.71491745e-104i
