# Supplementary material for: Observation of angular momentum transfer among crystal lattice modes
Source: Nat Phys. 2026 May 12;22(7):1100–6. doi: 10.1038/s41567-026-03274-8 (PMC13423836; doi:10.1038/s41567-026-03274-8)
Supplement: Supplementary file 13 — Source data for Extended Data Fig. 4a–m. [file 41567_2026_3274_MOESM13_ESM.zip › extended_fig4d_TKE_spectrum_Lin-THz_probe0.txt]

Spectrum of the THz Kerr signal in Bi2Se3 after linear THz excitation at probe pulse 0 degrees
Frequency (THz)	Spectrum (a.u.)
-4.99686913e+01	5.98274907e-06-4.85287305e-05i
-4.99060739e+01	-2.92293922e-05+7.84444852e-05i
-4.98434565e+01	3.09877916e-05-7.60579357e-05i
-4.97808391e+01	7.32491574e-06+2.02555297e-05i
-4.97182217e+01	7.10278555e-06+1.74879299e-05i
-4.96556043e+01	-8.67916736e-06+2.09327678e-05i
-4.95929869e+01	-5.29855821e-05+1.74370378e-05i
-4.95303694e+01	3.65169788e-05-7.87652333e-05i
-4.94677520e+01	-1.32198514e-05+5.09180108e-05i
-4.94051346e+01	-2.26886411e-05-3.81715805e-05i
-4.93425172e+01	2.92825003e-05+7.97883169e-06i
-4.92798998e+01	2.10979051e-05-1.64398950e-05i
-4.92172824e+01	1.11101494e-05+3.49049513e-05i
-4.91546650e+01	7.96834155e-06-5.45997088e-05i
-4.90920476e+01	-2.55825892e-05+8.89870117e-05i
-4.90294302e+01	-8.29378222e-06+2.29559779e-05i
-4.89668128e+01	-3.64700605e-05-6.69165223e-05i
-4.89041954e+01	1.66318066e-05-2.97809940e-06i
-4.88415780e+01	1.75238645e-05-4.11266008e-05i
-4.87789606e+01	7.05387342e-06+3.77049597e-05i
-4.87163431e+01	-1.22608769e-05-1.62809696e-05i
-4.86537257e+01	5.34392346e-05+6.57292255e-05i
-4.85911083e+01	-4.67960826e-05-3.89461992e-05i
-4.85284909e+01	-2.55394998e-05-3.37573158e-06i
-4.84658735e+01	2.09692020e-05-1.99443184e-05i
-4.84032561e+01	2.62546350e-06-7.06383403e-06i
-4.83406387e+01	5.23666441e-05+6.18062327e-05i
-4.82780213e+01	-2.20509653e-05-5.62496673e-05i
-4.82154039e+01	-1.03476513e-04+6.01044614e-05i
-4.81527865e+01	1.33878875e-04-6.40938618e-05i
-4.80901691e+01	-3.10509365e-05+2.56348862e-05i
-4.80275517e+01	-4.72546524e-05+6.40851694e-05i
-4.79649343e+01	-2.30945871e-05-5.92407798e-05i
-4.79023168e+01	5.06445882e-05-4.44902145e-05i
-4.78396994e+01	-6.74691490e-07+2.28774590e-05i
-4.77770820e+01	2.36022689e-05+5.07686637e-07i
-4.77144646e+01	-4.51986474e-05+3.98683149e-05i
-4.76518472e+01	5.61654772e-05+1.36324920e-05i
-4.75892298e+01	-3.46461008e-05-3.31638209e-05i
-4.75266124e+01	-4.93476611e-06+2.26539476e-05i
-4.74639950e+01	-5.96151275e-05-3.18355247e-05i
-4.74013776e+01	4.55305243e-05+1.94559956e-05i
-4.73387602e+01	3.55185300e-05-1.00700048e-05i
-4.72761428e+01	-5.64314551e-05-5.19091536e-05i
-4.72135254e+01	2.84592374e-05+6.23294298e-05i
-4.71509080e+01	7.00184892e-05-3.02481320e-05i
-4.70882905e+01	-5.98990591e-05+5.49525986e-05i
-4.70256731e+01	-4.63240132e-05-1.75234101e-05i
-4.69630557e+01	2.14573315e-05-3.58642444e-05i
-4.69004383e+01	4.84952468e-05-7.87229005e-06i
-4.68378209e+01	-3.43247076e-05+3.50543517e-05i
-4.67752035e+01	-7.71743564e-06+1.78401931e-05i
-4.67125861e+01	2.70476014e-05-4.92698513e-05i
-4.66499687e+01	2.73980359e-06-5.88600641e-06i
-4.65873513e+01	-3.55668846e-05+6.94695650e-05i
-4.65247339e+01	-2.35048304e-05-1.66555603e-05i
-4.64621165e+01	8.15395132e-05-5.74614209e-05i
-4.63994991e+01	-5.10959985e-05+5.10844543e-06i
-4.63368817e+01	2.93795227e-05+7.26463878e-06i
-4.62742642e+01	1.92707585e-05+1.03862825e-04i
-4.62116468e+01	-1.35834052e-05-8.60033039e-05i
-4.61490294e+01	-9.12254362e-05+5.85695733e-05i
-4.60864120e+01	-1.21205413e-05-7.15617652e-05i
-4.60237946e+01	1.10562614e-04-5.53956352e-05i
-4.59611772e+01	3.88688391e-05+8.80730893e-05i
-4.58985598e+01	-1.39222943e-04-1.96051215e-05i
-4.58359424e+01	6.95931952e-05+2.17875420e-05i
-4.57733250e+01	3.19121378e-05-8.64192885e-06i
-4.57107076e+01	-4.27484187e-05-9.46964796e-06i
-4.56480902e+01	-5.01479578e-06+1.21625196e-05i
-4.55854728e+01	-3.98290517e-05-1.98059930e-05i
-4.55228554e+01	4.60359539e-05-7.29448372e-06i
-4.54602379e+01	3.88974503e-05-8.22427175e-06i
-4.53976205e+01	4.92885995e-06-1.11051999e-05i
-4.53350031e+01	-3.92185614e-05+9.41874179e-05i
-4.52723857e+01	1.19329328e-06-2.40739636e-06i
-4.52097683e+01	-6.89770140e-05-9.40329530e-05i
-4.51471509e+01	5.42753602e-05-5.56582126e-06i
-4.50845335e+01	2.77793507e-05+4.95226441e-05i
-4.50219161e+01	9.20907113e-06-3.34838876e-05i
-4.49592987e+01	-1.82243860e-05+3.52791287e-05i
-4.48966813e+01	4.80347607e-05+1.52245074e-06i
-4.48340639e+01	-9.89270761e-05+1.55976562e-05i
-4.47714465e+01	1.73497328e-05+2.05832549e-05i
-4.47088291e+01	-1.51952743e-05-8.38847900e-05i
-4.46462116e+01	6.48270733e-05-1.93054728e-05i
-4.45835942e+01	-5.84124906e-06+2.27315841e-05i
-4.45209768e+01	8.16822573e-06+6.59372659e-05i
-4.44583594e+01	1.47450106e-05+1.49949305e-05i
-4.43957420e+01	-8.20562198e-05-4.88269000e-05i
-4.43331246e+01	-4.41234908e-06+2.99718866e-05i
-4.42705072e+01	8.32411492e-05-3.83949043e-05i
-4.42078898e+01	-4.42563605e-05-5.78879198e-05i
-4.41452724e+01	-4.37126730e-05+1.01167059e-04i
-4.40826550e+01	6.67375148e-05-4.56875646e-06i
-4.40200376e+01	2.05570740e-05-5.58935803e-05i
-4.39574202e+01	-5.69717546e-05+1.55724235e-05i
-4.38948028e+01	-1.06126597e-05+2.43418239e-05i
-4.38321853e+01	2.99943983e-05-4.08711935e-05i
-4.37695679e+01	3.71077397e-05+6.11491794e-05i
-4.37069505e+01	-8.04082480e-05-4.54415843e-05i
-4.36443331e+01	3.59491884e-05-5.88109348e-05i
-4.35817157e+01	5.00358554e-05+7.65005953e-05i
-4.35190983e+01	1.10880557e-05+2.18473235e-05i
-4.34564809e+01	-1.98198052e-05-1.93668317e-05i
-4.33938635e+01	-8.28085874e-05+7.08762941e-05i
-4.33312461e+01	-1.77136824e-06-5.52519493e-05i
-4.32686287e+01	-1.09044680e-05-6.12344141e-05i
-4.32060113e+01	6.88791923e-05-8.56809653e-06i
-4.31433939e+01	5.06837767e-06+1.13327040e-05i
-4.30807765e+01	2.42092623e-05-2.77768617e-05i
-4.30181590e+01	3.08597399e-05+1.36451124e-04i
-4.29555416e+01	-1.02934576e-04+1.41512239e-05i
-4.28929242e+01	1.80876836e-05-1.17429525e-04i
-4.28303068e+01	-9.96038845e-06+1.99093962e-05i
-4.27676894e+01	-4.24589699e-05-1.32278447e-05i
-4.27050720e+01	7.78701021e-05+1.57386798e-05i
-4.26424546e+01	6.55802831e-05-3.15681323e-05i
-4.25798372e+01	-4.77951185e-05+4.98950506e-05i
-4.25172198e+01	-4.91301530e-05+4.76918705e-06i
-4.24546024e+01	-9.00973491e-06+4.72668569e-05i
-4.23919850e+01	4.45150113e-06-5.25543880e-05i
-4.23293676e+01	8.26129875e-06-5.38753393e-05i
-4.22667502e+01	1.44312216e-05-1.25445257e-05i
-4.22041327e+01	4.40468142e-05+2.26012089e-06i
-4.21415153e+01	-2.99127890e-05+1.21627714e-04i
-4.20788979e+01	1.27774711e-05-5.64410446e-06i
-4.20162805e+01	-6.29171781e-05-8.11898594e-05i
-4.19536631e+01	2.69578283e-05-3.06129604e-05i
-4.18910457e+01	4.18433906e-05+6.98681930e-05i
-4.18284283e+01	-5.09978675e-05+3.45146262e-05i
-4.17658109e+01	-1.09757191e-05-8.00421528e-05i
-4.17031935e+01	7.81744537e-05+2.86301736e-05i
-4.16405761e+01	-1.23400529e-04-7.52927555e-07i
-4.15779587e+01	4.90799304e-05-2.10540338e-05i
-4.15153413e+01	6.93552966e-05+8.24835221e-06i
-4.14527239e+01	-1.55385313e-05-3.15767189e-05i
-4.13901064e+01	-4.85166855e-05+8.84743453e-05i
-4.13274890e+01	-1.16797833e-06-5.95930265e-05i
-4.12648716e+01	2.70186570e-05+2.05859163e-05i
-4.12022542e+01	-4.90449568e-06+6.25562619e-06i
-4.11396368e+01	2.27600394e-05-7.04556563e-05i
-4.10770194e+01	-4.27367522e-05+8.76448815e-05i
-4.10144020e+01	4.48129751e-05-1.49533763e-05i
-4.09517846e+01	-5.10740798e-05-2.78208909e-05i
-4.08891672e+01	2.24778529e-05+3.93472025e-05i
-4.08265498e+01	-2.97337632e-06-4.56681216e-05i
-4.07639324e+01	-2.68896590e-05+7.20804938e-06i
-4.07013150e+01	5.65855940e-05-2.44135404e-05i
-4.06386976e+01	-1.50645880e-05+8.01281805e-05i
-4.05760802e+01	1.42339896e-05-6.16496168e-05i
-4.05134627e+01	-4.07690802e-05+4.33246749e-05i
-4.04508453e+01	-2.35384659e-05-1.49974653e-05i
-4.03882279e+01	1.59369839e-05+2.14609977e-06i
-4.03256105e+01	5.26799529e-05-6.39683399e-05i
-4.02629931e+01	-5.92217000e-05+3.37425450e-05i
-4.02003757e+01	4.31626777e-05+2.11690622e-05i
-4.01377583e+01	-1.38587909e-05-6.55582355e-07i
-4.00751409e+01	1.20413588e-06-2.58929203e-05i
-4.00125235e+01	5.60240967e-06+1.43354554e-05i
-3.99499061e+01	-1.72995455e-05+7.12831642e-06i
-3.98872887e+01	5.68400120e-05+7.50017517e-07i
-3.98246713e+01	-5.34946486e-05-4.57807211e-05i
-3.97620539e+01	1.48685930e-05+8.01713764e-05i
-3.96994364e+01	3.84447519e-05-2.39108324e-05i
-3.96368190e+01	-2.06488946e-05+4.67260976e-05i
-3.95742016e+01	-6.76223931e-05-6.09176593e-05i
-3.95115842e+01	1.10624304e-05+1.97207958e-05i
-3.94489668e+01	1.71382170e-05-1.70347803e-05i
-3.93863494e+01	2.20038501e-06-1.66178364e-05i
-3.93237320e+01	4.64120570e-05+2.40684235e-06i
-3.92611146e+01	-1.70262342e-05+2.38867574e-05i
-3.91984972e+01	-5.26473128e-05+1.81209578e-05i
-3.91358798e+01	4.38612377e-05-2.42691278e-05i
-3.90732624e+01	2.96743984e-05+3.67541106e-05i
-3.90106450e+01	-9.76839648e-05-3.81866537e-05i
-3.89480276e+01	3.06280360e-05-1.36847352e-05i
-3.88854101e+01	1.39500808e-05+1.51933217e-05i
-3.88227927e+01	3.83560600e-05-1.18221455e-05i
-3.87601753e+01	-1.87978716e-05-2.91352954e-05i
-3.86975579e+01	-2.28389329e-05+8.81506026e-05i
-3.86349405e+01	2.22248282e-05-6.34614197e-05i
-3.85723231e+01	8.12912650e-06+8.54584479e-06i
-3.85097057e+01	-1.46158231e-05+5.34518966e-05i
-3.84470883e+01	-2.27200193e-05-5.06249762e-05i
-3.83844709e+01	7.26335415e-06-9.34064975e-06i
-3.83218535e+01	-1.28460643e-05+1.92166864e-05i
-3.82592361e+01	8.32080213e-05-1.76637820e-05i
-3.81966187e+01	-4.94782033e-05+2.09227103e-05i
-3.81340013e+01	-4.97855856e-05-1.50279578e-05i
-3.80713838e+01	9.24667587e-06+1.65392736e-05i
-3.80087664e+01	9.13494993e-05+4.53048896e-06i
-3.79461490e+01	-1.58456201e-05-4.12990441e-05i
-3.78835316e+01	-7.26665195e-05+6.83630668e-05i
-3.78209142e+01	-1.32254552e-05-5.02751314e-06i
-3.77582968e+01	5.38992922e-05-3.83478069e-05i
-3.76956794e+01	-3.41738595e-05-1.39620941e-05i
-3.76330620e+01	2.92105062e-05+5.11222879e-05i
-3.75704446e+01	-2.66503424e-05-8.43864786e-05i
-3.75078272e+01	2.08313612e-05+3.18304928e-05i
-3.74452098e+01	2.23378217e-05+6.79066588e-05i
-3.73825924e+01	-2.89910256e-05-3.83655916e-05i
-3.73199750e+01	-6.32952992e-06-2.12899063e-05i
-3.72573575e+01	-1.64607440e-05+2.25381910e-05i
-3.71947401e+01	3.77825754e-05-2.57336318e-05i
-3.71321227e+01	7.85326408e-06-2.99804777e-06i
-3.70695053e+01	-2.10155107e-05+9.05960950e-05i
-3.70068879e+01	-1.82275963e-05-8.47387468e-05i
-3.69442705e+01	-3.76668033e-05+2.93037613e-05i
-3.68816531e+01	3.69600475e-05-3.87669588e-05i
-3.68190357e+01	1.13271668e-06-4.87717542e-05i
-3.67564183e+01	8.98241885e-05+4.62193599e-05i
-3.66938009e+01	-4.39872763e-05+3.86656054e-05i
-3.66311835e+01	-7.16146657e-05+6.86801696e-05i
-3.65685661e+01	5.61544361e-05-1.18320037e-04i
-3.65059487e+01	-4.61601754e-06-2.07338721e-05i
-3.64433312e+01	-8.95738075e-06+1.04622569e-04i
-3.63807138e+01	-1.09589042e-06-6.36780158e-06i
-3.63180964e+01	1.55509543e-05-2.83605878e-05i
-3.62554790e+01	-6.04940185e-05-3.10856454e-05i
-3.61928616e+01	2.73615664e-05-2.57085176e-05i
-3.61302442e+01	4.98353017e-05+5.46175394e-05i
-3.60676268e+01	-4.43485140e-05+4.67272294e-05i
-3.60050094e+01	5.25148988e-05-5.41579595e-05i
-3.59423920e+01	-1.17259814e-04-2.13613281e-05i
-3.58797746e+01	2.53452600e-05+2.79877084e-05i
-3.58171572e+01	6.50520732e-05-1.84880560e-05i
-3.57545398e+01	3.52836458e-05-2.46532570e-06i
-3.56919224e+01	-7.40512686e-05-7.26818824e-06i
-3.56293049e+01	-6.79361631e-06-2.00629015e-05i
-3.55666875e+01	2.06232226e-05+8.59507906e-05i
-3.55040701e+01	8.19873024e-05-6.56522993e-05i
-3.54414527e+01	-6.36153618e-05+4.07467584e-05i
-3.53788353e+01	-1.06642761e-04+1.89432598e-06i
-3.53162179e+01	8.22700339e-05-3.27630297e-05i
-3.52536005e+01	1.43394451e-05-1.81064963e-05i
-3.51909831e+01	-2.29099356e-05-3.02746794e-05i
-3.51283657e+01	7.61423377e-05+1.10188743e-05i
-3.50657483e+01	-3.79363510e-05+6.75530359e-05i
-3.50031309e+01	4.66150572e-05+1.81834286e-06i
-3.49405135e+01	-9.92126834e-05+1.98851571e-05i
-3.48778961e+01	6.13052071e-05-2.75501093e-05i
-3.48152786e+01	-7.46672835e-05-1.53611260e-05i
-3.47526612e+01	8.60850487e-06+1.77455865e-05i
-3.46900438e+01	4.87089070e-05-7.23147417e-05i
-3.46274264e+01	-4.09266223e-05+8.92550585e-05i
-3.45648090e+01	5.13338029e-05-9.95992235e-05i
-3.45021916e+01	-1.79428990e-05+5.06276299e-05i
-3.44395742e+01	1.43845320e-05+2.02495852e-05i
-3.43769568e+01	-2.41832275e-05-1.50688390e-05i
-3.43143394e+01	4.44211009e-05+3.02855007e-05i
-3.42517220e+01	-4.80921925e-05-7.87581758e-06i
-3.41891046e+01	1.38894517e-05-5.59264508e-05i
-3.41264872e+01	-8.16492214e-06+1.01066076e-04i
-3.40638698e+01	-1.06641452e-05-8.26379111e-05i
-3.40012523e+01	8.66274766e-06-3.06353710e-06i
-3.39386349e+01	2.12392660e-05+5.79473044e-05i
-3.38760175e+01	1.28664904e-05-4.32004237e-05i
-3.38134001e+01	-2.78948985e-05+1.77629471e-05i
-3.37507827e+01	-7.47991467e-05+3.91648380e-05i
-3.36881653e+01	7.86187471e-05-1.13824861e-04i
-3.36255479e+01	-4.58127799e-05+4.06604077e-05i
-3.35629305e+01	1.21381881e-04+6.49507210e-05i
-3.35003131e+01	-4.78037614e-05-4.46845772e-05i
-3.34376957e+01	-5.30094317e-05-2.34827956e-05i
-3.33750783e+01	-1.78174155e-05+6.16126323e-05i
-3.33124609e+01	3.02815029e-05+2.77877954e-05i
-3.32498435e+01	1.96776751e-05-8.99599204e-05i
-3.31872260e+01	-5.49859717e-06-5.78292235e-06i
-3.31246086e+01	-1.75504335e-05-1.02839103e-05i
-3.30619912e+01	-5.16532057e-05+1.19664678e-04i
-3.29993738e+01	1.56589303e-04-5.29375092e-05i
-3.29367564e+01	-8.24049566e-05-7.01828910e-05i
-3.28741390e+01	-8.66081878e-05+5.25034668e-05i
-3.28115216e+01	6.92107131e-05+2.03160613e-05i
-3.27489042e+01	3.77583581e-05-1.00349479e-05i
-3.26862868e+01	-2.93171762e-05-4.23840122e-05i
-3.26236694e+01	-2.83054499e-05+7.10323315e-06i
-3.25610520e+01	-4.54640342e-05+6.92009948e-05i
-3.24984346e+01	1.20179585e-04-9.42233886e-05i
-3.24358172e+01	-1.79362648e-05-1.29485032e-06i
-3.23731997e+01	-2.41717323e-05+4.84560502e-05i
-3.23105823e+01	2.26672792e-05+6.68572404e-05i
-3.22479649e+01	-5.57843971e-05-1.04119155e-04i
-3.21853475e+01	5.51656436e-05+8.77314850e-05i
-3.21227301e+01	-9.18010225e-05-4.25179365e-05i
-3.20601127e+01	5.34978964e-05-4.59498193e-05i
-3.19974953e+01	6.19182351e-05+4.40872348e-05i
-3.19348779e+01	-5.74557946e-05+6.46435729e-06i
-3.18722605e+01	-1.20727871e-05+1.76491709e-05i
-3.18096431e+01	-3.93506760e-05+3.19994628e-05i
-3.17470257e+01	2.54100495e-05-1.72824199e-04i
-3.16844083e+01	1.00494629e-05+1.00624588e-04i
-3.16217909e+01	4.10658642e-05-1.39132772e-05i
-3.15591735e+01	4.70620847e-05-4.22065418e-05i
-3.14965560e+01	-6.03041549e-05+8.57610363e-05i
-3.14339386e+01	3.73883847e-05+4.07817051e-05i
-3.13713212e+01	-9.01652956e-05+4.89282082e-07i
-3.13087038e+01	7.31349611e-05-7.14561778e-05i
-3.12460864e+01	-4.41064816e-05+1.88278019e-05i
-3.11834690e+01	-4.19761250e-05-1.43428684e-05i
-3.11208516e+01	-8.90012704e-06+1.12000750e-05i
-3.10582342e+01	1.49755983e-04-2.94598220e-05i
-3.09956168e+01	-4.83854044e-05-4.22662908e-06i
-3.09329994e+01	-6.41817917e-05+2.17617187e-05i
-3.08703820e+01	3.29192921e-05+4.18362116e-05i
-3.08077646e+01	2.48081170e-05+3.76453726e-05i
-3.07451472e+01	-5.99446728e-05-6.25303114e-05i
-3.06825297e+01	2.26182273e-05-3.99014605e-05i
-3.06199123e+01	-6.39379408e-05+4.14184462e-05i
-3.05572949e+01	1.64484726e-05-1.00711881e-05i
-3.04946775e+01	8.32672649e-05-7.18178983e-05i
-3.04320601e+01	4.60145866e-05+5.48370570e-05i
-3.03694427e+01	-3.97665515e-05+5.80764733e-05i
-3.03068253e+01	-8.97139064e-05-8.03415563e-06i
-3.02442079e+01	-2.51046121e-05-2.07128353e-05i
-3.01815905e+01	1.71322444e-04-4.19820774e-05i
-3.01189731e+01	-9.77804353e-05+3.03831439e-05i
-3.00563557e+01	-6.48517782e-05+1.88518794e-05i
-2.99937383e+01	1.14454848e-04-6.50526517e-06i
-2.99311209e+01	-7.14649497e-05-1.07218197e-05i
-2.98685034e+01	3.35152146e-06-4.64501395e-05i
-2.98058860e+01	4.06122099e-05+7.49776001e-05i
-2.97432686e+01	-3.47701905e-05-3.63741142e-05i
-2.96806512e+01	6.47583465e-06+1.53919549e-05i
-2.96180338e+01	-1.67723759e-05-3.34837371e-05i
-2.95554164e+01	7.04332563e-05-1.55033168e-05i
-2.94927990e+01	-1.63282334e-05+1.00741919e-04i
-2.94301816e+01	-5.54495443e-05-8.29388696e-05i
-2.93675642e+01	2.21862002e-05+3.96581198e-05i
-2.93049468e+01	2.20537494e-05-9.62855406e-06i
-2.92423294e+01	-5.52883206e-05+3.06933195e-05i
-2.91797120e+01	6.46144867e-05-4.77531482e-05i
-2.91170946e+01	-1.00757643e-04+2.64837243e-05i
-2.90544771e+01	5.27983415e-05-3.10643075e-05i
-2.89918597e+01	4.71783917e-05-1.73358037e-05i
-2.89292423e+01	-6.49736619e-05+9.80552366e-06i
-2.88666249e+01	3.64244024e-05-1.42168657e-05i
-2.88040075e+01	2.94552784e-05+6.51161949e-05i
-2.87413901e+01	-2.02465974e-06-1.23773741e-05i
-2.86787727e+01	-3.03928561e-05-7.34947474e-05i
-2.86161553e+01	2.81584239e-05+8.43987308e-05i
-2.85535379e+01	-5.36631018e-05+2.64223674e-05i
-2.84909205e+01	8.49903453e-06-5.42372311e-05i
-2.84283031e+01	1.13515152e-05-3.46874964e-05i
-2.83656857e+01	2.53643482e-05-3.60305014e-05i
-2.83030683e+01	1.77305822e-05+1.17844122e-04i
-2.82404508e+01	-1.42814303e-05+3.94551583e-05i
-2.81778334e+01	5.14312781e-06-1.12724053e-04i
-2.81152160e+01	-7.97467101e-05+6.06350746e-05i
-2.80525986e+01	4.03303420e-05-1.49510341e-05i
-2.79899812e+01	-3.47993395e-05-1.59036030e-05i
-2.79273638e+01	3.08387683e-05-6.28318731e-05i
-2.78647464e+01	2.41881930e-05+8.51598578e-05i
-2.78021290e+01	4.75433531e-05-3.60498065e-05i
-2.77395116e+01	-3.91076294e-05+2.01886529e-05i
-2.76768942e+01	-6.40474194e-05+4.11602969e-05i
-2.76142768e+01	1.78872487e-05-2.38946614e-05i
-2.75516594e+01	2.78525948e-05-2.43022200e-05i
-2.74890420e+01	2.61185462e-06-2.09184906e-05i
-2.74264245e+01	-6.75381283e-05+1.74758649e-05i
-2.73638071e+01	3.02856234e-05+6.66710904e-06i
-2.73011897e+01	2.65576649e-05+6.09090709e-06i
-2.72385723e+01	1.78779756e-05-6.24180984e-05i
-2.71759549e+01	4.92811791e-06-3.93591408e-05i
-2.71133375e+01	2.12155495e-05+1.03737664e-04i
-2.70507201e+01	1.10779934e-06+1.00738544e-04i
-2.69881027e+01	-6.67721503e-05-7.91363574e-05i
-2.69254853e+01	-3.56125173e-05-8.79805787e-05i
-2.68628679e+01	7.13603990e-06+2.78515684e-05i
-2.68002505e+01	1.25525952e-04+3.12276406e-05i
-2.67376331e+01	-5.73641620e-05-1.16123656e-05i
-2.66750157e+01	-7.90653142e-06+2.66238479e-05i
-2.66123982e+01	-4.92932769e-05-2.10103166e-05i
-2.65497808e+01	-4.19978722e-06-1.91878657e-05i
-2.64871634e+01	1.39787441e-04+3.06604454e-05i
-2.64245460e+01	-7.23165921e-05+1.15266685e-05i
-2.63619286e+01	-1.28668895e-04+1.52308716e-05i
-2.62993112e+01	7.28559460e-05-9.83100820e-05i
-2.62366938e+01	8.35932752e-05+2.31983728e-05i
-2.61740764e+01	-2.44443282e-05+6.96707286e-05i
-2.61114590e+01	-7.96638696e-06-2.39529194e-05i
-2.60488416e+01	-1.24072529e-04+5.30813352e-06i
-2.59862242e+01	1.38010723e-04-5.21837910e-05i
-2.59236068e+01	1.58675261e-05+5.65604542e-05i
-2.58609894e+01	-4.74755782e-05-2.96000089e-05i
-2.57983719e+01	-7.07044250e-05+1.65487840e-05i
-2.57357545e+01	1.36759503e-05-5.23443186e-06i
-2.56731371e+01	1.47261846e-04-1.96859856e-05i
-2.56105197e+01	-8.47858384e-05-7.04154098e-05i
-2.55479023e+01	-5.76707155e-05+8.95419753e-05i
-2.54852849e+01	1.55281326e-04+6.62577178e-05i
-2.54226675e+01	-1.11384392e-04-3.81181549e-05i
-2.53600501e+01	-3.76848014e-05-5.61724483e-05i
-2.52974327e+01	7.31728502e-05-1.73361868e-05i
-2.52348153e+01	-3.95966643e-05+7.07553359e-05i
-2.51721979e+01	6.00891237e-05+1.43840252e-05i
-2.51095805e+01	-9.90486290e-05-5.27590707e-05i
-2.50469631e+01	7.76771857e-05+1.73435510e-05i
-2.49843456e+01	-1.77470754e-05+9.11869827e-06i
-2.49217282e+01	-2.38516153e-05-2.33845259e-05i
-2.48591108e+01	8.27878874e-06+4.59662909e-06i
-2.47964934e+01	6.30178558e-06+4.77128469e-05i
-2.47338760e+01	-1.13092998e-05+1.72495515e-06i
-2.46712586e+01	1.51818493e-05-1.23016010e-04i
-2.46086412e+01	-4.13062770e-05+4.92667000e-05i
-2.45460238e+01	5.73814658e-05+9.02007245e-05i
-2.44834064e+01	-1.86961814e-06-1.83563270e-05i
-2.44207890e+01	-5.98790045e-05-1.04991739e-04i
-2.43581716e+01	3.07714644e-05+2.93640777e-05i
-2.42955542e+01	-1.25144810e-05+7.71689252e-05i
-2.42329368e+01	1.02571256e-04-7.06796069e-05i
-2.41703193e+01	-5.03540342e-05-9.43568799e-06i
-2.41077019e+01	-6.33769945e-05+8.10836294e-05i
-2.40450845e+01	3.82388065e-06+3.31578939e-05i
-2.39824671e+01	4.55361856e-05-1.09128084e-04i
-2.39198497e+01	-6.45775991e-05-6.68054180e-06i
-2.38572323e+01	6.04927597e-05+3.98897285e-05i
-2.37946149e+01	7.77285328e-05-3.29518777e-05i
-2.37319975e+01	-1.66374309e-04+6.58495395e-05i
-2.36693801e+01	8.30969592e-05-2.95878944e-07i
-2.36067627e+01	1.00912826e-05-8.66520739e-05i
-2.35441453e+01	2.56265891e-06-3.71083942e-06i
-2.34815279e+01	4.89461780e-05+1.52373245e-04i
-2.34189105e+01	-1.25097504e-04-8.76635270e-05i
-2.33562930e+01	8.50432953e-05-1.25578092e-05i
-2.32936756e+01	-2.31889790e-05+4.77542120e-05i
-2.32310582e+01	5.31707321e-06-6.09478264e-05i
-2.31684408e+01	-8.01152001e-05+8.06355234e-05i
-2.31058234e+01	1.19108649e-04-5.84919526e-05i
-2.30432060e+01	-1.25713779e-05+3.30107152e-05i
-2.29805886e+01	-1.79830982e-04-4.66029894e-05i
-2.29179712e+01	1.00272474e-04+3.80162750e-06i
-2.28553538e+01	5.29532537e-05+3.74817699e-06i
-2.27927364e+01	5.61862009e-05-3.96371672e-05i
-2.27301190e+01	-9.72608505e-05-6.14898978e-06i
-2.26675016e+01	6.87475086e-06+1.18657515e-04i
-2.26048842e+01	3.33416303e-05-5.64327755e-05i
-2.25422668e+01	1.37696468e-05-3.30874716e-05i
-2.24796493e+01	-6.49374987e-05-1.07824075e-05i
-2.24170319e+01	4.16376413e-05+7.21249385e-05i
-2.23544145e+01	5.30616727e-05-4.83869634e-05i
-2.22917971e+01	-5.54557177e-05-1.51744591e-05i
-2.22291797e+01	-3.17404234e-05+7.90169839e-05i
-2.21665623e+01	1.48822829e-05-5.57831445e-05i
-2.21039449e+01	-1.91824107e-05+9.14650968e-06i
-2.20413275e+01	6.39304219e-05-1.85421491e-05i
-2.19787101e+01	-4.58161587e-05-1.20134629e-05i
-2.19160927e+01	-2.65927639e-05-6.44159567e-05i
-2.18534753e+01	6.10582738e-05+8.69337579e-05i
-2.17908579e+01	9.91414238e-05+4.50362032e-05i
-2.17282405e+01	-5.97230145e-05-6.62623015e-05i
-2.16656230e+01	-1.07290026e-04+1.35867943e-04i
-2.16030056e+01	6.85441131e-07-1.06426081e-04i
-2.15403882e+01	1.00020772e-05-5.39009816e-05i
-2.14777708e+01	3.41310662e-05+9.04162559e-06i
-2.14151534e+01	6.20450432e-05+1.55186380e-05i
-2.13525360e+01	1.37591559e-05+9.91858081e-05i
-2.12899186e+01	-1.10573644e-04-1.54884643e-04i
-2.12273012e+01	4.58594365e-05+1.11556477e-04i
-2.11646838e+01	5.87377076e-05+7.31966032e-05i
-2.11020664e+01	-9.23487177e-05-7.43723245e-05i
-2.10394490e+01	-3.71456914e-05-5.96357369e-05i
-2.09768316e+01	1.24326265e-05+1.89943135e-05i
-2.09142142e+01	5.84933976e-05+1.10540177e-05i
-2.08515967e+01	-1.46646590e-05-5.36706699e-05i
-2.07889793e+01	7.87762855e-05+1.26191136e-05i
-2.07263619e+01	-3.66654862e-05+9.93420466e-05i
-2.06637445e+01	-1.91352310e-05-5.82019641e-07i
-2.06011271e+01	-8.18481504e-05-5.70922173e-05i
-2.05385097e+01	7.39780340e-05+1.37474475e-05i
-2.04758923e+01	2.00659593e-05-2.37983405e-05i
-2.04132749e+01	-3.22603890e-05+2.21831913e-05i
-2.03506575e+01	-1.94362186e-05+6.92191495e-05i
-2.02880401e+01	1.47254154e-06-9.52351528e-05i
-2.02254227e+01	-5.51293034e-05-2.99916914e-07i
-2.01628053e+01	1.20402615e-04-3.44096776e-05i
-2.01001879e+01	-3.50622925e-05+3.43937538e-05i
-2.00375704e+01	-1.02252900e-05+4.75227852e-05i
-1.99749530e+01	5.55408331e-05+9.51495020e-06i
-1.99123356e+01	-9.34355237e-05-3.55224349e-05i
-1.98497182e+01	2.54356392e-05+2.18073086e-05i
-1.97871008e+01	-3.39790995e-05-1.49650766e-06i
-1.97244834e+01	1.11922930e-05-9.00896628e-05i
-1.96618660e+01	6.39362875e-05+6.36113445e-05i
-1.95992486e+01	1.04532302e-05+7.34238429e-06i
-1.95366312e+01	-7.07380384e-05-1.43120565e-05i
-1.94740138e+01	2.32740505e-05+7.68720856e-05i
-1.94113964e+01	-4.04393389e-05-7.71046148e-05i
-1.93487790e+01	-1.65697595e-06-2.94260738e-05i
-1.92861616e+01	1.11753973e-04-7.93752368e-05i
-1.92235441e+01	-1.57033642e-05+1.86152639e-04i
-1.91609267e+01	-3.55734203e-05-2.52098518e-05i
-1.90983093e+01	-5.35178639e-05-8.06954192e-06i
-1.90356919e+01	3.83029610e-05-1.48369139e-04i
-1.89730745e+01	6.92015474e-05+9.71742450e-05i
-1.89104571e+01	-7.37411909e-05+1.48899895e-04i
-1.88478397e+01	5.81763664e-05-9.24600707e-05i
-1.87852223e+01	-1.09861420e-04-4.56191420e-05i
-1.87226049e+01	-2.98475494e-05-1.12677699e-04i
-1.86599875e+01	1.49250968e-04+2.02056717e-04i
-1.85973701e+01	-3.02736644e-05-8.28477640e-05i
-1.85347527e+01	2.32883545e-06+3.72809960e-05i
-1.84721353e+01	-7.82947055e-05-8.69760753e-05i
-1.84095178e+01	-1.11593017e-05+7.91940182e-05i
-1.83469004e+01	8.25365219e-05-3.21495131e-05i
-1.82842830e+01	4.02374132e-05+5.21134700e-05i
-1.82216656e+01	-5.91353409e-05-1.13751310e-04i
-1.81590482e+01	-3.17276281e-05+1.02030703e-04i
-1.80964308e+01	-2.66547855e-05+1.66259864e-05i
-1.80338134e+01	6.05753990e-05-6.21269322e-05i
-1.79711960e+01	8.77283123e-06-4.01875080e-06i
-1.79085786e+01	3.54922029e-05+1.24413554e-08i
-1.78459612e+01	-1.04904185e-04-2.42604059e-05i
-1.77833438e+01	3.32885011e-05+1.64473069e-04i
-1.77207264e+01	6.13452481e-05-1.00952367e-04i
-1.76581090e+01	-3.95195496e-05-1.30888774e-04i
-1.75954915e+01	-5.23297740e-05+1.33151227e-04i
-1.75328741e+01	4.27743452e-05+6.40490194e-05i
-1.74702567e+01	3.53655808e-05-1.09266121e-04i
-1.74076393e+01	-7.58634494e-05+2.65080191e-05i
-1.73450219e+01	-5.83370692e-06-5.52630180e-05i
-1.72824045e+01	9.89905768e-05+5.46252873e-06i
-1.72197871e+01	1.04468628e-05+7.15717670e-05i
-1.71571697e+01	-6.99777086e-05+5.15849929e-05i
-1.70945523e+01	2.75613086e-05-5.54812672e-05i
-1.70319349e+01	-1.37516301e-04-7.55716685e-05i
-1.69693175e+01	1.36764134e-04+2.50706701e-05i
-1.69067001e+01	6.50083934e-05+5.00744801e-05i
-1.68440827e+01	-7.37750993e-05-1.82826394e-05i
-1.67814652e+01	-1.30158256e-05-7.14754621e-06i
-1.67188478e+01	8.62156252e-06+4.05929807e-05i
-1.66562304e+01	1.19168664e-06-3.76498766e-05i
-1.65936130e+01	-3.81106754e-05+3.00441906e-05i
-1.65309956e+01	4.15216123e-05-5.66846114e-05i
-1.64683782e+01	4.82219930e-05+2.72610545e-05i
-1.64057608e+01	-6.96442781e-05+3.57227008e-05i
-1.63431434e+01	4.26334259e-05-9.52168151e-06i
-1.62805260e+01	-8.41687004e-05+3.91341681e-05i
-1.62179086e+01	4.58574002e-05-5.33605603e-05i
-1.61552912e+01	-2.52660341e-05-9.49017262e-05i
-1.60926738e+01	7.42829646e-05+1.34772155e-04i
-1.60300564e+01	-4.48618671e-05-8.06421876e-05i
-1.59674389e+01	1.03500209e-04+5.79910346e-05i
-1.59048215e+01	-1.58670400e-04+5.07900089e-05i
-1.58422041e+01	4.34945139e-05-3.02436801e-05i
-1.57795867e+01	-5.18523449e-05-9.27842427e-05i
-1.57169693e+01	1.27466219e-04+4.75636244e-05i
-1.56543519e+01	-2.51371414e-05-1.69607305e-06i
-1.55917345e+01	-6.77209410e-06+1.09480620e-04i
-1.55291171e+01	-1.02867749e-04-1.34352770e-04i
-1.54664997e+01	1.02852511e-04+5.01822719e-05i
-1.54038823e+01	-1.17883802e-05+5.35151983e-05i
-1.53412649e+01	-8.28745898e-05-4.06572673e-05i
-1.52786475e+01	6.26156969e-05-1.13533911e-05i
-1.52160301e+01	-3.68579628e-05-1.94624567e-05i
-1.51534126e+01	-4.64157997e-05+6.10686862e-06i
-1.50907952e+01	4.97059934e-05-4.37170487e-05i
-1.50281778e+01	1.14241514e-04+5.77167736e-05i
-1.49655604e+01	-5.40954028e-05-6.98150573e-05i
-1.49029430e+01	-7.84275723e-05+7.19624046e-05i
-1.48403256e+01	1.03572951e-04+4.63648935e-05i
-1.47777082e+01	-3.52906688e-05-1.97672046e-05i
-1.47150908e+01	-5.18856660e-05+5.94037326e-05i
-1.46524734e+01	-4.12673215e-05-1.14825121e-04i
-1.45898560e+01	-5.67827612e-05-2.17871534e-05i
-1.45272386e+01	8.57193113e-05-2.38327125e-05i
-1.44646212e+01	1.21510373e-04+3.92180750e-06i
-1.44020038e+01	-4.07655148e-05+7.50527013e-05i
-1.43393863e+01	-3.63388919e-05-1.30972606e-05i
-1.42767689e+01	3.45846756e-06+8.82178568e-06i
-1.42141515e+01	1.63436647e-05+7.60936754e-05i
-1.41515341e+01	-6.42578182e-05-7.79884078e-05i
-1.40889167e+01	-5.49549456e-05-2.45720269e-05i
-1.40262993e+01	3.71033207e-05+1.40186605e-05i
-1.39636819e+01	1.41768731e-04-5.36499562e-05i
-1.39010645e+01	-1.18134643e-04+3.11906632e-05i
-1.38384471e+01	5.10985311e-05+2.58046813e-05i
-1.37758297e+01	-1.36212835e-06+6.83609417e-05i
-1.37132123e+01	-2.01676715e-05-5.33476464e-06i
-1.36505949e+01	-6.49165644e-05-5.21146918e-05i
-1.35879775e+01	-2.51948593e-05-7.03206084e-06i
-1.35253601e+01	2.33334181e-05-1.55988870e-05i
-1.34627426e+01	7.20799647e-05-9.14328262e-05i
-1.34001252e+01	5.33119888e-05+3.48369888e-05i
-1.33375078e+01	-7.38183869e-05+1.21630166e-04i
-1.32748904e+01	8.34773489e-06-8.26591259e-06i
-1.32122730e+01	-4.75083492e-05-9.56131682e-05i
-1.31496556e+01	5.48626600e-05+3.81995159e-05i
-1.30870382e+01	1.13516555e-05+4.36223489e-05i
-1.30244208e+01	-3.66923260e-05-8.12349282e-05i
-1.29618034e+01	-6.65017432e-06+9.23128058e-05i
-1.28991860e+01	7.61063073e-05-1.39438957e-04i
-1.28365686e+01	-3.92192430e-05+1.89518186e-04i
-1.27739512e+01	-1.74544290e-05-6.74288542e-05i
-1.27113338e+01	-4.62998988e-05-3.44188536e-06i
-1.26487163e+01	-4.00812618e-05-1.63853805e-06i
-1.25860989e+01	4.19883472e-05+4.77668164e-06i
-1.25234815e+01	-2.25061576e-05-1.65012283e-04i
-1.24608641e+01	1.62522041e-04+3.84669681e-05i
-1.23982467e+01	-1.35038464e-05+1.92049666e-04i
-1.23356293e+01	-1.39839302e-04-7.05044211e-05i
-1.22730119e+01	1.34261983e-05-2.56757110e-05i
-1.22103945e+01	5.97631462e-05+9.63018188e-06i
-1.21477771e+01	-5.82143401e-05-3.37716229e-05i
-1.20851597e+01	5.14489545e-05+1.06601832e-05i
-1.20225423e+01	4.96208369e-05+8.31286920e-05i
-1.19599249e+01	-1.32074236e-04-1.41718438e-04i
-1.18973075e+01	-2.53862940e-05+7.85748142e-05i
-1.18346900e+01	1.96704661e-04-1.35912369e-05i
-1.17720726e+01	-7.56590944e-05-2.78121562e-05i
-1.17094552e+01	-5.95941569e-05+1.85495388e-05i
-1.16468378e+01	6.78449417e-05+2.88684400e-05i
-1.15842204e+01	-5.22066808e-05+4.15644686e-05i
-1.15216030e+01	-1.71281802e-05-2.19479722e-05i
-1.14589856e+01	1.61421088e-05-2.18748775e-05i
-1.13963682e+01	-3.70214270e-07-1.65036119e-04i
-1.13337508e+01	6.26111877e-05+1.28062640e-04i
-1.12711334e+01	8.31736765e-06+1.66352325e-04i
-1.12085160e+01	-7.14502554e-05-1.31609929e-04i
-1.11458986e+01	-9.47787406e-05-5.67275532e-05i
-1.10832812e+01	2.22649138e-04+1.47982684e-05i
-1.10206637e+01	-1.38350704e-04+2.00243566e-05i
-1.09580463e+01	3.91645941e-05+1.22402760e-05i
-1.08954289e+01	3.30458182e-05+1.81583406e-05i
-1.08328115e+01	-1.20567168e-05+8.08046145e-05i
-1.07701941e+01	1.92970477e-07-9.35259263e-05i
-1.07075767e+01	-2.00652748e-04+5.40656216e-05i
-1.06449593e+01	1.89655159e-04-1.73397068e-04i
-1.05823419e+01	-7.15192294e-06+9.68759524e-05i
-1.05197245e+01	3.74711821e-05+8.34946298e-05i
-1.04571071e+01	-8.09682458e-05-2.71718744e-05i
-1.03944897e+01	2.97815568e-05-9.74365486e-05i
-1.03318723e+01	-1.55027560e-05+7.00635346e-05i
-1.02692549e+01	-4.64786130e-05+3.10389670e-05i
-1.02066374e+01	9.39493171e-05-3.12116650e-05i
-1.01440200e+01	-3.07092701e-05-9.03502359e-05i
-1.00814026e+01	-2.87924518e-05+3.35381989e-05i
-1.00187852e+01	9.63549115e-05+1.15090835e-04i
-9.95616781e+00	-1.69239625e-05-5.58933220e-05i
-9.89355041e+00	-1.03173986e-04+5.41655301e-05i
-9.83093300e+00	2.30996073e-05-7.56344998e-05i
-9.76831559e+00	-1.16802615e-05+2.84356055e-05i
-9.70569818e+00	4.86907426e-05-7.81436231e-06i
-9.64308078e+00	-5.21609388e-06-5.36192604e-05i
-9.58046337e+00	-6.38376924e-05+1.98891898e-05i
-9.51784596e+00	6.27009211e-05+1.04600130e-04i
-9.45522855e+00	2.81717527e-06-1.40322700e-04i
-9.39261115e+00	5.11775961e-05+9.33115475e-05i
-9.32999374e+00	-1.52070032e-04-3.88489522e-05i
-9.26737633e+00	1.04684439e-04+7.26207548e-06i
-9.20475892e+00	-4.88441216e-05-2.74248152e-06i
-9.14214152e+00	5.80094296e-05+1.77968368e-05i
-9.07952411e+00	-4.84495859e-05-4.85501559e-05i
-9.01690670e+00	1.75255502e-05+1.15300502e-05i
-8.95428929e+00	-9.06722953e-06+1.60623487e-05i
-8.89167188e+00	3.11378174e-06+2.19572599e-05i
-8.82905448e+00	1.03829419e-04-9.43174952e-05i
-8.76643707e+00	-1.52468754e-04+6.51903834e-05i
-8.70381966e+00	9.49531931e-05+9.50101229e-05i
-8.64120225e+00	-1.61695193e-05-7.33818290e-05i
-8.57858485e+00	-4.30573249e-05-1.62299961e-05i
-8.51596744e+00	-2.71591327e-05-4.19321060e-05i
-8.45335003e+00	1.06052808e-04+1.82364226e-05i
-8.39073262e+00	-1.66394936e-06+8.76600519e-05i
-8.32811522e+00	-1.17085927e-04-1.98614460e-05i
-8.26549781e+00	1.15715407e-05-6.39801619e-05i
-8.20288040e+00	4.62137903e-05-1.79849291e-05i
-8.14026299e+00	1.27722128e-04-2.63323125e-05i
-8.07764559e+00	-8.00189393e-05+1.19557386e-04i
-8.01502818e+00	-9.63573391e-05+6.37384083e-05i
-7.95241077e+00	3.69878491e-05-8.21050708e-05i
-7.88979336e+00	-6.41006827e-05-8.54782810e-05i
-7.82717595e+00	1.58216526e-04-5.55399588e-05i
-7.76455855e+00	-4.50698594e-05+1.90833007e-04i
-7.70194114e+00	-1.72443782e-05-2.26880598e-05i
-7.63932373e+00	-2.60454669e-05-5.12483303e-05i
-7.57670632e+00	-1.27292779e-05-4.34330723e-05i
-7.51408892e+00	-6.89838182e-06+5.57733504e-05i
-7.45147151e+00	7.75606811e-05-2.25403476e-05i
-7.38885410e+00	-2.96368439e-05+5.63181282e-05i
-7.32623669e+00	-2.70117023e-05-6.59287812e-05i
-7.26361929e+00	-7.46342947e-06+1.99809634e-05i
-7.20100188e+00	2.83039797e-05+5.90972036e-05i
-7.13838447e+00	-5.70893062e-05-6.57156606e-05i
-7.07576706e+00	3.91212152e-05-1.47372011e-06i
-7.01314966e+00	8.63730597e-06-3.21216987e-05i
-6.95053225e+00	-3.90312834e-05+5.50671183e-05i
-6.88791484e+00	2.96019808e-05-1.02642710e-04i
-6.82529743e+00	5.24472604e-05+1.65705844e-04i
-6.76268003e+00	2.29116204e-06-9.88720616e-05i
-6.70006262e+00	-5.88419079e-05+3.85530041e-05i
-6.63744521e+00	-6.92423407e-06+1.47237793e-05i
-6.57482780e+00	-8.76222306e-05-5.41939261e-05i
-6.51221039e+00	1.00443192e-04-1.38320038e-05i
-6.44959299e+00	9.48876295e-05-2.59232119e-05i
-6.38697558e+00	-3.81023784e-06+7.62993110e-05i
-6.32435817e+00	-1.91340353e-04+4.15140742e-05i
-6.26174076e+00	1.39932526e-04-6.16007350e-05i
-6.19912336e+00	-2.12498439e-05-4.57189729e-05i
-6.13650595e+00	1.11425863e-05+6.95401178e-05i
-6.07388854e+00	9.04208181e-05+1.07095280e-04i
-6.01127113e+00	-2.29030266e-04-1.38036509e-04i
-5.94865373e+00	1.52232088e-05-4.07048762e-05i
-5.88603632e+00	1.42069185e-04+1.01649459e-04i
-5.82341891e+00	1.02611442e-05+9.65436521e-06i
-5.76080150e+00	-3.87331808e-05-1.37687051e-04i
-5.69818410e+00	-7.65010833e-05+7.93659964e-05i
-5.63556669e+00	5.70382342e-05+5.54671564e-05i
-5.57294928e+00	5.05096935e-05-1.91104568e-05i
-5.51033187e+00	-1.21924448e-04-1.98732103e-05i
-5.44771446e+00	9.88431071e-06-5.89307020e-05i
-5.38509706e+00	1.82572360e-04-1.00380721e-04i
-5.32247965e+00	5.18625834e-07+3.07393609e-04i
-5.25986224e+00	-3.20117335e-04-3.55266404e-05i
-5.19724483e+00	1.12166094e-04-2.88856276e-04i
-5.13462743e+00	3.36955339e-04+1.30630448e-04i
-5.07201002e+00	-2.85059418e-04+1.70382871e-04i
-5.00939261e+00	-1.50811164e-04-7.40867751e-05i
-4.94677520e+00	6.15378407e-05-2.87681353e-04i
-4.88415780e+00	4.19502011e-04+4.59743107e-05i
-4.82154039e+00	2.28283661e-05+4.58966162e-04i
-4.75892298e+00	-6.72625206e-04+4.69072447e-05i
-4.69630557e+00	6.09584070e-06-6.38951921e-04i
-4.63368817e+00	7.42520925e-04-1.40324976e-04i
-4.57107076e+00	1.34167285e-04+9.82876834e-04i
-4.50845335e+00	-1.08806522e-03+1.13932279e-04i
-4.44583594e+00	-1.78200475e-04-1.36373187e-03i
-4.38321853e+00	1.57522736e-03-1.76034526e-04i
-4.32060113e+00	1.72856782e-04+2.08240132e-03i
-4.25798372e+00	-2.45110608e-03-5.71891770e-05i
-4.19536631e+00	3.70881458e-04-3.07551330e-03i
-4.13274890e+00	3.45199763e-03+1.10616317e-03i
-4.07013150e+00	-2.06098246e-03+3.72574883e-03i
-4.00751409e+00	-3.26304587e-03-3.68568350e-03i
-3.94489668e+00	4.52277381e-03-8.51560631e-04i
-3.88227927e+00	-8.16465390e-04+2.50617493e-03i
-3.81966187e+00	-1.20949061e-03-1.70517068e-04i
-3.75704446e+00	-1.53040837e-04-7.57857209e-04i
-3.69442705e+00	5.60218128e-04-6.37403484e-04i
-3.63180964e+00	8.17782838e-04+5.73433242e-04i
-3.56919224e+00	-5.22409948e-04+9.14463457e-04i
-3.50657483e+00	-1.13360566e-03-3.42107134e-04i
-3.44395742e+00	5.58230523e-04-1.31729236e-03i
-3.38134001e+00	1.05674534e-03+5.63234787e-04i
-3.31872260e+00	-3.46331278e-04+9.71863543e-04i
-3.25610520e+00	-8.22364328e-04-2.36759707e-04i
-3.19348779e+00	-7.69336418e-05-7.85710726e-04i
-3.13087038e+00	7.79241159e-04-1.08721252e-05i
-3.06825297e+00	4.30184055e-04+5.27406492e-04i
-3.00563557e+00	-8.95632815e-04+5.72727691e-04i
-2.94301816e+00	-4.93080398e-04-7.80288959e-04i
-2.88040075e+00	6.99226255e-04-5.31112392e-04i
-2.81778334e+00	6.77967441e-04+5.61686558e-04i
-2.75516594e+00	-7.18567759e-04+7.16758690e-04i
-2.69254853e+00	-5.32348034e-04-5.13880202e-04i
-2.62993112e+00	3.06012685e-04-7.23722347e-04i
-2.56731371e+00	7.54439099e-04+1.72374355e-04i
-2.50469631e+00	6.65868569e-06+8.30769846e-04i
-2.44207890e+00	-9.01671991e-04+1.10058886e-04i
-2.37946149e+00	-7.77816069e-05-8.91863604e-04i
-2.31684408e+00	8.30047449e-04-1.72276457e-05i
-2.25422668e+00	5.34023980e-05+8.86943713e-04i
-2.19160927e+00	-1.04007244e-03-5.37473657e-04i
-2.12899186e+00	8.66457525e-04-3.21872567e-04i
-2.06637445e+00	2.51045579e-05+7.36204229e-04i
-2.00375704e+00	-6.75955553e-04-4.51574364e-04i
-1.94113964e+00	7.59779792e-04-3.04755038e-04i
-1.87852223e+00	-1.78957901e-04+8.96479330e-04i
-1.81590482e+00	-6.87289889e-04-3.94774361e-04i
-1.75328741e+00	4.20018727e-04-4.29793163e-04i
-1.69067001e+00	3.04769942e-04+2.36155999e-04i
-1.62805260e+00	7.64823264e-05+1.75828664e-04i
-1.56543519e+00	-1.57495351e-04+1.37705579e-04i
-1.50281778e+00	-5.71026744e-04-2.10339357e-04i
-1.44020038e+00	2.68394433e-04-4.84954715e-04i
-1.37758297e+00	6.29165474e-04+5.97010198e-04i
-1.31496556e+00	-5.42421485e-04+4.09505886e-04i
-1.25234815e+00	-3.21535585e-04-6.15453630e-04i
-1.18973075e+00	4.24765950e-04-6.43040410e-04i
-1.12711334e+00	5.75437383e-04+5.67084908e-04i
-1.06449593e+00	-1.89648625e-04+7.72996129e-04i
-1.00187852e+00	-9.57617932e-04+8.56511834e-05i
-9.39261115e-01	-3.32322842e-04-1.15624258e-03i
-8.76643707e-01	1.51284115e-03-6.05449829e-04i
-8.14026299e-01	4.52457446e-04+1.65776916e-03i
-7.51408892e-01	-1.67731399e-03+5.98374952e-04i
-6.88791484e-01	-6.18449925e-04-1.74527324e-03i
-6.26174076e-01	1.83076403e-03-9.98245207e-04i
-5.63556669e-01	1.06590741e-03+1.94386290e-03i
-5.00939261e-01	-1.99488492e-03+1.78527956e-03i
-4.38321853e-01	-2.01933349e-03-2.16956922e-03i
-3.75704446e-01	2.86376628e-03-2.57966234e-03i
-3.13087038e-01	2.58165467e-03+3.17165078e-03i
-2.50469631e-01	-4.97533092e-03+2.52888694e-03i
-1.87852223e-01	-3.18830299e-03-5.42519725e-03i
-1.25234815e-01	9.77745052e-03-4.02254256e-03i
-6.26174076e-02	6.57003615e-03+1.34019161e-02i
0.00000000e+00	-2.27261215e-02+2.69901270e-19i
6.26174076e-02	6.57003615e-03-1.34019161e-02i
1.25234815e-01	9.77745052e-03+4.02254256e-03i
1.87852223e-01	-3.18830299e-03+5.42519725e-03i
2.50469631e-01	-4.97533092e-03-2.52888694e-03i
3.13087038e-01	2.58165467e-03-3.17165078e-03i
3.75704446e-01	2.86376628e-03+2.57966234e-03i
4.38321853e-01	-2.01933349e-03+2.16956922e-03i
5.00939261e-01	-1.99488492e-03-1.78527956e-03i
5.63556669e-01	1.06590741e-03-1.94386290e-03i
6.26174076e-01	1.83076403e-03+9.98245207e-04i
6.88791484e-01	-6.18449925e-04+1.74527324e-03i
7.51408892e-01	-1.67731399e-03-5.98374952e-04i
8.14026299e-01	4.52457446e-04-1.65776916e-03i
8.76643707e-01	1.51284115e-03+6.05449829e-04i
9.39261115e-01	-3.32322842e-04+1.15624258e-03i
1.00187852e+00	-9.57617932e-04-8.56511834e-05i
1.06449593e+00	-1.89648625e-04-7.72996129e-04i
1.12711334e+00	5.75437383e-04-5.67084908e-04i
1.18973075e+00	4.24765950e-04+6.43040410e-04i
1.25234815e+00	-3.21535585e-04+6.15453630e-04i
1.31496556e+00	-5.42421485e-04-4.09505886e-04i
1.37758297e+00	6.29165474e-04-5.97010198e-04i
1.44020038e+00	2.68394433e-04+4.84954715e-04i
1.50281778e+00	-5.71026744e-04+2.10339357e-04i
1.56543519e+00	-1.57495351e-04-1.37705579e-04i
1.62805260e+00	7.64823264e-05-1.75828664e-04i
1.69067001e+00	3.04769942e-04-2.36155999e-04i
1.75328741e+00	4.20018727e-04+4.29793163e-04i
1.81590482e+00	-6.87289889e-04+3.94774361e-04i
1.87852223e+00	-1.78957901e-04-8.96479330e-04i
1.94113964e+00	7.59779792e-04+3.04755038e-04i
2.00375704e+00	-6.75955553e-04+4.51574364e-04i
2.06637445e+00	2.51045579e-05-7.36204229e-04i
2.12899186e+00	8.66457525e-04+3.21872567e-04i
2.19160927e+00	-1.04007244e-03+5.37473657e-04i
2.25422668e+00	5.34023980e-05-8.86943713e-04i
2.31684408e+00	8.30047449e-04+1.72276457e-05i
2.37946149e+00	-7.77816069e-05+8.91863604e-04i
2.44207890e+00	-9.01671991e-04-1.10058886e-04i
2.50469631e+00	6.65868569e-06-8.30769846e-04i
2.56731371e+00	7.54439099e-04-1.72374355e-04i
2.62993112e+00	3.06012685e-04+7.23722347e-04i
2.69254853e+00	-5.32348034e-04+5.13880202e-04i
2.75516594e+00	-7.18567759e-04-7.16758690e-04i
2.81778334e+00	6.77967441e-04-5.61686558e-04i
2.88040075e+00	6.99226255e-04+5.31112392e-04i
2.94301816e+00	-4.93080398e-04+7.80288959e-04i
3.00563557e+00	-8.95632815e-04-5.72727691e-04i
3.06825297e+00	4.30184055e-04-5.27406492e-04i
3.13087038e+00	7.79241159e-04+1.08721252e-05i
3.19348779e+00	-7.69336418e-05+7.85710726e-04i
3.25610520e+00	-8.22364328e-04+2.36759707e-04i
3.31872260e+00	-3.46331278e-04-9.71863543e-04i
3.38134001e+00	1.05674534e-03-5.63234787e-04i
3.44395742e+00	5.58230523e-04+1.31729236e-03i
3.50657483e+00	-1.13360566e-03+3.42107134e-04i
3.56919224e+00	-5.22409948e-04-9.14463457e-04i
3.63180964e+00	8.17782838e-04-5.73433242e-04i
3.69442705e+00	5.60218128e-04+6.37403484e-04i
3.75704446e+00	-1.53040837e-04+7.57857209e-04i
3.81966187e+00	-1.20949061e-03+1.70517068e-04i
3.88227927e+00	-8.16465390e-04-2.50617493e-03i
3.94489668e+00	4.52277381e-03+8.51560631e-04i
4.00751409e+00	-3.26304587e-03+3.68568350e-03i
4.07013150e+00	-2.06098246e-03-3.72574883e-03i
4.13274890e+00	3.45199763e-03-1.10616317e-03i
4.19536631e+00	3.70881458e-04+3.07551330e-03i
4.25798372e+00	-2.45110608e-03+5.71891770e-05i
4.32060113e+00	1.72856782e-04-2.08240132e-03i
4.38321853e+00	1.57522736e-03+1.76034526e-04i
4.44583594e+00	-1.78200475e-04+1.36373187e-03i
4.50845335e+00	-1.08806522e-03-1.13932279e-04i
4.57107076e+00	1.34167285e-04-9.82876834e-04i
4.63368817e+00	7.42520925e-04+1.40324976e-04i
4.69630557e+00	6.09584070e-06+6.38951921e-04i
4.75892298e+00	-6.72625206e-04-4.69072447e-05i
4.82154039e+00	2.28283661e-05-4.58966162e-04i
4.88415780e+00	4.19502011e-04-4.59743107e-05i
4.94677520e+00	6.15378407e-05+2.87681353e-04i
5.00939261e+00	-1.50811164e-04+7.40867751e-05i
5.07201002e+00	-2.85059418e-04-1.70382871e-04i
5.13462743e+00	3.36955339e-04-1.30630448e-04i
5.19724483e+00	1.12166094e-04+2.88856276e-04i
5.25986224e+00	-3.20117335e-04+3.55266404e-05i
5.32247965e+00	5.18625834e-07-3.07393609e-04i
5.38509706e+00	1.82572360e-04+1.00380721e-04i
5.44771446e+00	9.88431071e-06+5.89307020e-05i
5.51033187e+00	-1.21924448e-04+1.98732103e-05i
5.57294928e+00	5.05096935e-05+1.91104568e-05i
5.63556669e+00	5.70382342e-05-5.54671564e-05i
5.69818410e+00	-7.65010833e-05-7.93659964e-05i
5.76080150e+00	-3.87331808e-05+1.37687051e-04i
5.82341891e+00	1.02611442e-05-9.65436521e-06i
5.88603632e+00	1.42069185e-04-1.01649459e-04i
5.94865373e+00	1.52232088e-05+4.07048762e-05i
6.01127113e+00	-2.29030266e-04+1.38036509e-04i
6.07388854e+00	9.04208181e-05-1.07095280e-04i
6.13650595e+00	1.11425863e-05-6.95401178e-05i
6.19912336e+00	-2.12498439e-05+4.57189729e-05i
6.26174076e+00	1.39932526e-04+6.16007350e-05i
6.32435817e+00	-1.91340353e-04-4.15140742e-05i
6.38697558e+00	-3.81023784e-06-7.62993110e-05i
6.44959299e+00	9.48876295e-05+2.59232119e-05i
6.51221039e+00	1.00443192e-04+1.38320038e-05i
6.57482780e+00	-8.76222306e-05+5.41939261e-05i
6.63744521e+00	-6.92423407e-06-1.47237793e-05i
6.70006262e+00	-5.88419079e-05-3.85530041e-05i
6.76268003e+00	2.29116204e-06+9.88720616e-05i
6.82529743e+00	5.24472604e-05-1.65705844e-04i
6.88791484e+00	2.96019808e-05+1.02642710e-04i
6.95053225e+00	-3.90312834e-05-5.50671183e-05i
7.01314966e+00	8.63730597e-06+3.21216987e-05i
7.07576706e+00	3.91212152e-05+1.47372011e-06i
7.13838447e+00	-5.70893062e-05+6.57156606e-05i
7.20100188e+00	2.83039797e-05-5.90972036e-05i
7.26361929e+00	-7.46342947e-06-1.99809634e-05i
7.32623669e+00	-2.70117023e-05+6.59287812e-05i
7.38885410e+00	-2.96368439e-05-5.63181282e-05i
7.45147151e+00	7.75606811e-05+2.25403476e-05i
7.51408892e+00	-6.89838182e-06-5.57733504e-05i
7.57670632e+00	-1.27292779e-05+4.34330723e-05i
7.63932373e+00	-2.60454669e-05+5.12483303e-05i
7.70194114e+00	-1.72443782e-05+2.26880598e-05i
7.76455855e+00	-4.50698594e-05-1.90833007e-04i
7.82717595e+00	1.58216526e-04+5.55399588e-05i
7.88979336e+00	-6.41006827e-05+8.54782810e-05i
7.95241077e+00	3.69878491e-05+8.21050708e-05i
8.01502818e+00	-9.63573391e-05-6.37384083e-05i
8.07764559e+00	-8.00189393e-05-1.19557386e-04i
8.14026299e+00	1.27722128e-04+2.63323125e-05i
8.20288040e+00	4.62137903e-05+1.79849291e-05i
8.26549781e+00	1.15715407e-05+6.39801619e-05i
8.32811522e+00	-1.17085927e-04+1.98614460e-05i
8.39073262e+00	-1.66394936e-06-8.76600519e-05i
8.45335003e+00	1.06052808e-04-1.82364226e-05i
8.51596744e+00	-2.71591327e-05+4.19321060e-05i
8.57858485e+00	-4.30573249e-05+1.62299961e-05i
8.64120225e+00	-1.61695193e-05+7.33818290e-05i
8.70381966e+00	9.49531931e-05-9.50101229e-05i
8.76643707e+00	-1.52468754e-04-6.51903834e-05i
8.82905448e+00	1.03829419e-04+9.43174952e-05i
8.89167188e+00	3.11378174e-06-2.19572599e-05i
8.95428929e+00	-9.06722953e-06-1.60623487e-05i
9.01690670e+00	1.75255502e-05-1.15300502e-05i
9.07952411e+00	-4.84495859e-05+4.85501559e-05i
9.14214152e+00	5.80094296e-05-1.77968368e-05i
9.20475892e+00	-4.88441216e-05+2.74248152e-06i
9.26737633e+00	1.04684439e-04-7.26207548e-06i
9.32999374e+00	-1.52070032e-04+3.88489522e-05i
9.39261115e+00	5.11775961e-05-9.33115475e-05i
9.45522855e+00	2.81717527e-06+1.40322700e-04i
9.51784596e+00	6.27009211e-05-1.04600130e-04i
9.58046337e+00	-6.38376924e-05-1.98891898e-05i
9.64308078e+00	-5.21609388e-06+5.36192604e-05i
9.70569818e+00	4.86907426e-05+7.81436231e-06i
9.76831559e+00	-1.16802615e-05-2.84356055e-05i
9.83093300e+00	2.30996073e-05+7.56344998e-05i
9.89355041e+00	-1.03173986e-04-5.41655301e-05i
9.95616781e+00	-1.69239625e-05+5.58933220e-05i
1.00187852e+01	9.63549115e-05-1.15090835e-04i
1.00814026e+01	-2.87924518e-05-3.35381989e-05i
1.01440200e+01	-3.07092701e-05+9.03502359e-05i
1.02066374e+01	9.39493171e-05+3.12116650e-05i
1.02692549e+01	-4.64786130e-05-3.10389670e-05i
1.03318723e+01	-1.55027560e-05-7.00635346e-05i
1.03944897e+01	2.97815568e-05+9.74365486e-05i
1.04571071e+01	-8.09682458e-05+2.71718744e-05i
1.05197245e+01	3.74711821e-05-8.34946298e-05i
1.05823419e+01	-7.15192294e-06-9.68759524e-05i
1.06449593e+01	1.89655159e-04+1.73397068e-04i
1.07075767e+01	-2.00652748e-04-5.40656216e-05i
1.07701941e+01	1.92970477e-07+9.35259263e-05i
1.08328115e+01	-1.20567168e-05-8.08046145e-05i
1.08954289e+01	3.30458182e-05-1.81583406e-05i
1.09580463e+01	3.91645941e-05-1.22402760e-05i
1.10206637e+01	-1.38350704e-04-2.00243566e-05i
1.10832812e+01	2.22649138e-04-1.47982684e-05i
1.11458986e+01	-9.47787406e-05+5.67275532e-05i
1.12085160e+01	-7.14502554e-05+1.31609929e-04i
1.12711334e+01	8.31736765e-06-1.66352325e-04i
1.13337508e+01	6.26111877e-05-1.28062640e-04i
1.13963682e+01	-3.70214270e-07+1.65036119e-04i
1.14589856e+01	1.61421088e-05+2.18748775e-05i
1.15216030e+01	-1.71281802e-05+2.19479722e-05i
1.15842204e+01	-5.22066808e-05-4.15644686e-05i
1.16468378e+01	6.78449417e-05-2.88684400e-05i
1.17094552e+01	-5.95941569e-05-1.85495388e-05i
1.17720726e+01	-7.56590944e-05+2.78121562e-05i
1.18346900e+01	1.96704661e-04+1.35912369e-05i
1.18973075e+01	-2.53862940e-05-7.85748142e-05i
1.19599249e+01	-1.32074236e-04+1.41718438e-04i
1.20225423e+01	4.96208369e-05-8.31286920e-05i
1.20851597e+01	5.14489545e-05-1.06601832e-05i
1.21477771e+01	-5.82143401e-05+3.37716229e-05i
1.22103945e+01	5.97631462e-05-9.63018188e-06i
1.22730119e+01	1.34261983e-05+2.56757110e-05i
1.23356293e+01	-1.39839302e-04+7.05044211e-05i
1.23982467e+01	-1.35038464e-05-1.92049666e-04i
1.24608641e+01	1.62522041e-04-3.84669681e-05i
1.25234815e+01	-2.25061576e-05+1.65012283e-04i
1.25860989e+01	4.19883472e-05-4.77668164e-06i
1.26487163e+01	-4.00812618e-05+1.63853805e-06i
1.27113338e+01	-4.62998988e-05+3.44188536e-06i
1.27739512e+01	-1.74544290e-05+6.74288542e-05i
1.28365686e+01	-3.92192430e-05-1.89518186e-04i
1.28991860e+01	7.61063073e-05+1.39438957e-04i
1.29618034e+01	-6.65017432e-06-9.23128058e-05i
1.30244208e+01	-3.66923260e-05+8.12349282e-05i
1.30870382e+01	1.13516555e-05-4.36223489e-05i
1.31496556e+01	5.48626600e-05-3.81995159e-05i
1.32122730e+01	-4.75083492e-05+9.56131682e-05i
1.32748904e+01	8.34773489e-06+8.26591259e-06i
1.33375078e+01	-7.38183869e-05-1.21630166e-04i
1.34001252e+01	5.33119888e-05-3.48369888e-05i
1.34627426e+01	7.20799647e-05+9.14328262e-05i
1.35253601e+01	2.33334181e-05+1.55988870e-05i
1.35879775e+01	-2.51948593e-05+7.03206084e-06i
1.36505949e+01	-6.49165644e-05+5.21146918e-05i
1.37132123e+01	-2.01676715e-05+5.33476464e-06i
1.37758297e+01	-1.36212835e-06-6.83609417e-05i
1.38384471e+01	5.10985311e-05-2.58046813e-05i
1.39010645e+01	-1.18134643e-04-3.11906632e-05i
1.39636819e+01	1.41768731e-04+5.36499562e-05i
1.40262993e+01	3.71033207e-05-1.40186605e-05i
1.40889167e+01	-5.49549456e-05+2.45720269e-05i
1.41515341e+01	-6.42578182e-05+7.79884078e-05i
1.42141515e+01	1.63436647e-05-7.60936754e-05i
1.42767689e+01	3.45846756e-06-8.82178568e-06i
1.43393863e+01	-3.63388919e-05+1.30972606e-05i
1.44020038e+01	-4.07655148e-05-7.50527013e-05i
1.44646212e+01	1.21510373e-04-3.92180750e-06i
1.45272386e+01	8.57193113e-05+2.38327125e-05i
1.45898560e+01	-5.67827612e-05+2.17871534e-05i
1.46524734e+01	-4.12673215e-05+1.14825121e-04i
1.47150908e+01	-5.18856660e-05-5.94037326e-05i
1.47777082e+01	-3.52906688e-05+1.97672046e-05i
1.48403256e+01	1.03572951e-04-4.63648935e-05i
1.49029430e+01	-7.84275723e-05-7.19624046e-05i
1.49655604e+01	-5.40954028e-05+6.98150573e-05i
1.50281778e+01	1.14241514e-04-5.77167736e-05i
1.50907952e+01	4.97059934e-05+4.37170487e-05i
1.51534126e+01	-4.64157997e-05-6.10686862e-06i
1.52160301e+01	-3.68579628e-05+1.94624567e-05i
1.52786475e+01	6.26156969e-05+1.13533911e-05i
1.53412649e+01	-8.28745898e-05+4.06572673e-05i
1.54038823e+01	-1.17883802e-05-5.35151983e-05i
1.54664997e+01	1.02852511e-04-5.01822719e-05i
1.55291171e+01	-1.02867749e-04+1.34352770e-04i
1.55917345e+01	-6.77209410e-06-1.09480620e-04i
1.56543519e+01	-2.51371414e-05+1.69607305e-06i
1.57169693e+01	1.27466219e-04-4.75636244e-05i
1.57795867e+01	-5.18523449e-05+9.27842427e-05i
1.58422041e+01	4.34945139e-05+3.02436801e-05i
1.59048215e+01	-1.58670400e-04-5.07900089e-05i
1.59674389e+01	1.03500209e-04-5.79910346e-05i
1.60300564e+01	-4.48618671e-05+8.06421876e-05i
1.60926738e+01	7.42829646e-05-1.34772155e-04i
1.61552912e+01	-2.52660341e-05+9.49017262e-05i
1.62179086e+01	4.58574002e-05+5.33605603e-05i
1.62805260e+01	-8.41687004e-05-3.91341681e-05i
1.63431434e+01	4.26334259e-05+9.52168151e-06i
1.64057608e+01	-6.96442781e-05-3.57227008e-05i
1.64683782e+01	4.82219930e-05-2.72610545e-05i
1.65309956e+01	4.15216123e-05+5.66846114e-05i
1.65936130e+01	-3.81106754e-05-3.00441906e-05i
1.66562304e+01	1.19168664e-06+3.76498766e-05i
1.67188478e+01	8.62156252e-06-4.05929807e-05i
1.67814652e+01	-1.30158256e-05+7.14754621e-06i
1.68440827e+01	-7.37750993e-05+1.82826394e-05i
1.69067001e+01	6.50083934e-05-5.00744801e-05i
1.69693175e+01	1.36764134e-04-2.50706701e-05i
1.70319349e+01	-1.37516301e-04+7.55716685e-05i
1.70945523e+01	2.75613086e-05+5.54812672e-05i
1.71571697e+01	-6.99777086e-05-5.15849929e-05i
1.72197871e+01	1.04468628e-05-7.15717670e-05i
1.72824045e+01	9.89905768e-05-5.46252873e-06i
1.73450219e+01	-5.83370692e-06+5.52630180e-05i
1.74076393e+01	-7.58634494e-05-2.65080191e-05i
1.74702567e+01	3.53655808e-05+1.09266121e-04i
1.75328741e+01	4.27743452e-05-6.40490194e-05i
1.75954915e+01	-5.23297740e-05-1.33151227e-04i
1.76581090e+01	-3.95195496e-05+1.30888774e-04i
1.77207264e+01	6.13452481e-05+1.00952367e-04i
1.77833438e+01	3.32885011e-05-1.64473069e-04i
1.78459612e+01	-1.04904185e-04+2.42604059e-05i
1.79085786e+01	3.54922029e-05-1.24413554e-08i
1.79711960e+01	8.77283123e-06+4.01875080e-06i
1.80338134e+01	6.05753990e-05+6.21269322e-05i
1.80964308e+01	-2.66547855e-05-1.66259864e-05i
1.81590482e+01	-3.17276281e-05-1.02030703e-04i
1.82216656e+01	-5.91353409e-05+1.13751310e-04i
1.82842830e+01	4.02374132e-05-5.21134700e-05i
1.83469004e+01	8.25365219e-05+3.21495131e-05i
1.84095178e+01	-1.11593017e-05-7.91940182e-05i
1.84721353e+01	-7.82947055e-05+8.69760753e-05i
1.85347527e+01	2.32883545e-06-3.72809960e-05i
1.85973701e+01	-3.02736644e-05+8.28477640e-05i
1.86599875e+01	1.49250968e-04-2.02056717e-04i
1.87226049e+01	-2.98475494e-05+1.12677699e-04i
1.87852223e+01	-1.09861420e-04+4.56191420e-05i
1.88478397e+01	5.81763664e-05+9.24600707e-05i
1.89104571e+01	-7.37411909e-05-1.48899895e-04i
1.89730745e+01	6.92015474e-05-9.71742450e-05i
1.90356919e+01	3.83029610e-05+1.48369139e-04i
1.90983093e+01	-5.35178639e-05+8.06954192e-06i
1.91609267e+01	-3.55734203e-05+2.52098518e-05i
1.92235441e+01	-1.57033642e-05-1.86152639e-04i
1.92861616e+01	1.11753973e-04+7.93752368e-05i
1.93487790e+01	-1.65697595e-06+2.94260738e-05i
1.94113964e+01	-4.04393389e-05+7.71046148e-05i
1.94740138e+01	2.32740505e-05-7.68720856e-05i
1.95366312e+01	-7.07380384e-05+1.43120565e-05i
1.95992486e+01	1.04532302e-05-7.34238429e-06i
1.96618660e+01	6.39362875e-05-6.36113445e-05i
1.97244834e+01	1.11922930e-05+9.00896628e-05i
1.97871008e+01	-3.39790995e-05+1.49650766e-06i
1.98497182e+01	2.54356392e-05-2.18073086e-05i
1.99123356e+01	-9.34355237e-05+3.55224349e-05i
1.99749530e+01	5.55408331e-05-9.51495020e-06i
2.00375704e+01	-1.02252900e-05-4.75227852e-05i
2.01001879e+01	-3.50622925e-05-3.43937538e-05i
2.01628053e+01	1.20402615e-04+3.44096776e-05i
2.02254227e+01	-5.51293034e-05+2.99916914e-07i
2.02880401e+01	1.47254154e-06+9.52351528e-05i
2.03506575e+01	-1.94362186e-05-6.92191495e-05i
2.04132749e+01	-3.22603890e-05-2.21831913e-05i
2.04758923e+01	2.00659593e-05+2.37983405e-05i
2.05385097e+01	7.39780340e-05-1.37474475e-05i
2.06011271e+01	-8.18481504e-05+5.70922173e-05i
2.06637445e+01	-1.91352310e-05+5.82019641e-07i
2.07263619e+01	-3.66654862e-05-9.93420466e-05i
2.07889793e+01	7.87762855e-05-1.26191136e-05i
2.08515967e+01	-1.46646590e-05+5.36706699e-05i
2.09142142e+01	5.84933976e-05-1.10540177e-05i
2.09768316e+01	1.24326265e-05-1.89943135e-05i
2.10394490e+01	-3.71456914e-05+5.96357369e-05i
2.11020664e+01	-9.23487177e-05+7.43723245e-05i
2.11646838e+01	5.87377076e-05-7.31966032e-05i
2.12273012e+01	4.58594365e-05-1.11556477e-04i
2.12899186e+01	-1.10573644e-04+1.54884643e-04i
2.13525360e+01	1.37591559e-05-9.91858081e-05i
2.14151534e+01	6.20450432e-05-1.55186380e-05i
2.14777708e+01	3.41310662e-05-9.04162559e-06i
2.15403882e+01	1.00020772e-05+5.39009816e-05i
2.16030056e+01	6.85441131e-07+1.06426081e-04i
2.16656230e+01	-1.07290026e-04-1.35867943e-04i
2.17282405e+01	-5.97230145e-05+6.62623015e-05i
2.17908579e+01	9.91414238e-05-4.50362032e-05i
2.18534753e+01	6.10582738e-05-8.69337579e-05i
2.19160927e+01	-2.65927639e-05+6.44159567e-05i
2.19787101e+01	-4.58161587e-05+1.20134629e-05i
2.20413275e+01	6.39304219e-05+1.85421491e-05i
2.21039449e+01	-1.91824107e-05-9.14650968e-06i
2.21665623e+01	1.48822829e-05+5.57831445e-05i
2.22291797e+01	-3.17404234e-05-7.90169839e-05i
2.22917971e+01	-5.54557177e-05+1.51744591e-05i
2.23544145e+01	5.30616727e-05+4.83869634e-05i
2.24170319e+01	4.16376413e-05-7.21249385e-05i
2.24796493e+01	-6.49374987e-05+1.07824075e-05i
2.25422668e+01	1.37696468e-05+3.30874716e-05i
2.26048842e+01	3.33416303e-05+5.64327755e-05i
2.26675016e+01	6.87475086e-06-1.18657515e-04i
2.27301190e+01	-9.72608505e-05+6.14898978e-06i
2.27927364e+01	5.61862009e-05+3.96371672e-05i
2.28553538e+01	5.29532537e-05-3.74817699e-06i
2.29179712e+01	1.00272474e-04-3.80162750e-06i
2.29805886e+01	-1.79830982e-04+4.66029894e-05i
2.30432060e+01	-1.25713779e-05-3.30107152e-05i
2.31058234e+01	1.19108649e-04+5.84919526e-05i
2.31684408e+01	-8.01152001e-05-8.06355234e-05i
2.32310582e+01	5.31707321e-06+6.09478264e-05i
2.32936756e+01	-2.31889790e-05-4.77542120e-05i
2.33562930e+01	8.50432953e-05+1.25578092e-05i
2.34189105e+01	-1.25097504e-04+8.76635270e-05i
2.34815279e+01	4.89461780e-05-1.52373245e-04i
2.35441453e+01	2.56265891e-06+3.71083942e-06i
2.36067627e+01	1.00912826e-05+8.66520739e-05i
2.36693801e+01	8.30969592e-05+2.95878944e-07i
2.37319975e+01	-1.66374309e-04-6.58495395e-05i
2.37946149e+01	7.77285328e-05+3.29518777e-05i
2.38572323e+01	6.04927597e-05-3.98897285e-05i
2.39198497e+01	-6.45775991e-05+6.68054180e-06i
2.39824671e+01	4.55361856e-05+1.09128084e-04i
2.40450845e+01	3.82388065e-06-3.31578939e-05i
2.41077019e+01	-6.33769945e-05-8.10836294e-05i
2.41703193e+01	-5.03540342e-05+9.43568799e-06i
2.42329368e+01	1.02571256e-04+7.06796069e-05i
2.42955542e+01	-1.25144810e-05-7.71689252e-05i
2.43581716e+01	3.07714644e-05-2.93640777e-05i
2.44207890e+01	-5.98790045e-05+1.04991739e-04i
2.44834064e+01	-1.86961814e-06+1.83563270e-05i
2.45460238e+01	5.73814658e-05-9.02007245e-05i
2.46086412e+01	-4.13062770e-05-4.92667000e-05i
2.46712586e+01	1.51818493e-05+1.23016010e-04i
2.47338760e+01	-1.13092998e-05-1.72495515e-06i
2.47964934e+01	6.30178558e-06-4.77128469e-05i
2.48591108e+01	8.27878874e-06-4.59662909e-06i
2.49217282e+01	-2.38516153e-05+2.33845259e-05i
2.49843456e+01	-1.77470754e-05-9.11869827e-06i
2.50469631e+01	7.76771857e-05-1.73435510e-05i
2.51095805e+01	-9.90486290e-05+5.27590707e-05i
2.51721979e+01	6.00891237e-05-1.43840252e-05i
2.52348153e+01	-3.95966643e-05-7.07553359e-05i
2.52974327e+01	7.31728502e-05+1.73361868e-05i
2.53600501e+01	-3.76848014e-05+5.61724483e-05i
2.54226675e+01	-1.11384392e-04+3.81181549e-05i
2.54852849e+01	1.55281326e-04-6.62577178e-05i
2.55479023e+01	-5.76707155e-05-8.95419753e-05i
2.56105197e+01	-8.47858384e-05+7.04154098e-05i
2.56731371e+01	1.47261846e-04+1.96859856e-05i
2.57357545e+01	1.36759503e-05+5.23443186e-06i
2.57983719e+01	-7.07044250e-05-1.65487840e-05i
2.58609894e+01	-4.74755782e-05+2.96000089e-05i
2.59236068e+01	1.58675261e-05-5.65604542e-05i
2.59862242e+01	1.38010723e-04+5.21837910e-05i
2.60488416e+01	-1.24072529e-04-5.30813352e-06i
2.61114590e+01	-7.96638696e-06+2.39529194e-05i
2.61740764e+01	-2.44443282e-05-6.96707286e-05i
2.62366938e+01	8.35932752e-05-2.31983728e-05i
2.62993112e+01	7.28559460e-05+9.83100820e-05i
2.63619286e+01	-1.28668895e-04-1.52308716e-05i
2.64245460e+01	-7.23165921e-05-1.15266685e-05i
2.64871634e+01	1.39787441e-04-3.06604454e-05i
2.65497808e+01	-4.19978722e-06+1.91878657e-05i
2.66123982e+01	-4.92932769e-05+2.10103166e-05i
2.66750157e+01	-7.90653142e-06-2.66238479e-05i
2.67376331e+01	-5.73641620e-05+1.16123656e-05i
2.68002505e+01	1.25525952e-04-3.12276406e-05i
2.68628679e+01	7.13603990e-06-2.78515684e-05i
2.69254853e+01	-3.56125173e-05+8.79805787e-05i
2.69881027e+01	-6.67721503e-05+7.91363574e-05i
2.70507201e+01	1.10779934e-06-1.00738544e-04i
2.71133375e+01	2.12155495e-05-1.03737664e-04i
2.71759549e+01	4.92811791e-06+3.93591408e-05i
2.72385723e+01	1.78779756e-05+6.24180984e-05i
2.73011897e+01	2.65576649e-05-6.09090709e-06i
2.73638071e+01	3.02856234e-05-6.66710904e-06i
2.74264245e+01	-6.75381283e-05-1.74758649e-05i
2.74890420e+01	2.61185462e-06+2.09184906e-05i
2.75516594e+01	2.78525948e-05+2.43022200e-05i
2.76142768e+01	1.78872487e-05+2.38946614e-05i
2.76768942e+01	-6.40474194e-05-4.11602969e-05i
2.77395116e+01	-3.91076294e-05-2.01886529e-05i
2.78021290e+01	4.75433531e-05+3.60498065e-05i
2.78647464e+01	2.41881930e-05-8.51598578e-05i
2.79273638e+01	3.08387683e-05+6.28318731e-05i
2.79899812e+01	-3.47993395e-05+1.59036030e-05i
2.80525986e+01	4.03303420e-05+1.49510341e-05i
2.81152160e+01	-7.97467101e-05-6.06350746e-05i
2.81778334e+01	5.14312781e-06+1.12724053e-04i
2.82404508e+01	-1.42814303e-05-3.94551583e-05i
2.83030683e+01	1.77305822e-05-1.17844122e-04i
2.83656857e+01	2.53643482e-05+3.60305014e-05i
2.84283031e+01	1.13515152e-05+3.46874964e-05i
2.84909205e+01	8.49903453e-06+5.42372311e-05i
2.85535379e+01	-5.36631018e-05-2.64223674e-05i
2.86161553e+01	2.81584239e-05-8.43987308e-05i
2.86787727e+01	-3.03928561e-05+7.34947474e-05i
2.87413901e+01	-2.02465974e-06+1.23773741e-05i
2.88040075e+01	2.94552784e-05-6.51161949e-05i
2.88666249e+01	3.64244024e-05+1.42168657e-05i
2.89292423e+01	-6.49736619e-05-9.80552366e-06i
2.89918597e+01	4.71783917e-05+1.73358037e-05i
2.90544771e+01	5.27983415e-05+3.10643075e-05i
2.91170946e+01	-1.00757643e-04-2.64837243e-05i
2.91797120e+01	6.46144867e-05+4.77531482e-05i
2.92423294e+01	-5.52883206e-05-3.06933195e-05i
2.93049468e+01	2.20537494e-05+9.62855406e-06i
2.93675642e+01	2.21862002e-05-3.96581198e-05i
2.94301816e+01	-5.54495443e-05+8.29388696e-05i
2.94927990e+01	-1.63282334e-05-1.00741919e-04i
2.95554164e+01	7.04332563e-05+1.55033168e-05i
2.96180338e+01	-1.67723759e-05+3.34837371e-05i
2.96806512e+01	6.47583465e-06-1.53919549e-05i
2.97432686e+01	-3.47701905e-05+3.63741142e-05i
2.98058860e+01	4.06122099e-05-7.49776001e-05i
2.98685034e+01	3.35152146e-06+4.64501395e-05i
2.99311209e+01	-7.14649497e-05+1.07218197e-05i
2.99937383e+01	1.14454848e-04+6.50526517e-06i
3.00563557e+01	-6.48517782e-05-1.88518794e-05i
3.01189731e+01	-9.77804353e-05-3.03831439e-05i
3.01815905e+01	1.71322444e-04+4.19820774e-05i
3.02442079e+01	-2.51046121e-05+2.07128353e-05i
3.03068253e+01	-8.97139064e-05+8.03415563e-06i
3.03694427e+01	-3.97665515e-05-5.80764733e-05i
3.04320601e+01	4.60145866e-05-5.48370570e-05i
3.04946775e+01	8.32672649e-05+7.18178983e-05i
3.05572949e+01	1.64484726e-05+1.00711881e-05i
3.06199123e+01	-6.39379408e-05-4.14184462e-05i
3.06825297e+01	2.26182273e-05+3.99014605e-05i
3.07451472e+01	-5.99446728e-05+6.25303114e-05i
3.08077646e+01	2.48081170e-05-3.76453726e-05i
3.08703820e+01	3.29192921e-05-4.18362116e-05i
3.09329994e+01	-6.41817917e-05-2.17617187e-05i
3.09956168e+01	-4.83854044e-05+4.22662908e-06i
3.10582342e+01	1.49755983e-04+2.94598220e-05i
3.11208516e+01	-8.90012704e-06-1.12000750e-05i
3.11834690e+01	-4.19761250e-05+1.43428684e-05i
3.12460864e+01	-4.41064816e-05-1.88278019e-05i
3.13087038e+01	7.31349611e-05+7.14561778e-05i
3.13713212e+01	-9.01652956e-05-4.89282082e-07i
3.14339386e+01	3.73883847e-05-4.07817051e-05i
3.14965560e+01	-6.03041549e-05-8.57610363e-05i
3.15591735e+01	4.70620847e-05+4.22065418e-05i
3.16217909e+01	4.10658642e-05+1.39132772e-05i
3.16844083e+01	1.00494629e-05-1.00624588e-04i
3.17470257e+01	2.54100495e-05+1.72824199e-04i
3.18096431e+01	-3.93506760e-05-3.19994628e-05i
3.18722605e+01	-1.20727871e-05-1.76491709e-05i
3.19348779e+01	-5.74557946e-05-6.46435729e-06i
3.19974953e+01	6.19182351e-05-4.40872348e-05i
3.20601127e+01	5.34978964e-05+4.59498193e-05i
3.21227301e+01	-9.18010225e-05+4.25179365e-05i
3.21853475e+01	5.51656436e-05-8.77314850e-05i
3.22479649e+01	-5.57843971e-05+1.04119155e-04i
3.23105823e+01	2.26672792e-05-6.68572404e-05i
3.23731997e+01	-2.41717323e-05-4.84560502e-05i
3.24358172e+01	-1.79362648e-05+1.29485032e-06i
3.24984346e+01	1.20179585e-04+9.42233886e-05i
3.25610520e+01	-4.54640342e-05-6.92009948e-05i
3.26236694e+01	-2.83054499e-05-7.10323315e-06i
3.26862868e+01	-2.93171762e-05+4.23840122e-05i
3.27489042e+01	3.77583581e-05+1.00349479e-05i
3.28115216e+01	6.92107131e-05-2.03160613e-05i
3.28741390e+01	-8.66081878e-05-5.25034668e-05i
3.29367564e+01	-8.24049566e-05+7.01828910e-05i
3.29993738e+01	1.56589303e-04+5.29375092e-05i
3.30619912e+01	-5.16532057e-05-1.19664678e-04i
3.31246086e+01	-1.75504335e-05+1.02839103e-05i
3.31872260e+01	-5.49859717e-06+5.78292235e-06i
3.32498435e+01	1.96776751e-05+8.99599204e-05i
3.33124609e+01	3.02815029e-05-2.77877954e-05i
3.33750783e+01	-1.78174155e-05-6.16126323e-05i
3.34376957e+01	-5.30094317e-05+2.34827956e-05i
3.35003131e+01	-4.78037614e-05+4.46845772e-05i
3.35629305e+01	1.21381881e-04-6.49507210e-05i
3.36255479e+01	-4.58127799e-05-4.06604077e-05i
3.36881653e+01	7.86187471e-05+1.13824861e-04i
3.37507827e+01	-7.47991467e-05-3.91648380e-05i
3.38134001e+01	-2.78948985e-05-1.77629471e-05i
3.38760175e+01	1.28664904e-05+4.32004237e-05i
3.39386349e+01	2.12392660e-05-5.79473044e-05i
3.40012523e+01	8.66274766e-06+3.06353710e-06i
3.40638698e+01	-1.06641452e-05+8.26379111e-05i
3.41264872e+01	-8.16492214e-06-1.01066076e-04i
3.41891046e+01	1.38894517e-05+5.59264508e-05i
3.42517220e+01	-4.80921925e-05+7.87581758e-06i
3.43143394e+01	4.44211009e-05-3.02855007e-05i
3.43769568e+01	-2.41832275e-05+1.50688390e-05i
3.44395742e+01	1.43845320e-05-2.02495852e-05i
3.45021916e+01	-1.79428990e-05-5.06276299e-05i
3.45648090e+01	5.13338029e-05+9.95992235e-05i
3.46274264e+01	-4.09266223e-05-8.92550585e-05i
3.46900438e+01	4.87089070e-05+7.23147417e-05i
3.47526612e+01	8.60850487e-06-1.77455865e-05i
3.48152786e+01	-7.46672835e-05+1.53611260e-05i
3.48778961e+01	6.13052071e-05+2.75501093e-05i
3.49405135e+01	-9.92126834e-05-1.98851571e-05i
3.50031309e+01	4.66150572e-05-1.81834286e-06i
3.50657483e+01	-3.79363510e-05-6.75530359e-05i
3.51283657e+01	7.61423377e-05-1.10188743e-05i
3.51909831e+01	-2.29099356e-05+3.02746794e-05i
3.52536005e+01	1.43394451e-05+1.81064963e-05i
3.53162179e+01	8.22700339e-05+3.27630297e-05i
3.53788353e+01	-1.06642761e-04-1.89432598e-06i
3.54414527e+01	-6.36153618e-05-4.07467584e-05i
3.55040701e+01	8.19873024e-05+6.56522993e-05i
3.55666875e+01	2.06232226e-05-8.59507906e-05i
3.56293049e+01	-6.79361631e-06+2.00629015e-05i
3.56919224e+01	-7.40512686e-05+7.26818824e-06i
3.57545398e+01	3.52836458e-05+2.46532570e-06i
3.58171572e+01	6.50520732e-05+1.84880560e-05i
3.58797746e+01	2.53452600e-05-2.79877084e-05i
3.59423920e+01	-1.17259814e-04+2.13613281e-05i
3.60050094e+01	5.25148988e-05+5.41579595e-05i
3.60676268e+01	-4.43485140e-05-4.67272294e-05i
3.61302442e+01	4.98353017e-05-5.46175394e-05i
3.61928616e+01	2.73615664e-05+2.57085176e-05i
3.62554790e+01	-6.04940185e-05+3.10856454e-05i
3.63180964e+01	1.55509543e-05+2.83605878e-05i
3.63807138e+01	-1.09589042e-06+6.36780158e-06i
3.64433312e+01	-8.95738075e-06-1.04622569e-04i
3.65059487e+01	-4.61601754e-06+2.07338721e-05i
3.65685661e+01	5.61544361e-05+1.18320037e-04i
3.66311835e+01	-7.16146657e-05-6.86801696e-05i
3.66938009e+01	-4.39872763e-05-3.86656054e-05i
3.67564183e+01	8.98241885e-05-4.62193599e-05i
3.68190357e+01	1.13271668e-06+4.87717542e-05i
3.68816531e+01	3.69600475e-05+3.87669588e-05i
3.69442705e+01	-3.76668033e-05-2.93037613e-05i
3.70068879e+01	-1.82275963e-05+8.47387468e-05i
3.70695053e+01	-2.10155107e-05-9.05960950e-05i
3.71321227e+01	7.85326408e-06+2.99804777e-06i
3.71947401e+01	3.77825754e-05+2.57336318e-05i
3.72573575e+01	-1.64607440e-05-2.25381910e-05i
3.73199750e+01	-6.32952992e-06+2.12899063e-05i
3.73825924e+01	-2.89910256e-05+3.83655916e-05i
3.74452098e+01	2.23378217e-05-6.79066588e-05i
3.75078272e+01	2.08313612e-05-3.18304928e-05i
3.75704446e+01	-2.66503424e-05+8.43864786e-05i
3.76330620e+01	2.92105062e-05-5.11222879e-05i
3.76956794e+01	-3.41738595e-05+1.39620941e-05i
3.77582968e+01	5.38992922e-05+3.83478069e-05i
3.78209142e+01	-1.32254552e-05+5.02751314e-06i
3.78835316e+01	-7.26665195e-05-6.83630668e-05i
3.79461490e+01	-1.58456201e-05+4.12990441e-05i
3.80087664e+01	9.13494993e-05-4.53048896e-06i
3.80713838e+01	9.24667587e-06-1.65392736e-05i
3.81340013e+01	-4.97855856e-05+1.50279578e-05i
3.81966187e+01	-4.94782033e-05-2.09227103e-05i
3.82592361e+01	8.32080213e-05+1.76637820e-05i
3.83218535e+01	-1.28460643e-05-1.92166864e-05i
3.83844709e+01	7.26335415e-06+9.34064975e-06i
3.84470883e+01	-2.27200193e-05+5.06249762e-05i
3.85097057e+01	-1.46158231e-05-5.34518966e-05i
3.85723231e+01	8.12912650e-06-8.54584479e-06i
3.86349405e+01	2.22248282e-05+6.34614197e-05i
3.86975579e+01	-2.28389329e-05-8.81506026e-05i
3.87601753e+01	-1.87978716e-05+2.91352954e-05i
3.88227927e+01	3.83560600e-05+1.18221455e-05i
3.88854101e+01	1.39500808e-05-1.51933217e-05i
3.89480276e+01	3.06280360e-05+1.36847352e-05i
3.90106450e+01	-9.76839648e-05+3.81866537e-05i
3.90732624e+01	2.96743984e-05-3.67541106e-05i
3.91358798e+01	4.38612377e-05+2.42691278e-05i
3.91984972e+01	-5.26473128e-05-1.81209578e-05i
3.92611146e+01	-1.70262342e-05-2.38867574e-05i
3.93237320e+01	4.64120570e-05-2.40684235e-06i
3.93863494e+01	2.20038501e-06+1.66178364e-05i
3.94489668e+01	1.71382170e-05+1.70347803e-05i
3.95115842e+01	1.10624304e-05-1.97207958e-05i
3.95742016e+01	-6.76223931e-05+6.09176593e-05i
3.96368190e+01	-2.06488946e-05-4.67260976e-05i
3.96994364e+01	3.84447519e-05+2.39108324e-05i
3.97620539e+01	1.48685930e-05-8.01713764e-05i
3.98246713e+01	-5.34946486e-05+4.57807211e-05i
3.98872887e+01	5.68400120e-05-7.50017517e-07i
3.99499061e+01	-1.72995455e-05-7.12831642e-06i
4.00125235e+01	5.60240967e-06-1.43354554e-05i
4.00751409e+01	1.20413588e-06+2.58929203e-05i
4.01377583e+01	-1.38587909e-05+6.55582355e-07i
4.02003757e+01	4.31626777e-05-2.11690622e-05i
4.02629931e+01	-5.92217000e-05-3.37425450e-05i
4.03256105e+01	5.26799529e-05+6.39683399e-05i
4.03882279e+01	1.59369839e-05-2.14609977e-06i
4.04508453e+01	-2.35384659e-05+1.49974653e-05i
4.05134627e+01	-4.07690802e-05-4.33246749e-05i
4.05760802e+01	1.42339896e-05+6.16496168e-05i
4.06386976e+01	-1.50645880e-05-8.01281805e-05i
4.07013150e+01	5.65855940e-05+2.44135404e-05i
4.07639324e+01	-2.68896590e-05-7.20804938e-06i
4.08265498e+01	-2.97337632e-06+4.56681216e-05i
4.08891672e+01	2.24778529e-05-3.93472025e-05i
4.09517846e+01	-5.10740798e-05+2.78208909e-05i
4.10144020e+01	4.48129751e-05+1.49533763e-05i
4.10770194e+01	-4.27367522e-05-8.76448815e-05i
4.11396368e+01	2.27600394e-05+7.04556563e-05i
4.12022542e+01	-4.90449568e-06-6.25562619e-06i
4.12648716e+01	2.70186570e-05-2.05859163e-05i
4.13274890e+01	-1.16797833e-06+5.95930265e-05i
4.13901064e+01	-4.85166855e-05-8.84743453e-05i
4.14527239e+01	-1.55385313e-05+3.15767189e-05i
4.15153413e+01	6.93552966e-05-8.24835221e-06i
4.15779587e+01	4.90799304e-05+2.10540338e-05i
4.16405761e+01	-1.23400529e-04+7.52927555e-07i
4.17031935e+01	7.81744537e-05-2.86301736e-05i
4.17658109e+01	-1.09757191e-05+8.00421528e-05i
4.18284283e+01	-5.09978675e-05-3.45146262e-05i
4.18910457e+01	4.18433906e-05-6.98681930e-05i
4.19536631e+01	2.69578283e-05+3.06129604e-05i
4.20162805e+01	-6.29171781e-05+8.11898594e-05i
4.20788979e+01	1.27774711e-05+5.64410446e-06i
4.21415153e+01	-2.99127890e-05-1.21627714e-04i
4.22041327e+01	4.40468142e-05-2.26012089e-06i
4.22667502e+01	1.44312216e-05+1.25445257e-05i
4.23293676e+01	8.26129875e-06+5.38753393e-05i
4.23919850e+01	4.45150113e-06+5.25543880e-05i
4.24546024e+01	-9.00973491e-06-4.72668569e-05i
4.25172198e+01	-4.91301530e-05-4.76918705e-06i
4.25798372e+01	-4.77951185e-05-4.98950506e-05i
4.26424546e+01	6.55802831e-05+3.15681323e-05i
4.27050720e+01	7.78701021e-05-1.57386798e-05i
4.27676894e+01	-4.24589699e-05+1.32278447e-05i
4.28303068e+01	-9.96038845e-06-1.99093962e-05i
4.28929242e+01	1.80876836e-05+1.17429525e-04i
4.29555416e+01	-1.02934576e-04-1.41512239e-05i
4.30181590e+01	3.08597399e-05-1.36451124e-04i
4.30807765e+01	2.42092623e-05+2.77768617e-05i
4.31433939e+01	5.06837767e-06-1.13327040e-05i
4.32060113e+01	6.88791923e-05+8.56809653e-06i
4.32686287e+01	-1.09044680e-05+6.12344141e-05i
4.33312461e+01	-1.77136824e-06+5.52519493e-05i
4.33938635e+01	-8.28085874e-05-7.08762941e-05i
4.34564809e+01	-1.98198052e-05+1.93668317e-05i
4.35190983e+01	1.10880557e-05-2.18473235e-05i
4.35817157e+01	5.00358554e-05-7.65005953e-05i
4.36443331e+01	3.59491884e-05+5.88109348e-05i
4.37069505e+01	-8.04082480e-05+4.54415843e-05i
4.37695679e+01	3.71077397e-05-6.11491794e-05i
4.38321853e+01	2.99943983e-05+4.08711935e-05i
4.38948028e+01	-1.06126597e-05-2.43418239e-05i
4.39574202e+01	-5.69717546e-05-1.55724235e-05i
4.40200376e+01	2.05570740e-05+5.58935803e-05i
4.40826550e+01	6.67375148e-05+4.56875646e-06i
4.41452724e+01	-4.37126730e-05-1.01167059e-04i
4.42078898e+01	-4.42563605e-05+5.78879198e-05i
4.42705072e+01	8.32411492e-05+3.83949043e-05i
4.43331246e+01	-4.41234908e-06-2.99718866e-05i
4.43957420e+01	-8.20562198e-05+4.88269000e-05i
4.44583594e+01	1.47450106e-05-1.49949305e-05i
4.45209768e+01	8.16822573e-06-6.59372659e-05i
4.45835942e+01	-5.84124906e-06-2.27315841e-05i
4.46462116e+01	6.48270733e-05+1.93054728e-05i
4.47088291e+01	-1.51952743e-05+8.38847900e-05i
4.47714465e+01	1.73497328e-05-2.05832549e-05i
4.48340639e+01	-9.89270761e-05-1.55976562e-05i
4.48966813e+01	4.80347607e-05-1.52245074e-06i
4.49592987e+01	-1.82243860e-05-3.52791287e-05i
4.50219161e+01	9.20907113e-06+3.34838876e-05i
4.50845335e+01	2.77793507e-05-4.95226441e-05i
4.51471509e+01	5.42753602e-05+5.56582126e-06i
4.52097683e+01	-6.89770140e-05+9.40329530e-05i
4.52723857e+01	1.19329328e-06+2.40739636e-06i
4.53350031e+01	-3.92185614e-05-9.41874179e-05i
4.53976205e+01	4.92885995e-06+1.11051999e-05i
4.54602379e+01	3.88974503e-05+8.22427175e-06i
4.55228554e+01	4.60359539e-05+7.29448372e-06i
4.55854728e+01	-3.98290517e-05+1.98059930e-05i
4.56480902e+01	-5.01479578e-06-1.21625196e-05i
4.57107076e+01	-4.27484187e-05+9.46964796e-06i
4.57733250e+01	3.19121378e-05+8.64192885e-06i
4.58359424e+01	6.95931952e-05-2.17875420e-05i
4.58985598e+01	-1.39222943e-04+1.96051215e-05i
4.59611772e+01	3.88688391e-05-8.80730893e-05i
4.60237946e+01	1.10562614e-04+5.53956352e-05i
4.60864120e+01	-1.21205413e-05+7.15617652e-05i
4.61490294e+01	-9.12254362e-05-5.85695733e-05i
4.62116468e+01	-1.35834052e-05+8.60033039e-05i
4.62742642e+01	1.92707585e-05-1.03862825e-04i
4.63368817e+01	2.93795227e-05-7.26463878e-06i
4.63994991e+01	-5.10959985e-05-5.10844543e-06i
4.64621165e+01	8.15395132e-05+5.74614209e-05i
4.65247339e+01	-2.35048304e-05+1.66555603e-05i
4.65873513e+01	-3.55668846e-05-6.94695650e-05i
4.66499687e+01	2.73980359e-06+5.88600641e-06i
4.67125861e+01	2.70476014e-05+4.92698513e-05i
4.67752035e+01	-7.71743564e-06-1.78401931e-05i
4.68378209e+01	-3.43247076e-05-3.50543517e-05i
4.69004383e+01	4.84952468e-05+7.87229005e-06i
4.69630557e+01	2.14573315e-05+3.58642444e-05i
4.70256731e+01	-4.63240132e-05+1.75234101e-05i
4.70882905e+01	-5.98990591e-05-5.49525986e-05i
4.71509080e+01	7.00184892e-05+3.02481320e-05i
4.72135254e+01	2.84592374e-05-6.23294298e-05i
4.72761428e+01	-5.64314551e-05+5.19091536e-05i
4.73387602e+01	3.55185300e-05+1.00700048e-05i
4.74013776e+01	4.55305243e-05-1.94559956e-05i
4.74639950e+01	-5.96151275e-05+3.18355247e-05i
4.75266124e+01	-4.93476611e-06-2.26539476e-05i
4.75892298e+01	-3.46461008e-05+3.31638209e-05i
4.76518472e+01	5.61654772e-05-1.36324920e-05i
4.77144646e+01	-4.51986474e-05-3.98683149e-05i
4.77770820e+01	2.36022689e-05-5.07686637e-07i
4.78396994e+01	-6.74691490e-07-2.28774590e-05i
4.79023168e+01	5.06445882e-05+4.44902145e-05i
4.79649343e+01	-2.30945871e-05+5.92407798e-05i
4.80275517e+01	-4.72546524e-05-6.40851694e-05i
4.80901691e+01	-3.10509365e-05-2.56348862e-05i
4.81527865e+01	1.33878875e-04+6.40938618e-05i
4.82154039e+01	-1.03476513e-04-6.01044614e-05i
4.82780213e+01	-2.20509653e-05+5.62496673e-05i
4.83406387e+01	5.23666441e-05-6.18062327e-05i
4.84032561e+01	2.62546350e-06+7.06383403e-06i
4.84658735e+01	2.09692020e-05+1.99443184e-05i
4.85284909e+01	-2.55394998e-05+3.37573158e-06i
4.85911083e+01	-4.67960826e-05+3.89461992e-05i
4.86537257e+01	5.34392346e-05-6.57292255e-05i
4.87163431e+01	-1.22608769e-05+1.62809696e-05i
4.87789606e+01	7.05387342e-06-3.77049597e-05i
4.88415780e+01	1.75238645e-05+4.11266008e-05i
4.89041954e+01	1.66318066e-05+2.97809940e-06i
4.89668128e+01	-3.64700605e-05+6.69165223e-05i
4.90294302e+01	-8.29378222e-06-2.29559779e-05i
4.90920476e+01	-2.55825892e-05-8.89870117e-05i
4.91546650e+01	7.96834155e-06+5.45997088e-05i
4.92172824e+01	1.11101494e-05-3.49049513e-05i
4.92798998e+01	2.10979051e-05+1.64398950e-05i
4.93425172e+01	2.92825003e-05-7.97883169e-06i
4.94051346e+01	-2.26886411e-05+3.81715805e-05i
4.94677520e+01	-1.32198514e-05-5.09180108e-05i
4.95303694e+01	3.65169788e-05+7.87652333e-05i
4.95929869e+01	-5.29855821e-05-1.74370378e-05i
4.96556043e+01	-8.67916736e-06-2.09327678e-05i
4.97182217e+01	7.10278555e-06-1.74879299e-05i
4.97808391e+01	7.32491574e-06-2.02555297e-05i
4.98434565e+01	3.09877916e-05+7.60579357e-05i
4.99060739e+01	-2.92293922e-05-7.84444852e-05i
4.99686913e+01	5.98274907e-06+4.85287305e-05i
