# Supplementary material for: Observation of angular momentum transfer among crystal lattice modes
Source: Nat Phys. 2026 May 12;22(7):1100–6. doi: 10.1038/s41567-026-03274-8 (PMC13423836; doi:10.1038/s41567-026-03274-8)
Supplement: Supplementary file 13 — Source data for Extended Data Fig. 4a–m. [file 41567_2026_3274_MOESM13_ESM.zip › extended_fig4d_TKE_spectrum_Lin-THz_probe45.txt]

Spectrum of the THz Kerr signal in Bi2Se3 after linear THz excitation at probe pulse 45 degrees
Frequency (THz)	Spectrum (a.u.)
-4.99686913e+01	4.27039528e-06-2.01352865e-05i
-4.99060739e+01	-2.87033472e-05+4.60507604e-05i
-4.98434565e+01	7.28091691e-05-6.86090934e-05i
-4.97808391e+01	-1.83029540e-05+5.89962924e-05i
-4.97182217e+01	-7.00916295e-05+3.00601798e-05i
-4.96556043e+01	1.34650366e-05-8.38653151e-05i
-4.95929869e+01	8.82496873e-05+8.24034210e-05i
-4.95303694e+01	-1.61328801e-04-2.85341239e-05i
-4.94677520e+01	1.13489496e-04-1.33225133e-04i
-4.94051346e+01	5.18983756e-05+1.02645323e-04i
-4.93425172e+01	-5.36097536e-05+1.17953879e-04i
-4.92798998e+01	-2.84541661e-05-7.84157486e-05i
-4.92172824e+01	-2.96122463e-05-1.08133472e-04i
-4.91546650e+01	8.36434873e-05+7.61795389e-05i
-4.90920476e+01	-2.00239441e-05+8.18085728e-05i
-4.90294302e+01	-7.40439946e-05-1.13878042e-04i
-4.89668128e+01	9.63784870e-05-4.03186747e-06i
-4.89041954e+01	-2.17947119e-06+8.92848670e-05i
-4.88415780e+01	-6.43580746e-05-4.39276014e-05i
-4.87789606e+01	-6.48651329e-06-2.34924437e-06i
-4.87163431e+01	1.14094303e-04+1.29648714e-05i
-4.86537257e+01	-9.73041985e-05+5.53449850e-05i
-4.85911083e+01	-1.01416621e-04-1.43374320e-04i
-4.85284909e+01	1.74740184e-04+2.42222975e-05i
-4.84658735e+01	1.72614108e-05+1.00737338e-04i
-4.84032561e+01	-1.27362700e-04-2.72707481e-05i
-4.83406387e+01	4.01432091e-05-9.61431486e-05i
-4.82780213e+01	1.37672589e-04+1.49619585e-04i
-4.82154039e+01	-1.95886216e-04-3.40141112e-06i
-4.81527865e+01	1.94058577e-05-1.55167300e-04i
-4.80901691e+01	8.29155632e-05+1.30217666e-04i
-4.80275517e+01	-7.00326452e-05+3.41683492e-06i
-4.79649343e+01	-2.69135724e-05-1.21717588e-04i
-4.79023168e+01	1.61522011e-04-9.65379580e-07i
-4.78396994e+01	-6.91691986e-05+9.85361514e-05i
-4.77770820e+01	-4.48044687e-05+7.25306962e-05i
-4.77144646e+01	-1.11105555e-05-1.44361272e-04i
-4.76518472e+01	5.34058892e-05+6.95976945e-05i
-4.75892298e+01	-4.48379633e-05-1.76621985e-05i
-4.75266124e+01	2.53151369e-05+1.57819588e-05i
-4.74639950e+01	-2.92656790e-05-5.59183892e-05i
-4.74013776e+01	3.80182310e-05+2.94356994e-05i
-4.73387602e+01	-3.28735289e-05+5.71991928e-05i
-4.72761428e+01	-6.86980278e-06-1.10261416e-04i
-4.72135254e+01	1.05614638e-04+3.83712658e-05i
-4.71509080e+01	-1.10192634e-04+1.39225216e-04i
-4.70882905e+01	-1.45787223e-05-1.92364077e-04i
-4.70256731e+01	7.00929043e-05+4.51696253e-05i
-4.69630557e+01	2.51169425e-05+4.97520661e-05i
-4.69004383e+01	-1.09071597e-04+5.76166878e-05i
-4.68378209e+01	3.48540181e-05-1.35512920e-04i
-4.67752035e+01	1.00408155e-04+3.37040432e-05i
-4.67125861e+01	-5.36680067e-05+9.63433094e-05i
-4.66499687e+01	-1.10118936e-04-2.13497317e-05i
-4.65873513e+01	4.21050773e-05-7.70135358e-05i
-4.65247339e+01	8.76843408e-05-3.96723859e-05i
-4.64621165e+01	-4.27695134e-05+9.09870209e-05i
-4.63994991e+01	2.00422130e-05-7.27350465e-05i
-4.63368817e+01	1.09124986e-05+1.52148761e-04i
-4.62742642e+01	-9.10859123e-05-1.25210386e-04i
-4.62116468e+01	1.55597814e-04-1.55895366e-05i
-4.61490294e+01	-1.43818559e-04+1.39418836e-04i
-4.60864120e+01	1.02188190e-05-7.65304747e-05i
-4.60237946e+01	1.11862277e-05-2.64910380e-05i
-4.59611772e+01	5.33443925e-05-4.30056269e-05i
-4.58985598e+01	-6.07234890e-05+9.01554646e-05i
-4.58359424e+01	-7.27781678e-06-4.29530827e-05i
-4.57733250e+01	7.20590455e-05-4.86053854e-06i
-4.57107076e+01	-3.59247505e-05+4.48085948e-06i
-4.56480902e+01	-1.82226585e-05-7.34001009e-06i
-4.55854728e+01	3.02788577e-05+5.99580913e-05i
-4.55228554e+01	-6.10344043e-05-7.64590315e-05i
-4.54602379e+01	5.73341850e-05-1.50186769e-05i
-4.53976205e+01	4.53124655e-05+1.22838619e-04i
-4.53350031e+01	-1.42183255e-04-1.17939516e-04i
-4.52723857e+01	9.23180529e-05-1.67423679e-05i
-4.52097683e+01	4.80168757e-05+1.13811254e-04i
-4.51471509e+01	-7.98920901e-05-6.47360295e-05i
-4.50845335e+01	7.67038414e-05-2.75111482e-05i
-4.50219161e+01	-1.12628542e-04+1.02559014e-04i
-4.49592987e+01	2.94155527e-05-6.92643915e-05i
-4.48966813e+01	8.36510757e-05-2.75892091e-05i
-4.48340639e+01	-8.69799342e-05+5.43254824e-05i
-4.47714465e+01	-2.23087750e-05-8.19983755e-05i
-4.47088291e+01	9.03704231e-05+3.24125343e-05i
-4.46462116e+01	2.04299460e-05+5.82155416e-05i
-4.45835942e+01	-6.50160755e-05+7.13321957e-06i
-4.45209768e+01	-3.09294529e-05-1.02955965e-04i
-4.44583594e+01	9.25295491e-05+5.70918698e-05i
-4.43957420e+01	-8.21554510e-05+1.03204236e-04i
-4.43331246e+01	3.97481345e-05-1.10481754e-04i
-4.42705072e+01	-2.48650390e-05-3.80784051e-05i
-4.42078898e+01	-3.31460496e-05+8.84890464e-05i
-4.41452724e+01	4.78408055e-05-7.70538899e-05i
-4.40826550e+01	5.95459609e-05+1.25210002e-06i
-4.40200376e+01	-5.03116191e-05+1.03376914e-04i
-4.39574202e+01	3.04090540e-05-3.48357885e-05i
-4.38948028e+01	-1.12269717e-04+8.20845857e-06i
-4.38321853e+01	1.05152559e-05-8.31590411e-05i
-4.37695679e+01	1.05951397e-04+6.21235159e-05i
-4.37069505e+01	-7.30392405e-05-5.75798090e-05i
-4.36443331e+01	7.29390224e-05+4.27367855e-05i
-4.35817157e+01	-4.27649354e-05+1.63957624e-05i
-4.35190983e+01	5.42366949e-05+1.25032612e-05i
-4.34564809e+01	-1.15445517e-04+4.97199862e-05i
-4.33938635e+01	-2.53060988e-05-9.76106403e-05i
-4.33312461e+01	9.39919434e-05-4.03108269e-05i
-4.32686287e+01	-2.41245763e-06+9.67948825e-05i
-4.32060113e+01	-2.56236022e-05-5.48320255e-05i
-4.31433939e+01	4.32531846e-05-4.73724723e-05i
-4.30807765e+01	1.06312299e-05+9.49704152e-05i
-4.30181590e+01	-2.22444990e-05+4.45816975e-05i
-4.29555416e+01	-6.09353398e-05+5.09165435e-07i
-4.28929242e+01	2.90958439e-06-1.23883177e-04i
-4.28303068e+01	3.46854091e-05+1.24839396e-05i
-4.27676894e+01	2.33629999e-06+6.65575153e-05i
-4.27050720e+01	-9.43747263e-06-4.31856726e-06i
-4.26424546e+01	2.29235158e-05-3.87819103e-05i
-4.25798372e+01	-1.98202671e-05+3.04979210e-05i
-4.25172198e+01	-2.49947367e-05-5.15485889e-05i
-4.24546024e+01	4.72661553e-05+4.11124116e-05i
-4.23919850e+01	-1.72140315e-06-1.56797545e-05i
-4.23293676e+01	3.41062933e-05+2.18739311e-06i
-4.22667502e+01	-4.45830473e-05+1.15502283e-04i
-4.22041327e+01	-7.11897234e-05-7.64350871e-05i
-4.21415153e+01	6.93936180e-05-6.41413634e-05i
-4.20788979e+01	-2.51747408e-06+6.01969263e-06i
-4.20162805e+01	-5.00994814e-05+7.62786876e-05i
-4.19536631e+01	3.53324302e-05-1.21927809e-05i
-4.18910457e+01	-1.74480350e-05-6.64368371e-05i
-4.18284283e+01	8.94373119e-05-3.79484780e-05i
-4.17658109e+01	-4.93848969e-05+1.56975173e-04i
-4.17031935e+01	-1.17880776e-04-7.79898239e-05i
-4.16405761e+01	1.39016196e-04-6.93717592e-05i
-4.15779587e+01	3.03832063e-05+1.07446761e-04i
-4.15153413e+01	-1.08423484e-04-1.68142303e-05i
-4.14527239e+01	-1.59280275e-05-6.12426227e-05i
-4.13901064e+01	7.97651763e-05+4.05236902e-05i
-4.13274890e+01	-9.95265065e-06+3.59508290e-05i
-4.12648716e+01	-3.83584221e-05-4.51523081e-05i
-4.12022542e+01	-4.73190062e-05-1.14055353e-05i
-4.11396368e+01	6.82938510e-05-6.49995806e-05i
-4.10770194e+01	5.68258669e-05+6.30540060e-05i
-4.10144020e+01	-3.17172699e-05+1.04834191e-04i
-4.09517846e+01	-7.73809676e-05-1.07925359e-04i
-4.08891672e+01	5.56015547e-05-7.73692252e-05i
-4.08265498e+01	5.21402030e-05+1.61548085e-04i
-4.07639324e+01	-1.05738892e-04-1.59827763e-05i
-4.07013150e+01	1.90466495e-05-1.45274063e-04i
-4.06386976e+01	1.37134391e-04+6.26620435e-05i
-4.05760802e+01	-1.25995326e-04+1.44721819e-04i
-4.05134627e+01	7.54559287e-06-1.39846188e-04i
-4.04508453e+01	9.41682618e-06+1.62729000e-05i
-4.03882279e+01	-3.22246078e-05+3.13489948e-05i
-4.03256105e+01	7.66624130e-05-7.14909388e-05i
-4.02629931e+01	2.74380643e-05+1.25539161e-04i
-4.02003757e+01	-1.99588160e-04-5.02198855e-05i
-4.01377583e+01	1.34837833e-04-1.49271845e-04i
-4.00751409e+01	1.58651126e-04+1.59306706e-04i
-4.00125235e+01	-1.85196423e-04+1.35041678e-04i
-3.99499061e+01	-1.27221955e-04-2.34067071e-04i
-3.98872887e+01	2.50241639e-04-3.85221850e-06i
-3.98246713e+01	-3.00224672e-05+1.80131312e-04i
-3.97620539e+01	-2.68638938e-04-3.14107341e-05i
-3.96994364e+01	1.78184558e-04-2.38218213e-04i
-3.96368190e+01	1.44301336e-04+1.76640214e-04i
-3.95742016e+01	-1.11200706e-04+8.47240702e-05i
-3.95115842e+01	-6.66535049e-05-1.57815254e-04i
-3.94489668e+01	1.43170832e-05+3.07190450e-05i
-3.93863494e+01	1.15655644e-04+1.24115703e-04i
-3.93237320e+01	-1.56011876e-04-4.59071720e-05i
-3.92611146e+01	9.75344419e-06-1.73391567e-04i
-3.91984972e+01	1.67786899e-04+8.90168230e-05i
-3.91358798e+01	-8.74866430e-05+1.60012172e-04i
-3.90732624e+01	-7.14689591e-05-1.10948377e-04i
-3.90106450e+01	3.36417147e-05-1.09184590e-04i
-3.89480276e+01	9.77174860e-05+1.58066844e-04i
-3.88854101e+01	-1.94325425e-04+4.89423195e-05i
-3.88227927e+01	6.66999328e-05-2.83335118e-04i
-3.87601753e+01	1.70973429e-04+1.35997523e-04i
-3.86975579e+01	-1.11513044e-04+1.38462585e-04i
-3.86349405e+01	-4.73847027e-05-9.46638236e-05i
-3.85723231e+01	5.02369091e-05-5.52279261e-05i
-3.85097057e+01	2.22774606e-06+1.24715538e-04i
-3.84470883e+01	-8.57499265e-06-5.02698821e-05i
-3.83844709e+01	-8.94305962e-05-4.44986972e-06i
-3.83218535e+01	2.82722930e-05-7.29904603e-05i
-3.82592361e+01	1.25552304e-04-9.89265824e-07i
-3.81966187e+01	-2.05364589e-06+8.23312633e-05i
-3.81340013e+01	-1.43034545e-04+8.55559622e-05i
-3.80713838e+01	-8.18881415e-06-1.15082533e-04i
-3.80087664e+01	1.18361176e-04-9.83189432e-05i
-3.79461490e+01	-9.21041387e-06+1.43636166e-04i
-3.78835316e+01	-1.17939923e-04-2.46115834e-05i
-3.78209142e+01	1.13976957e-04-4.91022031e-05i
-3.77582968e+01	2.97848311e-05+3.05817509e-06i
-3.76956794e+01	-8.54734254e-05+1.18198668e-04i
-3.76330620e+01	1.07803941e-05-1.03918552e-04i
-3.75704446e+01	-4.44751509e-06+5.10476499e-06i
-3.75078272e+01	2.13330387e-05+7.18995649e-05i
-3.74452098e+01	-9.22542276e-06-6.53221126e-05i
-3.73825924e+01	-3.32199754e-05-2.20292195e-05i
-3.73199750e+01	-4.04494920e-05+1.36314689e-05i
-3.72573575e+01	7.68511639e-05+2.02211634e-06i
-3.71947401e+01	7.80362197e-05-7.49556991e-06i
-3.71321227e+01	-7.53678493e-05-9.63516676e-06i
-3.70695053e+01	1.94314004e-05+5.06812190e-05i
-3.70068879e+01	-7.95325008e-05+8.89783643e-05i
-3.69442705e+01	-5.44955532e-05-1.25803697e-04i
-3.68816531e+01	1.69095470e-04-1.34594966e-04i
-3.68190357e+01	-4.92939651e-05+1.55501527e-04i
-3.67564183e+01	3.22221867e-05+1.32977612e-05i
-3.66938009e+01	-8.07221773e-05+4.71293311e-05i
-3.66311835e+01	-7.45770078e-06-8.48097263e-05i
-3.65685661e+01	1.07387251e-04-2.77248448e-05i
-3.65059487e+01	-9.88874492e-05+6.38963751e-05i
-3.64433312e+01	2.83662593e-05+1.45207295e-05i
-3.63807138e+01	-3.56872294e-05-4.46600741e-05i
-3.63180964e+01	8.82005364e-05-5.48243053e-05i
-3.62554790e+01	-4.96303110e-05+1.41058922e-04i
-3.61928616e+01	-6.72247895e-05-4.45301991e-05i
-3.61302442e+01	4.43538828e-05-1.72694846e-04i
-3.60676268e+01	1.00847232e-04+2.11925348e-04i
-3.60050094e+01	-1.17719312e-04-7.14447831e-05i
-3.59423920e+01	2.86963910e-05-5.66137414e-05i
-3.58797746e+01	5.85450200e-05+1.14035673e-04i
-3.58171572e+01	-7.92534790e-05-7.40950626e-05i
-3.57545398e+01	4.25951303e-06+6.57356366e-06i
-3.56919224e+01	7.09649598e-05-4.65331801e-06i
-3.56293049e+01	-2.36951592e-05+7.49529692e-05i
-3.55666875e+01	-7.82237198e-05-3.45351761e-05i
-3.55040701e+01	5.83534495e-05-1.25838178e-04i
-3.54414527e+01	-3.70565731e-05+1.32690174e-04i
-3.53788353e+01	8.53823866e-05+6.82862700e-06i
-3.53162179e+01	-6.05205657e-05-9.97102819e-05i
-3.52536005e+01	3.41873385e-05+8.96624179e-05i
-3.51909831e+01	-3.72667289e-05-2.12824161e-05i
-3.51283657e+01	1.18891999e-05-8.94512430e-07i
-3.50657483e+01	2.94077501e-05+1.19524411e-05i
-3.50031309e+01	-8.58439182e-05+1.94759491e-05i
-3.49405135e+01	3.06868619e-05-3.79314925e-05i
-3.48778961e+01	4.55360031e-05-2.93054669e-05i
-3.48152786e+01	-3.93962835e-05+3.33623050e-05i
-3.47526612e+01	-5.22653109e-06-5.38405902e-06i
-3.46900438e+01	2.08670154e-05+4.98785933e-06i
-3.46274264e+01	5.91773275e-05+1.86640021e-05i
-3.45648090e+01	-1.20041654e-04-3.47977847e-05i
-3.45021916e+01	5.85406504e-05+3.52763247e-05i
-3.44395742e+01	-4.17948707e-05-4.03674966e-05i
-3.43769568e+01	9.54843516e-05-1.13787545e-05i
-3.43143394e+01	-6.78883160e-05+5.72636184e-05i
-3.42517220e+01	-1.91326255e-05-2.32459759e-05i
-3.41891046e+01	3.90898657e-05+3.36783108e-05i
-3.41264872e+01	1.88431765e-06-1.05099167e-04i
-3.40638698e+01	-7.01079619e-05+6.18690741e-05i
-3.40012523e+01	7.62437686e-05-1.18934366e-05i
-3.39386349e+01	-1.10362349e-05+7.24863106e-05i
-3.38760175e+01	5.35428146e-05-1.87445690e-04i
-3.38134001e+01	-1.37323815e-05+1.69798896e-04i
-3.37507827e+01	-1.13112012e-04+9.39750011e-05i
-3.36881653e+01	2.88132530e-06-1.48060533e-04i
-3.36255479e+01	1.01565705e-04-6.80505560e-05i
-3.35629305e+01	-3.30872468e-05+2.21103876e-05i
-3.35003131e+01	-1.89174403e-05+9.85352939e-05i
-3.34376957e+01	1.16362829e-04-2.16292236e-05i
-3.33750783e+01	-1.10535502e-04+1.94185991e-05i
-3.33124609e+01	-4.56459411e-05+3.61316798e-06i
-3.32498435e+01	2.11424649e-05-3.29197570e-05i
-3.31872260e+01	5.10136240e-05-5.22388795e-05i
-3.31246086e+01	-6.69703823e-05+3.35542442e-05i
-3.30619912e+01	5.61185753e-05+6.63735760e-05i
-3.29993738e+01	-4.18859549e-06-1.14154518e-04i
-3.29367564e+01	8.55743690e-05+2.02589855e-05i
-3.28741390e+01	-1.92062100e-04+1.27201928e-04i
-3.28115216e+01	1.00651272e-04-1.02450224e-04i
-3.27489042e+01	4.35993060e-05+1.05571133e-05i
-3.26862868e+01	-1.08034325e-04+4.35545835e-06i
-3.26236694e+01	7.21176534e-05-7.18062876e-05i
-3.25610520e+01	-1.09183676e-05+9.23011167e-05i
-3.24984346e+01	4.55751514e-05-1.12314064e-05i
-3.24358172e+01	3.33667287e-06-3.95345289e-05i
-3.23731997e+01	-4.87996538e-05+8.55130737e-05i
-3.23105823e+01	-6.19543135e-05-5.49152160e-05i
-3.22479649e+01	4.36688650e-05+1.08556294e-05i
-3.21853475e+01	4.20861069e-05-7.31930006e-05i
-3.21227301e+01	3.74548809e-05+3.87208883e-05i
-3.20601127e+01	-3.41418650e-05+1.06954850e-04i
-3.19974953e+01	-9.88902939e-05-1.20799839e-04i
-3.19348779e+01	9.01333944e-05-1.68388267e-05i
-3.18722605e+01	4.27688669e-05+1.10820725e-04i
-3.18096431e+01	-5.99734323e-06-1.47832193e-06i
-3.17470257e+01	-1.91917103e-04-1.27359598e-04i
-3.16844083e+01	2.35453821e-04+2.97390362e-05i
-3.16217909e+01	-2.27989922e-06+1.54002246e-04i
-3.15591735e+01	-2.06898129e-04-6.89039311e-06i
-3.14965560e+01	3.48983000e-05-1.93096964e-04i
-3.14339386e+01	1.59575740e-04-3.73005760e-05i
-3.13713212e+01	-6.82432473e-05+3.03098126e-04i
-3.13087038e+01	-6.56701357e-05-2.01372216e-04i
-3.12460864e+01	6.58358015e-05-7.85546130e-05i
-3.11834690e+01	8.03066727e-05+1.73756652e-04i
-3.11208516e+01	-1.36389750e-04-1.91915007e-05i
-3.10582342e+01	4.57977862e-06-5.05437494e-05i
-3.09956168e+01	4.11237206e-05+7.69814580e-06i
-3.09329994e+01	-3.42639916e-05-4.64719956e-05i
-3.08703820e+01	7.85973024e-05+9.41462343e-05i
-3.08077646e+01	-8.52461962e-05-4.50340320e-05i
-3.07451472e+01	-5.77500656e-07-6.65474812e-05i
-3.06825297e+01	1.11875548e-04+7.69196021e-05i
-3.06199123e+01	-1.04867337e-04+7.09966515e-05i
-3.05572949e+01	-4.55686377e-05-1.42673785e-04i
-3.04946775e+01	1.04712117e-04-2.36729700e-05i
-3.04320601e+01	2.97610618e-05+1.17169698e-04i
-3.03694427e+01	-7.67829827e-05+2.21207728e-06i
-3.03068253e+01	-3.43653076e-05-4.04311429e-05i
-3.02442079e+01	7.79768054e-05-1.75136705e-05i
-3.01815905e+01	-1.88271545e-05+1.82116113e-05i
-3.01189731e+01	-5.20742667e-05+3.43349462e-05i
-3.00563557e+01	-8.39504597e-06-1.52758673e-04i
-2.99937383e+01	1.81458852e-04+1.14915244e-04i
-2.99311209e+01	-9.17660740e-05+1.04884715e-04i
-2.98685034e+01	-9.04236256e-05-9.09290947e-05i
-2.98058860e+01	3.37002070e-05-4.09286240e-05i
-2.97432686e+01	5.90392194e-05+1.09198148e-04i
-2.96806512e+01	-1.59918811e-04-1.04319118e-04i
-2.96180338e+01	1.07908030e-04-2.54270200e-05i
-2.95554164e+01	8.02106779e-05+1.87646499e-05i
-2.94927990e+01	1.98247296e-05+2.09153138e-05i
-2.94301816e+01	-1.52949631e-04+1.35162909e-04i
-2.93675642e+01	1.25217818e-05-1.39941735e-04i
-2.93049468e+01	7.85682586e-05-2.27440708e-05i
-2.92423294e+01	-4.12257443e-05+6.48559472e-05i
-2.91797120e+01	7.92120608e-06-7.43061184e-05i
-2.91170946e+01	2.85945512e-05+5.53901995e-05i
-2.90544771e+01	2.24836467e-05+6.55753718e-05i
-2.89918597e+01	-8.77144696e-05-2.32640079e-05i
-2.89292423e+01	-1.32525533e-05-1.14597636e-04i
-2.88666249e+01	1.01634970e-05+6.84855030e-05i
-2.88040075e+01	1.09081238e-04-2.61882352e-05i
-2.87413901e+01	-6.49842910e-05-1.72363790e-05i
-2.86787727e+01	-1.34944208e-05+1.26271734e-04i
-2.86161553e+01	4.69288722e-05-1.60984744e-04i
-2.85535379e+01	7.37596894e-05+1.06277303e-04i
-2.84909205e+01	-2.28083530e-04+7.78691003e-05i
-2.84283031e+01	4.55143246e-05-1.63895781e-04i
-2.83656857e+01	1.65416123e-04+9.20246129e-05i
-2.83030683e+01	-1.15486089e-04-1.45390594e-04i
-2.82404508e+01	4.12280616e-05+9.66925580e-05i
-2.81778334e+01	6.02469279e-05+1.02657392e-04i
-2.81152160e+01	-3.61886730e-05-8.45290639e-05i
-2.80525986e+01	-7.40015785e-05+6.05089959e-05i
-2.79899812e+01	-5.03876411e-05+4.89282343e-05i
-2.79273638e+01	2.59737157e-05-2.04127349e-04i
-2.78647464e+01	8.49606959e-05+1.22269015e-05i
-2.78021290e+01	-2.01407584e-06+1.14481380e-04i
-2.77395116e+01	-6.46395688e-05-4.48294370e-05i
-2.76768942e+01	1.29575576e-04-4.88859280e-06i
-2.76142768e+01	-9.12338768e-05+7.17080158e-05i
-2.75516594e+01	-6.82132275e-06-5.62905029e-05i
-2.74890420e+01	2.92102076e-05-1.38654696e-05i
-2.74264245e+01	-4.35721065e-05+1.24006340e-04i
-2.73638071e+01	9.89935667e-08-1.40509106e-04i
-2.73011897e+01	8.21438540e-05-6.37939275e-06i
-2.72385723e+01	-1.13713489e-04+1.28863468e-04i
-2.71759549e+01	1.60599177e-05-1.69006760e-05i
-2.71133375e+01	2.59683170e-05-2.02361117e-04i
-2.70507201e+01	7.53533503e-05+1.50271220e-04i
-2.69881027e+01	-9.29451493e-05-1.24410698e-05i
-2.69254853e+01	1.19406807e-04+4.90997354e-05i
-2.68628679e+01	-1.38939060e-04+8.34588910e-05i
-2.68002505e+01	-4.27760562e-05-9.93838832e-05i
-2.67376331e+01	1.12207715e-05-1.05730470e-04i
-2.66750157e+01	6.34185617e-05-9.85689576e-06i
-2.66123982e+01	7.49762747e-05+6.59862284e-05i
-2.65497808e+01	-5.78292152e-05+3.59610329e-05i
-2.64871634e+01	5.51661946e-05+2.82315730e-05i
-2.64245460e+01	-6.46244163e-05-4.17391599e-05i
-2.63619286e+01	-7.74979518e-05+1.02795425e-04i
-2.62993112e+01	7.15106535e-05-1.43974604e-04i
-2.62366938e+01	-5.81354866e-05+3.61272774e-05i
-2.61740764e+01	3.94785391e-05-8.33461148e-05i
-2.61114590e+01	7.52389568e-05+8.56628780e-05i
-2.60488416e+01	1.61744314e-05+5.77800579e-05i
-2.59862242e+01	-7.76783696e-05-6.50582275e-05i
-2.59236068e+01	-4.35903873e-05+1.95497510e-05i
-2.58609894e+01	-4.64055957e-05+6.22123581e-05i
-2.57983719e+01	1.38379524e-04-1.21676833e-04i
-2.57357545e+01	-6.71613569e-05-5.74251437e-05i
-2.56731371e+01	1.02162297e-04+1.20129140e-04i
-2.56105197e+01	-8.38672030e-05+2.79499948e-05i
-2.55479023e+01	-2.84501992e-05-2.30563116e-05i
-2.54852849e+01	2.36026009e-05+2.15312278e-05i
-2.54226675e+01	-4.38433633e-05-1.06559092e-04i
-2.53600501e+01	8.88952928e-05-1.34036238e-06i
-2.52974327e+01	5.34367735e-06+9.97205751e-05i
-2.52348153e+01	-6.22092089e-06+8.76772255e-06i
-2.51721979e+01	-1.00855986e-04-4.54741337e-05i
-2.51095805e+01	4.72232700e-05-2.45917746e-05i
-2.50469631e+01	3.10333659e-05+4.38530003e-05i
-2.49843456e+01	-1.39781108e-05-8.10316957e-05i
-2.49217282e+01	1.15920455e-04+8.08254832e-05i
-2.48591108e+01	-1.54469465e-04+5.06979470e-05i
-2.47964934e+01	-4.91684683e-05-1.38904695e-04i
-2.47338760e+01	1.59088743e-04+7.50751810e-05i
-2.46712586e+01	7.39839939e-05+1.46772688e-04i
-2.46086412e+01	-2.93594181e-04-1.83366673e-04i
-2.45460238e+01	3.84955987e-05-6.55851759e-05i
-2.44834064e+01	2.68078897e-04+1.34562065e-04i
-2.44207890e+01	-1.83367011e-04+5.61087640e-05i
-2.43581716e+01	-4.96486875e-05-1.56452817e-04i
-2.42955542e+01	1.85052730e-04+1.72824760e-05i
-2.42329368e+01	-1.17006171e-04+1.03396435e-04i
-2.41703193e+01	-7.43317075e-05-6.05026905e-05i
-2.41077019e+01	1.89548545e-04+1.00070583e-05i
-2.40450845e+01	-1.23117719e-04+4.52963218e-05i
-2.39824671e+01	-4.29052280e-05-4.92051220e-05i
-2.39198497e+01	4.36686063e-05-5.62418656e-05i
-2.38572323e+01	7.51994867e-05+1.30084699e-04i
-2.37946149e+01	-1.12233660e-04-1.43700943e-04i
-2.37319975e+01	1.19804772e-04+7.55847266e-06i
-2.36693801e+01	2.33898475e-05+1.16451860e-04i
-2.36067627e+01	-9.48632213e-05+2.52043003e-05i
-2.35441453e+01	-7.15514570e-06-5.48789207e-06i
-2.34815279e+01	-6.09466966e-06-6.20934793e-05i
-2.34189105e+01	5.04942078e-06+2.29873855e-05i
-2.33562930e+01	-2.98418037e-05-4.78237418e-05i
-2.32936756e+01	-1.98355858e-05+3.30390497e-05i
-2.32310582e+01	9.47185568e-05-3.36304746e-05i
-2.31684408e+01	4.90183267e-05+3.02323576e-05i
-2.31058234e+01	-1.54224608e-04-2.94478943e-05i
-2.30432060e+01	7.22507502e-05+1.80438484e-05i
-2.29805886e+01	4.10361470e-05+1.06911332e-04i
-2.29179712e+01	-7.71496394e-05-1.49567287e-04i
-2.28553538e+01	1.92641972e-05+1.48467103e-05i
-2.27927364e+01	5.03971444e-05+1.03844504e-04i
-2.27301190e+01	-5.44312715e-05-8.17663720e-05i
-2.26675016e+01	4.03154698e-05-7.31318145e-06i
-2.26048842e+01	-5.18842473e-05+1.52454015e-04i
-2.25422668e+01	-4.86296904e-05-2.35034581e-04i
-2.24796493e+01	1.39613132e-04+9.13316449e-05i
-2.24170319e+01	-6.74777772e-05+9.75017901e-05i
-2.23544145e+01	-1.39195168e-05-1.83655181e-04i
-2.22917971e+01	9.15078370e-05+1.32214090e-04i
-2.22291797e+01	-1.36774673e-04+1.24401455e-04i
-2.21665623e+01	7.48141521e-06-1.96075343e-04i
-2.21039449e+01	-1.10447019e-05-3.63134088e-05i
-2.20413275e+01	1.27932580e-04+5.48073089e-05i
-2.19787101e+01	-9.17391732e-05+1.34518718e-05i
-2.19160927e+01	4.92448948e-05+6.24533049e-05i
-2.18534753e+01	1.41019338e-05-5.39669803e-05i
-2.17908579e+01	-1.18766902e-04-4.32150193e-05i
-2.17282405e+01	1.04031227e-04+8.39599103e-05i
-2.16656230e+01	-4.57522050e-05-4.19063250e-05i
-2.16030056e+01	5.36829005e-05-6.79236059e-05i
-2.15403882e+01	-3.87033092e-05+1.33042433e-04i
-2.14777708e+01	1.53452331e-05-8.85944403e-05i
-2.14151534e+01	-1.18810518e-05+5.07799904e-05i
-2.13525360e+01	1.40037261e-05-5.72177774e-05i
-2.12899186e+01	-1.79283935e-05+3.20411438e-06i
-2.12273012e+01	1.21051684e-05+1.05975946e-04i
-2.11646838e+01	-2.66283067e-05-7.04963687e-05i
-2.11020664e+01	1.90629958e-05-7.70373126e-05i
-2.10394490e+01	5.30521065e-05+6.49885578e-05i
-2.09768316e+01	-4.48486349e-05+5.79768210e-05i
-2.09142142e+01	-5.26231940e-05-3.53580503e-05i
-2.08515967e+01	8.00890108e-05-7.27131342e-06i
-2.07889793e+01	-5.02706401e-05-1.57507411e-05i
-2.07263619e+01	-1.11526819e-05+1.91443847e-05i
-2.06637445e+01	-5.02384767e-05-8.82653732e-05i
-2.06011271e+01	2.42765784e-04+2.58004661e-05i
-2.05385097e+01	-5.88164672e-05+1.92637808e-04i
-2.04758923e+01	-2.89802328e-04-1.09861510e-04i
-2.04132749e+01	2.00522030e-04-5.45122810e-05i
-2.03506575e+01	4.77542266e-06+5.09362854e-05i
-2.02880401e+01	-1.14719931e-04-5.55783827e-05i
-2.02254227e+01	1.20474200e-04-4.17433250e-05i
-2.01628053e+01	3.97025857e-05+9.99512538e-05i
-2.01001879e+01	-1.90562040e-05-4.47184096e-05i
-2.00375704e+01	-1.15017295e-05+1.52451527e-04i
-1.99749530e+01	-2.03675236e-04-1.06733905e-04i
-1.99123356e+01	1.28717553e-04-1.19100963e-04i
-1.98497182e+01	8.71472076e-05+8.02368922e-05i
-1.97871008e+01	-1.51829788e-05+1.54920152e-05i
-1.97244834e+01	-1.32831647e-04-1.01487773e-04i
-1.96618660e+01	2.82415392e-04+5.02775173e-05i
-1.95992486e+01	-7.00531990e-05+2.45581355e-04i
-1.95366312e+01	-3.04557565e-04-1.24819175e-04i
-1.94740138e+01	1.30134164e-04-1.15716935e-04i
-1.94113964e+01	8.62382929e-05-6.05656439e-05i
-1.93487790e+01	8.11553767e-05+9.34349594e-05i
-1.92861616e+01	-2.20569827e-04+1.36447437e-04i
-1.92235441e+01	1.48971021e-04-2.37393179e-04i
-1.91609267e+01	8.35520270e-05+7.24876683e-05i
-1.90983093e+01	-6.33797433e-05+2.18642936e-04i
-1.90356919e+01	-2.72464934e-04-3.29734307e-05i
-1.89730745e+01	1.86511299e-04-3.94044351e-04i
-1.89104571e+01	1.37399943e-04+2.22851264e-04i
-1.88478397e+01	-1.05596683e-04+1.22162192e-04i
-1.87852223e+01	-3.76991250e-05-7.79859879e-05i
-1.87226049e+01	3.39250944e-05-8.89689507e-05i
-1.86599875e+01	2.04082699e-05+2.72795929e-05i
-1.85973701e+01	1.40505401e-04+9.02962876e-05i
-1.85347527e+01	-1.71616019e-04+7.06990283e-05i
-1.84721353e+01	-1.12307330e-04-1.05045818e-04i
-1.84095178e+01	1.99526809e-04-4.60149854e-05i
-1.83469004e+01	-2.01003211e-05+8.71992662e-05i
-1.82842830e+01	-1.58007126e-04+7.35296066e-05i
-1.82216656e+01	-4.42177234e-05-2.03253686e-04i
-1.81590482e+01	1.95943893e-04-9.47736661e-05i
-1.80964308e+01	1.25482837e-04+1.52891450e-04i
-1.80338134e+01	-1.34343939e-04+1.57750187e-04i
-1.79711960e+01	-1.22741065e-04-8.52987075e-05i
-1.79085786e+01	1.70231743e-04-3.48061717e-05i
-1.78459612e+01	-6.72979180e-05+8.46441978e-06i
-1.77833438e+01	-1.45007110e-04+1.87446431e-05i
-1.77207264e+01	6.79510147e-05-5.37989052e-05i
-1.76581090e+01	1.16418519e-04-7.54834663e-05i
-1.75954915e+01	1.30039606e-04+1.03239150e-04i
-1.75328741e+01	-2.43444903e-04+8.05135926e-05i
-1.74702567e+01	4.20554105e-05+1.00983091e-06i
-1.74076393e+01	-5.34542019e-05-7.21121706e-05i
-1.73450219e+01	4.60227811e-05-5.70099711e-05i
-1.72824045e+01	7.45366867e-05+6.05290040e-05i
-1.72197871e+01	-1.11478589e-04+3.20856248e-05i
-1.71571697e+01	2.23001881e-05-1.41723588e-04i
-1.70945523e+01	6.27693724e-05+8.30831027e-05i
-1.70319349e+01	3.71095678e-05+9.13678784e-05i
-1.69693175e+01	-1.23584608e-04-1.16887545e-04i
-1.69067001e+01	9.84835812e-05-8.63770744e-06i
-1.68440827e+01	2.56695152e-05+1.27876478e-04i
-1.67814652e+01	-9.90527793e-05-6.94961143e-05i
-1.67188478e+01	8.24749801e-05-3.30934416e-07i
-1.66562304e+01	-1.41763427e-04+5.45412553e-05i
-1.65936130e+01	7.55514483e-05-9.89653136e-05i
-1.65309956e+01	1.47560443e-04+1.15542284e-05i
-1.64683782e+01	-1.31844269e-04+1.19547794e-04i
-1.64057608e+01	-1.61631403e-04-9.36672829e-05i
-1.63431434e+01	2.55489928e-04-1.64382126e-04i
-1.62805260e+01	8.45651079e-05+3.42367101e-04i
-1.62179086e+01	-3.76348005e-04+3.62925887e-05i
-1.61552912e+01	1.62470271e-04-4.45806189e-04i
-1.60926738e+01	1.64861477e-04+1.96906717e-04i
-1.60300564e+01	-8.43869267e-05+2.40517026e-04i
-1.59674389e+01	-2.14519117e-04-1.43514209e-04i
-1.59048215e+01	1.26494392e-04-1.56758364e-04i
-1.58422041e+01	1.59723177e-04+7.01544086e-07i
-1.57795867e+01	-1.55846679e-05+2.67068127e-04i
-1.57169693e+01	-3.06782995e-04-3.83352666e-05i
-1.56543519e+01	1.87765820e-04-3.30323097e-04i
-1.55917345e+01	2.57733723e-04+2.32264400e-04i
-1.55291171e+01	-3.18203298e-04+2.84989917e-04i
-1.54664997e+01	-2.62327557e-04-3.81038093e-04i
-1.54038823e+01	3.77971739e-04-3.02234076e-04i
-1.53412649e+01	4.36766529e-04+5.02422870e-04i
-1.52786475e+01	-7.54597688e-04+4.35586454e-04i
-1.52160301e+01	-1.80823234e-04-1.04439214e-03i
-1.51534126e+01	1.04778373e-03+2.04080191e-04i
-1.50907952e+01	-6.20449949e-04+8.79194188e-04i
-1.50281778e+01	-3.73000202e-04-7.50538737e-04i
-1.49655604e+01	5.69369669e-04-6.86353761e-05i
-1.49029430e+01	-3.79206262e-05+2.50563715e-04i
-1.48403256e+01	-1.17053897e-04+9.01464347e-05i
-1.47777082e+01	-7.40090467e-05-1.43555004e-05i
-1.47150908e+01	6.71043290e-06-1.71302852e-04i
-1.46524734e+01	6.15271299e-05-4.92445700e-05i
-1.45898560e+01	1.35977963e-04+1.78398850e-04i
-1.45272386e+01	-1.51887171e-04+1.41083995e-04i
-1.44646212e+01	-1.78698306e-04-1.84331852e-04i
-1.44020038e+01	1.82673570e-04-2.15983957e-04i
-1.43393863e+01	1.55009601e-04+1.77081673e-04i
-1.42767689e+01	-1.06322167e-04+3.59546702e-04i
-1.42141515e+01	-3.90318311e-04-4.16484708e-04i
-1.41515341e+01	4.35961358e-04-2.32219879e-04i
-1.40889167e+01	2.60317037e-04+4.55267296e-04i
-1.40262993e+01	-6.09326044e-04+1.64694235e-04i
-1.39636819e+01	2.03568221e-04-5.37304285e-04i
-1.39010645e+01	1.33654388e-04+2.48511569e-04i
-1.38384471e+01	-6.92930393e-05+4.25895921e-05i
-1.37758297e+01	-2.82587478e-05-2.12399416e-05i
-1.37132123e+01	-1.19487350e-05-3.68121274e-05i
-1.36505949e+01	4.71662586e-05+2.61441728e-05i
-1.35879775e+01	-2.62203572e-05-8.24752893e-06i
-1.35253601e+01	-7.07031640e-05-5.44452102e-05i
-1.34627426e+01	1.09942385e-04+7.99054230e-05i
-1.34001252e+01	3.05778275e-05-9.21596853e-05i
-1.33375078e+01	2.15936523e-05+7.69714701e-05i
-1.32748904e+01	-1.59636453e-04+5.85434155e-05i
-1.32122730e+01	1.24227320e-04+6.99732401e-06i
-1.31496556e+01	-1.00724278e-04-3.44917089e-05i
-1.30870382e+01	-5.05626972e-06-9.54417455e-05i
-1.30244208e+01	2.61038116e-05-5.98400423e-05i
-1.29618034e+01	1.60188780e-04+2.35151136e-04i
-1.28991860e+01	-1.52817874e-04-1.01274299e-04i
-1.28365686e+01	-1.36039233e-05-1.04211023e-04i
-1.27739512e+01	1.99525234e-04+2.05617698e-04i
-1.27113338e+01	-2.70268708e-04+3.90320856e-05i
-1.26487163e+01	-2.47353382e-05-1.24307991e-04i
-1.25860989e+01	1.15694222e-04-1.71157962e-04i
-1.25234815e+01	-2.05338925e-05+1.60010920e-04i
-1.24608641e+01	3.68317667e-05-1.83500774e-05i
-1.23982467e+01	7.52274890e-05-7.67238891e-05i
-1.23356293e+01	-1.09865442e-04+1.58138226e-04i
-1.22730119e+01	1.15337747e-04-9.08274027e-05i
-1.22103945e+01	-1.19764685e-04+7.70167180e-05i
-1.21477771e+01	1.11563715e-05-3.62682240e-05i
-1.20851597e+01	1.34428084e-05-6.22037694e-05i
-1.20225423e+01	1.77352339e-05+9.51609138e-05i
-1.19599249e+01	-3.94824095e-05-5.16887010e-05i
-1.18973075e+01	1.23981118e-04-2.10649542e-05i
-1.18346900e+01	-6.67563190e-05+1.30214231e-04i
-1.17720726e+01	-2.28556574e-04+2.73103555e-06i
-1.17094552e+01	1.23422688e-04-2.36692502e-04i
-1.16468378e+01	2.19472908e-04+8.65154981e-05i
-1.15842204e+01	-1.76243571e-04+1.40807172e-04i
-1.15216030e+01	-1.44610330e-04-2.56785869e-04i
-1.14589856e+01	3.51096996e-04+1.63223041e-04i
-1.13963682e+01	-9.01756213e-05+9.40345866e-05i
-1.13337508e+01	-1.76873440e-04-3.93480742e-05i
-1.12711334e+01	-3.58067281e-06-1.24033191e-04i
-1.12085160e+01	9.21482441e-05+1.51196575e-05i
-1.11458986e+01	1.98244867e-04+2.34001187e-05i
-1.10832812e+01	-1.79073714e-04+2.53953217e-04i
-1.10206637e+01	-3.05782968e-04-2.35902536e-04i
-1.09580463e+01	4.28468143e-04-1.71705802e-04i
-1.08954289e+01	-2.10749950e-05+3.21916675e-04i
-1.08328115e+01	-2.88747143e-04+2.52985269e-05i
-1.07701941e+01	8.02659302e-05-3.10502326e-04i
-1.07075767e+01	1.75537201e-04-3.04306995e-05i
-1.06449593e+01	3.80646762e-05+4.29062378e-04i
-1.05823419e+01	-3.25422881e-04-1.45847180e-04i
-1.05197245e+01	1.77934702e-04-3.52801729e-04i
-1.04571071e+01	1.48294114e-04+2.39131191e-04i
-1.03944897e+01	-4.45458062e-05+8.74221661e-05i
-1.03318723e+01	-8.20456120e-05-3.43158572e-05i
-1.02692549e+01	-1.79474947e-06+1.25131603e-04i
-1.02066374e+01	-2.96049809e-05-2.09749080e-04i
-1.01440200e+01	3.39547008e-05+1.60400126e-04i
-1.00814026e+01	-2.20400333e-04-5.96208237e-05i
-1.00187852e+01	2.54079714e-04-2.28107476e-04i
-9.95616781e+00	1.01941337e-04+1.83443659e-04i
-9.89355041e+00	-2.58309456e-04+1.71679653e-04i
-9.83093300e+00	1.09815498e-04-2.88630973e-04i
-9.76831559e+00	3.05680445e-05+1.21724658e-04i
-9.70569818e+00	2.22587460e-05+5.99244419e-05i
-9.64308078e+00	-1.42980656e-04+2.63781725e-06i
-9.58046337e+00	8.00331270e-05-1.77434335e-04i
-9.51784596e+00	1.25516847e-04+1.38355189e-04i
-9.45522855e+00	-2.45464359e-04+1.28533986e-04i
-9.39261115e+00	4.29483706e-05-2.42331856e-04i
-9.32999374e+00	2.97802682e-04-1.25815113e-05i
-9.26737633e+00	-2.84997652e-04+2.52620801e-04i
-9.20475892e+00	-8.30233759e-05-2.22138552e-04i
-9.14214152e+00	3.68300363e-04-1.38468479e-06i
-9.07952411e+00	-1.33447326e-04+2.74745855e-04i
-9.01690670e+00	-3.48582036e-04-1.85611782e-04i
-8.95428929e+00	4.31376723e-04-2.31704009e-04i
-8.89167188e+00	-5.74674137e-05+4.13601423e-04i
-8.82905448e+00	-2.37316682e-04-1.11461678e-04i
-8.76643707e+00	1.43700329e-04-2.03546688e-04i
-8.70381966e+00	1.19205166e-04+1.97983908e-04i
-8.64120225e+00	-1.46877955e-04+7.01586150e-05i
-8.57858485e+00	-2.07510072e-04-1.70064131e-04i
-8.51596744e+00	3.78019165e-04-1.01911908e-04i
-8.45335003e+00	-2.73660311e-05+2.87092678e-04i
-8.39073262e+00	-3.24164135e-04-1.68434349e-05i
-8.32811522e+00	1.70895162e-04-2.80520392e-04i
-8.26549781e+00	2.14143275e-04+2.65547110e-04i
-8.20288040e+00	-4.43584235e-04-1.24535700e-04i
-8.14026299e+00	3.48881890e-04-9.76306703e-05i
-8.07764559e+00	-8.93919231e-05+2.63231715e-04i
-8.01502818e+00	-2.07302088e-05-3.05072964e-04i
-7.95241077e+00	1.89573234e-04+2.76451361e-04i
-7.88979336e+00	-2.81470419e-04+5.42257616e-05i
-7.82717595e+00	-9.41671957e-05-3.10960634e-04i
-7.76455855e+00	3.70498964e-04+6.39339668e-05i
-7.70194114e+00	-1.70747390e-04+3.10282543e-04i
-7.63932373e+00	-6.50850704e-05-3.72762242e-04i
-7.57670632e+00	1.60890349e-04+1.83079469e-04i
-7.51408892e+00	-1.74197741e-04+3.96388721e-05i
-7.45147151e+00	-9.09052932e-05-1.36522454e-04i
-7.38885410e+00	3.24021294e-04-5.93186642e-05i
-7.32623669e+00	1.44095211e-04+2.15008678e-04i
-7.26361929e+00	-6.56575303e-04+2.72540889e-04i
-7.20100188e+00	1.46742028e-04-8.87322346e-04i
-7.13838447e+00	8.73841164e-04+5.62144313e-04i
-7.07576706e+00	-8.34336047e-04+6.77550293e-04i
-7.01314966e+00	-4.93615107e-04-1.06460377e-03i
-6.95053225e+00	1.17024763e-03-4.08504595e-05i
-6.88791484e+00	-3.71636944e-04+9.28429192e-04i
-6.82529743e+00	-5.64935802e-04-6.04324969e-04i
-6.76268003e+00	5.65848712e-04-1.05396183e-04i
-6.70006262e+00	-4.40924073e-05+2.96027715e-04i
-6.63744521e+00	-2.18763431e-04-9.60804295e-05i
-6.57482780e+00	1.85634244e-04-6.20477882e-05i
-6.51221039e+00	-7.54821349e-06+1.94575481e-04i
-6.44959299e+00	-2.32405058e-04-2.89438449e-04i
-6.38697558e+00	2.75296510e-04+1.17785714e-04i
-6.32435817e+00	1.61701083e-05+2.49077052e-04i
-6.26174076e+00	-3.14593601e-04-2.12887407e-04i
-6.19912336e+00	2.00302054e-04-1.73771753e-04i
-6.13650595e+00	1.79146165e-04+2.19496580e-04i
-6.07388854e+00	-4.03189171e-04+2.27492847e-04i
-6.01127113e+00	4.35186316e-05-6.24436900e-04i
-5.94865373e+00	6.15549515e-04+4.18418128e-04i
-5.88603632e+00	-6.09156303e-04+1.93518864e-04i
-5.82341891e+00	-1.22615558e-04-5.15604041e-04i
-5.76080150e+00	5.68227657e-04-2.93602441e-05i
-5.69818410e+00	1.34510566e-04+8.55059746e-04i
-5.63556669e+00	-9.98080341e-04-2.10810112e-04i
-5.57294928e+00	1.66424598e-04-1.09685231e-03i
-5.51033187e+00	1.15225872e-03+2.93251286e-04i
-5.44771446e+00	-1.83828157e-04+1.27125558e-03i
-5.38509706e+00	-1.48188827e-03-1.67847285e-04i
-5.32247965e+00	4.12555101e-04-1.82324292e-03i
-5.25986224e+00	1.81330853e-03+7.10872133e-04i
-5.19724483e+00	-7.69752757e-04+1.87499178e-03i
-5.13462743e+00	-1.95864355e-03-6.18800428e-04i
-5.07201002e+00	3.23499442e-04-2.34741174e-03i
-5.00939261e+00	2.95311747e-03+2.68962899e-05i
-4.94677520e+00	-6.62641862e-05+3.63752317e-03i
-4.88415780e+00	-4.03917894e-03+1.34790681e-04i
-4.82154039e+00	-3.01331753e-04-4.94764175e-03i
-4.75892298e+00	5.68249058e-03-2.03407407e-04i
-4.69630557e+00	3.78581011e-04+6.42279256e-03i
-4.63368817e+00	-7.58725513e-03+8.35627389e-04i
-4.57107076e+00	-1.19969722e-03-9.26771698e-03i
-4.50845335e+00	1.18800311e-02-1.49342468e-03i
-4.44583594e+00	8.57630815e-04+1.52296464e-02i
-4.38321853e+00	-1.93108412e-02-7.49795087e-04i
-4.32060113e+00	3.94755252e-03-2.36152413e-02i
-4.25798372e+00	2.79292039e-02+8.95590805e-03i
-4.19536631e+00	-1.61532844e-02+3.14021585e-02i
-4.13274890e+00	-3.35201997e-02-2.64709146e-02i
-4.07013150e+00	4.10382793e-02-3.06326738e-02i
-4.00751409e+00	1.55335979e-02+5.82215029e-02i
-3.94489668e+00	-5.65564932e-02-1.81866190e-02i
-3.88227927e+00	3.18109957e-02-2.55317054e-02i
-3.81966187e+00	7.61815192e-03+1.97698602e-02i
-3.75704446e+00	-9.75343478e-03+3.63990580e-03i
-3.69442705e+00	-3.61530987e-03-4.10498996e-03i
-3.63180964e+00	8.58453341e-04-3.72083922e-03i
-3.56919224e+00	4.28889911e-03-1.26963778e-03i
-3.50657483e+00	2.78277687e-03+4.58531873e-03i
-3.44395742e+00	-4.99092949e-03+3.63825322e-03i
-3.38134001e+00	-3.91940950e-03-4.99313743e-03i
-3.31872260e+00	4.30423811e-03-3.71942721e-03i
-3.25610520e+00	3.83472781e-03+3.17779554e-03i
-3.19348779e+00	-2.05402829e-03+3.83454108e-03i
-3.13087038e+00	-4.04894554e-03-6.20187851e-04i
-3.06825297e+00	-3.88375225e-04-4.70109705e-03i
-3.00563557e+00	5.20052195e-03-1.01260246e-03i
-2.94301816e+00	1.33828293e-03+5.54235048e-03i
-2.88040075e+00	-5.43358343e-03+1.62604490e-03i
-2.81778334e+00	-2.07346293e-03-5.19068935e-03i
-2.75516594e+00	4.83184658e-03-2.45725322e-03i
-2.69254853e+00	2.96601162e-03+4.34880025e-03i
-2.62993112e+00	-3.82530419e-03+3.39258495e-03i
-2.56731371e+00	-3.85763211e-03-3.35321054e-03i
-2.50469631e+00	2.75250373e-03-4.18963260e-03i
-2.44207890e+00	4.69388773e-03+2.59248711e-03i
-2.37946149e+00	-2.47289059e-03+4.40632247e-03i
-2.31684408e+00	-4.04510503e-03-2.06119093e-03i
-2.25422668e+00	1.54694595e-03-3.59080228e-03i
-2.19160927e+00	3.05668264e-03+1.10289794e-03i
-2.12899186e+00	-3.13422954e-04+2.50304954e-03i
-2.06637445e+00	-2.05208392e-03+1.15367399e-04i
-2.00375704e+00	-6.83335176e-04-1.39747965e-03i
-1.94113964e+00	7.39400995e-04-1.03205607e-03i
-1.87852223e+00	1.49085421e-03+1.84407022e-04i
-1.81590482e+00	4.56009755e-04+1.72361904e-03i
-1.75328741e+00	-2.02136117e-03+6.93146174e-04i
-1.69067001e+00	-1.24113967e-03-2.00185339e-03i
-1.62805260e+00	2.19148833e-03-1.23708907e-03i
-1.56543519e+00	1.74288999e-03+1.77792952e-03i
-1.50281778e+00	-1.51745112e-03+1.84871852e-03i
-1.44020038e+00	-2.62273716e-03-8.33119754e-04i
-1.37758297e+00	3.45219978e-04-2.74864922e-03i
-1.31496556e+00	3.66304567e-03-3.70878352e-04i
-1.25234815e+00	7.88780720e-04+3.98157474e-03i
-1.18973075e+00	-4.89620094e-03+4.01008978e-05i
-1.12711334e+00	8.40480994e-05-2.48232523e-03i
-1.06449593e+00	2.56121317e-03-2.49990491e-03i
-1.00187852e+00	3.17408208e-03+3.15409698e-03i
-9.39261115e-01	-2.46917098e-03+4.13365255e-03i
-8.76643707e-01	-6.01963557e-03-1.83189595e-03i
-8.14026299e-01	6.31606378e-04-7.85130265e-03i
-7.51408892e-01	1.01084240e-02+1.46990730e-04i
-6.88791484e-01	1.36012781e-03+1.17433530e-02i
-6.26174076e-01	-1.32424000e-02+1.57432761e-03i
-5.63556669e-01	-3.27679847e-03-1.48955392e-02i
-5.00939261e-01	1.62333956e-02-3.19227965e-03i
-4.38321853e-01	5.68224192e-03+1.92942833e-02i
-3.75704446e-01	-2.12529242e-02+6.89932340e-03i
-3.13087038e-01	-1.09120141e-02-2.68713851e-02i
-2.50469631e-01	2.91471089e-02-1.44683287e-02i
-1.87852223e-01	1.41606323e-02+3.51992244e-02i
-1.25234815e-01	-3.29499053e-02+2.09951498e-02i
-6.26174076e-02	1.22891324e-03-4.76353418e-02i
0.00000000e+00	1.52457103e-02-8.85829810e-19i
6.26174076e-02	1.22891324e-03+4.76353418e-02i
1.25234815e-01	-3.29499053e-02-2.09951498e-02i
1.87852223e-01	1.41606323e-02-3.51992244e-02i
2.50469631e-01	2.91471089e-02+1.44683287e-02i
3.13087038e-01	-1.09120141e-02+2.68713851e-02i
3.75704446e-01	-2.12529242e-02-6.89932340e-03i
4.38321853e-01	5.68224192e-03-1.92942833e-02i
5.00939261e-01	1.62333956e-02+3.19227965e-03i
5.63556669e-01	-3.27679847e-03+1.48955392e-02i
6.26174076e-01	-1.32424000e-02-1.57432761e-03i
6.88791484e-01	1.36012781e-03-1.17433530e-02i
7.51408892e-01	1.01084240e-02-1.46990730e-04i
8.14026299e-01	6.31606378e-04+7.85130265e-03i
8.76643707e-01	-6.01963557e-03+1.83189595e-03i
9.39261115e-01	-2.46917098e-03-4.13365255e-03i
1.00187852e+00	3.17408208e-03-3.15409698e-03i
1.06449593e+00	2.56121317e-03+2.49990491e-03i
1.12711334e+00	8.40480994e-05+2.48232523e-03i
1.18973075e+00	-4.89620094e-03-4.01008978e-05i
1.25234815e+00	7.88780720e-04-3.98157474e-03i
1.31496556e+00	3.66304567e-03+3.70878352e-04i
1.37758297e+00	3.45219978e-04+2.74864922e-03i
1.44020038e+00	-2.62273716e-03+8.33119754e-04i
1.50281778e+00	-1.51745112e-03-1.84871852e-03i
1.56543519e+00	1.74288999e-03-1.77792952e-03i
1.62805260e+00	2.19148833e-03+1.23708907e-03i
1.69067001e+00	-1.24113967e-03+2.00185339e-03i
1.75328741e+00	-2.02136117e-03-6.93146174e-04i
1.81590482e+00	4.56009755e-04-1.72361904e-03i
1.87852223e+00	1.49085421e-03-1.84407022e-04i
1.94113964e+00	7.39400995e-04+1.03205607e-03i
2.00375704e+00	-6.83335176e-04+1.39747965e-03i
2.06637445e+00	-2.05208392e-03-1.15367399e-04i
2.12899186e+00	-3.13422954e-04-2.50304954e-03i
2.19160927e+00	3.05668264e-03-1.10289794e-03i
2.25422668e+00	1.54694595e-03+3.59080228e-03i
2.31684408e+00	-4.04510503e-03+2.06119093e-03i
2.37946149e+00	-2.47289059e-03-4.40632247e-03i
2.44207890e+00	4.69388773e-03-2.59248711e-03i
2.50469631e+00	2.75250373e-03+4.18963260e-03i
2.56731371e+00	-3.85763211e-03+3.35321054e-03i
2.62993112e+00	-3.82530419e-03-3.39258495e-03i
2.69254853e+00	2.96601162e-03-4.34880025e-03i
2.75516594e+00	4.83184658e-03+2.45725322e-03i
2.81778334e+00	-2.07346293e-03+5.19068935e-03i
2.88040075e+00	-5.43358343e-03-1.62604490e-03i
2.94301816e+00	1.33828293e-03-5.54235048e-03i
3.00563557e+00	5.20052195e-03+1.01260246e-03i
3.06825297e+00	-3.88375225e-04+4.70109705e-03i
3.13087038e+00	-4.04894554e-03+6.20187851e-04i
3.19348779e+00	-2.05402829e-03-3.83454108e-03i
3.25610520e+00	3.83472781e-03-3.17779554e-03i
3.31872260e+00	4.30423811e-03+3.71942721e-03i
3.38134001e+00	-3.91940950e-03+4.99313743e-03i
3.44395742e+00	-4.99092949e-03-3.63825322e-03i
3.50657483e+00	2.78277687e-03-4.58531873e-03i
3.56919224e+00	4.28889911e-03+1.26963778e-03i
3.63180964e+00	8.58453341e-04+3.72083922e-03i
3.69442705e+00	-3.61530987e-03+4.10498996e-03i
3.75704446e+00	-9.75343478e-03-3.63990580e-03i
3.81966187e+00	7.61815192e-03-1.97698602e-02i
3.88227927e+00	3.18109957e-02+2.55317054e-02i
3.94489668e+00	-5.65564932e-02+1.81866190e-02i
4.00751409e+00	1.55335979e-02-5.82215029e-02i
4.07013150e+00	4.10382793e-02+3.06326738e-02i
4.13274890e+00	-3.35201997e-02+2.64709146e-02i
4.19536631e+00	-1.61532844e-02-3.14021585e-02i
4.25798372e+00	2.79292039e-02-8.95590805e-03i
4.32060113e+00	3.94755252e-03+2.36152413e-02i
4.38321853e+00	-1.93108412e-02+7.49795087e-04i
4.44583594e+00	8.57630815e-04-1.52296464e-02i
4.50845335e+00	1.18800311e-02+1.49342468e-03i
4.57107076e+00	-1.19969722e-03+9.26771698e-03i
4.63368817e+00	-7.58725513e-03-8.35627389e-04i
4.69630557e+00	3.78581011e-04-6.42279256e-03i
4.75892298e+00	5.68249058e-03+2.03407407e-04i
4.82154039e+00	-3.01331753e-04+4.94764175e-03i
4.88415780e+00	-4.03917894e-03-1.34790681e-04i
4.94677520e+00	-6.62641862e-05-3.63752317e-03i
5.00939261e+00	2.95311747e-03-2.68962899e-05i
5.07201002e+00	3.23499442e-04+2.34741174e-03i
5.13462743e+00	-1.95864355e-03+6.18800428e-04i
5.19724483e+00	-7.69752757e-04-1.87499178e-03i
5.25986224e+00	1.81330853e-03-7.10872133e-04i
5.32247965e+00	4.12555101e-04+1.82324292e-03i
5.38509706e+00	-1.48188827e-03+1.67847285e-04i
5.44771446e+00	-1.83828157e-04-1.27125558e-03i
5.51033187e+00	1.15225872e-03-2.93251286e-04i
5.57294928e+00	1.66424598e-04+1.09685231e-03i
5.63556669e+00	-9.98080341e-04+2.10810112e-04i
5.69818410e+00	1.34510566e-04-8.55059746e-04i
5.76080150e+00	5.68227657e-04+2.93602441e-05i
5.82341891e+00	-1.22615558e-04+5.15604041e-04i
5.88603632e+00	-6.09156303e-04-1.93518864e-04i
5.94865373e+00	6.15549515e-04-4.18418128e-04i
6.01127113e+00	4.35186316e-05+6.24436900e-04i
6.07388854e+00	-4.03189171e-04-2.27492847e-04i
6.13650595e+00	1.79146165e-04-2.19496580e-04i
6.19912336e+00	2.00302054e-04+1.73771753e-04i
6.26174076e+00	-3.14593601e-04+2.12887407e-04i
6.32435817e+00	1.61701083e-05-2.49077052e-04i
6.38697558e+00	2.75296510e-04-1.17785714e-04i
6.44959299e+00	-2.32405058e-04+2.89438449e-04i
6.51221039e+00	-7.54821349e-06-1.94575481e-04i
6.57482780e+00	1.85634244e-04+6.20477882e-05i
6.63744521e+00	-2.18763431e-04+9.60804295e-05i
6.70006262e+00	-4.40924073e-05-2.96027715e-04i
6.76268003e+00	5.65848712e-04+1.05396183e-04i
6.82529743e+00	-5.64935802e-04+6.04324969e-04i
6.88791484e+00	-3.71636944e-04-9.28429192e-04i
6.95053225e+00	1.17024763e-03+4.08504595e-05i
7.01314966e+00	-4.93615107e-04+1.06460377e-03i
7.07576706e+00	-8.34336047e-04-6.77550293e-04i
7.13838447e+00	8.73841164e-04-5.62144313e-04i
7.20100188e+00	1.46742028e-04+8.87322346e-04i
7.26361929e+00	-6.56575303e-04-2.72540889e-04i
7.32623669e+00	1.44095211e-04-2.15008678e-04i
7.38885410e+00	3.24021294e-04+5.93186642e-05i
7.45147151e+00	-9.09052932e-05+1.36522454e-04i
7.51408892e+00	-1.74197741e-04-3.96388721e-05i
7.57670632e+00	1.60890349e-04-1.83079469e-04i
7.63932373e+00	-6.50850704e-05+3.72762242e-04i
7.70194114e+00	-1.70747390e-04-3.10282543e-04i
7.76455855e+00	3.70498964e-04-6.39339668e-05i
7.82717595e+00	-9.41671957e-05+3.10960634e-04i
7.88979336e+00	-2.81470419e-04-5.42257616e-05i
7.95241077e+00	1.89573234e-04-2.76451361e-04i
8.01502818e+00	-2.07302088e-05+3.05072964e-04i
8.07764559e+00	-8.93919231e-05-2.63231715e-04i
8.14026299e+00	3.48881890e-04+9.76306703e-05i
8.20288040e+00	-4.43584235e-04+1.24535700e-04i
8.26549781e+00	2.14143275e-04-2.65547110e-04i
8.32811522e+00	1.70895162e-04+2.80520392e-04i
8.39073262e+00	-3.24164135e-04+1.68434349e-05i
8.45335003e+00	-2.73660311e-05-2.87092678e-04i
8.51596744e+00	3.78019165e-04+1.01911908e-04i
8.57858485e+00	-2.07510072e-04+1.70064131e-04i
8.64120225e+00	-1.46877955e-04-7.01586150e-05i
8.70381966e+00	1.19205166e-04-1.97983908e-04i
8.76643707e+00	1.43700329e-04+2.03546688e-04i
8.82905448e+00	-2.37316682e-04+1.11461678e-04i
8.89167188e+00	-5.74674137e-05-4.13601423e-04i
8.95428929e+00	4.31376723e-04+2.31704009e-04i
9.01690670e+00	-3.48582036e-04+1.85611782e-04i
9.07952411e+00	-1.33447326e-04-2.74745855e-04i
9.14214152e+00	3.68300363e-04+1.38468479e-06i
9.20475892e+00	-8.30233759e-05+2.22138552e-04i
9.26737633e+00	-2.84997652e-04-2.52620801e-04i
9.32999374e+00	2.97802682e-04+1.25815113e-05i
9.39261115e+00	4.29483706e-05+2.42331856e-04i
9.45522855e+00	-2.45464359e-04-1.28533986e-04i
9.51784596e+00	1.25516847e-04-1.38355189e-04i
9.58046337e+00	8.00331270e-05+1.77434335e-04i
9.64308078e+00	-1.42980656e-04-2.63781725e-06i
9.70569818e+00	2.22587460e-05-5.99244419e-05i
9.76831559e+00	3.05680445e-05-1.21724658e-04i
9.83093300e+00	1.09815498e-04+2.88630973e-04i
9.89355041e+00	-2.58309456e-04-1.71679653e-04i
9.95616781e+00	1.01941337e-04-1.83443659e-04i
1.00187852e+01	2.54079714e-04+2.28107476e-04i
1.00814026e+01	-2.20400333e-04+5.96208237e-05i
1.01440200e+01	3.39547008e-05-1.60400126e-04i
1.02066374e+01	-2.96049809e-05+2.09749080e-04i
1.02692549e+01	-1.79474947e-06-1.25131603e-04i
1.03318723e+01	-8.20456120e-05+3.43158572e-05i
1.03944897e+01	-4.45458062e-05-8.74221661e-05i
1.04571071e+01	1.48294114e-04-2.39131191e-04i
1.05197245e+01	1.77934702e-04+3.52801729e-04i
1.05823419e+01	-3.25422881e-04+1.45847180e-04i
1.06449593e+01	3.80646762e-05-4.29062378e-04i
1.07075767e+01	1.75537201e-04+3.04306995e-05i
1.07701941e+01	8.02659302e-05+3.10502326e-04i
1.08328115e+01	-2.88747143e-04-2.52985269e-05i
1.08954289e+01	-2.10749950e-05-3.21916675e-04i
1.09580463e+01	4.28468143e-04+1.71705802e-04i
1.10206637e+01	-3.05782968e-04+2.35902536e-04i
1.10832812e+01	-1.79073714e-04-2.53953217e-04i
1.11458986e+01	1.98244867e-04-2.34001187e-05i
1.12085160e+01	9.21482441e-05-1.51196575e-05i
1.12711334e+01	-3.58067281e-06+1.24033191e-04i
1.13337508e+01	-1.76873440e-04+3.93480742e-05i
1.13963682e+01	-9.01756213e-05-9.40345866e-05i
1.14589856e+01	3.51096996e-04-1.63223041e-04i
1.15216030e+01	-1.44610330e-04+2.56785869e-04i
1.15842204e+01	-1.76243571e-04-1.40807172e-04i
1.16468378e+01	2.19472908e-04-8.65154981e-05i
1.17094552e+01	1.23422688e-04+2.36692502e-04i
1.17720726e+01	-2.28556574e-04-2.73103555e-06i
1.18346900e+01	-6.67563190e-05-1.30214231e-04i
1.18973075e+01	1.23981118e-04+2.10649542e-05i
1.19599249e+01	-3.94824095e-05+5.16887010e-05i
1.20225423e+01	1.77352339e-05-9.51609138e-05i
1.20851597e+01	1.34428084e-05+6.22037694e-05i
1.21477771e+01	1.11563715e-05+3.62682240e-05i
1.22103945e+01	-1.19764685e-04-7.70167180e-05i
1.22730119e+01	1.15337747e-04+9.08274027e-05i
1.23356293e+01	-1.09865442e-04-1.58138226e-04i
1.23982467e+01	7.52274890e-05+7.67238891e-05i
1.24608641e+01	3.68317667e-05+1.83500774e-05i
1.25234815e+01	-2.05338925e-05-1.60010920e-04i
1.25860989e+01	1.15694222e-04+1.71157962e-04i
1.26487163e+01	-2.47353382e-05+1.24307991e-04i
1.27113338e+01	-2.70268708e-04-3.90320856e-05i
1.27739512e+01	1.99525234e-04-2.05617698e-04i
1.28365686e+01	-1.36039233e-05+1.04211023e-04i
1.28991860e+01	-1.52817874e-04+1.01274299e-04i
1.29618034e+01	1.60188780e-04-2.35151136e-04i
1.30244208e+01	2.61038116e-05+5.98400423e-05i
1.30870382e+01	-5.05626972e-06+9.54417455e-05i
1.31496556e+01	-1.00724278e-04+3.44917089e-05i
1.32122730e+01	1.24227320e-04-6.99732401e-06i
1.32748904e+01	-1.59636453e-04-5.85434155e-05i
1.33375078e+01	2.15936523e-05-7.69714701e-05i
1.34001252e+01	3.05778275e-05+9.21596853e-05i
1.34627426e+01	1.09942385e-04-7.99054230e-05i
1.35253601e+01	-7.07031640e-05+5.44452102e-05i
1.35879775e+01	-2.62203572e-05+8.24752893e-06i
1.36505949e+01	4.71662586e-05-2.61441728e-05i
1.37132123e+01	-1.19487350e-05+3.68121274e-05i
1.37758297e+01	-2.82587478e-05+2.12399416e-05i
1.38384471e+01	-6.92930393e-05-4.25895921e-05i
1.39010645e+01	1.33654388e-04-2.48511569e-04i
1.39636819e+01	2.03568221e-04+5.37304285e-04i
1.40262993e+01	-6.09326044e-04-1.64694235e-04i
1.40889167e+01	2.60317037e-04-4.55267296e-04i
1.41515341e+01	4.35961358e-04+2.32219879e-04i
1.42141515e+01	-3.90318311e-04+4.16484708e-04i
1.42767689e+01	-1.06322167e-04-3.59546702e-04i
1.43393863e+01	1.55009601e-04-1.77081673e-04i
1.44020038e+01	1.82673570e-04+2.15983957e-04i
1.44646212e+01	-1.78698306e-04+1.84331852e-04i
1.45272386e+01	-1.51887171e-04-1.41083995e-04i
1.45898560e+01	1.35977963e-04-1.78398850e-04i
1.46524734e+01	6.15271299e-05+4.92445700e-05i
1.47150908e+01	6.71043290e-06+1.71302852e-04i
1.47777082e+01	-7.40090467e-05+1.43555004e-05i
1.48403256e+01	-1.17053897e-04-9.01464347e-05i
1.49029430e+01	-3.79206262e-05-2.50563715e-04i
1.49655604e+01	5.69369669e-04+6.86353761e-05i
1.50281778e+01	-3.73000202e-04+7.50538737e-04i
1.50907952e+01	-6.20449949e-04-8.79194188e-04i
1.51534126e+01	1.04778373e-03-2.04080191e-04i
1.52160301e+01	-1.80823234e-04+1.04439214e-03i
1.52786475e+01	-7.54597688e-04-4.35586454e-04i
1.53412649e+01	4.36766529e-04-5.02422870e-04i
1.54038823e+01	3.77971739e-04+3.02234076e-04i
1.54664997e+01	-2.62327557e-04+3.81038093e-04i
1.55291171e+01	-3.18203298e-04-2.84989917e-04i
1.55917345e+01	2.57733723e-04-2.32264400e-04i
1.56543519e+01	1.87765820e-04+3.30323097e-04i
1.57169693e+01	-3.06782995e-04+3.83352666e-05i
1.57795867e+01	-1.55846679e-05-2.67068127e-04i
1.58422041e+01	1.59723177e-04-7.01544086e-07i
1.59048215e+01	1.26494392e-04+1.56758364e-04i
1.59674389e+01	-2.14519117e-04+1.43514209e-04i
1.60300564e+01	-8.43869267e-05-2.40517026e-04i
1.60926738e+01	1.64861477e-04-1.96906717e-04i
1.61552912e+01	1.62470271e-04+4.45806189e-04i
1.62179086e+01	-3.76348005e-04-3.62925887e-05i
1.62805260e+01	8.45651079e-05-3.42367101e-04i
1.63431434e+01	2.55489928e-04+1.64382126e-04i
1.64057608e+01	-1.61631403e-04+9.36672829e-05i
1.64683782e+01	-1.31844269e-04-1.19547794e-04i
1.65309956e+01	1.47560443e-04-1.15542284e-05i
1.65936130e+01	7.55514483e-05+9.89653136e-05i
1.66562304e+01	-1.41763427e-04-5.45412553e-05i
1.67188478e+01	8.24749801e-05+3.30934416e-07i
1.67814652e+01	-9.90527793e-05+6.94961143e-05i
1.68440827e+01	2.56695152e-05-1.27876478e-04i
1.69067001e+01	9.84835812e-05+8.63770744e-06i
1.69693175e+01	-1.23584608e-04+1.16887545e-04i
1.70319349e+01	3.71095678e-05-9.13678784e-05i
1.70945523e+01	6.27693724e-05-8.30831027e-05i
1.71571697e+01	2.23001881e-05+1.41723588e-04i
1.72197871e+01	-1.11478589e-04-3.20856248e-05i
1.72824045e+01	7.45366867e-05-6.05290040e-05i
1.73450219e+01	4.60227811e-05+5.70099711e-05i
1.74076393e+01	-5.34542019e-05+7.21121706e-05i
1.74702567e+01	4.20554105e-05-1.00983091e-06i
1.75328741e+01	-2.43444903e-04-8.05135926e-05i
1.75954915e+01	1.30039606e-04-1.03239150e-04i
1.76581090e+01	1.16418519e-04+7.54834663e-05i
1.77207264e+01	6.79510147e-05+5.37989052e-05i
1.77833438e+01	-1.45007110e-04-1.87446431e-05i
1.78459612e+01	-6.72979180e-05-8.46441978e-06i
1.79085786e+01	1.70231743e-04+3.48061717e-05i
1.79711960e+01	-1.22741065e-04+8.52987075e-05i
1.80338134e+01	-1.34343939e-04-1.57750187e-04i
1.80964308e+01	1.25482837e-04-1.52891450e-04i
1.81590482e+01	1.95943893e-04+9.47736661e-05i
1.82216656e+01	-4.42177234e-05+2.03253686e-04i
1.82842830e+01	-1.58007126e-04-7.35296066e-05i
1.83469004e+01	-2.01003211e-05-8.71992662e-05i
1.84095178e+01	1.99526809e-04+4.60149854e-05i
1.84721353e+01	-1.12307330e-04+1.05045818e-04i
1.85347527e+01	-1.71616019e-04-7.06990283e-05i
1.85973701e+01	1.40505401e-04-9.02962876e-05i
1.86599875e+01	2.04082699e-05-2.72795929e-05i
1.87226049e+01	3.39250944e-05+8.89689507e-05i
1.87852223e+01	-3.76991250e-05+7.79859879e-05i
1.88478397e+01	-1.05596683e-04-1.22162192e-04i
1.89104571e+01	1.37399943e-04-2.22851264e-04i
1.89730745e+01	1.86511299e-04+3.94044351e-04i
1.90356919e+01	-2.72464934e-04+3.29734307e-05i
1.90983093e+01	-6.33797433e-05-2.18642936e-04i
1.91609267e+01	8.35520270e-05-7.24876683e-05i
1.92235441e+01	1.48971021e-04+2.37393179e-04i
1.92861616e+01	-2.20569827e-04-1.36447437e-04i
1.93487790e+01	8.11553767e-05-9.34349594e-05i
1.94113964e+01	8.62382929e-05+6.05656439e-05i
1.94740138e+01	1.30134164e-04+1.15716935e-04i
1.95366312e+01	-3.04557565e-04+1.24819175e-04i
1.95992486e+01	-7.00531990e-05-2.45581355e-04i
1.96618660e+01	2.82415392e-04-5.02775173e-05i
1.97244834e+01	-1.32831647e-04+1.01487773e-04i
1.97871008e+01	-1.51829788e-05-1.54920152e-05i
1.98497182e+01	8.71472076e-05-8.02368922e-05i
1.99123356e+01	1.28717553e-04+1.19100963e-04i
1.99749530e+01	-2.03675236e-04+1.06733905e-04i
2.00375704e+01	-1.15017295e-05-1.52451527e-04i
2.01001879e+01	-1.90562040e-05+4.47184096e-05i
2.01628053e+01	3.97025857e-05-9.99512538e-05i
2.02254227e+01	1.20474200e-04+4.17433250e-05i
2.02880401e+01	-1.14719931e-04+5.55783827e-05i
2.03506575e+01	4.77542266e-06-5.09362854e-05i
2.04132749e+01	2.00522030e-04+5.45122810e-05i
2.04758923e+01	-2.89802328e-04+1.09861510e-04i
2.05385097e+01	-5.88164672e-05-1.92637808e-04i
2.06011271e+01	2.42765784e-04-2.58004661e-05i
2.06637445e+01	-5.02384767e-05+8.82653732e-05i
2.07263619e+01	-1.11526819e-05-1.91443847e-05i
2.07889793e+01	-5.02706401e-05+1.57507411e-05i
2.08515967e+01	8.00890108e-05+7.27131342e-06i
2.09142142e+01	-5.26231940e-05+3.53580503e-05i
2.09768316e+01	-4.48486349e-05-5.79768210e-05i
2.10394490e+01	5.30521065e-05-6.49885578e-05i
2.11020664e+01	1.90629958e-05+7.70373126e-05i
2.11646838e+01	-2.66283067e-05+7.04963687e-05i
2.12273012e+01	1.21051684e-05-1.05975946e-04i
2.12899186e+01	-1.79283935e-05-3.20411438e-06i
2.13525360e+01	1.40037261e-05+5.72177774e-05i
2.14151534e+01	-1.18810518e-05-5.07799904e-05i
2.14777708e+01	1.53452331e-05+8.85944403e-05i
2.15403882e+01	-3.87033092e-05-1.33042433e-04i
2.16030056e+01	5.36829005e-05+6.79236059e-05i
2.16656230e+01	-4.57522050e-05+4.19063250e-05i
2.17282405e+01	1.04031227e-04-8.39599103e-05i
2.17908579e+01	-1.18766902e-04+4.32150193e-05i
2.18534753e+01	1.41019338e-05+5.39669803e-05i
2.19160927e+01	4.92448948e-05-6.24533049e-05i
2.19787101e+01	-9.17391732e-05-1.34518718e-05i
2.20413275e+01	1.27932580e-04-5.48073089e-05i
2.21039449e+01	-1.10447019e-05+3.63134088e-05i
2.21665623e+01	7.48141521e-06+1.96075343e-04i
2.22291797e+01	-1.36774673e-04-1.24401455e-04i
2.22917971e+01	9.15078370e-05-1.32214090e-04i
2.23544145e+01	-1.39195168e-05+1.83655181e-04i
2.24170319e+01	-6.74777772e-05-9.75017901e-05i
2.24796493e+01	1.39613132e-04-9.13316449e-05i
2.25422668e+01	-4.86296904e-05+2.35034581e-04i
2.26048842e+01	-5.18842473e-05-1.52454015e-04i
2.26675016e+01	4.03154698e-05+7.31318145e-06i
2.27301190e+01	-5.44312715e-05+8.17663720e-05i
2.27927364e+01	5.03971444e-05-1.03844504e-04i
2.28553538e+01	1.92641972e-05-1.48467103e-05i
2.29179712e+01	-7.71496394e-05+1.49567287e-04i
2.29805886e+01	4.10361470e-05-1.06911332e-04i
2.30432060e+01	7.22507502e-05-1.80438484e-05i
2.31058234e+01	-1.54224608e-04+2.94478943e-05i
2.31684408e+01	4.90183267e-05-3.02323576e-05i
2.32310582e+01	9.47185568e-05+3.36304746e-05i
2.32936756e+01	-1.98355858e-05-3.30390497e-05i
2.33562930e+01	-2.98418037e-05+4.78237418e-05i
2.34189105e+01	5.04942078e-06-2.29873855e-05i
2.34815279e+01	-6.09466966e-06+6.20934793e-05i
2.35441453e+01	-7.15514570e-06+5.48789207e-06i
2.36067627e+01	-9.48632213e-05-2.52043003e-05i
2.36693801e+01	2.33898475e-05-1.16451860e-04i
2.37319975e+01	1.19804772e-04-7.55847266e-06i
2.37946149e+01	-1.12233660e-04+1.43700943e-04i
2.38572323e+01	7.51994867e-05-1.30084699e-04i
2.39198497e+01	4.36686063e-05+5.62418656e-05i
2.39824671e+01	-4.29052280e-05+4.92051220e-05i
2.40450845e+01	-1.23117719e-04-4.52963218e-05i
2.41077019e+01	1.89548545e-04-1.00070583e-05i
2.41703193e+01	-7.43317075e-05+6.05026905e-05i
2.42329368e+01	-1.17006171e-04-1.03396435e-04i
2.42955542e+01	1.85052730e-04-1.72824760e-05i
2.43581716e+01	-4.96486875e-05+1.56452817e-04i
2.44207890e+01	-1.83367011e-04-5.61087640e-05i
2.44834064e+01	2.68078897e-04-1.34562065e-04i
2.45460238e+01	3.84955987e-05+6.55851759e-05i
2.46086412e+01	-2.93594181e-04+1.83366673e-04i
2.46712586e+01	7.39839939e-05-1.46772688e-04i
2.47338760e+01	1.59088743e-04-7.50751810e-05i
2.47964934e+01	-4.91684683e-05+1.38904695e-04i
2.48591108e+01	-1.54469465e-04-5.06979470e-05i
2.49217282e+01	1.15920455e-04-8.08254832e-05i
2.49843456e+01	-1.39781108e-05+8.10316957e-05i
2.50469631e+01	3.10333659e-05-4.38530003e-05i
2.51095805e+01	4.72232700e-05+2.45917746e-05i
2.51721979e+01	-1.00855986e-04+4.54741337e-05i
2.52348153e+01	-6.22092089e-06-8.76772255e-06i
2.52974327e+01	5.34367735e-06-9.97205751e-05i
2.53600501e+01	8.88952928e-05+1.34036238e-06i
2.54226675e+01	-4.38433633e-05+1.06559092e-04i
2.54852849e+01	2.36026009e-05-2.15312278e-05i
2.55479023e+01	-2.84501992e-05+2.30563116e-05i
2.56105197e+01	-8.38672030e-05-2.79499948e-05i
2.56731371e+01	1.02162297e-04-1.20129140e-04i
2.57357545e+01	-6.71613569e-05+5.74251437e-05i
2.57983719e+01	1.38379524e-04+1.21676833e-04i
2.58609894e+01	-4.64055957e-05-6.22123581e-05i
2.59236068e+01	-4.35903873e-05-1.95497510e-05i
2.59862242e+01	-7.76783696e-05+6.50582275e-05i
2.60488416e+01	1.61744314e-05-5.77800579e-05i
2.61114590e+01	7.52389568e-05-8.56628780e-05i
2.61740764e+01	3.94785391e-05+8.33461148e-05i
2.62366938e+01	-5.81354866e-05-3.61272774e-05i
2.62993112e+01	7.15106535e-05+1.43974604e-04i
2.63619286e+01	-7.74979518e-05-1.02795425e-04i
2.64245460e+01	-6.46244163e-05+4.17391599e-05i
2.64871634e+01	5.51661946e-05-2.82315730e-05i
2.65497808e+01	-5.78292152e-05-3.59610329e-05i
2.66123982e+01	7.49762747e-05-6.59862284e-05i
2.66750157e+01	6.34185617e-05+9.85689576e-06i
2.67376331e+01	1.12207715e-05+1.05730470e-04i
2.68002505e+01	-4.27760562e-05+9.93838832e-05i
2.68628679e+01	-1.38939060e-04-8.34588910e-05i
2.69254853e+01	1.19406807e-04-4.90997354e-05i
2.69881027e+01	-9.29451493e-05+1.24410698e-05i
2.70507201e+01	7.53533503e-05-1.50271220e-04i
2.71133375e+01	2.59683170e-05+2.02361117e-04i
2.71759549e+01	1.60599177e-05+1.69006760e-05i
2.72385723e+01	-1.13713489e-04-1.28863468e-04i
2.73011897e+01	8.21438540e-05+6.37939275e-06i
2.73638071e+01	9.89935667e-08+1.40509106e-04i
2.74264245e+01	-4.35721065e-05-1.24006340e-04i
2.74890420e+01	2.92102076e-05+1.38654696e-05i
2.75516594e+01	-6.82132275e-06+5.62905029e-05i
2.76142768e+01	-9.12338768e-05-7.17080158e-05i
2.76768942e+01	1.29575576e-04+4.88859280e-06i
2.77395116e+01	-6.46395688e-05+4.48294370e-05i
2.78021290e+01	-2.01407584e-06-1.14481380e-04i
2.78647464e+01	8.49606959e-05-1.22269015e-05i
2.79273638e+01	2.59737157e-05+2.04127349e-04i
2.79899812e+01	-5.03876411e-05-4.89282343e-05i
2.80525986e+01	-7.40015785e-05-6.05089959e-05i
2.81152160e+01	-3.61886730e-05+8.45290639e-05i
2.81778334e+01	6.02469279e-05-1.02657392e-04i
2.82404508e+01	4.12280616e-05-9.66925580e-05i
2.83030683e+01	-1.15486089e-04+1.45390594e-04i
2.83656857e+01	1.65416123e-04-9.20246129e-05i
2.84283031e+01	4.55143246e-05+1.63895781e-04i
2.84909205e+01	-2.28083530e-04-7.78691003e-05i
2.85535379e+01	7.37596894e-05-1.06277303e-04i
2.86161553e+01	4.69288722e-05+1.60984744e-04i
2.86787727e+01	-1.34944208e-05-1.26271734e-04i
2.87413901e+01	-6.49842910e-05+1.72363790e-05i
2.88040075e+01	1.09081238e-04+2.61882352e-05i
2.88666249e+01	1.01634970e-05-6.84855030e-05i
2.89292423e+01	-1.32525533e-05+1.14597636e-04i
2.89918597e+01	-8.77144696e-05+2.32640079e-05i
2.90544771e+01	2.24836467e-05-6.55753718e-05i
2.91170946e+01	2.85945512e-05-5.53901995e-05i
2.91797120e+01	7.92120608e-06+7.43061184e-05i
2.92423294e+01	-4.12257443e-05-6.48559472e-05i
2.93049468e+01	7.85682586e-05+2.27440708e-05i
2.93675642e+01	1.25217818e-05+1.39941735e-04i
2.94301816e+01	-1.52949631e-04-1.35162909e-04i
2.94927990e+01	1.98247296e-05-2.09153138e-05i
2.95554164e+01	8.02106779e-05-1.87646499e-05i
2.96180338e+01	1.07908030e-04+2.54270200e-05i
2.96806512e+01	-1.59918811e-04+1.04319118e-04i
2.97432686e+01	5.90392194e-05-1.09198148e-04i
2.98058860e+01	3.37002070e-05+4.09286240e-05i
2.98685034e+01	-9.04236256e-05+9.09290947e-05i
2.99311209e+01	-9.17660740e-05-1.04884715e-04i
2.99937383e+01	1.81458852e-04-1.14915244e-04i
3.00563557e+01	-8.39504597e-06+1.52758673e-04i
3.01189731e+01	-5.20742667e-05-3.43349462e-05i
3.01815905e+01	-1.88271545e-05-1.82116113e-05i
3.02442079e+01	7.79768054e-05+1.75136705e-05i
3.03068253e+01	-3.43653076e-05+4.04311429e-05i
3.03694427e+01	-7.67829827e-05-2.21207728e-06i
3.04320601e+01	2.97610618e-05-1.17169698e-04i
3.04946775e+01	1.04712117e-04+2.36729700e-05i
3.05572949e+01	-4.55686377e-05+1.42673785e-04i
3.06199123e+01	-1.04867337e-04-7.09966515e-05i
3.06825297e+01	1.11875548e-04-7.69196021e-05i
3.07451472e+01	-5.77500656e-07+6.65474812e-05i
3.08077646e+01	-8.52461962e-05+4.50340320e-05i
3.08703820e+01	7.85973024e-05-9.41462343e-05i
3.09329994e+01	-3.42639916e-05+4.64719956e-05i
3.09956168e+01	4.11237206e-05-7.69814580e-06i
3.10582342e+01	4.57977862e-06+5.05437494e-05i
3.11208516e+01	-1.36389750e-04+1.91915007e-05i
3.11834690e+01	8.03066727e-05-1.73756652e-04i
3.12460864e+01	6.58358015e-05+7.85546130e-05i
3.13087038e+01	-6.56701357e-05+2.01372216e-04i
3.13713212e+01	-6.82432473e-05-3.03098126e-04i
3.14339386e+01	1.59575740e-04+3.73005760e-05i
3.14965560e+01	3.48983000e-05+1.93096964e-04i
3.15591735e+01	-2.06898129e-04+6.89039311e-06i
3.16217909e+01	-2.27989922e-06-1.54002246e-04i
3.16844083e+01	2.35453821e-04-2.97390362e-05i
3.17470257e+01	-1.91917103e-04+1.27359598e-04i
3.18096431e+01	-5.99734323e-06+1.47832193e-06i
3.18722605e+01	4.27688669e-05-1.10820725e-04i
3.19348779e+01	9.01333944e-05+1.68388267e-05i
3.19974953e+01	-9.88902939e-05+1.20799839e-04i
3.20601127e+01	-3.41418650e-05-1.06954850e-04i
3.21227301e+01	3.74548809e-05-3.87208883e-05i
3.21853475e+01	4.20861069e-05+7.31930006e-05i
3.22479649e+01	4.36688650e-05-1.08556294e-05i
3.23105823e+01	-6.19543135e-05+5.49152160e-05i
3.23731997e+01	-4.87996538e-05-8.55130737e-05i
3.24358172e+01	3.33667287e-06+3.95345289e-05i
3.24984346e+01	4.55751514e-05+1.12314064e-05i
3.25610520e+01	-1.09183676e-05-9.23011167e-05i
3.26236694e+01	7.21176534e-05+7.18062876e-05i
3.26862868e+01	-1.08034325e-04-4.35545835e-06i
3.27489042e+01	4.35993060e-05-1.05571133e-05i
3.28115216e+01	1.00651272e-04+1.02450224e-04i
3.28741390e+01	-1.92062100e-04-1.27201928e-04i
3.29367564e+01	8.55743690e-05-2.02589855e-05i
3.29993738e+01	-4.18859549e-06+1.14154518e-04i
3.30619912e+01	5.61185753e-05-6.63735760e-05i
3.31246086e+01	-6.69703823e-05-3.35542442e-05i
3.31872260e+01	5.10136240e-05+5.22388795e-05i
3.32498435e+01	2.11424649e-05+3.29197570e-05i
3.33124609e+01	-4.56459411e-05-3.61316798e-06i
3.33750783e+01	-1.10535502e-04-1.94185991e-05i
3.34376957e+01	1.16362829e-04+2.16292236e-05i
3.35003131e+01	-1.89174403e-05-9.85352939e-05i
3.35629305e+01	-3.30872468e-05-2.21103876e-05i
3.36255479e+01	1.01565705e-04+6.80505560e-05i
3.36881653e+01	2.88132530e-06+1.48060533e-04i
3.37507827e+01	-1.13112012e-04-9.39750011e-05i
3.38134001e+01	-1.37323815e-05-1.69798896e-04i
3.38760175e+01	5.35428146e-05+1.87445690e-04i
3.39386349e+01	-1.10362349e-05-7.24863106e-05i
3.40012523e+01	7.62437686e-05+1.18934366e-05i
3.40638698e+01	-7.01079619e-05-6.18690741e-05i
3.41264872e+01	1.88431765e-06+1.05099167e-04i
3.41891046e+01	3.90898657e-05-3.36783108e-05i
3.42517220e+01	-1.91326255e-05+2.32459759e-05i
3.43143394e+01	-6.78883160e-05-5.72636184e-05i
3.43769568e+01	9.54843516e-05+1.13787545e-05i
3.44395742e+01	-4.17948707e-05+4.03674966e-05i
3.45021916e+01	5.85406504e-05-3.52763247e-05i
3.45648090e+01	-1.20041654e-04+3.47977847e-05i
3.46274264e+01	5.91773275e-05-1.86640021e-05i
3.46900438e+01	2.08670154e-05-4.98785933e-06i
3.47526612e+01	-5.22653109e-06+5.38405902e-06i
3.48152786e+01	-3.93962835e-05-3.33623050e-05i
3.48778961e+01	4.55360031e-05+2.93054669e-05i
3.49405135e+01	3.06868619e-05+3.79314925e-05i
3.50031309e+01	-8.58439182e-05-1.94759491e-05i
3.50657483e+01	2.94077501e-05-1.19524411e-05i
3.51283657e+01	1.18891999e-05+8.94512430e-07i
3.51909831e+01	-3.72667289e-05+2.12824161e-05i
3.52536005e+01	3.41873385e-05-8.96624179e-05i
3.53162179e+01	-6.05205657e-05+9.97102819e-05i
3.53788353e+01	8.53823866e-05-6.82862700e-06i
3.54414527e+01	-3.70565731e-05-1.32690174e-04i
3.55040701e+01	5.83534495e-05+1.25838178e-04i
3.55666875e+01	-7.82237198e-05+3.45351761e-05i
3.56293049e+01	-2.36951592e-05-7.49529692e-05i
3.56919224e+01	7.09649598e-05+4.65331801e-06i
3.57545398e+01	4.25951303e-06-6.57356366e-06i
3.58171572e+01	-7.92534790e-05+7.40950626e-05i
3.58797746e+01	5.85450200e-05-1.14035673e-04i
3.59423920e+01	2.86963910e-05+5.66137414e-05i
3.60050094e+01	-1.17719312e-04+7.14447831e-05i
3.60676268e+01	1.00847232e-04-2.11925348e-04i
3.61302442e+01	4.43538828e-05+1.72694846e-04i
3.61928616e+01	-6.72247895e-05+4.45301991e-05i
3.62554790e+01	-4.96303110e-05-1.41058922e-04i
3.63180964e+01	8.82005364e-05+5.48243053e-05i
3.63807138e+01	-3.56872294e-05+4.46600741e-05i
3.64433312e+01	2.83662593e-05-1.45207295e-05i
3.65059487e+01	-9.88874492e-05-6.38963751e-05i
3.65685661e+01	1.07387251e-04+2.77248448e-05i
3.66311835e+01	-7.45770078e-06+8.48097263e-05i
3.66938009e+01	-8.07221773e-05-4.71293311e-05i
3.67564183e+01	3.22221867e-05-1.32977612e-05i
3.68190357e+01	-4.92939651e-05-1.55501527e-04i
3.68816531e+01	1.69095470e-04+1.34594966e-04i
3.69442705e+01	-5.44955532e-05+1.25803697e-04i
3.70068879e+01	-7.95325008e-05-8.89783643e-05i
3.70695053e+01	1.94314004e-05-5.06812190e-05i
3.71321227e+01	-7.53678493e-05+9.63516676e-06i
3.71947401e+01	7.80362197e-05+7.49556991e-06i
3.72573575e+01	7.68511639e-05-2.02211634e-06i
3.73199750e+01	-4.04494920e-05-1.36314689e-05i
3.73825924e+01	-3.32199754e-05+2.20292195e-05i
3.74452098e+01	-9.22542276e-06+6.53221126e-05i
3.75078272e+01	2.13330387e-05-7.18995649e-05i
3.75704446e+01	-4.44751509e-06-5.10476499e-06i
3.76330620e+01	1.07803941e-05+1.03918552e-04i
3.76956794e+01	-8.54734254e-05-1.18198668e-04i
3.77582968e+01	2.97848311e-05-3.05817509e-06i
3.78209142e+01	1.13976957e-04+4.91022031e-05i
3.78835316e+01	-1.17939923e-04+2.46115834e-05i
3.79461490e+01	-9.21041387e-06-1.43636166e-04i
3.80087664e+01	1.18361176e-04+9.83189432e-05i
3.80713838e+01	-8.18881415e-06+1.15082533e-04i
3.81340013e+01	-1.43034545e-04-8.55559622e-05i
3.81966187e+01	-2.05364589e-06-8.23312633e-05i
3.82592361e+01	1.25552304e-04+9.89265824e-07i
3.83218535e+01	2.82722930e-05+7.29904603e-05i
3.83844709e+01	-8.94305962e-05+4.44986972e-06i
3.84470883e+01	-8.57499265e-06+5.02698821e-05i
3.85097057e+01	2.22774606e-06-1.24715538e-04i
3.85723231e+01	5.02369091e-05+5.52279261e-05i
3.86349405e+01	-4.73847027e-05+9.46638236e-05i
3.86975579e+01	-1.11513044e-04-1.38462585e-04i
3.87601753e+01	1.70973429e-04-1.35997523e-04i
3.88227927e+01	6.66999328e-05+2.83335118e-04i
3.88854101e+01	-1.94325425e-04-4.89423195e-05i
3.89480276e+01	9.77174860e-05-1.58066844e-04i
3.90106450e+01	3.36417147e-05+1.09184590e-04i
3.90732624e+01	-7.14689591e-05+1.10948377e-04i
3.91358798e+01	-8.74866430e-05-1.60012172e-04i
3.91984972e+01	1.67786899e-04-8.90168230e-05i
3.92611146e+01	9.75344419e-06+1.73391567e-04i
3.93237320e+01	-1.56011876e-04+4.59071720e-05i
3.93863494e+01	1.15655644e-04-1.24115703e-04i
3.94489668e+01	1.43170832e-05-3.07190450e-05i
3.95115842e+01	-6.66535049e-05+1.57815254e-04i
3.95742016e+01	-1.11200706e-04-8.47240702e-05i
3.96368190e+01	1.44301336e-04-1.76640214e-04i
3.96994364e+01	1.78184558e-04+2.38218213e-04i
3.97620539e+01	-2.68638938e-04+3.14107341e-05i
3.98246713e+01	-3.00224672e-05-1.80131312e-04i
3.98872887e+01	2.50241639e-04+3.85221850e-06i
3.99499061e+01	-1.27221955e-04+2.34067071e-04i
4.00125235e+01	-1.85196423e-04-1.35041678e-04i
4.00751409e+01	1.58651126e-04-1.59306706e-04i
4.01377583e+01	1.34837833e-04+1.49271845e-04i
4.02003757e+01	-1.99588160e-04+5.02198855e-05i
4.02629931e+01	2.74380643e-05-1.25539161e-04i
4.03256105e+01	7.66624130e-05+7.14909388e-05i
4.03882279e+01	-3.22246078e-05-3.13489948e-05i
4.04508453e+01	9.41682618e-06-1.62729000e-05i
4.05134627e+01	7.54559287e-06+1.39846188e-04i
4.05760802e+01	-1.25995326e-04-1.44721819e-04i
4.06386976e+01	1.37134391e-04-6.26620435e-05i
4.07013150e+01	1.90466495e-05+1.45274063e-04i
4.07639324e+01	-1.05738892e-04+1.59827763e-05i
4.08265498e+01	5.21402030e-05-1.61548085e-04i
4.08891672e+01	5.56015547e-05+7.73692252e-05i
4.09517846e+01	-7.73809676e-05+1.07925359e-04i
4.10144020e+01	-3.17172699e-05-1.04834191e-04i
4.10770194e+01	5.68258669e-05-6.30540060e-05i
4.11396368e+01	6.82938510e-05+6.49995806e-05i
4.12022542e+01	-4.73190062e-05+1.14055353e-05i
4.12648716e+01	-3.83584221e-05+4.51523081e-05i
4.13274890e+01	-9.95265065e-06-3.59508290e-05i
4.13901064e+01	7.97651763e-05-4.05236902e-05i
4.14527239e+01	-1.59280275e-05+6.12426227e-05i
4.15153413e+01	-1.08423484e-04+1.68142303e-05i
4.15779587e+01	3.03832063e-05-1.07446761e-04i
4.16405761e+01	1.39016196e-04+6.93717592e-05i
4.17031935e+01	-1.17880776e-04+7.79898239e-05i
4.17658109e+01	-4.93848969e-05-1.56975173e-04i
4.18284283e+01	8.94373119e-05+3.79484780e-05i
4.18910457e+01	-1.74480350e-05+6.64368371e-05i
4.19536631e+01	3.53324302e-05+1.21927809e-05i
4.20162805e+01	-5.00994814e-05-7.62786876e-05i
4.20788979e+01	-2.51747408e-06-6.01969263e-06i
4.21415153e+01	6.93936180e-05+6.41413634e-05i
4.22041327e+01	-7.11897234e-05+7.64350871e-05i
4.22667502e+01	-4.45830473e-05-1.15502283e-04i
4.23293676e+01	3.41062933e-05-2.18739311e-06i
4.23919850e+01	-1.72140315e-06+1.56797545e-05i
4.24546024e+01	4.72661553e-05-4.11124116e-05i
4.25172198e+01	-2.49947367e-05+5.15485889e-05i
4.25798372e+01	-1.98202671e-05-3.04979210e-05i
4.26424546e+01	2.29235158e-05+3.87819103e-05i
4.27050720e+01	-9.43747263e-06+4.31856726e-06i
4.27676894e+01	2.33629999e-06-6.65575153e-05i
4.28303068e+01	3.46854091e-05-1.24839396e-05i
4.28929242e+01	2.90958439e-06+1.23883177e-04i
4.29555416e+01	-6.09353398e-05-5.09165435e-07i
4.30181590e+01	-2.22444990e-05-4.45816975e-05i
4.30807765e+01	1.06312299e-05-9.49704152e-05i
4.31433939e+01	4.32531846e-05+4.73724723e-05i
4.32060113e+01	-2.56236022e-05+5.48320255e-05i
4.32686287e+01	-2.41245763e-06-9.67948825e-05i
4.33312461e+01	9.39919434e-05+4.03108269e-05i
4.33938635e+01	-2.53060988e-05+9.76106403e-05i
4.34564809e+01	-1.15445517e-04-4.97199862e-05i
4.35190983e+01	5.42366949e-05-1.25032612e-05i
4.35817157e+01	-4.27649354e-05-1.63957624e-05i
4.36443331e+01	7.29390224e-05-4.27367855e-05i
4.37069505e+01	-7.30392405e-05+5.75798090e-05i
4.37695679e+01	1.05951397e-04-6.21235159e-05i
4.38321853e+01	1.05152559e-05+8.31590411e-05i
4.38948028e+01	-1.12269717e-04-8.20845857e-06i
4.39574202e+01	3.04090540e-05+3.48357885e-05i
4.40200376e+01	-5.03116191e-05-1.03376914e-04i
4.40826550e+01	5.95459609e-05-1.25210002e-06i
4.41452724e+01	4.78408055e-05+7.70538899e-05i
4.42078898e+01	-3.31460496e-05-8.84890464e-05i
4.42705072e+01	-2.48650390e-05+3.80784051e-05i
4.43331246e+01	3.97481345e-05+1.10481754e-04i
4.43957420e+01	-8.21554510e-05-1.03204236e-04i
4.44583594e+01	9.25295491e-05-5.70918698e-05i
4.45209768e+01	-3.09294529e-05+1.02955965e-04i
4.45835942e+01	-6.50160755e-05-7.13321957e-06i
4.46462116e+01	2.04299460e-05-5.82155416e-05i
4.47088291e+01	9.03704231e-05-3.24125343e-05i
4.47714465e+01	-2.23087750e-05+8.19983755e-05i
4.48340639e+01	-8.69799342e-05-5.43254824e-05i
4.48966813e+01	8.36510757e-05+2.75892091e-05i
4.49592987e+01	2.94155527e-05+6.92643915e-05i
4.50219161e+01	-1.12628542e-04-1.02559014e-04i
4.50845335e+01	7.67038414e-05+2.75111482e-05i
4.51471509e+01	-7.98920901e-05+6.47360295e-05i
4.52097683e+01	4.80168757e-05-1.13811254e-04i
4.52723857e+01	9.23180529e-05+1.67423679e-05i
4.53350031e+01	-1.42183255e-04+1.17939516e-04i
4.53976205e+01	4.53124655e-05-1.22838619e-04i
4.54602379e+01	5.73341850e-05+1.50186769e-05i
4.55228554e+01	-6.10344043e-05+7.64590315e-05i
4.55854728e+01	3.02788577e-05-5.99580913e-05i
4.56480902e+01	-1.82226585e-05+7.34001009e-06i
4.57107076e+01	-3.59247505e-05-4.48085948e-06i
4.57733250e+01	7.20590455e-05+4.86053854e-06i
4.58359424e+01	-7.27781678e-06+4.29530827e-05i
4.58985598e+01	-6.07234890e-05-9.01554646e-05i
4.59611772e+01	5.33443925e-05+4.30056269e-05i
4.60237946e+01	1.11862277e-05+2.64910380e-05i
4.60864120e+01	1.02188190e-05+7.65304747e-05i
4.61490294e+01	-1.43818559e-04-1.39418836e-04i
4.62116468e+01	1.55597814e-04+1.55895366e-05i
4.62742642e+01	-9.10859123e-05+1.25210386e-04i
4.63368817e+01	1.09124986e-05-1.52148761e-04i
4.63994991e+01	2.00422130e-05+7.27350465e-05i
4.64621165e+01	-4.27695134e-05-9.09870209e-05i
4.65247339e+01	8.76843408e-05+3.96723859e-05i
4.65873513e+01	4.21050773e-05+7.70135358e-05i
4.66499687e+01	-1.10118936e-04+2.13497317e-05i
4.67125861e+01	-5.36680067e-05-9.63433094e-05i
4.67752035e+01	1.00408155e-04-3.37040432e-05i
4.68378209e+01	3.48540181e-05+1.35512920e-04i
4.69004383e+01	-1.09071597e-04-5.76166878e-05i
4.69630557e+01	2.51169425e-05-4.97520661e-05i
4.70256731e+01	7.00929043e-05-4.51696253e-05i
4.70882905e+01	-1.45787223e-05+1.92364077e-04i
4.71509080e+01	-1.10192634e-04-1.39225216e-04i
4.72135254e+01	1.05614638e-04-3.83712658e-05i
4.72761428e+01	-6.86980278e-06+1.10261416e-04i
4.73387602e+01	-3.28735289e-05-5.71991928e-05i
4.74013776e+01	3.80182310e-05-2.94356994e-05i
4.74639950e+01	-2.92656790e-05+5.59183892e-05i
4.75266124e+01	2.53151369e-05-1.57819588e-05i
4.75892298e+01	-4.48379633e-05+1.76621985e-05i
4.76518472e+01	5.34058892e-05-6.95976945e-05i
4.77144646e+01	-1.11105555e-05+1.44361272e-04i
4.77770820e+01	-4.48044687e-05-7.25306962e-05i
4.78396994e+01	-6.91691986e-05-9.85361514e-05i
4.79023168e+01	1.61522011e-04+9.65379580e-07i
4.79649343e+01	-2.69135724e-05+1.21717588e-04i
4.80275517e+01	-7.00326452e-05-3.41683492e-06i
4.80901691e+01	8.29155632e-05-1.30217666e-04i
4.81527865e+01	1.94058577e-05+1.55167300e-04i
4.82154039e+01	-1.95886216e-04+3.40141112e-06i
4.82780213e+01	1.37672589e-04-1.49619585e-04i
4.83406387e+01	4.01432091e-05+9.61431486e-05i
4.84032561e+01	-1.27362700e-04+2.72707481e-05i
4.84658735e+01	1.72614108e-05-1.00737338e-04i
4.85284909e+01	1.74740184e-04-2.42222975e-05i
4.85911083e+01	-1.01416621e-04+1.43374320e-04i
4.86537257e+01	-9.73041985e-05-5.53449850e-05i
4.87163431e+01	1.14094303e-04-1.29648714e-05i
4.87789606e+01	-6.48651329e-06+2.34924437e-06i
4.88415780e+01	-6.43580746e-05+4.39276014e-05i
4.89041954e+01	-2.17947119e-06-8.92848670e-05i
4.89668128e+01	9.63784870e-05+4.03186747e-06i
4.90294302e+01	-7.40439946e-05+1.13878042e-04i
4.90920476e+01	-2.00239441e-05-8.18085728e-05i
4.91546650e+01	8.36434873e-05-7.61795389e-05i
4.92172824e+01	-2.96122463e-05+1.08133472e-04i
4.92798998e+01	-2.84541661e-05+7.84157486e-05i
4.93425172e+01	-5.36097536e-05-1.17953879e-04i
4.94051346e+01	5.18983756e-05-1.02645323e-04i
4.94677520e+01	1.13489496e-04+1.33225133e-04i
4.95303694e+01	-1.61328801e-04+2.85341239e-05i
4.95929869e+01	8.82496873e-05-8.24034210e-05i
4.96556043e+01	1.34650366e-05+8.38653151e-05i
4.97182217e+01	-7.00916295e-05-3.00601798e-05i
4.97808391e+01	-1.83029540e-05-5.89962924e-05i
4.98434565e+01	7.28091691e-05+6.86090934e-05i
4.99060739e+01	-2.87033472e-05-4.60507604e-05i
4.99686913e+01	4.27039528e-06+2.01352865e-05i
