# Supplementary material for: Observation of angular momentum transfer among crystal lattice modes
Source: Nat Phys. 2026 May 12;22(7):1100–6. doi: 10.1038/s41567-026-03274-8 (PMC13423836; doi:10.1038/s41567-026-03274-8)
Supplement: Supplementary file 13 — Source data for Extended Data Fig. 4a–m. [file 41567_2026_3274_MOESM13_ESM.zip › extended_fig4e_Eg_trajectory_Lin-THz.txt]

Vectorial trajectory of Eg phonon for linear THz excitation
Q^R at probe 45 (a.u.)	Q^R at probe 0 (a.u.)
5.56897734e-04	-1.62327606e-05
5.26936589e-04	-1.90037199e-05
4.62309579e-04	-1.93353189e-05
3.68896776e-04	-1.74799154e-05
2.54684367e-04	-1.38640712e-05
1.29100302e-04	-9.04066941e-06
2.24291530e-06	-3.63116567e-06
-1.15934877e-04	1.73673198e-06
-2.16419863e-04	6.49030398e-06
-2.91847398e-04	1.01664610e-05
-3.37068066e-04	1.24548736e-05
-3.49527160e-04	1.32257109e-05
-3.29427356e-04	1.25394819e-05
-2.79662767e-04	1.06380718e-05
-2.05531305e-04	7.91775292e-06
-1.14250454e-04	4.88658162e-06
-1.43176740e-05	2.11003096e-06
8.52305815e-05	1.49822579e-07
1.75598952e-04	-4.98383767e-07
2.48986858e-04	5.37420974e-07
2.99252507e-04	3.45828593e-06
3.22431360e-04	8.26202699e-06
3.17065329e-04	1.47295095e-05
2.84314701e-04	2.24314331e-05
2.27843006e-04	3.07557844e-05
1.53484071e-04	3.89542758e-05
6.87189611e-05	4.62043495e-05
-1.79933140e-05	5.16818169e-05
-9.79747502e-05	5.46380940e-05
-1.63112361e-04	5.44753575e-05
-2.06599953e-04	5.08128684e-05
-2.23573283e-04	4.35382086e-05
-2.11582557e-04	3.28382201e-05
-1.70859352e-04	1.92059599e-05
-1.04351953e-04	3.42187097e-06
-1.75223363e-05	-1.34905276e-05
8.20818238e-05	-3.03319755e-05
1.85447502e-04	-4.58133533e-05
2.82859568e-04	-5.86539088e-05
3.64744506e-04	-6.76843525e-05
4.22524259e-04	-7.19466418e-05
4.49407581e-04	-7.07822148e-05
4.41050138e-04	-6.39010391e-05
3.96024112e-04	-5.14250911e-05
3.16052796e-04	-3.39016837e-05
2.05984283e-04	-1.22842945e-05
7.34995382e-05	1.21189589e-05
-7.14279193e-05	3.77264833e-05
-2.17282468e-04	6.27888729e-05
-3.51910466e-04	8.55118227e-05
-4.63507427e-04	1.04187456e-04
-5.41609214e-04	1.17324280e-04
-5.78005938e-04	1.23765770e-04
-5.67501562e-04	1.22788162e-04
-5.08452912e-04	1.14169337e-04
-4.03038094e-04	9.82226780e-05
-2.57225015e-04	7.57922755e-05
-8.04342170e-05	4.82087298e-05
1.15085276e-04	1.72077690e-05
3.15124916e-04	-1.51832082e-05
5.04567596e-04	-4.67829985e-05
6.68541816e-04	-7.54091775e-05
7.93590215e-04	-9.90343807e-05
8.68760448e-04	-1.15934751e-04
8.86530521e-04	-1.24819384e-04
8.43491818e-04	-1.24930806e-04
7.40730542e-04	-1.16108550e-04
5.83870780e-04	-9.88104806e-05
3.82768201e-04	-7.40896571e-05
1.50870582e-04	-4.35277791e-05
-9.57122976e-05	-9.12954870e-06
-3.39363319e-04	2.68147493e-05
-5.62252500e-04	6.18886818e-05
-7.47674118e-04	9.37196033e-05
-8.81324335e-04	1.20146686e-04
-9.52420133e-04	1.39374673e-04
-9.54571008e-04	1.50101972e-04
-8.86332724e-04	1.51613531e-04
-7.51395869e-04	1.43831553e-04
-5.58389555e-04	1.27320211e-04
-3.20309976e-04	1.03243958e-04
-5.36125747e-05	7.32825221e-05
2.22967042e-04	3.95089113e-05
4.89776713e-04	4.23952987e-06
7.27693979e-04	-3.01323926e-05
9.19545763e-04	-6.13076393e-05
1.05139324e-03	-8.72434065e-05
1.11358315e-03	-1.06295253e-04
1.10148381e-03	-1.17328198e-04
1.01584805e-03	-1.19788987e-04
8.62773138e-04	-1.13734530e-04
6.53259053e-04	-9.98149442e-05
4.02397032e-04	-7.92130796e-05
1.28249144e-04	-5.35457565e-05
-1.49496403e-04	-2.47348190e-05
-4.10991866e-04	5.14165134e-06
-6.37706489e-04	3.40062145e-05
-8.13799896e-04	5.99348270e-05
-9.27287144e-04	8.12937595e-05
-9.70906279e-04	9.68503882e-05
-9.42622292e-04	1.05849802e-04
-8.45729674e-04	1.08052020e-04
-6.88547081e-04	1.03727842e-04
-4.83729470e-04	9.36147358e-05
-2.47252973e-04	7.88373408e-05
2.84667902e-06	6.07999879e-05
2.47882185e-04	4.10607788e-05
4.69957904e-04	2.11981105e-05
6.53334607e-04	2.68095419e-06
7.85608717e-04	-1.32463255e-05
8.58614112e-04	-2.56552517e-05
8.68977125e-04	-3.39934562e-05
8.18283380e-04	-3.81094682e-05
7.12846461e-04	-3.82408285e-05
5.63100577e-04	-3.49675091e-05
3.82669647e-04	-2.91356345e-05
1.87191356e-04	-2.17590721e-05
-7.00567714e-06	-1.39083567e-05
-1.84261788e-04	-6.59746797e-06
-3.30870748e-04	-6.79112474e-07
-4.36182927e-04	3.24166211e-06
-4.93436527e-04	4.86738254e-06
-5.00249085e-04	4.23589080e-06
-4.58729874e-04	1.71315984e-06
-3.75205634e-04	-2.04833858e-06
-2.59584605e-04	-6.18202023e-06
-1.24414358e-04	-9.70371314e-06
1.62850171e-05	-1.16233384e-05
1.48311476e-04	-1.10611723e-05
2.58583481e-04	-7.35744884e-06
3.36340921e-04	-1.64395486e-07
3.74139010e-04	1.04888751e-05
3.68546675e-04	2.41659769e-05
3.20485628e-04	4.00317824e-05
2.35176643e-04	5.69008748e-05
1.21693172e-04	7.33233137e-05
-7.84357548e-06	8.77016207e-05
-1.39362363e-04	9.84298335e-05
-2.58140265e-04	1.04043123e-04
-3.50190369e-04	1.03365044e-04
-4.03617695e-04	9.56391335e-05
-4.09822435e-04	8.06323760e-05
-3.64440209e-04	5.86999367e-05
-2.67929163e-04	3.08034392e-05
-1.25742079e-04	-1.52129833e-06
5.19441843e-05	-3.62470436e-05
2.50932215e-04	-7.09841607e-05
4.54093435e-04	-1.03147506e-04
6.42761822e-04	-1.30149355e-04
7.98322041e-04	-1.49603854e-04
9.03862164e-04	-1.59526937e-04
9.45751609e-04	-1.58515351e-04
9.15006815e-04	-1.45889485e-04
8.08320616e-04	-1.21786974e-04
6.28655421e-04	-8.71975199e-05
3.85333480e-04	-4.39336741e-05
9.35972198e-05	5.46281004e-06
-2.26344314e-04	5.78743601e-05
-5.50723816e-04	1.09811189e-04
-8.53980317e-04	1.57651363e-04
-1.11074889e-03	1.97900292e-04
-1.29792150e-03	2.27450596e-04
-1.39661420e-03	2.43822649e-04
-1.39387767e-03	2.45367062e-04
-1.28400406e-03	2.31412728e-04
-1.06931013e-03	2.02347745e-04
-7.60315507e-04	1.59625333e-04
-3.75280433e-04	1.05692310e-04
6.08826932e-05	4.38434941e-05
5.18259090e-04	-2.19889734e-05
9.64031557e-04	-8.74973135e-05
1.36488043e-03	-1.48292646e-04
1.68950534e-03	-2.00211433e-04
1.91107579e-03	-2.39611638e-04
2.00941794e-03	-2.63636813e-04
1.97276020e-03	-2.70428380e-04
1.79889016e-03	-2.59269949e-04
1.49561732e-03	-2.30652313e-04
1.08048762e-03	-1.86253506e-04
5.79752351e-04	-1.28834504e-04
2.66521414e-05	-6.20573694e-05
-5.40869022e-04	9.76160450e-06
-1.08285820e-03	8.19463409e-05
-1.56025976e-03	1.49782004e-04
-1.93781653e-03	2.08839568e-04
-2.18674524e-03	2.55280547e-04
-2.28697852e-03	2.86119946e-04
-2.22879563e-03	2.99428514e-04
-2.01370777e-03	2.94459869e-04
-1.65451914e-03	2.71693606e-04
-1.17454654e-03	2.32791684e-04
-6.06045043e-04	1.80471804e-04
1.20514027e-05	1.18307549e-04
6.36911672e-04	5.04704249e-05
1.22490652e-03	-1.85669056e-05
1.73479354e-03	-8.43441955e-05
2.13074748e-03	-1.42720962e-04
2.38500514e-03	-1.90155299e-04
2.47992149e-03	-2.23934237e-04
2.40927762e-03	-2.42339609e-04
2.17873738e-03	-2.44738459e-04
1.80541487e-03	-2.31592845e-04
1.31658315e-03	-2.04390098e-04
7.47621233e-04	-1.65500566e-04
1.39355763e-04	-1.17975320e-04
-4.64998775e-04	-6.53006240e-05
-1.02306582e-03	-1.11289982e-05
-1.49644961e-03	4.09919015e-05
-1.85355268e-03	8.78716276e-05
-2.07185088e-03	1.26891479e-04
-2.13945153e-03	1.56165609e-04
-2.05581720e-03	1.74637687e-04
-1.83160342e-03	1.82107528e-04
-1.48762952e-03	1.79187906e-04
-1.05307027e-03	1.67197503e-04
-5.63018469e-04	1.48001068e-04
-5.56183240e-05	1.23812078e-04
4.30996576e-04	9.69760271e-05
8.61711893e-04	6.97538205e-05
1.20714443e-03	4.41243733e-05
1.44583904e-03	2.16235835e-05
1.56577559e-03	3.23339889e-06
1.56506839e-03	-1.06698991e-05
1.45180823e-03	-2.03044738e-05
1.24306849e-03	-2.64107925e-05
9.63166992e-04	-3.01261709e-05
6.41337794e-04	-3.28185690e-05
3.09016729e-04	-3.58960918e-05
-3.02245402e-06	-4.06111243e-05
-2.67431831e-04	-4.78788441e-05
-4.62711474e-04	-5.81289076e-05
-5.75077523e-04	-7.12064445e-05
-5.99610849e-04	-8.63343032e-05
-5.40582829e-04	-1.02143100e-04
-4.10926100e-04	-1.16769461e-04
-2.30893055e-04	-1.28016450e-04
-2.60169695e-05	-1.33564037e-04
1.75446192e-04	-1.31212221e-04
3.45368598e-04	-1.19135463e-04
4.58637557e-04	-9.61248585e-05
4.95814328e-04	-6.17942717e-05
4.45315260e-04	-1.67284867e-05
3.04902781e-04	3.74446856e-05
8.23300721e-05	9.80707560e-05
-2.04945495e-04	1.61578749e-04
-5.30984626e-04	2.23682765e-04
-8.63445640e-04	2.79664361e-04
-1.16636442e-03	3.24717593e-04
-1.40341087e-03	3.54332058e-04
-1.54134834e-03	3.64684526e-04
-1.55339484e-03	3.53007180e-04
-1.42218245e-03	3.17900430e-04
-1.14203464e-03	2.59560923e-04
-7.20329892e-04	1.79900493e-04
-1.77789123e-04	8.25392850e-05
4.52388887e-04	-2.73345380e-05
1.12652508e-03	-1.43235801e-04
1.79347409e-03	-2.57770713e-04
2.39844731e-03	-3.63119297e-04
2.88736088e-03	-4.51579781e-04
3.21136891e-03	-5.16136375e-04
3.33121244e-03	-5.51008050e-04
3.22101534e-03	-5.52135371e-04
2.87118870e-03	-5.17565216e-04
2.29016529e-03	-4.47699280e-04
1.50477069e-03	-3.45381296e-04
5.59140964e-04	-2.15809271e-04
-4.87787859e-04	-6.62719095e-05
-1.56607715e-03	9.42781236e-05
-2.59961905e-03	2.55788477e-04
-3.51166270e-03	4.07771857e-04
-4.23062239e-03	5.40025201e-04
-4.69572001e-03	6.43351563e-04
-4.86201227e-03	7.10231160e-04
-4.70438755e-03	7.35390283e-04
-4.22018562e-03	7.16223121e-04
-3.43019232e-03	6.53031532e-04
-2.37788208e-03	5.49060801e-04
-1.12691612e-03	4.10324450e-04
2.42958192e-04	2.45227135e-04
1.64133153e-03	6.40102323e-05
2.97349405e-03	-1.21941227e-04
4.14726470e-03	-3.00880372e-04
5.07977162e-03	-4.61511555e-04
5.70365970e-03	-5.93774013e-04
5.97223568e-03	-6.89537011e-04
5.86313569e-03	-7.43153653e-04
5.38020935e-03	-7.51831081e-04
4.55345034e-03	-7.15788880e-04
3.43695546e-03	-6.38194030e-04
2.10505059e-03	-5.24878364e-04
6.46869394e-04	-3.83861861e-04
-8.40202078e-04	-2.24720685e-04
-2.25770664e-03	-5.78514542e-05
-3.51335936e-03	1.06308396e-04
-4.52777952e-03	2.58040801e-04
-5.24017472e-03	3.89026253e-04
-5.61252257e-03	4.92887474e-04
-5.63191640e-03	5.65554785e-04
-5.31089139e-03	6.05425880e-04
-4.68571516e-03	6.13310764e-04
-3.81279766e-03	5.92171530e-04
-2.76353526e-03	5.46685062e-04
-1.61803863e-03	4.82672696e-04
-4.58292251e-04	4.06453193e-04
6.38655193e-04	3.24182651e-04
1.60686992e-03	2.41246578e-04
2.39653522e-03	1.61764883e-04
2.97733226e-03	8.82602884e-05
3.33989911e-03	2.15253635e-05
3.49524127e-03	-3.92957265e-05
3.47215614e-03	-9.64159690e-05
3.31292145e-03	-1.52931545e-04
3.06766727e-03	-2.12211858e-04
2.78798654e-03	-2.77216501e-04
2.52042703e-03	-3.49813079e-04
2.30053746e-03	-4.30174118e-04
2.14810938e-03	-5.16328277e-04
2.06416159e-03	-6.03930576e-04
2.03006448e-03	-6.86298841e-04
2.00900665e-03	-7.54740393e-04
1.94978226e-03	-7.99165768e-04
1.79264410e-03	-8.08957392e-04
1.47674455e-03	-7.74033022e-04
9.48496659e-04	-6.86019140e-04
1.70048373e-04	-5.39430768e-04
-8.73008150e-04	-3.32743516e-04
-2.16556396e-03	-6.92425524e-05
-3.65934047e-03	2.42457459e-04
-5.27227130e-03	5.88307853e-04
-6.89129598e-03	9.49194220e-04
-8.37865252e-03	1.30179827e-03
-9.58143520e-03	1.61993268e-03
-1.03438595e-02	1.87628506e-03
-1.05213766e-02	2.04446602e-03
-9.99553366e-03	2.10122034e-03
-8.68830737e-03	2.02863361e-03
-6.57456991e-03	1.81615171e-03
-3.69138905e-03	1.46222966e-03
-1.43023181e-04	9.75440642e-04
3.89925673e-03	3.74905374e-04
8.20301978e-03	-3.10055083e-04
1.24862649e-02	-1.04108551e-03
1.64343310e-02	-1.77276246e-03
1.97212293e-02	-2.45527573e-03
2.20340546e-02	-3.03767800e-03
2.30987651e-02	-3.47149966e-03
2.27053666e-02	-3.71448149e-03
2.07304216e-02	-3.73415078e-03
1.71548568e-02	-3.51095815e-03
1.20752534e-02	-3.04070577e-03
5.70719016e-03	-2.33603324e-03
-1.62027595e-03	-1.42678245e-03
-9.47926938e-03	-3.59136135e-04
-1.73664783e-02	8.06489882e-04
-2.47341271e-02	1.99872833e-03
-3.10267320e-02	3.13955089e-03
-3.57212587e-02	4.14931690e-03
-3.83678677e-02	4.95225810e-03
-3.86281996e-02	5.48202591e-03
-3.63081344e-02	5.68690117e-03
-3.13821798e-02	5.53426884e-03
-2.40070990e-02	5.01399204e-03
-1.45230512e-02	4.14038075e-03
-3.44135981e-03	2.95253763e-03
8.58102338e-03	1.51297052e-03
2.07792831e-02	-9.55178556e-05
3.23286771e-02	-1.77452641e-03
4.23997066e-02	-3.41608014e-03
5.02168755e-02	-4.90961559e-03
5.51169239e-02	-6.14947403e-03
5.66022357e-02	-7.04239207e-03
5.43852481e-02	-7.51445693e-03
4.84201424e-02	-7.51700998e-03
3.89188410e-02	-7.03103582e-03
2.63493469e-02	-6.06966444e-03
1.14156666e-02	-4.67853485e-03
-4.98012800e-03	-2.93391169e-03
-2.17918001e-02	-9.38603579e-04
-3.78956615e-02	1.18410946e-03
-5.21658627e-02	3.29818251e-03
-6.35532139e-02	5.26366040e-03
-7.11620118e-02	6.94609668e-03
-7.43192612e-02	8.22589392e-03
-7.26309978e-02	9.00690777e-03
-6.60211460e-02	9.22368923e-03
-5.47494276e-02	8.84681799e-03
-3.94062265e-02	7.88589896e-03
-2.08838986e-02	6.38994820e-03
-3.25705564e-04	4.44507148e-03
2.09447924e-02	2.16952811e-03
4.15095383e-02	-2.93540722e-04
5.99513838e-02	-2.78526762e-03
7.49526276e-02	-5.14150417e-03
8.53897801e-02	-7.20385664e-03
9.04176972e-02	-8.83055641e-03
8.95367773e-02	-9.90640548e-03
8.26379400e-02	-1.03510872e-02
7.00215397e-02	-1.01252335e-02
5.23881259e-02	-9.23378728e-03
3.08009158e-02	-7.72637925e-03
6.62186527e-03	-5.69464412e-03
-1.85748431e-02	-3.26661492e-03
-4.31063619e-02	-5.98540121e-04
-6.52949090e-02	2.13534534e-03
-8.35838883e-02	4.75441378e-03
-9.66482719e-02	7.08381763e-03
-1.03491337e-01	8.96640538e-03
-1.03520648e-01	1.02735533e-02
-9.65974824e-02	1.09141521e-02
-8.30556870e-02	1.08411087e-02
-6.36880114e-02	1.00548918e-02
-3.97002471e-02	8.60384984e-03
-1.26357833e-02	6.58125563e-03
1.57246736e-02	4.11925694e-03
4.34816260e-02	1.38013145e-03
6.87455701e-02	-1.45456689e-03
8.97671942e-02	-4.19623255e-03
1.05059910e-01	-6.66196728e-03
1.13506033e-01	-8.68699595e-03
1.14438967e-01	-1.01358824e-02
1.07695301e-01	-1.09117688e-02
9.36327949e-02	-1.09629979e-02
7.31125492e-02	-1.02866567e-02
4.74461496e-02	-8.92879398e-03
1.83110586e-02	-6.98129350e-03
-1.23602315e-02	-4.57561801e-03
-4.25098598e-02	-1.87385371e-03
-7.00942630e-02	9.42326459e-04
-9.32242487e-02	3.68401989e-03
-1.10295762e-01	6.16792065e-03
-1.20102199e-01	8.22873290e-03
-1.21920325e-01	9.73032021e-03
-1.15563650e-01	1.05748290e-02
-1.01399310e-01	1.07091673e-02
-8.03270365e-02	1.01284036e-02
-5.37214208e-02	8.87586709e-03
-2.33412209e-02	7.03995665e-03
8.78821327e-03	4.74789395e-03
4.05114377e-02	2.15686577e-03
6.96890228e-02	-5.56823090e-04
9.43432580e-02	-3.20983125e-03
1.12793426e-01	-5.62426143e-03
1.23771311e-01	-7.63968352e-03
1.26508933e-01	-9.12388078e-03
1.20792412e-01	-9.98159373e-03
1.06978176e-01	-1.01606794e-02
8.59703183e-02	-9.65528601e-03
5.91605869e-02	-8.50585072e-03
2.83350544e-02	-6.79594855e-03
-4.44617791e-03	-4.64623533e-03
-3.69880452e-02	-2.20592483e-03
-6.71088614e-02	3.57594969e-04
-9.27878140e-02	2.87028046e-03
-1.12301553e-01	5.16328911e-03
-1.24340570e-01	7.08436281e-03
-1.28097466e-01	8.50796729e-03
-1.23321123e-01	9.34351029e-03
-1.10333166e-01	9.54109996e-03
-9.00056539e-02	9.09447865e-03
-6.37016013e-02	8.04096440e-03
-3.31824626e-02	6.45843830e-03
-4.88938904e-04	4.45961680e-03
3.21967346e-02	2.18403001e-03
6.26976352e-02	-2.11721802e-04
8.89881681e-02	-2.56475136e-03
1.09329383e-01	-4.71696296e-03
1.22384499e-01	-6.52567165e-03
1.27306932e-01	-7.87304919e-03
1.23795019e-01	-8.67377207e-03
1.12109918e-01	-8.88037715e-03
9.30556862e-02	-8.48599245e-03
6.79230709e-02	-7.52429329e-03
3.84010258e-02	-6.06672382e-03
6.46207797e-03	-4.21720842e-03
-2.57705838e-02	-2.10474428e-03
-5.61652685e-02	1.25596116e-04
-8.27235988e-02	2.32262379e-03
-1.03712492e-01	4.33926922e-03
-1.17777551e-01	6.04240217e-03
-1.24030429e-01	7.32158094e-03
-1.22104538e-01	8.09615806e-03
-1.12175650e-01	8.32028907e-03
-9.49463074e-02	7.98553883e-03
-7.15953956e-02	7.12094589e-03
-4.36965504e-02	5.79057839e-03
-1.31111061e-02	4.08878272e-03
1.81370610e-02	2.13347759e-03
4.79963133e-02	5.79714871e-05
7.45226215e-02	-1.99812755e-03
9.60065488e-02	-3.89828922e-03
1.11083529e-01	-5.51809588e-03
1.18820325e-01	-6.75333896e-03
1.18772200e-01	-7.52665288e-03
1.11007373e-01	-7.79226917e-03
9.60974789e-02	-7.53860502e-03
7.50750903e-02	-6.78854973e-03
4.93614461e-02	-5.59746723e-03
2.06695176e-02	-4.04908425e-03
-9.11093073e-03	-2.24957037e-03
-3.80385179e-02	-3.20230733e-04
-6.42473231e-02	1.61068419e-03
-8.60675141e-02	3.41649765e-03
-1.02131715e-01	4.98038919e-03
-1.11460347e-01	6.20290101e-03
-1.13520649e-01	7.00818930e-03
-1.08255875e-01	7.34863309e-03
-9.60831950e-02	7.20752760e-03
-7.78608385e-02	6.59971971e-03
-5.48270864e-02	5.57018008e-03
-2.85154531e-02	4.19064110e-03
-6.51921204e-04	2.55455310e-03
2.69588461e-02	7.70715930e-04
5.25507818e-02	-1.04397827e-03
7.45095369e-02	-2.77220598e-03
9.14741999e-02	-4.30377535e-03
1.02421219e-01	-5.54260578e-03
1.06725394e-01	-6.41268590e-03
1.04194358e-01	-6.86264573e-03
9.50747711e-02	-6.86867542e-03
8.00302538e-02	-6.43563383e-03
6.00929648e-02	-5.59630929e-03
3.65923397e-02	-4.40891336e-03
1.10659470e-02	-2.95299935e-03
-1.48415379e-02	-1.32409378e-03
-3.94845789e-02	3.72595545e-04
-6.13213709e-02	2.02897965e-03
-7.90101333e-02	3.54095794e-03
-9.14911110e-02	4.81492289e-03
-9.80493122e-02	5.77349688e-03
-9.83543344e-02	6.36015501e-03
-9.24751529e-02	6.54246380e-03
-8.08693825e-02	6.31375816e-03
-6.43481515e-02	5.69317964e-03
-4.40192534e-02	4.72410286e-03
-2.12125662e-02	3.47107659e-03
2.60722387e-03	2.01549594e-03
2.59348568e-02	4.50296303e-04
4.73196223e-02	-1.12598492e-03
6.54553722e-02	-2.61540048e-03
7.92598584e-02	-3.92665245e-03
8.79386186e-02	-4.98064660e-03
9.10296979e-02	-5.71520831e-03
8.84267710e-02	-6.08868354e-03
8.03796344e-02	-6.08222191e-03
6.74724753e-02	-5.70062317e-03
5.05817040e-02	-4.97171801e-03
3.08163777e-02	-3.94434455e-03
9.44526471e-03	-2.68506621e-03
-1.21846514e-02	-1.27385119e-03
-3.27329972e-02	2.01006868e-04
-5.09488353e-02	1.64840537e-03
-6.57463982e-02	2.98004377e-03
-7.62691816e-02	4.11578560e-03
-8.19386696e-02	4.98844873e-03
-8.24849866e-02	5.54774046e-03
-7.79579507e-02	5.76311027e-03
-6.87182379e-02	5.62536194e-03
-5.54096031e-02	5.14694418e-03
-3.89142444e-02	4.36092023e-03
-2.02943918e-02	3.31869684e-03
-7.23978591e-04	2.08666709e-03
1.85852181e-02	7.41985276e-04
3.64583392e-02	-6.32258574e-04
5.18285201e-02	-1.95216373e-03
6.38000182e-02	-3.13812877e-03
7.16997025e-02	-4.11963665e-03
7.51140047e-02	-4.83942886e-03
7.39093742e-02	-5.25682294e-03
6.82353271e-02	-5.34998312e-03
5.85102514e-02	-5.11701908e-03
4.53911723e-02	-4.57586094e-03
2.97296300e-02	-3.76293278e-03
1.25166136e-02	-2.73072013e-03
-5.17990536e-03	-1.54439225e-03
-2.22809208e-02	-2.77695712e-04
-3.77617779e-02	9.91622985e-04
-5.07130681e-02	2.18658220e-03
-6.03934544e-02	3.23562621e-03
-6.62714076e-02	4.07690090e-03
-6.80535598e-02	4.66188951e-03
-6.56982265e-02	4.95819542e-03
-5.94135703e-02	4.95131360e-03
-4.96408031e-02	4.64529528e-03
-3.70237115e-02	4.06227904e-03
-2.23665821e-02	3.24093034e-03
-6.58325222e-03	2.23389737e-03
9.35951001e-03	1.10444946e-03
2.45008162e-02	-7.74880795e-05
3.79431136e-02	-1.23965495e-03
4.89048874e-02	-2.31186614e-03
5.67655540e-02	-3.23024297e-03
6.11000092e-02	-3.94101036e-03
6.17009521e-02	-4.40363534e-03
5.85878637e-02	-4.59312436e-03
5.20023282e-02	-4.50135034e-03
4.23901976e-02	-4.13734072e-03
3.03718706e-02	-3.52652167e-03
1.67026384e-02	-2.70897683e-03
2.22560388e-03	-1.73683822e-03
-1.21799180e-02	-6.70977954e-04
-2.56513932e-02	4.22790275e-04
-3.73942912e-02	1.47776366e-03
-4.67285280e-02	2.43040795e-03
-5.31274468e-02	3.22417427e-03
-5.62471297e-02	3.81284653e-03
-5.59444399e-02	4.16322199e-03
-5.22828767e-02	4.25697044e-03
-4.55260606e-02	4.09156881e-03
-3.61193956e-02	3.68026551e-03
-2.46611489e-02	3.05108785e-03
-1.18647961e-02	2.24496399e-03
1.48502548e-03	1.31308348e-03
1.45802642e-02	3.13665344e-04
2.66380232e-02	-6.91663418e-04
3.69470563e-02	-1.64165474e-03
4.49094516e-02	-2.47915992e-03
5.00750774e-02	-3.15455846e-03
5.21668207e-02	-3.62869023e-03
5.10952150e-02	-3.87511828e-03
4.69616974e-02	-3.88159203e-03
4.00504184e-02	-3.65063056e-03
3.08092099e-02	-3.19920012e-03
1.98209548e-02	-2.55751492e-03
7.76716221e-03	-1.76704383e-03
-4.61399825e-03	-8.77852593e-04
-1.65726404e-02	5.45494298e-05
-2.73923649e-02	9.72660504e-04
-3.64330107e-02	1.82052214e-03
-4.31684126e-02	2.54712235e-03
-4.72169434e-02	3.10945991e-03
-4.83630698e-02	3.47508596e-03
-4.65687027e-02	3.62397252e-03
-4.19737504e-02	3.54960053e-03
-3.48859302e-02	3.25920859e-03
-2.57605462e-02	2.77319556e-03
-1.51715386e-02	2.12372218e-03
-3.77562345e-03	1.35260557e-03
7.72824874e-03	5.08643126e-04
1.86416262e-02	-3.55464019e-04
2.83088749e-02	-1.18639459e-03
3.61565218e-02	-1.93349359e-03
4.17272621e-02	-2.55185895e-03
4.47066101e-02	-3.00504025e-03
4.49406358e-02	-3.26718684e-03
4.24437833e-02	-3.32451850e-03
3.73963797e-02	-3.17603485e-03
3.01320699e-02	-2.83342762e-03
2.11160308e-02	-2.32020983e-03
1.09153697e-02	-1.67012410e-03
1.63580796e-04	-9.24936797e-04
-1.04787201e-02	-1.31761379e-04
-2.03643504e-02	6.59917641e-04
-2.88989161e-02	1.40133202e-03
-3.55765699e-02	2.04743545e-03
-4.00100169e-02	2.55964182e-03
-4.19529830e-02	2.90812910e-03
-4.13138375e-02	3.07357097e-03
-3.81596175e-02	3.04819561e-03
-3.27102979e-02	2.83611426e-03
-2.53237498e-02	2.45290854e-03
-1.64724011e-02	1.92451185e-03
-6.71311221e-03	1.28546401e-03
3.34781490e-03	5.76656031e-04
1.30922975e-02	-1.57287387e-04
2.19284596e-02	-8.70819780e-04
2.93266082e-02	-1.52030152e-03
3.48510068e-02	-2.06666890e-03
3.81855368e-02	-2.47778016e-03
3.91517313e-02	-2.73029744e-03
3.77181577e-02	-2.81099498e-03
3.40006630e-02	-2.71742128e-03
2.82535704e-02	-2.45788441e-03
2.08524710e-02	-2.05077246e-03
1.22697637e-02	-1.52326220e-03
3.04453637e-03	-9.09506231e-04
-6.25129487e-03	-2.48419778e-04
-1.50484562e-02	4.18788976e-04
-2.28151955e-02	1.05118794e-03
-2.90894289e-02	1.61062907e-03
-3.35062101e-02	2.06404157e-03
-3.58188898e-02	2.38537304e-03
-3.59127407e-02	2.55706544e-03
-3.38103080e-02	2.57098399e-03
-2.96682602e-02	2.42875216e-03
-2.37660460e-02	2.14148368e-03
-1.64871623e-02	1.72893966e-03
-8.29428468e-03	1.21817352e-03
3.00129971e-04	6.41756702e-04
8.76589764e-03	3.57016936e-05
1.65878131e-02	-5.62785098e-04
2.32969882e-02	-1.11758045e-03
2.84989166e-02	-1.59581259e-03
3.18965872e-02	-1.96979130e-03
3.33072986e-02	-2.21858799e-03
3.26722316e-02	-2.32917736e-03
3.00582978e-02	-2.29708077e-03
2.56522645e-02	-2.12648295e-03
1.97476282e-02	-1.82982574e-03
1.27251496e-02	-1.42691412e-03
5.02833801e-03	-9.43598082e-04
-2.86453850e-03	-4.10117927e-04
-1.04701505e-02	1.40781401e-04
-1.73296682e-02	6.75849791e-04
-2.30363808e-02	1.16332404e-03
-2.72597151e-02	1.57479438e-03
-2.97642410e-02	1.88683731e-03
-3.04225835e-02	2.08232277e-03
-2.92215463e-02	2.15132486e-03
-2.62611829e-02	2.09159009e-03
-2.17469842e-02	1.90854415e-03
-1.59757687e-02	1.61484559e-03
-9.31623705e-03	1.22952105e-03
-2.18546184e-03	7.76740565e-04
4.97719030e-03	2.84311091e-04
1.17370758e-02	-2.18018612e-04
1.76905724e-02	-7.00339469e-04
2.24890725e-02	-1.13434460e-03
2.58592527e-02	-1.49497047e-03
2.76184516e-02	-1.76182326e-03
2.76843049e-02	-1.92031080e-03
2.60781495e-02	-1.96241913e-03
2.29220961e-02	-1.88709383e-03
1.84300531e-02	-1.70020995e-03
1.28933477e-02	-1.41413806e-03
6.66190513e-03	-1.04693730e-03
1.22196852e-04	-6.21227140e-04
-6.32665434e-03	-1.62807287e-04
-1.22971412e-02	3.00891012e-04
-1.74365409e-02	7.42430691e-04
-2.14476093e-02	1.13597649e-03
-2.41055971e-02	1.45879156e-03
-2.52706271e-02	1.69253754e-03
-2.48947668e-02	1.82430479e-03
-2.30234634e-02	1.84731557e-03
-1.97913475e-02	1.76126271e-03
-1.54127556e-02	1.57226707e-03
-1.01676255e-02	1.29245987e-03
-4.38368848e-03	9.39217022e-04
1.58391516e-03	5.34092943e-04
7.37433555e-03	1.01518100e-04
1.26427091e-02	-3.32662000e-04
1.70805561e-02	-7.42720029e-04
2.04336833e-02	-1.10456218e-03
2.25165666e-02	-1.39713708e-03
2.32224112e-02	-1.60365634e-03
2.25283613e-02	-1.71255620e-03
2.04956255e-02	-1.71814525e-03
1.72645903e-02	-1.62090155e-03
1.30452903e-02	-1.42740365e-03
8.10387341e-03	-1.14990096e-03
2.74592395e-03	-8.05550726e-04
-2.70231680e-03	-4.15368106e-04
-7.91368911e-03	-2.95263780e-06
-1.25796267e-02	4.06932341e-04
-1.64282890e-02	7.89842412e-04
-1.92402582e-02	1.12310848e-03
-2.08609064e-02	1.38718016e-03
-2.12087450e-02	1.56677644e-03
-2.02793177e-02	1.65177548e-03
-1.81444658e-02	1.63779121e-03
-1.49470708e-02	1.52640329e-03
-1.08916439e-02	1.32502779e-03
-6.23137345e-03	1.04643760e-03
-1.25244016e-03	7.07962579e-04
3.74343487e-03	3.30418988e-04
8.45715634e-03	-6.31665081e-05
1.26100491e-02	-4.48960131e-04
1.59602308e-02	-8.03766277e-04
1.83166079e-02	-1.10642697e-03
1.95496927e-02	-1.33909070e-03
1.95986328e-02	-1.48827392e-03
1.84740782e-02	-1.54565157e-03
1.62567586e-02	-1.50852930e-03
1.30919005e-02	-1.37997012e-03
9.17985771e-03	-1.16856911e-03
4.76355045e-03	-8.87891556e-04
1.13492375e-04	-5.55610583e-04
-4.48868042e-03	-1.92398531e-04
-8.76718215e-03	1.79358550e-04
-1.24685351e-02	5.36943361e-04
-1.53765350e-02	8.58701146e-04
-1.73248432e-02	1.12535887e-03
-1.82064748e-02	1.32118883e-03
-1.79796411e-02	1.43494573e-03
-1.66696284e-02	1.46052077e-03
-1.43666347e-02	1.39727395e-03
-1.12197272e-02	1.25002617e-03
-7.42731489e-03	1.02871397e-03
-3.22473846e-03	7.47730544e-04
1.13025388e-03	4.24996289e-04
5.37325369e-03	8.08186297e-05
9.24920409e-03	-2.63386374e-04
1.25277090e-02	-5.86429991e-04
1.50167216e-02	-8.68660680e-04
1.65737984e-02	-1.09316640e-03
1.71142577e-02	-1.24679534e-03
1.66157726e-02	-1.32093284e-03
1.51191497e-02	-1.31198831e-03
1.27252753e-02	-1.22156417e-03
9.58844400e-03	-1.05629932e-03
5.90650466e-03	-8.27400060e-04
1.90844560e-03	-5.49890679e-04
-2.15980430e-03	-2.41633650e-04
-6.05048123e-03	7.78170386e-05
-9.52907132e-03	3.88455708e-04
-1.23884559e-02	6.71079270e-04
-1.44612617e-02	9.08477091e-04
-1.56296779e-02	1.08648242e-03
-1.58321600e-02	1.19482091e-03
-1.50666391e-02	1.22770505e-03
-1.33900682e-02	1.18414020e-03
-1.09143656e-02	1.06792614e-03
-7.79903546e-03	8.87357540e-04
-4.24094688e-03	6.54645972e-04
-4.61923228e-04	3.85102897e-04
3.30507643e-03	9.61381574e-05
6.83032306e-03	-1.93860739e-04
9.90134318e-03	-4.66696430e-04
1.23357455e-02	-7.05502391e-04
1.39920719e-02	-8.95784913e-04
1.47780252e-02	-1.02630191e-03
1.46555925e-02	-1.08972523e-03
1.36427813e-02	-1.08304749e-03
1.18118958e-02	-1.00771119e-03
9.28449489e-03	-8.69455595e-04
6.22337885e-03	-6.77895038e-04
2.82212894e-03	-4.45858777e-04
-7.07127437e-04	-1.88537562e-04
-4.14695289e-03	7.75065330e-05
-7.28800968e-03	3.35402516e-04
-9.94181414e-03	5.69036971e-04
-1.19520567e-02	7.64057225e-04
-1.32038061e-02	9.08748775e-04
-1.36300554e-02	9.94733441e-04
-1.32152384e-02	1.01744689e-03
-1.19955359e-02	9.76368783e-04
-1.00559943e-02	8.74994799e-04
-7.52467398e-03	7.20556463e-04
-4.56422594e-03	5.23510341e-04
-1.36145120e-03	2.96832563e-04
1.88448783e-03	5.51662615e-05
4.97445829e-03	-1.86121995e-04
7.72157823e-03	-4.11915909e-04
9.96251718e-03	-6.08291614e-04
1.15671922e-02	-7.63369694e-04
1.24462848e-02	-8.68025182e-04
1.25561453e-02	-9.16413584e-04
1.19008226e-02	-9.06283297e-04
1.05311332e-02	-8.39058757e-04
8.54087246e-03	-7.19693339e-04
6.06044275e-03	-5.56305434e-04
3.24832918e-03	-3.59624419e-04
2.80980104e-04	-1.42284535e-04
-2.65826159e-03	8.19866330e-05
-5.39048138e-03	2.99232825e-04
-7.75207095e-03	4.96132471e-04
-9.60450007e-03	6.60807593e-04
-1.08424005e-02	7.83529592e-04
-1.13994933e-02	8.57280693e-04
-1.12520303e-02	8.78139621e-04
-1.04195803e-02	8.45471527e-04
-8.96315460e-03	7.61914598e-04
-6.98083102e-03	6.33168323e-04
-4.60118504e-03	4.67600268e-04
-1.97496744e-03	2.75698803e-04
7.34434336e-04	6.94078373e-05
3.36114738e-03	-1.38614176e-04
5.74694735e-03	-3.35765147e-04
7.75075734e-03	-5.10253685e-04
9.25694356e-03	-6.51792406e-04
1.01819234e-02	-7.52190440e-04
1.04787129e-02	-8.05812137e-04
1.01391734e-02	-8.09877602e-04
9.19386112e-03	-7.64590370e-04
7.70953077e-03	-6.73087933e-04
5.78448762e-03	-5.41221085e-04
3.54210707e-03	-3.77177781e-04
1.12294817e-03	-1.90975781e-04
-1.32403617e-03	6.14465925e-06
-3.65064383e-03	2.02391684e-04
-5.71836351e-03	3.86117013e-04
-7.40657335e-03	5.46495347e-04
-8.61951632e-03	6.74149481e-04
-9.29165376e-03	7.61686163e-04
-9.39110336e-03	8.04113183e-04
-8.92098954e-03	7.99115126e-04
-7.91866259e-03	7.47173333e-04
-6.45287256e-03	6.51524353e-04
-4.61910489e-03	5.17960212e-04
-2.53339152e-03	3.54482567e-04
-3.24996712e-04	1.70830851e-04
1.87156323e-03	-2.20885207e-05
3.92467587e-03	-2.12839370e-04
5.71347244e-03	-3.90123180e-04
7.13488808e-03	-5.43438774e-04
8.10953413e-03	-6.63696605e-04
8.58605297e-03	-7.43752432e-04
8.54372231e-03	-7.78829480e-04
7.99318502e-03	-7.66804304e-04
6.97529392e-03	-7.08339089e-04
5.55817417e-03	-6.06851778e-04
3.83270938e-03	-4.68324548e-04
1.90674796e-03	-3.00960546e-04
-1.01603314e-04	-1.14707609e-04
-2.07118390e-03	7.93242689e-05
-3.88504561e-03	2.69518484e-04
-5.43734764e-03	4.44442344e-04
-6.63947772e-03	5.93531975e-04
-7.42504923e-03	7.07730768e-04
-7.75349721e-03	7.80042681e-04
-7.61208344e-03	8.05966267e-04
-7.01621830e-03	7.83781934e-04
-6.00810831e-03	7.14673450e-04
-4.65383650e-03	6.02674441e-04
-3.03907404e-03	4.54441189e-04
-1.26369853e-03	2.78863702e-04
5.64345383e-04	8.65370965e-05
2.33556849e-03	-1.10875686e-04
3.94545127e-03	-3.01351705e-04
5.30056564e-03	-4.73243340e-04
6.32394870e-03	-6.15995822e-04
6.95942319e-03	-7.20802227e-04
7.17462546e-03	-7.81154606e-04
6.96258187e-03	-7.93255982e-04
6.34176217e-03	-7.56266340e-04
5.35462893e-03	-6.72365997e-04
4.06479034e-03	-5.46631100e-04
2.55294397e-03	-3.86727938e-04
9.11867624e-04	-2.02444264e-04
-7.59234531e-04	-5.08637853e-06
-2.36068868e-03	1.93220569e-04
-3.79825612e-03	3.80285206e-04
-4.98863917e-03	5.44608067e-04
-5.86426930e-03	6.76097259e-04
-6.37710506e-03	7.66696293e-04
-6.50122907e-03	8.10884238e-04
-6.23410614e-03	8.06016484e-04
-5.59644545e-03	7.52484636e-04
-4.63069183e-03	6.53685632e-04
-3.39825152e-03	5.15802449e-04
-1.97563083e-03	3.47410829e-04
-4.49727700e-04	1.58937525e-04
1.08743691e-03	-3.79949867e-05
2.54423095e-03	-2.31295356e-04
3.83483918e-03	-4.09155414e-04
4.88428804e-03	-5.60779845e-04
5.63277531e-03	-6.77047630e-04
6.03905651e-03	-7.51064208e-04
6.08269772e-03	-7.78570594e-04
5.76507294e-03	-7.58185152e-04
5.10905939e-03	-6.91464576e-04
4.15746091e-03	-5.82782249e-04
2.97026437e-03	-4.39033665e-04
1.62090199e-03	-2.69189382e-04
1.91749447e-04	-8.37252427e-05
-1.23086706e-03	1.06033155e-04
-2.56185463e-03	2.88609991e-04
-3.72241944e-03	4.53078944e-04
-4.64471452e-03	5.89720038e-04
-5.27579666e-03	6.90593964e-04
-5.58066226e-03	7.50000040e-04
-5.54418808e-03	7.64791778e-04
-5.17186889e-03	7.34533257e-04
-4.48931653e-03	6.61489553e-04
-3.54055834e-03	5.50454724e-04
-2.38524453e-03	4.08430612e-04
-1.09493864e-03	2.44178488e-04
2.51281192e-04	6.76727062e-05
1.57164213e-03	-1.10509152e-04
2.78662571e-03	-2.79822178e-04
3.82374792e-03	-4.30377819e-04
4.62188340e-03	-5.53518667e-04
5.13487561e-03	-6.42311348e-04
5.33421893e-03	-6.91930022e-04
5.21065554e-03	-6.99910020e-04
4.77459606e-03	-6.66259133e-04
4.05534444e-03	-5.93422632e-04
3.09918035e-03	-4.86106653e-04
1.96642125e-03	-3.50972651e-04
7.27648003e-04	-1.96222834e-04
-5.40671812e-04	-3.11023459e-05
-1.76089276e-03	1.34651744e-04
-2.85894335e-03	2.91382079e-04
-3.76882963e-03	4.30070129e-04
-4.43661614e-03	5.42850881e-04
-4.82364228e-03	6.23454251e-04
-4.90878076e-03	6.67548966e-04
-4.68960389e-03	6.72970545e-04
-4.18239172e-03	6.39821815e-04
-3.42098778e-03	5.70441778e-04
-2.45457931e-03	4.69246123e-04
-1.34454528e-03	3.42449918e-04
-1.60572634e-04	1.97689561e-04
1.02371410e-03	4.35665911e-05
2.13533587e-03	-1.10859794e-04
3.10646861e-03	-2.56602015e-04
3.87859925e-03	-3.85264644e-04
4.40607184e-03	-4.89526401e-04
4.65880663e-03	-5.63556168e-04
4.62402848e-03	-6.03339513e-04
4.30690355e-03	-6.06897469e-04
3.73005254e-03	-5.74385533e-04
2.93197956e-03	-5.08067807e-04
1.96452345e-03	-4.12168396e-04
8.89499280e-04	-2.92609274e-04
-2.25252711e-04	-1.56650354e-04
-1.31015744e-03	-1.24531786e-05
-2.29826223e-03	1.31405967e-04
-3.12938650e-03	2.66444780e-04
-3.75380485e-03	3.84775504e-04
-4.13523635e-03	4.79567846e-04
-4.25295889e-03	5.45446976e-04
-4.10292434e-03	5.78803165e-04
-3.69781504e-03	5.77994890e-04
-3.06604954e-03	5.43433522e-04
-2.24981222e-03	4.77544800e-04
-1.30224238e-03	3.84609675e-04
-2.83970121e-04	2.70494317e-04
7.40774295e-04	1.42285818e-04
1.70822670e-03	7.85578931e-06
2.55907199e-03	-1.24621538e-04
3.24209341e-03	-2.47167303e-04
3.71726233e-03	-3.52481705e-04
3.95808133e-03	-4.34383850e-04
3.95304322e-03	-4.88180894e-04
3.70612702e-03	-5.10943944e-04
3.23631392e-03	-5.01673983e-04
2.57616898e-03	-4.61347837e-04
1.76959249e-03	-3.92841720e-04
8.68896437e-04	-3.00737497e-04
-6.85986686e-05	-1.91024127e-04
-9.84224078e-04	-7.07133560e-05
-1.82164512e-03	5.26059586e-05
-2.53033339e-03	1.71246610e-04
-3.06861401e-03	2.77904612e-04
-3.40610417e-03	3.66113162e-04
-3.52540089e-03	4.30640397e-04
-3.42292644e-03	4.67806024e-04
-3.10889460e-03	4.75697152e-04
-2.60641721e-03	4.54270166e-04
-1.94982439e-03	4.05332875e-04
-1.18231972e-03	3.32408856e-04
-3.53130754e-04	2.40493528e-04
4.85656179e-04	1.35718437e-04
1.28237272e-03	2.49460504e-05
1.98894992e-03	-8.46782128e-05
2.56380847e-03	-1.86187419e-04
2.97428460e-03	-2.73238028e-04
3.19845164e-03	-3.40509578e-04
3.22623850e-03	-3.84033603e-04
3.05979229e-03	-4.01431107e-04
2.71308104e-03	-3.92044054e-04
2.21077935e-03	-3.56953431e-04
1.58652346e-03	-2.98883961e-04
8.80658785e-04	-2.22003017e-04
1.37631070e-04	-1.31628146e-04
-5.96809860e-04	-3.38635361e-05
-1.27841786e-03	6.48098201e-05
-1.86709802e-03	1.57962691e-04
-2.32923706e-03	2.39636457e-04
-2.63958326e-03	3.04724765e-04
-2.78257408e-03	3.49293364e-04
-2.75304613e-03	3.70817891e-04
-2.55630135e-03	3.68325146e-04
-2.20754321e-03	3.42429999e-04
-1.73073391e-03	2.95267139e-04
-1.15695735e-03	2.30323892e-04
-5.22399100e-04	1.52186830e-04
1.33925572e-04	6.62204361e-05
7.72553566e-04	-2.17996854e-05
1.35592172e-03	-1.06073912e-04
1.85054277e-03	-1.81159969e-04
2.22888613e-03	-2.42323374e-04
2.47086150e-03	-2.85834294e-04
2.56482925e-03	-3.09192191e-04
2.50809180e-03	-3.11264809e-04
2.30685166e-03	-2.92334061e-04
1.97565278e-03	-2.54047747e-04
1.53635150e-03	-1.99282357e-04
1.01668874e-03	-1.31928025e-04
4.48555780e-04	-5.66116528e-05
-1.33939208e-04	2.16220212e-05
-6.96488593e-04	9.76492973e-05
-1.20656975e-03	1.66603444e-04
-1.63528483e-03	2.24185548e-04
-1.95895508e-03	2.66930409e-04
-2.16038544e-03	2.92411092e-04
-2.22973537e-03	2.99370304e-04
-2.16495556e-03	2.87771939e-04
-1.97177481e-03	2.58771604e-04
-1.66324682e-03	2.14610395e-04
-1.25889024e-03	1.58441105e-04
-7.83477425e-04	9.41002859e-05
-2.65545086e-04	2.58427164e-05
2.64285825e-04	-4.19431769e-05
7.75084773e-04	-1.05019759e-04
1.23738096e-03	-1.59565931e-04
1.62482904e-03	-2.02407485e-04
1.91568001e-03	-2.31198282e-04
2.09397744e-03	-2.44542164e-04
2.15041532e-03	-2.42049814e-04
2.08281255e-03	-2.24329206e-04
1.89618049e-03	-1.92912746e-04
1.60238252e-03	-1.50128216e-04
1.21940681e-03	-9.89240564e-05
7.70294771e-04	-4.26620693e-05
2.81786702e-04	1.51077283e-05
-2.17238474e-04	7.08748655e-05
-6.97440855e-04	1.21384005e-04
-1.13071951e-03	1.63825030e-04
-1.49183816e-03	1.95986579e-04
-1.75988393e-03	2.16364878e-04
-1.91947560e-03	2.24223054e-04
-1.96165141e-03	2.19599600e-04
-1.88438469e-03	2.03268078e-04
-1.69269620e-03	1.76653251e-04
-1.39835517e-03	1.41711433e-04
-1.01918484e-03	1.00784775e-04
-5.78011020e-04	5.64403658e-05
-1.01313561e-04	1.13053947e-05
3.82341564e-04	-3.20908429e-05
8.43998453e-04	-7.14584516e-05
1.25603606e-03	-1.04864089e-04
1.59381938e-03	-1.30818086e-04
1.83717830e-03	-1.48328318e-04
1.97162453e-03	-1.56920093e-04
1.98923215e-03	-1.56623730e-04
1.88912660e-03	-1.47933525e-04
1.67755006e-03	-1.31743471e-04
1.36749651e-03	-1.09266144e-04
9.77935961e-04	-8.19417156e-05
5.32672271e-04	-5.13439452e-05
5.89019704e-05	-1.90894294e-05
-4.14439595e-04	1.32446534e-05
-8.58444728e-04	4.41904024e-05
-1.24600451e-03	7.24442571e-05
-1.55347554e-03	9.69063760e-05
-1.76213867e-03	1.16704832e-04
-1.85935841e-03	1.31206259e-04
-1.83936955e-03	1.40015393e-04
-1.70364008e-03	1.42966359e-04
-1.46078612e-03	1.40108590e-04
-1.12604183e-03	1.31689920e-04
-7.20316002e-04	1.18138807e-04
-2.68892464e-04	1.00046802e-04
2.00145048e-04	7.81515503e-05
6.57665623e-04	5.33197862e-05
1.07531151e-03	2.65291262e-05
1.42727142e-03	-1.15291268e-06
1.69189457e-03	-2.85943268e-05
1.85304308e-03	-5.46298700e-05
1.90109646e-03	-7.80989487e-05
1.83354416e-03	-9.78901536e-05
1.65512802e-03	-1.12991409e-04
1.37752542e-03	-1.22543665e-04
1.01859324e-03	-1.25895059e-04
6.01221125e-04	-1.22651706e-04
1.51867392e-04	-1.12720777e-04
-3.01128185e-04	-9.63414300e-05
-7.29346501e-04	-7.40995345e-05
-1.10609033e-03	-4.69228890e-05
-1.40806905e-03	-1.60548391e-05
-1.61685897e-03	1.69942872e-05
-1.72004616e-03	5.05167978e-05
-1.71197928e-03	8.26954131e-05
-1.59408562e-03	1.11704628e-04
-1.37473191e-03	1.35819675e-04
-1.06864116e-03	1.53526065e-04
-6.95905654e-04	1.63622169e-04
-2.80662197e-04	1.65307333e-04
1.50482532e-04	1.58248646e-04
5.70172876e-04	1.42620688e-04
9.52058881e-04	1.19114257e-04
1.27247078e-03	8.89121175e-05
1.51190535e-03	5.36321171e-05
1.65622936e-03	1.52402880e-05
1.69752465e-03	-2.40612098e-05
1.63452327e-03	-6.19645815e-05
1.47260875e-03	-9.61971429e-05
1.22338799e-03	-1.24663244e-04
9.03866339e-04	-1.45578031e-04
5.35284366e-04	-1.57584112e-04
1.41696025e-04	-1.59843175e-04
-2.51615742e-04	-1.52096232e-04
-6.19780582e-04	-1.34688147e-04
-9.39931626e-04	-1.08554435e-04
-1.19264262e-03	-7.51708090e-05
-1.36311973e-03	-3.64683579e-05
-1.44207391e-03	5.28050344e-06
-1.42622194e-03	4.75982717e-05
-1.31838929e-03	8.79523172e-05
-1.12721503e-03	1.23909222e-04
-8.66484747e-04	1.53283876e-04
-5.54142069e-04	1.74274055e-04
-2.11049315e-04	1.85572128e-04
1.40416635e-04	1.86446981e-04
4.77837970e-04	1.76791095e-04
7.80201032e-04	1.57129888e-04
1.02921857e-03	1.28592723e-04
1.21044500e-03	9.28473188e-05
1.31411591e-03	5.20015136e-05
1.33566294e-03	8.47828046e-06
1.27587766e-03	-3.51285298e-05
1.14072206e-03	-7.62090915e-05
9.40806903e-04	-1.12293918e-04
6.90580573e-04	-1.41202273e-04
4.07289546e-04	-1.61173828e-04
1.09785062e-04	-1.70975717e-04
-1.82740952e-04	-1.69978544e-04
-4.52005196e-04	-1.58196751e-04
-6.81785385e-04	-1.36290786e-04
-8.58902304e-04	-1.05530792e-04
-9.73971693e-04	-6.77237408e-05
-1.02188331e-03	-2.51081480e-05
-1.00198417e-03	1.97776178e-05
-9.17963510e-04	6.42457785e-05
-7.77457298e-04	1.05619547e-04
-5.91408250e-04	1.41394012e-04
-3.73232786e-04	1.69387920e-04
-1.37857460e-04	1.87877201e-04
9.93059042e-05	1.95702059e-04
3.23375598e-04	1.92340962e-04
5.20938446e-04	1.77946705e-04
6.80851642e-04	1.53341986e-04
7.94860083e-04	1.19974318e-04
8.57995824e-04	7.98325227e-05
8.68742612e-04	3.53294712e-05
8.28965246e-04	-1.08421953e-05
7.43619706e-04	-5.58728550e-05
6.20274291e-04	-9.70074384e-05
4.68483586e-04	-1.31715253e-04
2.99065214e-04	-1.57847588e-04
1.23333495e-04	-1.73773185e-04
-4.76557067e-05	-1.78482871e-04
-2.03798337e-04	-1.71656467e-04
-3.36530277e-04	-1.53687297e-04
-4.39276628e-04	-1.25662264e-04
-5.07740303e-04	-8.92982045e-05
-5.40020708e-04	-4.68380276e-05
-5.36565918e-04	-9.12752092e-07
-4.99973276e-04	4.56221646e-05
-4.34663173e-04	8.98660495e-05
-3.46458038e-04	1.29056477e-04
-2.42103052e-04	1.60745228e-04
-1.28766525e-04	1.82955316e-04
-1.35563625e-05	1.94308748e-04
9.69151259e-05	1.94116434e-04
1.96892107e-04	1.82424064e-04
2.81743656e-04	1.60010565e-04
3.48130167e-04	1.28338877e-04
3.94066792e-04	8.94619050e-05
4.18890899e-04	4.58895628e-05
4.23147188e-04	4.25451077e-07
4.08409049e-04	-4.40161496e-05
3.77057650e-04	-8.46008780e-05
3.32041028e-04	-1.18759772e-04
2.76634305e-04	-1.44357171e-04
2.14219157e-04	-1.59829686e-04
1.48096475e-04	-1.64286787e-04
8.13410336e-05	-1.57566146e-04
1.67016837e-05	-1.40239923e-04
-4.34545116e-05	-1.13571581e-04
-9.71600859e-05	-7.94262148e-05
-1.42836008e-04	-4.01406127e-05
-1.79262448e-04	1.63790578e-06
-2.05542726e-04	4.31326697e-05
-2.21070613e-04	8.16262363e-05
-2.25508897e-04	1.14643261e-04
-2.18783937e-04	1.40114978e-04
-2.01097295e-04	1.56513959e-04
-1.72951805e-04	1.62949972e-04
-1.35186159e-04	1.59220567e-04
-8.90095595e-05	1.45813305e-04
-3.60265647e-05	1.23859988e-04
2.17578984e-05	9.50467162e-05
8.19621867e-05	6.14867014e-05
1.41886683e-04	2.55653953e-05
1.98610608e-04	-1.02306422e-05
2.49125770e-04	-4.34886718e-05
2.90501730e-04	-7.20359366e-05
3.20072657e-04	-9.40853180e-05
3.35632603e-04	-1.08350423e-04
3.35623378e-04	-1.14122441e-04
3.19298064e-04	-1.11304029e-04
2.86843575e-04	-1.00398733e-04
2.39447673e-04	-8.24577237e-05
1.79299344e-04	-5.89887287e-05
1.09516249e-04	-3.18347164e-05
3.39986050e-05	-3.03193472e-06
-4.27849687e-05	2.53417958e-05
-1.16068082e-04	5.13171860e-05
-1.81096692e-04	7.31710417e-05
-2.33457398e-04	8.95415691e-05
-2.69399845e-04	9.95136176e-05
-2.86128255e-04	1.02668510e-04
-2.82038224e-04	9.90958928e-05
-2.56877999e-04	8.93679483e-05
-2.11818432e-04	7.44790872e-05
-1.49422206e-04	5.57567351e-05
-7.35104015e-05	3.47507916e-05
1.10676402e-05	1.31106935e-05
9.87474619e-05	-7.54035046e-06
1.83625041e-04	-2.57244947e-05
2.59868616e-04	-4.02131154e-05
3.22137019e-04	-5.01081840e-05
3.65973304e-04	-5.48958783e-05
3.88143464e-04	-5.44694168e-05
3.86893371e-04	-4.91205160e-05
3.62102639e-04	-3.95012411e-05
3.15321460e-04	-2.65601858e-05
2.49685049e-04	-1.14586980e-05
1.69709602e-04	4.52582617e-06
8.09827487e-05	2.01018406e-05
-1.02301660e-05	3.40628752e-05
-9.74358402e-05	4.53767029e-05
-1.74385888e-04	5.32580693e-05
-2.35537581e-04	5.72200629e-05
-2.76467586e-04	5.71009719e-05
-2.94206860e-04	5.30654231e-05
-2.87470459e-04	4.55805679e-05
-2.56763679e-04	3.53699277e-05
-2.04355129e-04	2.33491060e-05
-1.34117462e-04	1.05487961e-05
-5.12465435e-05	-1.96869656e-06
3.81207015e-05	-1.31929097e-05
1.27361574e-04	-2.22423389e-05
2.09861991e-04	-2.84295598e-05
2.79512639e-04	-3.13097612e-05
3.31169128e-04	-3.07094643e-05
3.61040872e-04	-2.67337734e-05
3.66978645e-04	-1.97521510e-05
3.48638362e-04	-1.03643167e-05
3.07508032e-04	6.50687030e-07
2.46795286e-04	1.23980361e-05
1.71183608e-04	2.39382057e-05
8.64755730e-05	3.43600755e-05
-8.49841660e-07	4.28505179e-05
-8.41320376e-05	4.87553030e-05
-1.57037734e-04	5.16269117e-05
-2.14044904e-04	5.12559085e-05
-2.50864385e-04	4.76838120e-05
-2.64766609e-04	4.11968173e-05
-2.54788157e-04	3.23011576e-05
-2.21802145e-04	2.16822425e-05
-1.68446983e-04	1.01508794e-05
-9.89190601e-05	-1.41921046e-06
-1.86454322e-05	-1.21577908e-05
6.61380125e-05	-2.12634176e-05
1.48870141e-04	-2.80628018e-05
2.23172320e-04	-3.20598872e-05
2.83340859e-04	-3.29711274e-05
3.24785947e-04	-3.07445143e-05
3.44383038e-04	-2.55611508e-05
3.40709565e-04	-1.78194685e-05
3.14148818e-04	-8.10347487e-06
2.66853231e-04	2.86241621e-06
2.02570335e-04	1.42684590e-05
1.26345342e-04	2.52803481e-05
4.41239495e-05	3.51011122e-05
-3.77133024e-05	4.30295256e-05
-1.12848529e-04	4.85107436e-05
-1.75516872e-04	5.11754998e-05
-2.20951451e-04	5.08650918e-05
-2.45748304e-04	4.76404721e-05
-2.48123127e-04	4.17749605e-05
-2.28040230e-04	3.37313172e-05
-1.87204227e-04	2.41250723e-05
-1.28915847e-04	1.36770066e-05
-5.78038773e-05	3.15845313e-06
2.05450252e-05	-6.66641629e-06
1.00028987e-04	-1.50969826e-05
1.74510832e-04	-2.15470586e-05
2.38297275e-04	-2.55865271e-05
2.86579710e-04	-2.69707470e-05
3.15802120e-04	-2.56556840e-05
3.23927629e-04	-2.17978206e-05
3.10583386e-04	-1.57390536e-05
2.77073231e-04	-7.97791222e-06
2.26258149e-04	8.70552866e-07
1.62314981e-04	1.01230353e-05
9.03934946e-05	1.90806381e-05
1.61998086e-05	2.70818954e-05
-5.44601091e-05	3.35521260e-05
-1.16140252e-04	3.80454201e-05
-1.64181045e-04	4.02761606e-05
-1.95068763e-04	4.01378145e-05
-2.06699778e-04	3.77077237e-05
-1.98529363e-04	3.32377089e-05
-1.71594159e-04	2.71313901e-05
-1.28407653e-04	1.99101340e-05
-7.27382323e-05	1.21703957e-05
-9.28874550e-06	4.53585538e-06
5.66956615e-05	-2.39188047e-06
1.19859095e-04	-8.08016636e-06
1.75170535e-04	-1.21061710e-05
2.18328145e-04	-1.41885710e-05
2.46099659e-04	-1.42076992e-05
2.56571677e-04	-1.22126787e-05
2.49288267e-04	-8.41510144e-06
2.25268457e-04	-3.16986470e-06
1.86902137e-04	3.05522027e-06
1.37733876e-04	9.71855980e-06
8.21532573e-05	1.62494907e-05
2.50179554e-05	2.20949912e-05
-2.87588433e-05	2.67646637e-05
-7.46222754e-05	2.98704163e-05
-1.08756525e-04	3.11576976e-05
-1.28400937e-04	3.05258176e-05
-1.32075481e-04	2.80357566e-05
-1.19697086e-04	2.39048587e-05
-9.25775014e-05	1.84888463e-05
-5.33031677e-05	1.22526006e-05
-5.50741275e-06	5.73204396e-06
4.64457608e-05	-5.09828973e-07
9.78396617e-05	-5.92925544e-06
1.44012870e-04	-1.00466355e-05
1.80762835e-04	-1.24864802e-05
2.04711082e-04	-1.30091522e-05
2.13599126e-04	-1.15318159e-05
2.06489896e-04	-8.13686033e-06
1.83857276e-04	-3.06704423e-06
1.47555661e-04	3.29233420e-06
1.00671408e-04	1.04429120e-05
4.72679533e-05	1.78121172e-05
-7.95468905e-06	2.47983851e-05
-6.00580297e-05	3.08191940e-05
-1.04287800e-04	3.53581279e-05
-1.36485923e-04	3.80072293e-05
-1.53457037e-04	3.85012463e-05
-1.53258364e-04	3.67409917e-05
-1.35387763e-04	3.28038708e-05
-1.00853070e-04	2.69406228e-05
-5.21154791e-05	1.95583997e-05
7.08989871e-06	1.11913762e-05
7.20429838e-05	2.46106774e-06
1.37414653e-04	-5.97064239e-06
1.97699699e-04	-1.34521764e-05
2.47671831e-04	-1.93927293e-05
2.82823498e-04	-2.33086111e-05
2.99754136e-04	-2.48618354e-05
2.96474196e-04	-2.38879052e-05
2.72598841e-04	-2.04105607e-05
2.29413849e-04	-1.46422480e-05
1.69806490e-04	-6.97016691e-06
9.80650241e-05	2.07113504e-06
1.95611772e-05	1.18386096e-05
-5.96603783e-05	2.16280922e-05
-1.33353707e-04	3.07266470e-05
-1.95567303e-04	3.84659020e-05
-2.41124258e-04	4.42723060e-05
-2.66048162e-04	4.77104659e-05
-2.67899912e-04	4.85162390e-05
-2.45997347e-04	4.66170321e-05
-2.01498707e-04	4.21377363e-05
-1.37341600e-04	3.53918209e-05
-5.80405954e-05	2.68582524e-05
3.06421210e-05	1.71459847e-05
1.22128368e-04	6.94872372e-06
2.09524823e-04	-3.00658783e-06
2.86154268e-04	-1.20136421e-05
3.46075663e-04	-1.94388954e-05
3.84551969e-04	-2.47679995e-05
3.98428505e-04	-2.76430264e-05
3.86391379e-04	-2.78876976e-05
3.49084788e-04	-2.55187615e-05
2.89077010e-04	-2.07427377e-05
2.10676745e-04	-1.39383777e-05
1.19613282e-04	-5.62629382e-06
2.26047810e-05	3.57181019e-06
-7.31521305e-05	1.29810829e-05
-1.60531885e-04	2.19248859e-05
-2.33025840e-04	2.97755764e-05
-2.85241823e-04	3.60007940e-05
-3.13318204e-04	4.02017173e-05
-3.15219979e-04	4.21404183e-05
-2.90893551e-04	4.17543211e-05
-2.42267978e-04	3.91568099e-05
-1.73102547e-04	3.46241326e-05
-8.86926071e-05	2.85698295e-05
4.54317421e-06	2.15088986e-05
9.95616667e-05	1.40146997e-05
1.89240950e-04	6.67215303e-06
2.66929858e-04	3.10442520e-08
3.26958190e-04	-5.43680064e-06
3.65067546e-04	-9.37306100e-06
3.78729125e-04	-1.15584066e-05
3.67323854e-04	-1.19259917e-05
3.32171215e-04	-1.05620300e-05
2.76405234e-04	-7.69359712e-06
2.04708255e-04	-3.66486150e-06
1.22924466e-04	1.09610295e-06
3.75846757e-05	6.11700009e-06
-4.46191543e-05	1.09240446e-05
-1.17367229e-04	1.50840630e-05
-1.75210232e-04	1.82423547e-05
-2.13992743e-04	2.01530788e-05
-2.31168097e-04	2.06995788e-05
-2.25979928e-04	1.99029253e-05
-1.99496540e-04	1.79179638e-05
-1.54496304e-04	1.50172320e-05
-9.52143663e-05	1.15641586e-05
-2.69723091e-05	7.97788673e-06
4.42781322e-05	4.69280574e-06
1.12459208e-04	2.11635503e-06
1.71877235e-04	5.88847740e-07
2.17696313e-04	3.48924372e-07
2.46336455e-04	1.50780204e-06
2.55763239e-04	4.03476390e-06
2.45645109e-04	7.75539446e-06
2.17365477e-04	1.23629856e-05
1.73888894e-04	1.74424045e-05
1.19492714e-04	2.25046211e-05
5.93869573e-05	2.70291361e-05
-7.45503851e-07	3.05108044e-05
-5.52495394e-05	3.25070906e-05
-9.89966852e-05	3.26816554e-05
-1.27839884e-04	3.08403799e-05
-1.38985049e-04	2.69564701e-05
-1.31247227e-04	2.11821195e-05
-1.05168667e-04	1.38452648e-05
-6.29875761e-05	5.43118268e-06
-8.45885764e-06	-3.45006792e-06
5.34593391e-05	-1.21081439e-05
1.17027984e-04	-1.98255882e-05
1.76223669e-04	-2.59155900e-05
2.25267820e-04	-2.97797510e-05
2.59143901e-04	-3.09611374e-05
2.74058309e-04	-2.91881333e-05
2.67804766e-04	-2.44052271e-05
2.39999561e-04	-1.67877944e-05
1.92165290e-04	-6.73914226e-06
1.27653148e-04	5.13055454e-06
5.14071161e-05	1.80423634e-05
-3.04132909e-05	3.11013074e-05
-1.10922986e-04	4.33600176e-05
-1.83075324e-04	5.38886980e-05
-2.40254660e-04	6.18461576e-05
-2.76848678e-04	6.65464448e-05
-2.88752497e-04	6.75158180e-05
-2.73761200e-04	6.45354068e-05
-2.31815785e-04	5.76659108e-05
-1.65078874e-04	4.72519805e-05
-7.78299752e-05	3.39054351e-05
2.38153698e-05	1.84680716e-05
1.32343776e-04	1.95639911e-06
2.39407596e-04	-1.45079433e-05
3.36471146e-04	-2.97771642e-05
4.15489268e-04	-4.27599643e-05
4.69564346e-04	-5.25017401e-05
4.93528523e-04	-5.82563167e-05
4.84402860e-04	-5.95437214e-05
4.41694102e-04	-5.61894762e-05
3.67501939e-04	-4.83422101e-05
2.66424257e-04	-3.64679766e-05
1.45263718e-04	-2.13213883e-05
1.25548454e-05	-3.89541852e-06
-1.22054656e-04	1.46466663e-05
-2.48522495e-04	3.30524049e-05
-3.57175814e-04	5.00684164e-05
-4.39461654e-04	6.45294150e-05
-4.88625024e-04	7.54414214e-05
-5.00260503e-04	8.20530212e-05
-4.72692410e-04	8.39093766e-05
-4.07151352e-04	8.08849600e-05
-3.07730418e-04	7.31925480e-05
-1.81121272e-04	6.13677799e-05
-3.61475655e-05	4.62304041e-05
1.16870925e-04	2.88250791e-05
2.66876446e-04	1.03461203e-05
4.02896705e-04	-7.94821959e-06
5.14870902e-04	-2.48255743e-05
5.94414863e-04	-3.91667433e-05
6.35465857e-04	-5.00439907e-05
6.34756551e-04	-5.67846317e-05
5.92080302e-04	-5.90153149e-05
5.10325917e-04	-5.66838910e-05
3.95277683e-04	-5.00574747e-05
2.55194629e-04	-3.96971201e-05
1.00200150e-04	-2.64113000e-05
-5.84720088e-05	-1.11919745e-05
-2.09318090e-04	4.86168328e-06
-3.41426701e-04	2.06259407e-05
-4.45297040e-04	3.50351643e-05
-5.13549990e-04	4.71581849e-05
-5.41477249e-04	5.62626451e-05
-5.27386143e-04	6.18626193e-05
-4.72713588e-04	6.37461685e-05
-3.81900614e-04	6.19811195e-05
-2.62037480e-04	5.68990978e-05
-1.22307351e-04	4.90595654e-05
2.67278285e-05	3.91971791e-05
1.73943291e-04	2.81570634e-05
3.08505378e-04	1.68234888e-05
4.20696733e-04	6.04788839e-06
5.02648418e-04	-3.41790204e-06
5.48922141e-04	-1.09778184e-05
