# Supplementary material for: Observation of angular momentum transfer among crystal lattice modes
Source: Nat Phys. 2026 May 12;22(7):1100–6. doi: 10.1038/s41567-026-03274-8 (PMC13423836; doi:10.1038/s41567-026-03274-8)
Supplement: Supplementary file 13 — Source data for Extended Data Fig. 4a–m. [file 41567_2026_3274_MOESM13_ESM.zip › extended_fig4e_TKE_trajectory_Lin-THz.txt]

Vectorial trajectory of TKE signal for linear THz excitation
TKE at probe 45 (a.u.)	TKE at probe 0 (a.u.)
8.64608421e-04	-1.25129816e-03
-5.02855789e-05	-1.66433158e-04
-5.21883579e-04	2.65886842e-04
-5.65734579e-04	5.43307842e-04
1.03318342e-03	9.12686842e-04
-2.62770579e-04	-3.06615789e-06
9.66031421e-04	-7.85469158e-04
-5.46679579e-04	-9.31565158e-04
-7.63202579e-04	-5.02367158e-04
-1.25501579e-04	2.86143842e-04
3.24194421e-04	4.24195842e-04
-3.81423579e-04	2.52408421e-05
1.30669421e-04	4.10955842e-04
-4.01649579e-04	-8.65152158e-04
-6.73415789e-05	-7.65548158e-04
4.67516421e-04	3.54138421e-05
5.81684421e-04	5.69390842e-04
3.22817421e-04	6.80443842e-04
-2.71457579e-04	1.40980842e-04
1.31833421e-04	-2.75046158e-04
1.40196042e-03	-2.78055158e-04
5.63540421e-04	-3.68543158e-04
1.23358421e-04	4.05667842e-04
-6.86146579e-04	9.71570842e-04
2.79925421e-04	4.89676842e-04
-4.93672579e-04	2.47371842e-04
-2.04331958e-03	-3.04083158e-04
2.96219421e-04	5.00323842e-04
2.70855421e-04	-2.75133158e-04
-5.10980579e-04	-5.82546158e-04
-1.00228658e-03	-2.26127158e-04
-5.85690579e-04	5.62708842e-04
1.50119421e-04	1.45478421e-05
3.17804211e-05	-4.24455158e-04
3.47946421e-04	1.81198842e-04
5.20742105e-06	4.96606842e-04
9.71998421e-04	8.67328421e-05
-1.73351579e-04	3.95562842e-04
-3.61909579e-04	-1.16952616e-03
-2.73164579e-04	-1.43522316e-03
-2.96348579e-04	-3.76614158e-04
1.05604211e-05	7.05445842e-04
3.35219421e-04	4.76046842e-04
-2.59964579e-04	-2.46904158e-04
1.13854211e-05	-4.12537158e-04
-8.94589579e-04	5.90434842e-04
5.31359421e-04	3.21834842e-04
2.35120421e-04	2.02244842e-04
-1.50029958e-03	-5.45492158e-04
2.75142105e-06	-1.12571579e-05
-4.16812579e-04	-5.15788158e-04
3.74476421e-04	-4.09389158e-04
3.97854421e-04	-6.59787158e-04
1.09356042e-03	-5.62914158e-04
3.94915421e-04	2.62384211e-06
-1.87775789e-05	1.97316842e-04
-4.88605789e-05	-7.40762158e-04
-1.34878958e-03	2.89538842e-04
-5.57776579e-04	3.29315842e-04
3.63784421e-04	7.98194842e-04
-9.26566579e-04	3.67598421e-05
-2.56447579e-04	-8.15946158e-04
-1.20766579e-04	1.10947684e-03
-3.94890579e-04	-2.29097158e-04
7.04370421e-04	-1.65121716e-03
1.19292242e-03	-1.10057216e-03
1.05670142e-03	1.86614842e-04
8.73914211e-05	1.83230842e-04
-5.34286579e-04	-3.45642158e-04
-8.28253579e-04	-6.97166158e-04
4.03904211e-05	9.75484842e-04
4.46592421e-04	-7.11132158e-04
3.63441421e-04	-3.45141158e-04
9.73249421e-04	1.01000384e-03
5.42914421e-04	4.36230842e-04
5.33601421e-04	1.14957874e-03
3.92007421e-04	1.32420664e-03
-1.78288579e-04	1.51794574e-03
-4.68065789e-05	6.06356842e-04
7.19898421e-04	6.64981842e-04
-1.16894579e-04	6.96923842e-04
-5.98272579e-04	3.18602842e-04
-2.93105579e-04	1.09561784e-03
2.81905421e-04	1.65825842e-04
-3.04456579e-04	-1.44890158e-04
-8.01470579e-04	-1.63253158e-04
4.03139421e-04	-6.73044158e-04
7.91816421e-04	9.87732842e-04
2.65822421e-04	6.58248842e-04
-3.58902579e-04	6.82406842e-04
-2.31358579e-04	2.11601842e-04
-2.44059579e-04	-3.94903158e-04
-2.36259579e-04	3.36666842e-04
-6.96028579e-04	-2.91790158e-04
3.57218421e-04	-7.63608158e-04
7.85134421e-04	-3.59568158e-04
2.72397421e-04	-2.98360158e-04
-2.25685789e-05	4.50689842e-04
-4.27133579e-04	1.09899284e-03
-2.77752579e-04	-1.78050158e-04
2.07209421e-04	-4.12376158e-04
1.41486421e-04	1.14013842e-04
-7.89715579e-04	-7.22279158e-04
-1.96915789e-05	-1.31982816e-03
4.18331421e-04	3.95725842e-04
1.74142442e-03	1.20502774e-03
6.02246421e-04	1.28280842e-04
-7.32341579e-04	4.24063842e-04
-7.17489579e-04	-6.98435158e-04
-1.37192958e-03	-4.43123158e-04
-8.64930579e-04	3.94990842e-04
-6.56565789e-05	2.59400842e-04
9.18419421e-04	-6.43377158e-04
1.98891421e-04	1.67024842e-04
-8.28524579e-04	1.46399684e-03
-6.87726579e-04	-2.73421158e-04
-2.37761579e-04	-8.14568158e-04
-9.34514579e-04	-1.17984158e-04
-3.91387579e-04	8.28367842e-04
2.46843421e-04	1.02401284e-03
4.51689421e-04	8.10365842e-04
1.58299842e-03	-1.22144158e-04
1.75398042e-03	-1.85015789e-06
4.55668421e-04	1.94547842e-04
-1.79322579e-04	-9.69591579e-05
-4.70570579e-04	1.22599174e-03
-8.69057579e-04	1.31577842e-04
-4.80625789e-05	3.05868421e-05
-9.75375579e-04	7.73208842e-04
3.19195421e-04	-7.31664158e-04
-2.22920579e-04	-2.42179158e-04
2.57573421e-04	-5.97541158e-04
5.31397421e-04	4.93584211e-06
-4.42705789e-05	-3.84395158e-04
6.87917421e-04	-3.57586158e-04
-1.11537958e-03	3.05186842e-04
-3.77955579e-04	5.97402842e-04
-7.92894579e-04	-4.74714158e-04
-1.63755579e-04	-2.29465158e-04
1.50359421e-04	8.69999842e-04
-3.68900579e-04	3.07607842e-04
-4.59726579e-04	-5.95780158e-04
-4.38193579e-04	9.42996842e-04
-5.28244579e-04	-3.99605158e-04
7.61654211e-05	1.76193174e-03
-1.15722458e-03	1.60424584e-03
1.73529421e-04	4.76129842e-04
1.93531421e-04	-3.69151158e-04
1.88944421e-04	5.89508842e-04
-5.91320579e-04	-3.26793158e-04
3.00749421e-04	3.19206842e-04
-1.13159579e-04	4.92459842e-04
1.77078421e-04	7.08811842e-04
2.58048421e-04	1.38147842e-04
-2.56602579e-04	1.01391884e-03
7.67636421e-04	6.32954842e-04
-1.94461579e-04	-4.60020158e-04
-7.58978579e-04	7.94335842e-04
-1.25986579e-04	1.17289264e-03
1.13482942e-03	1.01562484e-03
1.06326442e-03	8.90440842e-04
8.21940421e-04	1.40628421e-05
6.40384421e-04	-1.51580158e-04
9.34679421e-04	-5.47985158e-04
5.24972421e-04	-1.74495158e-04
1.16298421e-04	3.95548842e-04
-4.56618579e-04	-3.59300158e-04
-8.56802579e-04	2.36420842e-04
-9.21487579e-04	9.80057842e-04
7.98097421e-04	-2.31378158e-04
2.60963421e-04	-5.45311158e-04
-6.65432579e-04	-7.95615789e-06
1.26694421e-04	3.92250842e-04
-7.38871579e-04	8.91857842e-04
-1.40670958e-03	5.79298421e-05
-1.00783258e-03	-1.15651616e-03
6.77822421e-04	2.60370842e-04
3.68651421e-04	2.39731842e-04
-1.17492158e-03	7.52144842e-04
-9.19625579e-04	8.37891842e-04
-2.63515579e-04	8.09050842e-04
7.20761421e-04	-3.39108158e-04
5.42542105e-06	-1.40973158e-04
9.79134211e-05	6.11032842e-04
-1.89208579e-04	1.99105842e-04
-3.01640579e-04	2.34049842e-04
-4.48593579e-04	7.82600842e-04
1.08836421e-04	1.40575214e-03
4.23485421e-04	4.58471842e-04
-1.40967958e-03	-1.07417616e-03
-3.75862579e-04	2.10355842e-04
-1.36098579e-04	1.74954842e-04
7.46605421e-04	-1.80930158e-04
-1.46488579e-04	8.05469842e-04
1.13524421e-04	1.17523842e-04
-1.05783158e-03	-8.18906158e-04
-4.05893579e-04	-4.95234158e-04
-3.03140579e-04	-1.86715789e-06
6.46914421e-04	-7.59442158e-04
7.06703421e-04	5.91255842e-04
-6.44415789e-05	3.41592842e-04
2.26813421e-04	6.88447842e-04
6.32237421e-04	2.94813842e-04
-8.15105789e-05	-6.42682158e-04
-6.17707579e-04	-7.55925158e-04
-1.50148958e-03	-4.45736158e-04
9.17642105e-06	4.16227842e-04
-6.18083579e-04	-4.03911579e-05
-2.58135579e-04	-3.12752158e-04
5.13448421e-04	3.29296842e-04
-6.66482579e-04	-1.09417016e-03
-8.43210579e-04	-3.28343158e-04
-3.76478579e-04	-1.89734116e-03
-2.83914579e-04	-2.00229158e-04
3.50264421e-04	-9.37940158e-04
5.99977421e-04	2.38996842e-04
1.81304211e-05	-3.16730158e-04
1.44682142e-03	-7.25946158e-04
8.45280421e-04	2.09706842e-04
6.68325421e-04	-9.23281579e-05
3.05391421e-04	-9.64711579e-05
3.26698421e-04	-1.07466716e-03
1.47866142e-03	-6.06191579e-05
7.18088421e-04	-3.64762158e-04
7.36694211e-05	1.28933842e-04
-9.44336579e-04	-3.52007158e-04
1.89715421e-04	-5.03210158e-04
1.06969421e-04	-4.53486158e-04
-1.69853958e-03	1.13828421e-05
-7.34198579e-04	9.29336842e-04
-8.40293579e-04	-4.64191579e-05
-9.87483579e-04	1.89205842e-04
5.23905421e-04	-4.22108158e-04
1.52165342e-03	-2.45935158e-04
-1.29232958e-03	9.69484211e-06
-2.20028958e-03	-2.70411579e-05
3.02045421e-04	3.29702842e-04
5.61495421e-04	4.18799842e-04
-7.83775789e-05	1.11066842e-04
-1.89110579e-04	4.71232842e-04
8.24245421e-04	-6.83511158e-04
8.33208421e-04	-1.79071158e-04
3.33272421e-04	-1.69984158e-04
7.20053421e-04	1.17833842e-04
7.01431421e-04	1.70524842e-04
8.17253421e-04	-9.82553158e-04
-4.97305789e-05	9.51618421e-05
1.93430842e-03	-2.99519158e-04
2.64195242e-03	-2.94102158e-04
1.53863442e-03	-1.42944116e-03
1.27076042e-03	-9.89258158e-04
9.01484211e-05	-2.31471316e-03
1.32008642e-03	-2.53147416e-03
1.19446742e-03	-5.27487158e-04
4.56571421e-04	-1.04512416e-03
3.95742421e-04	-1.81764158e-04
1.31722421e-04	-7.66673158e-04
-2.78225789e-05	-1.35096716e-03
3.97389421e-04	-7.71308158e-04
7.91668421e-04	-1.08605116e-03
3.33726421e-04	-8.43270158e-04
-4.11751579e-04	-1.42433416e-03
-1.46118958e-03	-5.90433158e-04
-7.96621579e-04	-1.21913716e-03
-1.57194958e-03	-1.02428716e-03
-1.13208958e-03	-8.12460158e-04
-1.13438579e-04	-1.54925116e-03
7.25193421e-04	-1.65158916e-03
1.13043442e-03	-9.96034158e-04
1.22330742e-03	-1.08573316e-03
1.29369242e-03	-2.57193016e-03
2.45824842e-03	-1.38471816e-03
2.06807242e-03	-7.33738158e-04
2.12835542e-03	-1.14916116e-03
2.13736342e-03	-1.37589616e-03
1.76185642e-03	-2.26918616e-03
2.02774942e-03	-2.56006716e-03
2.96574542e-03	-2.49773416e-03
8.67820421e-04	-2.05075516e-03
8.68301421e-04	-1.06709616e-03
1.10176442e-03	-9.99376158e-04
-6.15375789e-05	-2.20066016e-03
-2.80487579e-04	-1.83975716e-03
-5.68261579e-04	-2.05685216e-03
-1.32996958e-03	-1.73338216e-03
-8.64249579e-04	-2.07253616e-03
-1.47756958e-03	-3.82358016e-03
-1.37627958e-03	-2.94329916e-03
-1.28411958e-03	-2.36894816e-03
-1.75342958e-03	-1.18881916e-03
-3.47505579e-04	-1.85868916e-03
-6.00032579e-04	-2.19111716e-03
-2.66964579e-04	-2.95936216e-03
-2.14838579e-04	-1.44768916e-03
6.84524211e-05	-1.80644416e-03
1.48918842e-03	-2.17606716e-03
7.53413421e-04	-2.06836816e-03
7.21740421e-04	-2.14712116e-03
7.46869421e-04	-2.30324216e-03
1.46936942e-03	-3.11071316e-03
3.87974211e-05	-3.59897116e-03
1.15039421e-04	-2.25056116e-03
-1.30093958e-03	-2.77929316e-03
-8.43635579e-04	-3.07506716e-03
-2.28309579e-04	-2.12372916e-03
-1.55898958e-03	-7.50786158e-04
-2.08320958e-03	-9.27733158e-04
-1.76563958e-03	-1.35864116e-03
-2.42307958e-03	-2.03453516e-03
-2.63440958e-03	-1.77520816e-03
-2.78481958e-03	-1.33465716e-03
-1.17128558e-03	-1.85741916e-03
-2.02456958e-03	-9.01059158e-04
-2.00902958e-03	-1.91976216e-03
-1.54746958e-03	-3.70803716e-03
-2.88571579e-04	-2.20287816e-03
1.05695421e-04	-1.63373816e-03
5.88051421e-04	-7.78101158e-04
2.14101642e-03	-1.09821316e-03
3.22501042e-03	-1.84593416e-03
2.52786742e-03	-1.18176016e-03
2.80594242e-03	-7.76380158e-04
3.92978942e-03	-2.05370616e-03
3.64584142e-03	-2.83475516e-03
2.99545342e-03	-1.68084216e-03
3.72403242e-03	-2.79496116e-03
3.52871042e-03	-2.40547816e-03
3.64833742e-03	-2.50690316e-03
3.56542642e-03	-1.91948516e-03
3.49663642e-03	-2.91107116e-03
3.48650342e-03	-2.71727716e-03
3.81403642e-03	-2.16387616e-03
3.84180442e-03	-2.00758016e-03
4.37177942e-03	-4.72901316e-03
5.94549142e-03	-3.61740916e-03
5.84694342e-03	-2.46738316e-03
7.05330342e-03	-2.86670016e-03
6.59057242e-03	-2.69408316e-03
6.62772142e-03	-3.22774516e-03
6.62312342e-03	-2.53607816e-03
6.87637242e-03	-3.49218516e-03
6.00706142e-03	-2.27637416e-03
6.79232142e-03	-1.46262016e-03
4.83482342e-03	-8.80063158e-04
4.99329442e-03	-2.08408716e-03
2.89408642e-03	-1.23861416e-03
2.22224542e-03	-2.13175616e-03
2.03036142e-03	-8.83536158e-04
1.40086342e-03	-2.36864158e-04
-4.29065579e-04	-1.04305116e-03
-1.58281958e-03	-1.87715789e-06
-2.50743958e-03	6.54180842e-04
-2.12358958e-03	1.57243144e-03
-8.73995789e-05	1.31447054e-03
2.40472442e-03	1.97843534e-03
7.31139442e-03	1.49459134e-03
1.08494844e-02	1.32780954e-03
1.61258224e-02	1.99254494e-03
2.46855404e-02	2.25083894e-03
3.36789204e-02	2.40168842e-04
4.37930004e-02	-1.31839716e-03
5.47743204e-02	-3.03614416e-03
6.55944604e-02	-4.15804816e-03
8.01938004e-02	-5.78124316e-03
9.13147104e-02	-8.39977916e-03
1.01387760e-01	-9.73225916e-03
1.14997560e-01	-1.21392192e-02
1.25040660e-01	-1.41270492e-02
1.34291660e-01	-1.53895292e-02
1.42557660e-01	-1.70560492e-02
1.45663260e-01	-1.87207792e-02
1.45734560e-01	-2.04830092e-02
1.44082260e-01	-2.12708692e-02
1.37570860e-01	-2.21687192e-02
1.33394460e-01	-2.15393492e-02
1.22052260e-01	-2.20072192e-02
1.07777710e-01	-1.91894392e-02
8.59385604e-02	-1.69740992e-02
6.57230304e-02	-1.44872292e-02
4.74551404e-02	-1.31245992e-02
3.10090604e-02	-1.04640592e-02
1.88247104e-02	-7.42425116e-03
8.29650742e-03	-6.84918616e-03
6.28768421e-04	-5.77679016e-03
-8.11355789e-05	-3.25497116e-03
3.89836542e-03	-2.71057616e-03
1.16967794e-02	-2.45845716e-03
2.86722704e-02	-4.39247816e-03
4.80645404e-02	-5.98104516e-03
7.48889004e-02	-9.22105916e-03
1.01746770e-01	-1.27543192e-02
1.31189460e-01	-1.67917992e-02
1.54413960e-01	-2.09498292e-02
1.71814360e-01	-2.46711892e-02
1.91492360e-01	-2.67232292e-02
2.05639860e-01	-2.93466292e-02
2.16503860e-01	-3.30373692e-02
2.15984260e-01	-3.47758592e-02
2.04463560e-01	-3.58465192e-02
1.85977360e-01	-3.48296892e-02
1.65138760e-01	-3.31806892e-02
1.44993660e-01	-3.14474592e-02
1.20270560e-01	-2.91715692e-02
9.11530304e-02	-2.53621092e-02
5.99454704e-02	-2.24305892e-02
2.59948404e-02	-1.80876992e-02
5.09528742e-03	-1.51014592e-02
-6.51612958e-03	-1.20825192e-02
-9.44301958e-03	-1.09309892e-02
-5.60181958e-03	-1.01861992e-02
4.48881442e-03	-9.34578916e-03
2.15495604e-02	-9.10477916e-03
3.98309704e-02	-1.00428792e-02
7.22934604e-02	-1.13804292e-02
9.58325304e-02	-1.42210192e-02
1.27472860e-01	-1.59483692e-02
1.62842460e-01	-1.84252392e-02
1.83607760e-01	-2.23539792e-02
1.98954160e-01	-2.46971092e-02
2.04072560e-01	-2.50857992e-02
2.05634260e-01	-2.61471692e-02
1.99924760e-01	-2.83879392e-02
1.82604760e-01	-2.66420192e-02
1.63396460e-01	-2.63182692e-02
1.26038560e-01	-2.32518392e-02
8.84361504e-02	-2.22656992e-02
5.97758904e-02	-1.96501892e-02
2.86267504e-02	-1.70380392e-02
3.91999142e-03	-1.48327492e-02
-1.45623996e-02	-1.32306792e-02
-3.34763296e-02	-1.00673192e-02
-4.20730896e-02	-7.96224916e-03
-4.37487996e-02	-6.34209616e-03
-3.35350396e-02	-6.38036916e-03
-1.56958996e-02	-5.65078416e-03
8.11617842e-03	-8.13699916e-03
4.20512104e-02	-1.01498092e-02
7.13303704e-02	-1.19241992e-02
9.95042304e-02	-1.40766892e-02
1.32484460e-01	-1.64355892e-02
1.57410860e-01	-1.93179092e-02
1.81383160e-01	-2.07608192e-02
1.94648560e-01	-2.40261292e-02
2.03662160e-01	-2.47452292e-02
2.00317460e-01	-2.75058092e-02
1.93538560e-01	-2.85275092e-02
1.79591160e-01	-2.71099092e-02
1.60139960e-01	-2.55502792e-02
1.29837860e-01	-2.44998892e-02
9.73144204e-02	-2.37792892e-02
5.36423304e-02	-1.93750492e-02
2.17507704e-02	-1.80048892e-02
-9.18753958e-03	-1.55350892e-02
-3.28444796e-02	-1.29212492e-02
-5.00835896e-02	-1.04098492e-02
-6.33749796e-02	-9.20292916e-03
-6.81560196e-02	-7.07773216e-03
-6.10818196e-02	-5.51935416e-03
-5.05446196e-02	-4.69677916e-03
-2.59324496e-02	-5.97480816e-03
-5.04095579e-04	-6.54563316e-03
3.12418404e-02	-8.11561916e-03
5.72645704e-02	-9.13816916e-03
8.04626504e-02	-9.63195916e-03
1.09996460e-01	-1.23118592e-02
1.29775760e-01	-1.39498892e-02
1.51944460e-01	-1.56149392e-02
1.64094460e-01	-1.60471092e-02
1.69635760e-01	-1.86247592e-02
1.63983760e-01	-1.94662992e-02
1.51162060e-01	-1.83314392e-02
1.27140260e-01	-1.74485892e-02
1.05763390e-01	-1.57219492e-02
7.80805004e-02	-1.56545192e-02
5.10243204e-02	-1.44517892e-02
1.18235274e-02	-1.26880392e-02
-1.54541796e-02	-8.91360916e-03
-4.50991196e-02	-8.07420916e-03
-6.88048896e-02	-6.79624616e-03
-7.75363696e-02	-4.07568116e-03
-8.08665796e-02	-3.55769316e-03
-7.89322296e-02	-3.64073416e-03
-6.79691696e-02	-3.23076516e-03
-5.61597296e-02	-3.38501716e-03
-3.04519196e-02	-4.31803216e-03
-2.08076958e-03	-6.57352416e-03
2.83556904e-02	-7.99146916e-03
6.12576704e-02	-9.94744916e-03
8.89176204e-02	-1.25344692e-02
1.16475760e-01	-1.41309592e-02
1.36251460e-01	-1.55279692e-02
1.42953060e-01	-1.74727792e-02
1.48627060e-01	-1.96688692e-02
1.47665960e-01	-1.94272092e-02
1.40651460e-01	-2.03847192e-02
1.21714060e-01	-1.95833792e-02
9.66245604e-02	-1.80823392e-02
7.01374904e-02	-1.64232492e-02
4.01959404e-02	-1.43009792e-02
1.48369164e-02	-1.22881592e-02
-1.10594696e-02	-1.11532392e-02
-2.96704996e-02	-8.76912916e-03
-4.51884196e-02	-7.31172416e-03
-6.48001696e-02	-4.94353716e-03
-7.66492296e-02	-3.17779716e-03
-8.05423596e-02	-2.37281316e-03
-7.50715796e-02	-6.85822158e-04
-6.59523696e-02	-1.58198016e-03
-5.06994296e-02	-2.26139516e-03
-2.91153996e-02	-1.42853916e-03
-7.58951958e-03	-4.05531316e-03
1.72535364e-02	-4.35371816e-03
4.59023204e-02	-6.80062616e-03
7.69495204e-02	-7.58151516e-03
1.01998260e-01	-9.68781916e-03
1.20592760e-01	-1.11278492e-02
1.28660960e-01	-1.29930192e-02
1.30908660e-01	-1.39173192e-02
1.26728960e-01	-1.30580192e-02
1.18249660e-01	-1.33597492e-02
1.02218000e-01	-1.17644492e-02
8.73596704e-02	-1.05105292e-02
6.08520404e-02	-9.83117916e-03
3.25013504e-02	-8.37981916e-03
9.94343542e-03	-6.94194116e-03
-1.96828796e-02	-5.68661516e-03
-3.63258396e-02	-5.63058816e-03
-5.59694796e-02	-3.42184016e-03
-6.45633996e-02	-2.30911416e-03
-7.16917196e-02	-2.04370716e-03
-7.29235996e-02	-7.56563158e-04
-6.53323496e-02	-1.93160516e-03
-5.28628196e-02	-2.32610616e-03
-3.78829996e-02	-3.72473716e-03
-1.53609296e-02	-4.58079916e-03
1.82041742e-03	-7.68561116e-03
2.27750804e-02	-7.99980916e-03
4.70590904e-02	-8.56477916e-03
7.33970104e-02	-1.03772892e-02
9.46506804e-02	-1.11561792e-02
1.06171180e-01	-1.41562292e-02
1.14602760e-01	-1.48496692e-02
1.17987760e-01	-1.64304392e-02
1.16223660e-01	-1.73380092e-02
1.09027760e-01	-1.58315092e-02
9.43944404e-02	-1.58929692e-02
8.15901504e-02	-1.56889892e-02
6.04867404e-02	-1.43832392e-02
3.80993504e-02	-1.28371392e-02
1.31332604e-02	-1.10289392e-02
-9.26590958e-03	-8.19526916e-03
-3.11406496e-02	-6.83770616e-03
-4.72101296e-02	-4.61698516e-03
-5.75260096e-02	-3.05804516e-03
-6.60698596e-02	-1.81403016e-03
-6.88890996e-02	9.55220842e-04
-6.46227296e-02	1.20695714e-03
-5.68440496e-02	1.70372574e-03
-4.49271696e-02	1.62715714e-03
-2.42187396e-02	1.12457184e-03
-4.05269958e-03	2.32938421e-05
1.48173624e-02	-8.24698158e-04
3.13711504e-02	-1.02860816e-03
5.15104004e-02	-3.09833816e-03
6.96724804e-02	-4.72499316e-03
8.17171104e-02	-5.23204716e-03
8.92449204e-02	-7.07601016e-03
9.60208704e-02	-7.27454116e-03
9.45513904e-02	-8.33855916e-03
8.72886504e-02	-8.98793916e-03
7.88349804e-02	-8.22743916e-03
6.21907504e-02	-8.43042916e-03
4.68238204e-02	-7.39024316e-03
3.23981504e-02	-6.08057716e-03
1.69641474e-02	-4.82780916e-03
-5.20181958e-03	-3.69918916e-03
-2.28515296e-02	-1.66457516e-03
-3.66448996e-02	-1.37400016e-03
-4.74242496e-02	2.14786842e-04
-5.27112996e-02	5.42532842e-04
-5.47408196e-02	1.81751594e-03
-5.49248896e-02	4.89516842e-04
-4.94813396e-02	7.67908842e-04
-4.21054296e-02	1.16743924e-03
-3.11678396e-02	-2.39730158e-04
-1.60872196e-02	-1.37119816e-03
3.13441742e-03	-2.61957916e-03
2.02735604e-02	-4.09485616e-03
3.78179604e-02	-5.35854716e-03
5.02976404e-02	-5.01152216e-03
6.05330704e-02	-6.61294616e-03
6.90215904e-02	-8.90276916e-03
7.27513804e-02	-9.58384916e-03
7.36192604e-02	-9.32737916e-03
6.88680704e-02	-8.46851916e-03
6.10151704e-02	-9.03307916e-03
4.96094704e-02	-8.30756916e-03
3.56655804e-02	-8.72905916e-03
2.44215504e-02	-8.82804916e-03
1.15047984e-02	-7.22199816e-03
1.92598421e-04	-4.05605616e-03
-8.92253958e-03	-4.59689116e-03
-2.13521496e-02	-3.03125616e-03
-3.11064396e-02	-1.21431716e-03
-4.00574696e-02	-9.99187158e-04
-4.34217896e-02	-1.15902816e-03
-4.32248396e-02	5.01697842e-04
-3.84628596e-02	3.30374842e-04
-3.20061096e-02	5.12078421e-05
-2.43212596e-02	4.33978842e-04
-1.29636996e-02	-1.97361016e-03
-3.22115958e-03	-9.58509158e-04
1.39593604e-02	-1.41462716e-03
2.70632704e-02	-2.77908316e-03
3.88794604e-02	-3.50154216e-03
4.75794004e-02	-4.18970616e-03
5.50016304e-02	-4.46452416e-03
6.08645904e-02	-5.23631216e-03
6.16367304e-02	-6.52804416e-03
6.18442004e-02	-6.75920616e-03
5.70402904e-02	-5.22136916e-03
5.05628904e-02	-5.83089116e-03
3.78987304e-02	-5.95738916e-03
2.84025304e-02	-5.30324716e-03
1.35672174e-02	-4.10790316e-03
2.80293542e-03	-3.38407416e-03
-7.60837958e-03	-2.30417016e-03
-1.67532296e-02	-1.66999016e-03
-2.63292596e-02	-1.28627116e-03
-3.27660496e-02	-1.74735816e-03
-3.72508496e-02	-2.63320158e-04
-3.74298996e-02	-3.05762158e-04
-3.53815096e-02	-2.83926158e-04
-3.35684396e-02	-1.07324116e-03
-2.53998296e-02	-1.70752516e-03
-1.69381696e-02	-1.15558916e-03
-8.52274958e-03	-2.13104316e-03
5.16455242e-03	-1.20699616e-03
1.63450414e-02	-3.38841016e-03
2.73870004e-02	-3.92653516e-03
3.70487804e-02	-4.47945816e-03
4.34598904e-02	-5.71488816e-03
4.69557704e-02	-6.13507016e-03
4.91271804e-02	-5.64479616e-03
4.89773104e-02	-6.83064716e-03
4.82541604e-02	-7.67824816e-03
4.27952404e-02	-6.32411316e-03
3.61879804e-02	-6.76502416e-03
2.61083304e-02	-7.08947616e-03
1.33820414e-02	-5.15161116e-03
4.31871242e-03	-3.96536516e-03
-4.92677958e-03	-3.93808616e-03
-1.54317096e-02	-2.49780116e-03
-2.21119996e-02	-2.14922316e-03
-3.01119996e-02	-8.11806158e-04
-3.50749296e-02	-3.74813158e-04
-3.76908996e-02	6.04178421e-05
-3.53814596e-02	-6.79755158e-04
-2.98787196e-02	2.01869842e-04
-2.44196196e-02	1.46617294e-03
-1.77728496e-02	-1.70756158e-04
-9.10326958e-03	-1.69341016e-03
1.24527542e-03	-2.39463216e-03
9.03241202e-03	-2.45674616e-03
1.74504814e-02	-3.09774316e-03
2.88015304e-02	-3.99966616e-03
3.59546504e-02	-4.93799116e-03
4.15506304e-02	-4.29708816e-03
4.28588004e-02	-4.37394316e-03
4.39510004e-02	-4.82963616e-03
4.14472704e-02	-5.82236916e-03
3.94905604e-02	-4.83439816e-03
3.38713804e-02	-5.41762016e-03
2.75558404e-02	-5.07793316e-03
1.68466664e-02	-3.08499516e-03
8.78652735e-03	-3.81428516e-03
-8.70050579e-04	-2.22272416e-03
-1.02561196e-02	-1.21283016e-03
-1.76533996e-02	-7.57227158e-04
-2.37458396e-02	-1.36849916e-03
-2.68629296e-02	8.68798421e-05
-2.85855796e-02	-1.74433158e-04
-2.86227096e-02	-1.51599516e-03
-2.75451496e-02	-5.44254158e-04
-2.38091196e-02	-1.02310416e-03
-1.75248696e-02	-2.20251579e-05
-6.72517958e-03	-4.28511158e-04
-3.29527579e-04	-2.17482716e-03
7.94601672e-03	-2.08867516e-03
1.45306064e-02	-2.69472916e-03
2.28810704e-02	-2.39132716e-03
2.82186004e-02	-3.65635616e-03
3.52999004e-02	-4.82215616e-03
3.87377704e-02	-4.38859316e-03
4.12810504e-02	-5.00391116e-03
3.94817904e-02	-5.03295516e-03
3.60420904e-02	-5.12177216e-03
3.23210704e-02	-4.08424116e-03
2.79290604e-02	-4.68580616e-03
2.18749704e-02	-3.91790216e-03
1.27750944e-02	-2.71370816e-03
6.59367742e-03	-2.05863316e-03
-2.20083958e-03	-1.26529216e-03
-7.69339958e-03	-1.07804216e-03
-1.38987496e-02	-1.35586616e-03
-1.93329896e-02	1.58737842e-04
-2.27799196e-02	1.29015534e-03
-2.40919496e-02	1.14968842e-04
-2.30639596e-02	-1.16674516e-03
-2.09315496e-02	-2.85811158e-04
-1.61456496e-02	-1.99976158e-04
-1.11988096e-02	2.82252842e-04
-3.31972958e-03	-8.89955158e-04
4.47210342e-03	-2.87316158e-04
9.93138142e-03	-8.39893158e-04
1.49841284e-02	-6.98060158e-04
2.30637904e-02	-1.95688616e-03
2.79549404e-02	-2.60073816e-03
3.21114404e-02	-4.57064316e-03
3.39068304e-02	-4.04360416e-03
3.30260504e-02	-4.08191616e-03
3.20682904e-02	-3.60252316e-03
2.87501404e-02	-3.61196416e-03
2.42904704e-02	-2.82098516e-03
1.91628404e-02	-2.88175416e-03
1.19612784e-02	-3.26360116e-03
4.79590942e-03	-3.55115516e-03
-2.06366958e-03	-1.71412016e-03
-9.47053958e-03	-2.31186516e-03
-1.35114096e-02	-2.40218216e-03
-1.97185796e-02	-1.25629216e-03
-2.27403696e-02	7.51288842e-04
-2.20955996e-02	7.47300842e-04
-2.03699396e-02	-4.19863158e-04
-2.01188696e-02	-7.18513158e-04
-1.60919696e-02	-7.69254158e-04
-1.22905196e-02	-7.57327158e-04
-6.37333958e-03	-6.65291158e-04
6.30540421e-04	-8.05772158e-04
7.01498442e-03	-9.07663158e-04
1.21334584e-02	-2.95855716e-03
1.57237494e-02	-2.81267116e-03
2.14726404e-02	-3.02168816e-03
2.27671704e-02	-3.19405816e-03
2.50660304e-02	-2.49448716e-03
2.48304804e-02	-3.00724516e-03
2.47462104e-02	-3.60308516e-03
2.36769704e-02	-3.72222816e-03
2.04958004e-02	-4.39805616e-03
1.74240764e-02	-3.42029516e-03
1.24622764e-02	-3.55696416e-03
6.69777542e-03	-2.28551316e-03
-6.80699579e-04	-2.18348216e-03
-4.41990958e-03	-1.00749916e-03
-8.24519958e-03	2.37645842e-04
-1.44013996e-02	1.74234842e-04
-1.72372196e-02	-9.38806158e-04
-1.86141296e-02	-3.22902158e-04
-1.86069396e-02	7.12568842e-04
-1.76184196e-02	-4.64981579e-05
-1.41057896e-02	1.95618842e-04
-1.24452296e-02	-7.71468158e-04
-7.90653958e-03	-3.78569158e-04
-2.46475958e-03	-2.87347158e-04
2.75123842e-03	-1.85677158e-04
8.67316292e-03	-1.64510916e-03
1.33475604e-02	-1.68541816e-03
1.68999284e-02	-2.14324516e-03
2.15336304e-02	-3.17286416e-03
2.24447004e-02	-2.41255416e-03
2.40448104e-02	-1.99026516e-03
2.44379904e-02	-3.17366716e-03
2.37124804e-02	-3.77726616e-03
2.20754604e-02	-3.99088716e-03
1.96758604e-02	-3.56776616e-03
1.44174864e-02	-1.76705016e-03
1.06862754e-02	-1.91667416e-03
5.84343142e-03	-1.85130416e-03
-5.08921579e-04	-2.31593416e-03
-4.31216958e-03	-6.07169158e-04
-7.09182958e-03	-9.03036158e-04
-1.07464496e-02	2.43821842e-04
-1.31821596e-02	8.52152842e-04
-1.25510996e-02	5.40586842e-04
-1.31290996e-02	8.98495842e-04
-1.15778396e-02	1.38814134e-03
-8.44876958e-03	1.25954224e-03
-5.08567958e-03	7.49222842e-04
-2.00914958e-03	5.95234842e-04
2.04796042e-03	1.39559664e-03
6.41669742e-03	-5.73544158e-04
1.09978694e-02	-6.17035158e-04
1.52191534e-02	-5.70011158e-04
1.75230714e-02	-1.22775316e-03
1.97904204e-02	-1.00097116e-03
2.23035604e-02	-9.39296158e-04
2.24106004e-02	-1.85733816e-03
2.20659704e-02	-2.00155316e-03
1.98217604e-02	-2.15940916e-03
1.77765074e-02	-1.74991016e-03
1.32698684e-02	-1.91261416e-03
1.00401314e-02	-1.31699716e-03
6.24801242e-03	-3.62951158e-04
2.36683442e-03	-1.22345916e-03
-2.93798958e-03	-9.53636158e-04
-5.74992958e-03	-1.21763716e-03
-8.16232958e-03	-2.78817158e-04
-1.01375496e-02	1.44588421e-05
-1.20907396e-02	1.19735434e-03
-1.15133796e-02	4.52472842e-04
-1.12485496e-02	-2.03060158e-04
-9.96123958e-03	-5.36530158e-04
-7.02444958e-03	-8.15025158e-04
-5.13389958e-03	3.50238421e-05
-1.13914858e-03	5.26165842e-04
1.31069542e-03	-6.57511158e-04
5.97872842e-03	-4.73548158e-04
1.04706264e-02	-7.38025158e-04
1.28229054e-02	-7.86705158e-04
1.38387494e-02	-1.39068158e-04
1.58157374e-02	-3.54063158e-04
1.55367454e-02	-1.75387516e-03
1.62226674e-02	-1.94787616e-03
1.56374374e-02	-2.59215116e-03
1.42771514e-02	-1.83845616e-03
1.16795914e-02	-1.43083816e-03
7.87736912e-03	-1.27774816e-03
4.50648742e-03	-1.21553316e-03
-3.49164579e-04	-6.65972158e-04
-3.03680958e-03	3.10258421e-05
-6.21460958e-03	-5.71846158e-04
-9.38760958e-03	1.65374454e-03
-1.17484996e-02	-5.98115789e-06
-1.19036296e-02	-2.23850158e-04
-1.20078996e-02	1.44048842e-04
-1.12359496e-02	-2.68409158e-04
-1.11161396e-02	1.30974842e-04
-7.05513958e-03	1.25426764e-03
-4.80383958e-03	5.59421842e-04
-1.81419958e-03	4.54162842e-04
-1.60818579e-04	2.25132842e-04
2.69808542e-03	-8.50508158e-04
5.07859242e-03	-4.88437158e-04
7.98172742e-03	-9.85157158e-04
9.75510772e-03	-9.84026158e-04
1.20651234e-02	-7.90510158e-04
1.34190644e-02	3.27802842e-04
1.41830434e-02	3.04118421e-05
1.34819044e-02	-8.59888158e-04
1.17385054e-02	-1.01977416e-03
9.34587472e-03	-1.14566716e-03
6.19762142e-03	-1.69375158e-04
4.77131542e-03	-3.80425158e-04
3.60245842e-03	-5.57379158e-04
1.22492342e-03	-3.61996158e-04
-2.98293958e-03	2.83006842e-04
-4.06951958e-03	3.07724842e-04
-6.48312958e-03	1.68174244e-03
-8.44713958e-03	1.07336584e-03
-8.37621958e-03	4.56911842e-04
-8.82080958e-03	1.01206484e-03
-7.07658958e-03	6.09297842e-04
-5.79582958e-03	5.82910842e-04
-4.32672958e-03	1.24290184e-03
-1.50046958e-03	-3.17840158e-04
6.62815421e-04	-8.47565158e-04
2.60583742e-03	-6.14418158e-04
6.71095642e-03	-1.24544516e-03
9.16204682e-03	-1.56887616e-03
1.01286924e-02	-2.28640616e-03
1.14753534e-02	-8.98621158e-04
1.35603354e-02	-6.92273158e-04
1.25595734e-02	-1.20267916e-03
1.22845574e-02	-2.55601579e-05
1.23075074e-02	-1.27200516e-03
1.19307294e-02	6.58088421e-05
8.74372780e-03	-5.87453158e-04
6.07838542e-03	4.60551842e-04
2.56522542e-03	-2.18145158e-04
1.91770242e-03	-5.41255158e-04
-2.01605579e-04	-1.11995816e-03
-2.94125958e-03	1.05194842e-04
-5.00343958e-03	5.46205842e-04
-6.01068958e-03	1.76130204e-03
-7.25478958e-03	1.21851324e-03
-7.77293958e-03	2.16775759e-03
-7.17811958e-03	4.72962842e-04
-5.39125958e-03	1.10837684e-03
-5.01119958e-03	1.30676834e-03
-2.82989958e-03	1.43932974e-03
-1.24490958e-03	1.22875842e-04
1.24572642e-03	7.20809842e-04
4.27120542e-03	5.49118421e-05
5.47559042e-03	-2.99422158e-04
6.48494642e-03	9.80304842e-04
8.95229472e-03	1.36312454e-03
9.71975342e-03	-1.00172016e-03
9.55001112e-03	-9.51297158e-04
1.03761364e-02	-8.37551158e-04
9.60293832e-03	-1.82904616e-03
6.96244142e-03	-9.01540158e-04
6.55971742e-03	-1.76082216e-03
4.46501942e-03	-8.12477158e-04
3.55111242e-03	6.49543842e-04
1.71247042e-03	-2.62016158e-04
-9.91745579e-04	-2.26092158e-04
-2.53704958e-03	-5.22366158e-04
-4.63312958e-03	-7.62665158e-04
-7.07517958e-03	7.08050842e-04
-7.64245958e-03	6.37162842e-04
-8.65971958e-03	-2.00096158e-04
-9.37142958e-03	2.37930842e-04
-8.83055958e-03	7.15299842e-04
-7.95251958e-03	3.46749842e-04
-5.55251958e-03	5.57220842e-04
-4.35817958e-03	-5.97141579e-05
-9.23970579e-04	-1.14779158e-04
9.00127421e-04	1.13209584e-03
1.33140742e-03	8.89515842e-04
3.13123842e-03	-3.61292158e-04
4.71631742e-03	2.03046842e-04
6.01126542e-03	7.76288421e-05
6.43080742e-03	6.58005842e-04
6.90216842e-03	-5.29708158e-04
6.46576142e-03	-7.23890158e-04
6.29077442e-03	-3.53033158e-04
4.02343542e-03	-8.79822158e-04
3.57365442e-03	-2.50602158e-04
4.98726421e-04	-5.24336158e-04
-6.10945579e-04	9.72450842e-04
-7.35905579e-04	1.56888934e-03
-2.86433958e-03	1.25711214e-03
-4.90508958e-03	1.58790004e-03
-5.07543958e-03	1.30936954e-03
-7.44887958e-03	6.82111842e-04
-8.10480958e-03	1.55970574e-03
-7.10615958e-03	1.63860694e-03
-7.50501958e-03	1.32712964e-03
-5.73474958e-03	1.97734434e-03
-3.35623958e-03	1.76580134e-03
-3.13912958e-03	1.10668384e-03
-2.41632958e-03	8.91623842e-04
-4.42682579e-04	6.45410842e-04
4.05188421e-04	3.18478421e-05
2.96525342e-03	-5.88463158e-04
4.46442542e-03	-7.76655158e-04
5.45190342e-03	-2.82441158e-04
7.35576642e-03	-4.27060158e-04
6.65559142e-03	-3.87923158e-04
5.92876142e-03	1.05228284e-03
6.39193142e-03	-4.47977158e-04
5.08231442e-03	-5.45928158e-04
4.19987242e-03	-1.56755016e-03
2.27434242e-03	-7.53291579e-05
1.39055442e-03	3.49769842e-04
6.81474421e-04	1.82576974e-03
-9.95890579e-04	6.56523842e-04
-3.55726958e-03	1.57090064e-03
-3.57247958e-03	1.68399534e-03
-4.49736958e-03	8.62774842e-04
-4.69021958e-03	1.18313394e-03
-4.56327958e-03	1.31684254e-03
-4.45020958e-03	8.13798842e-04
-4.70778958e-03	1.70399984e-03
-4.77004958e-03	4.78675842e-04
-2.14839958e-03	7.53063842e-04
-2.33873958e-03	1.36293394e-03
-8.05835579e-04	5.28774842e-04
3.91602421e-04	2.59538842e-04
1.62403742e-03	3.20885842e-04
2.63271742e-03	8.00873842e-04
3.08705342e-03	-9.89401579e-05
5.27688942e-03	-1.07340158e-04
4.99730142e-03	2.51384211e-06
4.43415642e-03	4.24137842e-04
5.57565042e-03	-2.92008158e-04
3.82090042e-03	6.32933842e-04
3.14921042e-03	7.86889842e-04
3.58134642e-03	1.40687874e-03
2.02024342e-03	-9.04600158e-04
5.32410421e-04	-3.43442158e-04
-5.11647579e-04	9.30964842e-04
-2.92280958e-03	2.25488842e-04
-4.03727958e-03	4.85004842e-04
-3.71444958e-03	6.46460842e-04
-3.77702958e-03	1.43420844e-03
-4.80790958e-03	1.30066114e-03
-4.73648958e-03	1.90522374e-03
-4.79681958e-03	1.52758134e-03
-4.85920958e-03	1.16714654e-03
-4.61724958e-03	7.48663842e-04
-5.23871958e-03	5.79585842e-04
-3.25962958e-03	8.07742842e-04
-9.28903579e-04	9.77885842e-04
3.58124421e-04	-8.21451579e-05
-6.24105789e-05	-9.34141579e-05
7.35296421e-04	1.39898421e-05
2.39588942e-03	1.46983514e-03
2.27357242e-03	-1.00886158e-04
1.38342842e-03	-1.26635616e-03
3.01625342e-03	-5.23293158e-04
2.66255842e-03	3.97538421e-05
1.12076242e-03	-1.47879116e-03
1.14618842e-03	-7.17443158e-04
2.11943421e-04	-6.87263158e-04
-2.12980958e-03	8.03136842e-04
-3.72109958e-03	-5.30515789e-06
-4.42198958e-03	8.01820842e-04
-5.12196958e-03	-5.66141579e-05
-5.04475958e-03	1.42337684e-03
-5.94120958e-03	1.25664744e-03
-5.88224958e-03	9.65738842e-04
-5.54901958e-03	2.21705274e-03
-6.57679958e-03	1.43589842e-04
-7.39384958e-03	2.42993842e-04
-5.22340958e-03	5.00705842e-04
-4.11348958e-03	1.35037494e-03
-2.68347958e-03	1.71294264e-03
-2.27335958e-03	1.86540454e-03
-1.76733958e-03	9.22891842e-04
-3.16188579e-04	8.63596842e-04
4.54172421e-04	8.41368842e-04
1.47812442e-03	1.47591394e-03
1.56101842e-03	5.17489842e-04
3.39724421e-04	7.76752842e-04
1.60454142e-03	1.03614184e-03
2.38452442e-03	6.59284211e-06
6.29450421e-04	4.70821842e-04
1.28603642e-03	1.41571842e-04
1.21987342e-03	-1.31751316e-03
-6.97962579e-04	1.00903684e-03
-3.31989579e-04	1.51740734e-03
-2.47298958e-03	8.16028421e-05
-3.37988958e-03	5.64159842e-04
-4.41650958e-03	1.73712864e-03
-4.06914958e-03	-6.40357158e-04
-5.64031958e-03	1.08261284e-03
-5.95970958e-03	1.14105384e-03
-4.89529958e-03	1.40224504e-03
-3.69697958e-03	2.17297515e-03
-3.75131958e-03	1.78487874e-03
-2.94600958e-03	1.15415004e-03
-1.19056958e-03	4.83797842e-04
-1.06471058e-03	8.30607842e-04
-9.18484579e-04	2.43475842e-04
-5.81265789e-05	-1.32572158e-04
4.47094421e-04	9.47870842e-04
9.82540421e-04	1.14577384e-03
2.22301142e-03	1.23804964e-03
2.92632642e-03	-1.90826158e-04
2.27827242e-03	4.35098421e-05
2.34185542e-03	7.90028421e-05
1.99801742e-03	-1.50697158e-04
2.32170942e-03	-1.48194158e-04
7.17329421e-04	-4.46699158e-04
-5.14115579e-04	1.21897154e-03
-1.11575958e-03	1.55561854e-03
-1.75424958e-03	1.16506434e-03
-1.45061958e-03	-4.02735158e-04
-2.71200958e-03	-2.99482158e-04
-3.57560958e-03	1.07903384e-03
-3.22643958e-03	4.46158842e-04
-3.55542958e-03	-1.76013158e-04
-3.88516958e-03	1.73285842e-04
-4.92293958e-03	6.45827842e-04
-4.19643958e-03	1.40936694e-03
-2.47784958e-03	1.23106444e-03
-1.17881258e-03	1.01395084e-03
-2.62651958e-03	5.23238421e-05
-1.42707958e-03	4.59347842e-04
-2.45446579e-04	-1.75551158e-04
4.15544421e-04	7.78767842e-04
1.14594421e-04	1.48080804e-03
7.78394211e-05	1.22748194e-03
9.87543421e-04	-9.01222158e-04
1.31199142e-03	-5.62780158e-04
1.55417542e-03	-1.98680158e-04
1.30559442e-03	-1.45958158e-04
1.04542542e-03	8.87029842e-04
1.16455342e-03	1.98658842e-04
-8.33880579e-04	7.37263842e-04
-1.88935958e-03	5.12300842e-04
-9.62523579e-04	1.28892964e-03
-2.06703958e-03	9.28607842e-04
-4.32519958e-03	1.34141854e-03
-4.49867958e-03	-4.33055158e-04
-3.51807958e-03	-1.47689158e-04
-4.06497958e-03	1.15421764e-03
-4.14553958e-03	1.69635842e-04
-4.41195958e-03	9.05700842e-04
-3.52407958e-03	1.04329284e-03
-4.21443958e-03	7.27424842e-04
-2.32434958e-03	-7.96973158e-04
-3.22929958e-03	-4.16320158e-04
-2.10980958e-03	-2.27451158e-04
-2.80574958e-03	-1.05003516e-03
-1.64435958e-03	-9.31892158e-04
7.08294211e-05	-2.29675158e-04
1.38352421e-04	7.06427842e-04
-7.82826579e-04	1.10558842e-04
-7.27470579e-04	8.16050842e-04
-3.60043579e-04	4.31458842e-04
-5.00291579e-04	2.19552842e-04
5.69530421e-04	-1.55918158e-04
3.55705421e-04	-1.00547016e-03
-1.43584958e-03	7.76129842e-04
-6.71505789e-05	7.02288842e-04
-9.95258579e-04	1.36168554e-03
-1.04453958e-03	1.98421053e-08
-3.38953958e-03	-3.34219158e-04
-2.73010958e-03	1.03657984e-03
-3.04607958e-03	2.25503314e-03
-4.85311958e-03	3.28997842e-04
-4.31159958e-03	6.22359842e-04
-3.09211958e-03	9.82725842e-04
-3.75205958e-03	1.18064974e-03
-3.38117958e-03	1.86218254e-03
-3.11063958e-03	5.80223842e-04
-2.19840958e-03	1.44825234e-03
-8.50241579e-04	1.79843354e-03
-2.42571958e-03	3.77723842e-04
-9.23741579e-04	-4.81929158e-04
5.03984211e-05	-4.51548158e-04
-1.31901579e-04	4.03319842e-04
7.72229421e-04	1.57167054e-03
9.91449421e-04	-3.36155158e-04
1.13250442e-03	-2.95729158e-04
1.35824642e-03	-5.84621158e-04
1.68290142e-03	-6.80381158e-04
5.83205421e-04	2.40667842e-04
-4.65648579e-04	1.67267842e-04
-9.32806579e-04	-3.82677158e-04
-4.09843579e-04	-9.63615789e-06
-8.65293579e-04	4.16991842e-04
-1.42301958e-03	1.47300884e-03
-1.25732958e-03	3.23588842e-04
-1.54043958e-03	9.06345842e-04
-1.64477958e-03	8.13314842e-04
-2.85522958e-03	4.32432842e-04
-1.04865258e-03	6.73881842e-04
-8.03765789e-05	3.40758421e-05
-1.11914458e-03	3.04210842e-04
-1.92455958e-03	-1.31257158e-04
-5.44530579e-04	3.57246842e-04
-6.39448579e-04	1.29705842e-04
4.01314421e-04	7.71593842e-04
-3.62861579e-04	1.09915984e-03
-1.32014579e-04	1.60429354e-03
6.27322421e-04	9.53849842e-04
2.27892942e-03	4.07050842e-04
3.16427842e-03	2.28788842e-04
2.64026642e-03	1.86366842e-04
1.99416442e-03	1.85899724e-03
1.59820942e-03	6.77246842e-04
7.29463421e-04	1.08076684e-03
1.10058242e-03	1.70522842e-04
1.24173842e-03	1.00748984e-03
3.66746421e-04	9.40264842e-04
-1.57265789e-05	5.98583842e-04
-1.20994958e-03	-4.32792158e-04
-6.16254579e-04	-1.50182158e-04
-1.02360958e-03	6.94718842e-04
-2.28548958e-03	-8.69107158e-04
-1.28599958e-03	-2.95851579e-05
-1.25703958e-03	3.88189842e-04
-2.67104958e-03	1.70898842e-04
-2.53699958e-03	8.18581842e-04
-9.27430579e-04	1.21502674e-03
-1.68960958e-03	1.46831044e-03
-2.14518958e-03	1.88477554e-03
5.08327421e-04	4.28629842e-04
-3.32739579e-04	7.16538421e-05
-1.51060579e-04	5.67842842e-04
3.75617421e-04	2.22182008e-03
-1.81905579e-04	-6.71905158e-04
2.52292421e-04	-2.20304158e-04
9.69167421e-04	1.00484384e-03
-3.52515579e-04	4.08406842e-04
1.35479342e-03	-7.67282158e-04
7.92085421e-04	-3.47055158e-04
4.81842105e-06	7.68842105e-07
-3.56264579e-04	4.88355842e-04
-3.83998579e-04	6.96344842e-04
-1.43866958e-03	-3.30740158e-04
-1.87245958e-03	8.01771842e-04
-7.04874579e-04	4.36483842e-04
-2.75251958e-03	8.33170842e-04
-2.24649958e-03	-1.16139316e-03
-1.90861958e-03	-2.06317158e-04
-2.49368958e-03	3.23963842e-04
-2.57958958e-03	6.36987842e-04
-1.77869958e-03	4.72854842e-04
-2.48359958e-03	-3.16477158e-04
-2.18446958e-03	-2.40691579e-05
-1.86519958e-03	6.40092842e-04
-1.20385958e-03	4.76835842e-04
-2.39061579e-04	-7.42679158e-04
-9.58185579e-04	1.30075454e-03
-1.18094858e-03	1.09594484e-03
-4.39968579e-04	-7.36376158e-04
-2.68686579e-04	2.94869842e-04
3.63535421e-04	1.55080842e-04
8.59108421e-04	-1.20627516e-03
8.71376421e-04	2.02849842e-04
8.61463421e-04	1.90138544e-03
1.21230642e-03	4.99856842e-04
4.45845421e-04	7.66007842e-04
-9.33707579e-04	1.56990842e-04
-2.25581579e-04	8.77609842e-04
-2.83080579e-04	9.04713842e-04
6.19326421e-04	-3.75001158e-04
-1.35299579e-04	-2.99271158e-04
-7.37257579e-04	2.61778842e-04
-1.58365579e-04	3.73044842e-04
-6.83038579e-04	-1.11333158e-04
-1.48033958e-03	8.67719842e-04
-1.18348058e-03	1.12352684e-03
-6.16221579e-04	1.28857604e-03
5.53558421e-04	4.91868842e-04
-4.55255789e-05	8.58852842e-04
2.10695421e-04	9.81631842e-04
5.91543421e-04	8.55011842e-04
3.05546421e-04	-3.51431158e-04
9.73081421e-04	-1.76655158e-04
2.00062242e-03	7.20512842e-04
1.50097442e-03	1.08520784e-03
1.41653642e-03	1.21566824e-03
1.49723042e-03	5.89601842e-04
2.32604542e-03	-3.56565158e-04
2.45247942e-03	-7.15913158e-04
1.37678142e-03	3.05868421e-05
5.02967421e-04	1.40987454e-03
2.31795142e-03	-1.33640158e-04
4.18415421e-04	-6.03670158e-04
1.32107842e-03	1.00723684e-03
-3.31283579e-04	-1.00864516e-03
1.35810421e-04	7.00927842e-04
1.57210421e-04	6.00337842e-04
-1.09582958e-03	1.45527842e-04
-4.52200579e-04	7.22895842e-04
-1.32222579e-04	-2.58181579e-05
-3.30172579e-04	-5.32662158e-04
-1.41375958e-03	1.23440394e-03
-6.60290579e-04	1.69843644e-03
-1.52645579e-04	-8.14766158e-04
7.01965421e-04	-2.93070158e-04
1.28969542e-03	1.15500854e-03
8.95319421e-04	1.20571934e-03
1.16117642e-03	1.21797134e-03
1.29879542e-03	2.02261842e-04
8.91277421e-04	7.12476842e-04
1.66808421e-04	-4.21347158e-04
8.65353421e-04	6.84415842e-04
7.03816421e-04	9.83195842e-04
6.83444211e-05	-1.17341158e-04
-1.37166579e-04	-1.53121579e-05
8.78629421e-04	-3.87976158e-04
3.49893421e-04	5.12262842e-04
8.63747421e-04	5.22062842e-04
3.52915421e-04	7.86831842e-04
-8.00723579e-04	4.80660842e-04
2.70564421e-04	-1.03705116e-03
-7.81485789e-05	-3.98038158e-04
-5.97446579e-04	-6.10111158e-04
1.06843421e-04	-7.97061579e-05
9.52424211e-05	-3.19910158e-04
-4.28041579e-04	-6.41691579e-05
-7.94205579e-04	1.04682842e-04
-1.03665258e-03	-3.45336158e-04
-8.74674579e-04	-3.45660158e-04
-1.48376579e-04	9.61951842e-04
-7.66639579e-04	7.97171842e-04
-6.88825579e-04	8.18001842e-04
-1.39886579e-04	3.53366842e-04
1.00657421e-04	5.32596842e-04
-8.28395789e-05	7.04575842e-04
-1.46989579e-04	1.13693084e-03
1.29047542e-03	-5.83175158e-04
3.89230421e-04	-2.73442158e-04
3.72568421e-04	1.06240842e-04
1.53437642e-03	-1.19085216e-03
4.50986421e-04	-6.53408158e-04
4.38182421e-04	3.28338421e-05
1.42157542e-03	-8.31796158e-04
1.88240421e-04	-4.18121579e-05
6.01713421e-04	1.47345754e-03
5.61629421e-04	1.05480184e-03
4.81264421e-04	3.30680842e-04
-6.05617579e-04	2.96592842e-04
-6.41546579e-04	5.48297842e-04
2.27887421e-04	8.08227842e-04
-1.23315789e-05	1.62311794e-03
-8.65372579e-04	1.52094684e-03
-1.58080958e-03	1.70790334e-03
-4.95256579e-04	1.32966804e-03
2.89008421e-04	1.73210564e-03
-2.06494579e-04	-1.98503158e-04
1.55235642e-03	3.45383842e-04
1.08870421e-04	1.32530842e-04
1.35900542e-03	5.97943842e-04
1.09547642e-03	1.09105484e-03
9.96557421e-04	3.22061842e-04
1.67358742e-03	1.59622584e-03
1.00405542e-03	1.81564144e-03
6.39277421e-04	1.28609874e-03
4.43453421e-04	1.40310524e-03
8.60057421e-04	7.78803842e-04
8.14494421e-04	1.04611284e-03
1.08554942e-03	9.17604842e-04
2.17803342e-03	1.11367884e-03
1.80466142e-03	8.41998421e-05
1.55781042e-03	1.45261894e-03
9.25655421e-04	6.60356842e-04
1.85346142e-03	9.72030842e-04
2.83335242e-03	-2.50971579e-05
2.08969242e-03	-1.15062016e-03
1.61346421e-04	-1.56405216e-03
-3.41681579e-04	-4.34326158e-04
5.26808421e-04	6.20764842e-04
-7.18878579e-04	-7.56326158e-04
5.06274211e-05	-1.96022158e-04
-3.85507579e-04	-2.43337158e-04
1.00384042e-03	-4.80654158e-04
1.09028421e-04	-1.14437116e-03
-2.63609579e-04	-1.42501216e-03
9.84620421e-04	-1.79390316e-03
1.58790742e-03	-2.92248158e-04
6.61699421e-04	-1.22537616e-03
-7.18557895e-06	-2.11964316e-03
1.03710142e-03	-1.46526016e-03
2.16037542e-03	-8.23085158e-04
1.43911642e-03	-1.01778216e-03
2.02638342e-03	-9.60173158e-04
1.71719042e-03	-1.04587616e-03
1.55908842e-03	-1.23444916e-03
1.19825242e-03	-5.68629158e-04
7.29689421e-04	-1.40213916e-03
1.86705742e-03	-1.29511516e-03
-2.71345789e-05	-5.29564158e-04
5.42526421e-04	-7.11444158e-04
1.90520421e-04	-3.85026158e-04
-3.64165789e-05	-5.87729158e-04
3.01784211e-05	2.63968421e-05
9.33243421e-04	3.70821842e-04
-4.75014579e-04	3.42126842e-04
3.13184421e-04	4.87579842e-04
-2.66452579e-04	-2.70234158e-04
4.70830421e-04	8.34275842e-04
-5.71457895e-06	7.40872842e-04
2.76119421e-04	4.86758421e-05
1.04828742e-03	7.70880842e-04
1.60538642e-03	3.63651842e-04
7.39801421e-04	1.39355554e-03
7.03472421e-04	8.81068842e-04
4.58428421e-04	2.20110461e-03
1.27699642e-03	2.03672564e-03
1.06301442e-03	2.23274972e-03
6.71214421e-04	2.23734417e-03
6.93519421e-04	2.58591784e-03
-5.59866579e-04	2.26068584e-03
1.29290421e-04	2.99100034e-03
5.26177421e-04	2.84374094e-03
3.81567421e-04	3.23586184e-03
6.59885421e-04	3.18628384e-03
-2.40054579e-04	3.83724784e-03
-4.27984579e-04	2.93794494e-03
-5.46798579e-04	3.88222784e-03
-7.78065579e-04	4.38698184e-03
6.73396421e-04	4.50571784e-03
-1.62440579e-04	3.06900194e-03
1.40650742e-03	3.30957684e-03
5.99198421e-04	3.41434484e-03
8.02894211e-05	2.53980334e-03
1.03861342e-03	2.56142544e-03
1.01209542e-03	4.24233984e-03
1.42574142e-03	4.18688084e-03
1.59815542e-03	3.52524684e-03
1.54696742e-03	3.83803884e-03
5.03052421e-04	3.13138974e-03
1.33068042e-03	2.79572454e-03
2.06126442e-03	2.34821614e-03
1.69142542e-03	3.15475784e-03
1.28011142e-03	2.47110834e-03
7.81992421e-04	1.64317514e-03
8.26949421e-04	1.26770904e-03
5.88293421e-04	1.98191324e-03
-1.86225789e-05	8.54446842e-04
5.35640421e-04	-4.18187158e-04
7.27505421e-04	9.36585842e-04
4.35559421e-04	5.52023842e-04
-3.31945579e-04	1.27860842e-04
-9.72013579e-04	6.65015842e-04
2.46870421e-04	3.88811842e-04
5.34592421e-04	-6.89902158e-04
1.11770421e-04	-9.65067158e-04
6.18544421e-04	-1.20999016e-03
1.33016442e-03	-9.05953158e-04
6.05732421e-04	-9.42577158e-04
1.82015842e-03	-1.86227016e-03
1.69540842e-03	-1.57647416e-03
2.61834042e-03	-1.16606316e-03
2.69427842e-03	-1.99882716e-03
2.10635942e-03	-1.44353616e-03
2.73021642e-03	-1.64793316e-03
2.81185642e-03	-1.64986716e-03
2.46901842e-03	-7.87043158e-04
2.70139142e-03	6.59317842e-04
2.21799342e-03	3.46400842e-04
2.43895442e-03	2.76098842e-04
1.83738342e-03	-5.26781579e-05
1.14258342e-03	1.91152842e-04
1.10125942e-03	-1.05575316e-03
1.77509421e-04	4.51995842e-04
1.55151242e-03	1.86016274e-03
9.93984421e-04	1.25933424e-03
1.37682042e-03	1.54107164e-03
1.26666642e-03	1.91237984e-03
1.90102842e-03	1.01736584e-03
2.95642542e-03	1.04386384e-03
3.50684042e-03	7.64010842e-04
2.86341242e-03	9.90230842e-04
3.78514842e-03	2.56585904e-03
3.86762942e-03	2.76919084e-03
2.86061742e-03	1.72442234e-03
2.55645542e-03	2.26187434e-03
4.27527642e-03	1.90544994e-03
3.66411642e-03	4.66048842e-04
3.03436742e-03	5.80849842e-04
2.97421542e-03	1.82306644e-03
2.97706942e-03	1.29749194e-03
2.86948842e-03	1.79897264e-03
2.59904342e-03	2.11385041e-03
8.63120421e-04	1.59036674e-03
1.05129342e-03	1.25323394e-03
4.09682421e-04	4.60422842e-04
9.85345421e-04	5.60517842e-04
5.72347421e-04	8.68550842e-04
4.10796421e-04	1.74774534e-03
9.26308421e-04	1.47001214e-03
6.27702421e-04	9.16914842e-04
4.57609421e-04	-1.77377158e-04
1.52281042e-03	4.05658421e-05
1.70523042e-03	7.73345842e-04
1.98559542e-03	-1.71530158e-04
2.33182742e-03	8.24940842e-04
2.34340942e-03	-7.01726158e-04
2.48567842e-03	2.79158842e-04
3.39597142e-03	-5.53047158e-04
2.56297742e-03	-1.71314416e-03
2.03147642e-03	-2.80119158e-04
1.77961942e-03	-5.07518158e-04
1.96213542e-03	2.72766842e-04
1.86027642e-03	-6.80394158e-04
1.49635842e-03	-2.62551716e-03
2.18041842e-03	-2.46467916e-03
1.63196542e-03	-1.72444016e-03
1.38715942e-03	-1.06152416e-03
8.93450421e-04	3.06587842e-04
7.39411421e-04	-5.08210158e-04
-3.28923579e-04	5.86299842e-04
3.85420421e-04	-2.17184158e-04
-5.95218579e-04	-6.20136158e-04
2.99458421e-04	-5.65345158e-04
1.16724442e-03	3.85092842e-04
1.13250442e-03	-3.26085158e-04
-5.65675789e-05	4.51248421e-05
1.62175421e-04	1.10209884e-03
1.69078942e-03	1.19680842e-04
2.63990142e-03	7.09590842e-04
2.13504642e-03	1.07310784e-03
2.08122642e-03	4.17941842e-04
2.52850042e-03	3.31437842e-04
1.26153942e-03	2.22802448e-03
2.54005542e-03	1.12856484e-03
2.12755442e-03	1.23208944e-03
1.62451542e-03	8.52992842e-04
1.71310542e-03	1.60429714e-03
2.40869042e-03	1.91083584e-03
2.22285142e-03	2.06395082e-03
1.80295342e-03	9.18088842e-04
1.43473842e-03	5.44820842e-04
-4.87280579e-04	1.97199934e-03
9.57902421e-04	1.26447924e-03
9.57847421e-04	1.66473154e-03
-1.40710579e-04	2.43583842e-04
6.86169421e-04	1.84639674e-03
3.50663421e-04	1.14359384e-03
-4.78318579e-04	4.31548842e-04
-3.82155789e-05	1.09262084e-03
4.99964211e-05	8.32971842e-04
1.02008742e-03	-2.84763158e-04
1.76402942e-03	9.08010842e-04
1.87214942e-03	9.17007842e-04
1.64913042e-03	-5.82631158e-04
1.93130442e-03	2.17581842e-04
3.42741942e-03	1.10925684e-03
3.74058042e-03	5.79338421e-05
2.97365342e-03	2.78947842e-04
2.37684442e-03	1.55531054e-03
2.87549842e-03	1.04106842e-04
1.11893942e-03	9.97388842e-04
2.52618842e-03	6.21730842e-04
1.38089442e-03	-8.17151579e-05
1.20956542e-03	2.33084211e-06
1.23007142e-03	1.01243684e-03
1.17536642e-03	7.84326842e-04
2.62818421e-04	-1.87202158e-04
9.84972421e-04	1.99073842e-04
-2.37146579e-04	1.26578894e-03
5.70984211e-05	1.84594414e-03
-2.30185789e-05	1.86220154e-03
6.64434421e-04	8.66945842e-04
-6.90665579e-04	-5.00451579e-05
3.82463421e-04	1.25144554e-03
-9.70135789e-05	1.03572084e-03
4.49858421e-04	1.73759024e-03
1.05446542e-03	1.38087314e-03
7.88190421e-04	1.10468184e-03
1.29128942e-03	6.07880842e-04
1.25650142e-03	5.97868421e-05
2.15726042e-03	-9.30615789e-06
1.92765142e-03	-3.70001158e-04
2.38796942e-03	2.23135842e-04
2.16139242e-03	8.59576842e-04
1.94491142e-03	1.79766324e-03
1.00209042e-03	6.95791842e-04
1.34499242e-03	7.80016842e-04
9.92979421e-04	7.51378842e-04
5.80409421e-04	2.03682842e-04
4.24897421e-04	-2.68618158e-04
-1.46072579e-04	1.52212264e-03
-2.32985789e-05	2.32421124e-03
2.12039421e-04	1.88008824e-03
-6.72370579e-04	2.24069379e-03
-5.26490579e-04	2.19694193e-03
-1.57747958e-03	6.86737842e-04
-7.50054579e-04	6.41973842e-04
-8.19699579e-04	4.87391842e-04
-4.05515579e-04	-1.68391579e-05
2.80055421e-04	8.77307842e-04
8.50054421e-04	-1.70671579e-05
4.68940421e-04	5.02305842e-04
1.01003442e-03	1.65397842e-04
-4.47693579e-04	5.75135842e-04
9.30176421e-04	-4.01182158e-04
1.46669942e-03	-5.55746158e-04
1.39766442e-03	-6.37249158e-04
5.86266421e-04	8.49398421e-05
6.69632421e-04	-4.21474158e-04
1.02054842e-03	-6.10331579e-05
1.17736842e-03	-9.53311158e-04
1.42657242e-03	-1.05755416e-03
1.61146242e-03	2.82658421e-05
-5.92568579e-04	-6.98357158e-04
-6.13678579e-04	-4.52892158e-04
-3.60527579e-04	1.42308421e-05
2.92041421e-04	4.65439842e-04
5.37724211e-05	1.15821564e-03
-4.88816579e-04	1.08129784e-03
-7.03811579e-04	2.15789842e-04
9.24546421e-04	1.07694684e-03
-1.04113658e-03	1.17168154e-03
-1.97721579e-04	3.27348842e-04
-6.31893579e-04	7.74054842e-04
-1.13210158e-03	6.71468421e-05
7.33168421e-04	6.73790842e-04
7.67213421e-04	7.88332842e-04
1.17761242e-03	3.28058842e-04
4.22863421e-04	3.18733842e-04
7.49128421e-04	1.43094844e-03
7.86238421e-04	1.91056844e-03
1.06278842e-03	1.12014784e-03
1.96830042e-03	1.08732084e-03
1.17459142e-03	5.82561842e-04
1.07992142e-03	1.55659842e-04
1.01108942e-03	4.45739842e-04
4.66923421e-04	6.99350842e-04
7.85223421e-04	9.28603842e-04
1.41828421e-04	1.32540274e-03
1.87126421e-04	1.59102534e-03
1.10348742e-03	1.59740564e-03
1.44907842e-03	1.96968834e-03
5.41868421e-04	1.60358934e-03
-5.78649579e-04	1.04106084e-03
-7.56972579e-04	9.91686842e-04
-2.42925789e-05	1.19458864e-03
-1.51620958e-03	2.94603794e-03
-1.64939579e-04	1.56435504e-03
-5.28325579e-04	1.70769824e-03
-2.29126579e-04	1.30982874e-03
1.38400421e-04	-1.25959158e-04
-2.07324579e-04	1.69710724e-03
7.88624421e-04	8.72441842e-04
1.12766642e-03	-2.42447158e-04
1.69083242e-03	9.09798421e-05
-2.99065789e-05	1.62417064e-03
2.14185942e-03	-5.33284158e-04
