# Supplementary material for: Observation of angular momentum transfer among crystal lattice modes
Source: Nat Phys. 2026 May 12;22(7):1100–6. doi: 10.1038/s41567-026-03274-8 (PMC13423836; doi:10.1038/s41567-026-03274-8)
Supplement: Supplementary file 13 — Source data for Extended Data Fig. 4a–m. [file 41567_2026_3274_MOESM13_ESM.zip › extended_fig4f_Eg_phonon_RCP-THz_probe0.txt]

Eg Q^R_beta in Bi2Se3 after RCP THz excitation at probe pulse 0 degrees
Time (ps)	Q^R_beta (a.u.)
0.00000000e+00	-4.53471761e-04
1.00000000e-02	-5.09133051e-04
2.00000000e-02	-5.27828364e-04
3.00000000e-02	-5.08985102e-04
4.00000000e-02	-4.54860930e-04
5.00000000e-02	-3.70329621e-04
6.00000000e-02	-2.62466076e-04
7.00000000e-02	-1.39964657e-04
8.00000000e-02	-1.24379928e-05
9.00000000e-02	1.10347332e-04
1.00000000e-01	2.19237077e-04
1.10000000e-01	3.06396666e-04
1.20000000e-01	3.65903639e-04
1.30000000e-01	3.94178860e-04
1.40000000e-01	3.90223362e-04
1.50000000e-01	3.55643594e-04
1.60000000e-01	2.94465044e-04
1.70000000e-01	2.12751451e-04
1.80000000e-01	1.18062534e-04
1.90000000e-01	1.87962335e-05
2.00000000e-01	-7.65292833e-05
2.10000000e-01	-1.59993890e-04
2.20000000e-01	-2.24934285e-04
2.30000000e-01	-2.66488667e-04
2.40000000e-01	-2.81982320e-04
2.50000000e-01	-2.71122500e-04
2.60000000e-01	-2.35987007e-04
2.70000000e-01	-1.80808157e-04
2.80000000e-01	-1.11571081e-04
2.90000000e-01	-3.54609870e-05
3.00000000e-01	3.97931663e-05
3.10000000e-01	1.06622162e-04
3.20000000e-01	1.58306561e-04
3.30000000e-01	1.89593443e-04
3.40000000e-01	1.97185926e-04
3.50000000e-01	1.80061938e-04
3.60000000e-01	1.39592969e-04
3.70000000e-01	7.94503172e-05
3.80000000e-01	5.30440146e-06
3.90000000e-01	-7.56595252e-05
4.00000000e-01	-1.55369887e-04
4.10000000e-01	-2.25589249e-04
4.20000000e-01	-2.78665768e-04
4.30000000e-01	-3.08250994e-04
4.40000000e-01	-3.09921095e-04
4.50000000e-01	-2.81645625e-04
4.60000000e-01	-2.24059761e-04
4.70000000e-01	-1.40511754e-04
4.80000000e-01	-3.68756945e-05
4.90000000e-01	7.88606755e-05
5.00000000e-01	1.97204225e-04
5.10000000e-01	3.07914725e-04
5.20000000e-01	4.00853471e-04
5.30000000e-01	4.66853492e-04
5.40000000e-01	4.98539129e-04
5.50000000e-01	4.91025087e-04
5.60000000e-01	4.42433267e-04
5.70000000e-01	3.54179105e-04
5.80000000e-01	2.30996820e-04
5.90000000e-01	8.06935482e-05
6.00000000e-01	-8.63557859e-05
6.10000000e-01	-2.57939627e-04
6.20000000e-01	-4.20914562e-04
6.30000000e-01	-5.62215911e-04
6.40000000e-01	-6.69896096e-04
6.50000000e-01	-7.34108540e-04
6.60000000e-01	-7.47957153e-04
6.70000000e-01	-7.08140226e-04
6.80000000e-01	-6.15332161e-04
6.90000000e-01	-4.74265936e-04
7.00000000e-01	-2.93501974e-04
7.10000000e-01	-8.48935260e-05
7.20000000e-01	1.37217257e-04
7.30000000e-01	3.57016480e-04
7.40000000e-01	5.58374937e-04
7.50000000e-01	7.26057444e-04
7.60000000e-01	8.46892872e-04
7.70000000e-01	9.10813890e-04
7.80000000e-01	9.11683881e-04
7.90000000e-01	8.47843443e-04
8.00000000e-01	7.22329413e-04
8.10000000e-01	5.42743834e-04
8.20000000e-01	3.20776912e-04
8.30000000e-01	7.14146949e-05
8.40000000e-01	-1.88113084e-04
8.50000000e-01	-4.39568860e-04
8.60000000e-01	-6.65035539e-04
8.70000000e-01	-8.48237791e-04
8.80000000e-01	-9.75756254e-04
8.90000000e-01	-1.03804167e-03
9.00000000e-01	-1.03015037e-03
9.10000000e-01	-9.52143016e-04
9.20000000e-01	-8.09113831e-04
9.30000000e-01	-6.10845534e-04
9.40000000e-01	-3.71113647e-04
9.50000000e-01	-1.06690929e-04
9.60000000e-01	1.63874186e-04
9.70000000e-01	4.21613633e-04
9.80000000e-01	6.48528067e-04
9.90000000e-01	8.28902571e-04
1.00000000e+00	9.50450071e-04
1.01000000e+00	1.00519589e-03
1.02000000e+00	9.90036623e-04
1.03000000e+00	9.06931678e-04
1.04000000e+00	7.62713918e-04
1.05000000e+00	5.68535507e-04
1.06000000e+00	3.38992997e-04
1.07000000e+00	9.10005292e-05
1.08000000e+00	-1.57500708e-04
1.09000000e+00	-3.88896227e-04
1.10000000e+00	-5.87210198e-04
1.11000000e+00	-7.39274441e-04
1.12000000e+00	-8.35665036e-04
1.13000000e+00	-8.71336017e-04
1.14000000e+00	-8.45903952e-04
1.15000000e+00	-7.63565199e-04
1.16000000e+00	-6.32656943e-04
1.17000000e+00	-4.64901466e-04
1.18000000e+00	-2.74398101e-04
1.19000000e+00	-7.64471263e-05
1.20000000e+00	1.13697346e-04
1.21000000e+00	2.82043455e-04
1.22000000e+00	4.16948070e-04
1.23000000e+00	5.09986502e-04
1.24000000e+00	5.56536855e-04
1.25000000e+00	5.56034601e-04
1.26000000e+00	5.11880679e-04
1.27000000e+00	4.31015513e-04
1.28000000e+00	3.23199317e-04
1.29000000e+00	2.00063611e-04
1.30000000e+00	7.40179614e-05
1.31000000e+00	-4.28920177e-05
1.32000000e+00	-1.40075489e-04
1.33000000e+00	-2.09340699e-04
1.34000000e+00	-2.45610136e-04
1.35000000e+00	-2.47343746e-04
1.36000000e+00	-2.16632704e-04
1.37000000e+00	-1.58954935e-04
1.38000000e+00	-8.26132411e-05
1.39000000e+00	2.09498496e-06
1.40000000e+00	8.39033123e-05
1.41000000e+00	1.51705815e-04
1.42000000e+00	1.95688898e-04
1.43000000e+00	2.08361937e-04
1.44000000e+00	1.85390465e-04
1.45000000e+00	1.26151318e-04
1.46000000e+00	3.39521221e-05
1.47000000e+00	-8.41140410e-05
1.48000000e+00	-2.17676424e-04
1.49000000e+00	-3.53922382e-04
1.50000000e+00	-4.78696801e-04
1.51000000e+00	-5.77775841e-04
1.52000000e+00	-6.38207605e-04
1.53000000e+00	-6.49603117e-04
1.54000000e+00	-6.05261452e-04
1.55000000e+00	-5.03023260e-04
1.56000000e+00	-3.45766664e-04
1.57000000e+00	-1.41487129e-04
1.58000000e+00	9.70636935e-05
1.59000000e+00	3.53168579e-04
1.60000000e+00	6.07316465e-04
1.61000000e+00	8.38673133e-04
1.62000000e+00	1.02674049e-03
1.63000000e+00	1.15307433e-03
1.64000000e+00	1.20292053e-03
1.65000000e+00	1.16663146e-03
1.66000000e+00	1.04073689e-03
1.67000000e+00	8.28567442e-04
1.68000000e+00	5.40361573e-04
1.69000000e+00	1.92825776e-04
1.70000000e+00	-1.91838646e-04
1.71000000e+00	-5.87385994e-04
1.72000000e+00	-9.65357242e-04
1.73000000e+00	-1.29716165e-03
1.74000000e+00	-1.55625454e-03
1.75000000e+00	-1.72024420e-03
1.76000000e+00	-1.77276101e-03
1.77000000e+00	-1.70493548e-03
1.78000000e+00	-1.51635749e-03
1.79000000e+00	-1.21542594e-03
1.80000000e+00	-8.19042777e-04
1.81000000e+00	-3.51654606e-04
1.82000000e+00	1.56303808e-04
1.83000000e+00	6.70462703e-04
1.84000000e+00	1.15492453e-03
1.85000000e+00	1.57485191e-03
1.86000000e+00	1.89904506e-03
1.87000000e+00	2.10231354e-03
1.88000000e+00	2.16745881e-03
1.89000000e+00	2.08670964e-03
1.90000000e+00	1.86249086e-03
1.91000000e+00	1.50745451e-03
1.92000000e+00	1.04375691e-03
1.93000000e+00	5.01622416e-04
1.94000000e+00	-8.27106101e-05
1.95000000e+00	-6.69517736e-04
1.96000000e+00	-1.21840820e-03
1.97000000e+00	-1.69122965e-03
1.98000000e+00	-2.05484179e-03
1.99000000e+00	-2.28355017e-03
2.00000000e+00	-2.36101456e-03
2.01000000e+00	-2.28148418e-03
2.02000000e+00	-2.05026183e-03
2.03000000e+00	-1.68335645e-03
2.04000000e+00	-1.20634503e-03
2.05000000e+00	-6.52525318e-04
2.06000000e+00	-6.04948859e-05
2.07000000e+00	5.28662743e-04
2.08000000e+00	1.07437384e-03
2.09000000e+00	1.53952585e-03
2.10000000e+00	1.89315098e-03
2.11000000e+00	2.11263851e-03
2.12000000e+00	2.18530827e-03
2.13000000e+00	2.10922692e-03
2.14000000e+00	1.89320721e-03
2.15000000e+00	1.55599388e-03
2.16000000e+00	1.12470332e-03
2.17000000e+00	6.32642397e-04
2.18000000e+00	1.16680174e-04
2.19000000e+00	-3.85618696e-04
2.20000000e+00	-8.38871952e-04
2.21000000e+00	-1.21254195e-03
2.22000000e+00	-1.48317293e-03
2.23000000e+00	-1.63602907e-03
2.24000000e+00	-1.66600777e-03
2.25000000e+00	-1.57776220e-03
2.26000000e+00	-1.38503121e-03
2.27000000e+00	-1.10924008e-03
2.28000000e+00	-7.77494974e-04
2.29000000e+00	-4.20143961e-04
2.30000000e+00	-6.81128772e-05
2.31000000e+00	2.49757164e-04
2.32000000e+00	5.09144418e-04
2.33000000e+00	6.92246479e-04
2.34000000e+00	7.89175705e-04
2.35000000e+00	7.98631750e-04
2.36000000e+00	7.27794717e-04
2.37000000e+00	5.91449663e-04
2.38000000e+00	4.10420008e-04
2.39000000e+00	2.09448309e-04
2.40000000e+00	1.47124938e-05
2.41000000e+00	-1.48800308e-04
2.42000000e+00	-2.59824873e-04
2.43000000e+00	-3.03021511e-04
2.44000000e+00	-2.70645113e-04
2.45000000e+00	-1.63516298e-04
2.46000000e+00	8.80981192e-06
2.47000000e+00	2.28712401e-04
2.48000000e+00	4.71972742e-04
2.49000000e+00	7.09930074e-04
2.50000000e+00	9.12150248e-04
2.51000000e+00	1.04938095e-03
2.52000000e+00	1.09653464e-03
2.53000000e+00	1.03542936e-03
2.54000000e+00	8.57029302e-04
2.55000000e+00	5.62962101e-04
2.56000000e+00	1.66144536e-04
2.57000000e+00	-3.09579987e-04
2.58000000e+00	-8.30806720e-04
2.59000000e+00	-1.35686585e-03
2.60000000e+00	-1.84289475e-03
2.61000000e+00	-2.24345820e-03
2.62000000e+00	-2.51643221e-03
2.63000000e+00	-2.62683256e-03
2.64000000e+00	-2.55026083e-03
2.65000000e+00	-2.27565845e-03
2.66000000e+00	-1.80710499e-03
2.67000000e+00	-1.16446485e-03
2.68000000e+00	-3.82774543e-04
2.69000000e+00	4.89637860e-04
2.70000000e+00	1.39420575e-03
2.71000000e+00	2.26615388e-03
2.72000000e+00	3.03922231e-03
2.73000000e+00	3.65073434e-03
2.74000000e+00	4.04661680e-03
2.75000000e+00	4.18597069e-03
2.76000000e+00	4.04481154e-03
2.77000000e+00	3.61865175e-03
2.78000000e+00	2.92367882e-03
2.79000000e+00	1.99638645e-03
2.80000000e+00	8.91634558e-04
2.81000000e+00	-3.20762386e-04
2.82000000e+00	-1.56069942e-03
2.83000000e+00	-2.74337283e-03
2.84000000e+00	-3.78539258e-03
2.85000000e+00	-4.61095612e-03
2.86000000e+00	-5.15760797e-03
2.87000000e+00	-5.38112982e-03
2.88000000e+00	-5.25916413e-03
2.89000000e+00	-4.79326495e-03
2.90000000e+00	-4.00918697e-03
2.91000000e+00	-2.95535923e-03
2.92000000e+00	-1.69963195e-03
2.93000000e+00	-3.24522948e-04
2.94000000e+00	1.07868724e-03
2.95000000e+00	2.41656627e-03
2.96000000e+00	3.60033911e-03
2.97000000e+00	4.55236531e-03
2.98000000e+00	5.21177520e-03
2.99000000e+00	5.53881771e-03
3.00000000e+00	5.51757260e-03
3.01000000e+00	5.15680936e-03
3.02000000e+00	4.48892471e-03
3.03000000e+00	3.56704742e-03
3.04000000e+00	2.46055100e-03
3.05000000e+00	1.24934804e-03
3.06000000e+00	1.74436663e-05
3.07000000e+00	-1.15371032e-03
3.08000000e+00	-2.19149980e-03
3.09000000e+00	-3.03753981e-03
3.10000000e+00	-3.65171661e-03
3.11000000e+00	-4.01454068e-03
3.12000000e+00	-4.12761811e-03
3.13000000e+00	-4.01221535e-03
3.14000000e+00	-3.70606440e-03
3.15000000e+00	-3.25871750e-03
3.16000000e+00	-2.72589786e-03
3.17000000e+00	-2.16339283e-03
3.18000000e+00	-1.62108752e-03
3.19000000e+00	-1.13773512e-03
3.20000000e+00	-7.37002390e-04
3.21000000e+00	-4.25219045e-04
3.22000000e+00	-1.91105641e-04
3.23000000e+00	-7.56857610e-06
3.24000000e+00	1.64551065e-04
3.25000000e+00	3.71088460e-04
3.26000000e+00	6.58019340e-04
3.27000000e+00	1.06441329e-03
3.28000000e+00	1.61560093e-03
3.29000000e+00	2.31730498e-03
3.30000000e+00	3.15144083e-03
3.31000000e+00	4.07417748e-03
3.32000000e+00	5.01667230e-03
3.33000000e+00	5.88866357e-03
3.34000000e+00	6.58484270e-03
3.35000000e+00	6.99365339e-03
3.36000000e+00	7.00790287e-03
3.37000000e+00	6.53634475e-03
3.38000000e+00	5.51522675e-03
3.39000000e+00	3.91870858e-03
3.40000000e+00	1.76705891e-03
3.41000000e+00	-8.68358032e-04
3.42000000e+00	-3.86409799e-03
3.43000000e+00	-7.04816282e-03
3.44000000e+00	-1.02081948e-02
3.45000000e+00	-1.31041037e-02
3.46000000e+00	-1.54844868e-02
3.47000000e+00	-1.71058204e-02
3.48000000e+00	-1.77530741e-02
3.49000000e+00	-1.72601633e-02
3.50000000e+00	-1.55285296e-02
3.51000000e+00	-1.25421492e-02
3.52000000e+00	-8.37741939e-03
3.53000000e+00	-3.20666445e-03
3.54000000e+00	2.70558371e-03
3.55000000e+00	9.01385867e-03
3.56000000e+00	1.53103346e-02
3.57000000e+00	2.11498484e-02
3.58000000e+00	2.60799376e-02
3.59000000e+00	2.96739538e-02
3.60000000e+00	3.15649312e-02
3.61000000e+00	3.14776534e-02
3.62000000e+00	2.92563226e-02
3.63000000e+00	2.48853896e-02
3.64000000e+00	1.85014644e-02
3.65000000e+00	1.03947670e-02
3.66000000e+00	9.99282091e-04
3.67000000e+00	-9.12841445e-03
3.68000000e+00	-1.93408256e-02
3.69000000e+00	-2.89400192e-02
3.70000000e+00	-3.72244760e-02
3.71000000e+00	-4.35392139e-02
3.72000000e+00	-4.73256726e-02
3.73000000e+00	-4.81676485e-02
3.74000000e+00	-4.58296559e-02
3.75000000e+00	-4.02844461e-02
3.76000000e+00	-3.17270446e-02
3.77000000e+00	-2.05735256e-02
3.78000000e+00	-7.44377946e-03
3.79000000e+00	6.87132068e-03
3.80000000e+00	2.14567765e-02
3.81000000e+00	3.53316493e-02
3.82000000e+00	4.75149103e-02
3.83000000e+00	5.70945511e-02
3.84000000e+00	6.32951009e-02
3.85000000e+00	6.55385885e-02
3.86000000e+00	6.34942402e-02
3.87000000e+00	5.71128209e-02
3.88000000e+00	4.66424662e-02
3.89000000e+00	3.26240708e-02
3.90000000e+00	1.58657057e-02
3.91000000e+00	-2.60295834e-03
3.92000000e+00	-2.15937539e-02
3.93000000e+00	-3.98368086e-02
3.94000000e+00	-5.60660520e-02
3.95000000e+00	-6.91076460e-02
3.96000000e+00	-7.79651273e-02
3.97000000e+00	-8.18950649e-02
3.98000000e+00	-8.04675089e-02
3.99000000e+00	-7.36064063e-02
4.00000000e+00	-6.16064459e-02
4.01000000e+00	-4.51243746e-02
4.02000000e+00	-2.51446012e-02
4.03000000e+00	-2.92074484e-03
4.04000000e+00	2.01034413e-02
4.05000000e+00	4.23887620e-02
4.06000000e+00	6.24046204e-02
4.07000000e+00	7.87352987e-02
4.08000000e+00	9.01810225e-02
4.09000000e+00	9.58465295e-02
4.10000000e+00	9.52105734e-02
4.11000000e+00	8.81709924e-02
4.12000000e+00	7.50615814e-02
4.13000000e+00	5.66389309e-02
4.14000000e+00	3.40394864e-02
4.15000000e+00	8.70920446e-03
4.16000000e+00	-1.76898250e-02
4.17000000e+00	-4.33896969e-02
4.18000000e+00	-6.66365380e-02
4.19000000e+00	-8.58116562e-02
4.20000000e+00	-9.95455215e-02
4.21000000e+00	-1.06816464e-01
4.22000000e+00	-1.07026918e-01
4.23000000e+00	-1.00051507e-01
4.24000000e+00	-8.62531513e-02
4.25000000e+00	-6.64655865e-02
4.26000000e+00	-4.19430173e-02
4.27000000e+00	-1.42799429e-02
4.28000000e+00	1.46936583e-02
4.29000000e+00	4.30348085e-02
4.30000000e+00	6.88193704e-02
4.31000000e+00	9.02741883e-02
4.32000000e+00	1.05900347e-01
4.33000000e+00	1.14578891e-01
4.34000000e+00	1.15651470e-01
4.35000000e+00	1.08970084e-01
4.36000000e+00	9.49121631e-02
4.37000000e+00	7.43596377e-02
4.38000000e+00	4.86431360e-02
4.39000000e+00	1.94548810e-02
4.40000000e+00	-1.12639292e-02
4.41000000e+00	-4.14536637e-02
4.42000000e+00	-6.90758373e-02
4.43000000e+00	-9.22521556e-02
4.44000000e+00	-1.09393441e-01
4.45000000e+00	-1.19309509e-01
4.46000000e+00	-1.21292330e-01
4.47000000e+00	-1.15166644e-01
4.48000000e+00	-1.01304400e-01
4.49000000e+00	-8.06018981e-02
4.50000000e+00	-5.44210644e-02
4.51000000e+00	-2.44987723e-02
4.52000000e+00	7.16966026e-03
4.53000000e+00	3.84648917e-02
4.54000000e+00	6.72867351e-02
4.55000000e+00	9.16963245e-02
4.56000000e+00	1.10047557e-01
4.57000000e+00	1.21098833e-01
4.58000000e+00	1.24097459e-01
4.59000000e+00	1.18830954e-01
4.60000000e+00	1.05641765e-01
4.61000000e+00	8.54044037e-02
4.62000000e+00	5.94665783e-02
4.63000000e+00	2.95583548e-02
4.64000000e+00	-2.32444774e-03
4.65000000e+00	-3.40546793e-02
4.66000000e+00	-6.35169559e-02
4.67000000e+00	-8.87497211e-02
4.68000000e+00	-1.08076661e-01
4.69000000e+00	-1.20218614e-01
4.70000000e+00	-1.24378471e-01
4.71000000e+00	-1.20293418e-01
4.72000000e+00	-1.08251117e-01
4.73000000e+00	-8.90688541e-02
4.74000000e+00	-6.40372281e-02
4.75000000e+00	-3.48323053e-02
4.76000000e+00	-3.40230037e-03
4.77000000e+00	2.81634791e-02
4.78000000e+00	5.77745324e-02
4.79000000e+00	8.34784721e-02
4.80000000e+00	1.03590397e-01
4.81000000e+00	1.16803719e-01
4.82000000e+00	1.22275124e-01
4.83000000e+00	1.19678161e-01
4.84000000e+00	1.09222048e-01
4.85000000e+00	9.16347046e-02
4.86000000e+00	6.81113654e-02
4.87000000e+00	4.02324621e-02
4.88000000e+00	9.85647716e-03
4.89000000e+00	-2.10049053e-02
4.90000000e+00	-5.03208956e-02
4.91000000e+00	-7.61759463e-02
4.92000000e+00	-9.68954159e-02
4.93000000e+00	-1.11154275e-01
4.94000000e+00	-1.18061781e-01
4.95000000e+00	-1.17216731e-01
4.96000000e+00	-1.08729879e-01
4.97000000e+00	-9.32123668e-02
4.98000000e+00	-7.17312438e-02
4.99000000e+00	-4.57353453e-02
5.00000000e+00	-1.69567336e-02
5.01000000e+00	1.27055450e-02
5.02000000e+00	4.13115253e-02
5.03000000e+00	6.70077950e-02
5.04000000e+00	8.81479566e-02
5.05000000e+00	1.03398228e-01
5.06000000e+00	1.11821407e-01
5.07000000e+00	1.12933922e-01
5.08000000e+00	1.06732561e-01
5.09000000e+00	9.36894652e-02
5.10000000e+00	7.47161286e-02
5.11000000e+00	5.10991335e-02
5.12000000e+00	2.44121984e-02
5.13000000e+00	-3.58940938e-03
5.14000000e+00	-3.10849613e-02
5.15000000e+00	-5.63071391e-02
5.16000000e+00	-7.76558979e-02
5.17000000e+00	-9.37999715e-02
5.18000000e+00	-1.03759585e-01
5.19000000e+00	-1.06965264e-01
5.20000000e+00	-1.03289263e-01
5.21000000e+00	-9.30479807e-02
5.22000000e+00	-7.69756267e-02
5.23000000e+00	-5.61712930e-02
5.24000000e+00	-3.20232531e-02
5.25000000e+00	-6.11573953e-03
5.26000000e+00	1.98755039e-02
5.27000000e+00	4.42919790e-02
5.28000000e+00	6.55984200e-02
5.29000000e+00	8.24792337e-02
5.30000000e+00	9.39193471e-02
5.31000000e+00	9.92645310e-02
5.32000000e+00	9.82576747e-02
5.33000000e+00	9.10490973e-02
5.34000000e+00	7.81806839e-02
5.35000000e+00	6.05453156e-02
5.36000000e+00	3.93246202e-02
5.37000000e+00	1.59094006e-02
5.38000000e+00	-8.19188070e-03
5.39000000e+00	-3.14505176e-02
5.40000000e+00	-5.24145780e-02
5.41000000e+00	-6.97993707e-02
5.42000000e+00	-8.25657442e-02
5.43000000e+00	-8.99814871e-02
5.44000000e+00	-9.16622621e-02
5.45000000e+00	-8.75898762e-02
5.46000000e+00	-7.81071656e-02
5.47000000e+00	-6.38902675e-02
5.48000000e+00	-4.59004604e-02
5.49000000e+00	-2.53189988e-02
5.50000000e+00	-3.46936609e-03
5.51000000e+00	1.82679300e-02
5.52000000e+00	3.85425362e-02
5.53000000e+00	5.61179115e-02
5.54000000e+00	6.99463081e-02
5.55000000e+00	7.92305683e-02
5.56000000e+00	8.34691506e-02
5.57000000e+00	8.24819188e-02
5.58000000e+00	7.64154802e-02
5.59000000e+00	6.57281545e-02
5.60000000e+00	5.11559200e-02
5.61000000e+00	3.36618346e-02
5.62000000e+00	1.43723972e-02
5.63000000e+00	-5.49494963e-03
5.64000000e+00	-2.47085192e-02
5.65000000e+00	-4.20984681e-02
5.66000000e+00	-5.66275980e-02
5.67000000e+00	-6.74526239e-02
5.68000000e+00	-7.39723430e-02
5.69000000e+00	-7.58600131e-02
5.70000000e+00	-7.30782839e-02
5.71000000e+00	-6.58761208e-02
5.72000000e+00	-5.47682809e-02
5.73000000e+00	-4.04989505e-02
5.74000000e+00	-2.39920878e-02
5.75000000e+00	-6.29176740e-03
5.76000000e+00	1.15036356e-02
5.77000000e+00	2.83092954e-02
5.78000000e+00	4.31196533e-02
5.79000000e+00	5.50680599e-02
5.80000000e+00	6.34768449e-02
5.81000000e+00	6.78949762e-02
5.82000000e+00	6.81212750e-02
5.83000000e+00	6.42120724e-02
5.84000000e+00	5.64731525e-02
5.85000000e+00	4.54367778e-02
5.86000000e+00	3.18254751e-02
5.87000000e+00	1.65050205e-02
5.88000000e+00	4.29661878e-04
5.89000000e+00	-1.54169767e-02
5.90000000e+00	-3.00816785e-02
5.91000000e+00	-4.26985015e-02
5.92000000e+00	-5.25393768e-02
5.93000000e+00	-5.90555207e-02
5.94000000e+00	-6.19073539e-02
5.95000000e+00	-6.09813469e-02
5.96000000e+00	-5.63930249e-02
5.97000000e+00	-4.84762029e-02
5.98000000e+00	-3.77593387e-02
5.99000000e+00	-2.49306464e-02
6.00000000e+00	-1.07942462e-02
6.01000000e+00	3.77987896e-03
6.02000000e+00	1.79090332e-02
6.03000000e+00	3.07508452e-02
6.04000000e+00	4.15530395e-02
6.05000000e+00	4.96970354e-02
6.06000000e+00	5.47328802e-02
6.07000000e+00	5.64035817e-02
6.08000000e+00	5.46575612e-02
6.09000000e+00	4.96486755e-02
6.10000000e+00	4.17239965e-02
6.11000000e+00	3.14002620e-02
6.12000000e+00	1.93305660e-02
6.13000000e+00	6.26340825e-03
6.14000000e+00	-7.00335412e-03
6.15000000e+00	-1.96708470e-02
6.16000000e+00	-3.09869114e-02
6.17000000e+00	-4.02904013e-02
6.18000000e+00	-4.70494664e-02
6.19000000e+00	-5.08916246e-02
6.20000000e+00	-5.16239489e-02
6.21000000e+00	-4.92422954e-02
6.22000000e+00	-4.39291631e-02
6.23000000e+00	-3.60404532e-02
6.24000000e+00	-2.60820503e-02
6.25000000e+00	-1.46777394e-02
6.26000000e+00	-2.53046806e-03
6.27000000e+00	9.62066412e-03
6.28000000e+00	2.10450799e-02
6.29000000e+00	3.10643833e-02
6.30000000e+00	3.90924126e-02
6.31000000e+00	4.46693360e-02
6.32000000e+00	4.74878211e-02
6.33000000e+00	4.74097943e-02
6.34000000e+00	4.44728873e-02
6.35000000e+00	3.88862869e-02
6.36000000e+00	3.10163411e-02
6.37000000e+00	2.13628829e-02
6.38000000e+00	1.05277784e-02
6.39000000e+00	-8.22341761e-04
6.40000000e+00	-1.19968767e-02
6.41000000e+00	-2.23230948e-02
6.42000000e+00	-3.11864937e-02
6.43000000e+00	-3.80672671e-02
6.44000000e+00	-4.25707202e-02
6.45000000e+00	-4.44498524e-02
6.46000000e+00	-4.36188189e-02
6.47000000e+00	-4.01565346e-02
6.48000000e+00	-3.43002926e-02
6.49000000e+00	-2.64298660e-02
6.50000000e+00	-1.70431379e-02
6.51000000e+00	-6.72480622e-03
6.52000000e+00	3.88988130e-03
6.53000000e+00	1.41541236e-02
6.54000000e+00	2.34489046e-02
6.55000000e+00	3.12202848e-02
6.56000000e+00	3.70123988e-02
6.57000000e+00	4.04941913e-02
6.58000000e+00	4.14783199e-02
6.59000000e+00	3.99311448e-02
6.60000000e+00	3.59732719e-02
6.61000000e+00	2.98707033e-02
6.62000000e+00	2.20172145e-02
6.63000000e+00	1.29091129e-02
6.64000000e+00	3.11398558e-03
6.65000000e+00	-6.76460236e-03
6.66000000e+00	-1.61242646e-02
6.67000000e+00	-2.44005192e-02
6.68000000e+00	-3.11008421e-02
6.69000000e+00	-3.58339894e-02
6.70000000e+00	-3.83328418e-02
6.71000000e+00	-3.84694320e-02
6.72000000e+00	-3.62613129e-02
6.73000000e+00	-3.18689584e-02
6.74000000e+00	-2.55844470e-02
6.75000000e+00	-1.78122069e-02
6.76000000e+00	-9.04308337e-03
6.77000000e+00	1.76612539e-04
6.78000000e+00	9.27912395e-03
6.79000000e+00	1.77102173e-02
6.80000000e+00	2.49629440e-02
6.81000000e+00	3.06081354e-02
6.82000000e+00	3.43197928e-02
6.83000000e+00	3.58938698e-02
6.84000000e+00	3.52593659e-02
6.85000000e+00	3.24811349e-02
6.86000000e+00	2.77543301e-02
6.87000000e+00	2.13909227e-02
6.88000000e+00	1.37992131e-02
6.89000000e+00	5.45767634e-03
6.90000000e+00	-3.11518276e-03
6.91000000e+00	-1.13930666e-02
6.92000000e+00	-1.88742054e-02
6.93000000e+00	-2.51117744e-02
6.94000000e+00	-2.97405634e-02
6.95000000e+00	-3.24983041e-02
6.96000000e+00	-3.32404149e-02
6.97000000e+00	-3.19473409e-02
6.98000000e+00	-2.87241331e-02
6.99000000e+00	-2.37923962e-02
7.00000000e+00	-1.74751994e-02
7.01000000e+00	-1.01759714e-02
7.02000000e+00	-2.35275641e-03
7.03000000e+00	5.51052522e-03
7.04000000e+00	1.29340072e-02
7.05000000e+00	1.94711461e-02
7.06000000e+00	2.47355427e-02
7.07000000e+00	2.84237081e-02
7.08000000e+00	3.03324365e-02
7.09000000e+00	3.03697991e-02
7.10000000e+00	2.85591806e-02
7.11000000e+00	2.50362123e-02
7.12000000e+00	2.00388957e-02
7.13000000e+00	1.38916238e-02
7.14000000e+00	6.98416658e-03
7.15000000e+00	-2.53017252e-04
7.16000000e+00	-7.37557922e-03
7.17000000e+00	-1.39525235e-02
7.18000000e+00	-1.95922245e-02
7.19000000e+00	-2.39656526e-02
7.20000000e+00	-2.68254379e-02
7.21000000e+00	-2.80196779e-02
7.22000000e+00	-2.74997303e-02
7.23000000e+00	-2.53216162e-02
7.24000000e+00	-2.16410477e-02
7.25000000e+00	-1.67024862e-02
7.26000000e+00	-1.08229896e-02
7.27000000e+00	-4.37191311e-03
7.28000000e+00	2.25223972e-03
7.29000000e+00	8.64636910e-03
7.30000000e+00	1.44272245e-02
7.31000000e+00	1.92542684e-02
7.32000000e+00	2.28496015e-02
7.33000000e+00	2.50137951e-02
7.34000000e+00	2.56367406e-02
7.35000000e+00	2.47029427e-02
7.36000000e+00	2.22910276e-02
7.37000000e+00	1.85675881e-02
7.38000000e+00	1.37758276e-02
7.39000000e+00	8.21976790e-03
7.40000000e+00	2.24504314e-03
7.41000000e+00	-3.78251525e-03
7.42000000e+00	-9.49917981e-03
7.43000000e+00	-1.45651635e-02
7.44000000e+00	-1.86846888e-02
7.45000000e+00	-2.16231140e-02
7.46000000e+00	-2.32201360e-02
7.47000000e+00	-2.33983389e-02
7.48000000e+00	-2.21666475e-02
7.49000000e+00	-1.96185563e-02
7.50000000e+00	-1.59253173e-02
7.51000000e+00	-1.13245693e-02
7.52000000e+00	-6.10515477e-03
7.53000000e+00	-5.89088117e-04
7.54000000e+00	4.88820759e-03
7.55000000e+00	9.99818929e-03
7.56000000e+00	1.44387894e-02
7.57000000e+00	1.79521576e-02
7.58000000e+00	2.03395156e-02
7.59000000e+00	2.14722774e-02
7.60000000e+00	2.12988220e-02
7.61000000e+00	1.98465728e-02
7.62000000e+00	1.72193212e-02
7.63000000e+00	1.35900174e-02
7.64000000e+00	9.18951704e-03
7.65000000e+00	4.29200730e-03
7.66000000e+00	-8.01974331e-04
7.67000000e+00	-5.78388533e-03
7.68000000e+00	-1.03557738e-02
7.69000000e+00	-1.42480111e-02
7.70000000e+00	-1.72351115e-02
7.71000000e+00	-1.91487169e-02
7.72000000e+00	-1.98870038e-02
7.73000000e+00	-1.94199912e-02
7.74000000e+00	-1.77904809e-02
7.75000000e+00	-1.51106229e-02
7.76000000e+00	-1.15543631e-02
7.77000000e+00	-7.34626986e-03
7.78000000e+00	-2.74745275e-03
7.79000000e+00	1.96055358e-03
7.80000000e+00	6.49294896e-03
7.81000000e+00	1.05788312e-02
7.82000000e+00	1.39773331e-02
7.83000000e+00	1.64917744e-02
7.84000000e+00	1.79810014e-02
7.85000000e+00	1.83672609e-02
7.86000000e+00	1.76401726e-02
7.87000000e+00	1.58566020e-02
7.88000000e+00	1.31364837e-02
7.89000000e+00	9.65489020e-03
7.90000000e+00	5.63086045e-03
7.91000000e+00	1.31369760e-03
7.92000000e+00	-3.03241374e-03
7.93000000e+00	-7.14452452e-03
7.94000000e+00	-1.07767925e-02
7.95000000e+00	-1.37151519e-02
7.96000000e+00	-1.57899070e-02
7.97000000e+00	-1.68855099e-02
7.98000000e+00	-1.69469599e-02
7.99000000e+00	-1.59824708e-02
8.00000000e+00	-1.40622832e-02
8.01000000e+00	-1.13137325e-02
8.02000000e+00	-7.91290916e-03
8.03000000e+00	-4.07345250e-03
8.04000000e+00	-3.31847318e-05
8.05000000e+00	3.96057977e-03
8.06000000e+00	7.66614592e-03
8.07000000e+00	1.08620475e-02
8.08000000e+00	1.33602727e-02
8.09000000e+00	1.50173153e-02
8.10000000e+00	1.57424020e-02
8.11000000e+00	1.55024252e-02
8.12000000e+00	1.43233139e-02
8.13000000e+00	1.22877965e-02
8.14000000e+00	9.52972995e-03
8.15000000e+00	6.22537712e-03
8.16000000e+00	2.58219469e-03
8.17000000e+00	-1.17415620e-03
8.18000000e+00	-4.81376629e-03
8.19000000e+00	-8.11653867e-03
8.20000000e+00	-1.08854938e-02
8.21000000e+00	-1.29585144e-02
8.22000000e+00	-1.42178290e-02
8.23000000e+00	-1.45966802e-02
8.24000000e+00	-1.40827997e-02
8.25000000e+00	-1.27185133e-02
8.26000000e+00	-1.05975082e-02
8.27000000e+00	-7.85849702e-03
8.28000000e+00	-4.67620192e-03
8.29000000e+00	-1.25024289e-03
8.30000000e+00	2.20736571e-03
8.31000000e+00	5.48532727e-03
8.32000000e+00	8.38597277e-03
8.33000000e+00	1.07371789e-02
8.34000000e+00	1.24025757e-02
8.35000000e+00	1.32894373e-02
8.36000000e+00	1.33538006e-02
8.37000000e+00	1.26025322e-02
8.38000000e+00	1.10922523e-02
8.39000000e+00	8.92522466e-03
8.40000000e+00	6.24250053e-03
8.41000000e+00	3.21477377e-03
8.42000000e+00	3.15389020e-05
8.43000000e+00	-3.11076044e-03
8.44000000e+00	-6.02085090e-03
8.45000000e+00	-8.52426865e-03
8.46000000e+00	-1.04738097e-02
8.47000000e+00	-1.17581655e-02
8.48000000e+00	-1.23082377e-02
8.49000000e+00	-1.21007770e-02
8.50000000e+00	-1.11591593e-02
8.51000000e+00	-9.55129213e-03
8.52000000e+00	-7.38482063e-03
8.53000000e+00	-4.79996745e-03
8.54000000e+00	-1.96047945e-03
8.55000000e+00	9.56734081e-04
8.56000000e+00	3.77261652e-03
8.57000000e+00	6.31694604e-03
8.58000000e+00	8.43861145e-03
8.59000000e+00	1.00145618e-02
8.60000000e+00	1.09569009e-02
8.61000000e+00	1.12177215e-02
8.62000000e+00	1.07914159e-02
8.63000000e+00	9.71436441e-03
8.64000000e+00	8.06205912e-03
8.65000000e+00	5.94388343e-03
8.66000000e+00	3.49590301e-03
8.67000000e+00	8.72142867e-04
8.68000000e+00	-1.76509098e-03
8.69000000e+00	-4.25523747e-03
8.70000000e+00	-6.44923530e-03
8.71000000e+00	-8.21841502e-03
8.72000000e+00	-9.46199999e-03
8.73000000e+00	-1.01127820e-02
8.74000000e+00	-1.01406566e-02
8.75000000e+00	-9.55383976e-03
8.76000000e+00	-8.39773130e-03
8.77000000e+00	-6.75153692e-03
8.78000000e+00	-4.72289241e-03
8.79000000e+00	-2.44085339e-03
8.80000000e+00	-4.77056947e-05
8.81000000e+00	2.30988501e-03
8.82000000e+00	4.48983483e-03
8.83000000e+00	6.36316874e-03
8.84000000e+00	7.82160385e-03
8.85000000e+00	8.78374628e-03
8.86000000e+00	9.19955175e-03
8.87000000e+00	9.05281146e-03
8.88000000e+00	8.36154924e-03
8.89000000e+00	7.17634419e-03
8.90000000e+00	5.57671833e-03
8.91000000e+00	3.66584290e-03
8.92000000e+00	1.56391353e-03
8.93000000e+00	-5.99381969e-04
8.94000000e+00	-2.69283285e-03
8.95000000e+00	-4.59162427e-03
8.96000000e+00	-6.18473052e-03
8.97000000e+00	-7.38134825e-03
8.98000000e+00	-8.11600130e-03
8.99000000e+00	-8.35203542e-03
9.00000000e+00	-8.08332307e-03
9.01000000e+00	-7.33410917e-03
9.02000000e+00	-6.15704112e-03
9.03000000e+00	-4.62953402e-03
9.04000000e+00	-2.84871876e-03
9.05000000e+00	-9.25300302e-04
9.06000000e+00	1.02328764e-03
9.07000000e+00	2.88001082e-03
9.08000000e+00	4.53521573e-03
9.09000000e+00	5.89305100e-03
9.10000000e+00	6.87695692e-03
9.11000000e+00	7.43391312e-03
9.12000000e+00	7.53721394e-03
9.13000000e+00	7.18763242e-03
9.14000000e+00	6.41293171e-03
9.15000000e+00	5.26578141e-03
9.16000000e+00	3.82022939e-03
9.17000000e+00	2.16696252e-03
9.18000000e+00	4.07657161e-04
9.19000000e+00	-1.35123134e-03
9.20000000e+00	-3.00486383e-03
9.21000000e+00	-4.45621620e-03
9.22000000e+00	-5.62171915e-03
9.23000000e+00	-6.43601473e-03
9.24000000e+00	-6.85556319e-03
9.25000000e+00	-6.86090505e-03
9.26000000e+00	-6.45746599e-03
9.27000000e+00	-5.67487916e-03
9.28000000e+00	-4.56488700e-03
9.29000000e+00	-3.19796721e-03
9.30000000e+00	-1.65889996e-03
9.31000000e+00	-4.15525269e-05
9.32000000e+00	1.55680095e-03
9.33000000e+00	3.04128375e-03
9.34000000e+00	4.32500213e-03
9.35000000e+00	5.33408638e-03
9.36000000e+00	6.01189837e-03
9.37000000e+00	6.32216894e-03
9.38000000e+00	6.25089421e-03
9.39000000e+00	5.80689498e-03
9.40000000e+00	5.02102233e-03
9.41000000e+00	3.94407258e-03
9.42000000e+00	2.64354900e-03
9.43000000e+00	1.19947400e-03
9.44000000e+00	-3.00491350e-04
9.45000000e+00	-1.76632597e-03
9.46000000e+00	-3.11101060e-03
9.47000000e+00	-4.25565652e-03
9.48000000e+00	-5.13410149e-03
9.49000000e+00	-5.69670743e-03
9.50000000e+00	-5.91314373e-03
9.51000000e+00	-5.77400145e-03
9.52000000e+00	-5.29115370e-03
9.53000000e+00	-4.49685199e-03
9.54000000e+00	-3.44162233e-03
9.55000000e+00	-2.19109555e-03
9.56000000e+00	-8.21967318e-04
9.57000000e+00	5.82666053e-04
9.58000000e+00	1.93831554e-03
9.59000000e+00	3.16415161e-03
9.60000000e+00	4.18780082e-03
9.61000000e+00	4.94960373e-03
9.62000000e+00	5.40608460e-03
9.63000000e+00	5.53243139e-03
9.64000000e+00	5.32384426e-03
9.65000000e+00	4.79567884e-03
9.66000000e+00	3.98238242e-03
9.67000000e+00	2.93529297e-03
9.68000000e+00	1.71943875e-03
9.69000000e+00	4.09535055e-04
9.70000000e+00	-9.14578079e-04
9.71000000e+00	-2.17278055e-03
9.72000000e+00	-3.28950692e-03
9.73000000e+00	-4.19828021e-03
9.74000000e+00	-4.84567291e-03
9.75000000e+00	-5.19445856e-03
9.76000000e+00	-5.22576685e-03
9.77000000e+00	-4.94011586e-03
9.78000000e+00	-4.35726334e-03
9.79000000e+00	-3.51489076e-03
9.80000000e+00	-2.46620450e-03
9.81000000e+00	-1.27660431e-03
9.82000000e+00	-1.96257184e-05
9.83000000e+00	1.22759355e-03
9.84000000e+00	2.38904416e-03
9.85000000e+00	3.39448271e-03
9.86000000e+00	4.18369263e-03
9.87000000e+00	4.71010853e-03
9.88000000e+00	4.94358416e-03
9.89000000e+00	4.87213730e-03
9.90000000e+00	4.50256859e-03
9.91000000e+00	3.85992113e-03
9.92000000e+00	2.98581953e-03
9.93000000e+00	1.93579622e-03
9.94000000e+00	7.75775293e-04
9.95000000e+00	-4.22063962e-04
9.96000000e+00	-1.58378447e-03
9.97000000e+00	-2.63826845e-03
9.98000000e+00	-3.52158967e-03
9.99000000e+00	-4.18090997e-03
1.00000000e+01	-4.57766078e-03
1.00100000e+01	-4.68981581e-03
1.00200000e+01	-4.51311933e-03
1.00300000e+01	-4.06120046e-03
1.00400000e+01	-3.36457440e-03
1.00500000e+01	-2.46860103e-03
1.00600000e+01	-1.43053652e-03
1.00700000e+01	-3.15869674e-04
1.00800000e+01	8.05822155e-04
1.00900000e+01	1.86523372e-03
1.01000000e+01	2.79763433e-03
1.01100000e+01	3.54684298e-03
1.01200000e+01	4.06863017e-03
1.01300000e+01	4.33333886e-03
1.01400000e+01	4.32756803e-03
1.01500000e+01	4.05482323e-03
1.01600000e+01	3.53510448e-03
1.01700000e+01	2.80346916e-03
1.01800000e+01	1.90767196e-03
1.01900000e+01	9.05040715e-04
1.02000000e+01	-1.41206401e-04
1.02100000e+01	-1.16596457e-03
1.02200000e+01	-2.10631153e-03
1.02300000e+01	-2.90538645e-03
1.02400000e+01	-3.51583788e-03
1.02500000e+01	-3.90263075e-03
1.02600000e+01	-4.04504580e-03
1.02700000e+01	-3.93775805e-03
1.02800000e+01	-3.59094064e-03
1.02900000e+01	-3.02940250e-03
1.03000000e+01	-2.29082882e-03
1.03100000e+01	-1.42324886e-03
1.03200000e+01	-4.81901573e-04
1.03300000e+01	4.74294983e-04
1.03400000e+01	1.38644379e-03
1.03500000e+01	2.19930492e-03
1.03600000e+01	2.86464225e-03
1.03700000e+01	3.34407798e-03
1.03800000e+01	3.61128642e-03
1.03900000e+01	3.65340341e-03
1.04000000e+01	3.47157863e-03
1.04100000e+01	3.08065337e-03
1.04200000e+01	2.50800075e-03
1.04300000e+01	1.79161684e-03
1.04400000e+01	9.77595806e-04
1.04500000e+01	1.17157328e-04
1.04600000e+01	-7.36581209e-04
1.04700000e+01	-1.53188383e-03
1.04800000e+01	-2.22152392e-03
1.04900000e+01	-2.76557236e-03
1.05000000e+01	-3.13368270e-03
1.05100000e+01	-3.30674452e-03
1.05200000e+01	-3.27781848e-03
1.05300000e+01	-3.05231204e-03
1.05400000e+01	-2.64740262e-03
1.05500000e+01	-2.09076047e-03
1.05600000e+01	-1.41866488e-03
1.05700000e+01	-6.73641849e-04
1.05800000e+01	9.82228823e-05
1.05900000e+01	8.50125840e-04
1.06000000e+01	1.53736827e-03
1.06100000e+01	2.11999004e-03
1.06200000e+01	2.56506179e-03
1.06300000e+01	2.84850638e-03
1.06400000e+01	2.95635231e-03
1.06500000e+01	2.88535811e-03
1.06600000e+01	2.64298554e-03
1.06700000e+01	2.24673877e-03
1.06800000e+01	1.72292358e-03
1.06900000e+01	1.10491351e-03
1.07000000e+01	4.31036525e-04
1.07100000e+01	-2.57784882e-04
1.07200000e+01	-9.20496071e-04
1.07300000e+01	-1.51832894e-03
1.07400000e+01	-2.01703668e-03
1.07500000e+01	-2.38881860e-03
1.07600000e+01	-2.61382998e-03
1.07700000e+01	-2.68119831e-03
1.07800000e+01	-2.58949749e-03
1.07900000e+01	-2.34666392e-03
1.08000000e+01	-1.96937056e-03
1.08100000e+01	-1.48190565e-03
1.08200000e+01	-9.14630306e-04
1.08300000e+01	-3.02111230e-04
1.08400000e+01	3.18958293e-04
1.08500000e+01	9.11926370e-04
1.08600000e+01	1.44231380e-03
1.08700000e+01	1.87978735e-03
1.08800000e+01	2.19986476e-03
1.08900000e+01	2.38525792e-03
1.09000000e+01	2.42678285e-03
1.09100000e+01	2.32379021e-03
1.09200000e+01	2.08409810e-03
1.09300000e+01	1.72343706e-03
1.09400000e+01	1.26444451e-03
1.09500000e+01	7.35271175e-04
1.09600000e+01	1.67883196e-04
1.09700000e+01	-4.03840003e-04
1.09800000e+01	-9.46101085e-04
1.09900000e+01	-1.42715813e-03
1.10000000e+01	-1.81916259e-03
1.10100000e+01	-2.09975696e-03
1.10200000e+01	-2.25334155e-03
1.10300000e+01	-2.27193901e-03
1.10400000e+01	-2.15560872e-03
1.10500000e+01	-1.91238895e-03
1.10600000e+01	-1.55777225e-03
1.10700000e+01	-1.11374628e-03
1.10800000e+01	-6.07457249e-04
1.10900000e+01	-6.95755515e-05
1.11000000e+01	4.67540282e-04
1.11100000e+01	9.71772759e-04
1.11200000e+01	1.41315407e-03
1.11300000e+01	1.76564148e-03
1.11400000e+01	2.00865466e-03
1.11500000e+01	2.12828369e-03
1.11600000e+01	2.11809639e-03
1.11700000e+01	1.97949673e-03
1.11800000e+01	1.72161309e-03
1.11900000e+01	1.36072295e-03
1.12000000e+01	9.19248617e-04
1.12100000e+01	4.24384117e-04
1.12200000e+01	-9.35639456e-05
1.12300000e+01	-6.03021500e-04
1.12400000e+01	-1.07306638e-03
1.12500000e+01	-1.47530552e-03
1.12600000e+01	-1.78559576e-03
1.12700000e+01	-1.98550330e-03
1.12800000e+01	-2.06341266e-03
1.12900000e+01	-2.01521696e-03
1.13000000e+01	-1.84454732e-03
1.13100000e+01	-1.56252704e-03
1.13200000e+01	-1.18706562e-03
1.13300000e+01	-7.41736329e-04
1.13400000e+01	-2.54306460e-04
1.13500000e+01	2.44988567e-04
1.13600000e+01	7.25320281e-04
1.13700000e+01	1.15717497e-03
1.13800000e+01	1.51417566e-03
1.13900000e+01	1.77470490e-03
1.14000000e+01	1.92322756e-03
1.14100000e+01	1.95123136e-03
1.14200000e+01	1.85772701e-03
1.14300000e+01	1.64927747e-03
1.14400000e+01	1.33955530e-03
1.14500000e+01	9.48457091e-04
1.14600000e+01	5.00831446e-04
1.14700000e+01	2.49016303e-05
1.14800000e+01	-4.49516990e-04
1.14900000e+01	-8.92891801e-04
1.15000000e+01	-1.27782153e-03
1.15100000e+01	-1.58074199e-03
1.15200000e+01	-1.78338174e-03
1.15300000e+01	-1.87387668e-03
1.15400000e+01	-1.84747447e-03
1.15500000e+01	-1.70678613e-03
1.15600000e+01	-1.46157105e-03
1.15700000e+01	-1.12807146e-03
1.15800000e+01	-7.27941175e-04
1.15900000e+01	-2.86838903e-04
1.16000000e+01	1.67222267e-04
1.16100000e+01	6.05662688e-04
1.16200000e+01	1.00114645e-03
1.16300000e+01	1.32929861e-03
1.16400000e+01	1.57022046e-03
1.16500000e+01	1.70970760e-03
1.16600000e+01	1.74009531e-03
1.16700000e+01	1.66068020e-03
1.16800000e+01	1.47769464e-03
1.16900000e+01	1.20383956e-03
1.17000000e+01	8.57409482e-04
1.17100000e+01	4.61069710e-04
1.17200000e+01	4.03674420e-05
1.17300000e+01	-3.77924904e-04
1.17400000e+01	-7.67526022e-04
1.17500000e+01	-1.10431073e-03
1.17600000e+01	-1.36781710e-03
1.17700000e+01	-1.54250056e-03
1.17800000e+01	-1.61865714e-03
1.17900000e+01	-1.59296032e-03
1.18000000e+01	-1.46858195e-03
1.18100000e+01	-1.25489468e-03
1.18200000e+01	-9.66780762e-04
1.18300000e+01	-6.23597608e-04
1.18400000e+01	-2.47871616e-04
1.18500000e+01	1.36190917e-04
1.18600000e+01	5.04276705e-04
1.18700000e+01	8.33518934e-04
1.18800000e+01	1.10393090e-03
1.18900000e+01	1.29962889e-03
1.19000000e+01	1.40976855e-03
1.19100000e+01	1.42913924e-03
1.19200000e+01	1.35838402e-03
1.19300000e+01	1.20383818e-03
1.19400000e+01	9.77004450e-04
1.19500000e+01	6.93706356e-04
1.19600000e+01	3.72981731e-04
1.19700000e+01	3.57939531e-05
1.19800000e+01	-2.96350990e-04
1.19900000e+01	-6.02789396e-04
1.20000000e+01	-8.64996423e-04
1.20100000e+01	-1.06771207e-03
1.20200000e+01	-1.19982749e-03
1.20300000e+01	-1.25498029e-03
1.20400000e+01	-1.23182772e-03
1.20500000e+01	-1.13398917e-03
1.20600000e+01	-9.69671042e-04
1.20700000e+01	-7.51008037e-04
1.20800000e+01	-4.93172275e-04
1.20900000e+01	-2.13315690e-04
1.21000000e+01	7.05801142e-05
1.21100000e+01	3.40868625e-04
1.21200000e+01	5.81341547e-04
1.21300000e+01	7.78200809e-04
1.21400000e+01	9.20841139e-04
1.21500000e+01	1.00239952e-03
1.21600000e+01	1.02004498e-03
1.21700000e+01	9.75000187e-04
1.21800000e+01	8.72304609e-04
1.21900000e+01	7.20345199e-04
1.22000000e+01	5.30195149e-04
1.22100000e+01	3.14811755e-04
1.22200000e+01	8.81514749e-05
1.22300000e+01	-1.35737116e-04
1.22400000e+01	-3.43583273e-04
1.22500000e+01	-5.23673155e-04
1.22600000e+01	-6.66492961e-04
1.22700000e+01	-7.65202351e-04
1.22800000e+01	-8.15917265e-04
1.22900000e+01	-8.17794835e-04
1.23000000e+01	-7.72926320e-04
1.23100000e+01	-6.86056070e-04
1.23200000e+01	-5.64154613e-04
1.23300000e+01	-4.15881563e-04
1.23400000e+01	-2.50978754e-04
1.23500000e+01	-7.96357233e-05
1.23600000e+01	8.81315172e-05
1.23700000e+01	2.43051273e-04
1.23800000e+01	3.77085341e-04
1.23900000e+01	4.83812901e-04
1.24000000e+01	5.58693932e-04
1.24100000e+01	5.99205717e-04
1.24200000e+01	6.04854362e-04
1.24300000e+01	5.77070822e-04
1.24400000e+01	5.19007069e-04
1.24500000e+01	4.35252638e-04
1.24600000e+01	3.31494600e-04
1.24700000e+01	2.14145048e-04
1.24800000e+01	8.99595862e-05
1.24900000e+01	-3.43316917e-05
1.25000000e+01	-1.52362377e-04
1.25100000e+01	-2.58422543e-04
1.25200000e+01	-3.47695886e-04
1.25300000e+01	-4.16435163e-04
1.25400000e+01	-4.62073865e-04
1.25500000e+01	-4.83275530e-04
1.25600000e+01	-4.79924870e-04
1.25700000e+01	-4.53066974e-04
1.25800000e+01	-4.04802114e-04
1.25900000e+01	-3.38144361e-04
1.26000000e+01	-2.56852292e-04
1.26100000e+01	-1.65239774e-04
1.26200000e+01	-6.79742987e-05
1.26300000e+01	3.01302859e-05
1.26400000e+01	1.24320341e-04
1.26500000e+01	2.10102449e-04
1.26600000e+01	2.83431285e-04
1.26700000e+01	3.40879880e-04
1.26800000e+01	3.79786886e-04
1.26900000e+01	3.98375446e-04
1.27000000e+01	3.95838507e-04
1.27100000e+01	3.72385776e-04
1.27200000e+01	3.29248291e-04
1.27300000e+01	2.68637755e-04
1.27400000e+01	1.93659382e-04
1.27500000e+01	1.08179054e-04
1.27600000e+01	1.66479624e-05
1.27700000e+01	-7.61094842e-05
1.27800000e+01	-1.65136084e-04
1.27900000e+01	-2.45599725e-04
1.28000000e+01	-3.13055796e-04
1.28100000e+01	-3.63699761e-04
1.28200000e+01	-3.94594880e-04
1.28300000e+01	-4.03860361e-04
1.28400000e+01	-3.90806597e-04
1.28500000e+01	-3.56006482e-04
1.28600000e+01	-3.01295112e-04
1.28700000e+01	-2.29694319e-04
1.28800000e+01	-1.45263066e-04
1.28900000e+01	-5.28796849e-05
1.29000000e+01	4.20333135e-05
1.29100000e+01	1.33826774e-04
1.29200000e+01	2.16966142e-04
1.29300000e+01	2.86375354e-04
1.29400000e+01	3.37761202e-04
1.29500000e+01	3.67896387e-04
1.29600000e+01	3.74841384e-04
1.29700000e+01	3.58088663e-04
1.29800000e+01	3.18617448e-04
1.29900000e+01	2.58852914e-04
1.30000000e+01	1.82530022e-04
1.30100000e+01	9.44687400e-05
1.30200000e+01	2.73650539e-07
1.30300000e+01	-9.40234977e-05
1.30400000e+01	-1.82355311e-04
1.30500000e+01	-2.59018463e-04
1.30600000e+01	-3.19054547e-04
1.30700000e+01	-3.58585713e-04
1.30800000e+01	-3.75081367e-04
1.30900000e+01	-3.67536527e-04
1.31000000e+01	-3.36548246e-04
1.31100000e+01	-2.84283420e-04
1.31200000e+01	-2.14338824e-04
1.31300000e+01	-1.31501772e-04
1.31400000e+01	-4.14269677e-05
1.31500000e+01	4.97487668e-05
1.31600000e+01	1.35827537e-04
1.31700000e+01	2.10977956e-04
1.31800000e+01	2.70139232e-04
1.31900000e+01	3.09373088e-04
1.32000000e+01	3.26138250e-04
1.32100000e+01	3.19467538e-04
1.32200000e+01	2.90034399e-04
1.32300000e+01	2.40103521e-04
1.32400000e+01	1.73368484e-04
1.32500000e+01	9.46875271e-05
1.32600000e+01	9.73597052e-06
1.32700000e+01	-7.54000413e-05
1.32800000e+01	-1.54659416e-04
1.32900000e+01	-2.22440229e-04
1.33000000e+01	-2.74000672e-04
1.33100000e+01	-3.05797685e-04
1.33200000e+01	-3.15738558e-04
1.33300000e+01	-3.03327024e-04
1.33400000e+01	-2.69693035e-04
1.33500000e+01	-2.17503913e-04
1.33600000e+01	-1.50763261e-04
1.33700000e+01	-7.45123172e-05
1.33800000e+01	5.54434632e-06
1.33900000e+01	8.34612167e-05
1.34000000e+01	1.53491160e-04
1.34100000e+01	2.10509164e-04
1.34200000e+01	2.50389114e-04
1.34300000e+01	2.70305626e-04
1.34400000e+01	2.68938526e-04
1.34500000e+01	2.46564774e-04
1.34600000e+01	2.05031036e-04
1.34700000e+01	1.47609023e-04
1.34800000e+01	7.87445020e-05
1.34900000e+01	3.71889639e-06
1.35000000e+01	-7.17510596e-05
1.35100000e+01	-1.41945428e-04
1.35200000e+01	-2.01572366e-04
1.35300000e+01	-2.46166081e-04
1.35400000e+01	-2.72421414e-04
1.35500000e+01	-2.78439820e-04
1.35600000e+01	-2.63868206e-04
1.35700000e+01	-2.29920237e-04
1.35800000e+01	-1.79278631e-04
1.35900000e+01	-1.15886030e-04
1.36000000e+01	-4.46405145e-05
1.36100000e+01	2.89809071e-05
1.36200000e+01	9.93419981e-05
1.36300000e+01	1.61078072e-04
1.36400000e+01	2.09504891e-04
1.36500000e+01	2.40974438e-04
1.36600000e+01	2.53150378e-04
1.36700000e+01	2.45182255e-04
1.36800000e+01	2.17765228e-04
1.36900000e+01	1.73080980e-04
1.37000000e+01	1.14624612e-04
1.37100000e+01	4.69310813e-05
1.37200000e+01	-2.47774917e-05
1.37300000e+01	-9.49962492e-05
1.37400000e+01	-1.58362395e-04
1.37500000e+01	-2.10067473e-04
1.37600000e+01	-2.46225253e-04
1.37700000e+01	-2.64166862e-04
1.37800000e+01	-2.62640498e-04
1.37900000e+01	-2.41900504e-04
1.38000000e+01	-2.03679278e-04
1.38100000e+01	-1.51044573e-04
1.38200000e+01	-8.81537271e-05
1.38300000e+01	-1.99243620e-05
1.38400000e+01	4.83524202e-05
1.38500000e+01	1.11425887e-04
1.38600000e+01	1.64494069e-04
1.38700000e+01	2.03574720e-04
1.38800000e+01	2.25809904e-04
1.38900000e+01	2.29680566e-04
1.39000000e+01	2.15114623e-04
1.39100000e+01	1.83480558e-04
1.39200000e+01	1.37467555e-04
1.39300000e+01	8.08622233e-05
1.39400000e+01	1.82400741e-05
1.39500000e+01	-4.54033552e-05
1.39600000e+01	-1.05052127e-04
1.39700000e+01	-1.56068336e-04
1.39800000e+01	-1.94557602e-04
1.39900000e+01	-2.17672601e-04
1.40000000e+01	-2.23830682e-04
1.40100000e+01	-2.12828535e-04
1.40200000e+01	-1.85845227e-04
1.40300000e+01	-1.45333877e-04
1.40400000e+01	-9.48112104e-05
1.40500000e+01	-3.85624451e-05
1.40600000e+01	1.87142619e-05
1.40700000e+01	7.22947559e-05
1.40800000e+01	1.17815671e-04
1.40900000e+01	1.51629604e-04
1.41000000e+01	1.71099828e-04
1.41100000e+01	1.74810667e-04
1.41200000e+01	1.62676531e-04
1.41300000e+01	1.35940896e-04
1.41400000e+01	9.70655071e-05
1.41500000e+01	4.95190393e-05
1.41600000e+01	-2.51729641e-06
1.41700000e+01	-5.45029143e-05
1.41800000e+01	-1.01920639e-04
1.41900000e+01	-1.40657497e-04
1.42000000e+01	-1.67352002e-04
1.42100000e+01	-1.79679097e-04
1.42200000e+01	-1.76548967e-04
1.42300000e+01	-1.58202960e-04
1.42400000e+01	-1.26198250e-04
1.42500000e+01	-8.32820323e-05
1.42600000e+01	-3.31651461e-05
1.42700000e+01	1.97866308e-05
1.42800000e+01	7.09184706e-05
1.42900000e+01	1.15679551e-04
1.43000000e+01	1.50010813e-04
1.43100000e+01	1.70695173e-04
1.43200000e+01	1.75640768e-04
1.43300000e+01	1.64073121e-04
1.43400000e+01	1.36619391e-04
1.43500000e+01	9.52766064e-05
1.43600000e+01	4.32652642e-05
1.43700000e+01	-1.52209103e-05
1.43800000e+01	-7.53495996e-05
1.43900000e+01	-1.32042365e-04
1.44000000e+01	-1.80393370e-04
1.44100000e+01	-2.16080281e-04
1.44200000e+01	-2.35733530e-04
1.44300000e+01	-2.37233140e-04
1.44400000e+01	-2.19907866e-04
1.44500000e+01	-1.84619054e-04
1.44600000e+01	-1.33720798e-04
1.44700000e+01	-7.08978937e-05
1.44800000e+01	-8.93036924e-07
1.44900000e+01	7.08562106e-05
1.45000000e+01	1.38642610e-04
1.45100000e+01	1.96943170e-04
1.45200000e+01	2.40865668e-04
1.45300000e+01	2.66551798e-04
1.45400000e+01	2.71504035e-04
1.45500000e+01	2.54809034e-04
1.45600000e+01	2.17238354e-04
1.45700000e+01	1.61216890e-04
1.45800000e+01	9.06598406e-05
1.45900000e+01	1.06895331e-05
1.46000000e+01	-7.27468918e-05
1.46100000e+01	-1.53329837e-04
1.46200000e+01	-2.24854687e-04
1.46300000e+01	-2.81716251e-04
1.46400000e+01	-3.19352008e-04
1.46500000e+01	-3.34608852e-04
1.46600000e+01	-3.26003782e-04
1.46700000e+01	-2.93857109e-04
1.46800000e+01	-2.40286603e-04
1.46900000e+01	-1.69061914e-04
1.47000000e+01	-8.53295674e-05
1.47100000e+01	4.77089905e-06
1.47200000e+01	9.45704039e-05
1.47300000e+01	1.77377704e-04
1.47400000e+01	2.46991358e-04
1.47500000e+01	2.98176377e-04
1.47600000e+01	3.27068247e-04
1.47700000e+01	3.31472561e-04
1.47800000e+01	3.11036556e-04
1.47900000e+01	2.67278838e-04
1.48000000e+01	2.03474658e-04
1.48100000e+01	1.24405427e-04
1.48200000e+01	3.59918509e-05
1.48300000e+01	-5.51607870e-05
1.48400000e+01	-1.42269712e-04
1.48500000e+01	-2.18894510e-04
1.48600000e+01	-2.79429106e-04
1.48700000e+01	-3.19527458e-04
1.48800000e+01	-3.36429764e-04
1.48900000e+01	-3.29163891e-04
1.49000000e+01	-2.98606602e-04
1.49100000e+01	-2.47400252e-04
1.49200000e+01	-1.79732102e-04
1.49300000e+01	-1.00994234e-04
1.49400000e+01	-1.73514979e-05
1.49500000e+01	6.47478444e-05
1.49600000e+01	1.39079691e-04
1.49700000e+01	2.00129443e-04
1.49800000e+01	2.43516628e-04
1.49900000e+01	2.66325293e-04
1.50000000e+01	2.67314363e-04
1.50100000e+01	2.46991906e-04
1.50200000e+01	2.07548257e-04
1.50300000e+01	1.52654396e-04
1.50400000e+01	8.71428068e-05
1.50500000e+01	1.65975551e-05
1.50600000e+01	-5.31124608e-05
1.50700000e+01	-1.16318589e-04
1.50800000e+01	-1.68016004e-04
1.50900000e+01	-2.04267843e-04
1.51000000e+01	-2.22516957e-04
1.51100000e+01	-2.21780033e-04
1.51200000e+01	-2.02708584e-04
1.51300000e+01	-1.67512358e-04
1.51400000e+01	-1.19752121e-04
1.51500000e+01	-6.40195926e-05
1.51600000e+01	-5.53169781e-06
1.51700000e+01	5.03265339e-05
1.51800000e+01	9.84718076e-05
1.51900000e+01	1.34565377e-04
1.52000000e+01	1.55391261e-04
1.52100000e+01	1.59137607e-04
1.52200000e+01	1.45556966e-04
1.52300000e+01	1.15991324e-04
1.52400000e+01	7.32590886e-05
1.52500000e+01	2.14128240e-05
1.52600000e+01	-3.46124744e-05
1.52700000e+01	-8.94313649e-05
1.52800000e+01	-1.37683973e-04
1.52900000e+01	-1.74515723e-04
1.53000000e+01	-1.96019723e-04
1.53100000e+01	-1.99603445e-04
1.53200000e+01	-1.84247238e-04
1.53300000e+01	-1.50630926e-04
1.53400000e+01	-1.01115531e-04
1.53500000e+01	-3.95791786e-05
1.53600000e+01	2.88815323e-05
1.53700000e+01	9.83618854e-05
1.53800000e+01	1.62638616e-04
1.53900000e+01	2.15698952e-04
1.54000000e+01	2.52265388e-04
1.54100000e+01	2.68272004e-04
1.54200000e+01	2.61251329e-04
1.54300000e+01	2.30597387e-04
1.54400000e+01	1.77680153e-04
1.54500000e+01	1.05798408e-04
1.54600000e+01	1.99710398e-05
1.54700000e+01	-7.34198536e-05
1.54800000e+01	-1.67108328e-04
1.54900000e+01	-2.53510100e-04
1.55000000e+01	-3.25330117e-04
1.55100000e+01	-3.76163773e-04
1.55200000e+01	-4.01042865e-04
1.55300000e+01	-3.96880829e-04
1.55400000e+01	-3.62779027e-04
1.55500000e+01	-3.00166223e-04
1.55600000e+01	-2.12756247e-04
1.55700000e+01	-1.06323094e-04
1.55800000e+01	1.16927260e-05
1.55900000e+01	1.32719028e-04
1.56000000e+01	2.47688715e-04
1.56100000e+01	3.47730335e-04
1.56200000e+01	4.24859181e-04
1.56300000e+01	4.72614694e-04
1.56400000e+01	4.86593199e-04
1.56500000e+01	4.64832379e-04
1.56600000e+01	4.08014821e-04
1.56700000e+01	3.19471610e-04
1.56800000e+01	2.04982318e-04
1.56900000e+01	7.23835608e-05
1.57000000e+01	-6.89865550e-05
1.57100000e+01	-2.08967657e-04
1.57200000e+01	-3.37329364e-04
1.57300000e+01	-4.44539638e-04
1.57400000e+01	-5.22490342e-04
1.57500000e+01	-5.65123748e-04
1.57600000e+01	-5.68910795e-04
1.57700000e+01	-5.33142865e-04
1.57800000e+01	-4.60012868e-04
1.57900000e+01	-3.54477521e-04
1.58000000e+01	-2.23909511e-04
1.58100000e+01	-7.75645314e-05
1.58200000e+01	7.40973383e-05
1.58300000e+01	2.20184959e-04
1.58400000e+01	3.50185573e-04
1.58500000e+01	4.54748686e-04
1.58600000e+01	5.26384380e-04
1.58700000e+01	5.60022412e-04
1.58800000e+01	5.53388995e-04
1.58900000e+01	5.07172151e-04
1.59000000e+01	4.24962749e-04
1.59100000e+01	3.12975729e-04
1.59200000e+01	1.79572983e-04
1.59300000e+01	3.46247909e-05
1.59400000e+01	-1.11240799e-04
1.59500000e+01	-2.47442545e-04
1.59600000e+01	-3.64242334e-04
