# Supplementary material for: Observation of angular momentum transfer among crystal lattice modes
Source: Nat Phys. 2026 May 12;22(7):1100–6. doi: 10.1038/s41567-026-03274-8 (PMC13423836; doi:10.1038/s41567-026-03274-8)
Supplement: Supplementary file 13 — Source data for Extended Data Fig. 4a–m. [file 41567_2026_3274_MOESM13_ESM.zip › extended_fig4f_Eg_phonon_RCP-THz_probe45.txt]

Eg Q^R_alpha in Bi2Se3 after RCP THz excitation at probe pulse 45 degrees
Time (ps)	Q^R_alpha (a.u.)
0.00000000e+00	-4.20142478e-04
1.00000000e-02	-2.92334781e-04
2.00000000e-02	-1.54024223e-04
3.00000000e-02	-1.55640118e-05
4.00000000e-02	1.12866724e-04
5.00000000e-02	2.22038513e-04
6.00000000e-02	3.04365046e-04
7.00000000e-02	3.54460821e-04
8.00000000e-02	3.69520173e-04
9.00000000e-02	3.49489253e-04
1.00000000e-01	2.97019152e-04
1.10000000e-01	2.17205881e-04
1.20000000e-01	1.17139891e-04
1.30000000e-01	5.30299647e-06
1.40000000e-01	-1.09137397e-04
1.50000000e-01	-2.17078853e-04
1.60000000e-01	-3.10218032e-04
1.70000000e-01	-3.81708844e-04
1.80000000e-01	-4.26691569e-04
1.90000000e-01	-4.42650740e-04
2.00000000e-01	-4.29573780e-04
2.10000000e-01	-3.89898941e-04
2.20000000e-01	-3.28258528e-04
2.30000000e-01	-2.51040337e-04
2.40000000e-01	-1.65805283e-04
2.50000000e-01	-8.06111079e-05
2.60000000e-01	-3.29985202e-06
2.70000000e-01	5.91902246e-05
2.80000000e-01	1.01429646e-04
2.90000000e-01	1.19967956e-04
3.00000000e-01	1.13628806e-04
3.10000000e-01	8.36042439e-05
3.20000000e-01	3.33395395e-05
3.30000000e-01	-3.17823415e-05
3.40000000e-01	-1.04930317e-04
3.50000000e-01	-1.78447458e-04
3.60000000e-01	-2.44552869e-04
3.70000000e-01	-2.96062728e-04
3.80000000e-01	-3.27067740e-04
3.90000000e-01	-3.33507198e-04
4.00000000e-01	-3.13587889e-04
4.10000000e-01	-2.68008635e-04
4.20000000e-01	-1.99967253e-04
4.30000000e-01	-1.14944982e-04
4.40000000e-01	-2.02823162e-05
4.50000000e-01	7.54216873e-05
4.60000000e-01	1.63038916e-04
4.70000000e-01	2.33710798e-04
4.80000000e-01	2.79649102e-04
4.90000000e-01	2.94870355e-04
5.00000000e-01	2.75799235e-04
5.10000000e-01	2.21685828e-04
5.20000000e-01	1.34795871e-04
5.30000000e-01	2.03510808e-05
5.40000000e-01	-1.13783025e-04
5.50000000e-01	-2.57643480e-04
5.60000000e-01	-3.99912138e-04
5.70000000e-01	-5.28798373e-04
5.80000000e-01	-6.32993662e-04
5.90000000e-01	-7.02621743e-04
6.00000000e-01	-7.30106348e-04
6.10000000e-01	-7.10883125e-04
6.20000000e-01	-6.43893058e-04
6.30000000e-01	-5.31810724e-04
6.40000000e-01	-3.80980921e-04
6.50000000e-01	-2.01059979e-04
6.60000000e-01	-4.38168614e-06
6.70000000e-01	1.94909676e-04
6.80000000e-01	3.81897015e-04
6.90000000e-01	5.42021524e-04
7.00000000e-01	6.62220548e-04
7.10000000e-01	7.31982943e-04
7.20000000e-01	7.44237037e-04
7.30000000e-01	6.95997507e-04
7.40000000e-01	5.88714744e-04
7.50000000e-01	4.28292319e-04
7.60000000e-01	2.24763397e-04
7.70000000e-01	-8.35665566e-06
7.80000000e-01	-2.54998670e-04
7.90000000e-01	-4.97683560e-04
8.00000000e-01	-7.18798227e-04
8.10000000e-01	-9.01908225e-04
8.20000000e-01	-1.03300738e-03
8.30000000e-01	-1.10160769e-03
8.40000000e-01	-1.10158362e-03
8.50000000e-01	-1.03170228e-03
8.60000000e-01	-8.95794348e-04
8.70000000e-01	-7.02547316e-04
8.80000000e-01	-4.64931579e-04
8.90000000e-01	-1.99298066e-04
9.00000000e-01	7.57881335e-05
9.10000000e-01	3.40892720e-04
9.20000000e-01	5.77135683e-04
9.30000000e-01	7.67586223e-04
9.40000000e-01	8.98523170e-04
9.50000000e-01	9.60464308e-04
9.60000000e-01	9.48884922e-04
9.70000000e-01	8.64569123e-04
9.80000000e-01	7.13565248e-04
9.90000000e-01	5.06746834e-04
1.00000000e+00	2.59010956e-04
1.01000000e+00	-1.18262839e-05
1.02000000e+00	-2.86353789e-04
1.03000000e+00	-5.45008489e-04
1.04000000e+00	-7.69527378e-04
1.05000000e+00	-9.44297628e-04
1.06000000e+00	-1.05750152e-03
1.07000000e+00	-1.10196874e-03
1.08000000e+00	-1.07567112e-03
1.09000000e+00	-9.81822853e-04
1.10000000e+00	-8.28579753e-04
1.11000000e+00	-6.28362555e-04
1.12000000e+00	-3.96858536e-04
1.13000000e+00	-1.51780899e-04
1.14000000e+00	8.85158024e-05
1.15000000e+00	3.06454802e-04
1.16000000e+00	4.86579048e-04
1.17000000e+00	6.16710577e-04
1.18000000e+00	6.88836900e-04
1.19000000e+00	6.99656073e-04
1.20000000e+00	6.50739673e-04
1.21000000e+00	5.48303808e-04
1.22000000e+00	4.02609888e-04
1.23000000e+00	2.27046811e-04
1.24000000e+00	3.69718889e-05
1.25000000e+00	-1.51592713e-04
1.26000000e+00	-3.23299746e-04
1.27000000e+00	-4.64741881e-04
1.28000000e+00	-5.65537424e-04
1.29000000e+00	-6.19147244e-04
1.30000000e+00	-6.23355919e-04
1.31000000e+00	-5.80378175e-04
1.32000000e+00	-4.96583092e-04
1.33000000e+00	-3.81860748e-04
1.34000000e+00	-2.48686175e-04
1.35000000e+00	-1.10961338e-04
1.36000000e+00	1.72649677e-05
1.37000000e+00	1.23088486e-04
1.38000000e+00	1.95939673e-04
1.39000000e+00	2.28568016e-04
1.40000000e+00	2.17732660e-04
1.41000000e+00	1.64535846e-04
1.42000000e+00	7.43657906e-05
1.43000000e+00	-4.35510766e-05
1.44000000e+00	-1.76954828e-04
1.45000000e+00	-3.11648596e-04
1.46000000e+00	-4.32795499e-04
1.47000000e+00	-5.26305417e-04
1.48000000e+00	-5.80191160e-04
1.49000000e+00	-5.85773636e-04
1.50000000e+00	-5.38626011e-04
1.51000000e+00	-4.39166710e-04
1.52000000e+00	-2.92839163e-04
1.53000000e+00	-1.09850048e-04
1.54000000e+00	9.55251235e-05
1.55000000e+00	3.06022973e-04
1.56000000e+00	5.02779454e-04
1.57000000e+00	6.66914524e-04
1.58000000e+00	7.81185605e-04
1.59000000e+00	8.31571352e-04
1.60000000e+00	8.08648895e-04
1.61000000e+00	7.08640676e-04
1.62000000e+00	5.34030779e-04
1.63000000e+00	2.93683209e-04
1.64000000e+00	2.43382897e-06
1.65000000e+00	-3.19829826e-04
1.66000000e+00	-6.49543944e-04
1.67000000e+00	-9.61202988e-04
1.68000000e+00	-1.22932492e-03
1.69000000e+00	-1.43049573e-03
1.70000000e+00	-1.54533075e-03
1.71000000e+00	-1.56019175e-03
1.72000000e+00	-1.46851382e-03
1.73000000e+00	-1.27162260e-03
1.74000000e+00	-9.78959892e-04
1.75000000e+00	-6.07680345e-04
1.76000000e+00	-1.81631039e-04
1.77000000e+00	2.70225178e-04
1.78000000e+00	7.15835818e-04
1.79000000e+00	1.12238933e-03
1.80000000e+00	1.45877730e-03
1.81000000e+00	1.69800057e-03
1.82000000e+00	1.81933145e-03
1.83000000e+00	1.81005832e-03
1.84000000e+00	1.66666772e-03
1.85000000e+00	1.39535923e-03
1.86000000e+00	1.01183796e-03
1.87000000e+00	5.40384373e-04
1.88000000e+00	1.22568869e-05
1.89000000e+00	-5.36464382e-04
1.90000000e+00	-1.06743947e-03
1.91000000e+00	-1.54284854e-03
1.92000000e+00	-1.92818253e-03
1.93000000e+00	-2.19483280e-03
1.94000000e+00	-2.32228015e-03
1.95000000e+00	-2.29971166e-03
1.96000000e+00	-2.12693483e-03
1.97000000e+00	-1.81451139e-03
1.98000000e+00	-1.38309132e-03
1.99000000e+00	-8.61989417e-04
2.00000000e+00	-2.87104715e-04
2.01000000e+00	3.01665038e-04
2.02000000e+00	8.63321969e-04
2.03000000e+00	1.35876199e-03
2.04000000e+00	1.75363758e-03
2.05000000e+00	2.02087148e-03
2.06000000e+00	2.14262931e-03
2.07000000e+00	2.11159956e-03
2.08000000e+00	1.93148269e-03
2.09000000e+00	1.61665166e-03
2.10000000e+00	1.19101052e-03
2.11000000e+00	6.86139859e-04
2.12000000e+00	1.38873657e-04
2.13000000e+00	-4.11503736e-04
2.14000000e+00	-9.26221985e-04
2.15000000e+00	-1.36991971e-03
2.16000000e+00	-1.71324500e-03
2.17000000e+00	-1.93496036e-03
2.18000000e+00	-2.02339076e-03
2.19000000e+00	-1.97710617e-03
2.20000000e+00	-1.80479178e-03
2.21000000e+00	-1.52432401e-03
2.22000000e+00	-1.16113480e-03
2.23000000e+00	-7.46003344e-04
2.24000000e+00	-3.12460831e-04
2.25000000e+00	1.05975956e-04
2.26000000e+00	4.78513097e-04
2.27000000e+00	7.79506924e-04
2.28000000e+00	9.90411564e-04
2.29000000e+00	1.10108877e-03
2.30000000e+00	1.11037635e-03
2.31000000e+00	1.02587442e-03
2.32000000e+00	8.62975288e-04
2.33000000e+00	6.43227538e-04
2.34000000e+00	3.92181724e-04
2.35000000e+00	1.36910399e-04
2.36000000e+00	-9.65763964e-05
2.37000000e+00	-2.85789078e-04
2.38000000e+00	-4.13868786e-04
2.39000000e+00	-4.71158099e-04
2.40000000e+00	-4.56086528e-04
2.41000000e+00	-3.75284606e-04
2.42000000e+00	-2.42908214e-04
2.43000000e+00	-7.92252539e-05
2.44000000e+00	9.14160885e-05
2.45000000e+00	2.43060406e-04
2.46000000e+00	3.50838884e-04
2.47000000e+00	3.93638299e-04
2.48000000e+00	3.56495632e-04
2.49000000e+00	2.32486644e-04
2.50000000e+00	2.39154374e-05
2.51000000e+00	-2.57331206e-04
2.52000000e+00	-5.90330587e-04
2.53000000e+00	-9.46559574e-04
2.54000000e+00	-1.29212680e-03
2.55000000e+00	-1.59063533e-03
2.56000000e+00	-1.80644722e-03
2.57000000e+00	-1.90807695e-03
2.58000000e+00	-1.87141777e-03
2.59000000e+00	-1.68250741e-03
2.60000000e+00	-1.33956683e-03
2.61000000e+00	-8.54096690e-04
2.62000000e+00	-2.50888021e-04
2.63000000e+00	4.33110326e-04
2.64000000e+00	1.15103002e-03
2.65000000e+00	1.84929499e-03
2.66000000e+00	2.47158641e-03
2.67000000e+00	2.96326796e-03
2.68000000e+00	3.27592744e-03
2.69000000e+00	3.37166617e-03
2.70000000e+00	3.22677249e-03
2.71000000e+00	2.83445099e-03
2.72000000e+00	2.20634243e-03
2.73000000e+00	1.37265685e-03
2.74000000e+00	3.80847441e-04
2.75000000e+00	-7.07132115e-04
2.76000000e+00	-1.81882885e-03
2.77000000e+00	-2.87628521e-03
2.78000000e+00	-3.80167334e-03
2.79000000e+00	-4.52315109e-03
2.80000000e+00	-4.98049011e-03
2.81000000e+00	-5.13002889e-03
2.82000000e+00	-4.94854257e-03
2.83000000e+00	-4.43569367e-03
2.84000000e+00	-3.61482957e-03
2.85000000e+00	-2.53201545e-03
2.86000000e+00	-1.25332706e-03
2.87000000e+00	1.39435381e-04
2.88000000e+00	1.55432272e-03
2.89000000e+00	2.89570425e-03
2.90000000e+00	4.07115018e-03
2.91000000e+00	4.99820909e-03
2.92000000e+00	5.61055775e-03
2.93000000e+00	5.86303926e-03
2.94000000e+00	5.73518401e-03
2.95000000e+00	5.23291996e-03
2.96000000e+00	4.38831688e-03
2.97000000e+00	3.25736214e-03
2.98000000e+00	1.91592120e-03
2.99000000e+00	4.54182561e-04
3.00000000e+00	-1.02998918e-03
3.01000000e+00	-2.43827642e-03
3.02000000e+00	-3.67914104e-03
3.03000000e+00	-4.67449377e-03
3.04000000e+00	-5.36526931e-03
3.05000000e+00	-5.71546197e-03
3.06000000e+00	-5.71430008e-03
3.07000000e+00	-5.37638987e-03
3.08000000e+00	-4.73982782e-03
3.09000000e+00	-3.86245073e-03
3.10000000e+00	-2.81655161e-03
3.11000000e+00	-1.68252133e-03
3.12000000e+00	-5.41970864e-04
3.13000000e+00	5.29063519e-04
3.14000000e+00	1.46623372e-03
3.15000000e+00	2.22177060e-03
3.16000000e+00	2.76771658e-03
3.17000000e+00	3.09721117e-03
3.18000000e+00	3.22371636e-03
3.19000000e+00	3.17825853e-03
3.20000000e+00	3.00495094e-03
3.21000000e+00	2.75522884e-03
3.22000000e+00	2.48136221e-03
3.23000000e+00	2.22989560e-03
3.24000000e+00	2.03569137e-03
3.25000000e+00	1.91721674e-03
3.26000000e+00	1.87361742e-03
3.27000000e+00	1.88396742e-03
3.28000000e+00	1.90888727e-03
3.29000000e+00	1.89449760e-03
3.30000000e+00	1.77844053e-03
3.31000000e+00	1.49747940e-03
3.32000000e+00	9.95998300e-04
3.33000000e+00	2.34586355e-04
3.34000000e+00	-8.02177254e-04
3.35000000e+00	-2.09961181e-03
3.36000000e+00	-3.60927990e-03
3.37000000e+00	-5.24840037e-03
3.38000000e+00	-6.90270135e-03
3.39000000e+00	-8.43279331e-03
3.40000000e+00	-9.68382107e-03
3.41000000e+00	-1.04978289e-02
3.42000000e+00	-1.07279746e-02
3.43000000e+00	-1.02534829e-02
3.44000000e+00	-8.99406284e-03
3.45000000e+00	-6.92244655e-03
3.46000000e+00	-4.07375047e-03
3.47000000e+00	-5.50523423e-04
3.48000000e+00	3.47738498e-03
3.49000000e+00	7.77863326e-03
3.50000000e+00	1.20719343e-02
3.51000000e+00	1.60429206e-02
3.52000000e+00	1.93654298e-02
3.53000000e+00	2.17258711e-02
3.54000000e+00	2.28489647e-02
3.55000000e+00	2.25228972e-02
3.56000000e+00	2.06218227e-02
3.57000000e+00	1.71236895e-02
3.58000000e+00	1.21215870e-02
3.59000000e+00	5.82718722e-03
3.60000000e+00	-1.43462750e-03
3.61000000e+00	-9.24023116e-03
3.62000000e+00	-1.70904003e-02
3.63000000e+00	-2.44410170e-02
3.64000000e+00	-3.07395383e-02
3.65000000e+00	-3.54648656e-02
3.66000000e+00	-3.81678281e-02
3.67000000e+00	-3.85092529e-02
3.68000000e+00	-3.62925814e-02
3.69000000e+00	-3.14882116e-02
3.70000000e+00	-2.42471905e-02
3.71000000e+00	-1.49025450e-02
3.72000000e+00	-3.95736657e-03
3.73000000e+00	7.94028980e-03
3.74000000e+00	2.00346335e-02
3.75000000e+00	3.15094660e-02
3.76000000e+00	4.15427069e-02
3.77000000e+00	4.93645189e-02
3.78000000e+00	5.43149661e-02
3.79000000e+00	5.58969549e-02
3.80000000e+00	5.38203341e-02
3.81000000e+00	4.80334708e-02
3.82000000e+00	3.87393574e-02
3.83000000e+00	2.63942994e-02
3.84000000e+00	1.16884218e-02
3.85000000e+00	-4.49147142e-03
3.86000000e+00	-2.11148282e-02
3.87000000e+00	-3.70729740e-02
3.88000000e+00	-5.12532706e-02
3.89000000e+00	-6.26168408e-02
3.90000000e+00	-7.02744216e-02
3.91000000e+00	-7.35548159e-02
3.92000000e+00	-7.20607253e-02
3.93000000e+00	-6.57074568e-02
3.94000000e+00	-5.47410572e-02
3.95000000e+00	-3.97337927e-02
3.96000000e+00	-2.15564479e-02
3.97000000e+00	-1.32857434e-03
3.98000000e+00	1.96505477e-02
3.99000000e+00	3.99859894e-02
4.00000000e+00	5.82808207e-02
4.01000000e+00	7.32329857e-02
4.02000000e+00	8.37286270e-02
4.03000000e+00	8.89251286e-02
4.04000000e+00	8.83176738e-02
4.05000000e+00	8.17841148e-02
4.06000000e+00	6.96043496e-02
4.07000000e+00	5.24521190e-02
4.08000000e+00	3.13590477e-02
4.09000000e+00	7.65272965e-03
4.10000000e+00	-1.71274460e-02
4.11000000e+00	-4.13313535e-02
4.12000000e+00	-6.33093672e-02
4.13000000e+00	-8.15261866e-02
4.14000000e+00	-9.46693029e-02
4.15000000e+00	-1.01744364e-01
4.16000000e+00	-1.02150455e-01
4.17000000e+00	-9.57295906e-02
4.18000000e+00	-8.27864227e-02
4.19000000e+00	-6.40762025e-02
4.20000000e+00	-4.07612307e-02
4.21000000e+00	-1.43382710e-02
4.22000000e+00	1.34585122e-02
4.23000000e+00	4.07727260e-02
4.24000000e+00	6.57512834e-02
4.25000000e+00	8.66717023e-02
4.26000000e+00	1.02062314e-01
4.27000000e+00	1.10806896e-01
4.28000000e+00	1.12226216e-01
4.29000000e+00	1.06130498e-01
4.30000000e+00	9.28387735e-02
4.31000000e+00	7.31633570e-02
4.32000000e+00	4.83601109e-02
4.33000000e+00	2.00475502e-02
4.34000000e+00	-9.89993427e-03
4.35000000e+00	-3.94776023e-02
4.36000000e+00	-6.66861267e-02
4.37000000e+00	-8.96682847e-02
4.38000000e+00	-1.06837122e-01
4.39000000e+00	-1.16986651e-01
4.40000000e+00	-1.19377288e-01
4.41000000e+00	-1.13789927e-01
4.42000000e+00	-1.00544697e-01
4.43000000e+00	-8.04828674e-02
4.44000000e+00	-5.49129087e-02
4.45000000e+00	-2.55242233e-02
4.46000000e+00	5.72569399e-03
4.47000000e+00	3.67430339e-02
4.48000000e+00	6.54394107e-02
4.49000000e+00	8.98738607e-02
4.50000000e+00	1.08385346e-01
4.51000000e+00	1.19706632e-01
4.52000000e+00	1.23051672e-01
4.53000000e+00	1.18170426e-01
4.54000000e+00	1.05367284e-01
4.55000000e+00	8.54817687e-02
4.56000000e+00	5.98327562e-02
4.57000000e+00	3.01299984e-02
4.58000000e+00	-1.64104306e-03
4.59000000e+00	-3.33532019e-02
4.60000000e+00	-6.28813100e-02
4.61000000e+00	-8.82457947e-02
4.62000000e+00	-1.07746384e-01
4.63000000e+00	-1.20076820e-01
4.64000000e+00	-1.24412788e-01
4.65000000e+00	-1.20467126e-01
4.66000000e+00	-1.08508601e-01
4.67000000e+00	-8.93430658e-02
4.68000000e+00	-6.42583510e-02
4.69000000e+00	-3.49367232e-02
4.70000000e+00	-3.34094387e-03
4.71000000e+00	2.84182742e-02
4.72000000e+00	5.82243752e-02
4.73000000e+00	8.40969847e-02
4.74000000e+00	1.04324251e-01
4.75000000e+00	1.17576608e-01
4.76000000e+00	1.22994359e-01
4.77000000e+00	1.20243320e-01
4.78000000e+00	1.09534911e-01
4.79000000e+00	9.16095581e-02
4.80000000e+00	6.76847177e-02
4.81000000e+00	3.93712353e-02
4.82000000e+00	8.56385027e-03
4.83000000e+00	-2.26866319e-02
4.84000000e+00	-5.23108022e-02
4.85000000e+00	-7.83584648e-02
4.86000000e+00	-9.91275729e-02
4.87000000e+00	-1.13275724e-01
4.88000000e+00	-1.19906893e-01
4.89000000e+00	-1.18627803e-01
4.90000000e+00	-1.09570423e-01
4.91000000e+00	-9.33793853e-02
4.92000000e+00	-7.11654483e-02
4.93000000e+00	-4.44284288e-02
4.94000000e+00	-1.49549960e-02
4.95000000e+00	1.53016352e-02
4.96000000e+00	4.43519485e-02
4.97000000e+00	7.03015693e-02
4.98000000e+00	9.14751784e-02
4.99000000e+00	1.06524769e-01
5.00000000e+00	1.14515249e-01
5.01000000e+00	1.14981967e-01
5.02000000e+00	1.07956687e-01
5.03000000e+00	9.39606316e-02
5.04000000e+00	7.39654428e-02
5.05000000e+00	4.93250017e-02
5.06000000e+00	2.16829354e-02
5.07000000e+00	-7.13781376e-03
5.08000000e+00	-3.52558857e-02
5.09000000e+00	-6.08548052e-02
5.10000000e+00	-8.23005800e-02
5.11000000e+00	-9.82459675e-02
5.12000000e+00	-1.07714766e-01
5.13000000e+00	-1.10160890e-01
5.14000000e+00	-1.05498708e-01
5.15000000e+00	-9.41030612e-02
5.16000000e+00	-7.67793834e-02
5.17000000e+00	-5.47062754e-02
5.18000000e+00	-2.93546658e-02
5.19000000e+00	-2.38913835e-03
5.20000000e+00	2.44419143e-02
5.21000000e+00	4.94200308e-02
5.22000000e+00	7.09668968e-02
5.23000000e+00	8.77439625e-02
5.24000000e+00	9.87351942e-02
5.25000000e+00	1.03307877e-01
5.26000000e+00	1.01247898e-01
5.27000000e+00	9.27676268e-02
5.28000000e+00	7.84863417e-02
5.29000000e+00	5.93848736e-02
5.30000000e+00	3.67378104e-02
5.31000000e+00	1.20279647e-02
5.32000000e+00	-1.31511296e-02
5.33000000e+00	-3.71982561e-02
5.34000000e+00	-5.86064204e-02
5.35000000e+00	-7.60571359e-02
5.36000000e+00	-8.85012127e-02
5.37000000e+00	-9.52211373e-02
5.38000000e+00	-9.58713949e-02
5.39000000e+00	-9.04945542e-02
5.40000000e+00	-7.95125188e-02
5.41000000e+00	-6.36939361e-02
5.42000000e+00	-4.41002490e-02
5.43000000e+00	-2.20141815e-02
5.44000000e+00	1.14450880e-03
5.45000000e+00	2.39104678e-02
5.46000000e+00	4.48654778e-02
5.47000000e+00	6.27266258e-02
5.48000000e+00	7.64244472e-02
5.49000000e+00	8.51663210e-02
5.50000000e+00	8.84814146e-02
5.51000000e+00	8.62447038e-02
5.52000000e+00	7.86789580e-02
5.53000000e+00	6.63349803e-02
5.54000000e+00	5.00517475e-02
5.55000000e+00	3.08993188e-02
5.56000000e+00	1.01083986e-02
5.57000000e+00	-1.10088075e-02
5.58000000e+00	-3.11413561e-02
5.59000000e+00	-4.90607388e-02
5.60000000e+00	-6.36954627e-02
5.61000000e+00	-7.41945433e-02
5.62000000e+00	-7.99761980e-02
5.63000000e+00	-8.07590196e-02
5.64000000e+00	-7.65740448e-02
5.65000000e+00	-6.77573507e-02
5.66000000e+00	-5.49240138e-02
5.67000000e+00	-3.89254020e-02
5.68000000e+00	-2.07927498e-02
5.69000000e+00	-1.67075019e-03
5.70000000e+00	1.72545691e-02
5.71000000e+00	3.48291563e-02
5.72000000e+00	5.00009252e-02
5.73000000e+00	6.18822142e-02
5.74000000e+00	6.98010495e-02
5.75000000e+00	7.33383087e-02
5.76000000e+00	7.23487968e-02
5.77000000e+00	6.69652673e-02
5.78000000e+00	5.75854766e-02
5.79000000e+00	4.48433853e-02
5.80000000e+00	2.95665604e-02
5.81000000e+00	1.27226225e-02
5.82000000e+00	-4.64181234e-03
5.83000000e+00	-2.14658630e-02
5.84000000e+00	-3.67388093e-02
5.85000000e+00	-4.95603337e-02
5.86000000e+00	-5.91930281e-02
5.87000000e+00	-6.51041496e-02
5.88000000e+00	-6.69943130e-02
5.89000000e+00	-6.48116361e-02
5.90000000e+00	-5.87507533e-02
5.91000000e+00	-4.92370305e-02
5.92000000e+00	-3.68971909e-02
5.93000000e+00	-2.25183529e-02
5.94000000e+00	-6.99813301e-03
5.95000000e+00	8.71104515e-03
5.96000000e+00	2.36600101e-02
5.97000000e+00	3.69597608e-02
5.98000000e+00	4.78338651e-02
5.99000000e+00	5.56632885e-02
6.00000000e+00	6.00211019e-02
6.01000000e+00	6.06951633e-02
6.02000000e+00	5.76976136e-02
6.03000000e+00	5.12608274e-02
6.04000000e+00	4.18202695e-02
6.05000000e+00	2.99854770e-02
6.06000000e+00	1.65010724e-02
6.07000000e+00	2.20027601e-03
6.08000000e+00	-1.20462090e-02
6.09000000e+00	-2.53828292e-02
6.10000000e+00	-3.70201799e-02
6.11000000e+00	-4.62813586e-02
6.12000000e+00	-5.26409778e-02
6.13000000e+00	-5.57546147e-02
6.14000000e+00	-5.54770710e-02
6.15000000e+00	-5.18685009e-02
6.16000000e+00	-4.51881974e-02
6.17000000e+00	-3.58765615e-02
6.18000000e+00	-2.45264732e-02
6.19000000e+00	-1.18458998e-02
6.20000000e+00	1.38592615e-03
6.21000000e+00	1.43660713e-02
6.22000000e+00	2.63163267e-02
6.23000000e+00	3.65295951e-02
6.24000000e+00	4.44114931e-02
6.25000000e+00	4.95147355e-02
6.26000000e+00	5.15643251e-02
6.27000000e+00	5.04721392e-02
6.28000000e+00	4.63401524e-02
6.29000000e+00	3.94522189e-02
6.30000000e+00	3.02550250e-02
6.31000000e+00	1.93294608e-02
6.32000000e+00	7.35422524e-03
6.33000000e+00	-4.93607702e-03
6.34000000e+00	-1.67957756e-02
6.35000000e+00	-2.75131894e-02
6.36000000e+00	-3.64531860e-02
6.37000000e+00	-4.30947075e-02
6.38000000e+00	-4.70610509e-02
6.39000000e+00	-4.81411465e-02
6.40000000e+00	-4.63006335e-02
6.41000000e+00	-4.16821586e-02
6.42000000e+00	-3.45949774e-02
6.43000000e+00	-2.54945829e-02
6.44000000e+00	-1.49536836e-02
6.45000000e+00	-3.62636230e-03
6.46000000e+00	7.79235226e-03
6.47000000e+00	1.86090128e-02
6.48000000e+00	2.81737835e-02
6.49000000e+00	3.59194289e-02
6.50000000e+00	4.13949222e-02
6.51000000e+00	4.42916814e-02
6.52000000e+00	4.44609056e-02
6.53000000e+00	4.19210364e-02
6.54000000e+00	3.68549798e-02
6.55000000e+00	2.95973502e-02
6.56000000e+00	2.06126039e-02
6.57000000e+00	1.04654752e-02
6.58000000e+00	-2.14410151e-04
6.59000000e+00	-1.07715345e-02
6.60000000e+00	-2.05646874e-02
6.61000000e+00	-2.90058987e-02
6.62000000e+00	-3.55957413e-02
6.63000000e+00	-3.99528796e-02
6.64000000e+00	-4.18361138e-02
6.65000000e+00	-4.11576426e-02
6.66000000e+00	-3.79868203e-02
6.67000000e+00	-3.25442699e-02
6.68000000e+00	-2.51868087e-02
6.69000000e+00	-1.63842010e-02
6.70000000e+00	-6.68924521e-03
6.71000000e+00	3.29690481e-03
6.72000000e+00	1.29620079e-02
6.73000000e+00	2.17202825e-02
6.74000000e+00	2.90479262e-02
6.75000000e+00	3.45144504e-02
6.76000000e+00	3.78079534e-02
6.77000000e+00	3.87528464e-02
6.78000000e+00	3.73190285e-02
6.79000000e+00	3.36220430e-02
6.80000000e+00	2.79143069e-02
6.81000000e+00	2.05680552e-02
6.82000000e+00	1.20511427e-02
6.83000000e+00	2.89727450e-03
6.84000000e+00	-6.32744258e-03
6.85000000e+00	-1.50595267e-02
6.86000000e+00	-2.27725573e-02
6.87000000e+00	-2.90089121e-02
6.88000000e+00	-3.34068913e-02
6.89000000e+00	-3.57216192e-02
6.90000000e+00	-3.58385224e-02
6.91000000e+00	-3.37786506e-02
6.92000000e+00	-2.96956222e-02
6.93000000e+00	-2.38644917e-02
6.94000000e+00	-1.66633312e-02
6.95000000e+00	-8.54875472e-03
6.96000000e+00	-2.69681798e-05
6.97000000e+00	8.37781589e-03
6.98000000e+00	1.61556275e-02
6.99000000e+00	2.28416658e-02
7.00000000e+00	2.80440283e-02
7.01000000e+00	3.14665898e-02
7.02000000e+00	3.29257035e-02
7.03000000e+00	3.23597909e-02
7.04000000e+00	2.98313421e-02
7.05000000e+00	2.55213171e-02
7.06000000e+00	1.97164057e-02
7.07000000e+00	1.27900333e-02
7.08000000e+00	5.17836733e-03
7.09000000e+00	-2.64713202e-03
7.10000000e+00	-1.02088917e-02
7.11000000e+00	-1.70523291e-02
7.12000000e+00	-2.27731083e-02
7.13000000e+00	-2.70409202e-02
7.14000000e+00	-2.96183949e-02
7.15000000e+00	-3.03740769e-02
7.16000000e+00	-2.92887706e-02
7.17000000e+00	-2.64549788e-02
7.18000000e+00	-2.20695826e-02
7.19000000e+00	-1.64203173e-02
7.20000000e+00	-9.86696509e-03
7.21000000e+00	-2.81849276e-03
7.22000000e+00	4.29241749e-03
7.23000000e+00	1.10358598e-02
7.24000000e+00	1.70106023e-02
7.25000000e+00	2.18678376e-02
7.26000000e+00	2.53313890e-02
7.27000000e+00	2.72132156e-02
7.28000000e+00	2.74233587e-02
7.29000000e+00	2.59738271e-02
7.30000000e+00	2.29762863e-02
7.31000000e+00	1.86337955e-02
7.32000000e+00	1.32271876e-02
7.33000000e+00	7.09699815e-03
7.34000000e+00	6.22101104e-04
7.35000000e+00	-5.80361444e-03
7.36000000e+00	-1.17950968e-02
7.37000000e+00	-1.69990781e-02
7.38000000e+00	-2.11147565e-02
7.39000000e+00	-2.39110150e-02
7.40000000e+00	-2.52392041e-02
7.41000000e+00	-2.50407962e-02
7.42000000e+00	-2.33495373e-02
7.43000000e+00	-2.02880533e-02
7.44000000e+00	-1.60592029e-02
7.45000000e+00	-1.09327718e-02
7.46000000e+00	-5.22837371e-03
7.47000000e+00	7.04365109e-04
7.48000000e+00	6.50711831e-03
7.49000000e+00	1.18343778e-02
7.50000000e+00	1.63738952e-02
7.51000000e+00	1.98648475e-02
7.52000000e+00	2.21126789e-02
7.53000000e+00	2.29997872e-02
7.54000000e+00	2.24914760e-02
7.55000000e+00	2.06368898e-02
7.56000000e+00	1.75649429e-02
7.57000000e+00	1.34755555e-02
7.58000000e+00	8.62678071e-03
7.59000000e+00	3.31864284e-03
7.60000000e+00	-2.12530985e-03
7.61000000e+00	-7.37761135e-03
7.62000000e+00	-1.21264639e-02
7.63000000e+00	-1.60941399e-02
7.64000000e+00	-1.90531220e-02
7.65000000e+00	-2.08390500e-02
7.66000000e+00	-2.13597442e-02
7.67000000e+00	-2.05998178e-02
7.68000000e+00	-1.86206562e-02
7.69000000e+00	-1.55558197e-02
7.70000000e+00	-1.16021981e-02
7.71000000e+00	-7.00749120e-03
7.72000000e+00	-2.05480495e-03
7.73000000e+00	2.95468860e-03
7.74000000e+00	7.71997103e-03
7.75000000e+00	1.19581820e-02
7.76000000e+00	1.54213372e-02
7.77000000e+00	1.79107753e-02
7.78000000e+00	1.92884982e-02
7.79000000e+00	1.94847575e-02
7.80000000e+00	1.85014762e-02
7.81000000e+00	1.64113420e-02
7.82000000e+00	1.33526731e-02
7.83000000e+00	9.52040537e-03
7.84000000e+00	5.15377998e-03
7.85000000e+00	5.21502608e-04
7.86000000e+00	-4.09471207e-03
7.87000000e+00	-8.41720755e-03
7.88000000e+00	-1.21890345e-02
7.89000000e+00	-1.51891864e-02
7.90000000e+00	-1.72455204e-02
7.91000000e+00	-1.82446085e-02
7.92000000e+00	-1.81379575e-02
7.93000000e+00	-1.69442567e-02
7.94000000e+00	-1.47475553e-02
7.95000000e+00	-1.16915193e-02
7.96000000e+00	-7.97014958e-03
7.97000000e+00	-3.81555385e-03
7.98000000e+00	5.16461336e-04
7.99000000e+00	4.76208886e-03
8.00000000e+00	8.66554903e-03
8.01000000e+00	1.19944755e-02
8.02000000e+00	1.45537344e-02
8.03000000e+00	1.61968547e-02
8.04000000e+00	1.68344002e-02
8.05000000e+00	1.64388044e-02
8.06000000e+00	1.50454067e-02
8.07000000e+00	1.27496647e-02
8.08000000e+00	9.70074535e-03
8.09000000e+00	6.09191913e-03
8.10000000e+00	2.14837077e-03
8.11000000e+00	-1.88680870e-03
8.12000000e+00	-5.76757904e-03
8.13000000e+00	-9.25993787e-03
8.14000000e+00	-1.21560253e-02
8.15000000e+00	-1.42864950e-02
8.16000000e+00	-1.55304153e-02
8.17000000e+00	-1.58221197e-02
8.18000000e+00	-1.51546196e-02
8.19000000e+00	-1.35794037e-02
8.20000000e+00	-1.12026738e-02
8.21000000e+00	-8.17828019e-03
8.22000000e+00	-4.69782323e-03
8.23000000e+00	-9.78553870e-04
8.24000000e+00	2.75016440e-03
8.25000000e+00	6.26098929e-03
8.26000000e+00	9.34245808e-03
8.27000000e+00	1.18117253e-02
8.28000000e+00	1.35254116e-02
8.29000000e+00	1.43879193e-02
8.30000000e+00	1.43567324e-02
8.31000000e+00	1.34444088e-02
8.32000000e+00	1.17171790e-02
8.33000000e+00	9.29027384e-03
8.34000000e+00	6.32030492e-03
8.35000000e+00	2.99519779e-03
8.36000000e+00	-4.77676881e-04
8.37000000e+00	-3.88442514e-03
8.38000000e+00	-7.01779937e-03
8.39000000e+00	-9.68980445e-03
8.40000000e+00	-1.17429732e-02
8.41000000e+00	-1.30596346e-02
8.42000000e+00	-1.35686290e-02
8.43000000e+00	-1.32490897e-02
8.44000000e+00	-1.21310938e-02
8.45000000e+00	-1.02931797e-02
8.46000000e+00	-7.85692452e-03
8.47000000e+00	-4.97894920e-03
8.48000000e+00	-1.84087592e-03
8.49000000e+00	1.36211965e-03
8.50000000e+00	4.43344012e-03
8.51000000e+00	7.18712782e-03
8.52000000e+00	9.45911605e-03
8.53000000e+00	1.11169893e-02
8.54000000e+00	1.20676730e-02
8.55000000e+00	1.22626068e-02
8.56000000e+00	1.17001190e-02
8.57000000e+00	1.04248924e-02
8.58000000e+00	8.52459474e-03
8.59000000e+00	6.12391950e-03
8.60000000e+00	3.37643823e-03
8.61000000e+00	4.54795734e-04
8.62000000e+00	-2.46012707e-03
8.63000000e+00	-5.19040254e-03
8.64000000e+00	-7.57190607e-03
8.65000000e+00	-9.46416502e-03
8.66000000e+00	-1.07586167e-02
8.67000000e+00	-1.13847919e-02
8.68000000e+00	-1.13140741e-02
8.69000000e+00	-1.05608400e-02
8.70000000e+00	-9.18095031e-03
8.71000000e+00	-7.26772145e-03
8.72000000e+00	-4.94566461e-03
8.73000000e+00	-2.36240860e-03
8.74000000e+00	3.20670223e-04
8.75000000e+00	2.93851709e-03
8.76000000e+00	5.33253913e-03
8.77000000e+00	7.36019450e-03
8.78000000e+00	8.90345153e-03
8.79000000e+00	9.87561767e-03
8.80000000e+00	1.02261458e-02
8.81000000e+00	9.94315606e-03
8.82000000e+00	9.05355528e-03
8.83000000e+00	7.62078566e-03
8.84000000e+00	5.74037869e-03
8.85000000e+00	3.53362212e-03
8.86000000e+00	1.13975788e-03
8.87000000e+00	-1.29278787e-03
8.88000000e+00	-3.61559111e-03
8.89000000e+00	-5.68926480e-03
8.90000000e+00	-7.39179344e-03
8.91000000e+00	-8.62567106e-03
8.92000000e+00	-9.32342758e-03
8.93000000e+00	-9.45123474e-03
8.94000000e+00	-9.01040490e-03
8.95000000e+00	-8.03672809e-03
8.96000000e+00	-6.59772544e-03
8.97000000e+00	-4.78802250e-03
8.98000000e+00	-2.72315672e-03
8.99000000e+00	-5.32223089e-04
9.00000000e+00	1.65017507e-03
9.01000000e+00	3.69216941e-03
9.02000000e+00	5.47256069e-03
9.03000000e+00	6.88796866e-03
9.04000000e+00	7.85877892e-03
9.05000000e+00	8.33354881e-03
9.06000000e+00	8.29163388e-03
9.07000000e+00	7.74390870e-03
9.08000000e+00	6.73157333e-03
9.09000000e+00	5.32315219e-03
9.10000000e+00	3.60989960e-03
9.11000000e+00	1.69991759e-03
9.12000000e+00	-2.88636282e-04
9.13000000e+00	-2.23482611e-03
9.14000000e+00	-4.02225369e-03
9.15000000e+00	-5.54597353e-03
9.16000000e+00	-6.71859944e-03
9.17000000e+00	-7.47525134e-03
9.18000000e+00	-7.77706729e-03
9.19000000e+00	-7.61309649e-03
9.20000000e+00	-7.00048939e-03
9.21000000e+00	-5.98300421e-03
9.22000000e+00	-4.62794912e-03
9.23000000e+00	-3.02177034e-03
9.24000000e+00	-1.26457307e-03
9.25000000e+00	5.36079806e-04
9.26000000e+00	2.27170945e-03
9.27000000e+00	3.83940862e-03
9.28000000e+00	5.14789041e-03
9.29000000e+00	6.12274654e-03
9.30000000e+00	6.71061669e-03
9.31000000e+00	6.88203985e-03
9.32000000e+00	6.63284057e-03
9.33000000e+00	5.98399209e-03
9.34000000e+00	4.97998903e-03
9.35000000e+00	3.68584987e-03
9.36000000e+00	2.18294795e-03
9.37000000e+00	5.63935802e-04
9.38000000e+00	-1.07292360e-03
9.39000000e+00	-2.62967482e-03
9.40000000e+00	-4.01448416e-03
9.41000000e+00	-5.14700844e-03
9.42000000e+00	-5.96300818e-03
9.43000000e+00	-6.41794356e-03
9.44000000e+00	-6.48935554e-03
9.45000000e+00	-6.17790821e-03
9.46000000e+00	-5.50704890e-03
9.47000000e+00	-4.52132457e-03
9.48000000e+00	-3.28347082e-03
9.49000000e+00	-1.87046107e-03
9.50000000e+00	-3.68761553e-04
9.51000000e+00	1.13091809e-03
9.52000000e+00	2.53906315e-03
9.53000000e+00	3.77265794e-03
9.54000000e+00	4.76004409e-03
9.55000000e+00	5.44505139e-03
9.56000000e+00	5.79016499e-03
9.57000000e+00	5.77855231e-03
9.58000000e+00	5.41484178e-03
9.59000000e+00	4.72461995e-03
9.60000000e+00	3.75268984e-03
9.61000000e+00	2.56020538e-03
9.62000000e+00	1.22086258e-03
9.63000000e+00	-1.83618141e-04
9.64000000e+00	-1.56844426e-03
9.65000000e+00	-2.85084021e-03
9.66000000e+00	-3.95497007e-03
9.67000000e+00	-4.81640269e-03
9.68000000e+00	-5.38585772e-03
9.69000000e+00	-5.63201537e-03
9.70000000e+00	-5.54323012e-03
9.71000000e+00	-5.12805481e-03
9.72000000e+00	-4.41455271e-03
9.73000000e+00	-3.44844793e-03
9.74000000e+00	-2.29023288e-03
9.75000000e+00	-1.01141333e-03
9.76000000e+00	3.09878192e-04
9.77000000e+00	1.59363358e-03
9.78000000e+00	2.76279754e-03
9.79000000e+00	3.74788288e-03
9.80000000e+00	4.49109692e-03
9.81000000e+00	4.94973394e-03
9.82000000e+00	5.09863405e-03
9.83000000e+00	4.93156637e-03
9.84000000e+00	4.46145945e-03
9.85000000e+00	3.71947224e-03
9.86000000e+00	2.75296860e-03
9.87000000e+00	1.62252464e-03
9.88000000e+00	3.98155615e-04
9.89000000e+00	-8.45004034e-04
9.90000000e+00	-2.03130218e-03
9.91000000e+00	-3.08917081e-03
9.92000000e+00	-3.95544825e-03
9.93000000e+00	-4.57916020e-03
9.94000000e+00	-4.92453229e-03
9.95000000e+00	-4.97305493e-03
9.96000000e+00	-4.72447969e-03
9.97000000e+00	-4.19669289e-03
9.98000000e+00	-3.42448058e-03
9.99000000e+00	-2.45726749e-03
1.00000000e+01	-1.35597469e-03
1.00100000e+01	-1.89194652e-04
1.00200000e+01	9.71077250e-04
1.00300000e+01	2.05388897e-03
1.00400000e+01	2.99368099e-03
1.00500000e+01	3.73427076e-03
1.00600000e+01	4.23222902e-03
1.00700000e+01	4.45944346e-03
1.00800000e+01	4.40471677e-03
1.00900000e+01	4.07430708e-03
1.01000000e+01	3.49138484e-03
1.01100000e+01	2.69444783e-03
1.01200000e+01	1.73480062e-03
1.01300000e+01	6.73262082e-04
1.01400000e+01	-4.23688077e-04
1.01500000e+01	-1.48807949e-03
1.01600000e+01	-2.45467577e-03
1.01700000e+01	-3.26498976e-03
1.01800000e+01	-3.87084083e-03
1.01900000e+01	-4.23723632e-03
1.02000000e+01	-4.34440317e-03
1.02100000e+01	-4.18885081e-03
1.02200000e+01	-3.78340814e-03
1.02300000e+01	-3.15624221e-03
1.02400000e+01	-2.34893042e-03
1.02500000e+01	-1.41371667e-03
1.02600000e+01	-4.10132137e-04
1.02700000e+01	5.98800452e-04
1.02800000e+01	1.55053643e-03
1.02900000e+01	2.38690128e-03
1.03000000e+01	3.05766182e-03
1.03100000e+01	3.52355577e-03
1.03200000e+01	3.75859592e-03
1.03300000e+01	3.75151298e-03
1.03400000e+01	3.50625738e-03
1.03500000e+01	3.04154049e-03
1.03600000e+01	2.38945716e-03
1.03700000e+01	1.59328846e-03
1.03800000e+01	7.04634577e-04
1.03900000e+01	-2.19932256e-04
1.04000000e+01	-1.12247699e-03
1.04100000e+01	-1.94734194e-03
1.04200000e+01	-2.64458823e-03
1.04300000e+01	-3.17302465e-03
1.04400000e+01	-3.50263968e-03
1.04500000e+01	-3.61629307e-03
1.04600000e+01	-3.51057234e-03
1.04700000e+01	-3.19577434e-03
1.04800000e+01	-2.69502765e-03
1.04900000e+01	-2.04262605e-03
1.05000000e+01	-1.28169162e-03
1.05100000e+01	-4.61326704e-04
1.05200000e+01	3.66557024e-04
1.05300000e+01	1.15052683e-03
1.05400000e+01	1.84282576e-03
1.05500000e+01	2.40227891e-03
1.05600000e+01	2.79673217e-03
1.05700000e+01	3.00487982e-03
1.05800000e+01	3.01737837e-03
1.05900000e+01	2.83719150e-03
1.06000000e+01	2.47916038e-03
1.06100000e+01	1.96884253e-03
1.06200000e+01	1.34070737e-03
1.06300000e+01	6.35815288e-04
1.06400000e+01	-1.00863692e-04
1.06500000e+01	-8.23316178e-04
1.06600000e+01	-1.48735391e-03
1.06700000e+01	-2.05330576e-03
1.06800000e+01	-2.48836981e-03
1.06900000e+01	-2.76848734e-03
1.07000000e+01	-2.87963369e-03
1.07100000e+01	-2.81845982e-03
1.07200000e+01	-2.59226058e-03
1.07300000e+01	-2.21828801e-03
1.07400000e+01	-1.72246833e-03
1.07500000e+01	-1.13761631e-03
1.07600000e+01	-5.01269870e-04
1.07700000e+01	1.46712546e-04
1.07800000e+01	7.66638208e-04
1.07900000e+01	1.32139543e-03
1.08000000e+01	1.77865208e-03
1.08100000e+01	2.11270868e-03
1.08200000e+01	2.30590215e-03
1.08300000e+01	2.34948691e-03
1.08400000e+01	2.24395344e-03
1.08500000e+01	1.99878050e-03
1.08600000e+01	1.63165095e-03
1.08700000e+01	1.16719329e-03
1.08800000e+01	6.35337649e-04
1.08900000e+01	6.93954304e-05
1.09000000e+01	-4.96014377e-04
1.09100000e+01	-1.02706414e-03
1.09200000e+01	-1.49271573e-03
1.09300000e+01	-1.86650166e-03
1.09400000e+01	-2.12798963e-03
1.09500000e+01	-2.26385232e-03
1.09600000e+01	-2.26849046e-03
1.09700000e+01	-2.14418464e-03
1.09800000e+01	-1.90078017e-03
1.09900000e+01	-1.55493623e-03
1.10000000e+01	-1.12899530e-03
1.10100000e+01	-6.49548904e-04
1.10200000e+01	-1.45791297e-04
1.10300000e+01	3.52237958e-04
1.10400000e+01	8.15418252e-04
1.10500000e+01	1.21721741e-03
1.10600000e+01	1.53517329e-03
1.10700000e+01	1.75210771e-03
1.10800000e+01	1.85701060e-03
1.10900000e+01	1.84555229e-03
1.11000000e+01	1.72020430e-03
1.11100000e+01	1.48997112e-03
1.11200000e+01	1.16975725e-03
1.11300000e+01	7.79413048e-04
1.11400000e+01	3.42519953e-04
1.11500000e+01	-1.15011982e-04
1.11600000e+01	-5.66452488e-04
1.11700000e+01	-9.85779903e-04
1.11800000e+01	-1.34914565e-03
1.11900000e+01	-1.63619485e-03
1.12000000e+01	-1.83117285e-03
1.12100000e+01	-1.92376032e-03
1.12200000e+01	-1.90959498e-03
1.12300000e+01	-1.79045565e-03
1.12400000e+01	-1.57410248e-03
1.12500000e+01	-1.27378584e-03
1.12600000e+01	-9.07453850e-04
1.12700000e+01	-4.96704308e-04
1.12800000e+01	-6.55400770e-05
1.12900000e+01	3.61002765e-04
1.13000000e+01	7.58278292e-04
1.13100000e+01	1.10342726e-03
1.13200000e+01	1.37666995e-03
1.13300000e+01	1.56242413e-03
1.13400000e+01	1.65018602e-03
1.13500000e+01	1.63512503e-03
1.13600000e+01	1.51835840e-03
1.13700000e+01	1.30688887e-03
1.13800000e+01	1.01320756e-03
1.13900000e+01	6.54582225e-04
1.14000000e+01	2.52069192e-04
1.14100000e+01	-1.70696999e-04
1.14200000e+01	-5.88868939e-04
1.14300000e+01	-9.77829792e-04
1.14400000e+01	-1.31463239e-03
1.14500000e+01	-1.57935066e-03
1.14600000e+01	-1.75626393e-03
1.14700000e+01	-1.83480312e-03
1.14800000e+01	-1.81020065e-03
1.14900000e+01	-1.68380253e-03
1.15000000e+01	-1.46302019e-03
1.15100000e+01	-1.16092087e-03
1.15200000e+01	-7.95476778e-04
1.15300000e+01	-3.88514159e-04
1.15400000e+01	3.55779034e-05
1.15500000e+01	4.51303662e-04
1.15600000e+01	8.33595333e-04
1.15700000e+01	1.15933362e-03
1.15800000e+01	1.40876109e-03
1.15900000e+01	1.56670060e-03
1.16000000e+01	1.62350194e-03
1.16100000e+01	1.57565564e-03
1.16200000e+01	1.42603286e-03
1.16300000e+01	1.18373321e-03
1.16400000e+01	8.63546593e-04
1.16500000e+01	4.85059720e-04
1.16600000e+01	7.14603404e-05
1.16700000e+01	-3.51887827e-04
1.16800000e+01	-7.59011530e-04
1.16900000e+01	-1.12493805e-03
1.17000000e+01	-1.42724761e-03
1.17100000e+01	-1.64746998e-03
1.17200000e+01	-1.77223615e-03
1.17300000e+01	-1.79411149e-03
1.17400000e+01	-1.71205664e-03
1.17500000e+01	-1.53148596e-03
1.17600000e+01	-1.26391940e-03
1.17700000e+01	-9.26249494e-04
1.17800000e+01	-5.39670058e-04
1.17900000e+01	-1.28335154e-04
1.18000000e+01	2.82165972e-04
1.18100000e+01	6.66420234e-04
1.18200000e+01	1.00078524e-03
1.18300000e+01	1.26486522e-03
1.18400000e+01	1.44277442e-03
1.18500000e+01	1.52410820e-03
1.18600000e+01	1.50456115e-03
1.18700000e+01	1.38615483e-03
1.18800000e+01	1.17706294e-03
1.18900000e+01	8.91048047e-04
1.19000000e+01	5.46548742e-04
1.19100000e+01	1.65478589e-04
1.19200000e+01	-2.28183872e-04
1.19300000e+01	-6.09921990e-04
1.19400000e+01	-9.56226033e-04
1.19500000e+01	-1.24605760e-03
1.19600000e+01	-1.46214093e-03
1.19700000e+01	-1.59200080e-03
1.19800000e+01	-1.62868418e-03
1.19900000e+01	-1.57112376e-03
1.20000000e+01	-1.42412529e-03
1.20100000e+01	-1.19798466e-03
1.20200000e+01	-9.07764903e-04
1.20300000e+01	-5.72283888e-04
1.20400000e+01	-2.12881748e-04
1.20500000e+01	1.47950374e-04
1.20600000e+01	4.87991098e-04
1.20700000e+01	7.86668395e-04
1.20800000e+01	1.02631162e-03
1.20900000e+01	1.19319931e-03
1.21000000e+01	1.27834065e-03
1.21100000e+01	1.27794641e-03
1.21200000e+01	1.19356609e-03
1.21300000e+01	1.03188932e-03
1.21400000e+01	8.04230881e-04
1.21500000e+01	5.25738470e-04
1.21600000e+01	2.14378698e-04
1.21700000e+01	-1.10230345e-04
1.21800000e+01	-4.28063570e-04
1.21900000e+01	-7.19930972e-04
1.22000000e+01	-9.68639937e-04
1.22100000e+01	-1.16000725e-03
1.22200000e+01	-1.28366145e-03
1.22300000e+01	-1.33359077e-03
1.22400000e+01	-1.30840895e-03
1.22500000e+01	-1.21132951e-03
1.22600000e+01	-1.04985757e-03
1.22700000e+01	-8.35225561e-04
1.22800000e+01	-5.81614541e-04
1.22900000e+01	-3.05214873e-04
1.23000000e+01	-2.31886707e-05
1.23100000e+01	2.47399353e-04
1.23200000e+01	4.90615871e-04
1.23300000e+01	6.92595131e-04
1.23400000e+01	8.42322603e-04
1.23500000e+01	9.32222413e-04
1.23600000e+01	9.58518328e-04
1.23700000e+01	9.21352990e-04
1.23800000e+01	8.24665477e-04
1.23900000e+01	6.75842190e-04
1.24000000e+01	4.85169521e-04
1.24100000e+01	2.65128067e-04
1.24200000e+01	2.95765520e-05
1.24300000e+01	-2.07121213e-04
1.24400000e+01	-4.30971339e-04
1.24500000e+01	-6.29173633e-04
1.24600000e+01	-7.90845965e-04
1.24700000e+01	-9.07608865e-04
1.24800000e+01	-9.74000010e-04
1.24900000e+01	-9.87699770e-04
1.25000000e+01	-9.49561185e-04
1.25100000e+01	-8.63449917e-04
1.25200000e+01	-7.35911012e-04
1.25300000e+01	-5.75689112e-04
1.25400000e+01	-3.93136551e-04
1.25500000e+01	-1.99549064e-04
1.25600000e+01	-6.47151918e-06
1.25700000e+01	1.74983944e-04
1.25800000e+01	3.34767598e-04
1.25900000e+01	4.64434749e-04
1.26000000e+01	5.57573169e-04
1.26100000e+01	6.10095330e-04
1.26200000e+01	6.20384351e-04
1.26300000e+01	5.89291666e-04
1.26400000e+01	5.19993225e-04
1.26500000e+01	4.17718884e-04
1.26600000e+01	2.89376286e-04
1.26700000e+01	1.43095511e-04
1.26800000e+01	-1.22760359e-05
1.26900000e+01	-1.67697716e-04
1.27000000e+01	-3.14448486e-04
1.27100000e+01	-4.44600430e-04
1.27200000e+01	-5.51428624e-04
1.27300000e+01	-6.29737772e-04
1.27400000e+01	-6.76091610e-04
1.27500000e+01	-6.88937109e-04
1.27600000e+01	-6.68621556e-04
1.27700000e+01	-6.17306363e-04
1.27800000e+01	-5.38786722e-04
1.27900000e+01	-4.38230631e-04
1.28000000e+01	-3.21854301e-04
1.28100000e+01	-1.96553375e-04
1.28200000e+01	-6.95107426e-05
1.28300000e+01	5.21980905e-05
1.28400000e+01	1.61981800e-04
1.28500000e+01	2.54073675e-04
1.28600000e+01	3.23819560e-04
1.28700000e+01	3.67900274e-04
1.28800000e+01	3.84478992e-04
1.28900000e+01	3.73267937e-04
1.29000000e+01	3.35512664e-04
1.29100000e+01	2.73896222e-04
1.29200000e+01	1.92369214e-04
1.29300000e+01	9.59153075e-05
1.29400000e+01	-9.73524335e-06
1.29500000e+01	-1.18429012e-04
1.29600000e+01	-2.23932867e-04
1.29700000e+01	-3.20279558e-04
1.29800000e+01	-4.02097253e-04
1.29900000e+01	-4.64905469e-04
1.30000000e+01	-5.05361372e-04
1.30100000e+01	-5.21442742e-04
1.30200000e+01	-5.12557068e-04
1.30300000e+01	-4.79569987e-04
1.30400000e+01	-4.24750598e-04
1.30500000e+01	-3.51635733e-04
1.30600000e+01	-2.64819927e-04
1.30700000e+01	-1.69682237e-04
1.30800000e+01	-7.20650107e-05
1.30900000e+01	2.20770733e-05
1.31000000e+01	1.07037138e-04
1.31100000e+01	1.77703787e-04
1.31200000e+01	2.29874908e-04
1.31300000e+01	2.60517754e-04
1.31400000e+01	2.67958300e-04
1.31500000e+01	2.51986937e-04
1.31600000e+01	2.13872569e-04
1.31700000e+01	1.56282886e-04
1.31800000e+01	8.31145866e-05
1.31900000e+01	-7.56694463e-07
1.32000000e+01	-8.97915443e-05
1.32100000e+01	-1.78147177e-04
1.32200000e+01	-2.60059854e-04
1.32300000e+01	-3.30224171e-04
1.32400000e+01	-3.84143843e-04
1.32500000e+01	-4.18430090e-04
1.32600000e+01	-4.31026939e-04
1.32700000e+01	-4.21347432e-04
1.32800000e+01	-3.90310637e-04
1.32900000e+01	-3.40276086e-04
1.33000000e+01	-2.74879357e-04
1.33100000e+01	-1.98779457e-04
1.33200000e+01	-1.17335003e-04
1.33300000e+01	-3.62313545e-05
1.33400000e+01	3.89154027e-05
1.33500000e+01	1.02949869e-04
1.33600000e+01	1.51536446e-04
1.33700000e+01	1.81460557e-04
1.33800000e+01	1.90850304e-04
1.33900000e+01	1.79302502e-04
1.34000000e+01	1.47903799e-04
1.34100000e+01	9.91451418e-05
1.34200000e+01	3.67355838e-05
1.34300000e+01	-3.46712165e-05
1.34400000e+01	-1.09818025e-04
1.34500000e+01	-1.83227795e-04
1.34600000e+01	-2.49602146e-04
1.34700000e+01	-3.04205395e-04
1.34800000e+01	-3.43205963e-04
1.34900000e+01	-3.63950097e-04
1.35000000e+01	-3.65147809e-04
1.35100000e+01	-3.46957461e-04
1.35200000e+01	-3.10962952e-04
1.35300000e+01	-2.60045467e-04
1.35400000e+01	-1.98159661e-04
1.35500000e+01	-1.30031277e-04
1.35600000e+01	-6.07991018e-05
1.35700000e+01	4.37169164e-06
1.35800000e+01	6.06756432e-05
1.35900000e+01	1.04023487e-04
1.36000000e+01	1.31342260e-04
1.36100000e+01	1.40796626e-04
1.36200000e+01	1.31915079e-04
1.36300000e+01	1.05611956e-04
1.36400000e+01	6.41042020e-05
1.36500000e+01	1.07298707e-05
1.36600000e+01	-5.03171740e-05
1.36700000e+01	-1.14315491e-04
1.36800000e+01	-1.76381648e-04
1.36900000e+01	-2.31844813e-04
1.37000000e+01	-2.76601456e-04
1.37100000e+01	-3.07422957e-04
1.37200000e+01	-3.22192718e-04
1.37300000e+01	-3.20054983e-04
1.37400000e+01	-3.01464544e-04
1.37500000e+01	-2.68134303e-04
1.37600000e+01	-2.22885647e-04
1.37700000e+01	-1.69414202e-04
1.37800000e+01	-1.11990016e-04
1.37900000e+01	-5.51163331e-05
1.38000000e+01	-3.17413120e-06
1.38100000e+01	3.99194127e-05
1.38200000e+01	7.10116936e-05
1.38300000e+01	8.79512681e-05
1.38400000e+01	8.97421081e-05
1.38500000e+01	7.66040564e-05
1.38600000e+01	4.99355852e-05
1.38700000e+01	1.21828049e-05
1.38800000e+01	-3.33738459e-05
1.38900000e+01	-8.28972618e-05
1.39000000e+01	-1.32312661e-04
1.39100000e+01	-1.77641707e-04
1.39200000e+01	-2.15324514e-04
1.39300000e+01	-2.42503455e-04
1.39400000e+01	-2.57245968e-04
1.39500000e+01	-2.58688671e-04
1.39600000e+01	-2.47091623e-04
1.39700000e+01	-2.23799021e-04
1.39800000e+01	-1.91110287e-04
1.39900000e+01	-1.52072905e-04
1.40000000e+01	-1.10214739e-04
1.40100000e+01	-6.92385140e-05
1.40200000e+01	-3.27042099e-05
1.40300000e+01	-3.72602247e-06
1.40400000e+01	1.52907052e-05
1.40500000e+01	2.28505740e-05
1.40600000e+01	1.84904389e-05
1.40700000e+01	2.81273747e-06
1.40800000e+01	-2.25728919e-05
1.40900000e+01	-5.51947318e-05
1.41000000e+01	-9.19385597e-05
1.41100000e+01	-1.29323084e-04
1.41200000e+01	-1.63807867e-04
1.41300000e+01	-1.92107529e-04
1.41400000e+01	-2.11485348e-04
1.41500000e+01	-2.20000966e-04
1.41600000e+01	-2.16690629e-04
1.41700000e+01	-2.01663921e-04
1.41800000e+01	-1.76107918e-04
1.41900000e+01	-1.42197413e-04
1.42000000e+01	-1.02917829e-04
1.42100000e+01	-6.18148882e-05
1.42200000e+01	-2.26914759e-05
1.42300000e+01	1.07231553e-05
1.42400000e+01	3.51040077e-05
1.42500000e+01	4.78325907e-05
1.42600000e+01	4.72445759e-05
1.42700000e+01	3.28008225e-05
1.42800000e+01	5.16582277e-06
1.42900000e+01	-3.38148775e-05
1.43000000e+01	-8.12384200e-05
1.43100000e+01	-1.33361217e-04
1.43200000e+01	-1.85892172e-04
1.43300000e+01	-2.34339643e-04
1.43400000e+01	-2.74384390e-04
1.43500000e+01	-3.02248024e-04
1.43600000e+01	-3.15026306e-04
1.43700000e+01	-3.10958896e-04
1.43800000e+01	-2.89611859e-04
1.43900000e+01	-2.51955899e-04
1.44000000e+01	-2.00331495e-04
1.44100000e+01	-1.38301178e-04
1.44200000e+01	-7.03983727e-05
1.44300000e+01	-1.79083262e-06
1.44400000e+01	6.21160301e-05
1.44500000e+01	1.16105254e-04
1.44600000e+01	1.55570238e-04
1.44700000e+01	1.76898490e-04
1.44800000e+01	1.77785672e-04
1.44900000e+01	1.57453369e-04
1.45000000e+01	1.16751228e-04
1.45100000e+01	5.81329377e-05
1.45200000e+01	-1.44945795e-05
1.45300000e+01	-9.60393887e-05
1.45400000e+01	-1.80591293e-04
1.45500000e+01	-2.61860137e-04
1.45600000e+01	-3.33652578e-04
1.45700000e+01	-3.90350675e-04
1.45800000e+01	-4.27354925e-04
1.45900000e+01	-4.41456576e-04
1.46000000e+01	-4.31109104e-04
1.46100000e+01	-3.96576161e-04
1.46200000e+01	-3.39942666e-04
1.46300000e+01	-2.64986224e-04
1.46400000e+01	-1.76916881e-04
1.46500000e+01	-8.20036254e-05
1.46600000e+01	1.28849710e-05
1.46700000e+01	1.00791554e-04
1.46800000e+01	1.75193475e-04
1.46900000e+01	2.30498803e-04
1.47000000e+01	2.62476456e-04
1.47100000e+01	2.68586789e-04
1.47200000e+01	2.48186396e-04
1.47300000e+01	2.02590408e-04
1.47400000e+01	1.34986473e-04
1.47500000e+01	5.02060363e-05
1.47600000e+01	-4.56303959e-05
1.47700000e+01	-1.45567468e-04
1.47800000e+01	-2.42334297e-04
1.47900000e+01	-3.28889342e-04
1.48000000e+01	-3.98949100e-04
1.48100000e+01	-4.47460017e-04
1.48200000e+01	-4.70977271e-04
1.48300000e+01	-4.67921185e-04
1.48400000e+01	-4.38691460e-04
1.48500000e+01	-3.85630412e-04
1.48600000e+01	-3.12838092e-04
1.48700000e+01	-2.25853684e-04
1.48800000e+01	-1.31227977e-04
1.48900000e+01	-3.60201623e-05
1.49000000e+01	5.27418944e-05
1.49100000e+01	1.28595979e-04
1.49200000e+01	1.86132986e-04
1.49300000e+01	2.21399804e-04
1.49400000e+01	2.32186630e-04
1.49500000e+01	2.18176863e-04
1.49600000e+01	1.80948603e-04
1.49700000e+01	1.23828499e-04
1.49800000e+01	5.16103339e-05
1.49900000e+01	-2.98385996e-05
1.50000000e+01	-1.14051502e-04
1.50100000e+01	-1.94478347e-04
1.50200000e+01	-2.65003135e-04
1.50300000e+01	-3.20420944e-04
1.50400000e+01	-3.56836950e-04
1.50500000e+01	-3.71956053e-04
1.50600000e+01	-3.65240663e-04
1.50700000e+01	-3.37924886e-04
1.50800000e+01	-2.92885039e-04
1.50900000e+01	-2.34378028e-04
1.51000000e+01	-1.67669802e-04
1.51100000e+01	-9.85849680e-05
1.51200000e+01	-3.30149759e-05
1.51300000e+01	2.35744480e-05
1.51400000e+01	6.65959796e-05
1.51500000e+01	9.27162236e-05
1.51600000e+01	1.00123239e-04
1.51700000e+01	8.86641730e-05
1.51800000e+01	5.98418816e-05
1.51900000e+01	1.66710967e-05
1.52000000e+01	-3.65936083e-05
1.52100000e+01	-9.48351261e-05
1.52200000e+01	-1.52524635e-04
1.52300000e+01	-2.04207934e-04
1.52400000e+01	-2.44986197e-04
1.52500000e+01	-2.70950326e-04
1.52600000e+01	-2.79531763e-04
1.52700000e+01	-2.69739409e-04
1.52800000e+01	-2.42261646e-04
1.52900000e+01	-1.99423635e-04
1.53000000e+01	-1.45002141e-04
1.53100000e+01	-8.39121302e-05
1.53200000e+01	-2.17903185e-05
1.53300000e+01	3.54902097e-05
1.53400000e+01	8.23339998e-05
1.53500000e+01	1.13922601e-04
1.53600000e+01	1.26656721e-04
1.53700000e+01	1.18502736e-04
1.53800000e+01	8.92125709e-05
1.53900000e+01	4.03960366e-05
1.54000000e+01	-2.45633155e-05
1.54100000e+01	-1.00744891e-04
1.54200000e+01	-1.82063627e-04
1.54300000e+01	-2.61750216e-04
1.54400000e+01	-3.32901300e-04
1.54500000e+01	-3.89055537e-04
1.54600000e+01	-4.24748394e-04
1.54700000e+01	-4.35999450e-04
1.54800000e+01	-4.20690561e-04
1.54900000e+01	-3.78801381e-04
1.55000000e+01	-3.12479700e-04
1.55100000e+01	-2.25937045e-04
1.55200000e+01	-1.25173995e-04
1.55300000e+01	-1.75535105e-05
1.55400000e+01	8.87467685e-05
1.55500000e+01	1.85361959e-04
1.55600000e+01	2.64398602e-04
1.55700000e+01	3.19072614e-04
1.55800000e+01	3.44275236e-04
1.55900000e+01	3.37020475e-04
1.56000000e+01	2.96736111e-04
1.56100000e+01	2.25372033e-04
1.56200000e+01	1.27313707e-04
1.56300000e+01	9.10375241e-06
1.56400000e+01	-1.21010242e-04
1.56500000e+01	-2.53669488e-04
1.56600000e+01	-3.79095593e-04
1.56700000e+01	-4.87827823e-04
1.56800000e+01	-5.71449504e-04
1.56900000e+01	-6.23247064e-04
1.57000000e+01	-6.38749633e-04
1.57100000e+01	-6.16105729e-04
1.57200000e+01	-5.56265650e-04
1.57300000e+01	-4.62952905e-04
1.57400000e+01	-3.42424144e-04
1.57500000e+01	-2.03033506e-04
1.57600000e+01	-5.46325661e-05
1.57700000e+01	9.21498682e-05
1.57800000e+01	2.26694122e-04
1.57900000e+01	3.39182617e-04
1.58000000e+01	4.21338824e-04
1.58100000e+01	4.67055296e-04
1.58200000e+01	4.72861996e-04
1.58300000e+01	4.38198156e-04
1.58400000e+01	3.65465798e-04
1.58500000e+01	2.59859782e-04
1.58600000e+01	1.28986471e-04
1.58700000e+01	-1.77005581e-05
1.58800000e+01	-1.69605103e-04
1.58900000e+01	-3.15779582e-04
1.59000000e+01	-4.45742498e-04
1.59100000e+01	-5.50259525e-04
1.59200000e+01	-6.22028349e-04
1.59300000e+01	-6.56214812e-04
1.59400000e+01	-6.50799421e-04
1.59500000e+01	-6.06708013e-04
1.59600000e+01	-5.27717164e-04
