# Supplementary material for: Observation of angular momentum transfer among crystal lattice modes
Source: Nat Phys. 2026 May 12;22(7):1100–6. doi: 10.1038/s41567-026-03274-8 (PMC13423836; doi:10.1038/s41567-026-03274-8)
Supplement: Supplementary file 13 — Source data for Extended Data Fig. 4a–m. [file 41567_2026_3274_MOESM13_ESM.zip › extended_fig4g_TKE_spectrum_RCP-THz_probe0.txt]

Spectrum of the THz Kerr signal in Bi2Se3 after RCP THz excitation at probe pulse 0 degrees
Frequency (THz)	Spectrum (a.u.)
-4.99686913e+01	3.38383521e-06+4.03402571e-05i
-4.99060739e+01	2.26559369e-05+4.69837161e-06i
-4.98434565e+01	-2.49309864e-05+6.34929363e-06i
-4.97808391e+01	4.52156113e-05-3.05836811e-05i
-4.97182217e+01	-8.13752401e-05+6.53898509e-05i
-4.96556043e+01	-2.08301352e-05-2.35442239e-05i
-4.95929869e+01	7.55323958e-05-6.81485144e-05i
-4.95303694e+01	3.92929813e-05+1.41894968e-05i
-4.94677520e+01	-8.35920650e-05+1.07412631e-04i
-4.94051346e+01	-6.04594901e-05-1.14526973e-04i
-4.93425172e+01	1.66659056e-04+8.98070437e-06i
-4.92798998e+01	-3.28034019e-05+4.91080843e-05i
-4.92172824e+01	-1.51849341e-04+2.85191962e-05i
-4.91546650e+01	1.15821036e-04-1.77077869e-04i
-4.90920476e+01	9.36399461e-05+1.65959196e-04i
-4.90294302e+01	-7.41310290e-05+3.93371511e-05i
-4.89668128e+01	-1.17529623e-04-7.37050035e-05i
-4.89041954e+01	7.93023001e-05-4.52411984e-05i
-4.88415780e+01	6.71057146e-05+6.29391863e-05i
-4.87789606e+01	-3.31477732e-05-3.43843499e-05i
-4.87163431e+01	-4.54491393e-07+8.96249028e-05i
-4.86537257e+01	-1.19984848e-04-5.22675021e-05i
-4.85911083e+01	1.28872661e-04-6.76914249e-05i
-4.85284909e+01	-3.94853016e-05+1.12467753e-04i
-4.84658735e+01	-5.90850560e-05-8.68989604e-05i
-4.84032561e+01	9.88081386e-05-5.00686196e-05i
-4.83406387e+01	5.27061695e-05+7.22100107e-05i
-4.82780213e+01	-1.46086249e-04+1.20970976e-04i
-4.82154039e+01	4.61081643e-06-1.76436542e-04i
-4.81527865e+01	1.27127727e-04-6.73517741e-06i
-4.80901691e+01	-7.84604891e-05+1.88334590e-04i
-4.80275517e+01	-8.73922108e-05-1.58758274e-04i
-4.79649343e+01	1.39768265e-04-6.09247648e-05i
-4.79023168e+01	2.74521254e-05+1.63625779e-04i
-4.78396994e+01	-1.56352119e-04-1.79585332e-05i
-4.77770820e+01	8.11628007e-05-1.32835831e-04i
-4.77144646e+01	5.53243378e-05+1.36819577e-04i
-4.76518472e+01	-9.67913363e-05-1.35185803e-05i
-4.75892298e+01	-1.58278961e-05-1.09779433e-04i
-4.75266124e+01	1.22220479e-04+7.23117541e-05i
-4.74639950e+01	-9.94084032e-05+2.56468916e-05i
-4.74013776e+01	6.72829400e-05-7.18512656e-05i
-4.73387602e+01	-3.84567053e-05+8.69449862e-05i
-4.72761428e+01	-5.04549495e-05-2.62264799e-05i
-4.72135254e+01	7.95133015e-05-4.50238310e-05i
-4.71509080e+01	2.20604035e-05+2.65721551e-05i
-4.70882905e+01	-1.19537338e-04-7.31546070e-07i
-4.70256731e+01	1.07088955e-04-1.02028550e-05i
-4.69630557e+01	6.95721945e-06+8.32904895e-05i
-4.69004383e+01	-1.18649007e-04-9.34861080e-05i
-4.68378209e+01	4.59988957e-05-2.21151714e-05i
-4.67752035e+01	4.79904709e-05+1.59105143e-06i
-4.67125861e+01	5.63738848e-05+8.99383437e-05i
-4.66499687e+01	-1.00626682e-04-4.34489590e-05i
-4.65873513e+01	1.65338255e-05-2.76911613e-05i
-4.65247339e+01	4.95779695e-05+3.84180512e-05i
-4.64621165e+01	-3.91681278e-05+4.18813672e-05i
-4.63994991e+01	-9.51083940e-05-6.00057948e-05i
-4.63368817e+01	1.35427717e-04-6.60646685e-05i
-4.62742642e+01	-2.07189676e-05+8.97224728e-05i
-4.62116468e+01	-6.82770557e-05+2.13561514e-06i
-4.61490294e+01	6.63157699e-05-5.80402856e-05i
-4.60864120e+01	-4.12776166e-05+1.30239823e-06i
-4.60237946e+01	9.53370980e-05+4.19742814e-05i
-4.59611772e+01	-6.80886439e-05+1.14112651e-05i
-4.58985598e+01	-2.52727512e-05-2.34656439e-05i
-4.58359424e+01	2.01516173e-05+6.53208101e-06i
-4.57733250e+01	6.01394053e-05+5.75705174e-08i
-4.57107076e+01	-8.27210629e-05+2.44403544e-05i
-4.56480902e+01	2.08362517e-05-2.24996687e-06i
-4.55854728e+01	-3.70576214e-05+5.02295674e-06i
-4.55228554e+01	1.46666853e-05-9.29412436e-05i
-4.54602379e+01	8.02428333e-05+6.73610500e-05i
-4.53976205e+01	-6.47378346e-05+1.08054500e-05i
-4.53350031e+01	-5.23957537e-05+1.37682285e-06i
-4.52723857e+01	7.60938975e-05-7.92246799e-05i
-4.52097683e+01	7.59560950e-05+1.04819360e-04i
-4.51471509e+01	-1.67004186e-04-5.45462278e-06i
-4.50845335e+01	7.40766411e-05-6.39287252e-05i
-4.50219161e+01	-1.47636045e-05-3.02710322e-06i
-4.49592987e+01	2.83929924e-05+6.40686784e-05i
-4.48966813e+01	-3.66993044e-05-9.95692651e-05i
-4.48340639e+01	9.99302594e-05+6.01429099e-05i
-4.47714465e+01	-7.26572780e-05+5.87274768e-05i
-4.47088291e+01	-3.88448946e-05-5.20349739e-05i
-4.46462116e+01	5.21436212e-05-9.76009399e-06i
-4.45835942e+01	-2.20609905e-05+6.45683069e-05i
-4.45209768e+01	-5.47491210e-05-1.51986786e-04i
-4.44583594e+01	1.60011732e-04+7.99115095e-05i
-4.43957420e+01	-1.17016485e-04+1.43563522e-04i
-4.43331246e+01	-6.91899664e-05-1.72144044e-04i
-4.42705072e+01	1.52898979e-04-5.90876750e-05i
-4.42078898e+01	-4.38445475e-05+1.98665395e-04i
-4.41452724e+01	-1.47735137e-04-1.06484684e-04i
-4.40826550e+01	2.15529286e-04-1.00567721e-04i
-4.40200376e+01	2.27909470e-05+1.58622095e-04i
-4.39574202e+01	-2.26486408e-04+3.53124585e-05i
-4.38948028e+01	7.70674614e-05-1.34291109e-04i
-4.38321853e+01	6.41815568e-05+9.16779233e-06i
-4.37695679e+01	4.62152613e-05+6.92351996e-06i
-4.37069505e+01	-8.42090756e-05+9.88740948e-05i
-4.36443331e+01	6.90302149e-06-7.03813361e-05i
-4.35817157e+01	2.48408639e-05+2.32433724e-05i
-4.35190983e+01	-4.66568806e-05+7.00171593e-06i
-4.34564809e+01	1.73309050e-05-3.53363115e-05i
-4.33938635e+01	-2.63078593e-06-9.10119130e-05i
-4.33312461e+01	4.05229282e-05+1.30139112e-04i
-4.32686287e+01	4.87642640e-05+5.18714011e-05i
-4.32060113e+01	-1.32327502e-04-4.81932092e-05i
-4.31433939e+01	1.10411921e-05-1.23920674e-04i
-4.30807765e+01	5.77875105e-05+7.49771178e-05i
-4.30181590e+01	2.48100702e-05+4.25029041e-05i
-4.29555416e+01	-4.64651788e-05-6.58332522e-05i
-4.28929242e+01	1.38626923e-04+5.46141319e-05i
-4.28303068e+01	-1.17269838e-04+9.21606919e-05i
-4.27676894e+01	-1.54935240e-04-1.17470698e-04i
-4.27050720e+01	1.88182693e-04-3.51970853e-05i
-4.26424546e+01	7.32999605e-06+1.18075465e-04i
-4.25798372e+01	-1.11910111e-04-8.13330511e-05i
-4.25172198e+01	8.78403007e-05-3.47827725e-05i
-4.24546024e+01	-8.10711522e-05+7.94059054e-05i
-4.23919850e+01	1.81382817e-05-2.62630880e-05i
-4.23293676e+01	1.24677744e-04-9.67099769e-05i
-4.22667502e+01	-1.44384669e-05+1.11926649e-04i
-4.22041327e+01	-1.30212225e-04-1.70752276e-05i
-4.21415153e+01	9.97154619e-05+9.24640717e-05i
-4.20788979e+01	-5.20637227e-05-4.87134904e-05i
-4.20162805e+01	-7.10356094e-05-5.13883823e-05i
-4.19536631e+01	1.88023617e-05-1.50147556e-04i
-4.18910457e+01	1.21666116e-04+2.08988184e-04i
-4.18284283e+01	-1.04764845e-05-7.34653534e-05i
-4.17658109e+01	-4.32657441e-05+1.82609832e-05i
-4.17031935e+01	7.81795590e-06+6.68404679e-05i
-4.16405761e+01	-1.10394531e-04-9.39652800e-05i
-4.15779587e+01	1.81453402e-04-4.53517206e-05i
-4.15153413e+01	-4.58885027e-05+1.55742393e-04i
-4.14527239e+01	-1.03746004e-04-8.24020745e-05i
-4.13901064e+01	6.87780269e-05-6.50127977e-05i
-4.13274890e+01	5.59932846e-05+1.07830229e-04i
-4.12648716e+01	-6.98448374e-05+2.87315223e-05i
-4.12022542e+01	-3.87275030e-05-1.23415770e-04i
-4.11396368e+01	7.38007480e-05+8.61097631e-06i
-4.10770194e+01	7.28107446e-06+8.36450832e-05i
-4.10144020e+01	-6.86151496e-05+2.32078068e-05i
-4.09517846e+01	1.39540194e-05-1.48877349e-04i
-4.08891672e+01	1.39753856e-04+9.10466735e-05i
-4.08265498e+01	-1.76672388e-04+7.76725116e-05i
-4.07639324e+01	-3.53726726e-05-1.65269224e-04i
-4.07013150e+01	2.33804938e-04+7.63669780e-05i
-4.06386976e+01	-8.89382266e-05+8.18460043e-05i
-4.05760802e+01	-1.00044998e-04-2.90453351e-05i
-4.05134627e+01	-8.02989759e-06-3.65098242e-05i
-4.04508453e+01	2.40740886e-05-3.92856602e-06i
-4.03882279e+01	3.06509272e-05-4.02748693e-05i
-4.03256105e+01	3.38091024e-05-5.03016574e-06i
-4.02629931e+01	-7.30501943e-05+4.43140816e-05i
-4.02003757e+01	9.68195460e-05+3.04474541e-06i
-4.01377583e+01	-1.77698658e-05+4.63485625e-06i
-4.00751409e+01	-1.26666238e-05+4.22241188e-05i
-4.00125235e+01	-1.41703245e-04-2.27559607e-05i
-3.99499061e+01	1.67651867e-04-9.85433354e-05i
-3.98872887e+01	-7.67705223e-05+8.45035419e-05i
-3.98246713e+01	-1.02303247e-05-1.88980432e-07i
-3.97620539e+01	6.68902513e-05-1.04201995e-04i
-3.96994364e+01	3.51752978e-05+1.02348412e-04i
-3.96368190e+01	-8.99333582e-05+6.62121742e-05i
-3.95742016e+01	3.54449837e-05-8.48022718e-05i
-3.95115842e+01	-3.91712314e-05-1.86457911e-05i
-3.94489668e+01	2.15301323e-05-2.63954455e-05i
-3.93863494e+01	4.88286996e-05+1.12139237e-04i
-3.93237320e+01	-6.43209750e-05-3.44423579e-05i
-3.92611146e+01	2.38066737e-05-1.32837637e-04i
-3.91984972e+01	6.80787988e-05+1.55317816e-04i
-3.91358798e+01	-5.88532501e-05+6.60307125e-05i
-3.90732624e+01	-1.05807664e-04-1.52893852e-04i
-3.90106450e+01	1.34455716e-04-1.35755770e-05i
-3.89480276e+01	-7.01757068e-05+1.48166161e-04i
-3.88854101e+01	-4.02966472e-05-1.65020514e-04i
-3.88227927e+01	1.38119006e-04-1.38882057e-05i
-3.87601753e+01	2.53473003e-06+1.19542048e-04i
-3.86975579e+01	-3.51271651e-05+5.45377265e-06i
-3.86349405e+01	-1.01753546e-04-1.23776437e-05i
-3.85723231e+01	8.35414977e-05-1.42648199e-05i
-3.85097057e+01	1.92981647e-05-1.97168909e-05i
-3.84470883e+01	-1.37100357e-04+9.20178281e-05i
-3.83844709e+01	1.53426722e-05-2.01366515e-04i
-3.83218535e+01	2.08934513e-04+1.04626816e-04i
-3.82592361e+01	-9.74747926e-05-1.55630910e-05i
-3.81966187e+01	-3.31464978e-05+1.05664536e-04i
-3.81340013e+01	-3.85696644e-05-7.12350942e-05i
-3.80713838e+01	1.76006306e-05-6.10623705e-05i
-3.80087664e+01	8.45786155e-05+9.09539790e-05i
-3.79461490e+01	-3.90310030e-05-5.27239808e-05i
-3.78835316e+01	-4.52170241e-05+7.11949648e-06i
-3.78209142e+01	5.25781919e-05+1.80348978e-05i
-3.77582968e+01	-6.52798751e-05+4.29242136e-05i
-3.76956794e+01	-4.95473397e-06-7.01426099e-05i
-3.76330620e+01	1.11996428e-04-2.89490355e-05i
-3.75704446e+01	-3.97255707e-05+6.81567116e-05i
-3.75078272e+01	-6.10150351e-05+1.75986064e-05i
-3.74452098e+01	-6.63912574e-05-2.16463985e-05i
-3.73825924e+01	8.39786088e-05-1.16221970e-04i
-3.73199750e+01	1.39423052e-04+5.59522797e-05i
-3.72573575e+01	-5.69337013e-05+7.31318758e-05i
-3.71947401e+01	-1.26653493e-04+5.77679054e-05i
-3.71321227e+01	4.49585522e-05-1.27584906e-04i
-3.70695053e+01	4.14134897e-05+9.09053929e-05i
-3.70068879e+01	-7.21755091e-05-4.75717837e-05i
-3.69442705e+01	-1.97800025e-07-4.74185764e-05i
-3.68816531e+01	8.26393580e-05-2.39498861e-06i
-3.68190357e+01	4.25210635e-05+4.12368484e-05i
-3.67564183e+01	-7.26949680e-05+9.09537183e-05i
-3.66938009e+01	-3.66038584e-05-1.01731473e-04i
-3.66311835e+01	8.08424841e-05+2.05068819e-05i
-3.65685661e+01	-6.77771192e-05+1.11902785e-04i
-3.65059487e+01	-8.47669831e-05-1.41398284e-04i
-3.64433312e+01	8.22675603e-05-4.77506776e-05i
-3.63807138e+01	7.96911655e-05+9.05615838e-05i
-3.63180964e+01	-6.01265620e-05-8.28848005e-06i
-3.62554790e+01	3.13124595e-05+5.18480089e-06i
-3.61928616e+01	-5.18259816e-05+3.58783695e-05i
-3.61302442e+01	-5.64113817e-05-3.50936720e-05i
-3.60676268e+01	4.57448632e-05-7.57788888e-05i
-3.60050094e+01	4.41298007e-05+1.00753063e-04i
-3.59423920e+01	-2.92648402e-06-8.60554144e-05i
-3.58797746e+01	4.32943528e-05+4.12496322e-05i
-3.58171572e+01	-9.97824085e-05+5.74417509e-05i
-3.57545398e+01	-7.62729995e-05-3.63130278e-05i
-3.56919224e+01	2.10788279e-04-1.12205294e-04i
-3.56293049e+01	-1.22658388e-06+1.32769128e-04i
-3.55666875e+01	-1.53318724e-04-8.17793032e-06i
-3.55040701e+01	-2.87636070e-05-4.71321756e-05i
-3.54414527e+01	2.27900813e-04-6.48038341e-07i
-3.53788353e+01	-1.64859928e-04+1.23149633e-04i
-3.53162179e+01	-4.79515476e-05-1.74348016e-04i
-3.52536005e+01	1.15135060e-04+6.17951752e-05i
-3.51909831e+01	-7.27011365e-05-7.09908195e-06i
-3.51283657e+01	8.88325763e-05+2.61324552e-05i
-3.50657483e+01	-6.58476755e-05+4.22613303e-05i
-3.50031309e+01	-4.42136798e-05-1.02420268e-04i
-3.49405135e+01	1.04278462e-04+2.83294411e-05i
-3.48778961e+01	6.47111912e-06+7.19601474e-05i
-3.48152786e+01	-1.62468134e-04-3.25018163e-05i
-3.47526612e+01	9.96865504e-05-5.98525496e-05i
-3.46900438e+01	8.85851194e-05+1.23971507e-05i
-3.46274264e+01	-1.18834902e-04+7.78540861e-05i
-3.45648090e+01	-9.97407636e-06-5.90177987e-05i
-3.45021916e+01	1.16783674e-04-2.58611032e-05i
-3.44395742e+01	-9.28449017e-05+2.32663882e-05i
-3.43769568e+01	-1.65219936e-06-1.53598219e-05i
-3.43143394e+01	1.59114162e-04+1.79781780e-05i
-3.42517220e+01	-1.81082476e-04+1.35401691e-04i
-3.41891046e+01	-2.95422140e-06-2.17080412e-04i
-3.41264872e+01	1.53902909e-04+6.15318061e-05i
-3.40638698e+01	-6.23932441e-05+1.75644014e-04i
-3.40012523e+01	-1.85443520e-04-1.71836411e-04i
-3.39386349e+01	1.95336453e-04-4.90824175e-05i
-3.38760175e+01	6.59673430e-06+1.33050210e-04i
-3.38134001e+01	-6.09194174e-05+8.80214798e-06i
-3.37507827e+01	2.92658585e-05-1.49126922e-04i
-3.36881653e+01	-5.07883700e-05+1.80050206e-04i
-3.36255479e+01	-7.81040813e-05-6.82815303e-06i
-3.35629305e+01	1.15465868e-04-1.73562133e-04i
-3.35003131e+01	-1.26606507e-05+3.87147353e-05i
-3.34376957e+01	-3.55613739e-05+1.04793797e-05i
-3.33750783e+01	8.25805097e-05+5.06369512e-05i
-3.33124609e+01	7.73282933e-06-1.87769379e-05i
-3.32498435e+01	-5.88405900e-05+3.62308268e-05i
-3.31872260e+01	-1.20402220e-05-5.48196130e-05i
-3.31246086e+01	-2.00179869e-05+1.06618212e-04i
-3.30619912e+01	4.91055199e-05-1.59066083e-04i
-3.29993738e+01	2.11162216e-05+8.38995493e-05i
-3.29367564e+01	-5.17219335e-05+2.95499488e-06i
-3.28741390e+01	-1.12429222e-06-2.28094504e-05i
-3.28115216e+01	-1.38011628e-05+1.17579193e-06i
-3.27489042e+01	1.14154759e-04-1.85543937e-05i
-3.26862868e+01	-4.03142523e-05+1.27429337e-05i
-3.26236694e+01	-2.63712952e-05+7.01680299e-05i
-3.25610520e+01	-3.95025994e-05-2.40296317e-05i
-3.24984346e+01	3.65333607e-05-3.71685272e-05i
-3.24358172e+01	1.92539682e-06+6.55446292e-05i
-3.23731997e+01	-4.41060336e-05-2.84055833e-05i
-3.23105823e+01	-1.89682374e-05-5.77346354e-05i
-3.22479649e+01	9.92767202e-05-1.92290242e-06i
-3.21853475e+01	-1.49678881e-04+8.11332914e-05i
-3.21227301e+01	1.54221997e-04-1.31129084e-04i
-3.20601127e+01	4.00237854e-05+2.96877042e-05i
-3.19974953e+01	-1.01278428e-04+1.29610294e-04i
-3.19348779e+01	1.06671683e-05-2.76650355e-05i
-3.18722605e+01	-7.76166720e-06+4.32965193e-05i
-3.18096431e+01	-6.36000223e-05-6.26047026e-05i
-3.17470257e+01	-6.03599807e-05-1.89005451e-04i
-3.16844083e+01	1.49733330e-04+9.97864368e-05i
-3.16217909e+01	8.24920401e-05+7.99277976e-05i
-3.15591735e+01	-3.64563470e-05-4.81133467e-05i
-3.14965560e+01	-1.60621722e-05+5.59181033e-05i
-3.14339386e+01	-7.69925096e-05+4.47500111e-05i
-3.13713212e+01	-5.89408406e-05-2.27702674e-05i
-3.13087038e+01	1.44524562e-04-1.13787400e-04i
-3.12460864e+01	-4.90096126e-05+1.44498439e-04i
-3.11834690e+01	-1.08366809e-04-9.34965117e-05i
-3.11208516e+01	6.52686961e-05-4.67619694e-05i
-3.10582342e+01	6.28405854e-05+8.06134222e-05i
-3.09956168e+01	8.76344276e-06-3.97023163e-05i
-3.09329994e+01	-4.66801904e-05-8.77192508e-05i
-3.08703820e+01	1.02051282e-04+1.66520845e-04i
-3.08077646e+01	-9.78407907e-05+1.41309834e-05i
-3.07451472e+01	-8.02300141e-06-8.82796218e-06i
-3.06825297e+01	-3.83023130e-05-7.64574127e-05i
-3.06199123e+01	7.54653970e-05-8.65682689e-06i
-3.05572949e+01	-1.03521784e-04+4.75524684e-05i
-3.04946775e+01	8.45629554e-05-1.22370859e-04i
-3.04320601e+01	5.32210874e-05+1.87285936e-04i
-3.03694427e+01	-4.58881025e-05-1.29371165e-04i
-3.03068253e+01	8.38778203e-06+2.97433741e-06i
-3.02442079e+01	-4.86915435e-05+1.18441437e-04i
-3.01815905e+01	-8.65343120e-06-1.26625834e-05i
-3.01189731e+01	7.67263636e-05-1.09588145e-04i
-3.00563557e+01	-8.26603541e-05+3.23319599e-05i
-2.99937383e+01	-2.89129179e-05+7.60801820e-06i
-2.99311209e+01	1.20650846e-04-2.82537450e-05i
-2.98685034e+01	-4.12067130e-05+6.54160118e-05i
-2.98058860e+01	-5.59828009e-05-4.36747268e-05i
-2.97432686e+01	9.92326168e-05-5.65770067e-05i
-2.96806512e+01	-2.29846807e-05+1.80056814e-04i
-2.96180338e+01	-5.93935879e-05-1.65677389e-04i
-2.95554164e+01	1.03890130e-05+4.48426882e-05i
-2.94927990e+01	1.76194490e-05+1.52568080e-04i
-2.94301816e+01	-1.12369710e-04-1.83661504e-04i
-2.93675642e+01	1.22628028e-04-1.58201421e-04i
-2.93049468e+01	7.32927203e-05+2.17649863e-04i
-2.92423294e+01	-2.17675282e-06+1.37724210e-04i
-2.91797120e+01	-2.10713667e-04-1.51324205e-04i
-2.91170946e+01	1.09456888e-04-6.43221341e-05i
-2.90544771e+01	3.05331165e-05+4.42512826e-05i
-2.89918597e+01	-9.77043629e-05+2.28257840e-05i
-2.89292423e+01	1.00979143e-04-8.67483652e-05i
-2.88666249e+01	6.56272920e-05+6.31817090e-05i
-2.88040075e+01	-2.25021385e-05+3.82111504e-05i
-2.87413901e+01	-8.77759701e-05+6.06712801e-05i
-2.86787727e+01	-6.73140274e-05-1.01326491e-04i
-2.86161553e+01	8.82784075e-05-1.65850493e-05i
-2.85535379e+01	3.65764190e-05+4.29740856e-05i
-2.84909205e+01	-1.00302789e-04-6.34178207e-05i
-2.84283031e+01	1.10862574e-04-4.94753165e-05i
-2.83656857e+01	5.46687970e-06+1.66191926e-04i
-2.83030683e+01	-2.34069893e-05-8.56995335e-05i
-2.82404508e+01	1.68893431e-05+2.41009177e-05i
-2.81778334e+01	-7.09383694e-06+5.85883092e-05i
-2.81152160e+01	-1.09809093e-04-3.11946366e-05i
-2.80525986e+01	8.60822589e-05-9.14827457e-05i
-2.79899812e+01	9.89834050e-07+6.19846100e-05i
-2.79273638e+01	3.22538889e-06+4.68156092e-05i
-2.78647464e+01	-2.46684913e-05-6.72921307e-05i
-2.78021290e+01	-3.32431126e-05+7.34696602e-06i
-2.77395116e+01	3.22706504e-05-4.66045637e-05i
-2.76768942e+01	1.24244132e-04+4.92040798e-05i
-2.76142768e+01	-1.04522664e-04+1.66450310e-05i
-2.75516594e+01	-1.16765953e-05+8.16711781e-06i
-2.74890420e+01	4.86607970e-05+2.75042274e-05i
-2.74264245e+01	-1.23842268e-04+1.18020719e-05i
-2.73638071e+01	4.66329611e-05-1.59306843e-04i
-2.73011897e+01	1.40817747e-04+7.55909106e-05i
-2.72385723e+01	-1.11164326e-05+6.78847654e-05i
-2.71759549e+01	-1.62549165e-04+7.07884001e-05i
-2.71133375e+01	1.08893962e-05-1.05997168e-04i
-2.70507201e+01	3.26795995e-05-2.59130665e-05i
-2.69881027e+01	9.14824857e-05-2.27530490e-05i
-2.69254853e+01	-6.17463566e-05+6.13668804e-05i
-2.68628679e+01	-2.94900889e-05-3.27049018e-05i
-2.68002505e+01	8.33908015e-05+6.70193812e-05i
-2.67376331e+01	-7.03034862e-05+5.21064951e-05i
-2.66750157e+01	-8.27442878e-05-1.95933835e-04i
-2.66123982e+01	1.16625552e-04+5.95290154e-05i
-2.65497808e+01	5.42731972e-05+8.55736506e-05i
-2.64871634e+01	-8.16238085e-05-4.60216985e-05i
-2.64245460e+01	2.36582714e-05+1.74180872e-05i
-2.63619286e+01	-5.90837813e-05+4.93038768e-05i
-2.62993112e+01	-5.23423287e-05-1.15716628e-04i
-2.62366938e+01	1.46018099e-04-8.89873736e-06i
-2.61740764e+01	-1.34730712e-05+1.00417298e-04i
-2.61114590e+01	5.26006730e-06-7.56165546e-05i
-2.60488416e+01	-1.25349702e-04+4.96391431e-05i
-2.59862242e+01	1.30916688e-04-6.04464479e-05i
-2.59236068e+01	2.58201219e-05+1.74131650e-04i
-2.58609894e+01	-1.36167892e-04-6.42140762e-05i
-2.57983719e+01	-2.22944536e-05-1.53787708e-04i
-2.57357545e+01	8.25002176e-05+5.24655361e-05i
-2.56731371e+01	1.81172829e-05+9.22428043e-05i
-2.56105197e+01	-2.50918608e-05-1.29202258e-04i
-2.55479023e+01	5.67548499e-05+4.16847613e-05i
-2.54852849e+01	9.22946521e-06+1.17046061e-04i
-2.54226675e+01	-1.15909853e-04-3.42598848e-05i
-2.53600501e+01	4.64073912e-05-3.24401432e-05i
-2.52974327e+01	-4.69860059e-05-7.48735369e-05i
-2.52348153e+01	4.81106098e-05+5.77430262e-05i
-2.51721979e+01	5.77845105e-05+9.28546683e-06i
-2.51095805e+01	-3.96517390e-05-4.66749024e-05i
-2.50469631e+01	1.91208981e-05+4.82550930e-05i
-2.49843456e+01	-4.05963861e-05+8.91202412e-05i
-2.49217282e+01	-4.60781358e-06-6.94614810e-05i
-2.48591108e+01	-6.62688356e-05-7.69637679e-05i
-2.47964934e+01	8.06612157e-05+1.70781014e-05i
-2.47338760e+01	3.18439397e-05+4.14686253e-05i
-2.46712586e+01	-5.00172191e-05-1.59651032e-05i
-2.46086412e+01	2.84678795e-05+1.57513724e-05i
-2.45460238e+01	1.06014150e-05-5.97116083e-05i
-2.44834064e+01	-5.76240054e-05+5.69049630e-05i
-2.44207890e+01	5.16297656e-05+5.40696418e-05i
-2.43581716e+01	-1.16183319e-05-3.57915491e-05i
-2.42955542e+01	-5.48114358e-05-1.17604793e-04i
-2.42329368e+01	9.45068531e-05+6.36991303e-05i
-2.41703193e+01	-3.75328909e-05+5.29610375e-05i
-2.41077019e+01	2.65642890e-05-5.01756580e-05i
-2.40450845e+01	3.11992924e-05+5.50067602e-05i
-2.39824671e+01	-5.31931372e-05+4.16095039e-05i
-2.39198497e+01	-8.77038434e-05-5.07485347e-05i
-2.38572323e+01	3.96035068e-05+6.07319478e-06i
-2.37946149e+01	4.93397261e-05-9.01600790e-05i
-2.37319975e+01	3.63631694e-06+7.21983418e-05i
-2.36693801e+01	-3.92772659e-05-6.50340485e-05i
-2.36067627e+01	9.76775586e-05+1.44046387e-04i
-2.35441453e+01	-1.45780361e-04-6.19290281e-05i
-2.34815279e+01	4.12935162e-05-1.34356862e-04i
-2.34189105e+01	1.19835487e-04+1.99117760e-04i
-2.33562930e+01	-8.29826115e-05-1.10930341e-04i
-2.32936756e+01	-8.86003300e-05-1.94843218e-05i
-2.32310582e+01	1.58654818e-04+2.44566366e-05i
-2.31684408e+01	-7.50623490e-05+9.50531570e-05i
-2.31058234e+01	2.86726133e-05-7.05018226e-05i
-2.30432060e+01	-2.97767197e-05-2.66214762e-05i
-2.29805886e+01	1.67216316e-05+1.50018149e-05i
-2.29179712e+01	1.20832379e-05+1.42948886e-04i
-2.28553538e+01	-4.44117037e-05-1.37850478e-04i
-2.27927364e+01	-1.29259805e-04-1.92629126e-05i
-2.27301190e+01	1.87838386e-04-5.38834334e-05i
-2.26675016e+01	7.28228640e-06+1.22820323e-04i
-2.26048842e+01	-2.69978304e-05-7.14152919e-05i
-2.25422668e+01	-3.19191365e-05+8.20706485e-05i
-2.24796493e+01	-1.84437460e-05-2.69291121e-05i
-2.24170319e+01	-3.76384038e-05-4.19339328e-05i
-2.23544145e+01	1.38297623e-04-4.35583681e-05i
-2.22917971e+01	-6.03443724e-05+9.49581300e-05i
-2.22291797e+01	-3.62331110e-05-3.35535633e-06i
-2.21665623e+01	1.85637198e-06-4.08119025e-05i
-2.21039449e+01	7.65039675e-05+3.54873856e-05i
-2.20413275e+01	-4.31024138e-05+1.63490902e-05i
-2.19787101e+01	-1.31873991e-04-7.19225058e-05i
-2.19160927e+01	1.42043866e-04+3.56060526e-05i
-2.18534753e+01	-8.32622458e-06+4.16457140e-05i
-2.17908579e+01	-2.06413669e-05-1.01818577e-04i
-2.17282405e+01	6.36169102e-07+9.18308238e-05i
-2.16656230e+01	-4.58146044e-05-5.58138325e-06i
-2.16030056e+01	1.56550225e-05+1.48270152e-05i
-2.15403882e+01	4.81414396e-06-1.39890669e-04i
-2.14777708e+01	-7.78233481e-06+2.14641500e-05i
-2.14151534e+01	9.57069253e-05+6.95679183e-05i
-2.13525360e+01	5.18357295e-05+3.41141685e-05i
-2.12899186e+01	-1.58391838e-04+7.85450155e-05i
-2.12273012e+01	-9.98344385e-06-1.53505273e-04i
-2.11646838e+01	1.29585712e-05-1.34437547e-05i
-2.11020664e+01	7.51991306e-05+1.23232760e-04i
-2.10394490e+01	-1.14708620e-04-5.65459469e-05i
-2.09768316e+01	1.34689736e-04-1.62924180e-04i
-2.09142142e+01	4.10540054e-05+1.48922961e-04i
-2.08515967e+01	-6.57224267e-05+1.24026402e-04i
-2.07889793e+01	-4.07363059e-05-6.52599187e-05i
-2.07263619e+01	-7.31216132e-06-3.17971989e-05i
-2.06637445e+01	-4.35289538e-05+5.32350391e-05i
-2.06011271e+01	8.38390272e-06-1.42492080e-04i
-2.05385097e+01	9.02602911e-06-2.99773103e-05i
-2.04758923e+01	1.15531884e-04+7.95031965e-05i
-2.04132749e+01	-7.67684962e-06+1.04800768e-04i
-2.03506575e+01	-1.73269701e-05-5.75952268e-05i
-2.02880401e+01	-1.10753037e-04+8.95422761e-05i
-2.02254227e+01	-4.88364232e-05-1.45956286e-04i
-2.01628053e+01	4.27042133e-05-8.48021551e-06i
-2.01001879e+01	1.02231343e-04+1.67232075e-05i
-2.00375704e+01	-2.43893033e-05+1.31110172e-05i
-1.99749530e+01	-2.10965557e-06-6.95465603e-05i
-1.99123356e+01	-3.33607508e-05+1.30271173e-04i
-1.98497182e+01	5.01408306e-05-3.51877751e-05i
-1.97871008e+01	-2.32283880e-05-9.20686725e-05i
-1.97244834e+01	2.52280781e-05+1.01347736e-04i
-1.96618660e+01	-1.30873245e-05+2.96097700e-05i
-1.95992486e+01	-5.92662793e-05-1.17162639e-04i
-1.95366312e+01	8.95875280e-05+1.47764377e-04i
-1.94740138e+01	-8.03916872e-05-7.73523525e-05i
-1.94113964e+01	3.97185173e-05-6.21408583e-05i
-1.93487790e+01	-2.38986063e-05+4.41380638e-05i
-1.92861616e+01	7.74677218e-05+7.51079284e-05i
-1.92235441e+01	-8.04191199e-05-1.38995108e-05i
-1.91609267e+01	-1.57563124e-04-1.24116151e-04i
-1.90983093e+01	2.89086660e-04-1.44257782e-05i
-1.90356919e+01	5.12900954e-05+1.61137347e-04i
-1.89730745e+01	-2.20860067e-04-6.99004775e-06i
-1.89104571e+01	-6.97505762e-05-6.15679411e-05i
-1.88478397e+01	1.69627895e-04-5.28175911e-05i
-1.87852223e+01	3.83095834e-05+1.71923020e-04i
-1.87226049e+01	-2.24666124e-04-1.76745588e-04i
-1.86599875e+01	1.42895489e-04-3.82789557e-05i
-1.85973701e+01	3.55463522e-05+1.00910804e-04i
-1.85347527e+01	6.57509712e-05+2.09320089e-05i
-1.84721353e+01	-8.94112787e-05+1.37075405e-05i
-1.84095178e+01	-6.10140937e-05+2.27777510e-05i
-1.83469004e+01	-6.48157059e-05-4.82208737e-05i
-1.82842830e+01	1.50221518e-04-2.77210588e-05i
-1.82216656e+01	-1.11676519e-04-5.21971522e-05i
-1.81590482e+01	9.81068899e-05-2.16509884e-05i
-1.80964308e+01	7.82218769e-05+7.92322797e-05i
-1.80338134e+01	-4.27845619e-05+1.12321766e-04i
-1.79711960e+01	-1.18488123e-04-5.86647383e-05i
-1.79085786e+01	-1.17986680e-05-4.17551855e-05i
-1.78459612e+01	6.07750753e-05-3.83244528e-05i
-1.77833438e+01	8.02154374e-05+7.20775532e-05i
-1.77207264e+01	-1.91280298e-04-9.03487529e-05i
-1.76581090e+01	1.31513287e-04-3.11234707e-05i
-1.75954915e+01	1.19364407e-04+1.25047304e-04i
-1.75328741e+01	-9.38015686e-05+9.83309518e-05i
-1.74702567e+01	-1.20584890e-04-9.88943230e-05i
-1.74076393e+01	4.28524035e-05-1.68629740e-04i
-1.73450219e+01	8.44566484e-05+2.20520882e-04i
-1.72824045e+01	-1.70425618e-04+2.25488866e-05i
-1.72197871e+01	5.12494488e-05-2.45510218e-04i
-1.71571697e+01	1.44690765e-04+3.78904801e-06i
-1.70945523e+01	6.14086796e-05+1.81744120e-04i
-1.70319349e+01	-2.76709125e-04-2.37254383e-05i
-1.69693175e+01	2.97603390e-04-2.07415671e-05i
-1.69067001e+01	-1.59555135e-04+7.26603351e-05i
-1.68440827e+01	-1.44837845e-04-1.06062198e-04i
-1.67814652e+01	1.75627083e-04+2.52695859e-05i
-1.67188478e+01	-1.05054028e-05+2.22679275e-05i
-1.66562304e+01	-2.64185338e-05-9.71937572e-05i
-1.65936130e+01	2.30017000e-05+1.73603079e-04i
-1.65309956e+01	-8.01721382e-05-6.05503372e-05i
-1.64683782e+01	-2.74407187e-05-1.59496181e-04i
-1.64057608e+01	2.06657981e-04+1.62216309e-04i
-1.63431434e+01	-1.89881979e-04-4.43153199e-06i
-1.62805260e+01	-3.50352020e-05-2.58914592e-04i
-1.62179086e+01	3.90936555e-04+2.06833627e-04i
-1.61552912e+01	-3.23392113e-04+2.57799776e-04i
-1.60926738e+01	1.06362325e-06-3.53968389e-04i
-1.60300564e+01	1.08788263e-04+1.46003134e-04i
-1.59674389e+01	-1.25794378e-04+8.32929090e-05i
-1.59048215e+01	-8.31419355e-05-1.05987334e-04i
-1.58422041e+01	1.11091085e-04-1.73371059e-04i
-1.57795867e+01	6.55359778e-05+9.49860565e-05i
-1.57169693e+01	6.06995644e-05+1.12745785e-04i
-1.56543519e+01	-1.62174422e-04-3.91649598e-05i
-1.55917345e+01	1.09105635e-04-1.20015641e-04i
-1.55291171e+01	1.24785964e-04+1.75145645e-04i
-1.54664997e+01	-1.80773816e-04+1.74433946e-04i
-1.54038823e+01	-2.14138039e-04-1.69600461e-04i
-1.53412649e+01	1.52582921e-04-4.30513891e-04i
-1.52786475e+01	4.35581552e-04+4.77060211e-04i
-1.52160301e+01	-6.94529316e-04+2.38529933e-04i
-1.51534126e+01	1.61457403e-04-9.28891982e-04i
-1.50907952e+01	7.01263834e-04+7.91280309e-04i
-1.50281778e+01	-7.56736299e-04+4.02882234e-06i
-1.49655604e+01	1.12191325e-04-4.06625019e-04i
-1.49029430e+01	1.31990015e-04+2.11593168e-04i
-1.48403256e+01	-1.95675555e-06-5.26359759e-05i
-1.47777082e+01	8.71500747e-05+2.21344699e-05i
-1.47150908e+01	-9.92340919e-05+7.83720605e-05i
-1.46524734e+01	-1.33860504e-04-2.32559271e-05i
-1.45898560e+01	1.05610602e-04-1.02514798e-04i
-1.45272386e+01	1.26232455e-04+1.20011936e-05i
-1.44646212e+01	-1.53974742e-04+1.91734442e-04i
-1.44020038e+01	-8.10264506e-05-3.02587177e-04i
-1.43393863e+01	2.84805200e-04+6.32193080e-05i
-1.42767689e+01	-1.12324077e-04+2.47524973e-04i
-1.42141515e+01	-1.88963083e-04-8.60541236e-05i
-1.41515341e+01	1.35700964e-04-3.29727445e-04i
-1.40889167e+01	2.28269791e-04+3.09317499e-04i
-1.40262993e+01	-3.43331517e-04+1.63695939e-04i
-1.39636819e+01	1.00670433e-04-4.45211911e-04i
-1.39010645e+01	1.73029837e-04+3.14451408e-04i
-1.38384471e+01	-2.82842017e-04+7.15434789e-05i
-1.37758297e+01	5.65778205e-05-3.02737345e-04i
-1.37132123e+01	2.82702721e-04+3.12196839e-05i
-1.36505949e+01	-2.17943179e-04+2.42348727e-04i
-1.35879775e+01	-4.18824992e-05-1.41077534e-04i
-1.35253601e+01	1.10726549e-04-2.88442787e-05i
-1.34627426e+01	1.48883029e-04+2.89836635e-04i
-1.34001252e+01	-3.90013430e-04-2.35341145e-04i
-1.33375078e+01	2.45254798e-05-1.62472143e-04i
-1.32748904e+01	2.33228200e-04+1.55967716e-04i
-1.32122730e+01	1.74973030e-05+4.22252486e-05i
-1.31496556e+01	6.87883685e-05-2.05704293e-05i
-1.30870382e+01	-3.05952640e-04+7.21542318e-05i
-1.30244208e+01	-4.42621175e-06-1.02341877e-04i
-1.29618034e+01	2.25072260e-04-1.18251259e-05i
-1.28991860e+01	-5.32713908e-05-1.90709937e-05i
-1.28365686e+01	-7.15289234e-06+8.45875436e-05i
-1.27739512e+01	-4.18103341e-05-6.70971071e-05i
-1.27113338e+01	5.98127001e-05+5.45430228e-05i
-1.26487163e+01	-1.01537837e-04+8.93188748e-05i
-1.25860989e+01	8.70810909e-05-2.77138120e-04i
-1.25234815e+01	2.86706765e-05+1.90541414e-04i
-1.24608641e+01	-1.41424635e-04+1.50235895e-04i
-1.23982467e+01	7.47676296e-05-2.40911400e-04i
-1.23356293e+01	-3.66392720e-05+9.53565081e-06i
-1.22730119e+01	-1.02043086e-05-3.45813844e-05i
-1.22103945e+01	7.65325013e-05+5.42472497e-05i
-1.21477771e+01	1.26782327e-04+8.00581698e-05i
-1.20851597e+01	-1.72373852e-04-7.97733908e-05i
-1.20225423e+01	5.17156850e-05+4.35571977e-06i
-1.19599249e+01	-7.07126175e-05+1.47206157e-04i
-1.18973075e+01	2.39983999e-05-1.26850602e-04i
-1.18346900e+01	6.16344238e-05-6.90521497e-05i
-1.17720726e+01	-1.92520329e-05+7.74575794e-05i
-1.17094552e+01	3.47730747e-05+2.98406245e-05i
-1.16468378e+01	-2.16924028e-04+7.63241964e-05i
-1.15842204e+01	1.72955835e-04-2.24340974e-04i
-1.15216030e+01	6.76250769e-05+1.02066752e-04i
-1.14589856e+01	-9.84258194e-05+5.69028239e-05i
-1.13963682e+01	-5.66360297e-05-1.20526565e-04i
-1.13337508e+01	1.19002033e-04+8.48436086e-05i
-1.12711334e+01	4.00688204e-05+5.34665111e-05i
-1.12085160e+01	-9.56017887e-05-5.96122812e-05i
-1.11458986e+01	-1.39705059e-04+7.61009604e-07i
-1.10832812e+01	2.16304994e-04-1.33014673e-04i
-1.10206637e+01	6.88475617e-05+3.38875464e-04i
-1.09580463e+01	-2.59064542e-04-2.23255895e-04i
-1.08954289e+01	-1.54846949e-05-2.08605234e-04i
-1.08328115e+01	3.22432080e-04+3.67227494e-04i
-1.07701941e+01	-2.51295118e-04-8.16706873e-05i
-1.07075767e+01	7.16768571e-05-2.32224661e-04i
-1.06449593e+01	1.02546346e-04+2.29075363e-04i
-1.05823419e+01	-2.67468640e-04+8.01020054e-05i
-1.05197245e+01	9.96756652e-05-2.36428925e-04i
-1.04571071e+01	1.52561355e-04-4.63800185e-06i
-1.03944897e+01	-1.00825080e-04+1.56596113e-04i
-1.03318723e+01	-2.89557701e-05-1.49257558e-04i
-1.02692549e+01	1.76041052e-04+5.92030518e-05i
-1.02066374e+01	-1.96509755e-04+1.39589564e-04i
-1.01440200e+01	3.84304848e-05-1.45153050e-04i
-1.00814026e+01	1.01315099e-04+9.26870655e-05i
-1.00187852e+01	-1.24439211e-04-1.09404227e-04i
-9.95616781e+00	5.37783672e-05+5.41854231e-05i
-9.89355041e+00	-7.90378458e-05+5.05922835e-05i
-9.83093300e+00	1.31754108e-04-1.29213591e-04i
-9.76831559e+00	9.51559051e-06+8.00090187e-05i
-9.70569818e+00	-1.23028714e-04+4.83454465e-05i
-9.64308078e+00	-1.66145137e-05-5.65815382e-05i
-9.58046337e+00	1.57132787e-04-5.22279454e-05i
-9.51784596e+00	-8.59579800e-08+1.36244862e-04i
-9.45522855e+00	-1.61255558e-04-2.04563205e-05i
-9.39261115e+00	-1.74211505e-05-6.00391994e-05i
-9.32999374e+00	4.14929023e-05-1.52583293e-04i
-9.26737633e+00	2.55135076e-04+1.89619133e-04i
-9.20475892e+00	-2.59745648e-04+1.55911292e-04i
-9.14214152e+00	-1.34991550e-04-4.10755120e-04i
-9.07952411e+00	5.52070261e-04+2.12671271e-04i
-9.01690670e+00	-5.46217356e-04+3.72483061e-04i
-8.95428929e+00	7.68834952e-06-6.64808260e-04i
-8.89167188e+00	3.78611805e-04+3.43869721e-04i
-8.82905448e+00	-3.38343790e-04+5.76664060e-05i
-8.76643707e+00	1.59119190e-04-2.98786261e-04i
-8.70381966e+00	9.81332511e-05+2.68392943e-04i
-8.64120225e+00	-1.79059793e-04-7.24776252e-06i
-8.57858485e+00	1.54835171e-04-6.76056915e-05i
-8.51596744e+00	-1.71478621e-04+1.39671131e-04i
-8.45335003e+00	-6.75766231e-05-2.05703302e-04i
-8.39073262e+00	1.86114299e-04+9.55469359e-05i
-8.32811522e+00	-1.35969535e-04-1.48857288e-04i
-8.26549781e+00	2.83970140e-04+9.15996432e-05i
-8.20288040e+00	-1.36810721e-04+1.28771375e-04i
-8.14026299e+00	-1.37761258e-04-6.71600735e-05i
-8.07764559e+00	-9.88508187e-06-1.64844492e-05i
-8.01502818e+00	1.57616059e-04+1.12709758e-05i
-7.95241077e+00	-4.53650377e-05-8.23919939e-05i
-7.88979336e+00	-6.90290146e-06+9.22018134e-05i
-7.82717595e+00	-1.18614042e-05+2.87836410e-05i
-7.76455855e+00	-5.83367084e-05-4.54980364e-05i
-7.70194114e+00	-3.16423165e-05-9.18653503e-06i
-7.63932373e+00	1.28068434e-04-1.19679335e-04i
-7.57670632e+00	3.07029000e-05+1.61086874e-04i
-7.51408892e+00	-1.31678884e-04-4.88318686e-05i
-7.45147151e+00	8.22930674e-05+4.74496760e-05i
-7.38885410e+00	-1.29816768e-05-1.17549184e-04i
-7.32623669e+00	7.92266584e-05+8.93779458e-05i
-7.26361929e+00	-4.55443966e-05+3.00520543e-04i
-7.20100188e+00	-5.43624171e-04-6.11237989e-04i
-7.13838447e+00	8.75911688e-04+1.22397592e-04i
-7.07576706e+00	-3.21524431e-04+5.02355251e-04i
-7.01314966e+00	-2.97232833e-04-3.83668053e-04i
-6.95053225e+00	3.04171037e-04-2.57405106e-04i
-6.88791484e+00	2.50497681e-04+3.71614413e-04i
-6.82529743e+00	-4.89644738e-04+2.52859900e-04i
-6.76268003e+00	9.42753583e-05-4.63996294e-04i
-6.70006262e+00	1.70304633e-04+1.36371879e-04i
-6.63744521e+00	-5.31957785e-05+5.54938371e-05i
-6.57482780e+00	-1.26130664e-04-3.26874334e-06i
-6.51221039e+00	4.71040070e-05-1.22398724e-04i
-6.44959299e+00	1.54266599e-04+3.72141151e-05i
-6.38697558e+00	-8.27900277e-05+6.17807950e-05i
-6.32435817e+00	8.52894386e-05+3.14043596e-06i
-6.26174076e+00	-5.61557253e-05+2.53980009e-04i
-6.19912336e+00	-4.98938768e-04-2.76227054e-04i
-6.13650595e+00	6.64808331e-04-4.78974859e-04i
-6.07388854e+00	1.83428509e-04+8.22084688e-04i
-6.01127113e+00	-8.55100983e-04+1.49964252e-05i
-5.94865373e+00	2.82095133e-04-7.07963948e-04i
-5.88603632e+00	4.70864599e-04+6.07126609e-05i
-5.82341891e+00	-2.29556424e-05+5.49339593e-04i
-5.76080150e+00	-4.66117275e-04+1.80850311e-04i
-5.69818410e+00	-1.66033480e-04-5.95366178e-04i
-5.63556669e+00	4.39517273e-04-1.34813546e-04i
-5.57294928e+00	2.39686817e-04+1.17000800e-04i
-5.51033187e+00	-2.47753900e-05+8.18074101e-04i
-5.44771446e+00	-1.27445515e-03-2.38530744e-04i
-5.38509706e+00	8.13168521e-04-1.81217998e-03i
-5.32247965e+00	1.74515832e-03+1.43823708e-03i
-5.25986224e+00	-1.73372720e-03+1.77919232e-03i
-5.19724483e+00	-1.78758396e-03-2.01888115e-03i
-5.13462743e+00	2.41247755e-03-1.84791892e-03i
-5.07201002e+00	1.60310486e-03+2.55791160e-03i
-5.00939261e+00	-2.61446370e-03+1.84243319e-03i
-4.94677520e+00	-1.99882255e-03-2.72929186e-03i
-4.88415780e+00	2.89349700e-03-2.58137809e-03i
-4.82154039e+00	3.12067043e-03+3.39965215e-03i
-4.75892298e+00	-3.87355928e-03+3.48206520e-03i
-4.69630557e+00	-4.22589168e-03-4.22911726e-03i
-4.63368817e+00	4.92777264e-03-5.09169007e-03i
-4.57107076e+00	6.45337324e-03+5.99921418e-03i
-4.50845335e+00	-7.99549499e-03+7.90221409e-03i
-4.44583594e+00	-9.44698239e-03-1.10671324e-02i
-4.38321853e+00	1.56852240e-02-1.02634539e-02i
-4.32060113e+00	9.64159045e-03+2.14339539e-02i
-4.25798372e+00	-2.79179418e-02+6.86936534e-03i
-4.19536631e+00	-1.71734346e-03-3.44085319e-02i
-4.13274890e+00	4.11234585e-02+7.03906348e-03i
-4.07013150e+00	-2.22164079e-02+4.48065848e-02i
-4.00751409e+00	-3.78920834e-02-4.47586714e-02i
-3.94489668e+00	5.71623677e-02-6.02644789e-03i
-3.88227927e+00	-1.87460049e-02+3.43787189e-02i
-3.81966187e+00	-1.38379418e-02-1.49202145e-02i
-3.75704446e+00	7.63292488e-03-6.57294342e-03i
-3.69442705e+00	4.72337492e-03+2.61829151e-03i
-3.63180964e+00	9.44864808e-05+3.88921320e-03i
-3.56919224e+00	-3.59598106e-03+1.98980474e-03i
-3.50657483e+00	-3.47495207e-03-3.45040205e-03i
-3.44395742e+00	3.63319112e-03-4.05324071e-03i
-3.38134001e+00	4.32623850e-03+3.54129484e-03i
-3.31872260e+00	-3.26595008e-03+3.94175898e-03i
-3.25610520e+00	-3.73808253e-03-2.43264956e-03i
-3.19348779e+00	1.54886212e-03-3.59305308e-03i
-3.13087038e+00	3.64737706e-03+4.26030853e-04i
-3.06825297e+00	6.52939273e-04+4.03545047e-03i
-3.00563557e+00	-4.60052544e-03+1.33553050e-03i
-2.94301816e+00	-1.65205120e-03-5.14604097e-03i
-2.88040075e+00	5.37481618e-03-1.42389886e-03i
-2.81778334e+00	1.19312733e-03+5.23051460e-03i
-2.75516594e+00	-4.64260662e-03+9.00698896e-04i
-2.69254853e+00	-1.04886423e-03-3.98042343e-03i
-2.62993112e+00	3.28048630e-03-1.26909048e-03i
-2.56731371e+00	1.69304695e-03+2.84048184e-03i
-2.50469631e+00	-2.34038105e-03+1.90382673e-03i
-2.44207890e+00	-2.37143130e-03-1.93780002e-03i
-2.37946149e+00	1.82892406e-03-2.61853039e-03i
-2.31684408e+00	2.58554081e-03+1.67860529e-03i
-2.25422668e+00	-1.43593092e-03+2.45646635e-03i
-2.19160927e+00	-2.26165437e-03-1.22531849e-03i
-2.12899186e+00	1.03560097e-03-2.00755386e-03i
-2.06637445e+00	1.80054710e-03+1.00784811e-03i
-2.00375704e+00	-9.43068813e-04+1.21137301e-03i
-1.94113964e+00	-7.72301326e-04-6.95025688e-04i
-1.87852223e+00	2.71834586e-04-1.70891159e-04i
-1.81590482e+00	-2.75504744e-04-2.10346856e-04i
-1.75328741e+00	9.05097885e-04-5.01529289e-04i
-1.69067001e+00	4.09486268e-04+1.27674272e-03i
-1.62805260e+00	-1.12948359e-03+1.85825614e-04i
-1.56543519e+00	-3.43740218e-04-9.90646259e-04i
-1.50281778e+00	5.60308965e-04-3.62679330e-04i
-1.44020038e+00	8.72795721e-04+3.69342059e-04i
-1.37758297e+00	-4.70648403e-04+1.25033984e-03i
-1.31496556e+00	-1.26651884e-03-6.28336194e-04i
-1.25234815e+00	7.76816361e-04-1.25784258e-03i
-1.18973075e+00	6.13107376e-04+7.50122225e-04i
-1.12711334e+00	3.81744523e-04+9.24947201e-05i
-1.06449593e+00	-1.17058032e-03+1.34208252e-03i
-1.00187852e+00	-8.72651081e-04-1.63114942e-03i
-9.39261115e-01	1.41771389e-03-9.94074168e-04i
-8.76643707e-01	1.40750500e-03+1.38785498e-03i
-8.14026299e-01	-1.45545864e-03+1.61063792e-03i
-7.51408892e-01	-1.72855468e-03-1.30120395e-03i
-6.88791484e-01	1.07031367e-03-1.96469137e-03i
-6.26174076e-01	2.14413358e-03+8.56658618e-04i
-5.63556669e-01	-5.12638277e-04+2.37002899e-03i
-5.00939261e-01	-2.65609570e-03-1.52658477e-04i
-4.38321853e-01	-3.27912561e-04-2.70419536e-03i
-3.75704446e-01	3.45687997e-03-1.00074076e-03i
-3.13087038e-01	1.42736845e-03+3.86582910e-03i
-2.50469631e-01	-5.53317608e-03+1.70298616e-03i
-1.87852223e-01	-2.78018375e-03-6.25774960e-03i
-1.25234815e-01	1.02688451e-02-3.87418045e-03i
-6.26174076e-02	6.60089575e-03+1.43539023e-02i
0.00000000e+00	-2.32680614e-02+1.99311707e-18i
6.26174076e-02	6.60089575e-03-1.43539023e-02i
1.25234815e-01	1.02688451e-02+3.87418045e-03i
1.87852223e-01	-2.78018375e-03+6.25774960e-03i
2.50469631e-01	-5.53317608e-03-1.70298616e-03i
3.13087038e-01	1.42736845e-03-3.86582910e-03i
3.75704446e-01	3.45687997e-03+1.00074076e-03i
4.38321853e-01	-3.27912561e-04+2.70419536e-03i
5.00939261e-01	-2.65609570e-03+1.52658477e-04i
5.63556669e-01	-5.12638277e-04-2.37002899e-03i
6.26174076e-01	2.14413358e-03-8.56658618e-04i
6.88791484e-01	1.07031367e-03+1.96469137e-03i
7.51408892e-01	-1.72855468e-03+1.30120395e-03i
8.14026299e-01	-1.45545864e-03-1.61063792e-03i
8.76643707e-01	1.40750500e-03-1.38785498e-03i
9.39261115e-01	1.41771389e-03+9.94074168e-04i
1.00187852e+00	-8.72651081e-04+1.63114942e-03i
1.06449593e+00	-1.17058032e-03-1.34208252e-03i
1.12711334e+00	3.81744523e-04-9.24947201e-05i
1.18973075e+00	6.13107376e-04-7.50122225e-04i
1.25234815e+00	7.76816361e-04+1.25784258e-03i
1.31496556e+00	-1.26651884e-03+6.28336194e-04i
1.37758297e+00	-4.70648403e-04-1.25033984e-03i
1.44020038e+00	8.72795721e-04-3.69342059e-04i
1.50281778e+00	5.60308965e-04+3.62679330e-04i
1.56543519e+00	-3.43740218e-04+9.90646259e-04i
1.62805260e+00	-1.12948359e-03-1.85825614e-04i
1.69067001e+00	4.09486268e-04-1.27674272e-03i
1.75328741e+00	9.05097885e-04+5.01529289e-04i
1.81590482e+00	-2.75504744e-04+2.10346856e-04i
1.87852223e+00	2.71834586e-04+1.70891159e-04i
1.94113964e+00	-7.72301326e-04+6.95025688e-04i
2.00375704e+00	-9.43068813e-04-1.21137301e-03i
2.06637445e+00	1.80054710e-03-1.00784811e-03i
2.12899186e+00	1.03560097e-03+2.00755386e-03i
2.19160927e+00	-2.26165437e-03+1.22531849e-03i
2.25422668e+00	-1.43593092e-03-2.45646635e-03i
2.31684408e+00	2.58554081e-03-1.67860529e-03i
2.37946149e+00	1.82892406e-03+2.61853039e-03i
2.44207890e+00	-2.37143130e-03+1.93780002e-03i
2.50469631e+00	-2.34038105e-03-1.90382673e-03i
2.56731371e+00	1.69304695e-03-2.84048184e-03i
2.62993112e+00	3.28048630e-03+1.26909048e-03i
2.69254853e+00	-1.04886423e-03+3.98042343e-03i
2.75516594e+00	-4.64260662e-03-9.00698896e-04i
2.81778334e+00	1.19312733e-03-5.23051460e-03i
2.88040075e+00	5.37481618e-03+1.42389886e-03i
2.94301816e+00	-1.65205120e-03+5.14604097e-03i
3.00563557e+00	-4.60052544e-03-1.33553050e-03i
3.06825297e+00	6.52939273e-04-4.03545047e-03i
3.13087038e+00	3.64737706e-03-4.26030853e-04i
3.19348779e+00	1.54886212e-03+3.59305308e-03i
3.25610520e+00	-3.73808253e-03+2.43264956e-03i
3.31872260e+00	-3.26595008e-03-3.94175898e-03i
3.38134001e+00	4.32623850e-03-3.54129484e-03i
3.44395742e+00	3.63319112e-03+4.05324071e-03i
3.50657483e+00	-3.47495207e-03+3.45040205e-03i
3.56919224e+00	-3.59598106e-03-1.98980474e-03i
3.63180964e+00	9.44864808e-05-3.88921320e-03i
3.69442705e+00	4.72337492e-03-2.61829151e-03i
3.75704446e+00	7.63292488e-03+6.57294342e-03i
3.81966187e+00	-1.38379418e-02+1.49202145e-02i
3.88227927e+00	-1.87460049e-02-3.43787189e-02i
3.94489668e+00	5.71623677e-02+6.02644789e-03i
4.00751409e+00	-3.78920834e-02+4.47586714e-02i
4.07013150e+00	-2.22164079e-02-4.48065848e-02i
4.13274890e+00	4.11234585e-02-7.03906348e-03i
4.19536631e+00	-1.71734346e-03+3.44085319e-02i
4.25798372e+00	-2.79179418e-02-6.86936534e-03i
4.32060113e+00	9.64159045e-03-2.14339539e-02i
4.38321853e+00	1.56852240e-02+1.02634539e-02i
4.44583594e+00	-9.44698239e-03+1.10671324e-02i
4.50845335e+00	-7.99549499e-03-7.90221409e-03i
4.57107076e+00	6.45337324e-03-5.99921418e-03i
4.63368817e+00	4.92777264e-03+5.09169007e-03i
4.69630557e+00	-4.22589168e-03+4.22911726e-03i
4.75892298e+00	-3.87355928e-03-3.48206520e-03i
4.82154039e+00	3.12067043e-03-3.39965215e-03i
4.88415780e+00	2.89349700e-03+2.58137809e-03i
4.94677520e+00	-1.99882255e-03+2.72929186e-03i
5.00939261e+00	-2.61446370e-03-1.84243319e-03i
5.07201002e+00	1.60310486e-03-2.55791160e-03i
5.13462743e+00	2.41247755e-03+1.84791892e-03i
5.19724483e+00	-1.78758396e-03+2.01888115e-03i
5.25986224e+00	-1.73372720e-03-1.77919232e-03i
5.32247965e+00	1.74515832e-03-1.43823708e-03i
5.38509706e+00	8.13168521e-04+1.81217998e-03i
5.44771446e+00	-1.27445515e-03+2.38530744e-04i
5.51033187e+00	-2.47753900e-05-8.18074101e-04i
5.57294928e+00	2.39686817e-04-1.17000800e-04i
5.63556669e+00	4.39517273e-04+1.34813546e-04i
5.69818410e+00	-1.66033480e-04+5.95366178e-04i
5.76080150e+00	-4.66117275e-04-1.80850311e-04i
5.82341891e+00	-2.29556424e-05-5.49339593e-04i
5.88603632e+00	4.70864599e-04-6.07126609e-05i
5.94865373e+00	2.82095133e-04+7.07963948e-04i
6.01127113e+00	-8.55100983e-04-1.49964252e-05i
6.07388854e+00	1.83428509e-04-8.22084688e-04i
6.13650595e+00	6.64808331e-04+4.78974859e-04i
6.19912336e+00	-4.98938768e-04+2.76227054e-04i
6.26174076e+00	-5.61557253e-05-2.53980009e-04i
6.32435817e+00	8.52894386e-05-3.14043596e-06i
6.38697558e+00	-8.27900277e-05-6.17807950e-05i
6.44959299e+00	1.54266599e-04-3.72141151e-05i
6.51221039e+00	4.71040070e-05+1.22398724e-04i
6.57482780e+00	-1.26130664e-04+3.26874334e-06i
6.63744521e+00	-5.31957785e-05-5.54938371e-05i
6.70006262e+00	1.70304633e-04-1.36371879e-04i
6.76268003e+00	9.42753583e-05+4.63996294e-04i
6.82529743e+00	-4.89644738e-04-2.52859900e-04i
6.88791484e+00	2.50497681e-04-3.71614413e-04i
6.95053225e+00	3.04171037e-04+2.57405106e-04i
7.01314966e+00	-2.97232833e-04+3.83668053e-04i
7.07576706e+00	-3.21524431e-04-5.02355251e-04i
7.13838447e+00	8.75911688e-04-1.22397592e-04i
7.20100188e+00	-5.43624171e-04+6.11237989e-04i
7.26361929e+00	-4.55443966e-05-3.00520543e-04i
7.32623669e+00	7.92266584e-05-8.93779458e-05i
7.38885410e+00	-1.29816768e-05+1.17549184e-04i
7.45147151e+00	8.22930674e-05-4.74496760e-05i
7.51408892e+00	-1.31678884e-04+4.88318686e-05i
7.57670632e+00	3.07029000e-05-1.61086874e-04i
7.63932373e+00	1.28068434e-04+1.19679335e-04i
7.70194114e+00	-3.16423165e-05+9.18653503e-06i
7.76455855e+00	-5.83367084e-05+4.54980364e-05i
7.82717595e+00	-1.18614042e-05-2.87836410e-05i
7.88979336e+00	-6.90290146e-06-9.22018134e-05i
7.95241077e+00	-4.53650377e-05+8.23919939e-05i
8.01502818e+00	1.57616059e-04-1.12709758e-05i
8.07764559e+00	-9.88508187e-06+1.64844492e-05i
8.14026299e+00	-1.37761258e-04+6.71600735e-05i
8.20288040e+00	-1.36810721e-04-1.28771375e-04i
8.26549781e+00	2.83970140e-04-9.15996432e-05i
8.32811522e+00	-1.35969535e-04+1.48857288e-04i
8.39073262e+00	1.86114299e-04-9.55469359e-05i
8.45335003e+00	-6.75766231e-05+2.05703302e-04i
8.51596744e+00	-1.71478621e-04-1.39671131e-04i
8.57858485e+00	1.54835171e-04+6.76056915e-05i
8.64120225e+00	-1.79059793e-04+7.24776252e-06i
8.70381966e+00	9.81332511e-05-2.68392943e-04i
8.76643707e+00	1.59119190e-04+2.98786261e-04i
8.82905448e+00	-3.38343790e-04-5.76664060e-05i
8.89167188e+00	3.78611805e-04-3.43869721e-04i
8.95428929e+00	7.68834952e-06+6.64808260e-04i
9.01690670e+00	-5.46217356e-04-3.72483061e-04i
9.07952411e+00	5.52070261e-04-2.12671271e-04i
9.14214152e+00	-1.34991550e-04+4.10755120e-04i
9.20475892e+00	-2.59745648e-04-1.55911292e-04i
9.26737633e+00	2.55135076e-04-1.89619133e-04i
9.32999374e+00	4.14929023e-05+1.52583293e-04i
9.39261115e+00	-1.74211505e-05+6.00391994e-05i
9.45522855e+00	-1.61255558e-04+2.04563205e-05i
9.51784596e+00	-8.59579800e-08-1.36244862e-04i
9.58046337e+00	1.57132787e-04+5.22279454e-05i
9.64308078e+00	-1.66145137e-05+5.65815382e-05i
9.70569818e+00	-1.23028714e-04-4.83454465e-05i
9.76831559e+00	9.51559051e-06-8.00090187e-05i
9.83093300e+00	1.31754108e-04+1.29213591e-04i
9.89355041e+00	-7.90378458e-05-5.05922835e-05i
9.95616781e+00	5.37783672e-05-5.41854231e-05i
1.00187852e+01	-1.24439211e-04+1.09404227e-04i
1.00814026e+01	1.01315099e-04-9.26870655e-05i
1.01440200e+01	3.84304848e-05+1.45153050e-04i
1.02066374e+01	-1.96509755e-04-1.39589564e-04i
1.02692549e+01	1.76041052e-04-5.92030518e-05i
1.03318723e+01	-2.89557701e-05+1.49257558e-04i
1.03944897e+01	-1.00825080e-04-1.56596113e-04i
1.04571071e+01	1.52561355e-04+4.63800185e-06i
1.05197245e+01	9.96756652e-05+2.36428925e-04i
1.05823419e+01	-2.67468640e-04-8.01020054e-05i
1.06449593e+01	1.02546346e-04-2.29075363e-04i
1.07075767e+01	7.16768571e-05+2.32224661e-04i
1.07701941e+01	-2.51295118e-04+8.16706873e-05i
1.08328115e+01	3.22432080e-04-3.67227494e-04i
1.08954289e+01	-1.54846949e-05+2.08605234e-04i
1.09580463e+01	-2.59064542e-04+2.23255895e-04i
1.10206637e+01	6.88475617e-05-3.38875464e-04i
1.10832812e+01	2.16304994e-04+1.33014673e-04i
1.11458986e+01	-1.39705059e-04-7.61009604e-07i
1.12085160e+01	-9.56017887e-05+5.96122812e-05i
1.12711334e+01	4.00688204e-05-5.34665111e-05i
1.13337508e+01	1.19002033e-04-8.48436086e-05i
1.13963682e+01	-5.66360297e-05+1.20526565e-04i
1.14589856e+01	-9.84258194e-05-5.69028239e-05i
1.15216030e+01	6.76250769e-05-1.02066752e-04i
1.15842204e+01	1.72955835e-04+2.24340974e-04i
1.16468378e+01	-2.16924028e-04-7.63241964e-05i
1.17094552e+01	3.47730747e-05-2.98406245e-05i
1.17720726e+01	-1.92520329e-05-7.74575794e-05i
1.18346900e+01	6.16344238e-05+6.90521497e-05i
1.18973075e+01	2.39983999e-05+1.26850602e-04i
1.19599249e+01	-7.07126175e-05-1.47206157e-04i
1.20225423e+01	5.17156850e-05-4.35571977e-06i
1.20851597e+01	-1.72373852e-04+7.97733908e-05i
1.21477771e+01	1.26782327e-04-8.00581698e-05i
1.22103945e+01	7.65325013e-05-5.42472497e-05i
1.22730119e+01	-1.02043086e-05+3.45813844e-05i
1.23356293e+01	-3.66392720e-05-9.53565081e-06i
1.23982467e+01	7.47676296e-05+2.40911400e-04i
1.24608641e+01	-1.41424635e-04-1.50235895e-04i
1.25234815e+01	2.86706765e-05-1.90541414e-04i
1.25860989e+01	8.70810909e-05+2.77138120e-04i
1.26487163e+01	-1.01537837e-04-8.93188748e-05i
1.27113338e+01	5.98127001e-05-5.45430228e-05i
1.27739512e+01	-4.18103341e-05+6.70971071e-05i
1.28365686e+01	-7.15289234e-06-8.45875436e-05i
1.28991860e+01	-5.32713908e-05+1.90709937e-05i
1.29618034e+01	2.25072260e-04+1.18251259e-05i
1.30244208e+01	-4.42621175e-06+1.02341877e-04i
1.30870382e+01	-3.05952640e-04-7.21542318e-05i
1.31496556e+01	6.87883685e-05+2.05704293e-05i
1.32122730e+01	1.74973030e-05-4.22252486e-05i
1.32748904e+01	2.33228200e-04-1.55967716e-04i
1.33375078e+01	2.45254798e-05+1.62472143e-04i
1.34001252e+01	-3.90013430e-04+2.35341145e-04i
1.34627426e+01	1.48883029e-04-2.89836635e-04i
1.35253601e+01	1.10726549e-04+2.88442787e-05i
1.35879775e+01	-4.18824992e-05+1.41077534e-04i
1.36505949e+01	-2.17943179e-04-2.42348727e-04i
1.37132123e+01	2.82702721e-04-3.12196839e-05i
1.37758297e+01	5.65778205e-05+3.02737345e-04i
1.38384471e+01	-2.82842017e-04-7.15434789e-05i
1.39010645e+01	1.73029837e-04-3.14451408e-04i
1.39636819e+01	1.00670433e-04+4.45211911e-04i
1.40262993e+01	-3.43331517e-04-1.63695939e-04i
1.40889167e+01	2.28269791e-04-3.09317499e-04i
1.41515341e+01	1.35700964e-04+3.29727445e-04i
1.42141515e+01	-1.88963083e-04+8.60541236e-05i
1.42767689e+01	-1.12324077e-04-2.47524973e-04i
1.43393863e+01	2.84805200e-04-6.32193080e-05i
1.44020038e+01	-8.10264506e-05+3.02587177e-04i
1.44646212e+01	-1.53974742e-04-1.91734442e-04i
1.45272386e+01	1.26232455e-04-1.20011936e-05i
1.45898560e+01	1.05610602e-04+1.02514798e-04i
1.46524734e+01	-1.33860504e-04+2.32559271e-05i
1.47150908e+01	-9.92340919e-05-7.83720605e-05i
1.47777082e+01	8.71500747e-05-2.21344699e-05i
1.48403256e+01	-1.95675555e-06+5.26359759e-05i
1.49029430e+01	1.31990015e-04-2.11593168e-04i
1.49655604e+01	1.12191325e-04+4.06625019e-04i
1.50281778e+01	-7.56736299e-04-4.02882234e-06i
1.50907952e+01	7.01263834e-04-7.91280309e-04i
1.51534126e+01	1.61457403e-04+9.28891982e-04i
1.52160301e+01	-6.94529316e-04-2.38529933e-04i
1.52786475e+01	4.35581552e-04-4.77060211e-04i
1.53412649e+01	1.52582921e-04+4.30513891e-04i
1.54038823e+01	-2.14138039e-04+1.69600461e-04i
1.54664997e+01	-1.80773816e-04-1.74433946e-04i
1.55291171e+01	1.24785964e-04-1.75145645e-04i
1.55917345e+01	1.09105635e-04+1.20015641e-04i
1.56543519e+01	-1.62174422e-04+3.91649598e-05i
1.57169693e+01	6.06995644e-05-1.12745785e-04i
1.57795867e+01	6.55359778e-05-9.49860565e-05i
1.58422041e+01	1.11091085e-04+1.73371059e-04i
1.59048215e+01	-8.31419355e-05+1.05987334e-04i
1.59674389e+01	-1.25794378e-04-8.32929090e-05i
1.60300564e+01	1.08788263e-04-1.46003134e-04i
1.60926738e+01	1.06362325e-06+3.53968389e-04i
1.61552912e+01	-3.23392113e-04-2.57799776e-04i
1.62179086e+01	3.90936555e-04-2.06833627e-04i
1.62805260e+01	-3.50352020e-05+2.58914592e-04i
1.63431434e+01	-1.89881979e-04+4.43153199e-06i
1.64057608e+01	2.06657981e-04-1.62216309e-04i
1.64683782e+01	-2.74407187e-05+1.59496181e-04i
1.65309956e+01	-8.01721382e-05+6.05503372e-05i
1.65936130e+01	2.30017000e-05-1.73603079e-04i
1.66562304e+01	-2.64185338e-05+9.71937572e-05i
1.67188478e+01	-1.05054028e-05-2.22679275e-05i
1.67814652e+01	1.75627083e-04-2.52695859e-05i
1.68440827e+01	-1.44837845e-04+1.06062198e-04i
1.69067001e+01	-1.59555135e-04-7.26603351e-05i
1.69693175e+01	2.97603390e-04+2.07415671e-05i
1.70319349e+01	-2.76709125e-04+2.37254383e-05i
1.70945523e+01	6.14086796e-05-1.81744120e-04i
1.71571697e+01	1.44690765e-04-3.78904801e-06i
1.72197871e+01	5.12494488e-05+2.45510218e-04i
1.72824045e+01	-1.70425618e-04-2.25488866e-05i
1.73450219e+01	8.44566484e-05-2.20520882e-04i
1.74076393e+01	4.28524035e-05+1.68629740e-04i
1.74702567e+01	-1.20584890e-04+9.88943230e-05i
1.75328741e+01	-9.38015686e-05-9.83309518e-05i
1.75954915e+01	1.19364407e-04-1.25047304e-04i
1.76581090e+01	1.31513287e-04+3.11234707e-05i
1.77207264e+01	-1.91280298e-04+9.03487529e-05i
1.77833438e+01	8.02154374e-05-7.20775532e-05i
1.78459612e+01	6.07750753e-05+3.83244528e-05i
1.79085786e+01	-1.17986680e-05+4.17551855e-05i
1.79711960e+01	-1.18488123e-04+5.86647383e-05i
1.80338134e+01	-4.27845619e-05-1.12321766e-04i
1.80964308e+01	7.82218769e-05-7.92322797e-05i
1.81590482e+01	9.81068899e-05+2.16509884e-05i
1.82216656e+01	-1.11676519e-04+5.21971522e-05i
1.82842830e+01	1.50221518e-04+2.77210588e-05i
1.83469004e+01	-6.48157059e-05+4.82208737e-05i
1.84095178e+01	-6.10140937e-05-2.27777510e-05i
1.84721353e+01	-8.94112787e-05-1.37075405e-05i
1.85347527e+01	6.57509712e-05-2.09320089e-05i
1.85973701e+01	3.55463522e-05-1.00910804e-04i
1.86599875e+01	1.42895489e-04+3.82789557e-05i
1.87226049e+01	-2.24666124e-04+1.76745588e-04i
1.87852223e+01	3.83095834e-05-1.71923020e-04i
1.88478397e+01	1.69627895e-04+5.28175911e-05i
1.89104571e+01	-6.97505762e-05+6.15679411e-05i
1.89730745e+01	-2.20860067e-04+6.99004775e-06i
1.90356919e+01	5.12900954e-05-1.61137347e-04i
1.90983093e+01	2.89086660e-04+1.44257782e-05i
1.91609267e+01	-1.57563124e-04+1.24116151e-04i
1.92235441e+01	-8.04191199e-05+1.38995108e-05i
1.92861616e+01	7.74677218e-05-7.51079284e-05i
1.93487790e+01	-2.38986063e-05-4.41380638e-05i
1.94113964e+01	3.97185173e-05+6.21408583e-05i
1.94740138e+01	-8.03916872e-05+7.73523525e-05i
1.95366312e+01	8.95875280e-05-1.47764377e-04i
1.95992486e+01	-5.92662793e-05+1.17162639e-04i
1.96618660e+01	-1.30873245e-05-2.96097700e-05i
1.97244834e+01	2.52280781e-05-1.01347736e-04i
1.97871008e+01	-2.32283880e-05+9.20686725e-05i
1.98497182e+01	5.01408306e-05+3.51877751e-05i
1.99123356e+01	-3.33607508e-05-1.30271173e-04i
1.99749530e+01	-2.10965557e-06+6.95465603e-05i
2.00375704e+01	-2.43893033e-05-1.31110172e-05i
2.01001879e+01	1.02231343e-04-1.67232075e-05i
2.01628053e+01	4.27042133e-05+8.48021551e-06i
2.02254227e+01	-4.88364232e-05+1.45956286e-04i
2.02880401e+01	-1.10753037e-04-8.95422761e-05i
2.03506575e+01	-1.73269701e-05+5.75952268e-05i
2.04132749e+01	-7.67684962e-06-1.04800768e-04i
2.04758923e+01	1.15531884e-04-7.95031965e-05i
2.05385097e+01	9.02602911e-06+2.99773103e-05i
2.06011271e+01	8.38390272e-06+1.42492080e-04i
2.06637445e+01	-4.35289538e-05-5.32350391e-05i
2.07263619e+01	-7.31216132e-06+3.17971989e-05i
2.07889793e+01	-4.07363059e-05+6.52599187e-05i
2.08515967e+01	-6.57224267e-05-1.24026402e-04i
2.09142142e+01	4.10540054e-05-1.48922961e-04i
2.09768316e+01	1.34689736e-04+1.62924180e-04i
2.10394490e+01	-1.14708620e-04+5.65459469e-05i
2.11020664e+01	7.51991306e-05-1.23232760e-04i
2.11646838e+01	1.29585712e-05+1.34437547e-05i
2.12273012e+01	-9.98344385e-06+1.53505273e-04i
2.12899186e+01	-1.58391838e-04-7.85450155e-05i
2.13525360e+01	5.18357295e-05-3.41141685e-05i
2.14151534e+01	9.57069253e-05-6.95679183e-05i
2.14777708e+01	-7.78233481e-06-2.14641500e-05i
2.15403882e+01	4.81414396e-06+1.39890669e-04i
2.16030056e+01	1.56550225e-05-1.48270152e-05i
2.16656230e+01	-4.58146044e-05+5.58138325e-06i
2.17282405e+01	6.36169102e-07-9.18308238e-05i
2.17908579e+01	-2.06413669e-05+1.01818577e-04i
2.18534753e+01	-8.32622458e-06-4.16457140e-05i
2.19160927e+01	1.42043866e-04-3.56060526e-05i
2.19787101e+01	-1.31873991e-04+7.19225058e-05i
2.20413275e+01	-4.31024138e-05-1.63490902e-05i
2.21039449e+01	7.65039675e-05-3.54873856e-05i
2.21665623e+01	1.85637198e-06+4.08119025e-05i
2.22291797e+01	-3.62331110e-05+3.35535633e-06i
2.22917971e+01	-6.03443724e-05-9.49581300e-05i
2.23544145e+01	1.38297623e-04+4.35583681e-05i
2.24170319e+01	-3.76384038e-05+4.19339328e-05i
2.24796493e+01	-1.84437460e-05+2.69291121e-05i
2.25422668e+01	-3.19191365e-05-8.20706485e-05i
2.26048842e+01	-2.69978304e-05+7.14152919e-05i
2.26675016e+01	7.28228640e-06-1.22820323e-04i
2.27301190e+01	1.87838386e-04+5.38834334e-05i
2.27927364e+01	-1.29259805e-04+1.92629126e-05i
2.28553538e+01	-4.44117037e-05+1.37850478e-04i
2.29179712e+01	1.20832379e-05-1.42948886e-04i
2.29805886e+01	1.67216316e-05-1.50018149e-05i
2.30432060e+01	-2.97767197e-05+2.66214762e-05i
2.31058234e+01	2.86726133e-05+7.05018226e-05i
2.31684408e+01	-7.50623490e-05-9.50531570e-05i
2.32310582e+01	1.58654818e-04-2.44566366e-05i
2.32936756e+01	-8.86003300e-05+1.94843218e-05i
2.33562930e+01	-8.29826115e-05+1.10930341e-04i
2.34189105e+01	1.19835487e-04-1.99117760e-04i
2.34815279e+01	4.12935162e-05+1.34356862e-04i
2.35441453e+01	-1.45780361e-04+6.19290281e-05i
2.36067627e+01	9.76775586e-05-1.44046387e-04i
2.36693801e+01	-3.92772659e-05+6.50340485e-05i
2.37319975e+01	3.63631694e-06-7.21983418e-05i
2.37946149e+01	4.93397261e-05+9.01600790e-05i
2.38572323e+01	3.96035068e-05-6.07319478e-06i
2.39198497e+01	-8.77038434e-05+5.07485347e-05i
2.39824671e+01	-5.31931372e-05-4.16095039e-05i
2.40450845e+01	3.11992924e-05-5.50067602e-05i
2.41077019e+01	2.65642890e-05+5.01756580e-05i
2.41703193e+01	-3.75328909e-05-5.29610375e-05i
2.42329368e+01	9.45068531e-05-6.36991303e-05i
2.42955542e+01	-5.48114358e-05+1.17604793e-04i
2.43581716e+01	-1.16183319e-05+3.57915491e-05i
2.44207890e+01	5.16297656e-05-5.40696418e-05i
2.44834064e+01	-5.76240054e-05-5.69049630e-05i
2.45460238e+01	1.06014150e-05+5.97116083e-05i
2.46086412e+01	2.84678795e-05-1.57513724e-05i
2.46712586e+01	-5.00172191e-05+1.59651032e-05i
2.47338760e+01	3.18439397e-05-4.14686253e-05i
2.47964934e+01	8.06612157e-05-1.70781014e-05i
2.48591108e+01	-6.62688356e-05+7.69637679e-05i
2.49217282e+01	-4.60781358e-06+6.94614810e-05i
2.49843456e+01	-4.05963861e-05-8.91202412e-05i
2.50469631e+01	1.91208981e-05-4.82550930e-05i
2.51095805e+01	-3.96517390e-05+4.66749024e-05i
2.51721979e+01	5.77845105e-05-9.28546683e-06i
2.52348153e+01	4.81106098e-05-5.77430262e-05i
2.52974327e+01	-4.69860059e-05+7.48735369e-05i
2.53600501e+01	4.64073912e-05+3.24401432e-05i
2.54226675e+01	-1.15909853e-04+3.42598848e-05i
2.54852849e+01	9.22946521e-06-1.17046061e-04i
2.55479023e+01	5.67548499e-05-4.16847613e-05i
2.56105197e+01	-2.50918608e-05+1.29202258e-04i
2.56731371e+01	1.81172829e-05-9.22428043e-05i
2.57357545e+01	8.25002176e-05-5.24655361e-05i
2.57983719e+01	-2.22944536e-05+1.53787708e-04i
2.58609894e+01	-1.36167892e-04+6.42140762e-05i
2.59236068e+01	2.58201219e-05-1.74131650e-04i
2.59862242e+01	1.30916688e-04+6.04464479e-05i
2.60488416e+01	-1.25349702e-04-4.96391431e-05i
2.61114590e+01	5.26006730e-06+7.56165546e-05i
2.61740764e+01	-1.34730712e-05-1.00417298e-04i
2.62366938e+01	1.46018099e-04+8.89873736e-06i
2.62993112e+01	-5.23423287e-05+1.15716628e-04i
2.63619286e+01	-5.90837813e-05-4.93038768e-05i
2.64245460e+01	2.36582714e-05-1.74180872e-05i
2.64871634e+01	-8.16238085e-05+4.60216985e-05i
2.65497808e+01	5.42731972e-05-8.55736506e-05i
2.66123982e+01	1.16625552e-04-5.95290154e-05i
2.66750157e+01	-8.27442878e-05+1.95933835e-04i
2.67376331e+01	-7.03034862e-05-5.21064951e-05i
2.68002505e+01	8.33908015e-05-6.70193812e-05i
2.68628679e+01	-2.94900889e-05+3.27049018e-05i
2.69254853e+01	-6.17463566e-05-6.13668804e-05i
2.69881027e+01	9.14824857e-05+2.27530490e-05i
2.70507201e+01	3.26795995e-05+2.59130665e-05i
2.71133375e+01	1.08893962e-05+1.05997168e-04i
2.71759549e+01	-1.62549165e-04-7.07884001e-05i
2.72385723e+01	-1.11164326e-05-6.78847654e-05i
2.73011897e+01	1.40817747e-04-7.55909106e-05i
2.73638071e+01	4.66329611e-05+1.59306843e-04i
2.74264245e+01	-1.23842268e-04-1.18020719e-05i
2.74890420e+01	4.86607970e-05-2.75042274e-05i
2.75516594e+01	-1.16765953e-05-8.16711781e-06i
2.76142768e+01	-1.04522664e-04-1.66450310e-05i
2.76768942e+01	1.24244132e-04-4.92040798e-05i
2.77395116e+01	3.22706504e-05+4.66045637e-05i
2.78021290e+01	-3.32431126e-05-7.34696602e-06i
2.78647464e+01	-2.46684913e-05+6.72921307e-05i
2.79273638e+01	3.22538889e-06-4.68156092e-05i
2.79899812e+01	9.89834050e-07-6.19846100e-05i
2.80525986e+01	8.60822589e-05+9.14827457e-05i
2.81152160e+01	-1.09809093e-04+3.11946366e-05i
2.81778334e+01	-7.09383694e-06-5.85883092e-05i
2.82404508e+01	1.68893431e-05-2.41009177e-05i
2.83030683e+01	-2.34069893e-05+8.56995335e-05i
2.83656857e+01	5.46687970e-06-1.66191926e-04i
2.84283031e+01	1.10862574e-04+4.94753165e-05i
2.84909205e+01	-1.00302789e-04+6.34178207e-05i
2.85535379e+01	3.65764190e-05-4.29740856e-05i
2.86161553e+01	8.82784075e-05+1.65850493e-05i
2.86787727e+01	-6.73140274e-05+1.01326491e-04i
2.87413901e+01	-8.77759701e-05-6.06712801e-05i
2.88040075e+01	-2.25021385e-05-3.82111504e-05i
2.88666249e+01	6.56272920e-05-6.31817090e-05i
2.89292423e+01	1.00979143e-04+8.67483652e-05i
2.89918597e+01	-9.77043629e-05-2.28257840e-05i
2.90544771e+01	3.05331165e-05-4.42512826e-05i
2.91170946e+01	1.09456888e-04+6.43221341e-05i
2.91797120e+01	-2.10713667e-04+1.51324205e-04i
2.92423294e+01	-2.17675282e-06-1.37724210e-04i
2.93049468e+01	7.32927203e-05-2.17649863e-04i
2.93675642e+01	1.22628028e-04+1.58201421e-04i
2.94301816e+01	-1.12369710e-04+1.83661504e-04i
2.94927990e+01	1.76194490e-05-1.52568080e-04i
2.95554164e+01	1.03890130e-05-4.48426882e-05i
2.96180338e+01	-5.93935879e-05+1.65677389e-04i
2.96806512e+01	-2.29846807e-05-1.80056814e-04i
2.97432686e+01	9.92326168e-05+5.65770067e-05i
2.98058860e+01	-5.59828009e-05+4.36747268e-05i
2.98685034e+01	-4.12067130e-05-6.54160118e-05i
2.99311209e+01	1.20650846e-04+2.82537450e-05i
2.99937383e+01	-2.89129179e-05-7.60801820e-06i
3.00563557e+01	-8.26603541e-05-3.23319599e-05i
3.01189731e+01	7.67263636e-05+1.09588145e-04i
3.01815905e+01	-8.65343120e-06+1.26625834e-05i
3.02442079e+01	-4.86915435e-05-1.18441437e-04i
3.03068253e+01	8.38778203e-06-2.97433741e-06i
3.03694427e+01	-4.58881025e-05+1.29371165e-04i
3.04320601e+01	5.32210874e-05-1.87285936e-04i
3.04946775e+01	8.45629554e-05+1.22370859e-04i
3.05572949e+01	-1.03521784e-04-4.75524684e-05i
3.06199123e+01	7.54653970e-05+8.65682689e-06i
3.06825297e+01	-3.83023130e-05+7.64574127e-05i
3.07451472e+01	-8.02300141e-06+8.82796218e-06i
3.08077646e+01	-9.78407907e-05-1.41309834e-05i
3.08703820e+01	1.02051282e-04-1.66520845e-04i
3.09329994e+01	-4.66801904e-05+8.77192508e-05i
3.09956168e+01	8.76344276e-06+3.97023163e-05i
3.10582342e+01	6.28405854e-05-8.06134222e-05i
3.11208516e+01	6.52686961e-05+4.67619694e-05i
3.11834690e+01	-1.08366809e-04+9.34965117e-05i
3.12460864e+01	-4.90096126e-05-1.44498439e-04i
3.13087038e+01	1.44524562e-04+1.13787400e-04i
3.13713212e+01	-5.89408406e-05+2.27702674e-05i
3.14339386e+01	-7.69925096e-05-4.47500111e-05i
3.14965560e+01	-1.60621722e-05-5.59181033e-05i
3.15591735e+01	-3.64563470e-05+4.81133467e-05i
3.16217909e+01	8.24920401e-05-7.99277976e-05i
3.16844083e+01	1.49733330e-04-9.97864368e-05i
3.17470257e+01	-6.03599807e-05+1.89005451e-04i
3.18096431e+01	-6.36000223e-05+6.26047026e-05i
3.18722605e+01	-7.76166720e-06-4.32965193e-05i
3.19348779e+01	1.06671683e-05+2.76650355e-05i
3.19974953e+01	-1.01278428e-04-1.29610294e-04i
3.20601127e+01	4.00237854e-05-2.96877042e-05i
3.21227301e+01	1.54221997e-04+1.31129084e-04i
3.21853475e+01	-1.49678881e-04-8.11332914e-05i
3.22479649e+01	9.92767202e-05+1.92290242e-06i
3.23105823e+01	-1.89682374e-05+5.77346354e-05i
3.23731997e+01	-4.41060336e-05+2.84055833e-05i
3.24358172e+01	1.92539682e-06-6.55446292e-05i
3.24984346e+01	3.65333607e-05+3.71685272e-05i
3.25610520e+01	-3.95025994e-05+2.40296317e-05i
3.26236694e+01	-2.63712952e-05-7.01680299e-05i
3.26862868e+01	-4.03142523e-05-1.27429337e-05i
3.27489042e+01	1.14154759e-04+1.85543937e-05i
3.28115216e+01	-1.38011628e-05-1.17579193e-06i
3.28741390e+01	-1.12429222e-06+2.28094504e-05i
3.29367564e+01	-5.17219335e-05-2.95499488e-06i
3.29993738e+01	2.11162216e-05-8.38995493e-05i
3.30619912e+01	4.91055199e-05+1.59066083e-04i
3.31246086e+01	-2.00179869e-05-1.06618212e-04i
3.31872260e+01	-1.20402220e-05+5.48196130e-05i
3.32498435e+01	-5.88405900e-05-3.62308268e-05i
3.33124609e+01	7.73282933e-06+1.87769379e-05i
3.33750783e+01	8.25805097e-05-5.06369512e-05i
3.34376957e+01	-3.55613739e-05-1.04793797e-05i
3.35003131e+01	-1.26606507e-05-3.87147353e-05i
3.35629305e+01	1.15465868e-04+1.73562133e-04i
3.36255479e+01	-7.81040813e-05+6.82815303e-06i
3.36881653e+01	-5.07883700e-05-1.80050206e-04i
3.37507827e+01	2.92658585e-05+1.49126922e-04i
3.38134001e+01	-6.09194174e-05-8.80214798e-06i
3.38760175e+01	6.59673430e-06-1.33050210e-04i
3.39386349e+01	1.95336453e-04+4.90824175e-05i
3.40012523e+01	-1.85443520e-04+1.71836411e-04i
3.40638698e+01	-6.23932441e-05-1.75644014e-04i
3.41264872e+01	1.53902909e-04-6.15318061e-05i
3.41891046e+01	-2.95422140e-06+2.17080412e-04i
3.42517220e+01	-1.81082476e-04-1.35401691e-04i
3.43143394e+01	1.59114162e-04-1.79781780e-05i
3.43769568e+01	-1.65219936e-06+1.53598219e-05i
3.44395742e+01	-9.28449017e-05-2.32663882e-05i
3.45021916e+01	1.16783674e-04+2.58611032e-05i
3.45648090e+01	-9.97407636e-06+5.90177987e-05i
3.46274264e+01	-1.18834902e-04-7.78540861e-05i
3.46900438e+01	8.85851194e-05-1.23971507e-05i
3.47526612e+01	9.96865504e-05+5.98525496e-05i
3.48152786e+01	-1.62468134e-04+3.25018163e-05i
3.48778961e+01	6.47111912e-06-7.19601474e-05i
3.49405135e+01	1.04278462e-04-2.83294411e-05i
3.50031309e+01	-4.42136798e-05+1.02420268e-04i
3.50657483e+01	-6.58476755e-05-4.22613303e-05i
3.51283657e+01	8.88325763e-05-2.61324552e-05i
3.51909831e+01	-7.27011365e-05+7.09908195e-06i
3.52536005e+01	1.15135060e-04-6.17951752e-05i
3.53162179e+01	-4.79515476e-05+1.74348016e-04i
3.53788353e+01	-1.64859928e-04-1.23149633e-04i
3.54414527e+01	2.27900813e-04+6.48038341e-07i
3.55040701e+01	-2.87636070e-05+4.71321756e-05i
3.55666875e+01	-1.53318724e-04+8.17793032e-06i
3.56293049e+01	-1.22658388e-06-1.32769128e-04i
3.56919224e+01	2.10788279e-04+1.12205294e-04i
3.57545398e+01	-7.62729995e-05+3.63130278e-05i
3.58171572e+01	-9.97824085e-05-5.74417509e-05i
3.58797746e+01	4.32943528e-05-4.12496322e-05i
3.59423920e+01	-2.92648402e-06+8.60554144e-05i
3.60050094e+01	4.41298007e-05-1.00753063e-04i
3.60676268e+01	4.57448632e-05+7.57788888e-05i
3.61302442e+01	-5.64113817e-05+3.50936720e-05i
3.61928616e+01	-5.18259816e-05-3.58783695e-05i
3.62554790e+01	3.13124595e-05-5.18480089e-06i
3.63180964e+01	-6.01265620e-05+8.28848005e-06i
3.63807138e+01	7.96911655e-05-9.05615838e-05i
3.64433312e+01	8.22675603e-05+4.77506776e-05i
3.65059487e+01	-8.47669831e-05+1.41398284e-04i
3.65685661e+01	-6.77771192e-05-1.11902785e-04i
3.66311835e+01	8.08424841e-05-2.05068819e-05i
3.66938009e+01	-3.66038584e-05+1.01731473e-04i
3.67564183e+01	-7.26949680e-05-9.09537183e-05i
3.68190357e+01	4.25210635e-05-4.12368484e-05i
3.68816531e+01	8.26393580e-05+2.39498861e-06i
3.69442705e+01	-1.97800025e-07+4.74185764e-05i
3.70068879e+01	-7.21755091e-05+4.75717837e-05i
3.70695053e+01	4.14134897e-05-9.09053929e-05i
3.71321227e+01	4.49585522e-05+1.27584906e-04i
3.71947401e+01	-1.26653493e-04-5.77679054e-05i
3.72573575e+01	-5.69337013e-05-7.31318758e-05i
3.73199750e+01	1.39423052e-04-5.59522797e-05i
3.73825924e+01	8.39786088e-05+1.16221970e-04i
3.74452098e+01	-6.63912574e-05+2.16463985e-05i
3.75078272e+01	-6.10150351e-05-1.75986064e-05i
3.75704446e+01	-3.97255707e-05-6.81567116e-05i
3.76330620e+01	1.11996428e-04+2.89490355e-05i
3.76956794e+01	-4.95473397e-06+7.01426099e-05i
3.77582968e+01	-6.52798751e-05-4.29242136e-05i
3.78209142e+01	5.25781919e-05-1.80348978e-05i
3.78835316e+01	-4.52170241e-05-7.11949648e-06i
3.79461490e+01	-3.90310030e-05+5.27239808e-05i
3.80087664e+01	8.45786155e-05-9.09539790e-05i
3.80713838e+01	1.76006306e-05+6.10623705e-05i
3.81340013e+01	-3.85696644e-05+7.12350942e-05i
3.81966187e+01	-3.31464978e-05-1.05664536e-04i
3.82592361e+01	-9.74747926e-05+1.55630910e-05i
3.83218535e+01	2.08934513e-04-1.04626816e-04i
3.83844709e+01	1.53426722e-05+2.01366515e-04i
3.84470883e+01	-1.37100357e-04-9.20178281e-05i
3.85097057e+01	1.92981647e-05+1.97168909e-05i
3.85723231e+01	8.35414977e-05+1.42648199e-05i
3.86349405e+01	-1.01753546e-04+1.23776437e-05i
3.86975579e+01	-3.51271651e-05-5.45377265e-06i
3.87601753e+01	2.53473003e-06-1.19542048e-04i
3.88227927e+01	1.38119006e-04+1.38882057e-05i
3.88854101e+01	-4.02966472e-05+1.65020514e-04i
3.89480276e+01	-7.01757068e-05-1.48166161e-04i
3.90106450e+01	1.34455716e-04+1.35755770e-05i
3.90732624e+01	-1.05807664e-04+1.52893852e-04i
3.91358798e+01	-5.88532501e-05-6.60307125e-05i
3.91984972e+01	6.80787988e-05-1.55317816e-04i
3.92611146e+01	2.38066737e-05+1.32837637e-04i
3.93237320e+01	-6.43209750e-05+3.44423579e-05i
3.93863494e+01	4.88286996e-05-1.12139237e-04i
3.94489668e+01	2.15301323e-05+2.63954455e-05i
3.95115842e+01	-3.91712314e-05+1.86457911e-05i
3.95742016e+01	3.54449837e-05+8.48022718e-05i
3.96368190e+01	-8.99333582e-05-6.62121742e-05i
3.96994364e+01	3.51752978e-05-1.02348412e-04i
3.97620539e+01	6.68902513e-05+1.04201995e-04i
3.98246713e+01	-1.02303247e-05+1.88980432e-07i
3.98872887e+01	-7.67705223e-05-8.45035419e-05i
3.99499061e+01	1.67651867e-04+9.85433354e-05i
4.00125235e+01	-1.41703245e-04+2.27559607e-05i
4.00751409e+01	-1.26666238e-05-4.22241188e-05i
4.01377583e+01	-1.77698658e-05-4.63485625e-06i
4.02003757e+01	9.68195460e-05-3.04474541e-06i
4.02629931e+01	-7.30501943e-05-4.43140816e-05i
4.03256105e+01	3.38091024e-05+5.03016574e-06i
4.03882279e+01	3.06509272e-05+4.02748693e-05i
4.04508453e+01	2.40740886e-05+3.92856602e-06i
4.05134627e+01	-8.02989759e-06+3.65098242e-05i
4.05760802e+01	-1.00044998e-04+2.90453351e-05i
4.06386976e+01	-8.89382266e-05-8.18460043e-05i
4.07013150e+01	2.33804938e-04-7.63669780e-05i
4.07639324e+01	-3.53726726e-05+1.65269224e-04i
4.08265498e+01	-1.76672388e-04-7.76725116e-05i
4.08891672e+01	1.39753856e-04-9.10466735e-05i
4.09517846e+01	1.39540194e-05+1.48877349e-04i
4.10144020e+01	-6.86151496e-05-2.32078068e-05i
4.10770194e+01	7.28107446e-06-8.36450832e-05i
4.11396368e+01	7.38007480e-05-8.61097631e-06i
4.12022542e+01	-3.87275030e-05+1.23415770e-04i
4.12648716e+01	-6.98448374e-05-2.87315223e-05i
4.13274890e+01	5.59932846e-05-1.07830229e-04i
4.13901064e+01	6.87780269e-05+6.50127977e-05i
4.14527239e+01	-1.03746004e-04+8.24020745e-05i
4.15153413e+01	-4.58885027e-05-1.55742393e-04i
4.15779587e+01	1.81453402e-04+4.53517206e-05i
4.16405761e+01	-1.10394531e-04+9.39652800e-05i
4.17031935e+01	7.81795590e-06-6.68404679e-05i
4.17658109e+01	-4.32657441e-05-1.82609832e-05i
4.18284283e+01	-1.04764845e-05+7.34653534e-05i
4.18910457e+01	1.21666116e-04-2.08988184e-04i
4.19536631e+01	1.88023617e-05+1.50147556e-04i
4.20162805e+01	-7.10356094e-05+5.13883823e-05i
4.20788979e+01	-5.20637227e-05+4.87134904e-05i
4.21415153e+01	9.97154619e-05-9.24640717e-05i
4.22041327e+01	-1.30212225e-04+1.70752276e-05i
4.22667502e+01	-1.44384669e-05-1.11926649e-04i
4.23293676e+01	1.24677744e-04+9.67099769e-05i
4.23919850e+01	1.81382817e-05+2.62630880e-05i
4.24546024e+01	-8.10711522e-05-7.94059054e-05i
4.25172198e+01	8.78403007e-05+3.47827725e-05i
4.25798372e+01	-1.11910111e-04+8.13330511e-05i
4.26424546e+01	7.32999605e-06-1.18075465e-04i
4.27050720e+01	1.88182693e-04+3.51970853e-05i
4.27676894e+01	-1.54935240e-04+1.17470698e-04i
4.28303068e+01	-1.17269838e-04-9.21606919e-05i
4.28929242e+01	1.38626923e-04-5.46141319e-05i
4.29555416e+01	-4.64651788e-05+6.58332522e-05i
4.30181590e+01	2.48100702e-05-4.25029041e-05i
4.30807765e+01	5.77875105e-05-7.49771178e-05i
4.31433939e+01	1.10411921e-05+1.23920674e-04i
4.32060113e+01	-1.32327502e-04+4.81932092e-05i
4.32686287e+01	4.87642640e-05-5.18714011e-05i
4.33312461e+01	4.05229282e-05-1.30139112e-04i
4.33938635e+01	-2.63078593e-06+9.10119130e-05i
4.34564809e+01	1.73309050e-05+3.53363115e-05i
4.35190983e+01	-4.66568806e-05-7.00171593e-06i
4.35817157e+01	2.48408639e-05-2.32433724e-05i
4.36443331e+01	6.90302149e-06+7.03813361e-05i
4.37069505e+01	-8.42090756e-05-9.88740948e-05i
4.37695679e+01	4.62152613e-05-6.92351996e-06i
4.38321853e+01	6.41815568e-05-9.16779233e-06i
4.38948028e+01	7.70674614e-05+1.34291109e-04i
4.39574202e+01	-2.26486408e-04-3.53124585e-05i
4.40200376e+01	2.27909470e-05-1.58622095e-04i
4.40826550e+01	2.15529286e-04+1.00567721e-04i
4.41452724e+01	-1.47735137e-04+1.06484684e-04i
4.42078898e+01	-4.38445475e-05-1.98665395e-04i
4.42705072e+01	1.52898979e-04+5.90876750e-05i
4.43331246e+01	-6.91899664e-05+1.72144044e-04i
4.43957420e+01	-1.17016485e-04-1.43563522e-04i
4.44583594e+01	1.60011732e-04-7.99115095e-05i
4.45209768e+01	-5.47491210e-05+1.51986786e-04i
4.45835942e+01	-2.20609905e-05-6.45683069e-05i
4.46462116e+01	5.21436212e-05+9.76009399e-06i
4.47088291e+01	-3.88448946e-05+5.20349739e-05i
4.47714465e+01	-7.26572780e-05-5.87274768e-05i
4.48340639e+01	9.99302594e-05-6.01429099e-05i
4.48966813e+01	-3.66993044e-05+9.95692651e-05i
4.49592987e+01	2.83929924e-05-6.40686784e-05i
4.50219161e+01	-1.47636045e-05+3.02710322e-06i
4.50845335e+01	7.40766411e-05+6.39287252e-05i
4.51471509e+01	-1.67004186e-04+5.45462278e-06i
4.52097683e+01	7.59560950e-05-1.04819360e-04i
4.52723857e+01	7.60938975e-05+7.92246799e-05i
4.53350031e+01	-5.23957537e-05-1.37682285e-06i
4.53976205e+01	-6.47378346e-05-1.08054500e-05i
4.54602379e+01	8.02428333e-05-6.73610500e-05i
4.55228554e+01	1.46666853e-05+9.29412436e-05i
4.55854728e+01	-3.70576214e-05-5.02295674e-06i
4.56480902e+01	2.08362517e-05+2.24996687e-06i
4.57107076e+01	-8.27210629e-05-2.44403544e-05i
4.57733250e+01	6.01394053e-05-5.75705174e-08i
4.58359424e+01	2.01516173e-05-6.53208101e-06i
4.58985598e+01	-2.52727512e-05+2.34656439e-05i
4.59611772e+01	-6.80886439e-05-1.14112651e-05i
4.60237946e+01	9.53370980e-05-4.19742814e-05i
4.60864120e+01	-4.12776166e-05-1.30239823e-06i
4.61490294e+01	6.63157699e-05+5.80402856e-05i
4.62116468e+01	-6.82770557e-05-2.13561514e-06i
4.62742642e+01	-2.07189676e-05-8.97224728e-05i
4.63368817e+01	1.35427717e-04+6.60646685e-05i
4.63994991e+01	-9.51083940e-05+6.00057948e-05i
4.64621165e+01	-3.91681278e-05-4.18813672e-05i
4.65247339e+01	4.95779695e-05-3.84180512e-05i
4.65873513e+01	1.65338255e-05+2.76911613e-05i
4.66499687e+01	-1.00626682e-04+4.34489590e-05i
4.67125861e+01	5.63738848e-05-8.99383437e-05i
4.67752035e+01	4.79904709e-05-1.59105143e-06i
4.68378209e+01	4.59988957e-05+2.21151714e-05i
4.69004383e+01	-1.18649007e-04+9.34861080e-05i
4.69630557e+01	6.95721945e-06-8.32904895e-05i
4.70256731e+01	1.07088955e-04+1.02028550e-05i
4.70882905e+01	-1.19537338e-04+7.31546070e-07i
4.71509080e+01	2.20604035e-05-2.65721551e-05i
4.72135254e+01	7.95133015e-05+4.50238310e-05i
4.72761428e+01	-5.04549495e-05+2.62264799e-05i
4.73387602e+01	-3.84567053e-05-8.69449862e-05i
4.74013776e+01	6.72829400e-05+7.18512656e-05i
4.74639950e+01	-9.94084032e-05-2.56468916e-05i
4.75266124e+01	1.22220479e-04-7.23117541e-05i
4.75892298e+01	-1.58278961e-05+1.09779433e-04i
4.76518472e+01	-9.67913363e-05+1.35185803e-05i
4.77144646e+01	5.53243378e-05-1.36819577e-04i
4.77770820e+01	8.11628007e-05+1.32835831e-04i
4.78396994e+01	-1.56352119e-04+1.79585332e-05i
4.79023168e+01	2.74521254e-05-1.63625779e-04i
4.79649343e+01	1.39768265e-04+6.09247648e-05i
4.80275517e+01	-8.73922108e-05+1.58758274e-04i
4.80901691e+01	-7.84604891e-05-1.88334590e-04i
4.81527865e+01	1.27127727e-04+6.73517741e-06i
4.82154039e+01	4.61081643e-06+1.76436542e-04i
4.82780213e+01	-1.46086249e-04-1.20970976e-04i
4.83406387e+01	5.27061695e-05-7.22100107e-05i
4.84032561e+01	9.88081386e-05+5.00686196e-05i
4.84658735e+01	-5.90850560e-05+8.68989604e-05i
4.85284909e+01	-3.94853016e-05-1.12467753e-04i
4.85911083e+01	1.28872661e-04+6.76914249e-05i
4.86537257e+01	-1.19984848e-04+5.22675021e-05i
4.87163431e+01	-4.54491393e-07-8.96249028e-05i
4.87789606e+01	-3.31477732e-05+3.43843499e-05i
4.88415780e+01	6.71057146e-05-6.29391863e-05i
4.89041954e+01	7.93023001e-05+4.52411984e-05i
4.89668128e+01	-1.17529623e-04+7.37050035e-05i
4.90294302e+01	-7.41310290e-05-3.93371511e-05i
4.90920476e+01	9.36399461e-05-1.65959196e-04i
4.91546650e+01	1.15821036e-04+1.77077869e-04i
4.92172824e+01	-1.51849341e-04-2.85191962e-05i
4.92798998e+01	-3.28034019e-05-4.91080843e-05i
4.93425172e+01	1.66659056e-04-8.98070437e-06i
4.94051346e+01	-6.04594901e-05+1.14526973e-04i
4.94677520e+01	-8.35920650e-05-1.07412631e-04i
4.95303694e+01	3.92929813e-05-1.41894968e-05i
4.95929869e+01	7.55323958e-05+6.81485144e-05i
4.96556043e+01	-2.08301352e-05+2.35442239e-05i
4.97182217e+01	-8.13752401e-05-6.53898509e-05i
4.97808391e+01	4.52156113e-05+3.05836811e-05i
4.98434565e+01	-2.49309864e-05-6.34929363e-06i
4.99060739e+01	2.26559369e-05-4.69837161e-06i
4.99686913e+01	3.38383521e-06-4.03402571e-05i
