# Supplementary material for: Observation of angular momentum transfer among crystal lattice modes
Source: Nat Phys. 2026 May 12;22(7):1100–6. doi: 10.1038/s41567-026-03274-8 (PMC13423836; doi:10.1038/s41567-026-03274-8)
Supplement: Supplementary file 13 — Source data for Extended Data Fig. 4a–m. [file 41567_2026_3274_MOESM13_ESM.zip › extended_fig4h_Eg_trajectory_RCP-THz.txt]

Vectorial trajectory of Eg phonon for RCP THz excitation
Q^R at probe 45 (a.u.)	Q^R at probe 0 (a.u.)
-4.20142478e-04	-4.53471761e-04
-2.92334781e-04	-5.09133051e-04
-1.54024223e-04	-5.27828364e-04
-1.55640118e-05	-5.08985102e-04
1.12866724e-04	-4.54860930e-04
2.22038513e-04	-3.70329621e-04
3.04365046e-04	-2.62466076e-04
3.54460821e-04	-1.39964657e-04
3.69520173e-04	-1.24379928e-05
3.49489253e-04	1.10347332e-04
2.97019152e-04	2.19237077e-04
2.17205881e-04	3.06396666e-04
1.17139891e-04	3.65903639e-04
5.30299647e-06	3.94178860e-04
-1.09137397e-04	3.90223362e-04
-2.17078853e-04	3.55643594e-04
-3.10218032e-04	2.94465044e-04
-3.81708844e-04	2.12751451e-04
-4.26691569e-04	1.18062534e-04
-4.42650740e-04	1.87962335e-05
-4.29573780e-04	-7.65292833e-05
-3.89898941e-04	-1.59993890e-04
-3.28258528e-04	-2.24934285e-04
-2.51040337e-04	-2.66488667e-04
-1.65805283e-04	-2.81982320e-04
-8.06111079e-05	-2.71122500e-04
-3.29985202e-06	-2.35987007e-04
5.91902246e-05	-1.80808157e-04
1.01429646e-04	-1.11571081e-04
1.19967956e-04	-3.54609870e-05
1.13628806e-04	3.97931663e-05
8.36042439e-05	1.06622162e-04
3.33395395e-05	1.58306561e-04
-3.17823415e-05	1.89593443e-04
-1.04930317e-04	1.97185926e-04
-1.78447458e-04	1.80061938e-04
-2.44552869e-04	1.39592969e-04
-2.96062728e-04	7.94503172e-05
-3.27067740e-04	5.30440146e-06
-3.33507198e-04	-7.56595252e-05
-3.13587889e-04	-1.55369887e-04
-2.68008635e-04	-2.25589249e-04
-1.99967253e-04	-2.78665768e-04
-1.14944982e-04	-3.08250994e-04
-2.02823162e-05	-3.09921095e-04
7.54216873e-05	-2.81645625e-04
1.63038916e-04	-2.24059761e-04
2.33710798e-04	-1.40511754e-04
2.79649102e-04	-3.68756945e-05
2.94870355e-04	7.88606755e-05
2.75799235e-04	1.97204225e-04
2.21685828e-04	3.07914725e-04
1.34795871e-04	4.00853471e-04
2.03510808e-05	4.66853492e-04
-1.13783025e-04	4.98539129e-04
-2.57643480e-04	4.91025087e-04
-3.99912138e-04	4.42433267e-04
-5.28798373e-04	3.54179105e-04
-6.32993662e-04	2.30996820e-04
-7.02621743e-04	8.06935482e-05
-7.30106348e-04	-8.63557859e-05
-7.10883125e-04	-2.57939627e-04
-6.43893058e-04	-4.20914562e-04
-5.31810724e-04	-5.62215911e-04
-3.80980921e-04	-6.69896096e-04
-2.01059979e-04	-7.34108540e-04
-4.38168614e-06	-7.47957153e-04
1.94909676e-04	-7.08140226e-04
3.81897015e-04	-6.15332161e-04
5.42021524e-04	-4.74265936e-04
6.62220548e-04	-2.93501974e-04
7.31982943e-04	-8.48935260e-05
7.44237037e-04	1.37217257e-04
6.95997507e-04	3.57016480e-04
5.88714744e-04	5.58374937e-04
4.28292319e-04	7.26057444e-04
2.24763397e-04	8.46892872e-04
-8.35665566e-06	9.10813890e-04
-2.54998670e-04	9.11683881e-04
-4.97683560e-04	8.47843443e-04
-7.18798227e-04	7.22329413e-04
-9.01908225e-04	5.42743834e-04
-1.03300738e-03	3.20776912e-04
-1.10160769e-03	7.14146949e-05
-1.10158362e-03	-1.88113084e-04
-1.03170228e-03	-4.39568860e-04
-8.95794348e-04	-6.65035539e-04
-7.02547316e-04	-8.48237791e-04
-4.64931579e-04	-9.75756254e-04
-1.99298066e-04	-1.03804167e-03
7.57881335e-05	-1.03015037e-03
3.40892720e-04	-9.52143016e-04
5.77135683e-04	-8.09113831e-04
7.67586223e-04	-6.10845534e-04
8.98523170e-04	-3.71113647e-04
9.60464308e-04	-1.06690929e-04
9.48884922e-04	1.63874186e-04
8.64569123e-04	4.21613633e-04
7.13565248e-04	6.48528067e-04
5.06746834e-04	8.28902571e-04
2.59010956e-04	9.50450071e-04
-1.18262839e-05	1.00519589e-03
-2.86353789e-04	9.90036623e-04
-5.45008489e-04	9.06931678e-04
-7.69527378e-04	7.62713918e-04
-9.44297628e-04	5.68535507e-04
-1.05750152e-03	3.38992997e-04
-1.10196874e-03	9.10005292e-05
-1.07567112e-03	-1.57500708e-04
-9.81822853e-04	-3.88896227e-04
-8.28579753e-04	-5.87210198e-04
-6.28362555e-04	-7.39274441e-04
-3.96858536e-04	-8.35665036e-04
-1.51780899e-04	-8.71336017e-04
8.85158024e-05	-8.45903952e-04
3.06454802e-04	-7.63565199e-04
4.86579048e-04	-6.32656943e-04
6.16710577e-04	-4.64901466e-04
6.88836900e-04	-2.74398101e-04
6.99656073e-04	-7.64471263e-05
6.50739673e-04	1.13697346e-04
5.48303808e-04	2.82043455e-04
4.02609888e-04	4.16948070e-04
2.27046811e-04	5.09986502e-04
3.69718889e-05	5.56536855e-04
-1.51592713e-04	5.56034601e-04
-3.23299746e-04	5.11880679e-04
-4.64741881e-04	4.31015513e-04
-5.65537424e-04	3.23199317e-04
-6.19147244e-04	2.00063611e-04
-6.23355919e-04	7.40179614e-05
-5.80378175e-04	-4.28920177e-05
-4.96583092e-04	-1.40075489e-04
-3.81860748e-04	-2.09340699e-04
-2.48686175e-04	-2.45610136e-04
-1.10961338e-04	-2.47343746e-04
1.72649677e-05	-2.16632704e-04
1.23088486e-04	-1.58954935e-04
1.95939673e-04	-8.26132411e-05
2.28568016e-04	2.09498496e-06
2.17732660e-04	8.39033123e-05
1.64535846e-04	1.51705815e-04
7.43657906e-05	1.95688898e-04
-4.35510766e-05	2.08361937e-04
-1.76954828e-04	1.85390465e-04
-3.11648596e-04	1.26151318e-04
-4.32795499e-04	3.39521221e-05
-5.26305417e-04	-8.41140410e-05
-5.80191160e-04	-2.17676424e-04
-5.85773636e-04	-3.53922382e-04
-5.38626011e-04	-4.78696801e-04
-4.39166710e-04	-5.77775841e-04
-2.92839163e-04	-6.38207605e-04
-1.09850048e-04	-6.49603117e-04
9.55251235e-05	-6.05261452e-04
3.06022973e-04	-5.03023260e-04
5.02779454e-04	-3.45766664e-04
6.66914524e-04	-1.41487129e-04
7.81185605e-04	9.70636935e-05
8.31571352e-04	3.53168579e-04
8.08648895e-04	6.07316465e-04
7.08640676e-04	8.38673133e-04
5.34030779e-04	1.02674049e-03
2.93683209e-04	1.15307433e-03
2.43382897e-06	1.20292053e-03
-3.19829826e-04	1.16663146e-03
-6.49543944e-04	1.04073689e-03
-9.61202988e-04	8.28567442e-04
-1.22932492e-03	5.40361573e-04
-1.43049573e-03	1.92825776e-04
-1.54533075e-03	-1.91838646e-04
-1.56019175e-03	-5.87385994e-04
-1.46851382e-03	-9.65357242e-04
-1.27162260e-03	-1.29716165e-03
-9.78959892e-04	-1.55625454e-03
-6.07680345e-04	-1.72024420e-03
-1.81631039e-04	-1.77276101e-03
2.70225178e-04	-1.70493548e-03
7.15835818e-04	-1.51635749e-03
1.12238933e-03	-1.21542594e-03
1.45877730e-03	-8.19042777e-04
1.69800057e-03	-3.51654606e-04
1.81933145e-03	1.56303808e-04
1.81005832e-03	6.70462703e-04
1.66666772e-03	1.15492453e-03
1.39535923e-03	1.57485191e-03
1.01183796e-03	1.89904506e-03
5.40384373e-04	2.10231354e-03
1.22568869e-05	2.16745881e-03
-5.36464382e-04	2.08670964e-03
-1.06743947e-03	1.86249086e-03
-1.54284854e-03	1.50745451e-03
-1.92818253e-03	1.04375691e-03
-2.19483280e-03	5.01622416e-04
-2.32228015e-03	-8.27106101e-05
-2.29971166e-03	-6.69517736e-04
-2.12693483e-03	-1.21840820e-03
-1.81451139e-03	-1.69122965e-03
-1.38309132e-03	-2.05484179e-03
-8.61989417e-04	-2.28355017e-03
-2.87104715e-04	-2.36101456e-03
3.01665038e-04	-2.28148418e-03
8.63321969e-04	-2.05026183e-03
1.35876199e-03	-1.68335645e-03
1.75363758e-03	-1.20634503e-03
2.02087148e-03	-6.52525318e-04
2.14262931e-03	-6.04948859e-05
2.11159956e-03	5.28662743e-04
1.93148269e-03	1.07437384e-03
1.61665166e-03	1.53952585e-03
1.19101052e-03	1.89315098e-03
6.86139859e-04	2.11263851e-03
1.38873657e-04	2.18530827e-03
-4.11503736e-04	2.10922692e-03
-9.26221985e-04	1.89320721e-03
-1.36991971e-03	1.55599388e-03
-1.71324500e-03	1.12470332e-03
-1.93496036e-03	6.32642397e-04
-2.02339076e-03	1.16680174e-04
-1.97710617e-03	-3.85618696e-04
-1.80479178e-03	-8.38871952e-04
-1.52432401e-03	-1.21254195e-03
-1.16113480e-03	-1.48317293e-03
-7.46003344e-04	-1.63602907e-03
-3.12460831e-04	-1.66600777e-03
1.05975956e-04	-1.57776220e-03
4.78513097e-04	-1.38503121e-03
7.79506924e-04	-1.10924008e-03
9.90411564e-04	-7.77494974e-04
1.10108877e-03	-4.20143961e-04
1.11037635e-03	-6.81128772e-05
1.02587442e-03	2.49757164e-04
8.62975288e-04	5.09144418e-04
6.43227538e-04	6.92246479e-04
3.92181724e-04	7.89175705e-04
1.36910399e-04	7.98631750e-04
-9.65763964e-05	7.27794717e-04
-2.85789078e-04	5.91449663e-04
-4.13868786e-04	4.10420008e-04
-4.71158099e-04	2.09448309e-04
-4.56086528e-04	1.47124938e-05
-3.75284606e-04	-1.48800308e-04
-2.42908214e-04	-2.59824873e-04
-7.92252539e-05	-3.03021511e-04
9.14160885e-05	-2.70645113e-04
2.43060406e-04	-1.63516298e-04
3.50838884e-04	8.80981192e-06
3.93638299e-04	2.28712401e-04
3.56495632e-04	4.71972742e-04
2.32486644e-04	7.09930074e-04
2.39154374e-05	9.12150248e-04
-2.57331206e-04	1.04938095e-03
-5.90330587e-04	1.09653464e-03
-9.46559574e-04	1.03542936e-03
-1.29212680e-03	8.57029302e-04
-1.59063533e-03	5.62962101e-04
-1.80644722e-03	1.66144536e-04
-1.90807695e-03	-3.09579987e-04
-1.87141777e-03	-8.30806720e-04
-1.68250741e-03	-1.35686585e-03
-1.33956683e-03	-1.84289475e-03
-8.54096690e-04	-2.24345820e-03
-2.50888021e-04	-2.51643221e-03
4.33110326e-04	-2.62683256e-03
1.15103002e-03	-2.55026083e-03
1.84929499e-03	-2.27565845e-03
2.47158641e-03	-1.80710499e-03
2.96326796e-03	-1.16446485e-03
3.27592744e-03	-3.82774543e-04
3.37166617e-03	4.89637860e-04
3.22677249e-03	1.39420575e-03
2.83445099e-03	2.26615388e-03
2.20634243e-03	3.03922231e-03
1.37265685e-03	3.65073434e-03
3.80847441e-04	4.04661680e-03
-7.07132115e-04	4.18597069e-03
-1.81882885e-03	4.04481154e-03
-2.87628521e-03	3.61865175e-03
-3.80167334e-03	2.92367882e-03
-4.52315109e-03	1.99638645e-03
-4.98049011e-03	8.91634558e-04
-5.13002889e-03	-3.20762386e-04
-4.94854257e-03	-1.56069942e-03
-4.43569367e-03	-2.74337283e-03
-3.61482957e-03	-3.78539258e-03
-2.53201545e-03	-4.61095612e-03
-1.25332706e-03	-5.15760797e-03
1.39435381e-04	-5.38112982e-03
1.55432272e-03	-5.25916413e-03
2.89570425e-03	-4.79326495e-03
4.07115018e-03	-4.00918697e-03
4.99820909e-03	-2.95535923e-03
5.61055775e-03	-1.69963195e-03
5.86303926e-03	-3.24522948e-04
5.73518401e-03	1.07868724e-03
5.23291996e-03	2.41656627e-03
4.38831688e-03	3.60033911e-03
3.25736214e-03	4.55236531e-03
1.91592120e-03	5.21177520e-03
4.54182561e-04	5.53881771e-03
-1.02998918e-03	5.51757260e-03
-2.43827642e-03	5.15680936e-03
-3.67914104e-03	4.48892471e-03
-4.67449377e-03	3.56704742e-03
-5.36526931e-03	2.46055100e-03
-5.71546197e-03	1.24934804e-03
-5.71430008e-03	1.74436663e-05
-5.37638987e-03	-1.15371032e-03
-4.73982782e-03	-2.19149980e-03
-3.86245073e-03	-3.03753981e-03
-2.81655161e-03	-3.65171661e-03
-1.68252133e-03	-4.01454068e-03
-5.41970864e-04	-4.12761811e-03
5.29063519e-04	-4.01221535e-03
1.46623372e-03	-3.70606440e-03
2.22177060e-03	-3.25871750e-03
2.76771658e-03	-2.72589786e-03
3.09721117e-03	-2.16339283e-03
3.22371636e-03	-1.62108752e-03
3.17825853e-03	-1.13773512e-03
3.00495094e-03	-7.37002390e-04
2.75522884e-03	-4.25219045e-04
2.48136221e-03	-1.91105641e-04
2.22989560e-03	-7.56857610e-06
2.03569137e-03	1.64551065e-04
1.91721674e-03	3.71088460e-04
1.87361742e-03	6.58019340e-04
1.88396742e-03	1.06441329e-03
1.90888727e-03	1.61560093e-03
1.89449760e-03	2.31730498e-03
1.77844053e-03	3.15144083e-03
1.49747940e-03	4.07417748e-03
9.95998300e-04	5.01667230e-03
2.34586355e-04	5.88866357e-03
-8.02177254e-04	6.58484270e-03
-2.09961181e-03	6.99365339e-03
-3.60927990e-03	7.00790287e-03
-5.24840037e-03	6.53634475e-03
-6.90270135e-03	5.51522675e-03
-8.43279331e-03	3.91870858e-03
-9.68382107e-03	1.76705891e-03
-1.04978289e-02	-8.68358032e-04
-1.07279746e-02	-3.86409799e-03
-1.02534829e-02	-7.04816282e-03
-8.99406284e-03	-1.02081948e-02
-6.92244655e-03	-1.31041037e-02
-4.07375047e-03	-1.54844868e-02
-5.50523423e-04	-1.71058204e-02
3.47738498e-03	-1.77530741e-02
7.77863326e-03	-1.72601633e-02
1.20719343e-02	-1.55285296e-02
1.60429206e-02	-1.25421492e-02
1.93654298e-02	-8.37741939e-03
2.17258711e-02	-3.20666445e-03
2.28489647e-02	2.70558371e-03
2.25228972e-02	9.01385867e-03
2.06218227e-02	1.53103346e-02
1.71236895e-02	2.11498484e-02
1.21215870e-02	2.60799376e-02
5.82718722e-03	2.96739538e-02
-1.43462750e-03	3.15649312e-02
-9.24023116e-03	3.14776534e-02
-1.70904003e-02	2.92563226e-02
-2.44410170e-02	2.48853896e-02
-3.07395383e-02	1.85014644e-02
-3.54648656e-02	1.03947670e-02
-3.81678281e-02	9.99282091e-04
-3.85092529e-02	-9.12841445e-03
-3.62925814e-02	-1.93408256e-02
-3.14882116e-02	-2.89400192e-02
-2.42471905e-02	-3.72244760e-02
-1.49025450e-02	-4.35392139e-02
-3.95736657e-03	-4.73256726e-02
7.94028980e-03	-4.81676485e-02
2.00346335e-02	-4.58296559e-02
3.15094660e-02	-4.02844461e-02
4.15427069e-02	-3.17270446e-02
4.93645189e-02	-2.05735256e-02
5.43149661e-02	-7.44377946e-03
5.58969549e-02	6.87132068e-03
5.38203341e-02	2.14567765e-02
4.80334708e-02	3.53316493e-02
3.87393574e-02	4.75149103e-02
2.63942994e-02	5.70945511e-02
1.16884218e-02	6.32951009e-02
-4.49147142e-03	6.55385885e-02
-2.11148282e-02	6.34942402e-02
-3.70729740e-02	5.71128209e-02
-5.12532706e-02	4.66424662e-02
-6.26168408e-02	3.26240708e-02
-7.02744216e-02	1.58657057e-02
-7.35548159e-02	-2.60295834e-03
-7.20607253e-02	-2.15937539e-02
-6.57074568e-02	-3.98368086e-02
-5.47410572e-02	-5.60660520e-02
-3.97337927e-02	-6.91076460e-02
-2.15564479e-02	-7.79651273e-02
-1.32857434e-03	-8.18950649e-02
1.96505477e-02	-8.04675089e-02
3.99859894e-02	-7.36064063e-02
5.82808207e-02	-6.16064459e-02
7.32329857e-02	-4.51243746e-02
8.37286270e-02	-2.51446012e-02
8.89251286e-02	-2.92074484e-03
8.83176738e-02	2.01034413e-02
8.17841148e-02	4.23887620e-02
6.96043496e-02	6.24046204e-02
5.24521190e-02	7.87352987e-02
3.13590477e-02	9.01810225e-02
7.65272965e-03	9.58465295e-02
-1.71274460e-02	9.52105734e-02
-4.13313535e-02	8.81709924e-02
-6.33093672e-02	7.50615814e-02
-8.15261866e-02	5.66389309e-02
-9.46693029e-02	3.40394864e-02
-1.01744364e-01	8.70920446e-03
-1.02150455e-01	-1.76898250e-02
-9.57295906e-02	-4.33896969e-02
-8.27864227e-02	-6.66365380e-02
-6.40762025e-02	-8.58116562e-02
-4.07612307e-02	-9.95455215e-02
-1.43382710e-02	-1.06816464e-01
1.34585122e-02	-1.07026918e-01
4.07727260e-02	-1.00051507e-01
6.57512834e-02	-8.62531513e-02
8.66717023e-02	-6.64655865e-02
1.02062314e-01	-4.19430173e-02
1.10806896e-01	-1.42799429e-02
1.12226216e-01	1.46936583e-02
1.06130498e-01	4.30348085e-02
9.28387735e-02	6.88193704e-02
7.31633570e-02	9.02741883e-02
4.83601109e-02	1.05900347e-01
2.00475502e-02	1.14578891e-01
-9.89993427e-03	1.15651470e-01
-3.94776023e-02	1.08970084e-01
-6.66861267e-02	9.49121631e-02
-8.96682847e-02	7.43596377e-02
-1.06837122e-01	4.86431360e-02
-1.16986651e-01	1.94548810e-02
-1.19377288e-01	-1.12639292e-02
-1.13789927e-01	-4.14536637e-02
-1.00544697e-01	-6.90758373e-02
-8.04828674e-02	-9.22521556e-02
-5.49129087e-02	-1.09393441e-01
-2.55242233e-02	-1.19309509e-01
5.72569399e-03	-1.21292330e-01
3.67430339e-02	-1.15166644e-01
6.54394107e-02	-1.01304400e-01
8.98738607e-02	-8.06018981e-02
1.08385346e-01	-5.44210644e-02
1.19706632e-01	-2.44987723e-02
1.23051672e-01	7.16966026e-03
1.18170426e-01	3.84648917e-02
1.05367284e-01	6.72867351e-02
8.54817687e-02	9.16963245e-02
5.98327562e-02	1.10047557e-01
3.01299984e-02	1.21098833e-01
-1.64104306e-03	1.24097459e-01
-3.33532019e-02	1.18830954e-01
-6.28813100e-02	1.05641765e-01
-8.82457947e-02	8.54044037e-02
-1.07746384e-01	5.94665783e-02
-1.20076820e-01	2.95583548e-02
-1.24412788e-01	-2.32444774e-03
-1.20467126e-01	-3.40546793e-02
-1.08508601e-01	-6.35169559e-02
-8.93430658e-02	-8.87497211e-02
-6.42583510e-02	-1.08076661e-01
-3.49367232e-02	-1.20218614e-01
-3.34094387e-03	-1.24378471e-01
2.84182742e-02	-1.20293418e-01
5.82243752e-02	-1.08251117e-01
8.40969847e-02	-8.90688541e-02
1.04324251e-01	-6.40372281e-02
1.17576608e-01	-3.48323053e-02
1.22994359e-01	-3.40230037e-03
1.20243320e-01	2.81634791e-02
1.09534911e-01	5.77745324e-02
9.16095581e-02	8.34784721e-02
6.76847177e-02	1.03590397e-01
3.93712353e-02	1.16803719e-01
8.56385027e-03	1.22275124e-01
-2.26866319e-02	1.19678161e-01
-5.23108022e-02	1.09222048e-01
-7.83584648e-02	9.16347046e-02
-9.91275729e-02	6.81113654e-02
-1.13275724e-01	4.02324621e-02
-1.19906893e-01	9.85647716e-03
-1.18627803e-01	-2.10049053e-02
-1.09570423e-01	-5.03208956e-02
-9.33793853e-02	-7.61759463e-02
-7.11654483e-02	-9.68954159e-02
-4.44284288e-02	-1.11154275e-01
-1.49549960e-02	-1.18061781e-01
1.53016352e-02	-1.17216731e-01
4.43519485e-02	-1.08729879e-01
7.03015693e-02	-9.32123668e-02
9.14751784e-02	-7.17312438e-02
1.06524769e-01	-4.57353453e-02
1.14515249e-01	-1.69567336e-02
1.14981967e-01	1.27055450e-02
1.07956687e-01	4.13115253e-02
9.39606316e-02	6.70077950e-02
7.39654428e-02	8.81479566e-02
4.93250017e-02	1.03398228e-01
2.16829354e-02	1.11821407e-01
-7.13781376e-03	1.12933922e-01
-3.52558857e-02	1.06732561e-01
-6.08548052e-02	9.36894652e-02
-8.23005800e-02	7.47161286e-02
-9.82459675e-02	5.10991335e-02
-1.07714766e-01	2.44121984e-02
-1.10160890e-01	-3.58940938e-03
-1.05498708e-01	-3.10849613e-02
-9.41030612e-02	-5.63071391e-02
-7.67793834e-02	-7.76558979e-02
-5.47062754e-02	-9.37999715e-02
-2.93546658e-02	-1.03759585e-01
-2.38913835e-03	-1.06965264e-01
2.44419143e-02	-1.03289263e-01
4.94200308e-02	-9.30479807e-02
7.09668968e-02	-7.69756267e-02
8.77439625e-02	-5.61712930e-02
9.87351942e-02	-3.20232531e-02
1.03307877e-01	-6.11573953e-03
1.01247898e-01	1.98755039e-02
9.27676268e-02	4.42919790e-02
7.84863417e-02	6.55984200e-02
5.93848736e-02	8.24792337e-02
3.67378104e-02	9.39193471e-02
1.20279647e-02	9.92645310e-02
-1.31511296e-02	9.82576747e-02
-3.71982561e-02	9.10490973e-02
-5.86064204e-02	7.81806839e-02
-7.60571359e-02	6.05453156e-02
-8.85012127e-02	3.93246202e-02
-9.52211373e-02	1.59094006e-02
-9.58713949e-02	-8.19188070e-03
-9.04945542e-02	-3.14505176e-02
-7.95125188e-02	-5.24145780e-02
-6.36939361e-02	-6.97993707e-02
-4.41002490e-02	-8.25657442e-02
-2.20141815e-02	-8.99814871e-02
1.14450880e-03	-9.16622621e-02
2.39104678e-02	-8.75898762e-02
4.48654778e-02	-7.81071656e-02
6.27266258e-02	-6.38902675e-02
7.64244472e-02	-4.59004604e-02
8.51663210e-02	-2.53189988e-02
8.84814146e-02	-3.46936609e-03
8.62447038e-02	1.82679300e-02
7.86789580e-02	3.85425362e-02
6.63349803e-02	5.61179115e-02
5.00517475e-02	6.99463081e-02
3.08993188e-02	7.92305683e-02
1.01083986e-02	8.34691506e-02
-1.10088075e-02	8.24819188e-02
-3.11413561e-02	7.64154802e-02
-4.90607388e-02	6.57281545e-02
-6.36954627e-02	5.11559200e-02
-7.41945433e-02	3.36618346e-02
-7.99761980e-02	1.43723972e-02
-8.07590196e-02	-5.49494963e-03
-7.65740448e-02	-2.47085192e-02
-6.77573507e-02	-4.20984681e-02
-5.49240138e-02	-5.66275980e-02
-3.89254020e-02	-6.74526239e-02
-2.07927498e-02	-7.39723430e-02
-1.67075019e-03	-7.58600131e-02
1.72545691e-02	-7.30782839e-02
3.48291563e-02	-6.58761208e-02
5.00009252e-02	-5.47682809e-02
6.18822142e-02	-4.04989505e-02
6.98010495e-02	-2.39920878e-02
7.33383087e-02	-6.29176740e-03
7.23487968e-02	1.15036356e-02
6.69652673e-02	2.83092954e-02
5.75854766e-02	4.31196533e-02
4.48433853e-02	5.50680599e-02
2.95665604e-02	6.34768449e-02
1.27226225e-02	6.78949762e-02
-4.64181234e-03	6.81212750e-02
-2.14658630e-02	6.42120724e-02
-3.67388093e-02	5.64731525e-02
-4.95603337e-02	4.54367778e-02
-5.91930281e-02	3.18254751e-02
-6.51041496e-02	1.65050205e-02
-6.69943130e-02	4.29661878e-04
-6.48116361e-02	-1.54169767e-02
-5.87507533e-02	-3.00816785e-02
-4.92370305e-02	-4.26985015e-02
-3.68971909e-02	-5.25393768e-02
-2.25183529e-02	-5.90555207e-02
-6.99813301e-03	-6.19073539e-02
8.71104515e-03	-6.09813469e-02
2.36600101e-02	-5.63930249e-02
3.69597608e-02	-4.84762029e-02
4.78338651e-02	-3.77593387e-02
5.56632885e-02	-2.49306464e-02
6.00211019e-02	-1.07942462e-02
6.06951633e-02	3.77987896e-03
5.76976136e-02	1.79090332e-02
5.12608274e-02	3.07508452e-02
4.18202695e-02	4.15530395e-02
2.99854770e-02	4.96970354e-02
1.65010724e-02	5.47328802e-02
2.20027601e-03	5.64035817e-02
-1.20462090e-02	5.46575612e-02
-2.53828292e-02	4.96486755e-02
-3.70201799e-02	4.17239965e-02
-4.62813586e-02	3.14002620e-02
-5.26409778e-02	1.93305660e-02
-5.57546147e-02	6.26340825e-03
-5.54770710e-02	-7.00335412e-03
-5.18685009e-02	-1.96708470e-02
-4.51881974e-02	-3.09869114e-02
-3.58765615e-02	-4.02904013e-02
-2.45264732e-02	-4.70494664e-02
-1.18458998e-02	-5.08916246e-02
1.38592615e-03	-5.16239489e-02
1.43660713e-02	-4.92422954e-02
2.63163267e-02	-4.39291631e-02
3.65295951e-02	-3.60404532e-02
4.44114931e-02	-2.60820503e-02
4.95147355e-02	-1.46777394e-02
5.15643251e-02	-2.53046806e-03
5.04721392e-02	9.62066412e-03
4.63401524e-02	2.10450799e-02
3.94522189e-02	3.10643833e-02
3.02550250e-02	3.90924126e-02
1.93294608e-02	4.46693360e-02
7.35422524e-03	4.74878211e-02
-4.93607702e-03	4.74097943e-02
-1.67957756e-02	4.44728873e-02
-2.75131894e-02	3.88862869e-02
-3.64531860e-02	3.10163411e-02
-4.30947075e-02	2.13628829e-02
-4.70610509e-02	1.05277784e-02
-4.81411465e-02	-8.22341761e-04
-4.63006335e-02	-1.19968767e-02
-4.16821586e-02	-2.23230948e-02
-3.45949774e-02	-3.11864937e-02
-2.54945829e-02	-3.80672671e-02
-1.49536836e-02	-4.25707202e-02
-3.62636230e-03	-4.44498524e-02
7.79235226e-03	-4.36188189e-02
1.86090128e-02	-4.01565346e-02
2.81737835e-02	-3.43002926e-02
3.59194289e-02	-2.64298660e-02
4.13949222e-02	-1.70431379e-02
4.42916814e-02	-6.72480622e-03
4.44609056e-02	3.88988130e-03
4.19210364e-02	1.41541236e-02
3.68549798e-02	2.34489046e-02
2.95973502e-02	3.12202848e-02
2.06126039e-02	3.70123988e-02
1.04654752e-02	4.04941913e-02
-2.14410151e-04	4.14783199e-02
-1.07715345e-02	3.99311448e-02
-2.05646874e-02	3.59732719e-02
-2.90058987e-02	2.98707033e-02
-3.55957413e-02	2.20172145e-02
-3.99528796e-02	1.29091129e-02
-4.18361138e-02	3.11398558e-03
-4.11576426e-02	-6.76460236e-03
-3.79868203e-02	-1.61242646e-02
-3.25442699e-02	-2.44005192e-02
-2.51868087e-02	-3.11008421e-02
-1.63842010e-02	-3.58339894e-02
-6.68924521e-03	-3.83328418e-02
3.29690481e-03	-3.84694320e-02
1.29620079e-02	-3.62613129e-02
2.17202825e-02	-3.18689584e-02
2.90479262e-02	-2.55844470e-02
3.45144504e-02	-1.78122069e-02
3.78079534e-02	-9.04308337e-03
3.87528464e-02	1.76612539e-04
3.73190285e-02	9.27912395e-03
3.36220430e-02	1.77102173e-02
2.79143069e-02	2.49629440e-02
2.05680552e-02	3.06081354e-02
1.20511427e-02	3.43197928e-02
2.89727450e-03	3.58938698e-02
-6.32744258e-03	3.52593659e-02
-1.50595267e-02	3.24811349e-02
-2.27725573e-02	2.77543301e-02
-2.90089121e-02	2.13909227e-02
-3.34068913e-02	1.37992131e-02
-3.57216192e-02	5.45767634e-03
-3.58385224e-02	-3.11518276e-03
-3.37786506e-02	-1.13930666e-02
-2.96956222e-02	-1.88742054e-02
-2.38644917e-02	-2.51117744e-02
-1.66633312e-02	-2.97405634e-02
-8.54875472e-03	-3.24983041e-02
-2.69681798e-05	-3.32404149e-02
8.37781589e-03	-3.19473409e-02
1.61556275e-02	-2.87241331e-02
2.28416658e-02	-2.37923962e-02
2.80440283e-02	-1.74751994e-02
3.14665898e-02	-1.01759714e-02
3.29257035e-02	-2.35275641e-03
3.23597909e-02	5.51052522e-03
2.98313421e-02	1.29340072e-02
2.55213171e-02	1.94711461e-02
1.97164057e-02	2.47355427e-02
1.27900333e-02	2.84237081e-02
5.17836733e-03	3.03324365e-02
-2.64713202e-03	3.03697991e-02
-1.02088917e-02	2.85591806e-02
-1.70523291e-02	2.50362123e-02
-2.27731083e-02	2.00388957e-02
-2.70409202e-02	1.38916238e-02
-2.96183949e-02	6.98416658e-03
-3.03740769e-02	-2.53017252e-04
-2.92887706e-02	-7.37557922e-03
-2.64549788e-02	-1.39525235e-02
-2.20695826e-02	-1.95922245e-02
-1.64203173e-02	-2.39656526e-02
-9.86696509e-03	-2.68254379e-02
-2.81849276e-03	-2.80196779e-02
4.29241749e-03	-2.74997303e-02
1.10358598e-02	-2.53216162e-02
1.70106023e-02	-2.16410477e-02
2.18678376e-02	-1.67024862e-02
2.53313890e-02	-1.08229896e-02
2.72132156e-02	-4.37191311e-03
2.74233587e-02	2.25223972e-03
2.59738271e-02	8.64636910e-03
2.29762863e-02	1.44272245e-02
1.86337955e-02	1.92542684e-02
1.32271876e-02	2.28496015e-02
7.09699815e-03	2.50137951e-02
6.22101104e-04	2.56367406e-02
-5.80361444e-03	2.47029427e-02
-1.17950968e-02	2.22910276e-02
-1.69990781e-02	1.85675881e-02
-2.11147565e-02	1.37758276e-02
-2.39110150e-02	8.21976790e-03
-2.52392041e-02	2.24504314e-03
-2.50407962e-02	-3.78251525e-03
-2.33495373e-02	-9.49917981e-03
-2.02880533e-02	-1.45651635e-02
-1.60592029e-02	-1.86846888e-02
-1.09327718e-02	-2.16231140e-02
-5.22837371e-03	-2.32201360e-02
7.04365109e-04	-2.33983389e-02
6.50711831e-03	-2.21666475e-02
1.18343778e-02	-1.96185563e-02
1.63738952e-02	-1.59253173e-02
1.98648475e-02	-1.13245693e-02
2.21126789e-02	-6.10515477e-03
2.29997872e-02	-5.89088117e-04
2.24914760e-02	4.88820759e-03
2.06368898e-02	9.99818929e-03
1.75649429e-02	1.44387894e-02
1.34755555e-02	1.79521576e-02
8.62678071e-03	2.03395156e-02
3.31864284e-03	2.14722774e-02
-2.12530985e-03	2.12988220e-02
-7.37761135e-03	1.98465728e-02
-1.21264639e-02	1.72193212e-02
-1.60941399e-02	1.35900174e-02
-1.90531220e-02	9.18951704e-03
-2.08390500e-02	4.29200730e-03
-2.13597442e-02	-8.01974331e-04
-2.05998178e-02	-5.78388533e-03
-1.86206562e-02	-1.03557738e-02
-1.55558197e-02	-1.42480111e-02
-1.16021981e-02	-1.72351115e-02
-7.00749120e-03	-1.91487169e-02
-2.05480495e-03	-1.98870038e-02
2.95468860e-03	-1.94199912e-02
7.71997103e-03	-1.77904809e-02
1.19581820e-02	-1.51106229e-02
1.54213372e-02	-1.15543631e-02
1.79107753e-02	-7.34626986e-03
1.92884982e-02	-2.74745275e-03
1.94847575e-02	1.96055358e-03
1.85014762e-02	6.49294896e-03
1.64113420e-02	1.05788312e-02
1.33526731e-02	1.39773331e-02
9.52040537e-03	1.64917744e-02
5.15377998e-03	1.79810014e-02
5.21502608e-04	1.83672609e-02
-4.09471207e-03	1.76401726e-02
-8.41720755e-03	1.58566020e-02
-1.21890345e-02	1.31364837e-02
-1.51891864e-02	9.65489020e-03
-1.72455204e-02	5.63086045e-03
-1.82446085e-02	1.31369760e-03
-1.81379575e-02	-3.03241374e-03
-1.69442567e-02	-7.14452452e-03
-1.47475553e-02	-1.07767925e-02
-1.16915193e-02	-1.37151519e-02
-7.97014958e-03	-1.57899070e-02
-3.81555385e-03	-1.68855099e-02
5.16461336e-04	-1.69469599e-02
4.76208886e-03	-1.59824708e-02
8.66554903e-03	-1.40622832e-02
1.19944755e-02	-1.13137325e-02
1.45537344e-02	-7.91290916e-03
1.61968547e-02	-4.07345250e-03
1.68344002e-02	-3.31847318e-05
1.64388044e-02	3.96057977e-03
1.50454067e-02	7.66614592e-03
1.27496647e-02	1.08620475e-02
9.70074535e-03	1.33602727e-02
6.09191913e-03	1.50173153e-02
2.14837077e-03	1.57424020e-02
-1.88680870e-03	1.55024252e-02
-5.76757904e-03	1.43233139e-02
-9.25993787e-03	1.22877965e-02
-1.21560253e-02	9.52972995e-03
-1.42864950e-02	6.22537712e-03
-1.55304153e-02	2.58219469e-03
-1.58221197e-02	-1.17415620e-03
-1.51546196e-02	-4.81376629e-03
-1.35794037e-02	-8.11653867e-03
-1.12026738e-02	-1.08854938e-02
-8.17828019e-03	-1.29585144e-02
-4.69782323e-03	-1.42178290e-02
-9.78553870e-04	-1.45966802e-02
2.75016440e-03	-1.40827997e-02
6.26098929e-03	-1.27185133e-02
9.34245808e-03	-1.05975082e-02
1.18117253e-02	-7.85849702e-03
1.35254116e-02	-4.67620192e-03
1.43879193e-02	-1.25024289e-03
1.43567324e-02	2.20736571e-03
1.34444088e-02	5.48532727e-03
1.17171790e-02	8.38597277e-03
9.29027384e-03	1.07371789e-02
6.32030492e-03	1.24025757e-02
2.99519779e-03	1.32894373e-02
-4.77676881e-04	1.33538006e-02
-3.88442514e-03	1.26025322e-02
-7.01779937e-03	1.10922523e-02
-9.68980445e-03	8.92522466e-03
-1.17429732e-02	6.24250053e-03
-1.30596346e-02	3.21477377e-03
-1.35686290e-02	3.15389020e-05
-1.32490897e-02	-3.11076044e-03
-1.21310938e-02	-6.02085090e-03
-1.02931797e-02	-8.52426865e-03
-7.85692452e-03	-1.04738097e-02
-4.97894920e-03	-1.17581655e-02
-1.84087592e-03	-1.23082377e-02
1.36211965e-03	-1.21007770e-02
4.43344012e-03	-1.11591593e-02
7.18712782e-03	-9.55129213e-03
9.45911605e-03	-7.38482063e-03
1.11169893e-02	-4.79996745e-03
1.20676730e-02	-1.96047945e-03
1.22626068e-02	9.56734081e-04
1.17001190e-02	3.77261652e-03
1.04248924e-02	6.31694604e-03
8.52459474e-03	8.43861145e-03
6.12391950e-03	1.00145618e-02
3.37643823e-03	1.09569009e-02
4.54795734e-04	1.12177215e-02
-2.46012707e-03	1.07914159e-02
-5.19040254e-03	9.71436441e-03
-7.57190607e-03	8.06205912e-03
-9.46416502e-03	5.94388343e-03
-1.07586167e-02	3.49590301e-03
-1.13847919e-02	8.72142867e-04
-1.13140741e-02	-1.76509098e-03
-1.05608400e-02	-4.25523747e-03
-9.18095031e-03	-6.44923530e-03
-7.26772145e-03	-8.21841502e-03
-4.94566461e-03	-9.46199999e-03
-2.36240860e-03	-1.01127820e-02
3.20670223e-04	-1.01406566e-02
2.93851709e-03	-9.55383976e-03
5.33253913e-03	-8.39773130e-03
7.36019450e-03	-6.75153692e-03
8.90345153e-03	-4.72289241e-03
9.87561767e-03	-2.44085339e-03
1.02261458e-02	-4.77056947e-05
9.94315606e-03	2.30988501e-03
9.05355528e-03	4.48983483e-03
7.62078566e-03	6.36316874e-03
5.74037869e-03	7.82160385e-03
3.53362212e-03	8.78374628e-03
1.13975788e-03	9.19955175e-03
-1.29278787e-03	9.05281146e-03
-3.61559111e-03	8.36154924e-03
-5.68926480e-03	7.17634419e-03
-7.39179344e-03	5.57671833e-03
-8.62567106e-03	3.66584290e-03
-9.32342758e-03	1.56391353e-03
-9.45123474e-03	-5.99381969e-04
-9.01040490e-03	-2.69283285e-03
-8.03672809e-03	-4.59162427e-03
-6.59772544e-03	-6.18473052e-03
-4.78802250e-03	-7.38134825e-03
-2.72315672e-03	-8.11600130e-03
-5.32223089e-04	-8.35203542e-03
1.65017507e-03	-8.08332307e-03
3.69216941e-03	-7.33410917e-03
5.47256069e-03	-6.15704112e-03
6.88796866e-03	-4.62953402e-03
7.85877892e-03	-2.84871876e-03
8.33354881e-03	-9.25300302e-04
8.29163388e-03	1.02328764e-03
7.74390870e-03	2.88001082e-03
6.73157333e-03	4.53521573e-03
5.32315219e-03	5.89305100e-03
3.60989960e-03	6.87695692e-03
1.69991759e-03	7.43391312e-03
-2.88636282e-04	7.53721394e-03
-2.23482611e-03	7.18763242e-03
-4.02225369e-03	6.41293171e-03
-5.54597353e-03	5.26578141e-03
-6.71859944e-03	3.82022939e-03
-7.47525134e-03	2.16696252e-03
-7.77706729e-03	4.07657161e-04
-7.61309649e-03	-1.35123134e-03
-7.00048939e-03	-3.00486383e-03
-5.98300421e-03	-4.45621620e-03
-4.62794912e-03	-5.62171915e-03
-3.02177034e-03	-6.43601473e-03
-1.26457307e-03	-6.85556319e-03
5.36079806e-04	-6.86090505e-03
2.27170945e-03	-6.45746599e-03
3.83940862e-03	-5.67487916e-03
5.14789041e-03	-4.56488700e-03
6.12274654e-03	-3.19796721e-03
6.71061669e-03	-1.65889996e-03
6.88203985e-03	-4.15525269e-05
6.63284057e-03	1.55680095e-03
5.98399209e-03	3.04128375e-03
4.97998903e-03	4.32500213e-03
3.68584987e-03	5.33408638e-03
2.18294795e-03	6.01189837e-03
5.63935802e-04	6.32216894e-03
-1.07292360e-03	6.25089421e-03
-2.62967482e-03	5.80689498e-03
-4.01448416e-03	5.02102233e-03
-5.14700844e-03	3.94407258e-03
-5.96300818e-03	2.64354900e-03
-6.41794356e-03	1.19947400e-03
-6.48935554e-03	-3.00491350e-04
-6.17790821e-03	-1.76632597e-03
-5.50704890e-03	-3.11101060e-03
-4.52132457e-03	-4.25565652e-03
-3.28347082e-03	-5.13410149e-03
-1.87046107e-03	-5.69670743e-03
-3.68761553e-04	-5.91314373e-03
1.13091809e-03	-5.77400145e-03
2.53906315e-03	-5.29115370e-03
3.77265794e-03	-4.49685199e-03
4.76004409e-03	-3.44162233e-03
5.44505139e-03	-2.19109555e-03
5.79016499e-03	-8.21967318e-04
5.77855231e-03	5.82666053e-04
5.41484178e-03	1.93831554e-03
4.72461995e-03	3.16415161e-03
3.75268984e-03	4.18780082e-03
2.56020538e-03	4.94960373e-03
1.22086258e-03	5.40608460e-03
-1.83618141e-04	5.53243139e-03
-1.56844426e-03	5.32384426e-03
-2.85084021e-03	4.79567884e-03
-3.95497007e-03	3.98238242e-03
-4.81640269e-03	2.93529297e-03
-5.38585772e-03	1.71943875e-03
-5.63201537e-03	4.09535055e-04
-5.54323012e-03	-9.14578079e-04
-5.12805481e-03	-2.17278055e-03
-4.41455271e-03	-3.28950692e-03
-3.44844793e-03	-4.19828021e-03
-2.29023288e-03	-4.84567291e-03
-1.01141333e-03	-5.19445856e-03
3.09878192e-04	-5.22576685e-03
1.59363358e-03	-4.94011586e-03
2.76279754e-03	-4.35726334e-03
3.74788288e-03	-3.51489076e-03
4.49109692e-03	-2.46620450e-03
4.94973394e-03	-1.27660431e-03
5.09863405e-03	-1.96257184e-05
4.93156637e-03	1.22759355e-03
4.46145945e-03	2.38904416e-03
3.71947224e-03	3.39448271e-03
2.75296860e-03	4.18369263e-03
1.62252464e-03	4.71010853e-03
3.98155615e-04	4.94358416e-03
-8.45004034e-04	4.87213730e-03
-2.03130218e-03	4.50256859e-03
-3.08917081e-03	3.85992113e-03
-3.95544825e-03	2.98581953e-03
-4.57916020e-03	1.93579622e-03
-4.92453229e-03	7.75775293e-04
-4.97305493e-03	-4.22063962e-04
-4.72447969e-03	-1.58378447e-03
-4.19669289e-03	-2.63826845e-03
-3.42448058e-03	-3.52158967e-03
-2.45726749e-03	-4.18090997e-03
-1.35597469e-03	-4.57766078e-03
-1.89194652e-04	-4.68981581e-03
9.71077250e-04	-4.51311933e-03
2.05388897e-03	-4.06120046e-03
2.99368099e-03	-3.36457440e-03
3.73427076e-03	-2.46860103e-03
4.23222902e-03	-1.43053652e-03
4.45944346e-03	-3.15869674e-04
4.40471677e-03	8.05822155e-04
4.07430708e-03	1.86523372e-03
3.49138484e-03	2.79763433e-03
2.69444783e-03	3.54684298e-03
1.73480062e-03	4.06863017e-03
6.73262082e-04	4.33333886e-03
-4.23688077e-04	4.32756803e-03
-1.48807949e-03	4.05482323e-03
-2.45467577e-03	3.53510448e-03
-3.26498976e-03	2.80346916e-03
-3.87084083e-03	1.90767196e-03
-4.23723632e-03	9.05040715e-04
-4.34440317e-03	-1.41206401e-04
-4.18885081e-03	-1.16596457e-03
-3.78340814e-03	-2.10631153e-03
-3.15624221e-03	-2.90538645e-03
-2.34893042e-03	-3.51583788e-03
-1.41371667e-03	-3.90263075e-03
-4.10132137e-04	-4.04504580e-03
5.98800452e-04	-3.93775805e-03
1.55053643e-03	-3.59094064e-03
2.38690128e-03	-3.02940250e-03
3.05766182e-03	-2.29082882e-03
3.52355577e-03	-1.42324886e-03
3.75859592e-03	-4.81901573e-04
3.75151298e-03	4.74294983e-04
3.50625738e-03	1.38644379e-03
3.04154049e-03	2.19930492e-03
2.38945716e-03	2.86464225e-03
1.59328846e-03	3.34407798e-03
7.04634577e-04	3.61128642e-03
-2.19932256e-04	3.65340341e-03
-1.12247699e-03	3.47157863e-03
-1.94734194e-03	3.08065337e-03
-2.64458823e-03	2.50800075e-03
-3.17302465e-03	1.79161684e-03
-3.50263968e-03	9.77595806e-04
-3.61629307e-03	1.17157328e-04
-3.51057234e-03	-7.36581209e-04
-3.19577434e-03	-1.53188383e-03
-2.69502765e-03	-2.22152392e-03
-2.04262605e-03	-2.76557236e-03
-1.28169162e-03	-3.13368270e-03
-4.61326704e-04	-3.30674452e-03
3.66557024e-04	-3.27781848e-03
1.15052683e-03	-3.05231204e-03
1.84282576e-03	-2.64740262e-03
2.40227891e-03	-2.09076047e-03
2.79673217e-03	-1.41866488e-03
3.00487982e-03	-6.73641849e-04
3.01737837e-03	9.82228823e-05
2.83719150e-03	8.50125840e-04
2.47916038e-03	1.53736827e-03
1.96884253e-03	2.11999004e-03
1.34070737e-03	2.56506179e-03
6.35815288e-04	2.84850638e-03
-1.00863692e-04	2.95635231e-03
-8.23316178e-04	2.88535811e-03
-1.48735391e-03	2.64298554e-03
-2.05330576e-03	2.24673877e-03
-2.48836981e-03	1.72292358e-03
-2.76848734e-03	1.10491351e-03
-2.87963369e-03	4.31036525e-04
-2.81845982e-03	-2.57784882e-04
-2.59226058e-03	-9.20496071e-04
-2.21828801e-03	-1.51832894e-03
-1.72246833e-03	-2.01703668e-03
-1.13761631e-03	-2.38881860e-03
-5.01269870e-04	-2.61382998e-03
1.46712546e-04	-2.68119831e-03
7.66638208e-04	-2.58949749e-03
1.32139543e-03	-2.34666392e-03
1.77865208e-03	-1.96937056e-03
2.11270868e-03	-1.48190565e-03
2.30590215e-03	-9.14630306e-04
2.34948691e-03	-3.02111230e-04
2.24395344e-03	3.18958293e-04
1.99878050e-03	9.11926370e-04
1.63165095e-03	1.44231380e-03
1.16719329e-03	1.87978735e-03
6.35337649e-04	2.19986476e-03
6.93954304e-05	2.38525792e-03
-4.96014377e-04	2.42678285e-03
-1.02706414e-03	2.32379021e-03
-1.49271573e-03	2.08409810e-03
-1.86650166e-03	1.72343706e-03
-2.12798963e-03	1.26444451e-03
-2.26385232e-03	7.35271175e-04
-2.26849046e-03	1.67883196e-04
-2.14418464e-03	-4.03840003e-04
-1.90078017e-03	-9.46101085e-04
-1.55493623e-03	-1.42715813e-03
-1.12899530e-03	-1.81916259e-03
-6.49548904e-04	-2.09975696e-03
-1.45791297e-04	-2.25334155e-03
3.52237958e-04	-2.27193901e-03
8.15418252e-04	-2.15560872e-03
1.21721741e-03	-1.91238895e-03
1.53517329e-03	-1.55777225e-03
1.75210771e-03	-1.11374628e-03
1.85701060e-03	-6.07457249e-04
1.84555229e-03	-6.95755515e-05
1.72020430e-03	4.67540282e-04
1.48997112e-03	9.71772759e-04
1.16975725e-03	1.41315407e-03
7.79413048e-04	1.76564148e-03
3.42519953e-04	2.00865466e-03
-1.15011982e-04	2.12828369e-03
-5.66452488e-04	2.11809639e-03
-9.85779903e-04	1.97949673e-03
-1.34914565e-03	1.72161309e-03
-1.63619485e-03	1.36072295e-03
-1.83117285e-03	9.19248617e-04
-1.92376032e-03	4.24384117e-04
-1.90959498e-03	-9.35639456e-05
-1.79045565e-03	-6.03021500e-04
-1.57410248e-03	-1.07306638e-03
-1.27378584e-03	-1.47530552e-03
-9.07453850e-04	-1.78559576e-03
-4.96704308e-04	-1.98550330e-03
-6.55400770e-05	-2.06341266e-03
3.61002765e-04	-2.01521696e-03
7.58278292e-04	-1.84454732e-03
1.10342726e-03	-1.56252704e-03
1.37666995e-03	-1.18706562e-03
1.56242413e-03	-7.41736329e-04
1.65018602e-03	-2.54306460e-04
1.63512503e-03	2.44988567e-04
1.51835840e-03	7.25320281e-04
1.30688887e-03	1.15717497e-03
1.01320756e-03	1.51417566e-03
6.54582225e-04	1.77470490e-03
2.52069192e-04	1.92322756e-03
-1.70696999e-04	1.95123136e-03
-5.88868939e-04	1.85772701e-03
-9.77829792e-04	1.64927747e-03
-1.31463239e-03	1.33955530e-03
-1.57935066e-03	9.48457091e-04
-1.75626393e-03	5.00831446e-04
-1.83480312e-03	2.49016303e-05
-1.81020065e-03	-4.49516990e-04
-1.68380253e-03	-8.92891801e-04
-1.46302019e-03	-1.27782153e-03
-1.16092087e-03	-1.58074199e-03
-7.95476778e-04	-1.78338174e-03
-3.88514159e-04	-1.87387668e-03
3.55779034e-05	-1.84747447e-03
4.51303662e-04	-1.70678613e-03
8.33595333e-04	-1.46157105e-03
1.15933362e-03	-1.12807146e-03
1.40876109e-03	-7.27941175e-04
1.56670060e-03	-2.86838903e-04
1.62350194e-03	1.67222267e-04
1.57565564e-03	6.05662688e-04
1.42603286e-03	1.00114645e-03
1.18373321e-03	1.32929861e-03
8.63546593e-04	1.57022046e-03
4.85059720e-04	1.70970760e-03
7.14603404e-05	1.74009531e-03
-3.51887827e-04	1.66068020e-03
-7.59011530e-04	1.47769464e-03
-1.12493805e-03	1.20383956e-03
-1.42724761e-03	8.57409482e-04
-1.64746998e-03	4.61069710e-04
-1.77223615e-03	4.03674420e-05
-1.79411149e-03	-3.77924904e-04
-1.71205664e-03	-7.67526022e-04
-1.53148596e-03	-1.10431073e-03
-1.26391940e-03	-1.36781710e-03
-9.26249494e-04	-1.54250056e-03
-5.39670058e-04	-1.61865714e-03
-1.28335154e-04	-1.59296032e-03
2.82165972e-04	-1.46858195e-03
6.66420234e-04	-1.25489468e-03
1.00078524e-03	-9.66780762e-04
1.26486522e-03	-6.23597608e-04
1.44277442e-03	-2.47871616e-04
1.52410820e-03	1.36190917e-04
1.50456115e-03	5.04276705e-04
1.38615483e-03	8.33518934e-04
1.17706294e-03	1.10393090e-03
8.91048047e-04	1.29962889e-03
5.46548742e-04	1.40976855e-03
1.65478589e-04	1.42913924e-03
-2.28183872e-04	1.35838402e-03
-6.09921990e-04	1.20383818e-03
-9.56226033e-04	9.77004450e-04
-1.24605760e-03	6.93706356e-04
-1.46214093e-03	3.72981731e-04
-1.59200080e-03	3.57939531e-05
-1.62868418e-03	-2.96350990e-04
-1.57112376e-03	-6.02789396e-04
-1.42412529e-03	-8.64996423e-04
-1.19798466e-03	-1.06771207e-03
-9.07764903e-04	-1.19982749e-03
-5.72283888e-04	-1.25498029e-03
-2.12881748e-04	-1.23182772e-03
1.47950374e-04	-1.13398917e-03
4.87991098e-04	-9.69671042e-04
7.86668395e-04	-7.51008037e-04
1.02631162e-03	-4.93172275e-04
1.19319931e-03	-2.13315690e-04
1.27834065e-03	7.05801142e-05
1.27794641e-03	3.40868625e-04
1.19356609e-03	5.81341547e-04
1.03188932e-03	7.78200809e-04
8.04230881e-04	9.20841139e-04
5.25738470e-04	1.00239952e-03
2.14378698e-04	1.02004498e-03
-1.10230345e-04	9.75000187e-04
-4.28063570e-04	8.72304609e-04
-7.19930972e-04	7.20345199e-04
-9.68639937e-04	5.30195149e-04
-1.16000725e-03	3.14811755e-04
-1.28366145e-03	8.81514749e-05
-1.33359077e-03	-1.35737116e-04
-1.30840895e-03	-3.43583273e-04
-1.21132951e-03	-5.23673155e-04
-1.04985757e-03	-6.66492961e-04
-8.35225561e-04	-7.65202351e-04
-5.81614541e-04	-8.15917265e-04
-3.05214873e-04	-8.17794835e-04
-2.31886707e-05	-7.72926320e-04
2.47399353e-04	-6.86056070e-04
4.90615871e-04	-5.64154613e-04
6.92595131e-04	-4.15881563e-04
8.42322603e-04	-2.50978754e-04
9.32222413e-04	-7.96357233e-05
9.58518328e-04	8.81315172e-05
9.21352990e-04	2.43051273e-04
8.24665477e-04	3.77085341e-04
6.75842190e-04	4.83812901e-04
4.85169521e-04	5.58693932e-04
2.65128067e-04	5.99205717e-04
2.95765520e-05	6.04854362e-04
-2.07121213e-04	5.77070822e-04
-4.30971339e-04	5.19007069e-04
-6.29173633e-04	4.35252638e-04
-7.90845965e-04	3.31494600e-04
-9.07608865e-04	2.14145048e-04
-9.74000010e-04	8.99595862e-05
-9.87699770e-04	-3.43316917e-05
-9.49561185e-04	-1.52362377e-04
-8.63449917e-04	-2.58422543e-04
-7.35911012e-04	-3.47695886e-04
-5.75689112e-04	-4.16435163e-04
-3.93136551e-04	-4.62073865e-04
-1.99549064e-04	-4.83275530e-04
-6.47151918e-06	-4.79924870e-04
1.74983944e-04	-4.53066974e-04
3.34767598e-04	-4.04802114e-04
4.64434749e-04	-3.38144361e-04
5.57573169e-04	-2.56852292e-04
6.10095330e-04	-1.65239774e-04
6.20384351e-04	-6.79742987e-05
5.89291666e-04	3.01302859e-05
5.19993225e-04	1.24320341e-04
4.17718884e-04	2.10102449e-04
2.89376286e-04	2.83431285e-04
1.43095511e-04	3.40879880e-04
-1.22760359e-05	3.79786886e-04
-1.67697716e-04	3.98375446e-04
-3.14448486e-04	3.95838507e-04
-4.44600430e-04	3.72385776e-04
-5.51428624e-04	3.29248291e-04
-6.29737772e-04	2.68637755e-04
-6.76091610e-04	1.93659382e-04
-6.88937109e-04	1.08179054e-04
-6.68621556e-04	1.66479624e-05
-6.17306363e-04	-7.61094842e-05
-5.38786722e-04	-1.65136084e-04
-4.38230631e-04	-2.45599725e-04
-3.21854301e-04	-3.13055796e-04
-1.96553375e-04	-3.63699761e-04
-6.95107426e-05	-3.94594880e-04
5.21980905e-05	-4.03860361e-04
1.61981800e-04	-3.90806597e-04
2.54073675e-04	-3.56006482e-04
3.23819560e-04	-3.01295112e-04
3.67900274e-04	-2.29694319e-04
3.84478992e-04	-1.45263066e-04
3.73267937e-04	-5.28796849e-05
3.35512664e-04	4.20333135e-05
2.73896222e-04	1.33826774e-04
1.92369214e-04	2.16966142e-04
9.59153075e-05	2.86375354e-04
-9.73524335e-06	3.37761202e-04
-1.18429012e-04	3.67896387e-04
-2.23932867e-04	3.74841384e-04
-3.20279558e-04	3.58088663e-04
-4.02097253e-04	3.18617448e-04
-4.64905469e-04	2.58852914e-04
-5.05361372e-04	1.82530022e-04
-5.21442742e-04	9.44687400e-05
-5.12557068e-04	2.73650539e-07
-4.79569987e-04	-9.40234977e-05
-4.24750598e-04	-1.82355311e-04
-3.51635733e-04	-2.59018463e-04
-2.64819927e-04	-3.19054547e-04
-1.69682237e-04	-3.58585713e-04
-7.20650107e-05	-3.75081367e-04
2.20770733e-05	-3.67536527e-04
1.07037138e-04	-3.36548246e-04
1.77703787e-04	-2.84283420e-04
2.29874908e-04	-2.14338824e-04
2.60517754e-04	-1.31501772e-04
2.67958300e-04	-4.14269677e-05
2.51986937e-04	4.97487668e-05
2.13872569e-04	1.35827537e-04
1.56282886e-04	2.10977956e-04
8.31145866e-05	2.70139232e-04
-7.56694463e-07	3.09373088e-04
-8.97915443e-05	3.26138250e-04
-1.78147177e-04	3.19467538e-04
-2.60059854e-04	2.90034399e-04
-3.30224171e-04	2.40103521e-04
-3.84143843e-04	1.73368484e-04
-4.18430090e-04	9.46875271e-05
-4.31026939e-04	9.73597052e-06
-4.21347432e-04	-7.54000413e-05
-3.90310637e-04	-1.54659416e-04
-3.40276086e-04	-2.22440229e-04
-2.74879357e-04	-2.74000672e-04
-1.98779457e-04	-3.05797685e-04
-1.17335003e-04	-3.15738558e-04
-3.62313545e-05	-3.03327024e-04
3.89154027e-05	-2.69693035e-04
1.02949869e-04	-2.17503913e-04
1.51536446e-04	-1.50763261e-04
1.81460557e-04	-7.45123172e-05
1.90850304e-04	5.54434632e-06
1.79302502e-04	8.34612167e-05
1.47903799e-04	1.53491160e-04
9.91451418e-05	2.10509164e-04
3.67355838e-05	2.50389114e-04
-3.46712165e-05	2.70305626e-04
-1.09818025e-04	2.68938526e-04
-1.83227795e-04	2.46564774e-04
-2.49602146e-04	2.05031036e-04
-3.04205395e-04	1.47609023e-04
-3.43205963e-04	7.87445020e-05
-3.63950097e-04	3.71889639e-06
-3.65147809e-04	-7.17510596e-05
-3.46957461e-04	-1.41945428e-04
-3.10962952e-04	-2.01572366e-04
-2.60045467e-04	-2.46166081e-04
-1.98159661e-04	-2.72421414e-04
-1.30031277e-04	-2.78439820e-04
-6.07991018e-05	-2.63868206e-04
4.37169164e-06	-2.29920237e-04
6.06756432e-05	-1.79278631e-04
1.04023487e-04	-1.15886030e-04
1.31342260e-04	-4.46405145e-05
1.40796626e-04	2.89809071e-05
1.31915079e-04	9.93419981e-05
1.05611956e-04	1.61078072e-04
6.41042020e-05	2.09504891e-04
1.07298707e-05	2.40974438e-04
-5.03171740e-05	2.53150378e-04
-1.14315491e-04	2.45182255e-04
-1.76381648e-04	2.17765228e-04
-2.31844813e-04	1.73080980e-04
-2.76601456e-04	1.14624612e-04
-3.07422957e-04	4.69310813e-05
-3.22192718e-04	-2.47774917e-05
-3.20054983e-04	-9.49962492e-05
-3.01464544e-04	-1.58362395e-04
-2.68134303e-04	-2.10067473e-04
-2.22885647e-04	-2.46225253e-04
-1.69414202e-04	-2.64166862e-04
-1.11990016e-04	-2.62640498e-04
-5.51163331e-05	-2.41900504e-04
-3.17413120e-06	-2.03679278e-04
3.99194127e-05	-1.51044573e-04
7.10116936e-05	-8.81537271e-05
8.79512681e-05	-1.99243620e-05
8.97421081e-05	4.83524202e-05
7.66040564e-05	1.11425887e-04
4.99355852e-05	1.64494069e-04
1.21828049e-05	2.03574720e-04
-3.33738459e-05	2.25809904e-04
-8.28972618e-05	2.29680566e-04
-1.32312661e-04	2.15114623e-04
-1.77641707e-04	1.83480558e-04
-2.15324514e-04	1.37467555e-04
-2.42503455e-04	8.08622233e-05
-2.57245968e-04	1.82400741e-05
-2.58688671e-04	-4.54033552e-05
-2.47091623e-04	-1.05052127e-04
-2.23799021e-04	-1.56068336e-04
-1.91110287e-04	-1.94557602e-04
-1.52072905e-04	-2.17672601e-04
-1.10214739e-04	-2.23830682e-04
-6.92385140e-05	-2.12828535e-04
-3.27042099e-05	-1.85845227e-04
-3.72602247e-06	-1.45333877e-04
1.52907052e-05	-9.48112104e-05
2.28505740e-05	-3.85624451e-05
1.84904389e-05	1.87142619e-05
2.81273747e-06	7.22947559e-05
-2.25728919e-05	1.17815671e-04
-5.51947318e-05	1.51629604e-04
-9.19385597e-05	1.71099828e-04
-1.29323084e-04	1.74810667e-04
-1.63807867e-04	1.62676531e-04
-1.92107529e-04	1.35940896e-04
-2.11485348e-04	9.70655071e-05
-2.20000966e-04	4.95190393e-05
-2.16690629e-04	-2.51729641e-06
-2.01663921e-04	-5.45029143e-05
-1.76107918e-04	-1.01920639e-04
-1.42197413e-04	-1.40657497e-04
-1.02917829e-04	-1.67352002e-04
-6.18148882e-05	-1.79679097e-04
-2.26914759e-05	-1.76548967e-04
1.07231553e-05	-1.58202960e-04
3.51040077e-05	-1.26198250e-04
4.78325907e-05	-8.32820323e-05
4.72445759e-05	-3.31651461e-05
3.28008225e-05	1.97866308e-05
5.16582277e-06	7.09184706e-05
-3.38148775e-05	1.15679551e-04
-8.12384200e-05	1.50010813e-04
-1.33361217e-04	1.70695173e-04
-1.85892172e-04	1.75640768e-04
-2.34339643e-04	1.64073121e-04
-2.74384390e-04	1.36619391e-04
-3.02248024e-04	9.52766064e-05
-3.15026306e-04	4.32652642e-05
-3.10958896e-04	-1.52209103e-05
-2.89611859e-04	-7.53495996e-05
-2.51955899e-04	-1.32042365e-04
-2.00331495e-04	-1.80393370e-04
-1.38301178e-04	-2.16080281e-04
-7.03983727e-05	-2.35733530e-04
-1.79083262e-06	-2.37233140e-04
6.21160301e-05	-2.19907866e-04
1.16105254e-04	-1.84619054e-04
1.55570238e-04	-1.33720798e-04
1.76898490e-04	-7.08978937e-05
1.77785672e-04	-8.93036924e-07
1.57453369e-04	7.08562106e-05
1.16751228e-04	1.38642610e-04
5.81329377e-05	1.96943170e-04
-1.44945795e-05	2.40865668e-04
-9.60393887e-05	2.66551798e-04
-1.80591293e-04	2.71504035e-04
-2.61860137e-04	2.54809034e-04
-3.33652578e-04	2.17238354e-04
-3.90350675e-04	1.61216890e-04
-4.27354925e-04	9.06598406e-05
-4.41456576e-04	1.06895331e-05
-4.31109104e-04	-7.27468918e-05
-3.96576161e-04	-1.53329837e-04
-3.39942666e-04	-2.24854687e-04
-2.64986224e-04	-2.81716251e-04
-1.76916881e-04	-3.19352008e-04
-8.20036254e-05	-3.34608852e-04
1.28849710e-05	-3.26003782e-04
1.00791554e-04	-2.93857109e-04
1.75193475e-04	-2.40286603e-04
2.30498803e-04	-1.69061914e-04
2.62476456e-04	-8.53295674e-05
2.68586789e-04	4.77089905e-06
2.48186396e-04	9.45704039e-05
2.02590408e-04	1.77377704e-04
1.34986473e-04	2.46991358e-04
5.02060363e-05	2.98176377e-04
-4.56303959e-05	3.27068247e-04
-1.45567468e-04	3.31472561e-04
-2.42334297e-04	3.11036556e-04
-3.28889342e-04	2.67278838e-04
-3.98949100e-04	2.03474658e-04
-4.47460017e-04	1.24405427e-04
-4.70977271e-04	3.59918509e-05
-4.67921185e-04	-5.51607870e-05
-4.38691460e-04	-1.42269712e-04
-3.85630412e-04	-2.18894510e-04
-3.12838092e-04	-2.79429106e-04
-2.25853684e-04	-3.19527458e-04
-1.31227977e-04	-3.36429764e-04
-3.60201623e-05	-3.29163891e-04
5.27418944e-05	-2.98606602e-04
1.28595979e-04	-2.47400252e-04
1.86132986e-04	-1.79732102e-04
2.21399804e-04	-1.00994234e-04
2.32186630e-04	-1.73514979e-05
2.18176863e-04	6.47478444e-05
1.80948603e-04	1.39079691e-04
1.23828499e-04	2.00129443e-04
5.16103339e-05	2.43516628e-04
-2.98385996e-05	2.66325293e-04
-1.14051502e-04	2.67314363e-04
-1.94478347e-04	2.46991906e-04
-2.65003135e-04	2.07548257e-04
-3.20420944e-04	1.52654396e-04
-3.56836950e-04	8.71428068e-05
-3.71956053e-04	1.65975551e-05
-3.65240663e-04	-5.31124608e-05
-3.37924886e-04	-1.16318589e-04
-2.92885039e-04	-1.68016004e-04
-2.34378028e-04	-2.04267843e-04
-1.67669802e-04	-2.22516957e-04
-9.85849680e-05	-2.21780033e-04
-3.30149759e-05	-2.02708584e-04
2.35744480e-05	-1.67512358e-04
6.65959796e-05	-1.19752121e-04
9.27162236e-05	-6.40195926e-05
1.00123239e-04	-5.53169781e-06
8.86641730e-05	5.03265339e-05
5.98418816e-05	9.84718076e-05
1.66710967e-05	1.34565377e-04
-3.65936083e-05	1.55391261e-04
-9.48351261e-05	1.59137607e-04
-1.52524635e-04	1.45556966e-04
-2.04207934e-04	1.15991324e-04
-2.44986197e-04	7.32590886e-05
-2.70950326e-04	2.14128240e-05
-2.79531763e-04	-3.46124744e-05
-2.69739409e-04	-8.94313649e-05
-2.42261646e-04	-1.37683973e-04
-1.99423635e-04	-1.74515723e-04
-1.45002141e-04	-1.96019723e-04
-8.39121302e-05	-1.99603445e-04
-2.17903185e-05	-1.84247238e-04
3.54902097e-05	-1.50630926e-04
8.23339998e-05	-1.01115531e-04
1.13922601e-04	-3.95791786e-05
1.26656721e-04	2.88815323e-05
1.18502736e-04	9.83618854e-05
8.92125709e-05	1.62638616e-04
4.03960366e-05	2.15698952e-04
-2.45633155e-05	2.52265388e-04
-1.00744891e-04	2.68272004e-04
-1.82063627e-04	2.61251329e-04
-2.61750216e-04	2.30597387e-04
-3.32901300e-04	1.77680153e-04
-3.89055537e-04	1.05798408e-04
-4.24748394e-04	1.99710398e-05
-4.35999450e-04	-7.34198536e-05
-4.20690561e-04	-1.67108328e-04
-3.78801381e-04	-2.53510100e-04
-3.12479700e-04	-3.25330117e-04
-2.25937045e-04	-3.76163773e-04
-1.25173995e-04	-4.01042865e-04
-1.75535105e-05	-3.96880829e-04
8.87467685e-05	-3.62779027e-04
1.85361959e-04	-3.00166223e-04
2.64398602e-04	-2.12756247e-04
3.19072614e-04	-1.06323094e-04
3.44275236e-04	1.16927260e-05
3.37020475e-04	1.32719028e-04
2.96736111e-04	2.47688715e-04
2.25372033e-04	3.47730335e-04
1.27313707e-04	4.24859181e-04
9.10375241e-06	4.72614694e-04
-1.21010242e-04	4.86593199e-04
-2.53669488e-04	4.64832379e-04
-3.79095593e-04	4.08014821e-04
-4.87827823e-04	3.19471610e-04
-5.71449504e-04	2.04982318e-04
-6.23247064e-04	7.23835608e-05
-6.38749633e-04	-6.89865550e-05
-6.16105729e-04	-2.08967657e-04
-5.56265650e-04	-3.37329364e-04
-4.62952905e-04	-4.44539638e-04
-3.42424144e-04	-5.22490342e-04
-2.03033506e-04	-5.65123748e-04
-5.46325661e-05	-5.68910795e-04
9.21498682e-05	-5.33142865e-04
2.26694122e-04	-4.60012868e-04
3.39182617e-04	-3.54477521e-04
4.21338824e-04	-2.23909511e-04
4.67055296e-04	-7.75645314e-05
4.72861996e-04	7.40973383e-05
4.38198156e-04	2.20184959e-04
3.65465798e-04	3.50185573e-04
2.59859782e-04	4.54748686e-04
1.28986471e-04	5.26384380e-04
-1.77005581e-05	5.60022412e-04
-1.69605103e-04	5.53388995e-04
-3.15779582e-04	5.07172151e-04
-4.45742498e-04	4.24962749e-04
-5.50259525e-04	3.12975729e-04
-6.22028349e-04	1.79572983e-04
-6.56214812e-04	3.46247909e-05
-6.50799421e-04	-1.11240799e-04
-6.06708013e-04	-2.47442545e-04
-5.27717164e-04	-3.64242334e-04
