# Supplementary material for: Observation of angular momentum transfer among crystal lattice modes
Source: Nat Phys. 2026 May 12;22(7):1100–6. doi: 10.1038/s41567-026-03274-8 (PMC13423836; doi:10.1038/s41567-026-03274-8)
Supplement: Supplementary file 13 — Source data for Extended Data Fig. 4a–m. [file 41567_2026_3274_MOESM13_ESM.zip › extended_fig4h_TKE_trajectory_RCP-THz.txt]

Vectorial trajectory of TKE signal for RCP THz excitation
TKE at probe 45 (a.u.)	TKE at probe 0 (a.u.)
5.41852632e-04	7.69680579e-05
-1.34449368e-04	-5.47754942e-04
2.17602632e-04	1.00892316e-03
-2.15114368e-04	9.72835858e-04
4.20834632e-04	5.74540058e-04
-2.41864368e-04	-1.37138942e-04
-4.41803368e-04	-8.50049421e-05
-8.91046368e-04	5.39276058e-04
-8.05709368e-04	-4.24394211e-06
-1.27946637e-03	2.33898058e-04
-8.35363684e-05	-2.30139421e-05
9.98416632e-04	4.64881058e-04
6.34613632e-04	6.02707058e-04
2.72610632e-04	-2.83462942e-04
-1.19630368e-04	1.88885058e-04
-2.54255368e-04	-7.14579942e-04
5.79712632e-04	-9.42454942e-04
2.37018632e-04	-9.82677942e-04
1.74604632e-04	-8.99109421e-05
9.31461632e-04	-7.75702942e-04
7.96220632e-04	2.08299058e-04
-1.23816337e-03	8.68640579e-05
-6.86934368e-04	-9.62231942e-04
-7.69844368e-04	-1.48484694e-03
-8.30736842e-06	-5.98848942e-04
-7.34813368e-04	3.92470058e-04
-1.43750368e-04	4.32880058e-04
-5.92047368e-04	-1.13674942e-04
-5.72865368e-04	1.34103096e-03
-2.90466368e-04	8.85821058e-04
1.49162632e-04	8.31905789e-06
-1.67027937e-03	-1.63726942e-04
-1.06456437e-03	5.40508058e-04
1.63073632e-04	-7.92267942e-04
3.60474632e-04	1.75299058e-04
-1.21204037e-03	-4.25537942e-04
-1.21611737e-03	-3.95704942e-04
-4.38446368e-04	-4.87176942e-04
-5.40334368e-04	-4.10781942e-04
-5.46432368e-04	-8.90214942e-04
-1.61453368e-04	-4.91416942e-04
1.12874963e-03	-7.56679421e-05
3.67557632e-04	6.69072058e-04
5.55976632e-04	5.51654058e-04
9.78419632e-04	-1.33480894e-03
-4.75833684e-05	2.70805789e-06
-7.58662368e-04	-1.65673942e-04
-1.15858937e-03	-8.06360942e-04
-8.52363684e-05	7.38602058e-04
6.48949632e-04	2.76935058e-04
2.68769632e-04	7.24263058e-04
-8.06946368e-04	4.34335058e-04
-7.36724368e-04	-8.65735942e-04
-6.12039368e-04	-1.08157494e-03
7.15788632e-04	-7.12741942e-04
-1.13179237e-03	5.48702058e-04
-1.08638037e-03	9.15411058e-04
4.01694632e-04	9.63982358e-04
4.87210632e-04	2.87053058e-04
-1.88025368e-04	-8.83283942e-04
2.30375632e-04	2.48237058e-04
9.41486316e-05	2.02528058e-04
-2.08812368e-04	-8.92307942e-04
-3.42863684e-05	-6.41221942e-04
-1.41402637e-03	-2.23800942e-04
-5.74605368e-04	3.74239058e-04
7.53124632e-04	5.12123058e-04
5.68839632e-04	4.73155058e-04
-9.48985368e-04	-1.16329294e-03
2.45798632e-04	8.29532058e-04
1.61616163e-03	9.74246558e-04
-1.12314368e-04	4.00630579e-05
-2.65131368e-04	4.52712058e-04
8.13933632e-04	5.61532058e-04
-2.97268368e-04	-7.43582942e-04
-7.02092368e-04	1.04736216e-03
-3.81886368e-04	1.74624058e-04
-1.19684037e-03	-5.89398942e-04
-6.26439368e-04	3.15900579e-05
1.68699632e-04	-3.28707942e-04
-7.92194368e-04	6.22300579e-05
-7.14352368e-04	6.82010058e-04
-6.43043368e-04	-7.45985942e-04
1.87263632e-04	-5.30834942e-04
9.49946632e-04	4.99014058e-04
6.81393632e-04	6.01012058e-04
-6.09813684e-05	4.18880058e-04
-3.12440368e-04	5.64605058e-04
-1.39145368e-04	-1.30671942e-04
-1.80453368e-04	5.96152058e-04
1.30598632e-04	8.10630058e-04
-1.31182368e-04	3.57178058e-04
2.11679632e-04	-9.08453942e-04
-1.43285368e-04	7.37508058e-04
-1.52028937e-03	7.19677058e-04
-9.32056368e-04	3.72521058e-04
6.57914632e-04	-8.12500942e-04
-4.62062368e-04	3.56122058e-04
-1.00440437e-03	9.55046158e-04
1.11540632e-04	3.22570058e-04
1.19522632e-04	-1.69069421e-05
3.55834632e-04	-6.22771942e-04
1.78335963e-03	2.13649058e-04
5.65705632e-04	-7.76289942e-04
-1.22723368e-04	1.57705789e-06
-1.48340937e-03	1.51907058e-04
-1.28202437e-03	8.92887058e-04
-2.69870368e-04	4.19873058e-04
6.83697632e-04	-2.03192942e-04
9.25161632e-04	-4.39302942e-04
-7.35115368e-04	3.82185058e-04
-2.91954368e-04	3.90324058e-04
4.41006632e-04	-5.58905942e-04
-1.19873684e-05	8.67360579e-05
4.00786632e-04	1.17918058e-04
2.08605632e-04	1.03634066e-03
1.74012632e-04	1.25564536e-03
-2.32835368e-04	-3.16287942e-04
-5.69509368e-04	-7.70554942e-04
-7.25221368e-04	-2.77733942e-04
-1.88435368e-04	7.45613058e-04
-2.11061368e-04	-2.09534942e-04
4.43396316e-05	9.44879958e-04
-3.47395368e-04	6.72320058e-04
-2.84773684e-05	1.30189058e-04
2.76445632e-04	-1.02120942e-04
2.47276316e-05	4.70640058e-04
8.58918632e-04	-5.80139421e-05
4.07522632e-04	3.19928058e-04
-8.19259368e-04	7.58980579e-05
-6.37338368e-04	3.56676058e-04
-6.83448368e-04	-8.08789421e-05
5.70818632e-04	3.72941058e-04
1.50089632e-04	9.69850579e-05
-7.76453368e-04	1.03385526e-03
3.14736316e-05	-1.15058794e-03
-6.54846368e-04	-8.26115942e-04
1.12722763e-03	-8.66272942e-04
6.66977632e-04	-1.34219194e-03
-3.54050368e-04	1.97911058e-04
3.60956632e-04	-3.31996942e-04
6.19157632e-04	3.61675058e-04
4.41566632e-04	-1.50171294e-03
-2.59030368e-04	-2.18656294e-03
4.31562632e-04	-6.49314942e-04
-7.52179368e-04	-2.44824942e-04
9.18333632e-04	5.74477058e-04
4.44639632e-04	-2.82701942e-04
8.15836316e-05	-6.09404942e-04
1.73103632e-04	-9.53739942e-04
-9.52518368e-04	-1.95765394e-03
-5.56133684e-05	-1.03773942e-04
-2.00917368e-04	8.78300058e-04
1.10178963e-03	-2.23237942e-04
-9.27173368e-04	4.60976058e-04
2.25766632e-04	5.80430058e-04
-1.22030537e-03	3.70709058e-04
-5.02341368e-04	2.09155058e-04
-1.06848737e-03	1.57944896e-03
-9.87653684e-05	4.47053058e-04
-2.88078368e-04	1.11990058e-04
-7.52252368e-04	2.10654058e-04
-1.14576368e-04	-1.36386942e-04
-1.91696368e-04	-8.46102942e-04
1.70874463e-03	2.78275058e-04
2.56010632e-04	1.39242016e-03
6.70026632e-04	-6.99953942e-04
6.95669632e-04	2.42432058e-04
-3.52772368e-04	-2.30035942e-04
-3.79318368e-04	-1.02619594e-03
-4.89006368e-04	4.38057058e-04
-1.63656637e-03	1.48304906e-03
-5.49647368e-04	-2.85189421e-05
2.29414632e-04	-2.18983942e-04
8.10421632e-04	1.65382058e-04
-4.73701368e-04	-9.13991942e-04
9.67445632e-04	3.35125058e-04
-1.17345137e-03	5.65680058e-04
-2.21974337e-03	-8.57465942e-04
-3.57069368e-04	-5.67749421e-05
-3.76097368e-04	1.52093436e-03
-3.19195368e-04	1.33433476e-03
8.84676632e-04	1.11294076e-03
7.02200632e-04	1.69499236e-03
-6.26764368e-04	1.35274696e-03
1.05152063e-03	2.52465058e-04
1.19299463e-03	1.50103156e-03
-1.40893237e-03	5.71168058e-04
-1.22827937e-03	-7.01765942e-04
5.10228632e-04	-6.10510942e-04
1.12855763e-03	7.09398058e-04
-4.40204368e-04	2.41961058e-04
-7.85467368e-04	-1.10519894e-03
-9.11252368e-04	-1.24767942e-04
-5.66555368e-04	-1.80908942e-04
1.28763763e-03	-2.55647942e-04
1.43085963e-03	2.75626058e-04
8.16536316e-05	-3.23655942e-04
-2.83026368e-04	9.00970058e-04
4.46744632e-04	-2.68136942e-04
5.44770632e-04	-2.31567942e-04
1.23800263e-03	-4.18119421e-05
-3.86342368e-04	-6.15579421e-05
-4.15202368e-04	1.96944861e-03
8.97132632e-04	1.36208266e-03
2.71477632e-04	3.08924058e-04
-2.33787368e-04	1.42818058e-04
-2.95651368e-04	-9.85954942e-04
2.57280632e-04	-2.82456942e-04
-5.46928368e-04	7.44874058e-04
-7.99133684e-05	9.22848058e-04
-3.79154368e-04	1.04843846e-03
-8.44344368e-04	-4.93304942e-04
9.59719632e-04	-6.74897942e-04
1.73048563e-03	1.85588141e-03
-1.73997368e-04	1.76265966e-03
4.77938632e-04	3.10908058e-04
5.58528632e-04	-5.14360942e-04
-1.69387368e-04	2.82902058e-04
-6.48593684e-05	9.30500058e-04
7.56423632e-04	9.69950579e-05
-2.43367368e-04	2.14865058e-04
-6.14731368e-04	-3.31718942e-04
-3.03930368e-04	-7.33463942e-04
2.41992632e-04	1.57950579e-05
2.80206632e-04	1.12267058e-04
-6.14381368e-04	-2.63582942e-04
2.58701632e-04	5.47635058e-04
5.47859632e-04	3.85633058e-04
1.37077463e-03	2.16593058e-04
-5.44124368e-04	-1.11281942e-04
-2.96849368e-04	-2.51470942e-04
-3.30470368e-04	-1.37891494e-03
-9.07705368e-04	3.94270579e-05
-1.51153368e-04	7.15340579e-05
-3.43955368e-04	-8.51386942e-04
-7.31595368e-04	-2.57433942e-04
-1.88853437e-03	-7.03682942e-04
-3.11680368e-04	1.77217058e-04
2.42527632e-04	7.09710579e-05
7.10161632e-04	-8.62068942e-04
3.11436632e-04	-4.71887942e-04
-1.50118368e-04	5.66689058e-04
-4.45990368e-04	-1.16841094e-03
-6.62568368e-04	-1.54929794e-03
9.18086316e-05	-2.08133294e-03
-6.44596368e-04	-1.35242994e-03
-1.89504368e-04	-1.74143594e-03
-1.70046368e-04	-6.97853942e-04
2.31924763e-03	-6.40692942e-04
1.26254963e-03	-1.36344594e-03
1.67805363e-03	-2.01041094e-03
8.89758632e-04	-6.34846942e-04
1.14944363e-03	-5.44724942e-04
1.86939632e-04	-2.32516494e-03
1.69246632e-04	-1.25733994e-03
1.76410163e-03	-8.67479421e-05
1.79452363e-03	-1.65634794e-03
7.77362632e-04	-5.39460942e-04
2.69934632e-04	-1.52215194e-03
1.16503363e-03	-2.89235942e-04
6.18176316e-05	-9.82076942e-04
4.59626316e-05	2.01447058e-04
-4.88510368e-04	1.54145506e-03
5.23148632e-04	-5.10262942e-04
3.22952632e-04	-2.51309942e-04
-2.96689368e-04	-1.94211294e-03
1.86640632e-04	-1.88312194e-03
-2.45478368e-04	-1.41383294e-03
-1.27934368e-04	-6.59664942e-04
-1.00330837e-03	-1.00071994e-03
2.99219632e-04	-2.06389594e-03
1.81950632e-04	-1.74476894e-03
-1.26063737e-03	-3.33553294e-03
-1.26067037e-03	-1.83376994e-03
1.72286632e-04	-2.83406594e-03
-2.63975368e-04	-2.98177594e-03
7.11093632e-04	-1.85606494e-03
4.39060632e-04	-6.50348942e-04
1.40279663e-03	-1.31166694e-03
5.30715632e-04	-3.04843794e-03
6.96021632e-04	-1.22976394e-03
2.89219063e-03	-1.87038794e-03
2.49659563e-03	-1.73788394e-03
1.49102863e-03	-1.12060994e-03
1.90632363e-03	-8.43475942e-04
7.14787632e-04	9.34226358e-04
1.27952632e-04	7.57387058e-04
-3.02727368e-04	-1.12799421e-05
-9.71294368e-04	5.43524058e-04
-1.39061437e-03	1.91840058e-04
-1.35967337e-03	-1.22658394e-03
-2.10906637e-03	-1.37742394e-03
-2.08184837e-03	-1.28365942e-04
-1.84505137e-03	-1.54933594e-03
-2.07920537e-03	-2.32992194e-03
-1.60293237e-03	-3.05487894e-03
-1.04635537e-03	-1.79078194e-03
-1.28632937e-03	-3.93663094e-03
-7.81105368e-04	-3.67733894e-03
-1.11974237e-03	-2.88646494e-03
-4.22910368e-04	-3.95332994e-03
-7.88580368e-04	-3.21001294e-03
-7.46881368e-04	-1.16477994e-03
8.08438632e-04	-2.41490794e-03
6.85171632e-04	-2.59787494e-03
7.64069632e-04	-2.99267394e-03
6.34597632e-04	-1.44659994e-03
-1.75261368e-04	-8.63229421e-05
1.07795663e-03	-6.84230942e-04
1.31085863e-03	-8.09959421e-05
-1.24197437e-03	2.34146058e-04
-1.12525537e-03	-4.18928942e-04
-9.62188368e-04	-6.04748942e-04
1.61007632e-04	-8.15254942e-04
-5.26504368e-04	-2.00632094e-03
-1.29132737e-03	-1.51200394e-03
-1.74064237e-03	-2.06284394e-03
-2.33427637e-03	-3.14260394e-03
-1.66628737e-03	-3.15544694e-03
-1.82640037e-03	-4.71308694e-03
-4.58249368e-04	-4.50306094e-03
6.77476632e-04	-3.84321494e-03
1.34871163e-03	-4.25203394e-03
1.40637363e-03	-3.39411894e-03
1.64790163e-03	-3.59541794e-03
2.11094363e-03	-3.61156494e-03
3.31031563e-03	-3.52678494e-03
4.26294563e-03	-4.78528594e-03
3.61610663e-03	-3.93361394e-03
4.03715663e-03	-3.33929694e-03
4.44733863e-03	-3.05969094e-03
3.62820163e-03	-2.42971794e-03
3.24515763e-03	-3.13304094e-03
3.76406863e-03	-1.19322994e-03
3.95772463e-03	-1.91079994e-03
3.44044463e-03	-2.24661994e-03
4.27686463e-03	-2.78048594e-03
4.02851963e-03	-3.09837694e-03
3.20719163e-03	-2.11682094e-03
2.83825863e-03	-2.11665694e-03
3.08218063e-03	-3.56164694e-03
3.01099963e-03	-4.15145894e-03
4.59461863e-03	-4.14315294e-03
3.55635363e-03	-3.19288494e-03
4.18012763e-03	-2.66064294e-03
4.32129663e-03	-2.15322394e-03
4.27194363e-03	-1.13675894e-03
4.56395963e-03	-2.18585942e-04
3.94740463e-03	9.47045258e-04
3.35816363e-03	3.07190606e-03
2.06640863e-03	4.60574606e-03
1.84546563e-03	5.23167706e-03
8.48728632e-04	5.65008106e-03
-4.57696368e-04	6.91615706e-03
-2.46187437e-03	5.92279206e-03
-5.06570937e-03	5.22265306e-03
-5.58299937e-03	3.53125706e-03
-7.26469937e-03	1.24272306e-03
-7.15052937e-03	-4.65512594e-03
-7.35941937e-03	-8.51741894e-03
-7.22359937e-03	-1.22458089e-02
-6.30440937e-03	-1.87038389e-02
-4.34758937e-03	-2.40379789e-02
-1.52449837e-03	-3.23868089e-02
4.18635563e-03	-3.95637089e-02
1.00237796e-02	-4.65579789e-02
1.78596806e-02	-5.31026789e-02
2.72060706e-02	-5.98844589e-02
3.51537706e-02	-6.26631889e-02
4.44344306e-02	-6.53835389e-02
5.50249506e-02	-6.61030889e-02
6.18136806e-02	-6.48907889e-02
7.00129806e-02	-6.32303689e-02
8.28080306e-02	-5.85068189e-02
9.32033806e-02	-4.98555089e-02
1.01923581e-01	-4.12335789e-02
1.05509831e-01	-2.91317089e-02
1.07764441e-01	-1.58038689e-02
1.06551041e-01	-4.69236194e-03
1.04533261e-01	8.14345506e-03
9.89462406e-02	2.23645711e-02
8.83303706e-02	3.46230111e-02
7.18148306e-02	4.62423911e-02
5.54207506e-02	5.48811211e-02
3.32741806e-02	5.89996111e-02
1.20425836e-02	5.90814711e-02
-7.24870937e-03	5.51084411e-02
-1.97181994e-02	4.56710011e-02
-3.52913094e-02	3.27014611e-02
-5.02709594e-02	1.28372811e-02
-5.94095194e-02	-3.84998194e-03
-6.32301094e-02	-2.66039589e-02
-6.25995294e-02	-5.20818089e-02
-5.07228894e-02	-7.91217589e-02
-3.66035294e-02	-9.65427489e-02
-1.91070494e-02	-1.11887819e-01
7.32337632e-04	-1.21888019e-01
1.77639206e-02	-1.27293319e-01
4.39573106e-02	-1.25635219e-01
6.86301906e-02	-1.19396019e-01
9.48529406e-02	-1.03768119e-01
1.16040441e-01	-8.16619289e-02
1.27755341e-01	-5.37145289e-02
1.31855041e-01	-2.37084189e-02
1.29890141e-01	3.97202706e-03
1.21362041e-01	3.27707511e-02
1.06085841e-01	5.63385411e-02
8.34371206e-02	7.48341511e-02
5.61711606e-02	8.81369911e-02
2.20603506e-02	9.17756511e-02
-1.65738794e-02	8.81947611e-02
-4.43733094e-02	7.74989611e-02
-6.72221694e-02	6.16713511e-02
-8.39776894e-02	3.49700211e-02
-9.38371394e-02	1.44084711e-02
-1.01386059e-01	-1.82118389e-02
-9.92613594e-02	-4.60672489e-02
-8.60378994e-02	-6.99466989e-02
-6.66446894e-02	-9.58834589e-02
-4.12480894e-02	-1.11400019e-01
-8.16852937e-03	-1.24686719e-01
1.96070806e-02	-1.27076719e-01
4.43063106e-02	-1.15759619e-01
6.67935806e-02	-1.02179819e-01
8.56837906e-02	-8.05270489e-02
1.08405041e-01	-5.70073389e-02
1.18495941e-01	-3.32948089e-02
1.20444741e-01	-6.03619421e-05
1.07815641e-01	3.17350111e-02
9.10035206e-02	6.33176611e-02
6.95012906e-02	8.57792511e-02
4.70407806e-02	9.69872311e-02
2.28855706e-02	1.01573321e-01
-2.46038337e-03	1.00661631e-01
-3.18304294e-02	8.98622311e-02
-5.98067294e-02	7.98060811e-02
-8.56496494e-02	5.28689611e-02
-1.02668659e-01	2.74341211e-02
-1.08624959e-01	-7.23739894e-03
-1.07669159e-01	-3.66943789e-02
-1.01533059e-01	-7.32326689e-02
-9.05844494e-02	-9.68817189e-02
-7.13995894e-02	-1.14630419e-01
-4.46093294e-02	-1.30600519e-01
-8.73276937e-03	-1.40079819e-01
2.93538306e-02	-1.39167919e-01
6.53211506e-02	-1.27973719e-01
9.70522206e-02	-1.09889319e-01
1.14248041e-01	-8.57335989e-02
1.27747841e-01	-5.47067289e-02
1.36278541e-01	-2.59148889e-02
1.37925441e-01	3.27257906e-03
1.34707741e-01	3.09615411e-02
1.24191541e-01	6.15905911e-02
9.64573606e-02	8.13631211e-02
6.83424606e-02	9.83614511e-02
3.28307806e-02	1.10989681e-01
-3.59459637e-03	1.10290981e-01
-2.98109394e-02	1.04608481e-01
-5.37665194e-02	9.08853011e-02
-7.68811594e-02	7.18597811e-02
-9.48628594e-02	4.30255711e-02
-1.11173959e-01	1.05617571e-02
-1.15698059e-01	-2.14715289e-02
-1.08639059e-01	-5.36653789e-02
-9.50432594e-02	-7.80024889e-02
-7.26429894e-02	-1.01925819e-01
-5.05914994e-02	-1.18699219e-01
-2.64758094e-02	-1.26450019e-01
-2.86820037e-03	-1.29617619e-01
3.12813206e-02	-1.24559719e-01
5.96173906e-02	-1.11534619e-01
8.41621706e-02	-9.20521989e-02
1.02864601e-01	-6.42193089e-02
1.18658241e-01	-3.63084589e-02
1.23662141e-01	-8.02760794e-03
1.15406041e-01	2.49619311e-02
1.06132041e-01	4.77125811e-02
8.72695506e-02	7.01091511e-02
6.85829906e-02	8.85507611e-02
4.46726606e-02	1.02800781e-01
1.21528676e-02	1.09136081e-01
-2.22681494e-02	1.03516381e-01
-5.56815894e-02	9.22033911e-02
-7.87972594e-02	7.14193611e-02
-9.63523594e-02	5.46817811e-02
-1.08674559e-01	2.77978711e-02
-1.14334259e-01	3.65213406e-03
-1.11919359e-01	-2.77012289e-02
-9.99822594e-02	-5.81808589e-02
-8.02308194e-02	-8.61551389e-02
-5.45794194e-02	-1.03956919e-01
-2.85342594e-02	-1.20141619e-01
-4.88221937e-03	-1.25451419e-01
2.08397206e-02	-1.23209219e-01
4.50846606e-02	-1.15587319e-01
7.64999706e-02	-1.07222919e-01
9.11715406e-02	-8.82838289e-02
1.05874221e-01	-6.48651289e-02
1.12212141e-01	-3.92194789e-02
1.13250541e-01	-2.75386594e-03
1.01104761e-01	2.74148311e-02
8.64868906e-02	5.33332611e-02
6.01122306e-02	7.66009411e-02
4.11509506e-02	9.06277611e-02
1.59609826e-02	9.73953111e-02
-1.32560894e-02	9.91124211e-02
-4.13751194e-02	9.55742911e-02
-6.76612994e-02	7.96290111e-02
-8.93012394e-02	6.22342511e-02
-1.02683159e-01	3.94423411e-02
-1.05818759e-01	5.56673706e-03
-1.08497359e-01	-1.77974989e-02
-1.05080359e-01	-5.04190589e-02
-9.73452594e-02	-6.29086089e-02
-8.01070094e-02	-8.48793589e-02
-5.73285194e-02	-9.83431189e-02
-2.85255594e-02	-1.08672919e-01
-2.72479237e-03	-1.13630419e-01
2.39441806e-02	-1.11796219e-01
4.58913206e-02	-9.76736789e-02
6.71219306e-02	-7.99530489e-02
8.58936406e-02	-5.78736589e-02
9.94060406e-02	-2.77597189e-02
1.05592551e-01	-4.70924694e-03
1.03250431e-01	1.44651011e-02
9.07526906e-02	4.01640911e-02
7.34158906e-02	6.07840311e-02
5.35824606e-02	7.74043811e-02
3.45782406e-02	8.95096011e-02
1.05182236e-02	9.27760211e-02
-1.05146394e-02	8.73106511e-02
-2.78079094e-02	8.14932411e-02
-4.87281894e-02	6.81656511e-02
-6.71549094e-02	5.21281011e-02
-8.60672794e-02	3.40054111e-02
-9.19185294e-02	5.44059806e-03
-9.33077494e-02	-1.88084289e-02
-8.74180894e-02	-4.42166589e-02
-7.53163694e-02	-6.48208289e-02
-6.50663194e-02	-7.83756989e-02
-5.10104494e-02	-8.93892389e-02
-2.98507394e-02	-1.00417819e-01
-3.89350937e-03	-1.03707319e-01
2.37312006e-02	-1.00267819e-01
4.84357706e-02	-8.93616889e-02
6.95575806e-02	-7.62721189e-02
8.18759506e-02	-5.36646989e-02
9.24905706e-02	-3.33062089e-02
9.59452206e-02	-1.41011489e-02
9.60153206e-02	8.74456306e-03
9.00208106e-02	2.84213911e-02
7.64844606e-02	4.85810111e-02
5.66484206e-02	6.21216211e-02
3.78698606e-02	7.58258211e-02
1.29841566e-02	8.00741311e-02
-7.87948937e-03	7.86742211e-02
-3.23962194e-02	7.49774011e-02
-4.58726694e-02	6.60580711e-02
-6.02648094e-02	5.61844911e-02
-7.46467394e-02	3.95096211e-02
-7.88786094e-02	1.93346911e-02
-8.29878394e-02	-1.23774694e-03
-7.91721594e-02	-2.56084089e-02
-7.08233694e-02	-4.69458189e-02
-5.53316794e-02	-6.26600689e-02
-3.70434594e-02	-7.34153489e-02
-1.81466894e-02	-8.08843189e-02
-1.93668237e-03	-8.45833789e-02
1.49966426e-02	-8.23323889e-02
3.43755606e-02	-7.35899589e-02
5.13253806e-02	-6.16605089e-02
6.63756206e-02	-4.99183489e-02
7.81088306e-02	-3.02208889e-02
7.98411706e-02	-1.52701289e-02
7.86263106e-02	2.52471666e-03
7.33691406e-02	1.78064311e-02
6.58626106e-02	3.44240211e-02
5.15740706e-02	4.74302211e-02
3.32972106e-02	5.72012011e-02
1.95568006e-02	6.58734511e-02
-1.63873368e-04	6.80461411e-02
-1.72028494e-02	6.33375511e-02
-3.63833994e-02	5.54936511e-02
-4.57777094e-02	4.34157511e-02
-5.56078994e-02	2.69969111e-02
-6.22475094e-02	1.38040911e-02
-6.48872094e-02	-3.39316294e-03
-6.24028694e-02	-1.63819289e-02
-5.80768094e-02	-3.22271789e-02
-4.76380094e-02	-4.70754189e-02
-3.63149494e-02	-5.70017789e-02
-2.37761594e-02	-6.56376689e-02
-8.38614937e-03	-6.70452889e-02
4.87103763e-03	-6.55864889e-02
2.21481806e-02	-6.29764489e-02
3.32993306e-02	-5.49886289e-02
4.64848706e-02	-4.62352189e-02
5.56422006e-02	-3.45767089e-02
6.13774106e-02	-2.07618089e-02
6.28749506e-02	-2.31645294e-03
5.95020106e-02	1.34898411e-02
5.34889506e-02	2.48589011e-02
4.57032306e-02	3.59036111e-02
3.43020706e-02	4.33847011e-02
2.20781206e-02	4.89544711e-02
3.43922663e-03	5.04160811e-02
-1.22243894e-02	4.76000411e-02
-2.48943394e-02	4.13746411e-02
-3.65981494e-02	3.07325011e-02
-4.38122394e-02	1.90968311e-02
-5.00371894e-02	6.88675406e-03
-5.26191194e-02	-4.36608494e-03
-5.36296094e-02	-1.38376589e-02
-5.04360594e-02	-2.31254689e-02
-4.46145494e-02	-3.31665489e-02
-3.36760194e-02	-4.23550189e-02
-2.12323394e-02	-4.95952589e-02
-6.73139937e-03	-5.45185089e-02
4.37930663e-03	-5.47678589e-02
1.61823406e-02	-5.02192889e-02
2.67338806e-02	-4.52473089e-02
3.37721106e-02	-3.57740689e-02
4.41381106e-02	-2.73223389e-02
4.94471206e-02	-1.83105289e-02
5.06139106e-02	-4.22844894e-03
4.94718606e-02	8.11893606e-03
4.32911606e-02	2.07373411e-02
3.60726006e-02	3.13155811e-02
2.81224106e-02	3.86223111e-02
2.14636706e-02	4.21962311e-02
9.06846463e-03	4.39810911e-02
-1.59229437e-03	4.47827311e-02
-1.25525094e-02	4.18004811e-02
-2.54861294e-02	3.66677011e-02
-3.47948894e-02	2.88794911e-02
-4.13384594e-02	1.74036311e-02
-4.38629994e-02	7.66095106e-03
-4.54183294e-02	-1.78732194e-03
-4.38761694e-02	-1.22291089e-02
-3.84021694e-02	-2.27655389e-02
-3.17001994e-02	-3.21464189e-02
-1.93437694e-02	-3.95800289e-02
-6.28511937e-03	-4.45752489e-02
7.43672163e-03	-4.95079889e-02
1.65485906e-02	-4.70899989e-02
2.64818906e-02	-4.14748689e-02
3.20643306e-02	-3.56841989e-02
3.85135006e-02	-2.71704589e-02
4.27917506e-02	-1.90441289e-02
4.64179606e-02	-9.43500894e-03
4.60159206e-02	2.48155946e-03
4.29213506e-02	1.36078211e-02
3.75467106e-02	2.40467011e-02
3.03594806e-02	3.05777811e-02
2.02787806e-02	3.41855311e-02
1.23690556e-02	3.58758211e-02
7.48777632e-04	3.54028311e-02
-6.54447937e-03	3.48267611e-02
-1.83992394e-02	3.25957011e-02
-2.70187494e-02	2.72934511e-02
-3.45878494e-02	1.71897411e-02
-3.75329694e-02	7.65151106e-03
-4.07925994e-02	-4.34972694e-03
-4.03949694e-02	-1.37859589e-02
-3.63255494e-02	-2.22710089e-02
-3.17999894e-02	-2.85508489e-02
-2.38076794e-02	-3.47220189e-02
-1.49483194e-02	-3.76320389e-02
-6.25543937e-03	-4.04316289e-02
4.64210063e-03	-4.19746789e-02
1.33024966e-02	-3.93660789e-02
2.26489706e-02	-3.40382389e-02
2.80506106e-02	-2.72837289e-02
3.45554006e-02	-1.97787389e-02
3.79918006e-02	-1.37116689e-02
3.70337206e-02	-5.69360094e-03
3.58559606e-02	2.25333556e-03
3.39557806e-02	1.11332981e-02
2.81309706e-02	1.92187211e-02
2.03148306e-02	2.56635611e-02
1.32354986e-02	2.99896811e-02
2.77568063e-03	3.29594311e-02
-8.21462937e-03	3.08724711e-02
-1.55516294e-02	2.96025811e-02
-2.21309594e-02	2.51508511e-02
-2.92124594e-02	1.75394411e-02
-3.26749994e-02	1.07039471e-02
-3.49608794e-02	2.97392006e-03
-3.39343394e-02	-4.64598594e-03
-3.23482894e-02	-1.40473489e-02
-2.75670694e-02	-2.25702589e-02
-2.51029594e-02	-2.79566589e-02
-1.87391294e-02	-3.21239289e-02
-1.16987994e-02	-3.49003289e-02
-4.53769368e-04	-3.59064289e-02
9.46564063e-03	-3.44740889e-02
1.66974406e-02	-3.21783489e-02
2.47333206e-02	-2.74706389e-02
2.95746606e-02	-1.97051789e-02
3.25733106e-02	-1.14160589e-02
3.37370206e-02	-2.33059594e-03
3.30939606e-02	3.48059806e-03
3.15835106e-02	9.46228006e-03
2.79744206e-02	1.47456611e-02
2.04905406e-02	2.22895711e-02
1.31460136e-02	2.58912711e-02
4.13622763e-03	2.89748111e-02
-3.98772937e-03	2.96316211e-02
-9.96851937e-03	2.63002011e-02
-1.45444094e-02	2.24397611e-02
-1.88749294e-02	1.93828011e-02
-2.30446594e-02	1.24909111e-02
-2.76473994e-02	6.05733206e-03
-2.82028094e-02	-8.36990942e-04
-2.73796494e-02	-8.76123894e-03
-2.50663694e-02	-1.55810889e-02
-1.91700394e-02	-2.27611989e-02
-1.49148794e-02	-2.66516289e-02
-8.21943937e-03	-2.88523889e-02
-2.41662437e-03	-2.93595489e-02
4.61024163e-03	-2.90764489e-02
1.11872656e-02	-2.59262489e-02
1.83538906e-02	-2.30175689e-02
2.51231406e-02	-1.68553589e-02
2.75203306e-02	-1.05113789e-02
3.00788506e-02	-4.90929594e-03
2.96162306e-02	2.20275396e-03
2.74136906e-02	7.66576706e-03
2.36107206e-02	1.22070811e-02
2.00726406e-02	1.78733711e-02
1.50851646e-02	2.18707911e-02
8.16311663e-03	2.35690411e-02
1.00923963e-03	2.39108611e-02
-5.26446937e-03	2.29759211e-02
-1.24282494e-02	2.11644811e-02
-1.62077494e-02	1.56340011e-02
-1.98454494e-02	1.28257611e-02
-2.33985994e-02	8.63036006e-03
-2.55867594e-02	1.15787406e-03
-2.45616594e-02	-3.48823494e-03
-2.35403294e-02	-1.07185789e-02
-2.16795894e-02	-1.55699789e-02
-1.70092994e-02	-2.13256789e-02
-1.23976994e-02	-2.33348389e-02
-5.75693937e-03	-2.68050089e-02
3.75025632e-04	-2.62221089e-02
6.48776103e-03	-2.50119789e-02
1.08609796e-02	-2.16695889e-02
1.54161826e-02	-2.04181689e-02
1.94281606e-02	-1.37767889e-02
2.27484306e-02	-9.63545894e-03
2.37784206e-02	-3.51819994e-03
2.41899706e-02	4.30824406e-03
2.23147806e-02	6.38689106e-03
1.88142806e-02	1.09600781e-02
1.55077776e-02	1.56514611e-02
9.97722163e-03	1.92557411e-02
5.12831973e-03	2.03547811e-02
-6.84017368e-04	2.04903211e-02
-7.46587937e-03	1.90037411e-02
-1.21439494e-02	1.54382411e-02
-1.62051294e-02	1.15424041e-02
-1.83780294e-02	5.97415606e-03
-2.22292894e-02	1.03113026e-03
-2.19040494e-02	-2.11395894e-03
-2.11829994e-02	-7.59491594e-03
-1.93553394e-02	-1.31865289e-02
-1.53883894e-02	-1.81504689e-02
-1.16315094e-02	-2.01036089e-02
-6.01768937e-03	-2.06163489e-02
-7.04493368e-04	-2.16409489e-02
3.24181163e-03	-2.25458689e-02
8.11364763e-03	-2.02914489e-02
1.20893146e-02	-1.81699389e-02
1.53247326e-02	-1.43884389e-02
1.90342306e-02	-1.06903589e-02
1.96169406e-02	-5.36583694e-03
1.95459106e-02	-1.32127294e-03
1.88581706e-02	4.11762306e-03
1.69694706e-02	8.70336906e-03
1.28221596e-02	1.33464211e-02
8.33789563e-03	1.58774711e-02
3.16356763e-03	1.73247711e-02
2.16958632e-04	1.75293511e-02
-4.46529937e-03	1.62698111e-02
-8.45559937e-03	1.61994611e-02
-1.37516794e-02	1.24734811e-02
-1.65621894e-02	6.68793406e-03
-1.73141194e-02	2.23279236e-03
-1.78538894e-02	-2.12570694e-03
-1.71359394e-02	-6.03770894e-03
-1.60335594e-02	-9.05819894e-03
-1.50871294e-02	-1.24248289e-02
-1.15401194e-02	-1.63920689e-02
-7.71604937e-03	-1.54197989e-02
-3.88797237e-03	-1.72110889e-02
2.07181263e-03	-1.74059489e-02
5.76924073e-03	-1.75858289e-02
1.00618096e-02	-1.39295289e-02
1.46361126e-02	-1.07647689e-02
1.57980606e-02	-6.77698594e-03
1.80149406e-02	-4.23145394e-03
1.82056606e-02	-2.71278942e-04
1.71489406e-02	3.16294506e-03
1.63163906e-02	7.64530406e-03
1.37850296e-02	1.04535411e-02
1.04526896e-02	1.36565511e-02
6.75550503e-03	1.54893611e-02
1.78202663e-03	1.50571111e-02
-1.29972937e-03	1.54406911e-02
-3.86673037e-03	1.31167111e-02
-7.63558937e-03	1.26192511e-02
-9.64618937e-03	1.07493881e-02
-1.23965994e-02	5.58268306e-03
-1.47385194e-02	3.97836006e-03
-1.39991494e-02	-2.48050894e-03
-1.26110194e-02	-5.45848794e-03
-1.20041094e-02	-8.02649894e-03
-1.09709294e-02	-1.08909889e-02
-8.09927937e-03	-1.23625789e-02
-3.39660337e-03	-1.48182189e-02
-7.42964368e-04	-1.38742089e-02
3.84328263e-03	-1.37066089e-02
9.19474063e-03	-1.25575389e-02
1.08684526e-02	-1.09963489e-02
1.19601366e-02	-6.96876394e-03
1.33399396e-02	-4.09577494e-03
1.36123916e-02	-2.44795094e-03
1.39749586e-02	2.69928056e-03
1.36800706e-02	5.65344106e-03
1.15518476e-02	8.19663606e-03
8.08815763e-03	9.24895306e-03
4.99760363e-03	1.10260231e-02
3.09330963e-03	1.18859451e-02
-6.01709368e-04	1.16684881e-02
-3.72334537e-03	1.17825121e-02
-6.72369937e-03	1.01879701e-02
-8.64758937e-03	7.97633506e-03
-1.19263894e-02	5.93720306e-03
-1.44625894e-02	3.94791906e-03
-1.43756694e-02	-4.09337942e-04
-1.33562494e-02	-4.88400994e-03
-1.21684394e-02	-6.82788194e-03
-1.00419794e-02	-9.31586894e-03
-7.17944937e-03	-1.09164889e-02
-4.21309937e-03	-1.19296189e-02
-1.84073137e-03	-1.22255289e-02
1.17832563e-03	-1.23048989e-02
5.33349763e-03	-1.25674089e-02
7.01480923e-03	-1.06414189e-02
7.93298363e-03	-8.06430394e-03
9.08378263e-03	-5.91369894e-03
1.08534246e-02	-1.95840294e-03
1.08286936e-02	4.58862058e-04
1.10040136e-02	2.60608956e-03
9.92223863e-03	4.32725706e-03
8.42276363e-03	7.58698006e-03
7.23993963e-03	9.61928806e-03
4.59703863e-03	9.63763406e-03
1.32046063e-03	9.50392006e-03
-1.87811937e-03	8.35877106e-03
-4.21452937e-03	9.27830406e-03
-8.29648937e-03	5.92678206e-03
-8.56864937e-03	4.72815006e-03
-9.27654937e-03	3.45006306e-03
-1.05985394e-02	2.80409058e-04
-1.20768494e-02	-2.47932694e-03
-1.08663294e-02	-4.51105594e-03
-9.03909937e-03	-7.52728894e-03
-5.83352937e-03	-7.60692394e-03
-4.24345937e-03	-9.96750894e-03
-2.46977637e-03	-1.12163589e-02
1.09471463e-03	-1.12442389e-02
3.61183163e-03	-9.93220894e-03
4.71914363e-03	-9.42551894e-03
7.01233433e-03	-7.91504494e-03
7.69738863e-03	-5.27939994e-03
9.52205663e-03	-4.06285494e-03
1.03885916e-02	-1.03960694e-03
1.12467336e-02	2.27628916e-03
9.83677163e-03	4.40710406e-03
9.30935563e-03	6.65173006e-03
7.27522263e-03	7.95111106e-03
6.08678493e-03	8.22965106e-03
2.66666563e-03	8.88000606e-03
-1.10479237e-03	8.33106906e-03
-3.89291937e-03	7.04071406e-03
-6.62969937e-03	7.60584306e-03
-7.59001937e-03	6.25147606e-03
-8.35306937e-03	3.70621706e-03
-8.74389937e-03	2.70922596e-03
-8.44988937e-03	-7.78254942e-04
-9.51590937e-03	-2.27281194e-03
-8.93736937e-03	-3.31400394e-03
-8.03070937e-03	-4.51345694e-03
-3.97571937e-03	-6.15714594e-03
-1.72579237e-03	-8.24072894e-03
-1.28847368e-04	-8.18717894e-03
1.90144263e-03	-8.14177894e-03
3.65104063e-03	-8.18064894e-03
5.56635023e-03	-6.25932394e-03
7.56327463e-03	-5.62914894e-03
8.34186863e-03	-2.52870694e-03
8.38163363e-03	9.18230579e-05
9.33724363e-03	2.36237196e-03
8.91443163e-03	3.87111206e-03
6.76216003e-03	5.08476006e-03
5.46186023e-03	6.19272906e-03
4.07825263e-03	7.16302906e-03
2.30505063e-03	8.14103906e-03
1.29090763e-03	8.65430406e-03
-5.20850368e-04	9.29457506e-03
-2.67950437e-03	7.88330206e-03
-4.88790937e-03	6.03231906e-03
-7.39966937e-03	5.22905506e-03
-8.25648937e-03	1.65099796e-03
-8.02499937e-03	1.01037526e-03
-7.31930937e-03	-4.77978942e-04
-7.53779937e-03	-1.68912894e-03
-6.81985937e-03	-3.12420594e-03
-5.14937937e-03	-4.84490194e-03
-2.33830437e-03	-5.50486994e-03
-1.32456137e-03	-6.94188394e-03
7.23545632e-04	-6.61864994e-03
2.31743663e-03	-5.50092694e-03
2.52824663e-03	-5.86864894e-03
4.23126663e-03	-4.94759094e-03
6.66738903e-03	-4.15529094e-03
6.26279173e-03	-9.82484942e-04
6.24210113e-03	3.59771058e-04
4.82572163e-03	1.74901506e-03
5.24084413e-03	3.89629506e-03
3.40990263e-03	5.77782806e-03
1.97719963e-03	5.38300306e-03
8.57962632e-04	6.51731206e-03
-5.07474368e-04	6.17990606e-03
-4.43124368e-04	6.60700106e-03
-2.70858937e-03	6.28283006e-03
-5.32264937e-03	4.94039106e-03
-5.33129937e-03	3.60091606e-03
-6.42025937e-03	2.42042766e-03
-7.54448937e-03	1.05676936e-03
-7.26644937e-03	-1.99482394e-03
-8.11454937e-03	-4.35875094e-03
-7.64807937e-03	-3.60676594e-03
-5.21521937e-03	-5.10132794e-03
-3.37587137e-03	-5.43255594e-03
-2.47844637e-03	-5.66299794e-03
-4.77443684e-05	-5.98477794e-03
2.48763563e-03	-6.14965694e-03
3.73138163e-03	-4.97781994e-03
4.34359463e-03	-5.36438294e-03
3.86399063e-03	-4.39154394e-03
4.65873463e-03	-3.08356294e-03
5.71344813e-03	-1.01291894e-03
5.70967283e-03	2.79865058e-04
5.88576063e-03	1.90660379e-03
4.16533563e-03	3.31812206e-03
3.33535963e-03	3.84370106e-03
2.31376363e-03	4.65092706e-03
7.85821632e-04	6.12659106e-03
-7.80583368e-04	4.77474706e-03
-1.51295337e-03	4.02339506e-03
-3.47779637e-03	4.90132506e-03
-4.07815937e-03	3.95357206e-03
-5.13089937e-03	2.99574206e-03
-5.24853937e-03	2.06617966e-03
-5.52601937e-03	2.00163058e-04
-6.59195937e-03	-2.19442994e-03
-5.56236937e-03	-1.97786494e-03
-3.48896937e-03	-3.22291394e-03
-2.18436637e-03	-3.72386794e-03
-1.64127637e-03	-4.26528494e-03
-1.22061237e-03	-4.84221094e-03
-8.76823684e-05	-4.59187094e-03
1.49454063e-03	-3.83702594e-03
3.13646663e-03	-2.29358494e-03
5.12099693e-03	-2.50753694e-03
4.30200563e-03	-1.40472194e-03
5.03561363e-03	1.78585058e-04
4.45890963e-03	-6.73597942e-04
5.06407163e-03	6.46709058e-04
4.11390563e-03	2.12529796e-03
3.03684763e-03	3.59767406e-03
1.72955663e-03	5.09464406e-03
8.99364632e-04	5.64999006e-03
3.05414632e-04	4.64810406e-03
-3.60401368e-04	5.60019206e-03
-1.79168437e-03	5.22100006e-03
-2.51433337e-03	3.74724806e-03
-4.35375937e-03	3.15557606e-03
-5.06278937e-03	3.27342706e-03
-4.26997937e-03	2.42733956e-03
-4.49667937e-03	1.23364716e-03
-4.02805937e-03	-1.30936894e-03
-4.12775937e-03	-2.48362694e-03
-2.38094837e-03	-3.66781794e-03
-1.87575937e-03	-3.58082294e-03
-1.91184637e-03	-4.33488494e-03
-3.86486368e-04	-4.69327994e-03
-3.18186368e-04	-3.59454294e-03
1.85013163e-03	-3.21875694e-03
2.91933863e-03	-2.66386794e-03
4.11191863e-03	-1.62547594e-03
5.10575553e-03	-4.66320942e-04
4.31313963e-03	1.09816566e-03
3.63064263e-03	1.68879436e-03
4.09506263e-03	2.19257156e-03
3.06550463e-03	3.54256106e-03
2.70637463e-03	4.12572806e-03
7.24696632e-04	6.00399606e-03
2.55921632e-04	4.92090906e-03
-1.02512537e-03	4.25732906e-03
-1.02662037e-03	2.87580526e-03
-2.60737137e-03	3.70964806e-03
-3.27400037e-03	3.10010306e-03
-5.02448937e-03	2.13538616e-03
-4.75828937e-03	1.59604276e-03
-4.81304937e-03	4.25799058e-04
-5.89344937e-03	-9.37333942e-04
-4.06054937e-03	-2.79704894e-03
-3.99600937e-03	-2.13705394e-03
-2.84052637e-03	-2.54260594e-03
-1.27424337e-03	-3.10437994e-03
-7.47024368e-04	-3.50942694e-03
-4.81273684e-05	-3.56003294e-03
2.54281632e-04	-4.10000394e-03
1.34239863e-03	-2.92901894e-03
3.01687263e-03	-2.45629494e-03
2.92116263e-03	-1.72357594e-03
2.75795363e-03	-3.02224942e-04
2.86595863e-03	1.10268846e-03
3.86255763e-03	1.84714941e-03
3.21205563e-03	2.20280426e-03
1.60163963e-03	3.52053106e-03
1.16387863e-03	3.50439506e-03
1.32068563e-03	3.14075206e-03
-7.26643368e-04	3.19606806e-03
-2.39867368e-04	3.86422406e-03
-1.22248037e-03	3.48683806e-03
-1.41854737e-03	2.83774346e-03
-1.79543937e-03	2.11287856e-03
-3.62397837e-03	1.93466356e-03
-3.91538737e-03	-9.78159421e-05
-4.22588937e-03	-8.14726942e-04
-4.42286937e-03	6.69192058e-04
-3.10959137e-03	-2.01016094e-03
-2.88383937e-03	-2.17575294e-03
-1.27223237e-03	-2.47098494e-03
-1.95221368e-04	-3.33518994e-03
1.87025632e-04	-2.53873294e-03
1.71788963e-03	-2.68507894e-03
2.36448063e-03	-2.34159694e-03
3.09414063e-03	-2.09871094e-03
2.91809563e-03	-1.49346594e-03
2.83805063e-03	-1.34699994e-03
2.45880863e-03	8.42829058e-04
2.71659463e-03	2.19076316e-03
3.55142163e-03	2.89153966e-03
2.22107363e-03	2.71314696e-03
1.99098063e-03	3.04529706e-03
9.95222632e-04	3.61237706e-03
3.07846316e-05	4.21543606e-03
1.25626632e-04	3.18206706e-03
-4.19082368e-04	2.37944026e-03
-1.77130137e-03	2.91246696e-03
-1.64731937e-03	2.50493816e-03
-1.33882937e-03	1.17845426e-03
-1.69189437e-03	6.07286058e-04
-1.89553837e-03	1.20017058e-04
-2.07811437e-03	-1.15903942e-04
-2.29783137e-03	1.70627058e-04
-1.08155837e-03	-1.13351794e-03
-9.99601368e-04	-1.86858594e-03
1.07062263e-03	-2.15479194e-03
5.52367632e-04	-1.50923694e-03
1.16306663e-03	-1.83816994e-03
1.28842963e-03	-2.04818394e-03
1.86159063e-03	-2.88931694e-03
2.23049263e-03	-1.33057094e-03
2.18317563e-03	-1.47008094e-03
2.09431463e-03	-4.66781942e-04
2.50197563e-03	1.98759333e-03
2.59028663e-03	1.11408976e-03
1.96836063e-03	7.76866058e-04
1.41207763e-03	1.93092403e-03
1.19650632e-04	3.80357906e-03
-8.95125368e-04	4.32549906e-03
-8.49682368e-04	3.00128006e-03
-1.63838537e-03	3.47560306e-03
-4.79237368e-04	2.15049096e-03
-2.15424737e-03	2.64091456e-03
-3.71903537e-03	1.39403876e-03
-3.11987737e-03	8.16097058e-04
-4.16303937e-03	1.19888796e-03
-3.27273237e-03	1.12975756e-03
-3.11574337e-03	3.35660058e-04
-2.18667237e-03	5.10090579e-05
-1.68295037e-03	-1.47407294e-03
-1.46794237e-03	-2.18366894e-03
-1.67968137e-03	-2.11502794e-03
3.72360632e-04	-2.16273794e-03
5.66786316e-05	-1.39691194e-03
1.60949463e-03	-1.39567894e-03
2.36871163e-03	-1.74514594e-03
2.43539863e-03	-3.73309942e-04
1.79083963e-03	-3.30941942e-04
-3.90013684e-05	4.72531058e-04
-1.67729368e-04	9.68118558e-04
4.20808632e-04	7.83802058e-04
1.86332063e-03	3.04734306e-03
1.29985463e-03	2.79536566e-03
-4.65558368e-04	3.33038506e-03
-6.12635368e-04	2.00879786e-03
-1.91628237e-03	1.58324966e-03
-2.04309237e-03	2.06458116e-03
-1.51596137e-03	1.84461221e-03
-1.68913537e-03	1.86277215e-03
-1.73055737e-03	1.86333117e-03
-1.47876837e-03	9.56660458e-04
-1.64994737e-03	3.84540579e-05
-2.37026337e-03	-1.06075094e-03
-1.10163537e-03	-1.13779394e-03
-4.87863368e-04	-9.95840942e-04
-3.43361368e-04	-1.21616594e-03
1.11378632e-04	-1.37519994e-03
-1.77321368e-04	-2.91439894e-03
3.90328632e-04	-1.90999894e-03
1.53632163e-03	-9.64584942e-04
2.45564163e-03	-1.47851994e-03
1.07187963e-03	-4.02941942e-04
1.72752963e-03	-2.98388942e-04
1.03132263e-03	-1.41209421e-05
1.90155863e-03	1.10890056e-03
5.91333632e-04	9.60815958e-04
2.15401663e-03	1.35457766e-03
1.80833863e-03	1.27867376e-03
1.70081163e-03	2.84270366e-03
-1.16005137e-03	1.47245116e-03
-4.27272368e-04	1.22942936e-03
-4.08120368e-04	1.99063903e-03
-9.26191368e-04	1.67632766e-03
-1.50480837e-03	1.65941816e-03
-1.00438737e-03	1.68878066e-03
-9.40861368e-04	6.23189058e-04
-2.03844537e-03	-1.54245194e-03
-1.26222637e-03	-1.36781894e-03
-2.28444337e-03	-1.11929094e-03
-1.29399337e-03	-1.38206794e-03
-2.04546837e-03	-1.51988794e-03
-2.71810368e-04	-1.03104894e-03
7.92420632e-04	-7.73697942e-04
4.27317632e-04	-2.00426294e-03
1.11400063e-03	-1.59301894e-03
1.71172632e-04	-7.62260942e-04
4.53206632e-04	-2.42218942e-04
1.65101663e-03	-1.10414994e-03
1.75226563e-03	7.50240579e-05
1.55973363e-03	2.15277946e-03
1.86632563e-03	1.45106916e-03
2.23146163e-03	1.90268804e-03
1.90696163e-03	1.76188376e-03
1.24282463e-03	1.11555986e-03
1.67288863e-03	2.07647956e-03
4.44369632e-04	1.46172786e-03
-1.45658637e-03	1.35053756e-03
-7.67086368e-04	1.02704496e-03
-8.41195368e-04	1.73639756e-03
-2.00709637e-03	1.30626546e-03
-5.65328368e-04	1.37893946e-03
-5.52091368e-04	1.07645666e-03
-1.38778837e-03	7.34630579e-05
-1.80411037e-03	-2.86073942e-04
-1.83834437e-03	-1.33935794e-03
-1.78169737e-03	-8.51849942e-04
-6.89600368e-04	-5.68252942e-04
2.19896316e-05	-1.51008794e-03
-6.32034368e-04	-9.06386942e-04
-1.17626368e-04	1.15897058e-04
1.90785632e-04	-1.37781794e-03
1.06209663e-03	3.36370579e-05
1.87511663e-03	-2.20668942e-04
2.54991063e-03	-8.30077942e-04
1.55364163e-03	-9.84921942e-04
1.75804563e-03	1.24066326e-03
6.68239632e-04	7.35279058e-04
3.25817632e-04	1.62568336e-03
9.70135632e-04	2.09311476e-03
3.53128632e-04	1.66642386e-03
-1.70107368e-04	1.63288006e-03
1.48740632e-04	1.52285196e-03
-9.95723684e-05	1.40878376e-03
-7.97343368e-04	7.07974058e-04
-1.60427537e-03	1.26706926e-03
-1.08993637e-03	1.26676286e-03
-1.52457537e-03	-1.02211942e-04
-9.51473368e-04	8.70614058e-04
1.45448632e-04	6.48841058e-04
-1.72288837e-03	-2.63287942e-04
-1.77168337e-03	-1.14858894e-03
-7.97953368e-04	-1.48573094e-03
1.36143632e-04	-3.39138942e-04
1.60248063e-03	-9.19494211e-06
2.91291632e-04	-1.24173094e-03
-2.92264368e-04	-2.08748194e-03
7.35589632e-04	-1.05984994e-03
1.21216163e-03	6.88115058e-04
6.47584632e-04	7.05341058e-04
1.26920263e-03	1.21099956e-03
1.52263163e-03	8.52244058e-04
-1.32993368e-04	1.47843106e-03
-1.77180368e-04	1.60407956e-03
4.68325632e-04	1.67346976e-03
1.79556632e-04	3.70373058e-04
9.45565632e-04	1.62183076e-03
3.10889632e-04	9.38625358e-04
-2.21835368e-04	1.17299356e-03
-6.23637368e-04	1.86628442e-03
-9.13509368e-04	1.68616166e-03
-7.67012368e-04	8.54180579e-05
-1.04448837e-03	-4.73511942e-04
-2.25495737e-03	-1.06182894e-03
-3.12073237e-03	-1.65829421e-05
-1.72092137e-03	-1.76025942e-04
-2.02117368e-04	9.82335458e-04
-1.15103368e-04	1.18785476e-03
-4.61364368e-04	-3.10866942e-04
-1.00333637e-03	-1.33987894e-03
-8.62465368e-04	-1.12904494e-03
2.95266632e-04	-2.22329942e-04
-1.96572368e-04	-3.76775942e-04
7.40829632e-04	3.51028058e-04
1.56106863e-03	1.02938226e-03
6.46256632e-04	1.58978058e-04
1.94592463e-03	1.37419966e-03
2.79622963e-03	-1.01216942e-04
9.25946632e-04	-4.21885942e-04
1.33066963e-03	1.10713796e-03
1.43195563e-03	8.13162058e-04
1.01996763e-03	1.71403136e-03
1.14014863e-03	1.41663676e-03
-3.66054368e-04	2.54174606e-03
6.22643632e-04	1.93169761e-03
-2.86125368e-04	1.59582206e-03
-1.10605537e-03	1.89577251e-03
-8.64882368e-04	3.43304058e-04
-6.84030368e-04	9.53125258e-04
-1.52567437e-03	1.16335596e-03
-3.61595368e-04	1.54234836e-03
3.36811632e-04	4.13340579e-05
-4.70639368e-04	7.03310058e-04
-3.76286368e-04	2.57929058e-04
3.80907632e-04	-7.03010942e-04
-2.49376368e-04	7.06017058e-04
5.03276316e-05	-9.14323942e-04
5.26608632e-04	-7.33740942e-04
5.51426632e-04	1.08008058e-04
-6.80451368e-04	-3.08534942e-04
1.50899763e-03	-2.71179942e-04
2.97191563e-03	1.10566776e-03
2.07503163e-03	9.47280058e-04
1.32878963e-03	1.91483058e-04
5.86273632e-04	9.40125358e-04
8.72379632e-04	1.54099056e-03
1.42610963e-03	3.56547058e-04
8.83958632e-04	3.81166058e-04
-2.60931368e-04	1.47523716e-03
-5.32771368e-04	2.07249596e-03
-4.04610368e-04	8.85128058e-04
-1.57002437e-03	1.39111406e-03
-8.21173684e-05	2.15819526e-03
-3.98349368e-04	2.35123236e-03
-2.33801437e-03	1.13642016e-03
-5.64563368e-04	1.76709058e-04
-9.87233684e-05	-5.08362942e-04
-7.11154368e-04	-1.33549994e-03
1.28940632e-04	2.35665058e-04
-7.14103368e-04	-2.32529421e-05
-6.76081368e-04	-8.05631942e-04
-2.02974368e-04	-4.56386942e-04
-4.19916368e-04	-9.01291942e-04
3.90720632e-04	-5.13003942e-04
8.26893632e-04	-1.86479421e-05
1.57234163e-03	4.57321058e-04
1.67097263e-03	4.78457058e-04
1.27767663e-03	4.68661058e-04
8.27026632e-04	4.51942058e-04
1.91441063e-03	9.29323058e-04
-5.41476368e-04	2.76249058e-04
-9.20136842e-06	-6.11521942e-04
5.70621632e-04	1.19266516e-03
-2.29405368e-04	1.15775706e-03
-5.15419368e-04	2.00697150e-03
-3.07042368e-04	2.33911226e-03
-2.11444368e-04	3.71804058e-04
-4.44023368e-04	7.73157058e-04
-1.65225337e-03	4.35366058e-04
7.34363158e-06	1.04509456e-03
-8.94138368e-04	1.63315706e-03
-4.70525368e-04	9.26824058e-04
-7.61262368e-04	1.20828896e-03
-8.77996368e-04	7.17855058e-04
5.75361632e-04	-7.56681942e-04
-3.39934368e-04	-6.15632942e-04
-7.29114368e-04	-6.45796942e-04
-7.15422368e-04	-4.84203942e-04
-5.91423684e-05	7.14482058e-04
6.82736632e-04	1.38778058e-04
1.17951863e-03	-1.16384942e-04
2.46965632e-04	1.19654036e-03
1.31874563e-03	1.27212616e-03
1.24390563e-03	1.14979916e-03
1.87213463e-03	1.04262806e-03
2.43870363e-03	5.45733058e-04
6.54882632e-04	9.94766158e-04
9.16796316e-05	1.25353176e-03
1.98189632e-04	6.52662058e-04
6.18990632e-04	1.15390196e-03
9.93229632e-04	3.53287058e-04
1.38021363e-03	-9.11509421e-05
-4.14143684e-05	-1.90506942e-04
-3.34408368e-04	2.09995058e-04
5.76669632e-04	-2.37903942e-04
2.11121632e-04	-5.49401942e-04
-8.94045368e-04	-6.11234942e-04
3.94421632e-04	-7.59623942e-04
8.34805632e-04	-1.27454794e-03
-1.28062368e-04	-4.68942942e-04
-2.16798368e-04	-1.11820694e-03
3.31807632e-04	2.93639058e-04
1.36972763e-03	-8.19417942e-04
8.19573632e-04	-2.22303994e-03
-8.43123684e-05	-9.59043942e-04
-2.97014368e-04	-7.26654942e-04
5.20267632e-04	-1.52293294e-03
1.92304863e-03	-8.06843942e-04
1.08142063e-03	-4.61343942e-04
-4.27580368e-04	-1.09089194e-03
2.48564632e-04	-9.30580942e-04
-8.74033684e-05	-2.29743942e-04
7.65996316e-05	-2.71086942e-04
-1.72240137e-03	-7.80959421e-05
1.28661632e-04	-1.38514294e-03
2.74159632e-04	7.99266058e-04
-1.77490837e-03	1.74009046e-03
2.35093632e-04	1.68536286e-03
-7.19947368e-04	6.44376058e-04
-1.01756437e-03	1.77692058e-04
3.38472632e-04	1.53713516e-03
-1.56601537e-03	4.03450058e-04
-1.13094137e-03	9.29421058e-04
-5.18662368e-04	1.59770496e-03
-9.24991368e-04	7.86128058e-04
-1.32683337e-03	1.46303786e-03
-1.08205037e-03	1.90478077e-03
-8.53739368e-04	1.68182436e-03
-4.80862368e-04	3.50050306e-03
-1.45353837e-03	2.95500906e-03
-4.01104368e-04	2.45484866e-03
6.54211632e-04	1.84248793e-03
-3.76164368e-04	1.80263676e-03
-7.48833368e-04	2.35871686e-03
-2.16696368e-04	1.60275746e-03
-6.11597368e-04	1.43226386e-03
-9.97111368e-04	2.12038896e-03
-4.88944368e-04	2.25069796e-03
-9.67059368e-04	3.48402606e-03
-1.41529237e-03	3.12905406e-03
-4.72313368e-04	2.63156256e-03
-8.48706368e-04	3.71236906e-03
-2.36521437e-03	4.14812106e-03
-1.15787237e-03	3.07778806e-03
-1.21029037e-03	1.58925856e-03
-6.95612368e-04	2.26534696e-03
-1.87911137e-03	2.02695296e-03
-2.10609837e-03	1.09669436e-03
-8.92830368e-04	1.28802566e-03
-2.45769137e-03	9.30455058e-04
-9.89855368e-04	1.44286376e-03
-5.21761368e-04	1.39553976e-03
-3.19163368e-04	4.83178058e-04
-9.39876368e-04	1.12791126e-03
6.47616316e-05	1.93868058e-04
1.07033363e-03	1.47895496e-03
-1.12964368e-04	1.13088046e-03
2.02646316e-05	7.64564058e-04
7.14195632e-04	1.07179056e-03
2.12423463e-03	1.42896526e-03
2.98877763e-03	-4.68850942e-04
3.14638063e-03	6.52299058e-04
3.84784763e-03	4.71620058e-04
1.74304663e-03	6.06291058e-04
2.03809163e-03	-9.54879942e-04
2.98144863e-03	-1.22027694e-03
2.53631463e-03	1.10820579e-05
2.99572963e-03	-3.56204942e-04
1.23732163e-03	7.62600579e-05
1.99098063e-03	-5.95032942e-04
2.86838363e-03	-9.05670942e-04
1.56801063e-03	-1.91284694e-03
2.36513063e-03	-2.24764394e-03
2.37528963e-03	-1.23673594e-03
1.38489963e-03	-1.61762394e-03
2.89613632e-04	-7.90508942e-04
1.51091963e-03	-5.42001942e-04
1.41449463e-03	-6.03947942e-04
8.89522632e-04	-2.58045942e-04
1.35977163e-03	7.94848058e-04
6.16958632e-04	2.11779326e-03
1.73588263e-03	2.75287206e-03
1.05457463e-03	1.90411555e-03
1.19279863e-03	2.35988496e-03
2.59658963e-03	1.45427116e-03
3.30847563e-03	2.37469466e-03
3.68608363e-03	2.24877076e-03
2.41407763e-03	2.74221726e-03
1.40599763e-03	2.73188896e-03
1.95353963e-03	2.04974946e-03
1.03595463e-03	2.34063046e-03
4.22392632e-04	1.46458196e-03
-9.05053684e-05	-1.09738942e-04
8.25970632e-04	2.90380579e-05
-1.12414337e-03	8.22146058e-04
-4.97414368e-04	-5.39898942e-04
-1.43579737e-03	-1.54638594e-03
-2.26875537e-03	-2.83920942e-04
-2.31101537e-03	-2.57847942e-04
-2.78410737e-03	-7.50053942e-04
-4.10202937e-03	5.15515058e-04
-4.99692937e-03	-3.63561942e-04
-4.16535937e-03	3.18364058e-04
-3.48532237e-03	5.13962058e-04
-4.11192937e-03	1.24276286e-03
-2.59127237e-03	9.42778158e-04
-6.25250368e-04	1.65232516e-03
-2.66255437e-03	2.01068858e-03
-1.74798537e-03	1.91092119e-03
-1.76370437e-03	2.32552826e-03
-2.61578437e-03	2.48108356e-03
-1.15902437e-03	1.57453986e-03
-2.89192368e-04	6.24338058e-04
7.44126632e-04	1.34060986e-03
8.13341632e-04	4.49279058e-04
1.48942763e-03	4.69396058e-04
1.89547632e-04	-2.55289421e-05
2.01944632e-04	-1.48159394e-03
7.98191632e-04	-1.29449094e-03
6.58248632e-04	-3.26554942e-04
1.43245263e-03	-1.33082794e-03
9.70687632e-04	-9.70331942e-04
8.13719632e-04	-2.63536594e-03
4.35992632e-04	3.23033058e-04
-4.27973368e-04	5.06024058e-04
-7.56140368e-04	1.50147566e-03
1.13238363e-03	4.23580058e-04
5.42162632e-04	1.11453486e-03
1.02377863e-03	3.59064306e-03
8.99093632e-04	2.38280946e-03
1.20200663e-03	1.99773813e-03
2.05430563e-03	2.36905106e-03
2.74544563e-03	4.05709106e-03
2.17404063e-03	3.78989706e-03
3.36429663e-03	2.91633596e-03
2.89044063e-03	2.74411556e-03
3.15534463e-03	2.42319176e-03
1.35497963e-03	1.85009046e-03
8.09441632e-04	1.67836366e-03
8.83789632e-04	1.56957756e-03
1.54892463e-03	3.63584058e-04
8.04240632e-04	3.00993058e-04
1.12447063e-03	1.30779058e-04
-5.84918368e-04	5.64190579e-05
-9.76396368e-04	6.41997058e-04
-1.69851637e-03	-4.95316942e-04
-1.61357437e-03	1.01081246e-03
-1.97762037e-03	8.58339058e-04
-2.21055737e-03	1.62567058e-04
-2.01426637e-03	8.47480058e-04
-2.23205937e-03	2.48585816e-03
-1.67099037e-03	1.96880284e-03
-1.70318437e-03	2.35084806e-03
-2.55755537e-03	2.37663786e-03
-2.68462637e-03	1.13436446e-03
-1.59816537e-03	1.43006416e-03
-1.14691237e-03	1.98097056e-03
-2.78031368e-04	2.71270886e-03
-1.10191637e-03	3.21453506e-03
-3.03270368e-04	2.11594826e-03
-1.60085368e-04	8.62926058e-04
2.37604632e-04	-1.51869942e-04
6.02570632e-04	-9.17821942e-04
1.63554763e-03	4.26080579e-05
2.62411632e-04	6.88213058e-04
4.32288632e-04	-3.75272942e-04
1.02166263e-03	-2.02136894e-03
6.11821632e-04	-1.23333694e-03
-3.91768368e-04	-1.67744294e-03
1.17162763e-03	-1.61711994e-03
2.70126632e-04	-7.87079942e-04
-1.01321637e-03	-6.64183942e-04
-1.37549037e-03	1.70221058e-04
-2.16152937e-03	1.97309058e-04
-1.12899137e-03	-3.02055942e-04
-1.28678037e-03	1.13163126e-03
-1.53632237e-03	8.88044058e-04
-5.23469368e-04	1.71186366e-03
-7.00843684e-05	2.20821816e-03
1.21271563e-03	6.15154058e-04
1.05791863e-03	1.73967186e-03
1.20303363e-03	1.45605726e-03
2.47422463e-03	2.06321056e-03
1.82386463e-03	2.62199256e-03
1.05553663e-03	1.16918696e-03
2.28760763e-03	1.28163846e-03
2.90121463e-03	1.82215406e-03
2.42299463e-03	1.20485566e-03
2.38732563e-03	7.64700579e-05
2.35560763e-03	1.70260579e-05
2.01717063e-03	-2.35649942e-04
3.21953632e-04	-6.98068942e-04
-6.14956368e-04	-7.30387942e-04
-6.90813368e-04	9.45675858e-04
-1.62480237e-03	3.91878058e-04
1.00386063e-03	5.86250058e-04
4.37066316e-05	3.95839058e-04
-9.55033368e-04	7.75167058e-04
-2.11874437e-03	1.06956566e-03
-1.74759837e-03	1.48378606e-03
-1.58843737e-03	1.30702316e-03
-1.68882437e-03	1.36957616e-03
-1.45539737e-03	2.29886796e-03
-1.04950037e-03	2.31874956e-03
-3.36299368e-04	1.80520796e-03
-8.52481368e-04	1.15345646e-03
4.06763632e-04	1.26951496e-03
4.71020632e-04	1.40440746e-03
8.72353632e-04	1.42638766e-03
1.29030663e-03	9.74983658e-04
1.13824763e-03	6.21498058e-04
1.69850163e-03	3.55283058e-04
7.77249632e-04	-5.78036942e-04
8.85996632e-04	-2.18637094e-03
1.44700163e-03	-9.66681942e-04
1.81205663e-03	-1.22454794e-03
1.57832632e-04	-3.56192942e-04
-7.20039368e-04	-4.89465942e-04
4.22224632e-04	-5.21499421e-05
-1.85549368e-04	-8.02408942e-04
2.13408632e-04	-9.24997942e-04
-1.05240237e-03	-2.73826942e-04
-7.02222368e-04	8.52810579e-05
-1.00514437e-03	-1.43465094e-03
2.04207632e-04	-1.37031394e-03
2.09077632e-04	6.06005058e-04
-1.74530337e-03	5.56593058e-04
-2.25128537e-03	1.32407926e-03
-1.08840437e-03	7.07276058e-04
-6.98173684e-05	2.41991058e-04
-1.39955368e-04	1.29326856e-03
1.49630263e-03	1.95974282e-03
2.83526063e-03	2.65028966e-03
9.24818632e-04	1.76315256e-03
9.08202632e-04	5.90868058e-04
8.71514632e-04	-6.77049421e-05
5.91864632e-04	-2.84725942e-04
1.64126763e-03	1.01279058e-04
1.38005063e-03	-4.61543942e-04
1.47501563e-03	3.22883058e-04
4.02699632e-04	-7.83449421e-05
3.12023632e-04	-1.78473942e-04
-8.23339368e-04	-6.48480942e-04
-1.09566237e-03	-1.11573894e-03
-4.73527368e-04	-3.33002942e-04
-8.35798368e-04	-1.34347942e-04
-1.16556337e-03	2.09709058e-04
-1.99649137e-03	-4.37699421e-05
-1.80301837e-03	3.98676058e-04
-3.03064337e-03	1.91325058e-04
-1.29058137e-03	1.76300056e-03
-8.96459368e-04	1.19599906e-03
-7.29835368e-04	1.86422350e-03
-9.17743368e-04	1.52762396e-03
-1.05633437e-03	7.26896058e-04
-5.54135368e-04	2.03235182e-03
-8.71207368e-04	1.39584566e-03
-6.42573684e-05	2.82430579e-05
-6.91362368e-04	8.36052058e-04
8.68539632e-04	-1.27311942e-04
-3.60253684e-05	6.09170058e-04
2.07986663e-03	4.92059058e-04
-2.56370368e-04	-1.63329421e-05
3.57376316e-05	-1.68387894e-03
-3.70373368e-04	-1.72287942e-04
-6.09891368e-04	-6.10996942e-04
-8.62393684e-05	-8.85204942e-04
