# Supplementary material for: Observation of angular momentum transfer among crystal lattice modes
Source: Nat Phys. 2026 May 12;22(7):1100–6. doi: 10.1038/s41567-026-03274-8 (PMC13423836; doi:10.1038/s41567-026-03274-8)
Supplement: Supplementary file 13 — Source data for Extended Data Fig. 4a–m. [file 41567_2026_3274_MOESM13_ESM.zip › extended_fig4i_Eg_phonon_LCP-THz_probe0.txt]

Eg Q^R_beta in Bi2Se3 after LCP THz excitation at probe pulse 0 degrees
Time (ps)	Q^R_beta (a.u.)
0.00000000e+00	5.50747219e-04
1.00000000e-02	4.89897870e-04
2.00000000e-02	4.00865198e-04
3.00000000e-02	2.90976592e-04
4.00000000e-02	1.68975370e-04
5.00000000e-02	4.43211143e-05
6.00000000e-02	-7.35568336e-05
7.00000000e-02	-1.75993254e-04
8.00000000e-02	-2.55750226e-04
9.00000000e-02	-3.07557483e-04
1.00000000e-01	-3.28487984e-04
1.10000000e-01	-3.18140236e-04
1.20000000e-01	-2.78614637e-04
1.30000000e-01	-2.14287831e-04
1.40000000e-01	-1.31405452e-04
1.50000000e-01	-3.75282687e-05
1.60000000e-01	5.91214625e-05
1.70000000e-01	1.50358689e-04
1.80000000e-01	2.28721118e-04
1.90000000e-01	2.88084791e-04
2.00000000e-01	3.24158824e-04
2.10000000e-01	3.34818694e-04
2.20000000e-01	3.20250974e-04
2.30000000e-01	2.82898274e-04
2.40000000e-01	2.27209868e-04
2.50000000e-01	1.59219889e-04
2.60000000e-01	8.59894783e-05
2.70000000e-01	1.49608897e-05
2.80000000e-01	-4.67208643e-05
2.90000000e-01	-9.28602708e-05
3.00000000e-01	-1.18780837e-04
3.10000000e-01	-1.21761940e-04
3.20000000e-01	-1.01304039e-04
3.30000000e-01	-5.91976088e-05
3.40000000e-01	6.12277364e-07
3.50000000e-01	7.23563933e-05
3.60000000e-01	1.48940677e-04
3.70000000e-01	2.22573457e-04
3.80000000e-01	2.85468053e-04
3.90000000e-01	3.30560943e-04
4.00000000e-01	3.52183319e-04
4.10000000e-01	3.46626710e-04
4.20000000e-01	3.12551224e-04
4.30000000e-01	2.51197350e-04
4.40000000e-01	1.66378048e-04
4.50000000e-01	6.42460449e-05
4.60000000e-01	-4.71499269e-05
4.70000000e-01	-1.58488057e-04
4.80000000e-01	-2.59927823e-04
4.90000000e-01	-3.41935868e-04
5.00000000e-01	-3.96115968e-04
5.10000000e-01	-4.15973580e-04
5.20000000e-01	-3.97549088e-04
5.30000000e-01	-3.39862985e-04
5.40000000e-01	-2.45130232e-04
5.50000000e-01	-1.18718884e-04
5.60000000e-01	3.11516599e-05
5.70000000e-01	1.93956258e-04
5.80000000e-01	3.57616687e-04
5.90000000e-01	5.09406751e-04
6.00000000e-01	6.36941463e-04
6.10000000e-01	7.29173335e-04
6.20000000e-01	7.77316198e-04
6.30000000e-01	7.75620727e-04
6.40000000e-01	7.21935750e-04
6.50000000e-01	6.18004771e-04
6.60000000e-01	4.69466942e-04
6.70000000e-01	2.85554333e-04
6.80000000e-01	7.85011425e-05
6.90000000e-01	-1.37296451e-04
7.00000000e-01	-3.46310633e-04
7.10000000e-01	-5.33027066e-04
7.20000000e-01	-6.83118757e-04
7.30000000e-01	-7.84558550e-04
7.40000000e-01	-8.28583038e-04
7.50000000e-01	-8.10430496e-04
7.60000000e-01	-7.29791430e-04
7.70000000e-01	-5.90931459e-04
7.80000000e-01	-4.02470828e-04
7.90000000e-01	-1.76831105e-04
8.00000000e-01	7.06145714e-05
8.10000000e-01	3.22627892e-04
8.20000000e-01	5.61349513e-04
8.30000000e-01	7.69608716e-04
8.40000000e-01	9.32200080e-04
8.50000000e-01	1.03702984e-03
8.60000000e-01	1.07604337e-03
8.70000000e-01	1.04586107e-03
8.80000000e-01	9.48071163e-04
8.90000000e-01	7.89154039e-04
9.00000000e-01	5.80040470e-04
9.10000000e-01	3.35334162e-04
9.20000000e-01	7.22551243e-05
9.30000000e-01	-1.90617887e-04
9.40000000e-01	-4.34711642e-04
9.50000000e-01	-6.42826425e-04
9.60000000e-01	-8.00403891e-04
9.70000000e-01	-8.96598133e-04
9.80000000e-01	-9.25068004e-04
9.90000000e-01	-8.84429932e-04
1.00000000e+00	-7.78336442e-04
1.01000000e+00	-6.15174417e-04
1.02000000e+00	-4.07406532e-04
1.03000000e+00	-1.70606946e-04
1.04000000e+00	7.77338899e-05
1.05000000e+00	3.19542504e-04
1.06000000e+00	5.37530216e-04
1.07000000e+00	7.16489361e-04
1.08000000e+00	8.44417542e-04
1.09000000e+00	9.13383199e-04
1.10000000e+00	9.20066356e-04
1.11000000e+00	8.65934193e-04
1.12000000e+00	7.57040148e-04
1.13000000e+00	6.03465202e-04
1.14000000e+00	4.18448450e-04
1.15000000e+00	2.17278789e-04
1.16000000e+00	1.60384732e-05
1.17000000e+00	-1.69699073e-04
1.18000000e+00	-3.26111447e-04
1.19000000e+00	-4.42208923e-04
1.20000000e+00	-5.10668435e-04
1.21000000e+00	-5.28353271e-04
1.22000000e+00	-4.96477826e-04
1.23000000e+00	-4.20406173e-04
1.24000000e+00	-3.09103539e-04
1.25000000e+00	-1.74288649e-04
1.26000000e+00	-2.93598880e-05
1.27000000e+00	1.11812760e-04
1.28000000e+00	2.36126597e-04
1.29000000e+00	3.32409649e-04
1.30000000e+00	3.92408417e-04
1.31000000e+00	4.11514176e-04
1.32000000e+00	3.89163863e-04
1.33000000e+00	3.28878997e-04
1.34000000e+00	2.37936802e-04
1.35000000e+00	1.26699304e-04
1.36000000e+00	7.65589213e-06
1.37000000e+00	-1.05739720e-04
1.38000000e+00	-2.00338288e-04
1.39000000e+00	-2.64559068e-04
1.40000000e+00	-2.89537080e-04
1.41000000e+00	-2.70049646e-04
1.42000000e+00	-2.05135274e-04
1.43000000e+00	-9.83427032e-05
1.44000000e+00	4.24215301e-05
1.45000000e+00	2.05444771e-04
1.46000000e+00	3.76122509e-04
1.47000000e+00	5.38166420e-04
1.48000000e+00	6.75010322e-04
1.49000000e+00	7.71298519e-04
1.50000000e+00	8.14330589e-04
1.51000000e+00	7.95336590e-04
1.52000000e+00	7.10467112e-04
1.53000000e+00	5.61403071e-04
1.54000000e+00	3.55519049e-04
1.55000000e+00	1.05569311e-04
1.56000000e+00	-1.71095563e-04
1.57000000e+00	-4.53734145e-04
1.58000000e+00	-7.19757875e-04
1.59000000e+00	-9.46498439e-04
1.60000000e+00	-1.11306200e-03
1.61000000e+00	-1.20212169e-03
1.62000000e+00	-1.20149999e-03
1.63000000e+00	-1.10540451e-03
1.64000000e+00	-9.15204437e-04
1.65000000e+00	-6.39668198e-04
1.66000000e+00	-2.94623473e-04
1.67000000e+00	9.79541702e-05
1.68000000e+00	5.11372067e-04
1.69000000e+00	9.16075807e-04
1.70000000e+00	1.28179775e-03
1.71000000e+00	1.57984025e-03
1.72000000e+00	1.78531973e-03
1.73000000e+00	1.87919612e-03
1.74000000e+00	1.84992357e-03
1.75000000e+00	1.69458383e-03
1.76000000e+00	1.41939988e-03
1.77000000e+00	1.03957297e-03
1.78000000e+00	5.78437097e-04
1.79000000e+00	6.59775273e-05
1.80000000e+00	-4.63190048e-04
1.81000000e+00	-9.72239342e-04
1.82000000e+00	-1.42477829e-03
1.83000000e+00	-1.78752395e-03
1.84000000e+00	-2.03280625e-03
1.85000000e+00	-2.14070855e-03
1.86000000e+00	-2.10067706e-03
1.87000000e+00	-1.91246859e-03
1.88000000e+00	-1.58635416e-03
1.89000000e+00	-1.14255123e-03
1.90000000e+00	-6.09915299e-04
1.91000000e+00	-2.39783676e-05
1.92000000e+00	5.75527944e-04
1.93000000e+00	1.14748581e-03
1.94000000e+00	1.65233506e-03
1.95000000e+00	2.05492935e-03
1.96000000e+00	2.32709096e-03
1.97000000e+00	2.44967170e-03
1.98000000e+00	2.41396307e-03
1.99000000e+00	2.22234720e-03
2.00000000e+00	1.88813684e-03
2.01000000e+00	1.43461387e-03
2.02000000e+00	8.93336569e-04
2.03000000e+00	3.01841764e-04
2.04000000e+00	-2.99086159e-04
2.05000000e+00	-8.68373844e-04
2.06000000e+00	-1.36762256e-03
2.07000000e+00	-1.76385379e-03
2.08000000e+00	-2.03183104e-03
2.09000000e+00	-2.15578482e-03
2.10000000e+00	-2.13041460e-03
2.11000000e+00	-1.96109736e-03
2.12000000e+00	-1.66329437e-03
2.13000000e+00	-1.26120991e-03
2.14000000e+00	-7.85813284e-04
2.15000000e+00	-2.72384782e-04
2.16000000e+00	2.42218188e-04
2.17000000e+00	7.22357995e-04
2.18000000e+00	1.13625705e-03
2.19000000e+00	1.45827638e-03
2.20000000e+00	1.67065853e-03
2.21000000e+00	1.76460540e-03
2.22000000e+00	1.74061723e-03
2.23000000e+00	1.60807916e-03
2.24000000e+00	1.38414384e-03
2.25000000e+00	1.09201567e-03
2.26000000e+00	7.58790434e-04
2.27000000e+00	4.13039675e-04
2.28000000e+00	8.23481925e-05
2.29000000e+00	-2.08984951e-04
2.30000000e+00	-4.41887552e-04
2.31000000e+00	-6.03935526e-04
2.32000000e+00	-6.90138438e-04
2.33000000e+00	-7.03029498e-04
2.34000000e+00	-6.52061408e-04
2.35000000e+00	-5.52370692e-04
2.36000000e+00	-4.23029060e-04
2.37000000e+00	-2.84946284e-04
2.38000000e+00	-1.58620733e-04
2.39000000e+00	-6.19484766e-05
2.40000000e+00	-8.29805249e-06
2.41000000e+00	-5.03582970e-06
2.42000000e+00	-5.26479745e-05
2.43000000e+00	-1.44552513e-04
2.44000000e+00	-2.67633204e-04
2.45000000e+00	-4.03461141e-04
2.46000000e+00	-5.30105814e-04
2.47000000e+00	-6.24380501e-04
2.48000000e+00	-6.64322377e-04
2.49000000e+00	-6.31679884e-04
2.50000000e+00	-5.14171487e-04
2.51000000e+00	-3.07292281e-04
2.52000000e+00	-1.54774468e-05
2.53000000e+00	3.47517953e-04
2.54000000e+00	7.59098647e-04
2.55000000e+00	1.18917049e-03
2.56000000e+00	1.60226913e-03
2.57000000e+00	1.96032858e-03
2.58000000e+00	2.22587945e-03
2.59000000e+00	2.36541920e-03
2.60000000e+00	2.35266962e-03
2.61000000e+00	2.17143336e-03
2.62000000e+00	1.81778169e-03
2.63000000e+00	1.30135007e-03
2.64000000e+00	6.45583127e-04
2.65000000e+00	-1.13148644e-04
2.66000000e+00	-9.27547488e-04
2.67000000e+00	-1.74239600e-03
2.68000000e+00	-2.49837948e-03
2.69000000e+00	-3.13645330e-03
2.70000000e+00	-3.60242910e-03
2.71000000e+00	-3.85142226e-03
2.72000000e+00	-3.85179928e-03
2.73000000e+00	-3.58828929e-03
2.74000000e+00	-3.06397782e-03
2.75000000e+00	-2.30097945e-03
2.76000000e+00	-1.33968346e-03
2.77000000e+00	-2.36576142e-04
2.78000000e+00	9.39243904e-04
2.79000000e+00	2.11063410e-03
2.80000000e+00	3.19774404e-03
2.81000000e+00	4.12373364e-03
2.82000000e+00	4.82044587e-03
2.83000000e+00	5.23359852e-03
2.84000000e+00	5.32708497e-03
2.85000000e+00	5.08603336e-03
2.86000000e+00	4.51836167e-03
2.87000000e+00	3.65467783e-03
2.88000000e+00	2.54649971e-03
2.89000000e+00	1.26290027e-03
2.90000000e+00	-1.14191730e-04
2.91000000e+00	-1.49569659e-03
2.92000000e+00	-2.79167097e-03
2.93000000e+00	-3.91770331e-03
2.94000000e+00	-4.80092864e-03
2.95000000e+00	-5.38519854e-03
2.96000000e+00	-5.63500484e-03
2.97000000e+00	-5.53785077e-03
2.98000000e+00	-5.10488536e-03
2.99000000e+00	-4.36975460e-03
3.00000000e+00	-3.38576634e-03
3.01000000e+00	-2.22160243e-03
3.02000000e+00	-9.55930391e-04
3.03000000e+00	3.28642939e-04
3.04000000e+00	1.55177909e-03
3.05000000e+00	2.64126790e-03
3.06000000e+00	3.53806111e-03
3.07000000e+00	4.20007267e-03
3.08000000e+00	4.60444640e-03
3.09000000e+00	4.74812587e-03
3.10000000e+00	4.64671142e-03
3.11000000e+00	4.33174212e-03
3.12000000e+00	3.84668242e-03
3.13000000e+00	3.24201210e-03
3.14000000e+00	2.56990177e-03
3.15000000e+00	1.87899700e-03
3.16000000e+00	1.20982734e-03
3.17000000e+00	5.91300710e-04
3.18000000e+00	3.86430864e-05
3.19000000e+00	-4.46993737e-04
3.20000000e+00	-8.77196930e-04
3.21000000e+00	-1.27334475e-03
3.22000000e+00	-1.66233083e-03
3.23000000e+00	-2.07139456e-03
3.24000000e+00	-2.52260562e-03
3.25000000e+00	-3.02761592e-03
3.26000000e+00	-3.58330223e-03
3.27000000e+00	-4.16887063e-03
3.28000000e+00	-4.74488438e-03
3.29000000e+00	-5.25451355e-03
3.30000000e+00	-5.62710216e-03
3.31000000e+00	-5.78392178e-03
3.32000000e+00	-5.64574902e-03
3.33000000e+00	-5.14168987e-03
3.34000000e+00	-4.21849659e-03
3.35000000e+00	-2.84950201e-03
3.36000000e+00	-1.04224697e-03
3.37000000e+00	1.15609166e-03
3.38000000e+00	3.65624846e-03
3.39000000e+00	6.32797189e-03
3.40000000e+00	9.00499534e-03
3.41000000e+00	1.14938738e-02
3.42000000e+00	1.35863392e-02
3.43000000e+00	1.50744848e-02
3.44000000e+00	1.57677755e-02
3.45000000e+00	1.55106298e-02
3.46000000e+00	1.41991489e-02
3.47000000e+00	1.17955118e-02
3.48000000e+00	8.33860945e-03
3.49000000e+00	3.94968018e-03
3.50000000e+00	-1.16799728e-03
3.51000000e+00	-6.73588806e-03
3.52000000e+00	-1.24135225e-02
3.53000000e+00	-1.78178910e-02
3.54000000e+00	-2.25479253e-02
3.55000000e+00	-2.62125933e-02
3.56000000e+00	-2.84607298e-02
3.57000000e+00	-2.90104436e-02
3.58000000e+00	-2.76758022e-02
3.59000000e+00	-2.43885383e-02
3.60000000e+00	-1.92127339e-02
3.61000000e+00	-1.23508335e-02
3.62000000e+00	-4.13988253e-03
3.63000000e+00	4.96244054e-03
3.64000000e+00	1.44016850e-02
3.65000000e+00	2.35592930e-02
3.66000000e+00	3.17922434e-02
3.67000000e+00	3.84772016e-02
3.68000000e+00	4.30562063e-02
3.69000000e+00	4.50806213e-02
3.70000000e+00	4.42500077e-02
3.71000000e+00	4.04427499e-02
3.72000000e+00	3.37356922e-02
3.73000000e+00	2.44106992e-02
3.74000000e+00	1.29469038e-02
3.75000000e+00	-1.60919909e-06
3.76000000e+00	-1.36418723e-02
3.77000000e+00	-2.70899928e-02
3.78000000e+00	-3.94281625e-02
3.79000000e+00	-4.97670739e-02
3.80000000e+00	-5.73095178e-02
3.81000000e+00	-6.14106416e-02
3.82000000e+00	-6.16303713e-02
3.83000000e+00	-5.77738595e-02
3.84000000e+00	-4.99164967e-02
3.85000000e+00	-3.84109888e-02
3.86000000e+00	-2.38751916e-02
3.87000000e+00	-7.16072829e-03
3.88000000e+00	1.06961920e-02
3.89000000e+00	2.85389932e-02
3.90000000e+00	4.51660292e-02
3.91000000e+00	5.94120458e-02
3.92000000e+00	7.02302543e-02
3.93000000e+00	7.67692144e-02
3.94000000e+00	7.84388754e-02
3.95000000e+00	7.49607013e-02
3.96000000e+00	6.63977622e-02
3.97000000e+00	5.31619715e-02
3.98000000e+00	3.59971818e-02
3.99000000e+00	1.59385428e-02
4.00000000e+00	-5.74977297e-03
4.01000000e+00	-2.76547567e-02
4.02000000e+00	-4.83075532e-02
4.03000000e+00	-6.62830792e-02
4.04000000e+00	-8.02994443e-02
4.05000000e+00	-8.93101703e-02
4.06000000e+00	-9.25825216e-02
4.07000000e+00	-8.97560708e-02
4.08000000e+00	-8.08768695e-02
4.09000000e+00	-6.64042109e-02
4.10000000e+00	-4.71888383e-02
4.11000000e+00	-2.44234515e-02
4.12000000e+00	4.31659421e-04
4.13000000e+00	2.57431950e-02
4.14000000e+00	4.98134566e-02
4.15000000e+00	7.09956756e-02
4.16000000e+00	8.78081299e-02
4.17000000e+00	9.90390399e-02
4.18000000e+00	1.03834738e-01
4.19000000e+00	1.01764642e-01
4.20000000e+00	9.28580839e-02
4.21000000e+00	7.76099367e-02
4.22000000e+00	5.69541355e-02
4.23000000e+00	3.22064224e-02
4.24000000e+00	4.97983378e-03
4.25000000e+00	-2.29215851e-02
4.26000000e+00	-4.96237495e-02
4.27000000e+00	-7.33099712e-02
4.28000000e+00	-9.23460827e-02
4.29000000e+00	-1.05394525e-01
4.30000000e+00	-1.11509339e-01
4.31000000e+00	-1.10205254e-01
4.32000000e+00	-1.01495787e-01
4.33000000e+00	-8.58973989e-02
4.34000000e+00	-6.43990773e-02
4.35000000e+00	-3.83991397e-02
4.36000000e+00	-9.61333260e-03
4.37000000e+00	2.00396484e-02
4.38000000e+00	4.85674811e-02
4.39000000e+00	7.40395540e-02
4.40000000e+00	9.47190146e-02
4.41000000e+00	1.09182395e-01
4.42000000e+00	1.16418487e-01
4.43000000e+00	1.15899547e-01
4.44000000e+00	1.07619769e-01
4.45000000e+00	9.20982482e-02
4.46000000e+00	7.03460628e-02
4.47000000e+00	4.37996147e-02
4.48000000e+00	1.42246854e-02
4.49000000e+00	-1.64022889e-02
4.50000000e+00	-4.60276416e-02
4.51000000e+00	-7.26594868e-02
4.52000000e+00	-9.45028086e-02
4.53000000e+00	-1.10081380e-01
4.54000000e+00	-1.18338163e-01
4.55000000e+00	-1.18707321e-01
4.56000000e+00	-1.11152919e-01
4.57000000e+00	-9.61716723e-02
4.58000000e+00	-7.47595832e-02
4.59000000e+00	-4.83447593e-02
4.60000000e+00	-1.86910243e-02
4.61000000e+00	1.22210815e-02
4.62000000e+00	4.23277898e-02
4.63000000e+00	6.96209912e-02
4.64000000e+00	9.22830940e-02
4.65000000e+00	1.08808729e-01
4.66000000e+00	1.18105105e-01
4.67000000e+00	1.19564307e-01
4.68000000e+00	1.13102745e-01
4.69000000e+00	9.91652373e-02
4.70000000e+00	7.86935879e-02
4.71000000e+00	5.30619491e-02
4.72000000e+00	2.39834714e-02
4.73000000e+00	-6.60533208e-03
4.74000000e+00	-3.66746197e-02
4.75000000e+00	-6.42368458e-02
4.76000000e+00	-8.74788481e-02
4.77000000e+00	-1.04881571e-01
4.78000000e+00	-1.15319491e-01
4.79000000e+00	-1.18133231e-01
4.80000000e+00	-1.13170695e-01
4.81000000e+00	-1.00794209e-01
4.82000000e+00	-8.18534269e-02
4.83000000e+00	-5.76260883e-02
4.84000000e+00	-2.97307973e-02
4.85000000e+00	-1.78649434e-05
4.86000000e+00	2.95543628e-02
4.87000000e+00	5.70493598e-02
4.88000000e+00	8.06797943e-02
4.89000000e+00	9.89240114e-02
4.90000000e+00	1.10624015e-01
4.91000000e+00	1.15058645e-01
4.92000000e+00	1.11987361e-01
4.93000000e+00	1.01662015e-01
4.94000000e+00	8.48061806e-02
4.95000000e+00	6.25637086e-02
4.96000000e+00	3.64202197e-02
4.97000000e+00	8.10298343e-03
4.98000000e+00	-2.05340173e-02
4.99000000e+00	-4.76321338e-02
5.00000000e+00	-7.14491355e-02
5.01000000e+00	-9.04714171e-02
5.02000000e+00	-1.03510095e-01
5.03000000e+00	-1.09774903e-01
5.04000000e+00	-1.08921336e-01
5.05000000e+00	-1.01068286e-01
5.06000000e+00	-8.67853882e-02
5.07000000e+00	-6.70512795e-02
5.08000000e+00	-4.31858488e-02
5.09000000e+00	-1.67612116e-02
5.10000000e+00	1.05025392e-02
5.11000000e+00	3.68498543e-02
5.12000000e+00	6.06031247e-02
5.13000000e+00	8.02696151e-02
5.14000000e+00	9.46351152e-02
5.15000000e+00	1.02838452e-01
5.16000000e+00	1.04422330e-01
5.17000000e+00	9.93575712e-02
5.18000000e+00	8.80395609e-02
5.19000000e+00	7.12575566e-02
5.20000000e+00	5.01392078e-02
5.21000000e+00	2.60742220e-02
5.22000000e+00	6.22373873e-04
5.23000000e+00	-2.45880221e-02
5.24000000e+00	-4.79645443e-02
5.25000000e+00	-6.80512941e-02
5.26000000e+00	-8.36193682e-02
5.27000000e+00	-9.37415766e-02
5.28000000e+00	-9.78469022e-02
5.29000000e+00	-9.57515701e-02
5.30000000e+00	-8.76651327e-02
5.31000000e+00	-7.41715904e-02
5.32000000e+00	-5.61871536e-02
5.33000000e+00	-3.48977005e-02
5.34000000e+00	-1.16802183e-02
5.35000000e+00	1.19865500e-02
5.36000000e+00	3.46164415e-02
5.37000000e+00	5.48091734e-02
5.38000000e+00	7.13367584e-02
5.39000000e+00	8.32177295e-02
5.40000000e+00	8.97747297e-02
5.41000000e+00	9.06721456e-02
5.42000000e+00	8.59317778e-02
5.43000000e+00	7.59259505e-02
5.44000000e+00	6.13488841e-02
5.45000000e+00	4.31684976e-02
5.46000000e+00	2.25619845e-02
5.47000000e+00	8.39456723e-04
5.48000000e+00	-2.06393894e-02
5.49000000e+00	-4.05502896e-02
5.50000000e+00	-5.76858092e-02
5.51000000e+00	-7.10281478e-02
5.52000000e+00	-7.98089964e-02
5.53000000e+00	-8.35529813e-02
5.54000000e+00	-8.21023032e-02
5.55000000e+00	-7.56213862e-02
5.56000000e+00	-6.45816058e-02
5.57000000e+00	-4.97273893e-02
5.58000000e+00	-3.20261014e-02
5.59000000e+00	-1.26050826e-02
5.60000000e+00	7.32007200e-03
5.61000000e+00	2.65214413e-02
5.62000000e+00	4.38341894e-02
5.63000000e+00	5.82268558e-02
5.64000000e+00	6.88623158e-02
5.65000000e+00	7.51458506e-02
5.66000000e+00	7.67576186e-02
5.67000000e+00	7.36678166e-02
5.68000000e+00	6.61339077e-02
5.69000000e+00	5.46803912e-02
5.70000000e+00	4.00626463e-02
5.71000000e+00	2.32173174e-02
5.72000000e+00	5.20248473e-03
5.73000000e+00	-1.28685757e-02
5.74000000e+00	-2.98959152e-02
5.75000000e+00	-4.48595271e-02
5.76000000e+00	-5.68800455e-02
5.77000000e+00	-6.52699524e-02
5.78000000e+00	-6.95723458e-02
5.79000000e+00	-6.95851289e-02
5.80000000e+00	-6.53693917e-02
5.81000000e+00	-5.72417324e-02
5.82000000e+00	-4.57512398e-02
5.83000000e+00	-3.16427689e-02
5.84000000e+00	-1.58089420e-02
5.85000000e+00	7.66051718e-04
5.86000000e+00	1.70673417e-02
5.87000000e+00	3.21112023e-02
5.88000000e+00	4.50040788e-02
5.89000000e+00	5.49952975e-02
5.90000000e+00	6.15203790e-02
5.91000000e+00	6.42324846e-02
5.92000000e+00	6.30202763e-02
5.93000000e+00	5.80113145e-02
5.94000000e+00	4.95609972e-02
5.95000000e+00	3.82279139e-02
5.96000000e+00	2.47372926e-02
5.97000000e+00	9.93490651e-03
5.98000000e+00	-5.26565091e-03
5.99000000e+00	-1.99390573e-02
6.00000000e+00	-3.32042972e-02
6.01000000e+00	-4.42772690e-02
6.02000000e+00	-5.25168449e-02
6.03000000e+00	-5.74616948e-02
6.04000000e+00	-5.88557840e-02
6.05000000e+00	-5.66611532e-02
6.06000000e+00	-5.10573806e-02
6.07000000e+00	-4.24279265e-02
6.08000000e+00	-3.13343526e-02
6.09000000e+00	-1.84801210e-02
6.10000000e+00	-4.66628561e-03
6.11000000e+00	9.25815387e-03
6.12000000e+00	2.24481757e-02
6.13000000e+00	3.41137807e-02
6.14000000e+00	4.35670883e-02
6.15000000e+00	5.02626920e-02
6.16000000e+00	5.38289188e-02
6.17000000e+00	5.40882134e-02
6.18000000e+00	5.10655447e-02
6.19000000e+00	4.49844666e-02
6.20000000e+00	3.62512132e-02
6.21000000e+00	2.54279283e-02
6.22000000e+00	1.31967697e-02
6.23000000e+00	3.17164338e-04
6.24000000e+00	-1.24211249e-02
6.25000000e+00	-2.42462326e-02
6.26000000e+00	-3.44507914e-02
6.27000000e+00	-4.24340959e-02
6.28000000e+00	-4.77373252e-02
6.29000000e+00	-5.00697659e-02
6.30000000e+00	-4.93245442e-02
6.31000000e+00	-4.55830280e-02
6.32000000e+00	-3.91077537e-02
6.33000000e+00	-3.03244313e-02
6.34000000e+00	-1.97942372e-02
6.35000000e+00	-8.17818155e-03
6.36000000e+00	3.80420238e-03
6.37000000e+00	1.54192738e-02
6.38000000e+00	2.59640739e-02
6.39000000e+00	3.48087617e-02
6.40000000e+00	4.14341382e-02
6.41000000e+00	4.54620300e-02
6.42000000e+00	4.66767562e-02
6.43000000e+00	4.50364659e-02
6.44000000e+00	4.06737635e-02
6.45000000e+00	3.38856955e-02
6.46000000e+00	2.51138225e-02
6.47000000e+00	1.49156945e-02
6.48000000e+00	3.92956227e-03
6.49000000e+00	-7.16545191e-03
6.50000000e+00	-1.76912444e-02
6.51000000e+00	-2.70121019e-02
6.52000000e+00	-3.45730338e-02
6.53000000e+00	-3.99327548e-02
6.54000000e+00	-4.27893608e-02
6.55000000e+00	-4.29972056e-02
6.56000000e+00	-4.05740427e-02
6.57000000e+00	-3.56980996e-02
6.58000000e+00	-2.86953735e-02
6.59000000e+00	-2.00180328e-02
6.60000000e+00	-1.02153438e-02
6.61000000e+00	1.01014988e-04
6.62000000e+00	1.02950647e-02
6.63000000e+00	1.97456912e-02
6.64000000e+00	2.78844527e-02
6.65000000e+00	3.42297293e-02
6.66000000e+00	3.84151623e-02
6.67000000e+00	4.02107069e-02
6.68000000e+00	3.95350925e-02
6.69000000e+00	3.64590279e-02
6.70000000e+00	3.11990620e-02
6.71000000e+00	2.41025882e-02
6.72000000e+00	1.56250174e-02
6.73000000e+00	6.30061352e-03
6.74000000e+00	-3.29114433e-03
6.75000000e+00	-1.25615536e-02
6.76000000e+00	-2.09487999e-02
6.77000000e+00	-2.79519724e-02
6.78000000e+00	-3.31609231e-02
6.79000000e+00	-3.62801934e-02
6.80000000e+00	-3.71456171e-02
6.81000000e+00	-3.57326753e-02
6.82000000e+00	-3.21562012e-02
6.83000000e+00	-2.66615640e-02
6.84000000e+00	-1.96079864e-02
6.85000000e+00	-1.14451216e-02
6.86000000e+00	-2.68441565e-03
6.87000000e+00	6.13292309e-03
6.88000000e+00	1.44693383e-02
6.89000000e+00	2.18236631e-02
6.90000000e+00	2.77611870e-02
6.91000000e+00	3.19392521e-02
6.92000000e+00	3.41268779e-02
6.93000000e+00	3.42173012e-02
6.94000000e+00	3.22327671e-02
6.95000000e+00	2.83213903e-02
6.96000000e+00	2.27463944e-02
6.97000000e+00	1.58684957e-02
6.98000000e+00	8.12260733e-03
6.99000000e+00	-9.63531137e-06
7.00000000e+00	-8.02979027e-03
7.01000000e+00	-1.54531117e-02
7.02000000e+00	-2.18377743e-02
7.03000000e+00	-2.68110634e-02
7.04000000e+00	-3.00909856e-02
7.05000000e+00	-3.15020580e-02
7.06000000e+00	-3.09844070e-02
7.07000000e+00	-2.85957278e-02
7.08000000e+00	-2.45060952e-02
7.09000000e+00	-1.89860505e-02
7.10000000e+00	-1.23887890e-02
7.11000000e+00	-5.12761621e-03
7.12000000e+00	2.34989009e-03
7.13000000e+00	9.58940187e-03
7.14000000e+00	1.61573581e-02
7.15000000e+00	2.16668182e-02
7.16000000e+00	2.58001174e-02
7.17000000e+00	2.83270103e-02
7.18000000e+00	2.91172774e-02
7.19000000e+00	2.81471233e-02
7.20000000e+00	2.54990758e-02
7.21000000e+00	2.13554922e-02
7.22000000e+00	1.59861610e-02
7.23000000e+00	9.73083180e-03
7.24000000e+00	2.97780134e-03
7.25000000e+00	-3.86010297e-03
7.26000000e+00	-1.03706614e-02
7.27000000e+00	-1.61669995e-02
7.28000000e+00	-2.09104498e-02
7.29000000e+00	-2.43301953e-02
7.30000000e+00	-2.62385684e-02
7.31000000e+00	-2.65411513e-02
7.32000000e+00	-2.52411508e-02
7.33000000e+00	-2.24378679e-02
7.34000000e+00	-1.83194368e-02
7.35000000e+00	-1.31503499e-02
7.36000000e+00	-7.25458572e-03
7.37000000e+00	-9.95408244e-04
7.38000000e+00	5.24690905e-03
7.39000000e+00	1.10980780e-02
7.40000000e+00	1.62121263e-02
7.41000000e+00	2.02917407e-02
7.42000000e+00	2.31054346e-02
7.43000000e+00	2.45005576e-02
7.44000000e+00	2.44114252e-02
7.45000000e+00	2.28621457e-02
7.46000000e+00	1.99640433e-02
7.47000000e+00	1.59078992e-02
7.48000000e+00	1.09515390e-02
7.49000000e+00	5.40356360e-03
7.50000000e+00	-3.95757132e-04
7.51000000e+00	-6.09525251e-03
7.52000000e+00	-1.13540218e-02
7.53000000e+00	-1.58617369e-02
7.54000000e+00	-1.93568750e-02
7.55000000e+00	-2.16418147e-02
7.56000000e+00	-2.25939289e-02
7.57000000e+00	-2.21720580e-02
7.58000000e+00	-2.04180269e-02
7.59000000e+00	-1.74531709e-02
7.60000000e+00	-1.34701348e-02
7.61000000e+00	-8.72048735e-03
7.62000000e+00	-3.49894003e-03
7.63000000e+00	1.87484779e-03
7.64000000e+00	7.07575949e-03
7.65000000e+00	1.17928247e-02
7.66000000e+00	1.57477575e-02
7.67000000e+00	1.87113285e-02
7.68000000e+00	2.05166080e-02
7.69000000e+00	2.10683194e-02
7.70000000e+00	2.03477798e-02
7.71000000e+00	1.84131767e-02
7.72000000e+00	1.53952130e-02
7.73000000e+00	1.14884295e-02
7.74000000e+00	6.93877386e-03
7.75000000e+00	2.02820153e-03
7.76000000e+00	-2.94273008e-03
7.77000000e+00	-7.67320524e-03
7.78000000e+00	-1.18803141e-02
7.79000000e+00	-1.53159427e-02
7.80000000e+00	-1.77813819e-02
7.81000000e+00	-1.91387956e-02
7.82000000e+00	-1.93188870e-02
7.83000000e+00	-1.83243384e-02
7.84000000e+00	-1.62288604e-02
7.85000000e+00	-1.31719511e-02
7.86000000e+00	-9.34972920e-03
7.87000000e+00	-5.00243543e-03
7.88000000e+00	-3.99393582e-04
7.89000000e+00	4.17762944e-03
7.90000000e+00	8.45163991e-03
7.91000000e+00	1.21671589e-02
7.92000000e+00	1.51054781e-02
7.93000000e+00	1.70975193e-02
7.94000000e+00	1.80335414e-02
7.95000000e+00	1.78691385e-02
7.96000000e+00	1.66272029e-02
7.97000000e+00	1.43957785e-02
7.98000000e+00	1.13219761e-02
7.99000000e+00	7.60236519e-03
8.00000000e+00	3.47046383e-03
8.01000000e+00	-8.17880211e-04
8.02000000e+00	-5.00030402e-03
8.03000000e+00	-8.82396320e-03
8.04000000e+00	-1.20608054e-02
8.05000000e+00	-1.45211610e-02
8.06000000e+00	-1.60648411e-02
8.07000000e+00	-1.66090938e-02
8.08000000e+00	-1.61329688e-02
8.09000000e+00	-1.46778636e-02
8.10000000e+00	-1.23442632e-02
8.11000000e+00	-9.28491422e-03
8.12000000e+00	-5.69489113e-03
8.13000000e+00	-1.79919886e-03
8.14000000e+00	2.16130402e-03
8.15000000e+00	5.94478082e-03
8.16000000e+00	9.32317288e-03
8.17000000e+00	1.20959359e-02
8.18000000e+00	1.41019292e-02
8.19000000e+00	1.52287531e-02
8.20000000e+00	1.54189950e-02
8.21000000e+00	1.46730399e-02
8.22000000e+00	1.30483159e-02
8.23000000e+00	1.06550656e-02
8.24000000e+00	7.64894512e-03
8.25000000e+00	4.22094356e-03
8.26000000e+00	5.85274478e-04
8.27000000e+00	-3.03399490e-03
8.28000000e+00	-6.41674192e-03
8.29000000e+00	-9.36016460e-03
8.30000000e+00	-1.16909230e-02
8.31000000e+00	-1.32753194e-02
8.32000000e+00	-1.40269209e-02
8.33000000e+00	-1.39111927e-02
8.34000000e+00	-1.29468994e-02
8.35000000e+00	-1.12042318e-02
8.36000000e+00	-8.79982115e-03
8.37000000e+00	-5.88898654e-03
8.38000000e+00	-2.65572957e-03
8.39000000e+00	6.98880566e-04
8.40000000e+00	3.96919909e-03
8.41000000e+00	6.95759856e-03
8.42000000e+00	9.48639217e-03
8.43000000e+00	1.14083687e-02
8.44000000e+00	1.26153162e-02
8.45000000e+00	1.30440441e-02
8.46000000e+00	1.26795731e-02
8.47000000e+00	1.15553402e-02
8.48000000e+00	9.75045328e-03
8.49000000e+00	7.38420465e-03
8.50000000e+00	4.60822312e-03
8.51000000e+00	1.59677685e-03
8.52000000e+00	-1.46415235e-03
8.53000000e+00	-4.38833907e-03
8.54000000e+00	-7.00062205e-03
8.55000000e+00	-9.14736413e-03
8.56000000e+00	-1.07054417e-02
8.57000000e+00	-1.15892407e-02
8.58000000e+00	-1.17552668e-02
8.59000000e+00	-1.12041271e-02
8.60000000e+00	-9.97980762e-03
8.61000000e+00	-8.16633339e-03
8.62000000e+00	-5.88205755e-03
8.63000000e+00	-3.27196437e-03
8.64000000e+00	-4.98485906e-04
8.65000000e+00	2.26858734e-03
8.66000000e+00	4.86247579e-03
8.67000000e+00	7.12942861e-03
8.68000000e+00	8.93779058e-03
8.69000000e+00	1.01855864e-02
8.70000000e+00	1.08061903e-02
8.71000000e+00	1.07717711e-02
8.72000000e+00	1.00943441e-02
8.73000000e+00	8.82440634e-03
8.74000000e+00	7.04728027e-03
8.75000000e+00	4.87742436e-03
8.76000000e+00	2.45108818e-03
8.77000000e+00	-8.22183778e-05
8.78000000e+00	-2.56890891e-03
8.79000000e+00	-4.86059544e-03
8.80000000e+00	-6.82289680e-03
8.81000000e+00	-8.34326099e-03
8.82000000e+00	-9.33735052e-03
8.83000000e+00	-9.75363359e-03
8.84000000e+00	-9.57593796e-03
8.85000000e+00	-8.82384997e-03
8.86000000e+00	-7.55097225e-03
8.87000000e+00	-5.84118076e-03
8.88000000e+00	-3.80313858e-03
8.89000000e+00	-1.56342292e-03
8.90000000e+00	7.41302004e-04
8.91000000e+00	2.97258463e-03
8.92000000e+00	4.99845708e-03
8.93000000e+00	6.70118693e-03
8.94000000e+00	7.98405841e-03
8.95000000e+00	8.77679709e-03
8.96000000e+00	9.03933895e-03
8.97000000e+00	8.76374785e-03
8.98000000e+00	7.97419814e-03
8.99000000e+00	6.72505466e-03
9.00000000e+00	5.09719421e-03
9.01000000e+00	3.19281391e-03
9.02000000e+00	1.12905674e-03
9.03000000e+00	-9.69150878e-04
9.04000000e+00	-2.97661465e-03
9.05000000e+00	-4.77529264e-03
9.06000000e+00	-6.26118405e-03
9.07000000e+00	-7.35028849e-03
9.08000000e+00	-7.98329846e-03
9.09000000e+00	-8.12876704e-03
9.10000000e+00	-7.78458616e-03
9.11000000e+00	-6.97771247e-03
9.12000000e+00	-5.76218124e-03
9.13000000e+00	-4.21554875e-03
9.14000000e+00	-2.43399394e-03
9.15000000e+00	-5.26385108e-04
9.16000000e+00	1.39232536e-03
9.17000000e+00	3.20798118e-03
9.18000000e+00	4.81396877e-03
9.19000000e+00	6.11743500e-03
9.20000000e+00	7.04461653e-03
9.21000000e+00	7.54497769e-03
9.22000000e+00	7.59392737e-03
9.23000000e+00	7.19397129e-03
9.24000000e+00	6.37424948e-03
9.25000000e+00	5.18850436e-03
9.26000000e+00	3.71161630e-03
9.27000000e+00	2.03492625e-03
9.28000000e+00	2.60634393e-04
9.29000000e+00	-1.50438506e-03
9.30000000e+00	-3.15498172e-03
9.31000000e+00	-4.59395923e-03
9.32000000e+00	-5.73777102e-03
9.33000000e+00	-6.52134970e-03
9.34000000e+00	-6.90179230e-03
9.35000000e+00	-6.86069337e-03
9.36000000e+00	-6.40499987e-03
9.37000000e+00	-5.56635023e-03
9.38000000e+00	-4.39894973e-03
9.39000000e+00	-2.97612111e-03
9.40000000e+00	-1.38574640e-03
9.41000000e+00	2.75119565e-04
9.42000000e+00	1.90613665e-03
9.43000000e+00	3.40971300e-03
9.44000000e+00	4.69682371e-03
9.45000000e+00	5.69226883e-03
9.46000000e+00	6.33906098e-03
9.47000000e+00	6.60168651e-03
9.48000000e+00	6.46805333e-03
9.49000000e+00	5.95001839e-03
9.50000000e+00	5.08247305e-03
9.51000000e+00	3.92105151e-03
9.52000000e+00	2.53860940e-03
9.53000000e+00	1.02069252e-03
9.54000000e+00	-5.39724812e-04
9.55000000e+00	-2.04791021e-03
9.56000000e+00	-3.41310804e-03
9.57000000e+00	-4.55399238e-03
9.58000000e+00	-5.40351076e-03
9.59000000e+00	-5.91282992e-03
9.60000000e+00	-6.05415084e-03
9.61000000e+00	-5.82222957e-03
9.62000000e+00	-5.23452016e-03
9.63000000e+00	-4.32993926e-03
9.64000000e+00	-3.16633626e-03
9.65000000e+00	-1.81683031e-03
9.66000000e+00	-3.65244139e-04
9.67000000e+00	1.09908209e-03
9.68000000e+00	2.48677715e-03
9.69000000e+00	3.71388898e-03
9.70000000e+00	4.70696651e-03
9.71000000e+00	5.40746489e-03
9.72000000e+00	5.77520882e-03
9.73000000e+00	5.79070816e-03
9.74000000e+00	5.45619063e-03
9.75000000e+00	4.79529658e-03
9.76000000e+00	3.85146269e-03
9.77000000e+00	2.68510214e-03
9.78000000e+00	1.36976221e-03
9.79000000e+00	-1.24979278e-05
9.80000000e+00	-1.37621927e-03
9.81000000e+00	-2.63782697e-03
9.82000000e+00	-3.72075899e-03
9.83000000e+00	-4.56012384e-03
9.84000000e+00	-5.10660292e-03
9.85000000e+00	-5.32936116e-03
9.86000000e+00	-5.21779306e-03
9.87000000e+00	-4.78200393e-03
9.88000000e+00	-4.05200599e-03
9.89000000e+00	-3.07568845e-03
9.90000000e+00	-1.91569693e-03
9.91000000e+00	-6.45424346e-04
9.92000000e+00	6.55630591e-04
9.93000000e+00	1.90684346e-03
9.94000000e+00	3.03147021e-03
9.95000000e+00	3.96136721e-03
9.96000000e+00	4.64113373e-03
9.97000000e+00	5.03142342e-03
9.98000000e+00	5.11122601e-03
9.99000000e+00	4.87898575e-03
1.00000000e+01	4.35249803e-03
1.00100000e+01	3.56760186e-03
1.00200000e+01	2.57576179e-03
1.00300000e+01	1.44070128e-03
1.00400000e+01	2.34307630e-04
1.00500000e+01	-9.67927961e-04
1.00600000e+01	-2.09164507e-03
1.00700000e+01	-3.06822541e-03
1.00800000e+01	-3.83899367e-03
1.00900000e+01	-4.35874961e-03
1.01000000e+01	-4.59841797e-03
1.01100000e+01	-4.54666070e-03
1.01200000e+01	-4.21036292e-03
1.01300000e+01	-3.61397600e-03
1.01400000e+01	-2.79777285e-03
1.01500000e+01	-1.81513857e-03
1.01600000e+01	-7.29078309e-04
1.01700000e+01	3.91828856e-04
1.01800000e+01	1.47776938e-03
1.01900000e+01	2.46205267e-03
1.02000000e+01	3.28521347e-03
1.02100000e+01	3.89860642e-03
1.02200000e+01	4.26727493e-03
1.02300000e+01	4.37192579e-03
1.02400000e+01	4.20989901e-03
1.02500000e+01	3.79508735e-03
1.02600000e+01	3.15682639e-03
1.02700000e+01	2.33784034e-03
1.02800000e+01	1.39138637e-03
1.02900000e+01	3.77788414e-04
1.03000000e+01	-6.39413521e-04
1.03100000e+01	-1.59745227e-03
1.03200000e+01	-2.43820962e-03
1.03300000e+01	-3.11174003e-03
1.03400000e+01	-3.57922826e-03
1.03500000e+01	-3.81520663e-03
1.03600000e+01	-3.80890642e-03
1.03700000e+01	-3.56467467e-03
1.03800000e+01	-3.10144691e-03
1.03900000e+01	-2.45132540e-03
1.04000000e+01	-1.65736750e-03
1.04100000e+01	-7.70735893e-04
1.04200000e+01	1.52600775e-04
1.04300000e+01	1.05540358e-03
1.04400000e+01	1.88271191e-03
1.04500000e+01	2.58518469e-03
1.04600000e+01	3.12203152e-03
1.04700000e+01	3.46336031e-03
1.04800000e+01	3.59180788e-03
1.04900000e+01	3.50336699e-03
1.05000000e+01	3.20737523e-03
1.05100000e+01	2.72568338e-03
1.05200000e+01	2.09107177e-03
1.05300000e+01	1.34502778e-03
1.05400000e+01	5.35034957e-04
1.05500000e+01	-2.88449083e-04
1.05600000e+01	-1.07513344e-03
1.05700000e+01	-1.77795800e-03
1.05800000e+01	-2.35589453e-03
1.05900000e+01	-2.77631899e-03
1.06000000e+01	-3.01681954e-03
1.06100000e+01	-3.06634270e-03
1.06200000e+01	-2.92562273e-03
1.06300000e+01	-2.60688503e-03
1.06400000e+01	-2.13285853e-03
1.06500000e+01	-1.53517374e-03
1.06600000e+01	-8.52258482e-04
1.06700000e+01	-1.26871177e-04
1.06800000e+01	5.96570000e-04
1.06900000e+01	1.27469563e-03
1.07000000e+01	1.86776672e-03
1.07100000e+01	2.34197711e-03
1.07200000e+01	2.67134535e-03
1.07300000e+01	2.83909270e-03
1.07400000e+01	2.83843807e-03
1.07500000e+01	2.67277730e-03
1.07600000e+01	2.35525206e-03
1.07700000e+01	1.90774994e-03
1.07800000e+01	1.35940988e-03
1.07900000e+01	7.44734630e-04
1.08000000e+01	1.01431791e-04
1.08100000e+01	-5.31881852e-04
1.08200000e+01	-1.11797438e-03
1.08300000e+01	-1.62315659e-03
1.08400000e+01	-2.01918106e-03
1.08500000e+01	-2.28477837e-03
1.08600000e+01	-2.40675055e-03
1.08700000e+01	-2.38056977e-03
1.08800000e+01	-2.21046002e-03
1.08900000e+01	-1.90897040e-03
1.09000000e+01	-1.49607687e-03
1.09100000e+01	-9.97875611e-04
1.09200000e+01	-4.44952616e-04
1.09300000e+01	1.29470128e-04
1.09400000e+01	6.91501107e-04
1.09500000e+01	1.20854444e-03
1.09600000e+01	1.65115254e-03
1.09700000e+01	1.99466416e-03
1.09800000e+01	2.22053985e-03
1.09900000e+01	2.31732587e-03
1.10000000e+01	2.28119945e-03
1.10100000e+01	2.11607240e-03
1.10200000e+01	1.83325493e-03
1.10300000e+01	1.45070563e-03
1.10400000e+01	9.91915631e-04
1.10500000e+01	4.84494782e-04
1.10600000e+01	-4.14577174e-05
1.10700000e+01	-5.55104448e-04
1.10800000e+01	-1.02664375e-03
1.10900000e+01	-1.42900726e-03
1.11000000e+01	-1.73938691e-03
1.11100000e+01	-1.94050742e-03
1.11200000e+01	-2.02157475e-03
1.11300000e+01	-1.97884942e-03
1.11400000e+01	-1.81581433e-03
1.11500000e+01	-1.54292933e-03
1.11600000e+01	-1.17698786e-03
1.11700000e+01	-7.40112911e-04
1.11800000e+01	-2.58449995e-04
1.11900000e+01	2.39368245e-04
1.12000000e+01	7.23898014e-04
1.12100000e+01	1.16660497e-03
1.12200000e+01	1.54153049e-03
1.12300000e+01	1.82680737e-03
1.12400000e+01	2.00593667e-03
1.12500000e+01	2.06875081e-03
1.12600000e+01	2.01200572e-03
1.12700000e+01	1.83956583e-03
1.12800000e+01	1.56216949e-03
1.12900000e+01	1.19678684e-03
1.13000000e+01	7.65606177e-04
1.13100000e+01	2.94707602e-04
1.13200000e+01	-1.87498787e-04
1.13300000e+01	-6.51977582e-04
1.13400000e+01	-1.07081409e-03
1.13500000e+01	-1.41889664e-03
1.13600000e+01	-1.67543330e-03
1.13700000e+01	-1.82521005e-03
1.13800000e+01	-1.85951294e-03
1.13900000e+01	-1.77665632e-03
1.14000000e+01	-1.58208325e-03
1.14100000e+01	-1.28803013e-03
1.14200000e+01	-9.12774569e-04
1.14300000e+01	-4.79511276e-04
1.14400000e+01	-1.49243396e-05
1.14500000e+01	4.52456706e-04
1.14600000e+01	8.94015520e-04
1.14700000e+01	1.28281323e-03
1.14800000e+01	1.59524840e-03
1.14900000e+01	1.81250905e-03
1.15000000e+01	1.92172545e-03
1.15100000e+01	1.91675161e-03
1.15200000e+01	1.79852611e-03
1.15300000e+01	1.57498972e-03
1.15400000e+01	1.26056534e-03
1.15500000e+01	8.75233384e-04
1.15600000e+01	4.43261616e-04
1.15700000e+01	-8.32973795e-06
1.15800000e+01	-4.51469864e-04
1.15900000e+01	-8.58798057e-04
1.16000000e+01	-1.20537149e-03
1.16100000e+01	-1.47021196e-03
1.16200000e+01	-1.63759414e-03
1.16300000e+01	-1.69799472e-03
1.16400000e+01	-1.64864386e-03
1.16500000e+01	-1.49364625e-03
1.16600000e+01	-1.24366657e-03
1.16700000e+01	-9.15202385e-04
1.16800000e+01	-5.29493757e-04
1.16900000e+01	-1.11141888e-04
1.17000000e+01	3.13472768e-04
1.17100000e+01	7.17870149e-04
1.17200000e+01	1.07713984e-03
1.17300000e+01	1.36949340e-03
1.17400000e+01	1.57760159e-03
1.17500000e+01	1.68963336e-03
1.17600000e+01	1.69993333e-03
1.17700000e+01	1.60929842e-03
1.17800000e+01	1.42484094e-03
1.17900000e+01	1.15945180e-03
1.18000000e+01	8.30903577e-04
1.18100000e+01	4.60655591e-04
1.18200000e+01	7.24419213e-05
1.18300000e+01	-3.09264077e-04
1.18400000e+01	-6.60808326e-04
1.18500000e+01	-9.60837271e-04
1.18600000e+01	-1.19160793e-03
1.18700000e+01	-1.34004545e-03
1.18800000e+01	-1.39848441e-03
1.18900000e+01	-1.36505188e-03
1.19000000e+01	-1.24367400e-03
1.19100000e+01	-1.04371256e-03
1.19200000e+01	-7.79262208e-04
1.19300000e+01	-4.68160018e-04
1.19400000e+01	-1.30777110e-04
1.19500000e+01	2.11325418e-04
1.19600000e+01	5.36786735e-04
1.19700000e+01	8.25792146e-04
1.19800000e+01	1.06128886e-03
1.19900000e+01	1.22999637e-03
1.20000000e+01	1.32315116e-03
1.20100000e+01	1.33694437e-03
1.20200000e+01	1.27263183e-03
1.20300000e+01	1.13631803e-03
1.20400000e+01	9.38436525e-04
1.20500000e+01	6.92968677e-04
1.20600000e+01	4.16458558e-04
1.20700000e+01	1.26893386e-04
1.20800000e+01	-1.57474203e-04
1.20900000e+01	-4.19284309e-04
1.21000000e+01	-6.43134203e-04
1.21100000e+01	-8.16483396e-04
1.21200000e+01	-9.30346198e-04
1.21300000e+01	-9.79734292e-04
1.21400000e+01	-9.63829483e-04
1.21500000e+01	-8.85885107e-04
1.21600000e+01	-7.52872412e-04
1.21700000e+01	-5.74904274e-04
1.21800000e+01	-3.64481972e-04
1.21900000e+01	-1.35620527e-04
1.22000000e+01	9.70861895e-05
1.22100000e+01	3.19397950e-04
1.22200000e+01	5.18298438e-04
1.22300000e+01	6.82750169e-04
1.22400000e+01	8.04290832e-04
1.22500000e+01	8.77440180e-04
1.22600000e+01	8.99900434e-04
1.22700000e+01	8.72547463e-04
1.22800000e+01	7.99223783e-04
1.22900000e+01	6.86356780e-04
1.23000000e+01	5.42435700e-04
1.23100000e+01	3.77388309e-04
1.23200000e+01	2.01902384e-04
1.23300000e+01	2.67381678e-05
1.23400000e+01	-1.37924239e-04
1.23500000e+01	-2.83063483e-04
1.23600000e+01	-4.01289774e-04
1.23700000e+01	-4.87188997e-04
1.23800000e+01	-5.37525041e-04
1.23900000e+01	-5.51297306e-04
1.24000000e+01	-5.29659864e-04
1.24100000e+01	-4.75717172e-04
1.24200000e+01	-3.94218000e-04
1.24300000e+01	-2.91174056e-04
1.24400000e+01	-1.73432461e-04
1.24500000e+01	-4.82317016e-05
1.24600000e+01	7.72307999e-05
1.24700000e+01	1.96194622e-04
1.24800000e+01	3.02675528e-04
1.24900000e+01	3.91733118e-04
1.25000000e+01	4.59658127e-04
1.25100000e+01	5.04076421e-04
1.25200000e+01	5.23972182e-04
1.25300000e+01	5.19637407e-04
1.25400000e+01	4.92558442e-04
1.25500000e+01	4.45252660e-04
1.25600000e+01	3.81069630e-04
1.25700000e+01	3.03971140e-04
1.25800000e+01	2.18303559e-04
1.25900000e+01	1.28574334e-04
1.26000000e+01	3.92422354e-05
1.26100000e+01	-4.54714348e-05
1.26200000e+01	-1.21745831e-04
1.26300000e+01	-1.86295090e-04
1.26400000e+01	-2.36473457e-04
1.26500000e+01	-2.70351379e-04
1.26600000e+01	-2.86763677e-04
1.26700000e+01	-2.85331208e-04
1.26800000e+01	-2.66457383e-04
1.26900000e+01	-2.31300595e-04
1.27000000e+01	-1.81723280e-04
1.27100000e+01	-1.20218066e-04
1.27200000e+01	-4.98114532e-05
1.27300000e+01	2.60542032e-05
1.27400000e+01	1.03658924e-04
1.27500000e+01	1.79160975e-04
1.27600000e+01	2.48766389e-04
1.27700000e+01	3.08906557e-04
1.27800000e+01	3.56416707e-04
1.27900000e+01	3.88706679e-04
1.28000000e+01	4.03914343e-04
1.28100000e+01	4.01031578e-04
1.28200000e+01	3.79993017e-04
1.28300000e+01	3.41718836e-04
1.28400000e+01	2.88104856e-04
1.28500000e+01	2.21955971e-04
1.28600000e+01	1.46862305e-04
1.28700000e+01	6.70213941e-05
1.28800000e+01	-1.29863212e-05
1.28900000e+01	-8.84575192e-05
1.29000000e+01	-1.54846969e-04
1.29100000e+01	-2.08052287e-04
1.29200000e+01	-2.44683800e-04
1.29300000e+01	-2.62300600e-04
1.29400000e+01	-2.59595030e-04
1.29500000e+01	-2.36510444e-04
1.29600000e+01	-1.94280908e-04
1.29700000e+01	-1.35386522e-04
1.29800000e+01	-6.34237147e-05
1.29900000e+01	1.71040418e-05
1.30000000e+01	1.01063670e-04
1.30100000e+01	1.83021225e-04
1.30200000e+01	2.57600671e-04
1.30300000e+01	3.19848402e-04
1.30400000e+01	3.65577883e-04
1.30500000e+01	3.91669342e-04
1.30600000e+01	3.96301835e-04
1.30700000e+01	3.79099261e-04
1.30800000e+01	3.41177629e-04
1.30900000e+01	2.85087771e-04
1.31000000e+01	2.14655212e-04
1.31100000e+01	1.34726555e-04
1.31200000e+01	5.08388385e-05
1.31300000e+01	-3.11655594e-05
1.31400000e+01	-1.05551409e-04
1.31500000e+01	-1.67100809e-04
1.31600000e+01	-2.11490981e-04
1.31700000e+01	-2.35611429e-04
1.31800000e+01	-2.37796251e-04
1.31900000e+01	-2.17953321e-04
1.32000000e+01	-1.77579492e-04
1.32100000e+01	-1.19659342e-04
1.32200000e+01	-4.84536877e-05
1.32300000e+01	3.08075464e-05
1.32400000e+01	1.12306143e-04
1.32500000e+01	1.90062333e-04
1.32600000e+01	2.58375937e-04
1.32700000e+01	3.12248984e-04
1.32800000e+01	3.47757956e-04
1.32900000e+01	3.62347369e-04
1.33000000e+01	3.55022096e-04
1.33100000e+01	3.26423370e-04
1.33200000e+01	2.78782117e-04
1.33300000e+01	2.15752559e-04
1.33400000e+01	1.42138150e-04
1.33500000e+01	6.35301809e-05
1.33600000e+01	-1.41138502e-05
1.33700000e+01	-8.49202805e-05
1.33800000e+01	-1.43543607e-04
1.33900000e+01	-1.85571259e-04
1.34000000e+01	-2.07857894e-04
1.34100000e+01	-2.08763577e-04
1.34200000e+01	-1.88277496e-04
1.34300000e+01	-1.48017588e-04
1.34400000e+01	-9.11059447e-05
1.34500000e+01	-2.19294068e-05
1.34600000e+01	5.41964297e-05
1.34700000e+01	1.31434101e-04
1.34800000e+01	2.03870897e-04
1.34900000e+01	2.65970973e-04
1.35000000e+01	3.12998251e-04
1.35100000e+01	3.41377643e-04
1.35200000e+01	3.48966898e-04
1.35300000e+01	3.35218219e-04
1.35400000e+01	3.01217331e-04
1.35500000e+01	2.49597131e-04
1.35600000e+01	1.84332719e-04
1.35700000e+01	1.10433774e-04
1.35800000e+01	3.35581223e-05
1.35900000e+01	-4.04235683e-05
1.36000000e+01	-1.05878328e-04
1.36100000e+01	-1.57841892e-04
1.36200000e+01	-1.92396997e-04
1.36300000e+01	-2.06969917e-04
1.36400000e+01	-2.00522622e-04
1.36500000e+01	-1.73626062e-04
1.36600000e+01	-1.28409319e-04
1.36700000e+01	-6.83890510e-05
1.36800000e+01	1.80713792e-06
1.36900000e+01	7.68015467e-05
1.37000000e+01	1.50883150e-04
1.37100000e+01	2.18447772e-04
1.37200000e+01	2.74427455e-04
1.37300000e+01	3.14675813e-04
1.37400000e+01	3.36279729e-04
1.37500000e+01	3.37773665e-04
1.37600000e+01	3.19240533e-04
1.37700000e+01	2.82292015e-04
1.37800000e+01	2.29930699e-04
1.37900000e+01	1.66305565e-04
1.38000000e+01	9.63806698e-05
1.38100000e+01	2.55435097e-05
1.38200000e+01	-4.08158697e-05
1.38300000e+01	-9.77218969e-05
1.38400000e+01	-1.40994019e-04
1.38500000e+01	-1.67561268e-04
1.38600000e+01	-1.75686748e-04
1.38700000e+01	-1.65085236e-04
1.38800000e+01	-1.36925630e-04
1.38900000e+01	-9.37191609e-05
1.39000000e+01	-3.91033181e-05
1.39100000e+01	2.24603955e-05
1.39200000e+01	8.60500432e-05
1.39300000e+01	1.46678679e-04
1.39400000e+01	1.99689828e-04
1.39500000e+01	2.41121495e-04
1.39600000e+01	2.68009954e-04
1.39700000e+01	2.78609633e-04
1.39800000e+01	2.72512343e-04
1.39900000e+01	2.50657329e-04
1.40000000e+01	2.15232467e-04
1.40100000e+01	1.69475758e-04
1.40200000e+01	1.17394203e-04
1.40300000e+01	6.34237471e-05
1.40400000e+01	1.20585736e-05
1.40500000e+01	-3.25197029e-05
1.40600000e+01	-6.67825765e-05
1.40700000e+01	-8.81372567e-05
1.40800000e+01	-9.51285877e-05
1.40900000e+01	-8.75442844e-05
1.41000000e+01	-6.64155289e-05
1.41100000e+01	-3.39136254e-05
1.41200000e+01	6.84801486e-06
1.41300000e+01	5.20895053e-05
1.41400000e+01	9.76943182e-05
1.41500000e+01	1.39565487e-04
1.41600000e+01	1.73978228e-04
1.41700000e+01	1.97899389e-04
1.41800000e+01	2.09246926e-04
1.41900000e+01	2.07067652e-04
1.42000000e+01	1.91618280e-04
1.42100000e+01	1.64342896e-04
1.42200000e+01	1.27748609e-04
1.42300000e+01	8.51896636e-05
1.42400000e+01	4.05779814e-05
1.42500000e+01	-1.95566779e-06
1.42600000e+01	-3.84214450e-05
1.42700000e+01	-6.53208400e-05
1.42800000e+01	-7.99579744e-05
1.42900000e+01	-8.06851783e-05
1.43000000e+01	-6.70615138e-05
1.43100000e+01	-3.99100345e-05
1.43200000e+01	-1.26790389e-06
1.43300000e+01	4.57676116e-05
1.43400000e+01	9.72855544e-05
1.43500000e+01	1.48880558e-04
1.43600000e+01	1.96019201e-04
1.43700000e+01	2.34423430e-04
1.43800000e+01	2.60439313e-04
1.43900000e+01	2.71360177e-04
1.44000000e+01	2.65676624e-04
1.44100000e+01	2.43231558e-04
1.44200000e+01	2.05265935e-04
1.44300000e+01	1.54349700e-04
1.44400000e+01	9.42017583e-05
1.44500000e+01	2.94119325e-05
1.44600000e+01	-3.49139442e-05
1.44700000e+01	-9.35580940e-05
1.44800000e+01	-1.41611942e-04
1.44900000e+01	-1.74880429e-04
1.45000000e+01	-1.90236491e-04
1.45100000e+01	-1.85896258e-04
1.45200000e+01	-1.61591559e-04
1.45300000e+01	-1.18624257e-04
1.45400000e+01	-5.97962249e-05
1.45500000e+01	1.07813002e-05
1.45600000e+01	8.79855689e-05
1.45700000e+01	1.66065207e-04
1.45800000e+01	2.39078918e-04
1.45900000e+01	3.01355976e-04
1.46000000e+01	3.47942369e-04
1.46100000e+01	3.74997168e-04
1.46200000e+01	3.80107277e-04
1.46300000e+01	3.62494819e-04
1.46400000e+01	3.23099684e-04
1.46500000e+01	2.64529404e-04
1.46600000e+01	1.90878960e-04
1.46700000e+01	1.07433379e-04
1.46800000e+01	2.02752973e-05
1.46900000e+01	-6.41726433e-05
1.47000000e+01	-1.39635390e-04
1.47100000e+01	-2.00465280e-04
1.47200000e+01	-2.42076611e-04
1.47300000e+01	-2.61300919e-04
1.47400000e+01	-2.56634856e-04
1.47500000e+01	-2.28360938e-04
1.47600000e+01	-1.78531214e-04
1.47700000e+01	-1.10814685e-04
1.47800000e+01	-3.02199463e-05
1.47900000e+01	5.72856523e-05
1.48000000e+01	1.45230863e-04
1.48100000e+01	2.27134082e-04
1.48200000e+01	2.96997172e-04
1.48300000e+01	3.49761079e-04
1.48400000e+01	3.81687756e-04
1.48500000e+01	3.90638677e-04
1.48600000e+01	3.76228405e-04
1.48700000e+01	3.39841485e-04
1.48800000e+01	2.84511791e-04
1.48900000e+01	2.14674248e-04
1.49000000e+01	1.35808986e-04
1.49100000e+01	5.40064006e-05
1.49200000e+01	-2.45121671e-05
1.49300000e+01	-9.38800248e-05
1.49400000e+01	-1.49038491e-04
1.49500000e+01	-1.86122232e-04
1.49600000e+01	-2.02746345e-04
1.49700000e+01	-1.98172934e-04
1.49800000e+01	-1.73344669e-04
1.49900000e+01	-1.30783597e-04
1.50000000e+01	-7.43642838e-05
1.50100000e+01	-8.98052395e-06
1.50200000e+01	5.98666386e-05
1.50300000e+01	1.26525554e-04
1.50400000e+01	1.85657754e-04
1.50500000e+01	2.32670931e-04
1.50600000e+01	2.64085798e-04
1.50700000e+01	2.77807086e-04
1.50800000e+01	2.73276874e-04
1.50900000e+01	2.51498235e-04
1.51000000e+01	2.14927886e-04
1.51100000e+01	1.67247416e-04
1.51200000e+01	1.13032698e-04
1.51300000e+01	5.73495702e-05
1.51400000e+01	5.31000923e-06
1.51500000e+01	-3.83736804e-05
1.51600000e+01	-6.97989031e-05
1.51700000e+01	-8.62122243e-05
1.51800000e+01	-8.62492608e-05
1.51900000e+01	-7.00543100e-05
1.52000000e+01	-3.92690711e-05
1.52100000e+01	3.10919707e-06
1.52200000e+01	5.29887036e-05
1.52300000e+01	1.05541799e-04
1.52400000e+01	1.55631323e-04
1.52500000e+01	1.98268664e-04
1.52600000e+01	2.29064513e-04
1.52700000e+01	2.44633530e-04
1.52800000e+01	2.42917550e-04
1.52900000e+01	2.23398429e-04
1.53000000e+01	1.87180580e-04
1.53100000e+01	1.36933953e-04
1.53200000e+01	7.66998598e-05
1.53300000e+01	1.15736483e-05
1.53400000e+01	-5.27111927e-05
1.53500000e+01	-1.10264198e-04
1.53600000e+01	-1.55545003e-04
1.53700000e+01	-1.83854080e-04
1.53800000e+01	-1.91765436e-04
1.53900000e+01	-1.77463617e-04
1.54000000e+01	-1.40954548e-04
1.54100000e+01	-8.41295968e-05
1.54200000e+01	-1.06739601e-05
1.54300000e+01	7.41768673e-05
1.54400000e+01	1.64016214e-04
1.54500000e+01	2.51753126e-04
1.54600000e+01	3.30169830e-04
1.54700000e+01	3.92505968e-04
1.54800000e+01	4.33022736e-04
1.54900000e+01	4.47500651e-04
1.55000000e+01	4.33629079e-04
1.55100000e+01	3.91253489e-04
1.55200000e+01	3.22457156e-04
1.55300000e+01	2.31466825e-04
1.55400000e+01	1.24385731e-04
1.55500000e+01	8.77124166e-06
1.55600000e+01	-1.06912916e-04
1.55700000e+01	-2.13929295e-04
1.55800000e+01	-3.03936200e-04
1.55900000e+01	-3.69642132e-04
1.56000000e+01	-4.05393565e-04
1.56100000e+01	-4.07648756e-04
1.56200000e+01	-3.75298387e-04
1.56300000e+01	-3.09805238e-04
1.56400000e+01	-2.15148726e-04
1.56500000e+01	-9.75752424e-05
1.56600000e+01	3.48296681e-05
1.56700000e+01	1.72717097e-04
1.56800000e+01	3.06156412e-04
1.56900000e+01	4.25371829e-04
1.57000000e+01	5.21478060e-04
1.57100000e+01	5.87158571e-04
1.57200000e+01	6.17233732e-04
1.57300000e+01	6.09074071e-04
1.57400000e+01	5.62825333e-04
1.57500000e+01	4.81426221e-04
1.57600000e+01	3.70415526e-04
1.57700000e+01	2.37541545e-04
1.57800000e+01	9.22020201e-05
1.57900000e+01	-5.52438795e-05
1.58000000e+01	-1.94239915e-04
1.58100000e+01	-3.14815624e-04
1.58200000e+01	-4.08328076e-04
1.58300000e+01	-4.68105852e-04
1.58400000e+01	-4.89945801e-04
1.58500000e+01	-4.72424347e-04
1.58600000e+01	-4.16999261e-04
1.58700000e+01	-3.27893923e-04
1.58800000e+01	-2.11772888e-04
1.58900000e+01	-7.72336585e-05
1.59000000e+01	6.58461511e-05
1.59100000e+01	2.07055950e-04
1.59200000e+01	3.36235966e-04
1.59300000e+01	4.44237305e-04
1.59400000e+01	5.23599821e-04
1.59500000e+01	5.69095872e-04
1.59600000e+01	5.78098595e-04
