# Supplementary material for: Observation of angular momentum transfer among crystal lattice modes
Source: Nat Phys. 2026 May 12;22(7):1100–6. doi: 10.1038/s41567-026-03274-8 (PMC13423836; doi:10.1038/s41567-026-03274-8)
Supplement: Supplementary file 13 — Source data for Extended Data Fig. 4a–m. [file 41567_2026_3274_MOESM13_ESM.zip › extended_fig4i_Eg_phonon_LCP-THz_probe45.txt]

Eg Q^R_alpha in Bi2Se3 after LCP THz excitation at probe pulse 45 degrees
Time (ps)	Q^R_alpha (a.u.)
0.00000000e+00	4.08243385e-05
1.00000000e-02	1.65241878e-04
2.00000000e-02	2.69890048e-04
3.00000000e-02	3.47531359e-04
4.00000000e-02	3.93118934e-04
5.00000000e-02	4.04149745e-04
6.00000000e-02	3.80814804e-04
7.00000000e-02	3.25936183e-04
8.00000000e-02	2.44697688e-04
9.00000000e-02	1.44192466e-04
1.00000000e-01	3.28253011e-05
1.10000000e-01	-8.03812048e-05
1.20000000e-01	-1.86519896e-04
1.30000000e-01	-2.77512260e-04
1.40000000e-01	-3.46743981e-04
1.50000000e-01	-3.89571886e-04
1.60000000e-01	-4.03662065e-04
1.70000000e-01	-3.89132936e-04
1.80000000e-01	-3.48493133e-04
1.90000000e-01	-2.86381046e-04
2.00000000e-01	-2.09129143e-04
2.10000000e-01	-1.24190703e-04
2.20000000e-01	-3.94778666e-05
2.30000000e-01	3.73327490e-05
2.40000000e-01	9.94679955e-05
2.50000000e-01	1.41643070e-04
2.60000000e-01	1.60513642e-04
2.70000000e-01	1.54956685e-04
2.80000000e-01	1.26155858e-04
2.90000000e-01	7.74837571e-05
3.00000000e-01	1.41905955e-05
3.10000000e-01	-5.70746438e-05
3.20000000e-01	-1.28870044e-04
3.30000000e-01	-1.93641913e-04
3.40000000e-01	-2.44422672e-04
3.50000000e-01	-2.75484862e-04
3.60000000e-01	-2.82893695e-04
3.70000000e-01	-2.64908529e-04
3.80000000e-01	-2.22195876e-04
3.90000000e-01	-1.57832106e-04
4.00000000e-01	-7.70916159e-05
4.10000000e-01	1.29655128e-05
4.20000000e-01	1.04075006e-04
4.30000000e-01	1.87472645e-04
4.40000000e-01	2.54663523e-04
4.50000000e-01	2.98191792e-04
4.60000000e-01	3.12344932e-04
4.70000000e-01	2.93730578e-04
4.80000000e-01	2.41673212e-04
4.90000000e-01	1.58391868e-04
5.00000000e-01	4.89373878e-05
5.10000000e-01	-7.91127295e-05
5.20000000e-01	-2.16183695e-04
5.30000000e-01	-3.51419768e-04
5.40000000e-01	-4.73533873e-04
5.50000000e-01	-5.71724381e-04
5.60000000e-01	-6.36585677e-04
5.70000000e-01	-6.60937676e-04
5.80000000e-01	-6.40504036e-04
5.90000000e-01	-5.74379283e-04
6.00000000e-01	-4.65240530e-04
6.10000000e-01	-3.19278965e-04
6.20000000e-01	-1.45848189e-04
6.30000000e-01	4.31508848e-05
6.40000000e-01	2.34107233e-04
6.50000000e-01	4.12698953e-04
6.60000000e-01	5.64980030e-04
6.70000000e-01	6.78471391e-04
6.80000000e-01	7.43170621e-04
6.90000000e-01	7.52399096e-04
7.00000000e-01	7.03416235e-04
7.10000000e-01	5.97747172e-04
7.20000000e-01	4.41191483e-04
7.30000000e-01	2.43504743e-04
7.40000000e-01	1.77700695e-05
7.50000000e-01	-2.20498773e-04
7.60000000e-01	-4.54459442e-04
7.70000000e-01	-6.67167916e-04
7.80000000e-01	-8.42838730e-04
7.90000000e-01	-9.68042872e-04
8.00000000e-01	-1.03275083e-03
8.10000000e-01	-1.03113869e-03
8.20000000e-01	-9.62092168e-04
8.30000000e-01	-8.29365606e-04
8.40000000e-01	-6.41378891e-04
8.50000000e-01	-4.10662790e-04
8.60000000e-01	-1.52990189e-04
8.70000000e-01	1.13744720e-04
8.80000000e-01	3.70817342e-04
8.90000000e-01	6.00037811e-04
9.00000000e-01	7.85087930e-04
9.10000000e-01	9.12728718e-04
9.20000000e-01	9.73786450e-04
9.30000000e-01	9.63841311e-04
9.40000000e-01	8.83565037e-04
9.50000000e-01	7.38680428e-04
9.60000000e-01	5.39544409e-04
9.70000000e-01	3.00385138e-04
9.80000000e-01	3.82502840e-05
9.90000000e-01	-2.28254141e-04
1.00000000e+00	-4.80338716e-04
1.01000000e+00	-7.00414801e-04
1.02000000e+00	-8.73382682e-04
1.03000000e+00	-9.87725757e-04
1.04000000e+00	-1.03632793e-03
1.05000000e+00	-1.01695282e-03
1.06000000e+00	-9.32349853e-04
1.07000000e+00	-7.89981165e-04
1.08000000e+00	-6.01392966e-04
1.09000000e+00	-3.81282536e-04
1.10000000e+00	-1.46335629e-04
1.11000000e+00	8.60732666e-05
1.12000000e+00	2.99215127e-04
1.13000000e+00	4.78270178e-04
1.14000000e+00	6.11422675e-04
1.15000000e+00	6.90702102e-04
1.16000000e+00	7.12507054e-04
1.17000000e+00	6.77773859e-04
1.18000000e+00	5.91780850e-04
1.19000000e+00	4.63608628e-04
1.20000000e+00	3.05304391e-04
1.21000000e+00	1.30822116e-04
1.22000000e+00	-4.51718180e-05
1.23000000e+00	-2.08527545e-04
1.24000000e+00	-3.46772973e-04
1.25000000e+00	-4.50111455e-04
1.26000000e+00	-5.12174084e-04
1.27000000e+00	-5.30465791e-04
1.28000000e+00	-5.06470421e-04
1.29000000e+00	-4.45408880e-04
1.30000000e+00	-3.55673860e-04
1.31000000e+00	-2.47992196e-04
1.32000000e+00	-1.34389118e-04
1.33000000e+00	-2.70457772e-05
1.34000000e+00	6.28492620e-05
1.35000000e+00	1.26152953e-04
1.36000000e+00	1.56631370e-04
1.37000000e+00	1.51556072e-04
1.38000000e+00	1.11978051e-04
1.39000000e+00	4.26517291e-05
1.40000000e+00	-4.83881862e-05
1.41000000e+00	-1.50563652e-04
1.42000000e+00	-2.51742697e-04
1.43000000e+00	-3.39396709e-04
1.44000000e+00	-4.01824719e-04
1.45000000e+00	-4.29335906e-04
1.46000000e+00	-4.15282805e-04
1.47000000e+00	-3.56848302e-04
1.48000000e+00	-2.55508592e-04
1.49000000e+00	-1.17120485e-04
1.50000000e+00	4.83872530e-05
1.51000000e+00	2.27705117e-04
1.52000000e+00	4.05169700e-04
1.53000000e+00	5.64048835e-04
1.54000000e+00	6.87983059e-04
1.55000000e+00	7.62464688e-04
1.56000000e+00	7.76228583e-04
1.57000000e+00	7.22431879e-04
1.58000000e+00	5.99513494e-04
1.59000000e+00	4.11647323e-04
1.60000000e+00	1.68734007e-04
1.61000000e+00	-1.14087374e-04
1.62000000e+00	-4.17387141e-04
1.63000000e+00	-7.18793162e-04
1.64000000e+00	-9.94645029e-04
1.65000000e+00	-1.22183159e-03
1.66000000e+00	-1.37966982e-03
1.67000000e+00	-1.45167466e-03
1.68000000e+00	-1.42707316e-03
1.69000000e+00	-1.30193140e-03
1.70000000e+00	-1.07978982e-03
1.71000000e+00	-7.71737803e-04
1.72000000e+00	-3.95901044e-04
1.73000000e+00	2.36391368e-05
1.74000000e+00	4.58429844e-04
1.75000000e+00	8.77627626e-04
1.76000000e+00	1.25023561e-03
1.77000000e+00	1.54743160e-03
1.78000000e+00	1.74481001e-03
1.79000000e+00	1.82436227e-03
1.80000000e+00	1.77603559e-03
1.81000000e+00	1.59873849e-03
1.82000000e+00	1.30070077e-03
1.83000000e+00	8.99143032e-04
1.84000000e+00	4.19263098e-04
1.85000000e+00	-1.07400857e-04
1.86000000e+00	-6.45121154e-04
1.87000000e+00	-1.15649450e-03
1.88000000e+00	-1.60513687e-03
1.89000000e+00	-1.95835976e-03
1.90000000e+00	-2.18962580e-03
1.91000000e+00	-2.28059462e-03
1.92000000e+00	-2.22259780e-03
1.93000000e+00	-2.01742262e-03
1.94000000e+00	-1.67733471e-03
1.95000000e+00	-1.22432696e-03
1.96000000e+00	-6.88640546e-04
1.97000000e+00	-1.06659866e-04
1.98000000e+00	4.81667582e-04
1.99000000e+00	1.03569776e-03
2.00000000e+00	1.51703036e-03
2.01000000e+00	1.89230255e-03
2.02000000e+00	2.13562483e-03
2.03000000e+00	2.23047377e-03
2.04000000e+00	2.17089580e-03
2.05000000e+00	1.96192877e-03
2.06000000e+00	1.61920676e-03
2.07000000e+00	1.16777657e-03
2.08000000e+00	6.40214695e-04
2.09000000e+00	7.41879299e-05
2.10000000e+00	-4.90356022e-04
2.11000000e+00	-1.01415273e-03
2.12000000e+00	-1.46151253e-03
2.13000000e+00	-1.80291746e-03
2.14000000e+00	-2.01712497e-03
2.15000000e+00	-2.09261842e-03
2.16000000e+00	-2.02829587e-03
2.17000000e+00	-1.83334913e-03
2.18000000e+00	-1.52634898e-03
2.19000000e+00	-1.13361532e-03
2.20000000e+00	-6.87007992e-04
2.21000000e+00	-2.21319538e-04
2.22000000e+00	2.28517514e-04
2.23000000e+00	6.30182191e-04
2.24000000e+00	9.56453246e-04
2.25000000e+00	1.18723424e-03
2.26000000e+00	1.31095468e-03
2.27000000e+00	1.32523860e-03
2.28000000e+00	1.23679294e-03
2.29000000e+00	1.06053352e-03
2.30000000e+00	8.18030150e-04
2.31000000e+00	5.35409627e-04
2.32000000e+00	2.40901203e-04
2.33000000e+00	-3.77606201e-05
2.34000000e+00	-2.75848683e-04
2.35000000e+00	-4.53850855e-04
2.36000000e+00	-5.59178216e-04
2.37000000e+00	-5.87221815e-04
2.38000000e+00	-5.41662109e-04
2.39000000e+00	-4.34000138e-04
2.40000000e+00	-2.82347869e-04
2.41000000e+00	-1.09581148e-04
2.42000000e+00	5.89832367e-05
2.43000000e+00	1.98179979e-04
2.44000000e+00	2.85623013e-04
2.45000000e+00	3.04126614e-04
2.46000000e+00	2.43690947e-04
2.47000000e+00	1.02856572e-04
2.48000000e+00	-1.10716338e-04
2.49000000e+00	-3.80523158e-04
2.50000000e+00	-6.82349668e-04
2.51000000e+00	-9.86195573e-04
2.52000000e+00	-1.25884330e-03
2.53000000e+00	-1.46686644e-03
2.54000000e+00	-1.57982605e-03
2.55000000e+00	-1.57337662e-03
2.56000000e+00	-1.43200087e-03
2.57000000e+00	-1.15111327e-03
2.58000000e+00	-7.38316450e-04
2.59000000e+00	-2.13658364e-04
2.60000000e+00	3.91182070e-04
2.61000000e+00	1.03476525e-03
2.62000000e+00	1.66871077e-03
2.63000000e+00	2.24127586e-03
2.64000000e+00	2.70142929e-03
2.65000000e+00	3.00310489e-03
2.66000000e+00	3.10929022e-03
2.67000000e+00	2.99560512e-03
2.68000000e+00	2.65305204e-03
2.69000000e+00	2.08967510e-03
2.70000000e+00	1.33094266e-03
2.71000000e+00	4.18764912e-04
2.72000000e+00	-5.90835458e-04
2.73000000e+00	-1.63127181e-03
2.74000000e+00	-2.62993112e-03
2.75000000e+00	-3.51338242e-03
2.76000000e+00	-4.21287311e-03
2.77000000e+00	-4.66969373e-03
2.78000000e+00	-4.83998757e-03
2.79000000e+00	-4.69861185e-03
2.80000000e+00	-4.24171880e-03
2.81000000e+00	-3.48781590e-03
2.82000000e+00	-2.47717638e-03
2.83000000e+00	-1.26959698e-03
2.84000000e+00	5.93709916e-05
2.85000000e+00	1.42346859e-03
2.86000000e+00	2.73169962e-03
2.87000000e+00	3.89478948e-03
2.88000000e+00	4.83165007e-03
2.89000000e+00	5.47535755e-03
2.90000000e+00	5.77817865e-03
2.91000000e+00	5.71524677e-03
2.92000000e+00	5.28658847e-03
2.93000000e+00	4.51732499e-03
2.94000000e+00	3.45601438e-03
2.95000000e+00	2.17124525e-03
2.96000000e+00	7.46731998e-04
2.97000000e+00	-7.24718025e-04
2.98000000e+00	-2.14790266e-03
2.99000000e+00	-3.43206953e-03
3.00000000e+00	-4.49737400e-03
3.01000000e+00	-5.28044623e-03
3.02000000e+00	-5.73863358e-03
3.03000000e+00	-5.85259180e-03
3.04000000e+00	-5.62703310e-03
3.05000000e+00	-5.08959123e-03
3.06000000e+00	-4.28792033e-03
3.07000000e+00	-3.28529159e-03
3.08000000e+00	-2.15507848e-03
3.09000000e+00	-9.74614329e-04
3.10000000e+00	1.81041219e-04
3.11000000e+00	1.24488469e-03
3.12000000e+00	2.16279987e-03
3.13000000e+00	2.89702387e-03
3.14000000e+00	3.42795961e-03
3.15000000e+00	3.75419835e-03
3.16000000e+00	3.89078358e-03
3.17000000e+00	3.86591421e-03
3.18000000e+00	3.71643666e-03
3.19000000e+00	3.48259780e-03
3.20000000e+00	3.20261036e-03
3.21000000e+00	2.90761256e-03
3.22000000e+00	2.61757819e-03
3.23000000e+00	2.33865317e-03
3.24000000e+00	2.06226519e-03
3.25000000e+00	1.76618402e-03
3.26000000e+00	1.41751573e-03
3.27000000e+00	9.77411358e-04
3.28000000e+00	4.07078111e-04
3.29000000e+00	-3.25482003e-04
3.30000000e+00	-1.23869905e-03
3.31000000e+00	-2.33137809e-03
3.32000000e+00	-3.57809792e-03
3.33000000e+00	-4.92672235e-03
3.34000000e+00	-6.29852843e-03
3.35000000e+00	-7.59124416e-03
3.36000000e+00	-8.68503127e-03
3.37000000e+00	-9.45116839e-03
3.38000000e+00	-9.76290785e-03
3.39000000e+00	-9.50772384e-03
3.40000000e+00	-8.59996207e-03
3.41000000e+00	-6.99276730e-03
3.42000000e+00	-4.68811894e-03
3.43000000e+00	-1.74386021e-03
3.44000000e+00	1.72323616e-03
3.45000000e+00	5.53906794e-03
3.46000000e+00	9.47883360e-03
3.47000000e+00	1.32786604e-02
3.48000000e+00	1.66517696e-02
3.49000000e+00	1.93082937e-02
3.50000000e+00	2.09774757e-02
3.51000000e+00	2.14306694e-02
3.52000000e+00	2.05033544e-02
3.53000000e+00	1.81143073e-02
3.54000000e+00	1.42801417e-02
3.55000000e+00	9.12365238e-03
3.56000000e+00	2.87476815e-03
3.57000000e+00	-4.13659377e-03
3.58000000e+00	-1.14958924e-02
3.59000000e+00	-1.87270327e-02
3.60000000e+00	-2.53219842e-02
3.61000000e+00	-3.07751953e-02
3.62000000e+00	-3.46205514e-02
3.63000000e+00	-3.64682655e-02
3.64000000e+00	-3.60389112e-02
3.65000000e+00	-3.31918323e-02
3.66000000e+00	-2.79454063e-02
3.67000000e+00	-2.04870849e-02
3.68000000e+00	-1.11717784e-02
3.69000000e+00	-5.07933928e-04
3.70000000e+00	1.08684557e-02
3.71000000e+00	2.22307554e-02
3.72000000e+00	3.28074623e-02
3.73000000e+00	4.18340254e-02
3.74000000e+00	4.86072712e-02
3.75000000e+00	5.25386098e-02
3.76000000e+00	5.32020689e-02
3.77000000e+00	5.03733736e-02
3.78000000e+00	4.40567474e-02
3.79000000e+00	3.44968377e-02
3.80000000e+00	2.21741326e-02
3.81000000e+00	7.78336118e-03
3.82000000e+00	-7.80440816e-03
3.83000000e+00	-2.35940311e-02
3.84000000e+00	-3.85298336e-02
3.85000000e+00	-5.15663989e-02
3.86000000e+00	-6.17418432e-02
3.87000000e+00	-6.82484395e-02
3.88000000e+00	-7.04954204e-02
3.89000000e+00	-6.81591374e-02
3.90000000e+00	-6.12164738e-02
3.91000000e+00	-4.99584517e-02
3.92000000e+00	-3.49822819e-02
3.93000000e+00	-1.71615962e-02
3.94000000e+00	2.40384311e-03
3.95000000e+00	2.24561309e-02
3.96000000e+00	4.16607132e-02
3.97000000e+00	5.86960755e-02
3.98000000e+00	7.23455480e-02
3.99000000e+00	8.15847979e-02
4.00000000e+00	8.56586770e-02
4.01000000e+00	8.41416579e-02
4.02000000e+00	7.69770856e-02
4.03000000e+00	6.44918419e-02
4.04000000e+00	4.73846743e-02
4.05000000e+00	2.66882675e-02
4.06000000e+00	3.70701035e-03
4.07000000e+00	-2.00658122e-02
4.08000000e+00	-4.30461077e-02
4.09000000e+00	-6.36658356e-02
4.10000000e+00	-8.04813416e-02
4.11000000e+00	-9.22755965e-02
4.12000000e+00	-9.81470207e-02
4.13000000e+00	-9.75783664e-02
4.14000000e+00	-9.04803952e-02
4.15000000e+00	-7.72067616e-02
4.16000000e+00	-5.85384738e-02
4.17000000e+00	-3.56384206e-02
4.18000000e+00	-9.97857348e-03
4.19000000e+00	1.67555512e-02
4.20000000e+00	4.27769017e-02
4.21000000e+00	6.63178345e-02
4.22000000e+00	8.57517025e-02
4.23000000e+00	9.97066192e-02
4.24000000e+00	1.07163350e-01
4.25000000e+00	1.07530279e-01
4.26000000e+00	1.00689901e-01
4.27000000e+00	8.70132217e-02
4.28000000e+00	6.73406390e-02
4.29000000e+00	4.29302115e-02
4.30000000e+00	1.53765147e-02
4.31000000e+00	-1.34946223e-02
4.32000000e+00	-4.17484647e-02
4.33000000e+00	-6.74725028e-02
4.34000000e+00	-8.89073674e-02
4.35000000e+00	-1.04568465e-01
4.36000000e+00	-1.13349831e-01
4.37000000e+00	-1.14602869e-01
4.38000000e+00	-1.08184324e-01
4.39000000e+00	-9.44699549e-02
4.40000000e+00	-7.43326991e-02
4.41000000e+00	-4.90866096e-02
4.42000000e+00	-2.04002067e-02
4.43000000e+00	9.81496566e-03
4.44000000e+00	3.95330402e-02
4.45000000e+00	6.67510168e-02
4.46000000e+00	8.96250505e-02
4.47000000e+00	1.06596468e-01
4.48000000e+00	1.16498825e-01
4.49000000e+00	1.18638584e-01
4.50000000e+00	1.12843815e-01
4.51000000e+00	9.94774806e-02
4.52000000e+00	7.94143253e-02
4.53000000e+00	5.39828746e-02
4.54000000e+00	2.48764536e-02
4.55000000e+00	-5.96073242e-03
4.56000000e+00	-3.64646992e-02
4.57000000e+00	-6.45910335e-02
4.58000000e+00	-8.84529924e-02
4.59000000e+00	-1.06448944e-01
4.60000000e+00	-1.17370480e-01
4.61000000e+00	-1.20483858e-01
4.62000000e+00	-1.15579272e-01
4.63000000e+00	-1.02984644e-01
4.64000000e+00	-8.35430617e-02
4.65000000e+00	-5.85554712e-02
4.66000000e+00	-2.96925794e-02
4.67000000e+00	1.11798294e-03
4.68000000e+00	3.18215342e-02
4.69000000e+00	6.03744163e-02
4.70000000e+00	8.48809148e-02
4.71000000e+00	1.03719789e-01
4.72000000e+00	1.15651919e-01
4.73000000e+00	1.19901894e-01
4.74000000e+00	1.16208174e-01
4.75000000e+00	1.04838591e-01
4.76000000e+00	8.65703347e-02
4.77000000e+00	6.26359493e-02
4.78000000e+00	3.46391566e-02
4.79000000e+00	4.44633162e-03
4.80000000e+00	-2.59389554e-02
4.81000000e+00	-5.45098191e-02
4.82000000e+00	-7.93893540e-02
4.83000000e+00	-9.89544376e-02
4.84000000e+00	-1.11941842e-01
4.85000000e+00	-1.17529708e-01
4.86000000e+00	-1.15389128e-01
4.87000000e+00	-1.05702645e-01
4.88000000e+00	-8.91487032e-02
4.89000000e+00	-6.68533528e-02
4.90000000e+00	-4.03127149e-02
4.91000000e+00	-1.12915943e-02
4.92000000e+00	1.82948153e-02
4.93000000e+00	4.65081427e-02
4.94000000e+00	7.15144622e-02
4.95000000e+00	9.17038850e-02
4.96000000e+00	1.05794295e-01
4.97000000e+00	1.12912544e-01
4.98000000e+00	1.12647985e-01
4.99000000e+00	1.05075104e-01
5.00000000e+00	9.07441024e-02
5.01000000e+00	7.06403997e-02
5.02000000e+00	4.61160603e-02
5.03000000e+00	1.87979774e-02
5.04000000e+00	-9.52090000e-03
5.05000000e+00	-3.69999682e-02
5.06000000e+00	-6.18711326e-02
5.07000000e+00	-8.25528572e-02
5.08000000e+00	-9.77507274e-02
5.09000000e+00	-1.06538138e-01
5.10000000e+00	-1.08412108e-01
5.11000000e+00	-1.03320909e-01
5.12000000e+00	-9.16621034e-02
5.13000000e+00	-7.42515055e-02
5.14000000e+00	-5.22654976e-02
5.15000000e+00	-2.71608054e-02
5.16000000e+00	-5.77254166e-04
5.17000000e+00	2.57699611e-02
5.18000000e+00	5.02013743e-02
5.19000000e+00	7.11804987e-02
5.20000000e+00	8.74103703e-02
5.21000000e+00	9.79133341e-02
5.22000000e+00	1.02089200e-01
5.23000000e+00	9.97483682e-02
5.24000000e+00	9.11182051e-02
5.25000000e+00	7.68226747e-02
5.26000000e+00	5.78369782e-02
5.27000000e+00	3.54205009e-02
5.28000000e+00	1.10327129e-02
5.29000000e+00	-1.37623316e-02
5.30000000e+00	-3.73966187e-02
5.31000000e+00	-5.83974374e-02
5.32000000e+00	-7.54789962e-02
5.33000000e+00	-8.76207157e-02
5.34000000e+00	-9.41274700e-02
5.35000000e+00	-9.46682846e-02
5.36000000e+00	-8.92914301e-02
5.37000000e+00	-7.84153829e-02
5.38000000e+00	-6.27966615e-02
5.39000000e+00	-4.34769825e-02
5.40000000e+00	-2.17134407e-02
5.41000000e+00	1.10359240e-03
5.42000000e+00	2.35394751e-02
5.43000000e+00	4.42055049e-02
5.44000000e+00	6.18446698e-02
5.45000000e+00	7.54076695e-02
5.46000000e+00	8.41146523e-02
5.47000000e+00	8.74990943e-02
5.48000000e+00	8.54314339e-02
5.49000000e+00	7.81213821e-02
5.50000000e+00	6.60991750e-02
5.51000000e+00	5.01773367e-02
5.52000000e+00	3.13956936e-02
5.53000000e+00	1.09533618e-02
5.54000000e+00	-9.86784326e-03
5.55000000e+00	-2.97836899e-02
5.56000000e+00	-4.75864922e-02
5.57000000e+00	-6.22179250e-02
5.58000000e+00	-7.28313402e-02
5.59000000e+00	-7.88399683e-02
5.60000000e+00	-7.99483268e-02
5.61000000e+00	-7.61652414e-02
5.62000000e+00	-6.77980385e-02
5.63000000e+00	-5.54286292e-02
5.64000000e+00	-3.98732904e-02
5.65000000e+00	-2.21289053e-02
5.66000000e+00	-3.30919282e-03
5.67000000e+00	1.54250091e-02
5.68000000e+00	3.29370624e-02
5.69000000e+00	4.81830962e-02
5.70000000e+00	6.02737218e-02
5.71000000e+00	6.85252912e-02
5.72000000e+00	7.24977954e-02
5.73000000e+00	7.20173645e-02
5.74000000e+00	6.71822957e-02
5.75000000e+00	5.83525494e-02
5.76000000e+00	4.61236494e-02
5.77000000e+00	3.12868391e-02
5.78000000e+00	1.47781395e-02
5.79000000e+00	-2.38043289e-03
5.80000000e+00	-1.91438194e-02
5.81000000e+00	-3.45071929e-02
5.82000000e+00	-4.75657530e-02
5.83000000e+00	-5.75675207e-02
5.84000000e+00	-6.39560907e-02
5.85000000e+00	-6.64009549e-02
5.86000000e+00	-6.48137916e-02
5.87000000e+00	-5.93499830e-02
5.88000000e+00	-5.03955121e-02
5.89000000e+00	-3.85402638e-02
5.90000000e+00	-2.45395409e-02
5.91000000e+00	-9.26628332e-03
5.92000000e+00	6.34301359e-03
5.93000000e+00	2.13453570e-02
5.94000000e+00	3.48478430e-02
5.95000000e+00	4.60604048e-02
5.96000000e+00	5.43416385e-02
5.97000000e+00	5.92350766e-02
5.98000000e+00	6.04938904e-02
5.99000000e+00	5.80927163e-02
6.00000000e+00	5.22260859e-02
6.01000000e+00	4.32937428e-02
6.02000000e+00	3.18739027e-02
6.03000000e+00	1.86862164e-02
6.04000000e+00	4.54678028e-03
6.05000000e+00	-9.68201763e-03
6.06000000e+00	-2.31437594e-02
6.07000000e+00	-3.50392245e-02
6.08000000e+00	-4.46735406e-02
6.09000000e+00	-5.14964988e-02
6.10000000e+00	-5.51337109e-02
6.11000000e+00	-5.54068631e-02
6.12000000e+00	-5.23419875e-02
6.13000000e+00	-4.61654005e-02
6.14000000e+00	-3.72876938e-02
6.15000000e+00	-2.62768749e-02
6.16000000e+00	-1.38223853e-02
6.17000000e+00	-6.92252140e-04
6.18000000e+00	1.23139856e-02
6.19000000e+00	2.44137101e-02
6.20000000e+00	3.48881014e-02
6.21000000e+00	4.31246620e-02
6.22000000e+00	4.86528854e-02
6.23000000e+00	5.11709979e-02
6.24000000e+00	5.05622607e-02
6.25000000e+00	4.68999589e-02
6.26000000e+00	4.04408914e-02
6.27000000e+00	3.16078708e-02
6.28000000e+00	2.09623959e-02
6.29000000e+00	9.16924070e-03
6.30000000e+00	-3.04482366e-03
6.31000000e+00	-1.49356269e-02
6.32000000e+00	-2.57867917e-02
6.33000000e+00	-3.49527831e-02
6.34000000e+00	-4.18972336e-02
6.35000000e+00	-4.62242697e-02
6.36000000e+00	-4.77010120e-02
6.37000000e+00	-4.62699688e-02
6.38000000e+00	-4.20506702e-02
6.39000000e+00	-3.53305466e-02
6.40000000e+00	-2.65457085e-02
6.41000000e+00	-1.62528922e-02
6.42000000e+00	-5.09436147e-03
6.43000000e+00	6.24203265e-03
6.44000000e+00	1.70651570e-02
6.45000000e+00	2.67226684e-02
6.46000000e+00	3.46402934e-02
6.47000000e+00	4.03559480e-02
6.48000000e+00	4.35466719e-02
6.49000000e+00	4.40468027e-02
6.50000000e+00	4.18563714e-02
6.51000000e+00	3.71393045e-02
6.52000000e+00	3.02116472e-02
6.53000000e+00	2.15206272e-02
6.54000000e+00	1.16159356e-02
6.55000000e+00	1.11505956e-03
6.56000000e+00	-9.33515033e-03
6.57000000e+00	-1.90982882e-02
6.58000000e+00	-2.75871258e-02
6.59000000e+00	-3.42989118e-02
6.60000000e+00	-3.88451153e-02
6.61000000e+00	-4.09738519e-02
6.62000000e+00	-4.05837022e-02
6.63000000e+00	-3.77281702e-02
6.64000000e+00	-3.26106167e-02
6.65000000e+00	-2.55700837e-02
6.66000000e+00	-1.70589842e-02
6.67000000e+00	-7.61411655e-03
6.68000000e+00	2.17714105e-03
6.69000000e+00	1.17133302e-02
6.70000000e+00	2.04158364e-02
6.71000000e+00	2.77639718e-02
6.72000000e+00	3.33260875e-02
6.73000000e+00	3.67848602e-02
6.74000000e+00	3.79552731e-02
6.75000000e+00	3.67942817e-02
6.76000000e+00	3.34016747e-02
6.77000000e+00	2.80121889e-02
6.78000000e+00	2.09794698e-02
6.79000000e+00	1.27529658e-02
6.80000000e+00	3.84925917e-03
6.81000000e+00	-5.18033770e-03
6.82000000e+00	-1.37838909e-02
6.83000000e+00	-2.14425470e-02
6.84000000e+00	-2.77017739e-02
6.85000000e+00	-3.21982600e-02
6.86000000e+00	-3.46808864e-02
6.87000000e+00	-3.50245678e-02
6.88000000e+00	-3.32362138e-02
6.89000000e+00	-2.94525511e-02
6.90000000e+00	-2.39300528e-02
6.91000000e+00	-1.70276970e-02
6.92000000e+00	-9.18370665e-03
6.93000000e+00	-8.87775663e-04
6.94000000e+00	7.34946283e-03
6.95000000e+00	1.50278223e-02
6.96000000e+00	2.16878767e-02
6.97000000e+00	2.69383696e-02
6.98000000e+00	3.04790869e-02
6.99000000e+00	3.21178651e-02
7.00000000e+00	3.17807831e-02
7.01000000e+00	2.95150124e-02
7.02000000e+00	2.54842612e-02
7.03000000e+00	1.99571939e-02
7.04000000e+00	1.32896353e-02
7.05000000e+00	5.90173089e-03
7.06000000e+00	-1.74847354e-03
7.07000000e+00	-9.19337439e-03
7.08000000e+00	-1.59843246e-02
7.09000000e+00	-2.17185850e-02
7.10000000e+00	-2.60631003e-02
7.11000000e+00	-2.87737021e-02
7.12000000e+00	-2.97086435e-02
7.13000000e+00	-2.88357277e-02
7.14000000e+00	-2.62326946e-02
7.15000000e+00	-2.20809420e-02
7.16000000e+00	-1.66530624e-02
7.17000000e+00	-1.02950419e-02
7.18000000e+00	-3.40427797e-03
7.19000000e+00	3.59518940e-03
7.20000000e+00	1.02786957e-02
7.21000000e+00	1.62466264e-02
7.22000000e+00	2.11482020e-02
7.23000000e+00	2.47019665e-02
7.24000000e+00	2.67117904e-02
7.25000000e+00	2.70774914e-02
7.26000000e+00	2.57995122e-02
7.27000000e+00	2.29774618e-02
7.28000000e+00	1.88027015e-02
7.29000000e+00	1.35455088e-02
7.30000000e+00	7.53767519e-03
7.31000000e+00	1.15165007e-03
7.32000000e+00	-5.22246059e-03
7.33000000e+00	-1.12006284e-02
7.34000000e+00	-1.64279309e-02
7.35000000e+00	-2.05995021e-02
7.36000000e+00	-2.34781759e-02
7.37000000e+00	-2.49078130e-02
7.38000000e+00	-2.48215729e-02
7.39000000e+00	-2.32447079e-02
7.40000000e+00	-2.02917901e-02
7.41000000e+00	-1.61586165e-02
7.42000000e+00	-1.11093530e-02
7.43000000e+00	-5.45975298e-03
7.44000000e+00	4.42488731e-04
7.45000000e+00	6.23903123e-03
7.46000000e+00	1.15825357e-02
7.47000000e+00	1.61573657e-02
7.48000000e+00	1.96981149e-02
7.49000000e+00	2.20048821e-02
7.50000000e+00	2.29544253e-02
7.51000000e+00	2.25065795e-02
7.52000000e+00	2.07056185e-02
7.53000000e+00	1.76765424e-02
7.54000000e+00	1.36165787e-02
7.55000000e+00	8.78246336e-03
7.56000000e+00	3.47431560e-03
7.57000000e+00	-1.98288895e-03
7.58000000e+00	-7.25911026e-03
7.59000000e+00	-1.20391033e-02
7.60000000e+00	-1.60411568e-02
7.61000000e+00	-1.90336053e-02
7.62000000e+00	-2.08481519e-02
7.63000000e+00	-2.13892425e-02
7.64000000e+00	-2.06389743e-02
7.65000000e+00	-1.86572961e-02
7.66000000e+00	-1.55775382e-02
7.67000000e+00	-1.15975909e-02
7.68000000e+00	-6.96730604e-03
7.69000000e+00	-1.97291601e-03
7.70000000e+00	3.08056603e-03
7.71000000e+00	7.88788831e-03
7.72000000e+00	1.21619243e-02
7.73000000e+00	1.56507585e-02
7.74000000e+00	1.81524812e-02
7.75000000e+00	1.95268273e-02
7.76000000e+00	1.97029897e-02
7.77000000e+00	1.86831750e-02
7.78000000e+00	1.65417285e-02
7.79000000e+00	1.34199219e-02
7.80000000e+00	9.51675853e-03
7.81000000e+00	5.07638673e-03
7.82000000e+00	3.72910319e-04
7.83000000e+00	-4.30646380e-03
7.84000000e+00	-8.67890953e-03
7.85000000e+00	-1.24830358e-02
7.86000000e+00	-1.54944853e-02
7.87000000e+00	-1.75391470e-02
7.88000000e+00	-1.85032065e-02
7.89000000e+00	-1.83394518e-02
7.90000000e+00	-1.70694873e-02
7.91000000e+00	-1.47817574e-02
7.92000000e+00	-1.16255363e-02
7.93000000e+00	-7.80128336e-03
7.94000000e+00	-3.54798199e-03
7.95000000e+00	8.71743028e-04
7.96000000e+00	5.18780619e-03
7.97000000e+00	9.13914461e-03
7.98000000e+00	1.24894989e-02
7.99000000e+00	1.50415375e-02
8.00000000e+00	1.66484786e-02
8.01000000e+00	1.72225252e-02
8.02000000e+00	1.67396265e-02
8.03000000e+00	1.52403091e-02
8.04000000e+00	1.28265634e-02
8.05000000e+00	9.65501103e-03
8.06000000e+00	5.92680530e-03
8.07000000e+00	1.87491206e-03
8.08000000e+00	-2.25042643e-03
8.09000000e+00	-6.19713874e-03
8.10000000e+00	-9.72672849e-03
8.11000000e+00	-1.26286933e-02
8.12000000e+00	-1.47330851e-02
8.13000000e+00	-1.59204610e-02
8.14000000e+00	-1.61286410e-02
8.15000000e+00	-1.53558910e-02
8.16000000e+00	-1.36603719e-02
8.17000000e+00	-1.11559280e-02
8.18000000e+00	-8.00451128e-03
8.19000000e+00	-4.40574214e-03
8.20000000e+00	-5.84277561e-04
8.21000000e+00	3.22421326e-03
8.22000000e+00	6.78759004e-03
8.23000000e+00	9.89140055e-03
8.24000000e+00	1.23517926e-02
8.25000000e+00	1.40264004e-02
8.26000000e+00	1.48225599e-02
8.27000000e+00	1.47023802e-02
8.28000000e+00	1.36843970e-02
8.29000000e+00	1.18417477e-02
8.30000000e+00	9.29702264e-03
8.31000000e+00	6.21414974e-03
8.32000000e+00	2.78784832e-03
8.33000000e+00	-7.68669700e-04
8.34000000e+00	-4.23697372e-03
8.35000000e+00	-7.40683589e-03
8.36000000e+00	-1.00889743e-02
8.37000000e+00	-1.21263450e-02
8.38000000e+00	-1.34033099e-02
8.39000000e+00	-1.38521458e-02
8.40000000e+00	-1.34565340e-02
8.41000000e+00	-1.22518562e-02
8.42000000e+00	-1.03223249e-02
8.43000000e+00	-7.79516778e-03
8.44000000e+00	-4.83226557e-03
8.45000000e+00	-1.61979076e-03
8.46000000e+00	1.64348854e-03
8.47000000e+00	4.75850497e-03
8.48000000e+00	7.53802745e-03
8.49000000e+00	9.81789647e-03
8.50000000e+00	1.14666861e-02
8.51000000e+00	1.23932264e-02
8.52000000e+00	1.25515602e-02
8.53000000e+00	1.19430698e-02
8.54000000e+00	1.06156899e-02
8.55000000e+00	8.66029777e-03
8.56000000e+00	6.20454648e-03
8.57000000e+00	3.40455650e-03
8.58000000e+00	4.35005105e-04
8.59000000e+00	-2.52175758e-03
8.60000000e+00	-5.28688870e-03
8.61000000e+00	-7.69584459e-03
8.62000000e+00	-9.60813522e-03
8.63000000e+00	-1.09154658e-02
8.64000000e+00	-1.15477974e-02
8.65000000e+00	-1.14769934e-02
8.66000000e+00	-1.07178692e-02
8.67000000e+00	-9.32662570e-03
8.68000000e+00	-7.39680221e-03
8.69000000e+00	-5.05303670e-03
8.70000000e+00	-2.44304556e-03
8.71000000e+00	2.71662215e-04
8.72000000e+00	2.92575424e-03
8.73000000e+00	5.36011387e-03
8.74000000e+00	7.43134189e-03
8.75000000e+00	9.02015604e-03
8.76000000e+00	1.00382001e-02
8.77000000e+00	1.04328778e-02
8.78000000e+00	1.01899542e-02
8.79000000e+00	9.33380283e-03
8.80000000e+00	7.92532476e-03
8.81000000e+00	6.05770263e-03
8.82000000e+00	3.85028104e-03
8.83000000e+00	1.44097298e-03
8.84000000e+00	-1.02232687e-03
8.85000000e+00	-3.39078916e-03
8.86000000e+00	-5.52360591e-03
8.87000000e+00	-7.29631927e-03
8.88000000e+00	-8.60803305e-03
8.89000000e+00	-9.38709299e-03
8.90000000e+00	-9.59492010e-03
8.91000000e+00	-9.22779802e-03
8.92000000e+00	-8.31654111e-03
8.93000000e+00	-6.92409833e-03
8.94000000e+00	-5.14127088e-03
8.95000000e+00	-3.08083120e-03
8.96000000e+00	-8.70422153e-04
8.97000000e+00	1.35531860e-03
8.98000000e+00	3.46292489e-03
8.99000000e+00	5.32806607e-03
9.00000000e+00	6.84283593e-03
9.01000000e+00	7.92194246e-03
9.02000000e+00	8.50744685e-03
9.03000000e+00	8.57179316e-03
9.04000000e+00	8.11897593e-03
9.05000000e+00	7.18380715e-03
9.06000000e+00	5.82935747e-03
9.07000000e+00	4.14275444e-03
9.08000000e+00	2.22961463e-03
9.09000000e+00	2.07463764e-04
9.10000000e+00	-1.80144744e-03
9.11000000e+00	-3.67749479e-03
9.12000000e+00	-5.31075996e-03
9.13000000e+00	-6.60742183e-03
9.14000000e+00	-7.49509157e-03
9.15000000e+00	-7.92679216e-03
9.16000000e+00	-7.88336803e-03
9.17000000e+00	-7.37420711e-03
9.18000000e+00	-6.43625924e-03
9.19000000e+00	-5.13143556e-03
9.20000000e+00	-3.54256821e-03
9.21000000e+00	-1.76819110e-03
9.22000000e+00	8.35315777e-05
9.23000000e+00	1.90135775e-03
9.24000000e+00	3.57760674e-03
9.25000000e+00	5.01449225e-03
9.26000000e+00	6.12978015e-03
9.27000000e+00	6.86144703e-03
9.28000000e+00	7.17107941e-03
9.29000000e+00	7.04583074e-03
9.30000000e+00	6.49884115e-03
9.31000000e+00	5.56811607e-03
9.32000000e+00	4.31395057e-03
9.33000000e+00	2.81507031e-03
9.34000000e+00	1.16373311e-03
9.35000000e+00	-5.39907179e-04
9.36000000e+00	-2.19383319e-03
9.37000000e+00	-3.70023278e-03
9.38000000e+00	-4.97124598e-03
9.39000000e+00	-5.93405526e-03
9.40000000e+00	-6.53502678e-03
9.41000000e+00	-6.74266908e-03
9.42000000e+00	-6.54924792e-03
9.43000000e+00	-5.97097674e-03
9.44000000e+00	-5.04678646e-03
9.45000000e+00	-3.83576253e-03
9.46000000e+00	-2.41341407e-03
9.47000000e+00	-8.67007775e-04
9.48000000e+00	7.09748287e-04
9.49000000e+00	2.22234965e-03
9.50000000e+00	3.58113171e-03
9.51000000e+00	4.70656292e-03
9.52000000e+00	5.53388406e-03
9.53000000e+00	6.01682374e-03
9.54000000e+00	6.13017747e-03
9.55000000e+00	5.87110666e-03
9.56000000e+00	5.25909130e-03
9.57000000e+00	4.33455020e-03
9.58000000e+00	3.15622247e-03
9.59000000e+00	1.79747652e-03
9.60000000e+00	3.41775939e-04
9.61000000e+00	-1.12241988e-03
9.62000000e+00	-2.50701050e-03
9.63000000e+00	-3.72954181e-03
9.64000000e+00	-4.71810946e-03
9.65000000e+00	-5.41558680e-03
9.66000000e+00	-5.78292870e-03
9.67000000e+00	-5.80135952e-03
9.68000000e+00	-5.47332189e-03
9.69000000e+00	-4.82213872e-03
9.70000000e+00	-3.89041832e-03
9.71000000e+00	-2.73730838e-03
9.72000000e+00	-1.43477328e-03
9.73000000e+00	-6.31271375e-05
9.74000000e+00	1.29390169e-03
9.75000000e+00	2.55427211e-03
9.76000000e+00	3.64258753e-03
9.77000000e+00	4.49460904e-03
9.78000000e+00	5.06105412e-03
9.79000000e+00	5.31045513e-03
9.80000000e+00	5.23091127e-03
9.81000000e+00	4.83063538e-03
9.82000000e+00	4.13727180e-03
9.83000000e+00	3.19603607e-03
9.84000000e+00	2.06679910e-03
9.85000000e+00	8.20301993e-04
9.86000000e+00	-4.66260494e-04
9.87000000e+00	-1.71401282e-03
9.88000000e+00	-2.84723306e-03
9.89000000e+00	-3.79795231e-03
9.90000000e+00	-4.51003914e-03
9.91000000e+00	-4.94252291e-03
9.92000000e+00	-5.07195805e-03
9.93000000e+00	-4.89369233e-03
9.94000000e+00	-4.42196994e-03
9.95000000e+00	-3.68887330e-03
9.96000000e+00	-2.74217813e-03
9.97000000e+00	-1.64226359e-03
9.98000000e+00	-4.58275730e-04
9.99000000e+00	7.36212315e-04
1.00000000e+01	1.86777151e-03
1.00100000e+01	2.86763497e-03
1.00200000e+01	3.67588449e-03
1.00300000e+01	4.24504965e-03
1.00400000e+01	4.54290269e-03
1.00500000e+01	4.55428356e-03
1.00600000e+01	4.28185164e-03
1.00700000e+01	3.74572786e-03
1.00800000e+01	2.98206045e-03
1.00900000e+01	2.04061386e-03
1.01000000e+01	9.81540440e-04
1.01100000e+01	-1.28456470e-04
1.01200000e+01	-1.22032329e-03
1.01300000e+01	-2.22695607e-03
1.01400000e+01	-3.08733111e-03
1.01500000e+01	-3.75021127e-03
1.01600000e+01	-4.17720211e-03
1.01700000e+01	-4.34497494e-03
1.01800000e+01	-4.24652775e-03
1.01900000e+01	-3.89141674e-03
1.02000000e+01	-3.30495583e-03
1.02100000e+01	-2.52644659e-03
1.02200000e+01	-1.60656042e-03
1.02300000e+01	-6.04046802e-04
1.02400000e+01	4.18018826e-04
1.02500000e+01	1.39620737e-03
1.02600000e+01	2.27067805e-03
1.02700000e+01	2.98884413e-03
1.02800000e+01	3.50853740e-03
1.02900000e+01	3.80048032e-03
1.03000000e+01	3.84992107e-03
1.03100000e+01	3.65734089e-03
1.03200000e+01	3.23820275e-03
1.03300000e+01	2.62177067e-03
1.03400000e+01	1.84908718e-03
1.03500000e+01	9.70247685e-04
1.03600000e+01	4.11526011e-05
1.03700000e+01	-8.80051729e-04
1.03800000e+01	-1.73661626e-03
1.03900000e+01	-2.47668766e-03
1.04000000e+01	-3.05644580e-03
1.04100000e+01	-3.44269029e-03
1.04200000e+01	-3.61472376e-03
1.04300000e+01	-3.56542621e-03
1.04400000e+01	-3.30146723e-03
1.04500000e+01	-2.84265799e-03
1.04600000e+01	-2.22049833e-03
1.04700000e+01	-1.47602431e-03
1.04800000e+01	-6.57102648e-04
1.04900000e+01	1.84649004e-04
1.05000000e+01	9.97117542e-04
1.05100000e+01	1.73091975e-03
1.05200000e+01	2.34239777e-03
1.05300000e+01	2.79620326e-03
1.05400000e+01	3.06731803e-03
1.05500000e+01	3.14239739e-03
1.05600000e+01	3.02036673e-03
1.05700000e+01	2.71225010e-03
1.05800000e+01	2.24025724e-03
1.05900000e+01	1.63620135e-03
1.06000000e+01	9.39359557e-04
1.06100000e+01	1.93919872e-04
1.06200000e+01	-5.53819072e-04
1.06300000e+01	-1.25831803e-03
1.06400000e+01	-1.87755922e-03
1.06500000e+01	-2.37553367e-03
1.06600000e+01	-2.72430798e-03
1.06700000e+01	-2.90555394e-03
1.06800000e+01	-2.91146023e-03
1.06900000e+01	-2.74498527e-03
1.07000000e+01	-2.41945132e-03
1.07100000e+01	-1.95752028e-03
1.07200000e+01	-1.38962797e-03
1.07300000e+01	-7.51984557e-04
1.07400000e+01	-8.42724675e-05
1.07500000e+01	5.72812468e-04
1.07600000e+01	1.18002481e-03
1.07700000e+01	1.70189042e-03
1.07800000e+01	2.10874905e-03
1.07900000e+01	2.37840335e-03
1.08000000e+01	2.49728565e-03
1.08100000e+01	2.46108487e-03
1.08200000e+01	2.27480951e-03
1.08300000e+01	1.95229668e-03
1.08400000e+01	1.51520949e-03
1.08500000e+01	9.91594333e-04
1.08600000e+01	4.14093330e-04
1.08700000e+01	-1.82074904e-04
1.08800000e+01	-7.61242479e-04
1.08900000e+01	-1.28940058e-03
1.09000000e+01	-1.73616638e-03
1.09100000e+01	-2.07649727e-03
1.09200000e+01	-2.29205834e-03
1.09300000e+01	-2.37217152e-03
1.09400000e+01	-2.31430034e-03
1.09500000e+01	-2.12405222e-03
1.09600000e+01	-1.81470785e-03
1.09700000e+01	-1.40631463e-03
1.09800000e+01	-9.24404446e-04
1.09900000e+01	-3.98416928e-04
1.10000000e+01	1.40076242e-04
1.10100000e+01	6.59240509e-04
1.10200000e+01	1.12883264e-03
1.10300000e+01	1.52193417e-03
1.10400000e+01	1.81646700e-03
1.10500000e+01	1.99640806e-03
1.10600000e+01	2.05263809e-03
1.10700000e+01	1.98338137e-03
1.10800000e+01	1.79421683e-03
1.10900000e+01	1.49766531e-03
1.11000000e+01	1.11238182e-03
1.11100000e+01	6.62003321e-04
1.11200000e+01	1.73721566e-04
1.11300000e+01	-3.23334544e-04
1.11400000e+01	-7.99812904e-04
1.11500000e+01	-1.22784937e-03
1.11600000e+01	-1.58267814e-03
1.11700000e+01	-1.84404974e-03
1.11800000e+01	-1.99737640e-03
1.11900000e+01	-2.03454082e-03
1.12000000e+01	-1.95432355e-03
1.12100000e+01	-1.76242641e-03
1.12200000e+01	-1.47109262e-03
1.12300000e+01	-1.09834716e-03
1.12400000e+01	-6.66903187e-04
1.12500000e+01	-2.02798936e-04
1.12600000e+01	2.66154469e-04
1.12700000e+01	7.12023348e-04
1.12800000e+01	1.10840314e-03
1.12900000e+01	1.43197461e-03
1.13000000e+01	1.66387335e-03
1.13100000e+01	1.79079214e-03
1.13200000e+01	1.80575143e-03
1.13300000e+01	1.70849254e-03
1.13400000e+01	1.50547049e-03
1.13500000e+01	1.20944693e-03
1.13600000e+01	8.38707326e-04
1.13700000e+01	4.15949117e-04
1.13800000e+01	-3.30929781e-05
1.13900000e+01	-4.81202223e-04
1.14000000e+01	-9.01322532e-04
1.14100000e+01	-1.26818982e-03
1.14200000e+01	-1.55985372e-03
1.14300000e+01	-1.75899776e-03
1.14400000e+01	-1.85397785e-03
1.14500000e+01	-1.83951596e-03
1.14600000e+01	-1.71700646e-03
1.14700000e+01	-1.49441622e-03
1.14800000e+01	-1.18578399e-03
1.14900000e+01	-8.10349554e-04
1.15000000e+01	-3.91365352e-04
1.15100000e+01	4.53365822e-05
1.15200000e+01	4.72934660e-04
1.15300000e+01	8.65266954e-04
1.15400000e+01	1.19843798e-03
1.15500000e+01	1.45228378e-03
1.15600000e+01	1.61160473e-03
1.15700000e+01	1.66708947e-03
1.15800000e+01	1.61587286e-03
1.15900000e+01	1.46169303e-03
1.16000000e+01	1.21463814e-03
1.16100000e+01	8.90498666e-04
1.16200000e+01	5.09765904e-04
1.16300000e+01	9.63398038e-05
1.16400000e+01	-3.23972775e-04
1.16500000e+01	-7.25074806e-04
1.16600000e+01	-1.08220910e-03
1.16700000e+01	-1.37349898e-03
1.16800000e+01	-1.58130273e-03
1.16900000e+01	-1.69329676e-03
1.17000000e+01	-1.70321972e-03
1.17100000e+01	-1.61123151e-03
1.17200000e+01	-1.42386554e-03
1.17300000e+01	-1.15357872e-03
1.17400000e+01	-8.17929344e-04
1.17500000e+01	-4.38436528e-04
1.17600000e+01	-3.91954410e-05
1.17700000e+01	3.54662334e-04
1.17800000e+01	7.18564138e-04
1.17900000e+01	1.03004498e-03
1.18000000e+01	1.27015087e-03
1.18100000e+01	1.42460768e-03
1.18200000e+01	1.48468219e-03
1.18300000e+01	1.44768223e-03
1.18400000e+01	1.31706640e-03
1.18500000e+01	1.10215967e-03
1.18600000e+01	8.17496377e-04
1.18700000e+01	4.81836475e-04
1.18800000e+01	1.16921654e-04
1.18900000e+01	-2.53945634e-04
1.19000000e+01	-6.07406450e-04
1.19100000e+01	-9.21534587e-04
1.19200000e+01	-1.17721438e-03
1.19300000e+01	-1.35931914e-03
1.19400000e+01	-1.45761617e-03
1.19500000e+01	-1.46734342e-03
1.19600000e+01	-1.38942479e-03
1.19700000e+01	-1.23031545e-03
1.19800000e+01	-1.00149306e-03
1.19900000e+01	-7.18633671e-04
1.20000000e+01	-4.00531411e-04
1.20100000e+01	-6.78369219e-05
1.20200000e+01	2.58299744e-04
1.20300000e+01	5.57591340e-04
1.20400000e+01	8.11891610e-04
1.20500000e+01	1.00630763e-03
1.20600000e+01	1.13007707e-03
1.20700000e+01	1.17715828e-03
1.20800000e+01	1.14650109e-03
1.20900000e+01	1.04198834e-03
1.21000000e+01	8.72059973e-04
1.21100000e+01	6.49052668e-04
1.21200000e+01	3.88305511e-04
1.21300000e+01	1.07096937e-04
1.21400000e+01	-1.76512798e-04
1.21500000e+01	-4.44854997e-04
1.21600000e+01	-6.81764478e-04
1.21700000e+01	-8.73559251e-04
1.21800000e+01	-1.00982807e-03
1.21900000e+01	-1.08398077e-03
1.22000000e+01	-1.09353356e-03
1.22100000e+01	-1.04012003e-03
1.22200000e+01	-9.29237173e-04
1.22300000e+01	-7.69753026e-04
1.22400000e+01	-5.73217285e-04
1.22500000e+01	-3.53027731e-04
1.22600000e+01	-1.23512717e-04
1.22700000e+01	1.01007006e-04
1.22800000e+01	3.07115213e-04
1.22900000e+01	4.83099470e-04
1.23000000e+01	6.19605385e-04
1.23100000e+01	7.10110349e-04
1.23200000e+01	7.51194916e-04
1.23300000e+01	7.42604490e-04
1.23400000e+01	6.87108159e-04
1.23500000e+01	5.90174576e-04
1.23600000e+01	4.59495740e-04
1.23700000e+01	3.04397785e-04
1.23800000e+01	1.35183057e-04
1.23900000e+01	-3.75503977e-05
1.24000000e+01	-2.03567182e-04
1.24100000e+01	-3.53590273e-04
1.24200000e+01	-4.79800431e-04
1.24300000e+01	-5.76214145e-04
1.24400000e+01	-6.38924653e-04
1.24500000e+01	-6.66200571e-04
1.24600000e+01	-6.58446325e-04
1.24700000e+01	-6.18037174e-04
1.24800000e+01	-5.49048701e-04
1.24900000e+01	-4.56905819e-04
1.25000000e+01	-3.47979339e-04
1.25100000e+01	-2.29159083e-04
1.25200000e+01	-1.07431328e-04
1.25300000e+01	1.05144798e-05
1.25400000e+01	1.18629128e-04
1.25500000e+01	2.11781743e-04
1.25600000e+01	2.85962889e-04
1.25700000e+01	3.38408670e-04
1.25800000e+01	3.67647128e-04
1.25900000e+01	3.73472802e-04
1.26000000e+01	3.56858886e-04
1.26100000e+01	3.19818857e-04
1.26200000e+01	2.65230762e-04
1.26300000e+01	1.96637532e-04
1.26400000e+01	1.18035984e-04
1.26500000e+01	3.36657159e-05
1.26600000e+01	-5.21928319e-05
1.26700000e+01	-1.35404012e-04
1.26800000e+01	-2.12141317e-04
1.26900000e+01	-2.79027350e-04
1.27000000e+01	-3.33247921e-04
1.27100000e+01	-3.72639864e-04
1.27200000e+01	-3.95752884e-04
1.27300000e+01	-4.01885980e-04
1.27400000e+01	-3.91098994e-04
1.27500000e+01	-3.64199611e-04
1.27600000e+01	-3.22705953e-04
1.27700000e+01	-2.68784776e-04
1.27800000e+01	-2.05165478e-04
1.27900000e+01	-1.35030606e-04
1.28000000e+01	-6.18843898e-05
1.28100000e+01	1.05979415e-05
1.28200000e+01	7.87358632e-05
1.28300000e+01	1.39018486e-04
1.28400000e+01	1.88281365e-04
1.28500000e+01	2.23876507e-04
1.28600000e+01	2.43825991e-04
1.28700000e+01	2.46949276e-04
1.28800000e+01	2.32954664e-04
1.28900000e+01	2.02486582e-04
1.29000000e+01	1.57122281e-04
1.29100000e+01	9.93143008e-05
1.29200000e+01	3.22783071e-05
1.29300000e+01	-4.01704270e-05
1.29400000e+01	-1.13824841e-04
1.29500000e+01	-1.84327580e-04
1.29600000e+01	-2.47432417e-04
1.29700000e+01	-2.99269562e-04
1.29800000e+01	-3.36597484e-04
1.29900000e+01	-3.57023773e-04
1.30000000e+01	-3.59178754e-04
1.30100000e+01	-3.42827998e-04
1.30200000e+01	-3.08913492e-04
1.30300000e+01	-2.59517815e-04
1.30400000e+01	-1.97750857e-04
1.30500000e+01	-1.27564149e-04
1.30600000e+01	-5.35032334e-05
1.30700000e+01	1.95866204e-05
1.30800000e+01	8.68821814e-05
1.30900000e+01	1.43909640e-04
1.31000000e+01	1.86854657e-04
1.31100000e+01	2.12832652e-04
1.31200000e+01	2.20099135e-04
1.31300000e+01	2.08183698e-04
1.31400000e+01	1.77936389e-04
1.31500000e+01	1.31481340e-04
1.31600000e+01	7.20791820e-05
1.31700000e+01	3.90650874e-06
1.31800000e+01	-6.82330680e-05
1.31900000e+01	-1.39246381e-04
1.32000000e+01	-2.04112841e-04
1.32100000e+01	-2.58245123e-04
1.32200000e+01	-2.97821943e-04
1.32300000e+01	-3.20068106e-04
1.32400000e+01	-3.23460531e-04
1.32500000e+01	-3.07844188e-04
1.32600000e+01	-2.74448361e-04
1.32700000e+01	-2.25801022e-04
1.32800000e+01	-1.65546674e-04
1.32900000e+01	-9.81803879e-05
1.33000000e+01	-2.87171694e-05
1.33100000e+01	3.76791051e-05
1.33200000e+01	9.60796412e-05
1.33300000e+01	1.42158798e-04
1.33400000e+01	1.72518439e-04
1.33500000e+01	1.84943810e-04
1.33600000e+01	1.78571188e-04
1.33700000e+01	1.53954112e-04
1.33800000e+01	1.13022648e-04
1.33900000e+01	5.89382677e-05
1.34000000e+01	-4.14509274e-06
1.34100000e+01	-7.13959617e-05
1.34200000e+01	-1.37672505e-04
1.34300000e+01	-1.97914056e-04
1.34400000e+01	-2.47527100e-04
1.34500000e+01	-2.82736118e-04
1.34600000e+01	-3.00872232e-04
1.34700000e+01	-3.00577336e-04
1.34800000e+01	-2.81907791e-04
1.34900000e+01	-2.46329501e-04
1.35000000e+01	-1.96604550e-04
1.35100000e+01	-1.36577983e-04
1.35200000e+01	-7.08810862e-05
1.35300000e+01	-4.57401928e-06
1.35400000e+01	5.72445686e-05
1.35500000e+01	1.09830714e-04
1.35600000e+01	1.49160604e-04
1.35700000e+01	1.72239958e-04
1.35800000e+01	1.77333308e-04
1.35900000e+01	1.64095367e-04
1.36000000e+01	1.33594354e-04
1.36100000e+01	8.82255468e-05
1.36200000e+01	3.15219530e-05
1.36300000e+01	-3.21229895e-05
1.36400000e+01	-9.77988601e-05
1.36500000e+01	-1.60460885e-04
1.36600000e+01	-2.15321731e-04
1.36700000e+01	-2.58221773e-04
1.36800000e+01	-2.85948894e-04
1.36900000e+01	-2.96482897e-04
1.37000000e+01	-2.89145631e-04
1.37100000e+01	-2.64645368e-04
1.37200000e+01	-2.25012399e-04
1.37300000e+01	-1.73431385e-04
1.37400000e+01	-1.13984155e-04
1.37500000e+01	-5.13236915e-05
1.37600000e+01	9.69458588e-06
1.37700000e+01	6.43948454e-05
1.37800000e+01	1.08645843e-04
1.37900000e+01	1.39180061e-04
1.38000000e+01	1.53841917e-04
1.38100000e+01	1.51745787e-04
1.38200000e+01	1.33331832e-04
1.38300000e+01	1.00315919e-04
1.38400000e+01	5.55383599e-05
1.38500000e+01	2.72434848e-06
1.38600000e+01	-5.38240457e-05
1.38700000e+01	-1.09579046e-04
1.38800000e+01	-1.60152890e-04
1.38900000e+01	-2.01648473e-04
1.39000000e+01	-2.30966679e-04
1.39100000e+01	-2.46045836e-04
1.39200000e+01	-2.46014366e-04
1.39300000e+01	-2.31244880e-04
1.39400000e+01	-2.03306070e-04
1.39500000e+01	-1.64817089e-04
1.39600000e+01	-1.19217098e-04
1.39700000e+01	-7.04695165e-05
1.39800000e+01	-2.27258099e-05
1.39900000e+01	2.00231511e-05
1.40000000e+01	5.42792064e-05
1.40100000e+01	7.73250247e-05
1.40200000e+01	8.74444844e-05
1.40300000e+01	8.40572645e-05
1.40400000e+01	6.77567663e-05
1.40500000e+01	4.02485495e-05
1.40600000e+01	4.19475937e-06
1.40700000e+01	-3.70221332e-05
1.40800000e+01	-7.95962262e-05
1.40900000e+01	-1.19630579e-04
1.41000000e+01	-1.53476975e-04
1.41100000e+01	-1.78054260e-04
1.41200000e+01	-1.91118217e-04
1.41300000e+01	-1.91459904e-04
1.41400000e+01	-1.79015346e-04
1.41500000e+01	-1.54876840e-04
1.41600000e+01	-1.21204373e-04
1.41700000e+01	-8.10440604e-05
1.41800000e+01	-3.80683813e-05
1.41900000e+01	3.74031182e-06
1.42000000e+01	4.04365790e-05
1.42100000e+01	6.84597677e-05
1.42200000e+01	8.49533936e-05
1.42300000e+01	8.80285414e-05
1.42400000e+01	7.69481979e-05
1.42500000e+01	5.22157996e-05
1.42600000e+01	1.55591014e-05
1.42700000e+01	-3.01908816e-05
1.42800000e+01	-8.13173350e-05
1.42900000e+01	-1.33514824e-04
1.43000000e+01	-1.82242620e-04
1.43100000e+01	-2.23105583e-04
1.43200000e+01	-2.52231291e-04
1.43300000e+01	-2.66611900e-04
1.43400000e+01	-2.64381667e-04
1.43500000e+01	-2.45005867e-04
1.43600000e+01	-2.09363736e-04
1.43700000e+01	-1.59716497e-04
1.43800000e+01	-9.95607614e-05
1.43900000e+01	-3.33770120e-05
1.44000000e+01	3.37084351e-05
1.44100000e+01	9.63222089e-05
1.44200000e+01	1.49272254e-04
1.44300000e+01	1.87971706e-04
1.44400000e+01	2.08823957e-04
1.44500000e+01	2.09537136e-04
1.44600000e+01	1.89341366e-04
1.44700000e+01	1.49089506e-04
1.44800000e+01	9.12311019e-05
1.44900000e+01	1.96592050e-05
1.45000000e+01	-6.05601093e-05
1.45100000e+01	-1.43556252e-04
1.45200000e+01	-2.23093266e-04
1.45300000e+01	-2.93046214e-04
1.45400000e+01	-3.47877966e-04
1.45500000e+01	-3.83078954e-04
1.45600000e+01	-3.95534872e-04
1.45700000e+01	-3.83792454e-04
1.45800000e+01	-3.48201073e-04
1.45900000e+01	-2.90917347e-04
1.46000000e+01	-2.15770498e-04
1.46100000e+01	-1.27997071e-04
1.46200000e+01	-3.38639101e-05
1.46300000e+01	5.97927650e-05
1.46400000e+01	1.46077546e-04
1.46500000e+01	2.18556418e-04
1.46600000e+01	2.71747720e-04
1.46700000e+01	3.01545372e-04
1.46800000e+01	3.05541206e-04
1.46900000e+01	2.83220760e-04
1.47000000e+01	2.36016541e-04
1.47100000e+01	1.67213630e-04
1.47200000e+01	8.17139652e-05
1.47300000e+01	-1.43234505e-05
1.47400000e+01	-1.13939449e-04
1.47500000e+01	-2.09894097e-04
1.47600000e+01	-2.95209001e-04
1.47700000e+01	-3.63691029e-04
1.47800000e+01	-4.10397204e-04
1.47900000e+01	-4.32005022e-04
1.48000000e+01	-4.27059645e-04
1.48100000e+01	-3.96078915e-04
1.48200000e+01	-3.41508128e-04
1.48300000e+01	-2.67528133e-04
1.48400000e+01	-1.79731702e-04
1.48500000e+01	-8.46933549e-05
1.48600000e+01	1.05339616e-05
1.48700000e+01	9.89562309e-05
1.48800000e+01	1.74168118e-04
1.48900000e+01	2.30834118e-04
1.49000000e+01	2.65084007e-04
1.49100000e+01	2.74792316e-04
1.49200000e+01	2.59720702e-04
1.49300000e+01	2.21512941e-04
1.49400000e+01	1.63543871e-04
1.49500000e+01	9.06351012e-05
1.49600000e+01	8.66075987e-06
1.49700000e+01	-7.59248707e-05
1.49800000e+01	-1.56599963e-04
1.49900000e+01	-2.27287111e-04
1.50000000e+01	-2.82824049e-04
1.50100000e+01	-3.19356008e-04
1.50200000e+01	-3.34619058e-04
1.50300000e+01	-3.28092693e-04
1.50400000e+01	-3.01010524e-04
1.50500000e+01	-2.56229416e-04
1.50600000e+01	-1.97968857e-04
1.50700000e+01	-1.31442763e-04
1.50800000e+01	-6.24145563e-05
1.50900000e+01	3.28755801e-06
1.51000000e+01	6.02550931e-05
1.51100000e+01	1.03943727e-04
1.51200000e+01	1.31041285e-04
1.51300000e+01	1.39729245e-04
1.51400000e+01	1.29816625e-04
1.51500000e+01	1.02735677e-04
1.51600000e+01	6.14002870e-05
1.51700000e+01	9.93937267e-06
1.51800000e+01	-4.66720451e-05
1.51900000e+01	-1.03052878e-04
1.52000000e+01	-1.53889920e-04
1.52100000e+01	-1.94405607e-04
1.52200000e+01	-2.20779892e-04
1.52300000e+01	-2.30490231e-04
1.52400000e+01	-2.22540409e-04
1.52500000e+01	-1.97558095e-04
1.52600000e+01	-1.57751940e-04
1.52700000e+01	-1.06730802e-04
1.52800000e+01	-4.91992666e-05
1.52900000e+01	9.44577547e-06
1.53000000e+01	6.35841876e-05
1.53100000e+01	1.07868094e-04
1.53200000e+01	1.37701950e-04
1.53300000e+01	1.49666081e-04
1.53400000e+01	1.41846794e-04
1.53500000e+01	1.14043485e-04
1.53600000e+01	6.78330447e-05
1.53700000e+01	6.48347657e-06
1.53800000e+01	-6.52788597e-05
1.53900000e+01	-1.41631729e-04
1.54000000e+01	-2.16121464e-04
1.54100000e+01	-2.82192680e-04
1.54200000e+01	-3.33740464e-04
1.54300000e+01	-3.65639631e-04
1.54400000e+01	-3.74206653e-04
1.54500000e+01	-3.57554552e-04
1.54600000e+01	-3.15809088e-04
1.54700000e+01	-2.51165292e-04
1.54800000e+01	-1.67776023e-04
1.54900000e+01	-7.14777485e-05
1.55000000e+01	3.06279385e-05
1.55100000e+01	1.30706479e-04
1.55200000e+01	2.20795829e-04
1.55300000e+01	2.93438197e-04
1.55400000e+01	3.42287937e-04
1.55500000e+01	3.62646464e-04
1.55600000e+01	3.51879939e-04
1.55700000e+01	3.09684001e-04
1.55800000e+01	2.38171337e-04
1.55900000e+01	1.41771522e-04
1.56000000e+01	2.69472242e-05
1.56100000e+01	-9.82545091e-05
1.56200000e+01	-2.24783857e-04
1.56300000e+01	-3.43259676e-04
1.56400000e+01	-4.44680012e-04
1.56500000e+01	-5.21116999e-04
1.56600000e+01	-5.66341880e-04
1.56700000e+01	-5.76330527e-04
1.56800000e+01	-5.49608469e-04
1.56900000e+01	-4.87406382e-04
1.57000000e+01	-3.93611342e-04
1.57100000e+01	-2.74514872e-04
1.57200000e+01	-1.38374539e-04
1.57300000e+01	5.17941102e-06
1.57400000e+01	1.45848641e-04
1.57500000e+01	2.73429643e-04
1.57600000e+01	3.78577152e-04
1.57700000e+01	4.53509602e-04
1.57800000e+01	4.92602178e-04
1.57900000e+01	4.92821256e-04
1.58000000e+01	4.53965945e-04
1.58100000e+01	3.78697071e-04
1.58200000e+01	2.72350243e-04
1.58300000e+01	1.42546280e-04
1.58400000e+01	-1.37205065e-06
1.58500000e+01	-1.49034490e-04
1.58600000e+01	-2.89816173e-04
1.58700000e+01	-4.13629979e-04
1.58800000e+01	-5.11677716e-04
1.58900000e+01	-5.77102614e-04
1.59000000e+01	-6.05493135e-04
1.59100000e+01	-5.95199613e-04
1.59200000e+01	-5.47439743e-04
1.59300000e+01	-4.66185318e-04
1.59400000e+01	-3.57839645e-04
1.59500000e+01	-2.30731325e-04
1.59600000e+01	-9.44643608e-05
