# Supplementary material for: Observation of angular momentum transfer among crystal lattice modes
Source: Nat Phys. 2026 May 12;22(7):1100–6. doi: 10.1038/s41567-026-03274-8 (PMC13423836; doi:10.1038/s41567-026-03274-8)
Supplement: Supplementary file 13 — Source data for Extended Data Fig. 4a–m. [file 41567_2026_3274_MOESM13_ESM.zip › extended_fig4i_TKE_LCP-THz_probe0.txt]

THz Kerr effect signal in Bi2Se3 after LCP THz excitation at probe pulse 0 degrees
Time (ps)	THz Kerr signal (a.u.)
0.00000000e+00	-1.11141875e-03
1.00000000e-02	2.41115247e-04
2.00000000e-02	-5.57735753e-04
3.00000000e-02	8.46918347e-04
4.00000000e-02	2.39479247e-04
5.00000000e-02	-1.11286875e-03
6.00000000e-02	-1.12362375e-03
7.00000000e-02	7.64510447e-04
8.00000000e-02	7.30688947e-04
9.00000000e-02	7.29378747e-04
1.00000000e-01	-2.57785753e-04
1.10000000e-01	9.65438747e-04
1.20000000e-01	3.70545447e-04
1.30000000e-01	-2.72518753e-04
1.40000000e-01	9.39820347e-04
1.50000000e-01	2.41860247e-04
1.60000000e-01	1.41103247e-04
1.70000000e-01	-1.00416575e-03
1.80000000e-01	-9.04120753e-04
1.90000000e-01	-9.78039753e-04
2.00000000e-01	-3.22950753e-04
2.10000000e-01	4.63592347e-04
2.20000000e-01	-1.59039753e-04
2.30000000e-01	-2.37143753e-04
2.40000000e-01	-4.06663753e-04
2.50000000e-01	8.29172474e-05
2.60000000e-01	-9.18627753e-04
2.70000000e-01	-6.79400753e-04
2.80000000e-01	-2.88596753e-04
2.90000000e-01	6.88512474e-05
3.00000000e-01	-1.49497526e-05
3.10000000e-01	-3.17657526e-05
3.20000000e-01	8.59112474e-05
3.30000000e-01	5.19812474e-05
3.40000000e-01	1.31427247e-04
3.50000000e-01	-6.57306753e-04
3.60000000e-01	5.81039647e-04
3.70000000e-01	2.34885247e-04
3.80000000e-01	8.80808547e-04
3.90000000e-01	4.26260647e-04
4.00000000e-01	4.42333647e-04
4.10000000e-01	-8.90547753e-04
4.20000000e-01	-5.85286753e-04
4.30000000e-01	-5.36373753e-04
4.40000000e-01	-5.63737753e-04
4.50000000e-01	-1.23391375e-03
4.60000000e-01	2.77818247e-04
4.70000000e-01	-1.15613275e-03
4.80000000e-01	5.57408147e-04
4.90000000e-01	-1.03593375e-03
5.00000000e-01	-3.68099753e-04
5.10000000e-01	1.96377247e-04
5.20000000e-01	-3.21937526e-05
5.30000000e-01	4.05254247e-04
5.40000000e-01	3.04606247e-04
5.50000000e-01	7.44445547e-04
5.60000000e-01	3.71329347e-04
5.70000000e-01	-1.09511175e-03
5.80000000e-01	-9.64493753e-04
5.90000000e-01	-4.58130753e-04
6.00000000e-01	-7.24811753e-04
6.10000000e-01	-4.79424753e-04
6.20000000e-01	1.74713247e-04
6.30000000e-01	-1.24678753e-04
6.40000000e-01	-4.33602753e-04
6.50000000e-01	-7.86161753e-04
6.60000000e-01	-7.66817526e-05
6.70000000e-01	4.92883947e-04
6.80000000e-01	-6.48198753e-04
6.90000000e-01	-7.33493753e-04
7.00000000e-01	-8.90877526e-05
7.10000000e-01	2.72042474e-05
7.20000000e-01	1.92325247e-04
7.30000000e-01	1.07698905e-03
7.40000000e-01	1.05350035e-03
7.50000000e-01	1.19445247e-04
7.60000000e-01	-1.27406753e-04
7.70000000e-01	-6.32064753e-04
7.80000000e-01	1.01082645e-03
7.90000000e-01	6.17589147e-04
8.00000000e-01	5.48008847e-04
8.10000000e-01	1.22600055e-03
8.20000000e-01	7.35098647e-04
8.30000000e-01	5.36099347e-04
8.40000000e-01	9.99442474e-05
8.50000000e-01	-8.32123753e-04
8.60000000e-01	-6.63812753e-04
8.70000000e-01	6.94434747e-04
8.80000000e-01	-2.01549753e-04
8.90000000e-01	-4.19240753e-04
9.00000000e-01	8.26340947e-04
9.10000000e-01	1.84311247e-04
9.20000000e-01	1.67301247e-04
9.30000000e-01	4.04156947e-04
9.40000000e-01	-2.93167526e-05
9.50000000e-01	-4.74284753e-04
9.60000000e-01	8.12612474e-05
9.70000000e-01	2.89433247e-04
9.80000000e-01	1.61955247e-04
9.90000000e-01	-6.99217526e-05
1.00000000e+00	-3.06655753e-04
1.01000000e+00	6.34615547e-04
1.02000000e+00	1.90868247e-04
1.03000000e+00	-3.77469753e-04
1.04000000e+00	-2.00535753e-04
1.05000000e+00	1.23219247e-04
1.06000000e+00	-6.24507526e-05
1.07000000e+00	-7.69198753e-04
1.08000000e+00	9.09762474e-05
1.09000000e+00	-3.85534753e-04
1.10000000e+00	-9.07676753e-04
1.11000000e+00	1.28384645e-03
1.12000000e+00	-9.38397526e-05
1.13000000e+00	6.14635047e-04
1.14000000e+00	8.44324737e-06
1.15000000e+00	1.36377247e-04
1.16000000e+00	2.37012474e-05
1.17000000e+00	-1.69174753e-04
1.18000000e+00	2.90469247e-04
1.19000000e+00	-3.50280753e-04
1.20000000e+00	-3.48681753e-04
1.21000000e+00	9.14619547e-04
1.22000000e+00	9.96272474e-05
1.23000000e+00	1.02610395e-03
1.24000000e+00	-1.79075753e-04
1.25000000e+00	-4.39597526e-05
1.26000000e+00	3.78753247e-04
1.27000000e+00	2.30920247e-04
1.28000000e+00	2.01142247e-04
1.29000000e+00	9.64570047e-04
1.30000000e+00	2.09359925e-03
1.31000000e+00	3.99500747e-04
1.32000000e+00	-6.12426753e-04
1.33000000e+00	7.41191547e-04
1.34000000e+00	3.59135747e-04
1.35000000e+00	-3.52879753e-04
1.36000000e+00	3.49192247e-04
1.37000000e+00	-4.39675753e-04
1.38000000e+00	1.72662474e-05
1.39000000e+00	-1.85964753e-04
1.40000000e+00	1.72935345e-03
1.41000000e+00	-9.89367526e-05
1.42000000e+00	3.68728447e-04
1.43000000e+00	-1.36102475e-03
1.44000000e+00	8.96715847e-04
1.45000000e+00	-7.03505753e-04
1.46000000e+00	-3.87753753e-04
1.47000000e+00	3.96628347e-04
1.48000000e+00	-1.09048875e-03
1.49000000e+00	-2.98325753e-04
1.50000000e+00	1.04761247e-04
1.51000000e+00	-2.17370753e-04
1.52000000e+00	4.78356647e-04
1.53000000e+00	-3.05563753e-04
1.54000000e+00	6.54676347e-04
1.55000000e+00	1.03712755e-03
1.56000000e+00	-4.18549753e-04
1.57000000e+00	3.80846347e-04
1.58000000e+00	1.29963710e-03
1.59000000e+00	2.91893247e-04
1.60000000e+00	6.78624447e-04
1.61000000e+00	1.18483247e-04
1.62000000e+00	-1.76489753e-04
1.63000000e+00	2.49092474e-05
1.64000000e+00	-2.78331753e-04
1.65000000e+00	-9.33409753e-04
1.66000000e+00	8.69622474e-05
1.67000000e+00	2.10919247e-04
1.68000000e+00	1.79952247e-04
1.69000000e+00	1.93868247e-04
1.70000000e+00	1.41357456e-03
1.71000000e+00	3.54794447e-04
1.72000000e+00	8.36812474e-05
1.73000000e+00	-1.20075263e-06
1.74000000e+00	1.50613565e-03
1.75000000e+00	-4.03817526e-05
1.76000000e+00	8.37132347e-04
1.77000000e+00	1.20551255e-03
1.78000000e+00	2.14635247e-04
1.79000000e+00	-1.98899753e-04
1.80000000e+00	-2.97238753e-04
1.81000000e+00	-1.87294375e-03
1.82000000e+00	-1.03057753e-04
1.83000000e+00	-4.74851753e-04
1.84000000e+00	-1.03201475e-03
1.85000000e+00	-4.10449753e-04
1.86000000e+00	2.90772247e-04
1.87000000e+00	-5.20118753e-04
1.88000000e+00	-9.86406753e-04
1.89000000e+00	-2.75446753e-04
1.90000000e+00	-1.82267875e-03
1.91000000e+00	-1.10206275e-03
1.92000000e+00	-1.87964753e-04
1.93000000e+00	-3.10072753e-04
1.94000000e+00	-9.75397526e-05
1.95000000e+00	-1.30654753e-04
1.96000000e+00	2.28852474e-05
1.97000000e+00	8.03893147e-04
1.98000000e+00	-6.21737753e-04
1.99000000e+00	5.31954747e-04
2.00000000e+00	3.59100247e-04
2.01000000e+00	6.79490147e-04
2.02000000e+00	8.60078247e-04
2.03000000e+00	3.66306947e-04
2.04000000e+00	-1.38030753e-04
2.05000000e+00	2.67990247e-04
2.06000000e+00	-3.22769753e-04
2.07000000e+00	-2.47666753e-04
2.08000000e+00	8.66370647e-04
2.09000000e+00	1.09646865e-03
2.10000000e+00	-4.63385753e-04
2.11000000e+00	-3.06197753e-04
2.12000000e+00	5.88474647e-04
2.13000000e+00	9.69423147e-04
2.14000000e+00	1.38863247e-04
2.15000000e+00	-5.26707526e-05
2.16000000e+00	-9.26896753e-04
2.17000000e+00	-4.89944753e-04
2.18000000e+00	-4.59038753e-04
2.19000000e+00	-4.64385753e-04
2.20000000e+00	-4.89259753e-04
2.21000000e+00	1.42618247e-04
2.22000000e+00	1.21965975e-03
2.23000000e+00	-9.01575263e-06
2.24000000e+00	-8.83763753e-04
2.25000000e+00	2.75436247e-04
2.26000000e+00	1.97863247e-04
2.27000000e+00	5.80131347e-04
2.28000000e+00	-7.55766753e-04
2.29000000e+00	-1.24062375e-03
2.30000000e+00	-7.37891753e-04
2.31000000e+00	-4.09971753e-04
2.32000000e+00	-6.94713753e-04
2.33000000e+00	-7.81835753e-04
2.34000000e+00	-1.09695575e-03
2.35000000e+00	1.59540005e-03
2.36000000e+00	-6.45847526e-05
2.37000000e+00	-2.82429753e-04
2.38000000e+00	-9.41151753e-04
2.39000000e+00	-5.61711753e-04
2.40000000e+00	-7.31671753e-04
2.41000000e+00	-1.21134753e-04
2.42000000e+00	1.19539905e-03
2.43000000e+00	1.25454768e-03
2.44000000e+00	1.64912247e-04
2.45000000e+00	5.62953547e-04
2.46000000e+00	-3.97818753e-04
2.47000000e+00	3.86072747e-04
2.48000000e+00	-7.16504753e-04
2.49000000e+00	8.58445447e-04
2.50000000e+00	1.41950353e-03
2.51000000e+00	-4.21477526e-05
2.52000000e+00	5.56228247e-04
2.53000000e+00	-5.36009753e-04
2.54000000e+00	-9.18465753e-04
2.55000000e+00	-8.29340753e-04
2.56000000e+00	-1.94313475e-03
2.57000000e+00	-1.67217275e-03
2.58000000e+00	-1.90302875e-03
2.59000000e+00	-8.83892753e-04
2.60000000e+00	-1.04217575e-03
2.61000000e+00	-1.08808175e-03
2.62000000e+00	-1.40781775e-03
2.63000000e+00	-1.51016575e-03
2.64000000e+00	-2.04527075e-03
2.65000000e+00	-1.63556575e-03
2.66000000e+00	-3.19959753e-04
2.67000000e+00	-1.06868075e-03
2.68000000e+00	-1.14831775e-03
2.69000000e+00	-1.40703275e-03
2.70000000e+00	6.55182474e-05
2.71000000e+00	6.71524737e-06
2.72000000e+00	-3.63072753e-04
2.73000000e+00	4.85831147e-04
2.74000000e+00	1.80822474e-05
2.75000000e+00	-8.46810753e-04
2.76000000e+00	6.83452474e-05
2.77000000e+00	-9.22437753e-04
2.78000000e+00	-1.69417575e-03
2.79000000e+00	-2.59227075e-03
2.80000000e+00	-1.71514175e-03
2.81000000e+00	-1.55460175e-03
2.82000000e+00	-2.77909575e-03
2.83000000e+00	-3.17071975e-03
2.84000000e+00	-3.51316275e-03
2.85000000e+00	-3.35139675e-03
2.86000000e+00	-2.63080875e-03
2.87000000e+00	-2.63288375e-03
2.88000000e+00	-2.80381475e-03
2.89000000e+00	-2.58333975e-03
2.90000000e+00	-1.31922775e-03
2.91000000e+00	-2.06787575e-03
2.92000000e+00	-2.34956875e-03
2.93000000e+00	-2.22966575e-03
2.94000000e+00	-1.36631275e-03
2.95000000e+00	-6.00209753e-04
2.96000000e+00	-1.20455275e-03
2.97000000e+00	-1.22169375e-03
2.98000000e+00	-1.92168175e-03
2.99000000e+00	-2.10994975e-03
3.00000000e+00	-2.48565975e-03
3.01000000e+00	-2.99657175e-03
3.02000000e+00	-3.44847475e-03
3.03000000e+00	-3.79016475e-03
3.04000000e+00	-5.53885375e-03
3.05000000e+00	-5.16716575e-03
3.06000000e+00	-4.54301375e-03
3.07000000e+00	-4.75997275e-03
3.08000000e+00	-4.40505475e-03
3.09000000e+00	-3.61205075e-03
3.10000000e+00	-4.28582875e-03
3.11000000e+00	-4.63579675e-03
3.12000000e+00	-3.44311075e-03
3.13000000e+00	-3.71412175e-03
3.14000000e+00	-2.64341375e-03
3.15000000e+00	-2.41339475e-03
3.16000000e+00	-1.82929175e-03
3.17000000e+00	-1.07320175e-03
3.18000000e+00	6.48611147e-04
3.19000000e+00	7.70850447e-04
3.20000000e+00	-4.19001753e-04
3.21000000e+00	-2.13593753e-04
3.22000000e+00	4.94813747e-04
3.23000000e+00	-6.29024753e-04
3.24000000e+00	-5.13536753e-04
3.25000000e+00	-9.39354753e-04
3.26000000e+00	-8.91066753e-04
3.27000000e+00	-1.55645375e-03
3.28000000e+00	-1.81637775e-03
3.29000000e+00	-1.86407675e-03
3.30000000e+00	-2.28720775e-03
3.31000000e+00	-2.11493675e-03
3.32000000e+00	-2.22358375e-03
3.33000000e+00	-1.62676575e-03
3.34000000e+00	-8.60937753e-04
3.35000000e+00	-2.37724975e-03
3.36000000e+00	-2.31811375e-03
3.37000000e+00	-2.03751175e-03
3.38000000e+00	-1.08616575e-03
3.39000000e+00	-1.27688875e-03
3.40000000e+00	-1.01384275e-03
3.41000000e+00	-1.63614475e-03
3.42000000e+00	-2.76779975e-03
3.43000000e+00	-3.78591375e-03
3.44000000e+00	-3.18231175e-03
3.45000000e+00	-3.84304575e-03
3.46000000e+00	-5.62722575e-03
3.47000000e+00	-4.84280575e-03
3.48000000e+00	-5.23499675e-03
3.49000000e+00	-6.51145275e-03
3.50000000e+00	-5.97805775e-03
3.51000000e+00	-6.19487675e-03
3.52000000e+00	-4.48474875e-03
3.53000000e+00	-2.67763175e-03
3.54000000e+00	-3.91170753e-04
3.55000000e+00	3.93867225e-03
3.56000000e+00	6.86224925e-03
3.57000000e+00	1.26829092e-02
3.58000000e+00	1.79360992e-02
3.59000000e+00	2.25426392e-02
3.60000000e+00	2.96390292e-02
3.61000000e+00	3.33544692e-02
3.62000000e+00	4.00357892e-02
3.63000000e+00	4.55674892e-02
3.64000000e+00	5.09590792e-02
3.65000000e+00	5.23424392e-02
3.66000000e+00	5.57547892e-02
3.67000000e+00	5.41749192e-02
3.68000000e+00	5.26273392e-02
3.69000000e+00	4.85606292e-02
3.70000000e+00	4.32129192e-02
3.71000000e+00	3.79503292e-02
3.72000000e+00	2.55737692e-02
3.73000000e+00	1.50898692e-02
3.74000000e+00	2.52557025e-03
3.75000000e+00	-1.39218108e-02
3.76000000e+00	-2.79395308e-02
3.77000000e+00	-4.45730608e-02
3.78000000e+00	-5.52907708e-02
3.79000000e+00	-6.35059008e-02
3.80000000e+00	-7.02920008e-02
3.81000000e+00	-7.58629308e-02
3.82000000e+00	-7.62315908e-02
3.83000000e+00	-7.33352408e-02
3.84000000e+00	-6.36693708e-02
3.85000000e+00	-5.47668608e-02
3.86000000e+00	-3.71496708e-02
3.87000000e+00	-1.84571808e-02
3.88000000e+00	-2.22994875e-03
3.89000000e+00	1.66941292e-02
3.90000000e+00	3.76642592e-02
3.91000000e+00	6.00609792e-02
3.92000000e+00	7.74420992e-02
3.93000000e+00	8.77464792e-02
3.94000000e+00	9.08653992e-02
3.95000000e+00	8.83329992e-02
3.96000000e+00	8.15194592e-02
3.97000000e+00	7.21783092e-02
3.98000000e+00	5.77088692e-02
3.99000000e+00	3.37427992e-02
4.00000000e+00	7.86925925e-03
4.01000000e+00	-1.72358908e-02
4.02000000e+00	-4.64019408e-02
4.03000000e+00	-7.30564408e-02
4.04000000e+00	-9.58180708e-02
4.05000000e+00	-1.07915721e-01
4.06000000e+00	-1.18002321e-01
4.07000000e+00	-1.23920421e-01
4.08000000e+00	-1.19746121e-01
4.09000000e+00	-1.08478421e-01
4.10000000e+00	-8.86605708e-02
4.11000000e+00	-6.09729308e-02
4.12000000e+00	-3.80502608e-02
4.13000000e+00	-1.41756008e-02
4.14000000e+00	1.37167692e-02
4.15000000e+00	3.78185392e-02
4.16000000e+00	6.22994392e-02
4.17000000e+00	7.93431492e-02
4.18000000e+00	9.02431192e-02
4.19000000e+00	9.00349392e-02
4.20000000e+00	8.16958892e-02
4.21000000e+00	7.19645492e-02
4.22000000e+00	5.29036892e-02
4.23000000e+00	2.66464692e-02
4.24000000e+00	-1.29415975e-03
4.25000000e+00	-3.76760208e-02
4.26000000e+00	-6.16674508e-02
4.27000000e+00	-8.64209608e-02
4.28000000e+00	-1.07821621e-01
4.29000000e+00	-1.18770721e-01
4.30000000e+00	-1.27815021e-01
4.31000000e+00	-1.26716421e-01
4.32000000e+00	-1.22867421e-01
4.33000000e+00	-1.08761021e-01
4.34000000e+00	-9.18479108e-02
4.35000000e+00	-6.18196308e-02
4.36000000e+00	-2.92943508e-02
4.37000000e+00	8.83539925e-03
4.38000000e+00	4.48978392e-02
4.39000000e+00	6.96487092e-02
4.40000000e+00	8.54865692e-02
4.41000000e+00	1.01683779e-01
4.42000000e+00	1.05788779e-01
4.43000000e+00	1.03398379e-01
4.44000000e+00	9.07050192e-02
4.45000000e+00	7.26271492e-02
4.46000000e+00	5.33154292e-02
4.47000000e+00	2.58898692e-02
4.48000000e+00	-1.92125675e-03
4.49000000e+00	-4.29190108e-02
4.50000000e+00	-7.46425208e-02
4.51000000e+00	-1.00997221e-01
4.52000000e+00	-1.19209621e-01
4.53000000e+00	-1.29880721e-01
4.54000000e+00	-1.38720421e-01
4.55000000e+00	-1.35033021e-01
4.56000000e+00	-1.13912821e-01
4.57000000e+00	-9.06904708e-02
4.58000000e+00	-6.77309308e-02
4.59000000e+00	-4.58575308e-02
4.60000000e+00	-1.16531808e-02
4.61000000e+00	1.31821592e-02
4.62000000e+00	3.34938492e-02
4.63000000e+00	5.68855092e-02
4.64000000e+00	8.12245592e-02
4.65000000e+00	9.59114892e-02
4.66000000e+00	1.00814429e-01
4.67000000e+00	9.73789592e-02
4.68000000e+00	8.56398792e-02
4.69000000e+00	6.94374292e-02
4.70000000e+00	5.16913992e-02
4.71000000e+00	3.43468892e-02
4.72000000e+00	2.07373075e-03
4.73000000e+00	-2.34753308e-02
4.74000000e+00	-5.55914208e-02
4.75000000e+00	-8.17505008e-02
4.76000000e+00	-9.84798308e-02
4.77000000e+00	-1.17191121e-01
4.78000000e+00	-1.23141621e-01
4.79000000e+00	-1.26216421e-01
4.80000000e+00	-1.21191521e-01
4.81000000e+00	-1.09900421e-01
4.82000000e+00	-8.78579008e-02
4.83000000e+00	-6.16163008e-02
4.84000000e+00	-3.25311208e-02
4.85000000e+00	-3.45118875e-03
4.86000000e+00	1.90161592e-02
4.87000000e+00	4.44870792e-02
4.88000000e+00	6.79404392e-02
4.89000000e+00	8.66305292e-02
4.90000000e+00	9.81373492e-02
4.91000000e+00	1.03184279e-01
4.92000000e+00	9.81859592e-02
4.93000000e+00	8.69278892e-02
4.94000000e+00	7.15720392e-02
4.95000000e+00	5.14221592e-02
4.96000000e+00	2.42193992e-02
4.97000000e+00	1.19835205e-03
4.98000000e+00	-3.45022708e-02
4.99000000e+00	-5.29403508e-02
5.00000000e+00	-8.62611608e-02
5.01000000e+00	-1.02158221e-01
5.02000000e+00	-1.12608221e-01
5.03000000e+00	-1.16731021e-01
5.04000000e+00	-1.13252021e-01
5.05000000e+00	-1.04724221e-01
5.06000000e+00	-9.18695108e-02
5.07000000e+00	-7.17313408e-02
5.08000000e+00	-5.25835508e-02
5.09000000e+00	-2.77751508e-02
5.10000000e+00	2.66024625e-03
5.11000000e+00	2.20845492e-02
5.12000000e+00	4.71821292e-02
5.13000000e+00	7.13420992e-02
5.14000000e+00	8.70576692e-02
5.15000000e+00	9.50883192e-02
5.16000000e+00	9.59561392e-02
5.17000000e+00	9.21599192e-02
5.18000000e+00	8.19663092e-02
5.19000000e+00	6.75416392e-02
5.20000000e+00	4.63969192e-02
5.21000000e+00	2.03373292e-02
5.22000000e+00	-4.78047975e-03
5.23000000e+00	-3.43831208e-02
5.24000000e+00	-5.71586908e-02
5.25000000e+00	-7.37327708e-02
5.26000000e+00	-9.05772608e-02
5.27000000e+00	-9.85754308e-02
5.28000000e+00	-1.02525121e-01
5.29000000e+00	-1.01002421e-01
5.30000000e+00	-8.84088208e-02
5.31000000e+00	-7.44753508e-02
5.32000000e+00	-5.89805908e-02
5.33000000e+00	-3.71988808e-02
5.34000000e+00	-2.04122708e-02
5.35000000e+00	3.97273025e-03
5.36000000e+00	2.77964892e-02
5.37000000e+00	4.94436492e-02
5.38000000e+00	6.86497992e-02
5.39000000e+00	7.94553092e-02
5.40000000e+00	8.42460192e-02
5.41000000e+00	8.53901592e-02
5.42000000e+00	8.09045192e-02
5.43000000e+00	7.00397192e-02
5.44000000e+00	5.77180192e-02
5.45000000e+00	3.80624292e-02
5.46000000e+00	1.56836492e-02
5.47000000e+00	-1.19625408e-02
5.48000000e+00	-2.95696608e-02
5.49000000e+00	-4.89145908e-02
5.50000000e+00	-6.69980108e-02
5.51000000e+00	-8.31785708e-02
5.52000000e+00	-8.98345008e-02
5.53000000e+00	-9.33554908e-02
5.54000000e+00	-9.47778808e-02
5.55000000e+00	-8.95930308e-02
5.56000000e+00	-7.96693908e-02
5.57000000e+00	-6.43877708e-02
5.58000000e+00	-4.43476508e-02
5.59000000e+00	-2.49055308e-02
5.60000000e+00	-1.06979208e-02
5.61000000e+00	1.24937392e-02
5.62000000e+00	3.02995692e-02
5.63000000e+00	5.21628992e-02
5.64000000e+00	6.55199692e-02
5.65000000e+00	7.49601192e-02
5.66000000e+00	7.57500892e-02
5.67000000e+00	7.42170192e-02
5.68000000e+00	7.05065392e-02
5.69000000e+00	6.00114092e-02
5.70000000e+00	4.62335392e-02
5.71000000e+00	2.50458192e-02
5.72000000e+00	1.84905125e-03
5.73000000e+00	-1.58102908e-02
5.74000000e+00	-3.25618908e-02
5.75000000e+00	-4.64388308e-02
5.76000000e+00	-5.69106308e-02
5.77000000e+00	-6.65803008e-02
5.78000000e+00	-7.20635208e-02
5.79000000e+00	-7.40857908e-02
5.80000000e+00	-7.05786808e-02
5.81000000e+00	-6.21272208e-02
5.82000000e+00	-5.13835008e-02
5.83000000e+00	-3.78959208e-02
5.84000000e+00	-2.23862108e-02
5.85000000e+00	-5.86973875e-03
5.86000000e+00	1.36995192e-02
5.87000000e+00	2.53894792e-02
5.88000000e+00	4.01795492e-02
5.89000000e+00	5.05946392e-02
5.90000000e+00	5.84785892e-02
5.91000000e+00	6.14130892e-02
5.92000000e+00	6.10951092e-02
5.93000000e+00	5.52963692e-02
5.94000000e+00	4.69771892e-02
5.95000000e+00	3.38181592e-02
5.96000000e+00	1.94895392e-02
5.97000000e+00	7.82705725e-03
5.98000000e+00	-8.79934075e-03
5.99000000e+00	-2.25898208e-02
6.00000000e+00	-3.74417708e-02
6.01000000e+00	-4.68557708e-02
6.02000000e+00	-5.37508608e-02
6.03000000e+00	-6.02954908e-02
6.04000000e+00	-6.16598208e-02
6.05000000e+00	-5.90761608e-02
6.06000000e+00	-5.33494508e-02
6.07000000e+00	-4.67150808e-02
6.08000000e+00	-3.60721308e-02
6.09000000e+00	-2.36958008e-02
6.10000000e+00	-1.03553808e-02
6.11000000e+00	5.76181025e-03
6.12000000e+00	1.98291992e-02
6.13000000e+00	3.02516392e-02
6.14000000e+00	3.69473092e-02
6.15000000e+00	4.54290292e-02
6.16000000e+00	4.86417092e-02
6.17000000e+00	4.90222692e-02
6.18000000e+00	4.69323992e-02
6.19000000e+00	4.05795892e-02
6.20000000e+00	2.88603492e-02
6.21000000e+00	1.75433692e-02
6.22000000e+00	5.41359925e-03
6.23000000e+00	-6.42345875e-03
6.24000000e+00	-1.63709808e-02
6.25000000e+00	-2.92987808e-02
6.26000000e+00	-3.86840908e-02
6.27000000e+00	-4.53050808e-02
6.28000000e+00	-5.09095408e-02
6.29000000e+00	-5.10022608e-02
6.30000000e+00	-4.86772408e-02
6.31000000e+00	-4.53518008e-02
6.32000000e+00	-3.84969408e-02
6.33000000e+00	-3.11421108e-02
6.34000000e+00	-2.17392008e-02
6.35000000e+00	-1.19099908e-02
6.36000000e+00	3.04726125e-03
6.37000000e+00	1.45870492e-02
6.38000000e+00	2.33495992e-02
6.39000000e+00	3.23938792e-02
6.40000000e+00	3.87493092e-02
6.41000000e+00	4.12800792e-02
6.42000000e+00	4.11568692e-02
6.43000000e+00	3.87363792e-02
6.44000000e+00	3.51827292e-02
6.45000000e+00	2.67464192e-02
6.46000000e+00	1.75260092e-02
6.47000000e+00	7.48700425e-03
6.48000000e+00	-3.49717975e-03
6.49000000e+00	-1.23342108e-02
6.50000000e+00	-2.21497608e-02
6.51000000e+00	-2.88561308e-02
6.52000000e+00	-3.74838808e-02
6.53000000e+00	-4.24217208e-02
6.54000000e+00	-4.64290308e-02
6.55000000e+00	-4.62218508e-02
6.56000000e+00	-4.28995608e-02
6.57000000e+00	-3.72134808e-02
6.58000000e+00	-3.17940908e-02
6.59000000e+00	-2.47195208e-02
6.60000000e+00	-1.37985508e-02
6.61000000e+00	-2.81454475e-03
6.62000000e+00	3.58988325e-03
6.63000000e+00	1.64371392e-02
6.64000000e+00	2.41500892e-02
6.65000000e+00	3.06102892e-02
6.66000000e+00	3.45456392e-02
6.67000000e+00	3.73674392e-02
6.68000000e+00	3.70820092e-02
6.69000000e+00	3.48667092e-02
6.70000000e+00	2.92805192e-02
6.71000000e+00	2.17331692e-02
6.72000000e+00	1.34101492e-02
6.73000000e+00	1.40348954e-03
6.74000000e+00	-7.60772275e-03
6.75000000e+00	-1.63206908e-02
6.76000000e+00	-2.39130908e-02
6.77000000e+00	-3.06888108e-02
6.78000000e+00	-3.48673308e-02
6.79000000e+00	-3.80894608e-02
6.80000000e+00	-3.81286708e-02
6.81000000e+00	-3.79166408e-02
6.82000000e+00	-3.41956808e-02
6.83000000e+00	-2.82328508e-02
6.84000000e+00	-2.05280308e-02
6.85000000e+00	-1.10271108e-02
6.86000000e+00	-2.62014375e-03
6.87000000e+00	4.63783925e-03
6.88000000e+00	1.16617192e-02
6.89000000e+00	1.94925392e-02
6.90000000e+00	2.49980092e-02
6.91000000e+00	3.09141092e-02
6.92000000e+00	3.18345692e-02
6.93000000e+00	3.15973592e-02
6.94000000e+00	2.86144592e-02
6.95000000e+00	2.54336892e-02
6.96000000e+00	2.19543192e-02
6.97000000e+00	1.57300892e-02
6.98000000e+00	5.92187725e-03
6.99000000e+00	-2.62411675e-03
7.00000000e+00	-1.13280408e-02
7.01000000e+00	-1.82621308e-02
7.02000000e+00	-2.50123308e-02
7.03000000e+00	-3.06017608e-02
7.04000000e+00	-3.40549608e-02
7.05000000e+00	-3.44988708e-02
7.06000000e+00	-3.25149108e-02
7.07000000e+00	-3.13896208e-02
7.08000000e+00	-2.83895108e-02
7.09000000e+00	-2.26572508e-02
7.10000000e+00	-1.55486808e-02
7.11000000e+00	-5.31659175e-03
7.12000000e+00	-2.24538753e-04
7.13000000e+00	7.80665925e-03
7.14000000e+00	1.42517092e-02
7.15000000e+00	1.76526692e-02
7.16000000e+00	2.26821492e-02
7.17000000e+00	2.56305892e-02
7.18000000e+00	2.69010092e-02
7.19000000e+00	2.63350292e-02
7.20000000e+00	2.35189392e-02
7.21000000e+00	1.76587592e-02
7.22000000e+00	1.30633892e-02
7.23000000e+00	8.52623525e-03
7.24000000e+00	2.99902625e-03
7.25000000e+00	-3.45178775e-03
7.26000000e+00	-1.11690808e-02
7.27000000e+00	-1.82346408e-02
7.28000000e+00	-2.49075708e-02
7.29000000e+00	-2.80599508e-02
7.30000000e+00	-2.97946708e-02
7.31000000e+00	-2.98078008e-02
7.32000000e+00	-2.84466208e-02
7.33000000e+00	-2.79415608e-02
7.34000000e+00	-2.34657408e-02
7.35000000e+00	-1.67327908e-02
7.36000000e+00	-1.18689408e-02
7.37000000e+00	-2.28097375e-03
7.38000000e+00	4.75309325e-03
7.39000000e+00	9.14910425e-03
7.40000000e+00	1.33585992e-02
7.41000000e+00	1.87086792e-02
7.42000000e+00	1.98109392e-02
7.43000000e+00	2.37098292e-02
7.44000000e+00	2.30679292e-02
7.45000000e+00	1.99516992e-02
7.46000000e+00	1.77296792e-02
7.47000000e+00	1.43547192e-02
7.48000000e+00	1.12429562e-02
7.49000000e+00	6.05343625e-03
7.50000000e+00	5.88850147e-04
7.51000000e+00	-5.67905775e-03
7.52000000e+00	-1.03016608e-02
7.53000000e+00	-1.65555608e-02
7.54000000e+00	-2.03785108e-02
7.55000000e+00	-2.34497008e-02
7.56000000e+00	-2.33361508e-02
7.57000000e+00	-2.39062108e-02
7.58000000e+00	-2.29869308e-02
7.59000000e+00	-2.08279008e-02
7.60000000e+00	-1.57525408e-02
7.61000000e+00	-1.07842608e-02
7.62000000e+00	-4.36885475e-03
7.63000000e+00	2.77451725e-03
7.64000000e+00	7.53759225e-03
7.65000000e+00	1.27295292e-02
7.66000000e+00	1.60186692e-02
7.67000000e+00	1.84545392e-02
7.68000000e+00	2.00796492e-02
7.69000000e+00	2.12298292e-02
7.70000000e+00	2.02718392e-02
7.71000000e+00	1.79626392e-02
7.72000000e+00	1.54376492e-02
7.73000000e+00	1.25855892e-02
7.74000000e+00	6.21647925e-03
7.75000000e+00	-7.21200753e-04
7.76000000e+00	-5.65914275e-03
7.77000000e+00	-9.40963075e-03
7.78000000e+00	-1.10629008e-02
7.79000000e+00	-1.61056708e-02
7.80000000e+00	-1.80913208e-02
7.81000000e+00	-2.02346008e-02
7.82000000e+00	-2.04797708e-02
7.83000000e+00	-1.86066508e-02
7.84000000e+00	-1.56228108e-02
7.85000000e+00	-1.20816208e-02
7.86000000e+00	-7.57675875e-03
7.87000000e+00	-3.84446675e-03
7.88000000e+00	-4.18711753e-04
7.89000000e+00	2.59815725e-03
7.90000000e+00	7.52088525e-03
7.91000000e+00	1.16561392e-02
7.92000000e+00	1.52181392e-02
7.93000000e+00	1.73638392e-02
7.94000000e+00	1.74944792e-02
7.95000000e+00	1.68091592e-02
7.96000000e+00	1.59401392e-02
7.97000000e+00	1.47403292e-02
7.98000000e+00	1.12618452e-02
7.99000000e+00	7.11336425e-03
8.00000000e+00	2.66630025e-03
8.01000000e+00	-3.36182575e-03
8.02000000e+00	-7.33669675e-03
8.03000000e+00	-1.04733108e-02
8.04000000e+00	-1.31645708e-02
8.05000000e+00	-1.43282508e-02
8.06000000e+00	-1.63263608e-02
8.07000000e+00	-1.70896708e-02
8.08000000e+00	-1.73650208e-02
8.09000000e+00	-1.55028908e-02
8.10000000e+00	-1.26320508e-02
8.11000000e+00	-9.32579075e-03
8.12000000e+00	-7.11414375e-03
8.13000000e+00	-3.76039575e-03
8.14000000e+00	2.88322247e-04
8.15000000e+00	4.28842125e-03
8.16000000e+00	7.39241825e-03
8.17000000e+00	1.06950892e-02
8.18000000e+00	1.28230792e-02
8.19000000e+00	1.41746492e-02
8.20000000e+00	1.30549792e-02
8.21000000e+00	1.20087892e-02
8.22000000e+00	1.18197392e-02
8.23000000e+00	9.40112525e-03
8.24000000e+00	4.57699325e-03
8.25000000e+00	3.08270325e-03
8.26000000e+00	-1.97230175e-03
8.27000000e+00	-5.30267475e-03
8.28000000e+00	-6.97632275e-03
8.29000000e+00	-9.10823075e-03
8.30000000e+00	-1.14484608e-02
8.31000000e+00	-1.34179208e-02
8.32000000e+00	-1.42418508e-02
8.33000000e+00	-1.52773408e-02
8.34000000e+00	-1.35161008e-02
8.35000000e+00	-1.14492708e-02
8.36000000e+00	-9.38064075e-03
8.37000000e+00	-5.73157775e-03
8.38000000e+00	-5.40576753e-04
8.39000000e+00	7.61653047e-04
8.40000000e+00	3.00532225e-03
8.41000000e+00	6.56788325e-03
8.42000000e+00	7.56515925e-03
8.43000000e+00	9.67781225e-03
8.44000000e+00	1.16444792e-02
8.45000000e+00	1.29574492e-02
8.46000000e+00	1.21736192e-02
8.47000000e+00	1.14991992e-02
8.48000000e+00	1.04762332e-02
8.49000000e+00	7.46268625e-03
8.50000000e+00	4.89979125e-03
8.51000000e+00	1.31977204e-03
8.52000000e+00	-2.39828175e-03
8.53000000e+00	-4.19548075e-03
8.54000000e+00	-6.92283875e-03
8.55000000e+00	-8.90568075e-03
8.56000000e+00	-1.11422308e-02
8.57000000e+00	-1.11834308e-02
8.58000000e+00	-1.10851808e-02
8.59000000e+00	-1.12069308e-02
8.60000000e+00	-1.09050408e-02
8.61000000e+00	-7.75813375e-03
8.62000000e+00	-5.92128375e-03
8.63000000e+00	-3.39641075e-03
8.64000000e+00	-7.17625753e-04
8.65000000e+00	2.52694025e-03
8.66000000e+00	5.13099425e-03
8.67000000e+00	6.48534025e-03
8.68000000e+00	7.93187825e-03
8.69000000e+00	8.09736625e-03
8.70000000e+00	1.05851272e-02
8.71000000e+00	1.03957662e-02
8.72000000e+00	1.04262082e-02
8.73000000e+00	9.43864625e-03
8.74000000e+00	6.62621025e-03
8.75000000e+00	4.21671125e-03
8.76000000e+00	2.02158545e-03
8.77000000e+00	-4.97132753e-04
8.78000000e+00	-2.60479275e-03
8.79000000e+00	-3.96809075e-03
8.80000000e+00	-6.71442075e-03
8.81000000e+00	-8.47882775e-03
8.82000000e+00	-9.72969075e-03
8.83000000e+00	-1.04512808e-02
8.84000000e+00	-1.13395608e-02
8.85000000e+00	-9.30194075e-03
8.86000000e+00	-7.40830075e-03
8.87000000e+00	-6.69908375e-03
8.88000000e+00	-4.71691475e-03
8.89000000e+00	-1.23754575e-03
8.90000000e+00	1.06471505e-03
8.91000000e+00	3.98052125e-03
8.92000000e+00	4.03474525e-03
8.93000000e+00	6.54779125e-03
8.94000000e+00	8.10431025e-03
8.95000000e+00	8.89573725e-03
8.96000000e+00	9.48422525e-03
8.97000000e+00	1.01380552e-02
8.98000000e+00	8.64164325e-03
8.99000000e+00	6.53123825e-03
9.00000000e+00	4.73977325e-03
9.01000000e+00	3.40663325e-03
9.02000000e+00	1.01131485e-03
9.03000000e+00	-8.84860753e-04
9.04000000e+00	-4.16055975e-03
9.05000000e+00	-4.82813475e-03
9.06000000e+00	-6.38591675e-03
9.07000000e+00	-7.72685275e-03
9.08000000e+00	-9.00698075e-03
9.09000000e+00	-9.53251075e-03
9.10000000e+00	-8.67967075e-03
9.11000000e+00	-8.25508875e-03
9.12000000e+00	-6.52026475e-03
9.13000000e+00	-5.86213975e-03
9.14000000e+00	-3.57751375e-03
9.15000000e+00	-2.57181575e-03
9.16000000e+00	9.24713247e-04
9.17000000e+00	3.24922725e-03
9.18000000e+00	5.46631125e-03
9.19000000e+00	5.75627225e-03
9.20000000e+00	6.85942325e-03
9.21000000e+00	6.29747625e-03
9.22000000e+00	6.99200825e-03
9.23000000e+00	7.78474025e-03
9.24000000e+00	7.08465125e-03
9.25000000e+00	6.13645425e-03
9.26000000e+00	4.36372725e-03
9.27000000e+00	3.41755825e-03
9.28000000e+00	7.37894747e-04
9.29000000e+00	-5.99005753e-04
9.30000000e+00	-3.28419175e-03
9.31000000e+00	-5.37264375e-03
9.32000000e+00	-5.92002975e-03
9.33000000e+00	-6.78995075e-03
9.34000000e+00	-5.83607475e-03
9.35000000e+00	-6.11584575e-03
9.36000000e+00	-5.69843675e-03
9.37000000e+00	-4.09694675e-03
9.38000000e+00	-3.86405175e-03
9.39000000e+00	-2.93037475e-03
9.40000000e+00	-1.12723575e-03
9.41000000e+00	2.37301247e-04
9.42000000e+00	1.87878745e-03
9.43000000e+00	2.70207125e-03
9.44000000e+00	5.69421225e-03
9.45000000e+00	7.35216225e-03
9.46000000e+00	6.66110725e-03
9.47000000e+00	6.36202125e-03
9.48000000e+00	6.23597025e-03
9.49000000e+00	7.22133125e-03
9.50000000e+00	5.96170025e-03
9.51000000e+00	4.36423425e-03
9.52000000e+00	2.66030925e-03
9.53000000e+00	4.83887347e-04
9.54000000e+00	-1.98484575e-03
9.55000000e+00	-3.66274075e-03
9.56000000e+00	-4.99942075e-03
9.57000000e+00	-4.52910975e-03
9.58000000e+00	-4.39927375e-03
9.59000000e+00	-5.11861475e-03
9.60000000e+00	-4.46412475e-03
9.61000000e+00	-5.66987275e-03
9.62000000e+00	-4.34544875e-03
9.63000000e+00	-3.58825875e-03
9.64000000e+00	-9.33080753e-04
9.65000000e+00	-7.81920753e-04
9.66000000e+00	-8.41075263e-06
9.67000000e+00	1.20284335e-03
9.68000000e+00	2.34983635e-03
9.69000000e+00	3.36212325e-03
9.70000000e+00	3.77833625e-03
9.71000000e+00	5.61511625e-03
9.72000000e+00	5.87747425e-03
9.73000000e+00	5.31459125e-03
9.74000000e+00	6.31455525e-03
9.75000000e+00	5.17154225e-03
9.76000000e+00	4.06677525e-03
9.77000000e+00	3.20741525e-03
9.78000000e+00	1.20205115e-03
9.79000000e+00	1.61512247e-04
9.80000000e+00	-6.57173753e-04
9.81000000e+00	-2.44642575e-03
9.82000000e+00	-4.17548675e-03
9.83000000e+00	-4.19692475e-03
9.84000000e+00	-4.83401175e-03
9.85000000e+00	-4.27318075e-03
9.86000000e+00	-4.43289675e-03
9.87000000e+00	-5.31785175e-03
9.88000000e+00	-3.90556875e-03
9.89000000e+00	-3.44166675e-03
9.90000000e+00	-1.24984075e-03
9.91000000e+00	1.00691845e-03
9.92000000e+00	1.30570137e-03
9.93000000e+00	1.87979015e-03
9.94000000e+00	3.92332725e-03
9.95000000e+00	3.52673125e-03
9.96000000e+00	3.68403325e-03
9.97000000e+00	5.30173125e-03
9.98000000e+00	4.00629925e-03
9.99000000e+00	4.13396025e-03
1.00000000e+01	4.62201725e-03
1.00100000e+01	4.08262425e-03
1.00200000e+01	2.50476625e-03
1.00300000e+01	1.73402435e-03
1.00400000e+01	1.99128247e-04
1.00500000e+01	-4.86926753e-04
1.00600000e+01	-2.55357875e-03
1.00700000e+01	-4.26058275e-03
1.00800000e+01	-4.59916875e-03
1.00900000e+01	-4.44333075e-03
1.01000000e+01	-4.69811375e-03
1.01100000e+01	-5.28620875e-03
1.01200000e+01	-4.35765275e-03
1.01300000e+01	-2.73917175e-03
1.01400000e+01	-2.36788475e-03
1.01500000e+01	-1.38424675e-03
1.01600000e+01	4.94440247e-04
1.01700000e+01	5.57494647e-04
1.01800000e+01	7.37797147e-04
1.01900000e+01	2.40081225e-03
1.02000000e+01	3.12015825e-03
1.02100000e+01	2.98035625e-03
1.02200000e+01	4.63163825e-03
1.02300000e+01	4.78669125e-03
1.02400000e+01	4.67212325e-03
1.02500000e+01	4.45822225e-03
1.02600000e+01	3.19520525e-03
1.02700000e+01	2.16409875e-03
1.02800000e+01	1.52628655e-03
1.02900000e+01	4.37098247e-04
1.03000000e+01	6.56432447e-04
1.03100000e+01	-7.50681753e-04
1.03200000e+01	-1.57484775e-03
1.03300000e+01	-1.49385475e-03
1.03400000e+01	-1.82339075e-03
1.03500000e+01	-3.30932175e-03
1.03600000e+01	-2.15650675e-03
1.03700000e+01	-3.56472575e-03
1.03800000e+01	-2.77217875e-03
1.03900000e+01	-2.17857475e-03
1.04000000e+01	-1.04984975e-03
1.04100000e+01	-1.22042275e-03
1.04200000e+01	4.22704147e-04
1.04300000e+01	2.18544915e-03
1.04400000e+01	2.42377025e-03
1.04500000e+01	2.94518025e-03
1.04600000e+01	2.98892325e-03
1.04700000e+01	4.51437125e-03
1.04800000e+01	4.09130925e-03
1.04900000e+01	4.57448225e-03
1.05000000e+01	4.12217825e-03
1.05100000e+01	3.24826525e-03
1.05200000e+01	3.62825725e-03
1.05300000e+01	1.51083185e-03
1.05400000e+01	7.14915447e-04
1.05500000e+01	-1.19568753e-04
1.05600000e+01	-9.65214753e-04
1.05700000e+01	-1.10427975e-03
1.05800000e+01	-1.65669875e-03
1.05900000e+01	-1.46631575e-03
1.06000000e+01	-3.36710275e-03
1.06100000e+01	-3.45126775e-03
1.06200000e+01	-3.08685975e-03
1.06300000e+01	-3.70008775e-03
1.06400000e+01	-2.78778775e-03
1.06500000e+01	-1.21430275e-03
1.06600000e+01	-1.01232875e-03
1.06700000e+01	-8.05157526e-05
1.06800000e+01	-1.96995753e-04
1.06900000e+01	1.55014405e-03
1.07000000e+01	2.28939545e-03
1.07100000e+01	3.07707725e-03
1.07200000e+01	3.12325025e-03
1.07300000e+01	3.83162125e-03
1.07400000e+01	3.93799925e-03
1.07500000e+01	4.00700125e-03
1.07600000e+01	2.18917065e-03
1.07700000e+01	1.06508975e-03
1.07800000e+01	8.21906247e-04
1.07900000e+01	4.46009647e-04
1.08000000e+01	7.37658547e-04
1.08100000e+01	9.96352474e-05
1.08200000e+01	-3.04990753e-04
1.08300000e+01	-1.16154675e-03
1.08400000e+01	-2.84263475e-03
1.08500000e+01	-3.30099175e-03
1.08600000e+01	-2.61589675e-03
1.08700000e+01	-3.06402075e-03
1.08800000e+01	-2.23720675e-03
1.08900000e+01	-8.82006753e-04
1.09000000e+01	-1.98663675e-03
1.09100000e+01	-1.29411175e-03
1.09200000e+01	-9.58787753e-04
1.09300000e+01	-7.58110753e-04
1.09400000e+01	7.89918047e-04
1.09500000e+01	1.71781595e-03
1.09600000e+01	1.28232840e-03
1.09700000e+01	1.90386775e-03
1.09800000e+01	1.90059115e-03
1.09900000e+01	1.59797625e-03
1.10000000e+01	1.72402485e-03
1.10100000e+01	2.15857295e-03
1.10200000e+01	1.31915431e-03
1.10300000e+01	7.73985747e-04
1.10400000e+01	1.02665505e-03
1.10500000e+01	-2.02688753e-04
1.10600000e+01	2.67713247e-04
1.10700000e+01	-6.81890753e-04
1.10800000e+01	-6.55567526e-05
1.10900000e+01	7.93952474e-05
1.11000000e+01	-1.20748675e-03
1.11100000e+01	-1.36437075e-03
1.11200000e+01	-1.48414475e-03
1.11300000e+01	-1.87859175e-03
1.11400000e+01	-2.05919475e-03
1.11500000e+01	-8.99255753e-04
1.11600000e+01	-4.66844753e-04
1.11700000e+01	5.35265847e-04
1.11800000e+01	6.73064647e-04
1.11900000e+01	5.61940447e-04
1.12000000e+01	1.97263895e-03
1.12100000e+01	1.70804785e-03
1.12200000e+01	2.76664425e-03
1.12300000e+01	2.16104355e-03
1.12400000e+01	3.57952825e-03
1.12500000e+01	2.92492725e-03
1.12600000e+01	2.72368325e-03
1.12700000e+01	2.22930725e-03
1.12800000e+01	2.12575265e-03
1.12900000e+01	9.45337747e-04
1.13000000e+01	1.20491247e-04
1.13100000e+01	1.38218080e-03
1.13200000e+01	1.11596685e-03
1.13300000e+01	8.03826347e-04
1.13400000e+01	-4.79643753e-04
1.13500000e+01	-1.15261175e-03
1.13600000e+01	-1.93213075e-03
1.13700000e+01	-1.38624475e-03
1.13800000e+01	-2.12433175e-03
1.13900000e+01	-1.92804575e-03
1.14000000e+01	-1.28355975e-03
1.14100000e+01	-6.92798753e-04
1.14200000e+01	2.51564247e-04
1.14300000e+01	-5.37017526e-05
1.14400000e+01	5.26155147e-04
1.14500000e+01	1.30327247e-04
1.14600000e+01	7.14322474e-05
1.14700000e+01	1.38011399e-03
1.14800000e+01	2.47175125e-03
1.14900000e+01	2.54089525e-03
1.15000000e+01	1.18423485e-03
1.15100000e+01	2.22142755e-03
1.15200000e+01	2.24903735e-03
1.15300000e+01	1.44681910e-03
1.15400000e+01	7.47494347e-04
1.15500000e+01	1.02506835e-03
1.15600000e+01	-1.27818753e-04
1.15700000e+01	-1.34086375e-03
1.15800000e+01	-1.04860475e-03
1.15900000e+01	-1.47096475e-03
1.16000000e+01	-3.53308753e-04
1.16100000e+01	-8.49865753e-04
1.16200000e+01	-1.49186475e-03
1.16300000e+01	-1.74936175e-03
1.16400000e+01	-9.43068753e-04
1.16500000e+01	-1.02145075e-03
1.16600000e+01	-5.07740753e-04
1.16700000e+01	1.24622635e-03
1.16800000e+01	-1.30486753e-04
1.16900000e+01	-7.52492753e-04
1.17000000e+01	-4.10439753e-04
1.17100000e+01	1.70544965e-03
1.17200000e+01	2.34664645e-03
1.17300000e+01	2.61895925e-03
1.17400000e+01	1.00843605e-03
1.17500000e+01	2.35796525e-03
1.17600000e+01	2.37150325e-03
1.17700000e+01	2.63942625e-03
1.17800000e+01	1.28290291e-03
1.17900000e+01	1.36273703e-03
1.18000000e+01	7.54284647e-04
1.18100000e+01	9.81180047e-04
1.18200000e+01	1.45287787e-03
1.18300000e+01	6.15942247e-04
1.18400000e+01	-3.54116753e-04
1.18500000e+01	-4.04155753e-04
1.18600000e+01	-4.40814753e-04
1.18700000e+01	-4.33137753e-04
1.18800000e+01	-6.70745753e-04
1.18900000e+01	-4.51668753e-04
1.19000000e+01	-5.05964753e-04
1.19100000e+01	-1.87208975e-03
1.19200000e+01	1.82571247e-04
1.19300000e+01	3.52309247e-04
1.19400000e+01	-3.80702753e-04
1.19500000e+01	1.06248535e-03
1.19600000e+01	7.90036847e-04
1.19700000e+01	4.08877147e-04
1.19800000e+01	4.57824647e-04
1.19900000e+01	1.28903131e-03
1.20000000e+01	2.14341935e-03
1.20100000e+01	2.49249725e-03
1.20200000e+01	2.40143525e-03
1.20300000e+01	1.40508442e-03
1.20400000e+01	2.17385475e-03
1.20500000e+01	2.22313665e-03
1.20600000e+01	1.78176725e-03
1.20700000e+01	4.11994447e-04
1.20800000e+01	1.28183368e-03
1.20900000e+01	6.41836247e-04
1.21000000e+01	-2.30773753e-04
1.21100000e+01	-1.61682753e-04
1.21200000e+01	-6.02256753e-04
1.21300000e+01	-6.82396753e-04
1.21400000e+01	4.80314147e-04
1.21500000e+01	1.33539247e-04
1.21600000e+01	8.97257047e-04
1.21700000e+01	6.98922447e-04
1.21800000e+01	-8.25330753e-04
1.21900000e+01	1.03726755e-03
1.22000000e+01	6.47137947e-04
1.22100000e+01	8.00625547e-04
1.22200000e+01	2.13175575e-03
1.22300000e+01	2.05568045e-03
1.22400000e+01	6.93112547e-04
1.22500000e+01	9.48832947e-04
1.22600000e+01	1.21375245e-03
1.22700000e+01	1.13959235e-03
1.22800000e+01	8.46790047e-04
1.22900000e+01	1.98697735e-03
1.23000000e+01	1.32190944e-03
1.23100000e+01	1.41980449e-03
1.23200000e+01	1.37160002e-03
1.23300000e+01	-5.79785753e-04
1.23400000e+01	-7.37610753e-04
1.23500000e+01	-4.36908753e-04
1.23600000e+01	3.18021247e-04
1.23700000e+01	5.84399447e-04
1.23800000e+01	-1.38617875e-03
1.23900000e+01	1.78812247e-04
1.24000000e+01	-7.71607753e-04
1.24100000e+01	-7.49097753e-04
1.24200000e+01	4.35099947e-04
1.24300000e+01	-3.15187753e-04
1.24400000e+01	1.02329675e-03
1.24500000e+01	-4.01110753e-04
1.24600000e+01	7.04882474e-05
1.24700000e+01	1.57151247e-04
1.24800000e+01	2.71139247e-04
1.24900000e+01	7.69303747e-04
1.25000000e+01	1.11909845e-03
1.25100000e+01	3.16877247e-04
1.25200000e+01	1.72092455e-03
1.25300000e+01	2.23999175e-03
1.25400000e+01	2.12533195e-03
1.25500000e+01	1.39632340e-03
1.25600000e+01	1.72451247e-04
1.25700000e+01	1.08561247e-04
1.25800000e+01	1.41839206e-03
1.25900000e+01	3.06316247e-04
1.26000000e+01	3.27402474e-05
1.26100000e+01	-1.24205475e-03
1.26200000e+01	-1.20168753e-04
1.26300000e+01	1.94914247e-04
1.26400000e+01	-9.69557526e-05
1.26500000e+01	-8.05553753e-04
1.26600000e+01	-3.03680753e-04
1.26700000e+01	-1.89147675e-03
1.26800000e+01	-5.99577753e-04
1.26900000e+01	-4.15075263e-06
1.27000000e+01	-6.08868753e-04
1.27100000e+01	-6.49948753e-04
1.27200000e+01	1.58172247e-04
1.27300000e+01	1.15205375e-03
1.27400000e+01	7.07156747e-04
1.27500000e+01	1.24979395e-03
1.27600000e+01	1.79490247e-04
1.27700000e+01	3.69556647e-04
1.27800000e+01	1.37177468e-03
1.27900000e+01	1.64361515e-03
1.28000000e+01	6.77528647e-04
1.28100000e+01	3.30149247e-04
1.28200000e+01	7.61504947e-04
1.28300000e+01	8.63549847e-04
1.28400000e+01	8.79162474e-05
1.28500000e+01	9.07108747e-04
1.28600000e+01	6.78979047e-04
1.28700000e+01	4.63275547e-04
1.28800000e+01	1.39128635e-03
1.28900000e+01	1.52940765e-03
1.29000000e+01	2.09837435e-03
1.29100000e+01	2.97845247e-04
1.29200000e+01	4.60798547e-04
1.29300000e+01	9.47748147e-04
1.29400000e+01	5.73539447e-04
1.29500000e+01	1.77837925e-03
1.29600000e+01	7.28403047e-04
1.29700000e+01	7.91627747e-04
1.29800000e+01	9.31445747e-04
1.29900000e+01	1.30443785e-03
1.30000000e+01	1.82736485e-03
1.30100000e+01	2.25314625e-03
1.30200000e+01	1.63836495e-03
1.30300000e+01	2.23895275e-03
1.30400000e+01	2.02879915e-03
1.30500000e+01	1.63734865e-03
1.30600000e+01	1.30146123e-03
1.30700000e+01	1.88321435e-03
1.30800000e+01	2.28003425e-03
1.30900000e+01	1.42680749e-03
1.31000000e+01	1.79733335e-03
1.31100000e+01	2.13434365e-03
1.31200000e+01	1.68669955e-03
1.31300000e+01	4.36406147e-04
1.31400000e+01	3.79490147e-04
1.31500000e+01	1.50940247e-04
1.31600000e+01	3.61424147e-04
1.31700000e+01	8.00838847e-04
1.31800000e+01	-1.11829075e-03
1.31900000e+01	5.23242474e-05
1.32000000e+01	4.89274047e-04
1.32100000e+01	-1.52917526e-05
1.32200000e+01	-9.77289753e-04
1.32300000e+01	8.44437747e-04
1.32400000e+01	-5.59661753e-04
1.32500000e+01	1.47326285e-03
1.32600000e+01	4.66407147e-04
1.32700000e+01	1.89483247e-04
1.32800000e+01	1.46638145e-03
1.32900000e+01	1.79589865e-03
1.33000000e+01	1.06499005e-03
1.33100000e+01	2.10731247e-04
1.33200000e+01	-1.41868975e-03
1.33300000e+01	-3.74387753e-04
1.33400000e+01	-6.65282753e-04
1.33500000e+01	-1.43887875e-03
1.33600000e+01	-1.29695075e-03
1.33700000e+01	-1.18979275e-03
1.33800000e+01	-9.03599753e-04
1.33900000e+01	-1.08948675e-03
1.34000000e+01	-1.33823775e-03
1.34100000e+01	-9.51134753e-04
1.34200000e+01	-5.79439753e-04
1.34300000e+01	-1.33923275e-03
1.34400000e+01	-1.53012675e-03
1.34500000e+01	-4.97448753e-04
1.34600000e+01	-8.38090753e-04
1.34700000e+01	-7.29907753e-04
1.34800000e+01	-2.65308753e-04
1.34900000e+01	-5.93082753e-04
1.35000000e+01	-1.53173753e-04
1.35100000e+01	4.05581847e-04
1.35200000e+01	4.03362474e-05
1.35300000e+01	1.45433135e-03
1.35400000e+01	-1.57656753e-04
1.35500000e+01	5.21848147e-04
1.35600000e+01	6.84556447e-04
1.35700000e+01	5.95938147e-04
1.35800000e+01	1.47878755e-03
1.35900000e+01	1.79540465e-03
1.36000000e+01	9.33723547e-04
1.36100000e+01	7.68546447e-04
1.36200000e+01	9.41111447e-04
1.36300000e+01	1.06141755e-03
1.36400000e+01	6.98882047e-04
1.36500000e+01	-1.17424753e-04
1.36600000e+01	2.49911247e-04
1.36700000e+01	1.44369003e-03
1.36800000e+01	2.08712945e-03
1.36900000e+01	4.21256347e-04
1.37000000e+01	7.59600647e-04
1.37100000e+01	1.28167570e-03
1.37200000e+01	1.68313915e-03
1.37300000e+01	1.35274351e-03
1.37400000e+01	1.31133597e-03
1.37500000e+01	2.41803025e-03
1.37600000e+01	2.02022005e-03
1.37700000e+01	1.76433555e-03
1.37800000e+01	2.23004195e-03
1.37900000e+01	1.73663975e-03
1.38000000e+01	8.53943547e-04
1.38100000e+01	2.39377725e-03
1.38200000e+01	2.21158075e-03
1.38300000e+01	1.51414035e-03
1.38400000e+01	1.30506038e-03
1.38500000e+01	1.12682435e-03
1.38600000e+01	6.33008547e-04
1.38700000e+01	1.79577745e-03
1.38800000e+01	9.33503247e-04
1.38900000e+01	3.39241247e-04
1.39000000e+01	1.35964865e-03
1.39100000e+01	1.03831655e-03
1.39200000e+01	1.91620025e-03
1.39300000e+01	2.42692725e-03
1.39400000e+01	2.79874425e-03
1.39500000e+01	3.31263025e-03
1.39600000e+01	2.27100075e-03
1.39700000e+01	3.19139325e-03
1.39800000e+01	3.34333825e-03
1.39900000e+01	3.80777825e-03
1.40000000e+01	3.52755725e-03
1.40100000e+01	3.54266025e-03
1.40200000e+01	3.77459425e-03
1.40300000e+01	3.65249725e-03
1.40400000e+01	3.29091625e-03
1.40500000e+01	3.77923325e-03
1.40600000e+01	3.17224625e-03
1.40700000e+01	3.80705225e-03
1.40800000e+01	2.40663425e-03
1.40900000e+01	2.15387865e-03
1.41000000e+01	2.14034275e-03
1.41100000e+01	2.17779795e-03
1.41200000e+01	1.43396398e-03
1.41300000e+01	1.80788865e-03
1.41400000e+01	1.36419688e-03
1.41500000e+01	1.26948608e-03
1.41600000e+01	1.41430540e-03
1.41700000e+01	9.06593147e-04
1.41800000e+01	1.59033365e-03
1.41900000e+01	2.61431325e-03
1.42000000e+01	2.68247425e-03
1.42100000e+01	1.91811485e-03
1.42200000e+01	2.07688655e-03
1.42300000e+01	1.81085395e-03
1.42400000e+01	2.84964725e-03
1.42500000e+01	2.23230495e-03
1.42600000e+01	2.53687125e-03
1.42700000e+01	1.39151458e-03
1.42800000e+01	6.91695147e-04
1.42900000e+01	1.28279550e-03
1.43000000e+01	5.40985347e-04
1.43100000e+01	-1.52073275e-03
1.43200000e+01	-1.36267753e-04
1.43300000e+01	-1.17824175e-03
1.43400000e+01	-1.95807775e-03
1.43500000e+01	-1.18727875e-03
1.43600000e+01	-3.32302875e-03
1.43700000e+01	-3.51575975e-03
1.43800000e+01	-2.72587175e-03
1.43900000e+01	-3.23006575e-03
1.44000000e+01	-2.59803175e-03
1.44100000e+01	-7.27207753e-04
1.44200000e+01	3.46947247e-04
1.44300000e+01	-7.39444753e-04
1.44400000e+01	-7.74757753e-04
1.44500000e+01	1.30712253e-03
1.44600000e+01	1.14707345e-03
1.44700000e+01	2.00296595e-03
1.44800000e+01	2.67575425e-03
1.44900000e+01	1.67463915e-03
1.45000000e+01	1.35774032e-03
1.45100000e+01	3.13417125e-03
1.45200000e+01	2.23834785e-03
1.45300000e+01	1.79463315e-03
1.45400000e+01	9.58283747e-04
1.45500000e+01	-2.46610753e-04
1.45600000e+01	2.78240247e-04
1.45700000e+01	6.33932447e-04
1.45800000e+01	2.86684247e-04
1.45900000e+01	-2.33867526e-05
1.46000000e+01	-2.16741753e-04
1.46100000e+01	-5.44397753e-04
1.46200000e+01	-1.28412875e-03
1.46300000e+01	-1.10288675e-03
1.46400000e+01	1.60941247e-04
1.46500000e+01	-3.01030753e-04
1.46600000e+01	6.39733447e-04
1.46700000e+01	1.83809995e-03
1.46800000e+01	2.02048175e-03
1.46900000e+01	3.08086525e-03
1.47000000e+01	2.48795125e-03
1.47100000e+01	1.58676145e-03
1.47200000e+01	1.29427745e-03
1.47300000e+01	1.46253725e-03
1.47400000e+01	1.92797075e-03
1.47500000e+01	1.83072815e-03
1.47600000e+01	1.15622395e-03
1.47700000e+01	6.60980147e-04
1.47800000e+01	3.05175247e-04
1.47900000e+01	-1.26332575e-03
1.48000000e+01	-1.85135275e-03
1.48100000e+01	-2.09503875e-03
1.48200000e+01	-3.68811753e-04
1.48300000e+01	-1.98599775e-03
1.48400000e+01	-2.79182675e-03
1.48500000e+01	-2.99607875e-03
1.48600000e+01	-2.49766175e-03
1.48700000e+01	-1.42511575e-03
1.48800000e+01	-1.69052175e-03
1.48900000e+01	-1.24744975e-03
1.49000000e+01	-9.18068753e-04
1.49100000e+01	-1.50706753e-04
1.49200000e+01	8.84915647e-04
1.49300000e+01	5.70813747e-04
1.49400000e+01	6.71259347e-04
1.49500000e+01	-1.23212753e-04
1.49600000e+01	1.76178247e-04
1.49700000e+01	1.16296735e-03
1.49800000e+01	1.18180205e-03
1.49900000e+01	5.33964047e-04
1.50000000e+01	1.21886375e-03
1.50100000e+01	9.87710647e-04
1.50200000e+01	6.04197047e-04
1.50300000e+01	-1.90259753e-04
1.50400000e+01	-1.36785275e-03
1.50500000e+01	-5.39592753e-04
1.50600000e+01	-6.86890753e-04
1.50700000e+01	-7.99131753e-04
1.50800000e+01	2.56724737e-06
1.50900000e+01	-6.51537526e-05
1.51000000e+01	5.70289047e-04
1.51100000e+01	1.55717247e-04
1.51200000e+01	-4.59742753e-04
1.51300000e+01	1.75243165e-03
1.51400000e+01	1.34116431e-03
1.51500000e+01	1.21687335e-03
1.51600000e+01	8.57851747e-04
1.51700000e+01	1.57875945e-03
1.51800000e+01	2.00204505e-03
1.51900000e+01	1.34137481e-03
1.52000000e+01	2.70460925e-03
1.52100000e+01	2.47172225e-03
1.52200000e+01	2.01231025e-03
1.52300000e+01	7.88580647e-04
1.52400000e+01	7.48306847e-04
1.52500000e+01	7.93568947e-04
1.52600000e+01	-1.24367975e-03
1.52700000e+01	-7.66795753e-04
1.52800000e+01	-2.51368753e-04
1.52900000e+01	-8.82275263e-06
1.53000000e+01	-4.35620753e-04
1.53100000e+01	-1.19453575e-03
1.53200000e+01	-2.00701175e-03
1.53300000e+01	-1.10160975e-03
1.53400000e+01	-8.97155753e-04
1.53500000e+01	-1.01696575e-03
1.53600000e+01	-2.32440175e-03
1.53700000e+01	-2.07220975e-03
1.53800000e+01	-1.14352175e-03
1.53900000e+01	4.03496547e-04
1.54000000e+01	-1.95154753e-04
1.54100000e+01	-1.21436753e-04
1.54200000e+01	2.60179247e-04
1.54300000e+01	5.65468747e-04
1.54400000e+01	3.56209947e-04
1.54500000e+01	-1.00177526e-05
1.54600000e+01	1.10387045e-03
1.54700000e+01	1.68594095e-03
1.54800000e+01	4.76385447e-04
1.54900000e+01	8.28443347e-04
1.55000000e+01	-4.54307753e-04
1.55100000e+01	3.76508147e-04
1.55200000e+01	-7.12425753e-04
1.55300000e+01	-1.46364375e-03
1.55400000e+01	-6.19351753e-04
1.55500000e+01	-3.80628753e-04
1.55600000e+01	6.55354947e-04
1.55700000e+01	-1.74676753e-04
1.55800000e+01	-1.04102375e-03
1.55900000e+01	-1.10626275e-03
1.56000000e+01	-9.32667753e-04
1.56100000e+01	-7.67598753e-04
1.56200000e+01	1.43399247e-04
1.56300000e+01	-2.67681753e-04
1.56400000e+01	2.20792474e-05
1.56500000e+01	7.52014447e-04
1.56600000e+01	4.25367347e-04
1.56700000e+01	7.00467447e-04
1.56800000e+01	1.46446395e-03
1.56900000e+01	1.91608445e-03
1.57000000e+01	1.40772450e-03
1.57100000e+01	2.91452525e-03
1.57200000e+01	2.16136465e-03
1.57300000e+01	1.50865625e-03
1.57400000e+01	-5.37544753e-04
1.57500000e+01	3.69099247e-04
1.57600000e+01	1.26763247e-04
1.57700000e+01	4.89857347e-04
1.57800000e+01	3.59661747e-04
1.57900000e+01	-9.34418753e-04
1.58000000e+01	-5.16503753e-04
1.58100000e+01	-3.60467526e-05
1.58200000e+01	-1.20662475e-03
1.58300000e+01	-1.49067375e-03
1.58400000e+01	-1.92519175e-03
1.58500000e+01	-1.18782275e-03
1.58600000e+01	-6.94592753e-04
1.58700000e+01	-9.37251753e-04
1.58800000e+01	-1.27700753e-04
1.58900000e+01	-6.25273753e-04
1.59000000e+01	-7.29148753e-04
1.59100000e+01	-8.37737526e-05
1.59200000e+01	5.47693247e-04
1.59300000e+01	1.23362075e-03
1.59400000e+01	1.03469615e-03
1.59500000e+01	1.90416405e-03
1.59600000e+01	1.01512285e-03
