# Supplementary material for: Observation of angular momentum transfer among crystal lattice modes
Source: Nat Phys. 2026 May 12;22(7):1100–6. doi: 10.1038/s41567-026-03274-8 (PMC13423836; doi:10.1038/s41567-026-03274-8)
Supplement: Supplementary file 13 — Source data for Extended Data Fig. 4a–m. [file 41567_2026_3274_MOESM13_ESM.zip › extended_fig4i_TKE_LCP-THz_probe45.txt]

THz Kerr effect signal in Bi2Se3 after LCP THz excitation at probe pulse 45 degrees
Time (ps)	THz Kerr signal (a.u.)
0.00000000e+00	1.83650874e-03
1.00000000e-02	4.87111737e-04
2.00000000e-02	-1.60067263e-04
3.00000000e-02	-4.40331263e-04
4.00000000e-02	1.48261074e-03
5.00000000e-02	-8.43277263e-04
6.00000000e-02	9.27047368e-05
7.00000000e-02	8.56630737e-04
8.00000000e-02	4.14413737e-04
9.00000000e-02	-4.34744263e-04
1.00000000e-01	-1.55221726e-03
1.10000000e-01	4.83627368e-05
1.20000000e-01	-1.61002263e-04
1.30000000e-01	9.07087368e-05
1.40000000e-01	-1.47579263e-04
1.50000000e-01	3.54580737e-04
1.60000000e-01	-7.42302632e-05
1.70000000e-01	-7.64945263e-04
1.80000000e-01	4.39397368e-05
1.90000000e-01	7.07330737e-04
2.00000000e-01	4.36567737e-04
2.10000000e-01	-2.49692632e-05
2.20000000e-01	-3.87407263e-04
2.30000000e-01	-9.60893263e-04
2.40000000e-01	9.05541737e-04
2.50000000e-01	1.50824774e-03
2.60000000e-01	5.86125737e-04
2.70000000e-01	1.41968737e-04
2.80000000e-01	-4.73296263e-04
2.90000000e-01	7.00827737e-04
3.00000000e-01	-1.29348263e-04
3.10000000e-01	1.17132737e-04
3.20000000e-01	7.01597737e-04
3.30000000e-01	-6.51979263e-04
3.40000000e-01	7.65179737e-04
3.50000000e-01	-5.90077263e-04
3.60000000e-01	9.41587737e-04
3.70000000e-01	1.24336474e-03
3.80000000e-01	-2.06052263e-04
3.90000000e-01	-5.51602263e-04
4.00000000e-01	9.72687737e-04
4.10000000e-01	1.01236174e-03
4.20000000e-01	1.58909474e-03
4.30000000e-01	-2.84742263e-04
4.40000000e-01	-1.81421263e-04
4.50000000e-01	1.53702974e-03
4.60000000e-01	6.28549737e-04
4.70000000e-01	6.97711737e-04
4.80000000e-01	7.71282737e-04
4.90000000e-01	-5.27717263e-04
5.00000000e-01	-8.03426263e-04
5.10000000e-01	8.51950737e-04
5.20000000e-01	9.17057737e-04
5.30000000e-01	1.99675737e-04
5.40000000e-01	-3.13753263e-04
5.50000000e-01	3.05157368e-05
5.60000000e-01	1.20760074e-03
5.70000000e-01	7.67801737e-04
5.80000000e-01	1.13053374e-03
5.90000000e-01	7.81011737e-04
6.00000000e-01	1.41563737e-04
6.10000000e-01	4.82402737e-04
6.20000000e-01	7.64983737e-04
6.30000000e-01	-1.16454263e-04
6.40000000e-01	-4.60715263e-04
6.50000000e-01	1.14988074e-03
6.60000000e-01	8.28884737e-04
6.70000000e-01	1.49714737e-04
6.80000000e-01	-1.30222626e-03
6.90000000e-01	-5.85054263e-04
7.00000000e-01	-6.53941263e-04
7.10000000e-01	1.39142474e-03
7.20000000e-01	4.34194737e-04
7.30000000e-01	-2.81803263e-04
7.40000000e-01	-1.58261263e-04
7.50000000e-01	1.10190974e-03
7.60000000e-01	-1.82908263e-04
7.70000000e-01	8.06840737e-04
7.80000000e-01	8.69368737e-04
7.90000000e-01	-1.81020263e-04
8.00000000e-01	-6.36902632e-05
8.10000000e-01	9.22757368e-05
8.20000000e-01	-3.47431263e-04
8.30000000e-01	5.73852737e-04
8.40000000e-01	1.19761974e-03
8.50000000e-01	-3.97669263e-04
8.60000000e-01	-3.52631263e-04
8.70000000e-01	-7.10340263e-04
8.80000000e-01	6.37193737e-04
8.90000000e-01	1.30760474e-03
9.00000000e-01	5.97766737e-04
9.10000000e-01	1.11276074e-03
9.20000000e-01	9.11737737e-04
9.30000000e-01	1.18479374e-03
9.40000000e-01	7.00577368e-05
9.50000000e-01	9.07365737e-04
9.60000000e-01	1.24291974e-03
9.70000000e-01	1.24910674e-03
9.80000000e-01	1.06386974e-03
9.90000000e-01	1.42770974e-03
1.00000000e+00	3.70093737e-04
1.01000000e+00	7.75900737e-04
1.02000000e+00	1.48905774e-03
1.03000000e+00	1.64283674e-03
1.04000000e+00	-3.23996263e-04
1.05000000e+00	3.48622737e-04
1.06000000e+00	1.79547474e-03
1.07000000e+00	1.36814874e-03
1.08000000e+00	5.47056737e-04
1.09000000e+00	3.46906737e-04
1.10000000e+00	1.57937174e-03
1.11000000e+00	-5.54832632e-05
1.12000000e+00	3.47951737e-04
1.13000000e+00	6.19972737e-04
1.14000000e+00	1.27394874e-03
1.15000000e+00	1.74486274e-03
1.16000000e+00	6.41242737e-04
1.17000000e+00	4.67505737e-04
1.18000000e+00	-1.50672632e-05
1.19000000e+00	1.14869874e-03
1.20000000e+00	5.28269737e-04
1.21000000e+00	1.14937674e-03
1.22000000e+00	9.62457368e-05
1.23000000e+00	-1.18838726e-03
1.24000000e+00	-1.81758263e-04
1.25000000e+00	-3.68612632e-05
1.26000000e+00	7.66931737e-04
1.27000000e+00	1.27251674e-03
1.28000000e+00	3.86651737e-04
1.29000000e+00	-7.99914263e-04
1.30000000e+00	-3.84768263e-04
1.31000000e+00	1.48728737e-04
1.32000000e+00	8.49601737e-04
1.33000000e+00	5.87007368e-05
1.34000000e+00	2.55432737e-04
1.35000000e+00	1.56264474e-03
1.36000000e+00	6.31285737e-04
1.37000000e+00	1.22319737e-04
1.38000000e+00	6.99990737e-04
1.39000000e+00	7.38777737e-04
1.40000000e+00	6.35217737e-04
1.41000000e+00	-4.27980263e-04
1.42000000e+00	2.80707737e-04
1.43000000e+00	1.29425874e-03
1.44000000e+00	1.30847737e-04
1.45000000e+00	1.13627368e-05
1.46000000e+00	7.52634737e-04
1.47000000e+00	1.32804774e-03
1.48000000e+00	7.57040737e-04
1.49000000e+00	3.16927737e-04
1.50000000e+00	6.68870737e-04
1.51000000e+00	7.27608737e-04
1.52000000e+00	6.47655737e-04
1.53000000e+00	-1.50155263e-04
1.54000000e+00	-9.48253263e-04
1.55000000e+00	-8.89290263e-04
1.56000000e+00	6.02475737e-04
1.57000000e+00	1.20294274e-03
1.58000000e+00	3.92052737e-04
1.59000000e+00	-1.62310263e-04
1.60000000e+00	-8.81037263e-04
1.61000000e+00	-2.72605263e-04
1.62000000e+00	-7.43032263e-04
1.63000000e+00	-2.17985263e-04
1.64000000e+00	6.31008737e-04
1.65000000e+00	4.77590737e-04
1.66000000e+00	4.95009737e-04
1.67000000e+00	-8.77002632e-05
1.68000000e+00	-2.29592632e-05
1.69000000e+00	2.25354737e-04
1.70000000e+00	1.27934374e-03
1.71000000e+00	2.20288074e-03
1.72000000e+00	3.97195737e-04
1.73000000e+00	1.58549674e-03
1.74000000e+00	1.19278737e-04
1.75000000e+00	6.77678737e-04
1.76000000e+00	1.50295737e-04
1.77000000e+00	1.28885874e-03
1.78000000e+00	1.55487174e-03
1.79000000e+00	1.04263074e-03
1.80000000e+00	-8.70329263e-04
1.81000000e+00	5.27523737e-04
1.82000000e+00	3.55394737e-04
1.83000000e+00	1.57887574e-03
1.84000000e+00	1.02337874e-03
1.85000000e+00	1.12091737e-04
1.86000000e+00	-1.95285263e-04
1.87000000e+00	3.50917737e-04
1.88000000e+00	3.96343737e-04
1.89000000e+00	2.36780737e-04
1.90000000e+00	9.30672737e-04
1.91000000e+00	9.33785737e-04
1.92000000e+00	-5.45673263e-04
1.93000000e+00	-6.12534263e-04
1.94000000e+00	4.90772737e-04
1.95000000e+00	6.99410737e-04
1.96000000e+00	2.47198737e-04
1.97000000e+00	-7.39203263e-04
1.98000000e+00	-3.71823263e-04
1.99000000e+00	-3.75886263e-04
2.00000000e+00	-1.07416526e-03
2.01000000e+00	-8.14845263e-04
2.02000000e+00	-1.91123263e-04
2.03000000e+00	8.23182737e-04
2.04000000e+00	2.77147368e-05
2.05000000e+00	4.62942737e-04
2.06000000e+00	3.85193737e-04
2.07000000e+00	4.55927368e-05
2.08000000e+00	-9.21575263e-04
2.09000000e+00	-1.42757326e-03
2.10000000e+00	-4.54922263e-04
2.11000000e+00	1.45774737e-04
2.12000000e+00	-3.97053263e-04
2.13000000e+00	-5.78847263e-04
2.14000000e+00	-2.07217263e-04
2.15000000e+00	5.59252737e-04
2.16000000e+00	9.62777368e-05
2.17000000e+00	1.73334737e-04
2.18000000e+00	-3.04674263e-04
2.19000000e+00	-4.48628263e-04
2.20000000e+00	4.87518737e-04
2.21000000e+00	1.65810574e-03
2.22000000e+00	3.97527368e-05
2.23000000e+00	8.10961737e-04
2.24000000e+00	1.18411474e-03
2.25000000e+00	2.41847737e-04
2.26000000e+00	4.50852737e-04
2.27000000e+00	6.11187737e-04
2.28000000e+00	6.34962737e-04
2.29000000e+00	-1.39031263e-04
2.30000000e+00	4.71497368e-05
2.31000000e+00	4.63395737e-04
2.32000000e+00	-8.17180263e-04
2.33000000e+00	-1.73959826e-03
2.34000000e+00	6.14918737e-04
2.35000000e+00	-4.09972632e-05
2.36000000e+00	6.21812737e-04
2.37000000e+00	1.14049674e-03
2.38000000e+00	8.79648737e-04
2.39000000e+00	1.09891474e-03
2.40000000e+00	7.31967737e-04
2.41000000e+00	3.48529737e-04
2.42000000e+00	-5.52758263e-04
2.43000000e+00	1.11418674e-03
2.44000000e+00	5.27731737e-04
2.45000000e+00	1.17786574e-03
2.46000000e+00	2.65401174e-03
2.47000000e+00	1.77094474e-03
2.48000000e+00	1.94788374e-03
2.49000000e+00	8.72543737e-04
2.50000000e+00	1.75994874e-03
2.51000000e+00	2.18896174e-03
2.52000000e+00	2.53994074e-03
2.53000000e+00	1.91692874e-03
2.54000000e+00	2.76390874e-03
2.55000000e+00	2.90719674e-03
2.56000000e+00	3.52374737e-04
2.57000000e+00	-8.74314263e-04
2.58000000e+00	3.63368737e-04
2.59000000e+00	9.96258737e-04
2.60000000e+00	8.86261737e-04
2.61000000e+00	-1.86283263e-04
2.62000000e+00	-8.78673263e-04
2.63000000e+00	1.86155737e-04
2.64000000e+00	-8.04114263e-04
2.65000000e+00	-1.31201926e-03
2.66000000e+00	-1.61312626e-03
2.67000000e+00	-9.80802263e-04
2.68000000e+00	-1.83738426e-03
2.69000000e+00	-7.32986263e-04
2.70000000e+00	-8.12868263e-04
2.71000000e+00	-8.35506263e-04
2.72000000e+00	6.32907368e-05
2.73000000e+00	1.38198737e-04
2.74000000e+00	2.06421737e-04
2.75000000e+00	9.14910737e-04
2.76000000e+00	1.24927574e-03
2.77000000e+00	2.55461774e-03
2.78000000e+00	1.87526274e-03
2.79000000e+00	1.03116374e-03
2.80000000e+00	5.95773684e-06
2.81000000e+00	3.47717368e-05
2.82000000e+00	8.59062737e-04
2.83000000e+00	8.67114737e-04
2.84000000e+00	-1.68628263e-04
2.85000000e+00	-1.99138263e-04
2.86000000e+00	-7.57398263e-04
2.87000000e+00	-2.32164026e-03
2.88000000e+00	-2.87997026e-03
2.89000000e+00	-2.24820426e-03
2.90000000e+00	-2.33088726e-03
2.91000000e+00	-2.05373226e-03
2.92000000e+00	-1.50011326e-03
2.93000000e+00	-1.99705326e-03
2.94000000e+00	-1.61020326e-03
2.95000000e+00	-1.68550026e-03
2.96000000e+00	-1.61539126e-03
2.97000000e+00	-1.94198926e-03
2.98000000e+00	8.42580737e-04
2.99000000e+00	-1.14554826e-03
3.00000000e+00	-1.99012526e-03
3.01000000e+00	-1.07142726e-03
3.02000000e+00	-1.37949926e-03
3.03000000e+00	-1.02347026e-03
3.04000000e+00	3.23104737e-04
3.05000000e+00	-5.97446263e-04
3.06000000e+00	-2.99603263e-04
3.07000000e+00	-1.77889426e-03
3.08000000e+00	-2.51917926e-03
3.09000000e+00	-2.57071726e-03
3.10000000e+00	-2.52402126e-03
3.11000000e+00	-2.87029726e-03
3.12000000e+00	-2.31399226e-03
3.13000000e+00	-3.53501626e-03
3.14000000e+00	-2.65962626e-03
3.15000000e+00	-2.62756826e-03
3.16000000e+00	-2.96261126e-03
3.17000000e+00	-2.39717426e-03
3.18000000e+00	-1.12428426e-03
3.19000000e+00	3.31850737e-04
3.20000000e+00	9.20097368e-05
3.21000000e+00	-2.64652263e-04
3.22000000e+00	-5.39563263e-04
3.23000000e+00	-2.24729263e-04
3.24000000e+00	1.67321874e-03
3.25000000e+00	2.07321574e-03
3.26000000e+00	2.80418274e-03
3.27000000e+00	2.67361674e-03
3.28000000e+00	3.17897774e-03
3.29000000e+00	3.87059674e-03
3.30000000e+00	5.39607737e-04
3.31000000e+00	2.30615474e-03
3.32000000e+00	2.90882474e-03
3.33000000e+00	3.81316374e-03
3.34000000e+00	2.35036474e-03
3.35000000e+00	3.11300874e-03
3.36000000e+00	3.34228174e-03
3.37000000e+00	5.08505224e-03
3.38000000e+00	3.44094874e-03
3.39000000e+00	3.58030074e-03
3.40000000e+00	5.57181103e-03
3.41000000e+00	5.51743054e-03
3.42000000e+00	5.68449492e-03
3.43000000e+00	5.26087244e-03
3.44000000e+00	5.79085164e-03
3.45000000e+00	4.75428944e-03
3.46000000e+00	5.12018944e-03
3.47000000e+00	5.92127034e-03
3.48000000e+00	4.65252374e-03
3.49000000e+00	1.49714874e-03
3.50000000e+00	-2.53341263e-04
3.51000000e+00	-1.00929626e-03
3.52000000e+00	-3.80262626e-03
3.53000000e+00	-5.01648226e-03
3.54000000e+00	-4.28654626e-03
3.55000000e+00	-4.78916226e-03
3.56000000e+00	-5.98619226e-03
3.57000000e+00	-6.23991226e-03
3.58000000e+00	-3.07709926e-03
3.59000000e+00	-5.29202263e-04
3.60000000e+00	2.37551874e-03
3.61000000e+00	5.93332534e-03
3.62000000e+00	1.19372007e-02
3.63000000e+00	1.81214977e-02
3.64000000e+00	2.48699777e-02
3.65000000e+00	3.30722877e-02
3.66000000e+00	4.02834777e-02
3.67000000e+00	5.37739377e-02
3.68000000e+00	6.40302677e-02
3.69000000e+00	7.33573377e-02
3.70000000e+00	8.25879077e-02
3.71000000e+00	9.07691677e-02
3.72000000e+00	9.80913377e-02
3.73000000e+00	1.03231958e-01
3.74000000e+00	1.05489618e-01
3.75000000e+00	1.04901168e-01
3.76000000e+00	1.01562248e-01
3.77000000e+00	9.67572977e-02
3.78000000e+00	8.54161477e-02
3.79000000e+00	7.25067477e-02
3.80000000e+00	5.41876077e-02
3.81000000e+00	3.88694177e-02
3.82000000e+00	2.26452777e-02
3.83000000e+00	4.81214737e-04
3.84000000e+00	-2.01825123e-02
3.85000000e+00	-3.74644823e-02
3.86000000e+00	-5.48839123e-02
3.87000000e+00	-6.59097123e-02
3.88000000e+00	-7.16679823e-02
3.89000000e+00	-7.29899923e-02
3.90000000e+00	-6.88916723e-02
3.91000000e+00	-6.32514923e-02
3.92000000e+00	-4.68463923e-02
3.93000000e+00	-2.91546623e-02
3.94000000e+00	-5.48179226e-03
3.95000000e+00	2.34177277e-02
3.96000000e+00	4.97676077e-02
3.97000000e+00	7.12138377e-02
3.98000000e+00	8.60687877e-02
3.99000000e+00	1.02584648e-01
4.00000000e+00	1.11707098e-01
4.01000000e+00	1.19505798e-01
4.02000000e+00	1.20616398e-01
4.03000000e+00	1.11040498e-01
4.04000000e+00	9.31031577e-02
4.05000000e+00	6.94868277e-02
4.06000000e+00	5.33079277e-02
4.07000000e+00	2.57940877e-02
4.08000000e+00	5.86039737e-04
4.09000000e+00	-2.84966223e-02
4.10000000e+00	-5.09179323e-02
4.11000000e+00	-7.89901323e-02
4.12000000e+00	-9.19193923e-02
4.13000000e+00	-9.29517223e-02
4.14000000e+00	-8.54212223e-02
4.15000000e+00	-7.57004923e-02
4.16000000e+00	-5.66079623e-02
4.17000000e+00	-3.47076923e-02
4.18000000e+00	-9.76599226e-03
4.19000000e+00	1.65406977e-02
4.20000000e+00	4.42168477e-02
4.21000000e+00	7.07716177e-02
4.22000000e+00	9.68562977e-02
4.23000000e+00	1.12518298e-01
4.24000000e+00	1.20398398e-01
4.25000000e+00	1.17271198e-01
4.26000000e+00	1.10228398e-01
4.27000000e+00	1.00293878e-01
4.28000000e+00	8.03098577e-02
4.29000000e+00	5.58256677e-02
4.30000000e+00	2.16972477e-02
4.31000000e+00	-1.34345723e-02
4.32000000e+00	-4.57369223e-02
4.33000000e+00	-6.66217323e-02
4.34000000e+00	-8.90716723e-02
4.35000000e+00	-1.00842902e-01
4.36000000e+00	-1.08193902e-01
4.37000000e+00	-1.09633002e-01
4.38000000e+00	-1.02759102e-01
4.39000000e+00	-8.24019023e-02
4.40000000e+00	-5.60179723e-02
4.41000000e+00	-2.95904523e-02
4.42000000e+00	-7.76509226e-03
4.43000000e+00	2.99792977e-02
4.44000000e+00	5.98496177e-02
4.45000000e+00	7.62647077e-02
4.46000000e+00	9.85330677e-02
4.47000000e+00	1.14799698e-01
4.48000000e+00	1.30001498e-01
4.49000000e+00	1.30302498e-01
4.50000000e+00	1.19872198e-01
4.51000000e+00	1.05579688e-01
4.52000000e+00	8.41992777e-02
4.53000000e+00	6.45209277e-02
4.54000000e+00	3.73900277e-02
4.55000000e+00	6.16958884e-03
4.56000000e+00	-3.14030523e-02
4.57000000e+00	-6.57248923e-02
4.58000000e+00	-8.73469223e-02
4.59000000e+00	-1.00639802e-01
4.60000000e+00	-1.06215102e-01
4.61000000e+00	-1.04906902e-01
4.62000000e+00	-9.79121023e-02
4.63000000e+00	-8.33762223e-02
4.64000000e+00	-6.19430623e-02
4.65000000e+00	-3.88991123e-02
4.66000000e+00	-8.89639226e-03
4.67000000e+00	2.42370177e-02
4.68000000e+00	4.66834077e-02
4.69000000e+00	7.75530777e-02
4.70000000e+00	9.63937977e-02
4.71000000e+00	1.09680898e-01
4.72000000e+00	1.19153198e-01
4.73000000e+00	1.20697398e-01
4.74000000e+00	1.14238398e-01
4.75000000e+00	1.01461588e-01
4.76000000e+00	8.23330677e-02
4.77000000e+00	5.83202877e-02
4.78000000e+00	3.11790077e-02
4.79000000e+00	3.59651474e-03
4.80000000e+00	-2.12265523e-02
4.81000000e+00	-4.71957123e-02
4.82000000e+00	-7.15722623e-02
4.83000000e+00	-9.34124923e-02
4.84000000e+00	-1.06712302e-01
4.85000000e+00	-1.11315602e-01
4.86000000e+00	-1.07077302e-01
4.87000000e+00	-9.69614023e-02
4.88000000e+00	-8.45914823e-02
4.89000000e+00	-6.75184423e-02
4.90000000e+00	-3.99762723e-02
4.91000000e+00	-8.62251226e-03
4.92000000e+00	1.98295977e-02
4.93000000e+00	4.99081977e-02
4.94000000e+00	7.66091177e-02
4.95000000e+00	9.66491977e-02
4.96000000e+00	1.06410798e-01
4.97000000e+00	1.12815698e-01
4.98000000e+00	1.14076298e-01
4.99000000e+00	1.08057098e-01
5.00000000e+00	9.14152777e-02
5.01000000e+00	6.68639777e-02
5.02000000e+00	4.32601477e-02
5.03000000e+00	1.49374397e-02
5.04000000e+00	-1.21337023e-02
5.05000000e+00	-3.98906723e-02
5.06000000e+00	-5.88260023e-02
5.07000000e+00	-7.87156723e-02
5.08000000e+00	-9.45950023e-02
5.09000000e+00	-1.01639602e-01
5.10000000e+00	-9.77960023e-02
5.11000000e+00	-9.49431023e-02
5.12000000e+00	-8.38125623e-02
5.13000000e+00	-6.84864523e-02
5.14000000e+00	-4.90059523e-02
5.15000000e+00	-2.94632923e-02
5.16000000e+00	-5.03983226e-03
5.17000000e+00	2.39604477e-02
5.18000000e+00	5.27852477e-02
5.19000000e+00	7.24877477e-02
5.20000000e+00	9.05841177e-02
5.21000000e+00	1.00575368e-01
5.22000000e+00	1.04509268e-01
5.23000000e+00	1.00615978e-01
5.24000000e+00	9.05275477e-02
5.25000000e+00	7.97687477e-02
5.26000000e+00	5.91675577e-02
5.27000000e+00	3.52153977e-02
5.28000000e+00	1.46398447e-02
5.29000000e+00	-1.80718523e-02
5.30000000e+00	-4.66635623e-02
5.31000000e+00	-6.23699123e-02
5.32000000e+00	-7.74686323e-02
5.33000000e+00	-8.67483823e-02
5.34000000e+00	-9.30956423e-02
5.35000000e+00	-9.30156223e-02
5.36000000e+00	-8.61802723e-02
5.37000000e+00	-7.51901523e-02
5.38000000e+00	-5.40035523e-02
5.39000000e+00	-3.46384323e-02
5.40000000e+00	-1.42840723e-02
5.41000000e+00	6.15163164e-03
5.42000000e+00	2.69243177e-02
5.43000000e+00	5.14710477e-02
5.44000000e+00	6.36347577e-02
5.45000000e+00	7.95029677e-02
5.46000000e+00	9.00994977e-02
5.47000000e+00	9.44243677e-02
5.48000000e+00	9.07009877e-02
5.49000000e+00	8.64181077e-02
5.50000000e+00	7.33819077e-02
5.51000000e+00	6.11265277e-02
5.52000000e+00	4.41094077e-02
5.53000000e+00	2.44881177e-02
5.54000000e+00	3.04106374e-03
5.55000000e+00	-2.13444223e-02
5.56000000e+00	-4.02141123e-02
5.57000000e+00	-5.67382923e-02
5.58000000e+00	-7.43929523e-02
5.59000000e+00	-7.97234223e-02
5.60000000e+00	-8.12309723e-02
5.61000000e+00	-7.96469823e-02
5.62000000e+00	-7.22559623e-02
5.63000000e+00	-6.20337523e-02
5.64000000e+00	-4.23867523e-02
5.65000000e+00	-2.60206523e-02
5.66000000e+00	-3.18473226e-03
5.67000000e+00	2.01560177e-02
5.68000000e+00	3.61534477e-02
5.69000000e+00	5.10087777e-02
5.70000000e+00	6.14347677e-02
5.71000000e+00	7.25061777e-02
5.72000000e+00	7.81176277e-02
5.73000000e+00	8.10050777e-02
5.74000000e+00	7.56564177e-02
5.75000000e+00	6.80422677e-02
5.76000000e+00	5.34778177e-02
5.77000000e+00	4.16094877e-02
5.78000000e+00	2.59477077e-02
5.79000000e+00	7.88610274e-03
5.80000000e+00	-9.11512226e-03
5.81000000e+00	-2.47240623e-02
5.82000000e+00	-3.94453823e-02
5.83000000e+00	-5.34175223e-02
5.84000000e+00	-6.18122523e-02
5.85000000e+00	-6.32028323e-02
5.86000000e+00	-6.26302623e-02
5.87000000e+00	-5.91026823e-02
5.88000000e+00	-5.05666523e-02
5.89000000e+00	-4.03617523e-02
5.90000000e+00	-2.59393723e-02
5.91000000e+00	-9.17190226e-03
5.92000000e+00	1.17280807e-02
5.93000000e+00	2.53215477e-02
5.94000000e+00	3.90782677e-02
5.95000000e+00	5.03508977e-02
5.96000000e+00	5.37969577e-02
5.97000000e+00	5.69513777e-02
5.98000000e+00	6.05770077e-02
5.99000000e+00	5.81262377e-02
6.00000000e+00	5.41037777e-02
6.01000000e+00	4.62530577e-02
6.02000000e+00	3.30687677e-02
6.03000000e+00	1.84002677e-02
6.04000000e+00	5.24096404e-03
6.05000000e+00	-7.55413226e-03
6.06000000e+00	-1.86896923e-02
6.07000000e+00	-3.13138923e-02
6.08000000e+00	-3.90064323e-02
6.09000000e+00	-4.48969823e-02
6.10000000e+00	-4.98296923e-02
6.11000000e+00	-5.02259223e-02
6.12000000e+00	-4.45233023e-02
6.13000000e+00	-4.07595323e-02
6.14000000e+00	-3.31294923e-02
6.15000000e+00	-2.18242323e-02
6.16000000e+00	-1.22985023e-02
6.17000000e+00	1.59003574e-03
6.18000000e+00	1.31476457e-02
6.19000000e+00	2.85341477e-02
6.20000000e+00	3.82732377e-02
6.21000000e+00	4.71243477e-02
6.22000000e+00	5.09230077e-02
6.23000000e+00	5.23417677e-02
6.24000000e+00	5.28068377e-02
6.25000000e+00	4.89855977e-02
6.26000000e+00	4.19952877e-02
6.27000000e+00	3.10321477e-02
6.28000000e+00	2.14121277e-02
6.29000000e+00	8.20516874e-03
6.30000000e+00	-5.10222226e-03
6.31000000e+00	-1.41042223e-02
6.32000000e+00	-2.66805323e-02
6.33000000e+00	-3.35697823e-02
6.34000000e+00	-3.96139823e-02
6.35000000e+00	-4.33247323e-02
6.36000000e+00	-4.54611123e-02
6.37000000e+00	-4.34056423e-02
6.38000000e+00	-3.75922823e-02
6.39000000e+00	-3.04127223e-02
6.40000000e+00	-2.33901323e-02
6.41000000e+00	-1.46541823e-02
6.42000000e+00	-3.24711526e-03
6.43000000e+00	5.49352124e-03
6.44000000e+00	1.72668877e-02
6.45000000e+00	2.79015177e-02
6.46000000e+00	3.56938077e-02
6.47000000e+00	4.11559577e-02
6.48000000e+00	4.43879277e-02
6.49000000e+00	4.57807377e-02
6.50000000e+00	4.31235077e-02
6.51000000e+00	3.73441277e-02
6.52000000e+00	3.07348977e-02
6.53000000e+00	1.69369577e-02
6.54000000e+00	1.11376857e-02
6.55000000e+00	1.02782774e-03
6.56000000e+00	-1.27803923e-02
6.57000000e+00	-1.91511723e-02
6.58000000e+00	-2.93529323e-02
6.59000000e+00	-3.29244423e-02
6.60000000e+00	-3.67385223e-02
6.61000000e+00	-3.89313223e-02
6.62000000e+00	-3.95310223e-02
6.63000000e+00	-3.41511923e-02
6.64000000e+00	-2.78231723e-02
6.65000000e+00	-2.06181623e-02
6.66000000e+00	-1.22953823e-02
6.67000000e+00	-4.13537726e-03
6.68000000e+00	4.22920674e-03
6.69000000e+00	1.47221277e-02
6.70000000e+00	2.34363277e-02
6.71000000e+00	2.99860777e-02
6.72000000e+00	3.41954277e-02
6.73000000e+00	3.60454977e-02
6.74000000e+00	3.75891777e-02
6.75000000e+00	3.53951777e-02
6.76000000e+00	3.26679477e-02
6.77000000e+00	2.83395677e-02
6.78000000e+00	2.08883477e-02
6.79000000e+00	1.48302317e-02
6.80000000e+00	5.19369934e-03
6.81000000e+00	-3.16001526e-03
6.82000000e+00	-1.09834623e-02
6.83000000e+00	-1.94409523e-02
6.84000000e+00	-2.69630223e-02
6.85000000e+00	-3.13699223e-02
6.86000000e+00	-3.47901023e-02
6.87000000e+00	-3.50808223e-02
6.88000000e+00	-3.35500723e-02
6.89000000e+00	-2.99330123e-02
6.90000000e+00	-2.45047423e-02
6.91000000e+00	-1.70774023e-02
6.92000000e+00	-8.09365226e-03
6.93000000e+00	-1.81030263e-04
6.94000000e+00	7.86029574e-03
6.95000000e+00	1.45704967e-02
6.96000000e+00	2.32241177e-02
6.97000000e+00	2.79962377e-02
6.98000000e+00	3.06115977e-02
6.99000000e+00	3.28608377e-02
7.00000000e+00	3.32751877e-02
7.01000000e+00	3.10488277e-02
7.02000000e+00	2.63526477e-02
7.03000000e+00	2.04068277e-02
7.04000000e+00	1.47788977e-02
7.05000000e+00	8.63534274e-03
7.06000000e+00	-1.48607263e-04
7.07000000e+00	-5.23371226e-03
7.08000000e+00	-1.31646523e-02
7.09000000e+00	-1.79913623e-02
7.10000000e+00	-2.41858523e-02
7.11000000e+00	-2.64162723e-02
7.12000000e+00	-2.72602523e-02
7.13000000e+00	-2.65902023e-02
7.14000000e+00	-2.55314623e-02
7.15000000e+00	-2.23725123e-02
7.16000000e+00	-1.78152123e-02
7.17000000e+00	-1.05976423e-02
7.18000000e+00	-2.24900026e-03
7.19000000e+00	6.99323774e-03
7.20000000e+00	1.28555837e-02
7.21000000e+00	1.87219777e-02
7.22000000e+00	2.38322177e-02
7.23000000e+00	2.59175277e-02
7.24000000e+00	2.89286977e-02
7.25000000e+00	2.92263977e-02
7.26000000e+00	2.81154177e-02
7.27000000e+00	2.67170777e-02
7.28000000e+00	2.20323477e-02
7.29000000e+00	1.53370407e-02
7.30000000e+00	7.02906374e-03
7.31000000e+00	3.51681974e-03
7.32000000e+00	-3.11644426e-03
7.33000000e+00	-1.00774323e-02
7.34000000e+00	-1.53645723e-02
7.35000000e+00	-2.02768323e-02
7.36000000e+00	-2.19563523e-02
7.37000000e+00	-2.57213623e-02
7.38000000e+00	-2.43059123e-02
7.39000000e+00	-2.30190023e-02
7.40000000e+00	-1.96758823e-02
7.41000000e+00	-1.54683223e-02
7.42000000e+00	-1.00347923e-02
7.43000000e+00	-5.24803226e-03
7.44000000e+00	-5.26239263e-04
7.45000000e+00	8.38433974e-03
7.46000000e+00	1.36846927e-02
7.47000000e+00	1.89878677e-02
7.48000000e+00	2.07880677e-02
7.49000000e+00	2.30855377e-02
7.50000000e+00	2.38753377e-02
7.51000000e+00	2.37914277e-02
7.52000000e+00	2.14867277e-02
7.53000000e+00	1.87201377e-02
7.54000000e+00	1.33878797e-02
7.55000000e+00	9.92975474e-03
7.56000000e+00	4.47978874e-03
7.57000000e+00	-4.26444263e-04
7.58000000e+00	-4.97328226e-03
7.59000000e+00	-1.08353023e-02
7.60000000e+00	-1.48400623e-02
7.61000000e+00	-1.82210323e-02
7.62000000e+00	-2.03344423e-02
7.63000000e+00	-2.10391623e-02
7.64000000e+00	-2.08100523e-02
7.65000000e+00	-1.86829623e-02
7.66000000e+00	-1.50787923e-02
7.67000000e+00	-1.03917023e-02
7.68000000e+00	-6.97606226e-03
7.69000000e+00	-2.23624726e-03
7.70000000e+00	2.97129574e-03
7.71000000e+00	9.33133374e-03
7.72000000e+00	1.42823787e-02
7.73000000e+00	1.79015877e-02
7.74000000e+00	2.00528877e-02
7.75000000e+00	2.08955577e-02
7.76000000e+00	2.06891677e-02
7.77000000e+00	2.03646877e-02
7.78000000e+00	1.84063377e-02
7.79000000e+00	1.41555037e-02
7.80000000e+00	1.17704057e-02
7.81000000e+00	6.95582374e-03
7.82000000e+00	4.95596737e-04
7.83000000e+00	-4.34094526e-03
7.84000000e+00	-8.57576226e-03
7.85000000e+00	-1.06181823e-02
7.86000000e+00	-1.31948423e-02
7.87000000e+00	-1.66317923e-02
7.88000000e+00	-1.82100423e-02
7.89000000e+00	-1.57313523e-02
7.90000000e+00	-1.43502723e-02
7.91000000e+00	-1.24786723e-02
7.92000000e+00	-9.60442226e-03
7.93000000e+00	-6.47606226e-03
7.94000000e+00	-1.59540926e-03
7.95000000e+00	4.25594174e-03
7.96000000e+00	9.02742874e-03
7.97000000e+00	1.08913697e-02
7.98000000e+00	1.44988867e-02
7.99000000e+00	1.58656677e-02
8.00000000e+00	1.85667977e-02
8.01000000e+00	1.97084577e-02
8.02000000e+00	1.86514177e-02
8.03000000e+00	1.70855777e-02
8.04000000e+00	1.36228387e-02
8.05000000e+00	1.16488957e-02
8.06000000e+00	8.56274974e-03
8.07000000e+00	3.94864474e-03
8.08000000e+00	-5.91347263e-04
8.09000000e+00	-4.22889926e-03
8.10000000e+00	-7.32527226e-03
8.11000000e+00	-1.10162523e-02
8.12000000e+00	-1.23310323e-02
8.13000000e+00	-1.39794023e-02
8.14000000e+00	-1.53599223e-02
8.15000000e+00	-1.42101823e-02
8.16000000e+00	-1.22479323e-02
8.17000000e+00	-9.16541226e-03
8.18000000e+00	-5.68818226e-03
8.19000000e+00	-1.62990826e-03
8.20000000e+00	2.14740874e-03
8.21000000e+00	4.49258774e-03
8.22000000e+00	7.04618174e-03
8.23000000e+00	1.07031067e-02
8.24000000e+00	1.41281157e-02
8.25000000e+00	1.54300277e-02
8.26000000e+00	1.49696377e-02
8.27000000e+00	1.47465097e-02
8.28000000e+00	1.35053147e-02
8.29000000e+00	1.24157677e-02
8.30000000e+00	8.07671474e-03
8.31000000e+00	4.54443174e-03
8.32000000e+00	2.34928574e-03
8.33000000e+00	-8.11795263e-04
8.34000000e+00	-3.98402826e-03
8.35000000e+00	-8.77567226e-03
8.36000000e+00	-1.05786023e-02
8.37000000e+00	-1.16738523e-02
8.38000000e+00	-1.38435923e-02
8.39000000e+00	-1.36260823e-02
8.40000000e+00	-1.31894723e-02
8.41000000e+00	-1.19922623e-02
8.42000000e+00	-1.08425823e-02
8.43000000e+00	-8.19148226e-03
8.44000000e+00	-4.26801026e-03
8.45000000e+00	-2.50407826e-03
8.46000000e+00	-5.83309263e-04
8.47000000e+00	4.61841074e-03
8.48000000e+00	7.69596074e-03
8.49000000e+00	1.05417207e-02
8.50000000e+00	1.20299877e-02
8.51000000e+00	1.19643397e-02
8.52000000e+00	1.18679397e-02
8.53000000e+00	1.13903037e-02
8.54000000e+00	1.08353497e-02
8.55000000e+00	9.23487474e-03
8.56000000e+00	6.87952874e-03
8.57000000e+00	4.11824274e-03
8.58000000e+00	2.61887368e-05
8.59000000e+00	-2.36573326e-03
8.60000000e+00	-3.14501926e-03
8.61000000e+00	-7.21384226e-03
8.62000000e+00	-9.58125226e-03
8.63000000e+00	-1.00727923e-02
8.64000000e+00	-9.94803226e-03
8.65000000e+00	-9.35500226e-03
8.66000000e+00	-9.46939226e-03
8.67000000e+00	-7.63531226e-03
8.68000000e+00	-6.41531226e-03
8.69000000e+00	-5.55005226e-03
8.70000000e+00	-3.18960526e-03
8.71000000e+00	-4.30008263e-04
8.72000000e+00	3.23588774e-03
8.73000000e+00	3.61515074e-03
8.74000000e+00	6.85821774e-03
8.75000000e+00	8.70639474e-03
8.76000000e+00	1.10285927e-02
8.77000000e+00	1.13807487e-02
8.78000000e+00	1.08093287e-02
8.79000000e+00	9.84195674e-03
8.80000000e+00	8.37392574e-03
8.81000000e+00	6.90785874e-03
8.82000000e+00	5.70127759e-03
8.83000000e+00	3.67086674e-03
8.84000000e+00	-3.89144263e-04
8.85000000e+00	-1.84202426e-03
8.86000000e+00	-4.08701826e-03
8.87000000e+00	-7.04727226e-03
8.88000000e+00	-7.36279226e-03
8.89000000e+00	-8.33280226e-03
8.90000000e+00	-8.68187226e-03
8.91000000e+00	-9.49418226e-03
8.92000000e+00	-8.86312226e-03
8.93000000e+00	-7.46199226e-03
8.94000000e+00	-4.70279226e-03
8.95000000e+00	-1.88904426e-03
8.96000000e+00	-1.03579426e-03
8.97000000e+00	2.15210374e-03
8.98000000e+00	3.30539474e-03
8.99000000e+00	4.95263444e-03
9.00000000e+00	8.03525874e-03
9.01000000e+00	9.66062874e-03
9.02000000e+00	9.27648374e-03
9.03000000e+00	1.03268777e-02
9.04000000e+00	1.00170157e-02
9.05000000e+00	8.84811974e-03
9.06000000e+00	6.92191374e-03
9.07000000e+00	6.01141384e-03
9.08000000e+00	3.33197274e-03
9.09000000e+00	-1.64679263e-04
9.10000000e+00	-1.71586226e-03
9.11000000e+00	-3.24482726e-03
9.12000000e+00	-3.91154126e-03
9.13000000e+00	-6.41652226e-03
9.14000000e+00	-7.51828226e-03
9.15000000e+00	-7.10451226e-03
9.16000000e+00	-7.35555226e-03
9.17000000e+00	-6.23377226e-03
9.18000000e+00	-3.88757126e-03
9.19000000e+00	-4.17773226e-03
9.20000000e+00	-2.57291626e-03
9.21000000e+00	-2.89279263e-04
9.22000000e+00	2.76783074e-03
9.23000000e+00	2.98346774e-03
9.24000000e+00	4.28969874e-03
9.25000000e+00	5.45484144e-03
9.26000000e+00	6.48117954e-03
9.27000000e+00	7.08849574e-03
9.28000000e+00	7.46488774e-03
9.29000000e+00	7.40341274e-03
9.30000000e+00	5.57356441e-03
9.31000000e+00	5.00592804e-03
9.32000000e+00	5.16327464e-03
9.33000000e+00	3.14899874e-03
9.34000000e+00	7.02063737e-04
9.35000000e+00	-1.92618263e-04
9.36000000e+00	-2.27633726e-03
9.37000000e+00	-3.14289026e-03
9.38000000e+00	-5.77491226e-03
9.39000000e+00	-6.85799226e-03
9.40000000e+00	-6.96141226e-03
9.41000000e+00	-7.13392226e-03
9.42000000e+00	-8.44249226e-03
9.43000000e+00	-5.99584226e-03
9.44000000e+00	-4.78247226e-03
9.45000000e+00	-4.13580426e-03
9.46000000e+00	-2.92645226e-03
9.47000000e+00	-1.63246426e-03
9.48000000e+00	-2.82643263e-04
9.49000000e+00	2.56617774e-03
9.50000000e+00	4.05441874e-03
9.51000000e+00	4.97763684e-03
9.52000000e+00	5.55679354e-03
9.53000000e+00	6.67355774e-03
9.54000000e+00	6.54014024e-03
9.55000000e+00	6.99759474e-03
9.56000000e+00	6.19808704e-03
9.57000000e+00	5.35123894e-03
9.58000000e+00	3.19143674e-03
9.59000000e+00	9.35753737e-04
9.60000000e+00	-4.46374263e-04
9.61000000e+00	-1.99848626e-03
9.62000000e+00	-3.11106226e-03
9.63000000e+00	-3.86877626e-03
9.64000000e+00	-3.73651526e-03
9.65000000e+00	-5.20217226e-03
9.66000000e+00	-5.00462226e-03
9.67000000e+00	-5.02944226e-03
9.68000000e+00	-5.18000226e-03
9.69000000e+00	-4.86266226e-03
9.70000000e+00	-3.13932226e-03
9.71000000e+00	-1.20145726e-03
9.72000000e+00	-1.87802632e-05
9.73000000e+00	-1.33007263e-04
9.74000000e+00	1.02447574e-03
9.75000000e+00	2.63126774e-03
9.76000000e+00	3.74529474e-03
9.77000000e+00	5.46852594e-03
9.78000000e+00	5.94675604e-03
9.79000000e+00	5.07790494e-03
9.80000000e+00	5.55933668e-03
9.81000000e+00	3.42861574e-03
9.82000000e+00	3.68033774e-03
9.83000000e+00	4.62713474e-03
9.84000000e+00	2.29380974e-03
9.85000000e+00	1.66782574e-03
9.86000000e+00	2.44076737e-04
9.87000000e+00	-1.69144926e-03
9.88000000e+00	-2.41117326e-03
9.89000000e+00	-3.88533426e-03
9.90000000e+00	-4.10366626e-03
9.91000000e+00	-4.08480726e-03
9.92000000e+00	-3.91889826e-03
9.93000000e+00	-3.26398126e-03
9.94000000e+00	-3.88236226e-03
9.95000000e+00	-3.09248226e-03
9.96000000e+00	-2.93503126e-03
9.97000000e+00	-1.16247926e-03
9.98000000e+00	7.21547737e-04
9.99000000e+00	1.62954374e-03
1.00000000e+01	1.08984574e-03
1.00100000e+01	2.76169674e-03
1.00200000e+01	4.73909594e-03
1.00300000e+01	3.65226174e-03
1.00400000e+01	4.28331274e-03
1.00500000e+01	5.02941934e-03
1.00600000e+01	4.22077874e-03
1.00700000e+01	2.84657774e-03
1.00800000e+01	2.90020974e-03
1.00900000e+01	2.53628074e-03
1.01000000e+01	9.20982737e-04
1.01100000e+01	-1.09728726e-03
1.01200000e+01	-1.30391426e-03
1.01300000e+01	-1.59964026e-03
1.01400000e+01	-2.79435926e-03
1.01500000e+01	-3.26912026e-03
1.01600000e+01	-4.02437826e-03
1.01700000e+01	-5.70091226e-03
1.01800000e+01	-4.19693726e-03
1.01900000e+01	-3.37532026e-03
1.02000000e+01	-2.83501126e-03
1.02100000e+01	-3.09678026e-03
1.02200000e+01	-2.08646626e-03
1.02300000e+01	-1.14572426e-03
1.02400000e+01	2.72229737e-04
1.02500000e+01	1.25984574e-03
1.02600000e+01	9.86258737e-04
1.02700000e+01	2.36415174e-03
1.02800000e+01	3.63830474e-03
1.02900000e+01	2.97856174e-03
1.03000000e+01	2.65194774e-03
1.03100000e+01	4.03722174e-03
1.03200000e+01	3.79346574e-03
1.03300000e+01	3.30160474e-03
1.03400000e+01	1.66578274e-03
1.03500000e+01	9.76641737e-04
1.03600000e+01	4.28015737e-04
1.03700000e+01	-4.83909263e-04
1.03800000e+01	-1.38126226e-03
1.03900000e+01	-1.95190426e-03
1.04000000e+01	-3.13513126e-03
1.04100000e+01	-4.11629826e-03
1.04200000e+01	-2.79987126e-03
1.04300000e+01	-2.67643526e-03
1.04400000e+01	-3.53738826e-03
1.04500000e+01	-2.23247026e-03
1.04600000e+01	-2.37163426e-03
1.04700000e+01	-1.99344126e-03
1.04800000e+01	-1.89042263e-04
1.04900000e+01	-5.60666263e-04
1.05000000e+01	1.68538474e-03
1.05100000e+01	3.18984274e-03
1.05200000e+01	2.79781774e-03
1.05300000e+01	3.74140174e-03
1.05400000e+01	3.74061674e-03
1.05500000e+01	4.84271944e-03
1.05600000e+01	3.01740874e-03
1.05700000e+01	2.98025374e-03
1.05800000e+01	2.08468674e-03
1.05900000e+01	2.44557274e-03
1.06000000e+01	2.05410374e-03
1.06100000e+01	-3.19082632e-05
1.06200000e+01	8.78447368e-05
1.06300000e+01	5.43317368e-05
1.06400000e+01	-1.33288826e-03
1.06500000e+01	-1.99444426e-03
1.06600000e+01	-2.27806726e-03
1.06700000e+01	-1.96568126e-03
1.06800000e+01	-3.87421126e-03
1.06900000e+01	-2.68412226e-03
1.07000000e+01	-1.13354426e-03
1.07100000e+01	-1.70900326e-03
1.07200000e+01	-1.58531926e-03
1.07300000e+01	-2.84798263e-04
1.07400000e+01	6.75855737e-04
1.07500000e+01	1.56645074e-03
1.07600000e+01	1.09026474e-03
1.07700000e+01	2.06611374e-03
1.07800000e+01	2.39251374e-03
1.07900000e+01	2.38044574e-03
1.08000000e+01	3.21059074e-03
1.08100000e+01	2.79719574e-03
1.08200000e+01	3.65153874e-03
1.08300000e+01	3.19046374e-03
1.08400000e+01	1.98457874e-03
1.08500000e+01	1.08652074e-03
1.08600000e+01	-2.43335263e-04
1.08700000e+01	4.89360737e-04
1.08800000e+01	-6.89009263e-04
1.08900000e+01	-7.48508263e-04
1.09000000e+01	-1.39865526e-03
1.09100000e+01	-2.34426226e-03
1.09200000e+01	-3.18757426e-03
1.09300000e+01	-2.45733526e-03
1.09400000e+01	-1.84211926e-03
1.09500000e+01	-4.01384263e-04
1.09600000e+01	-1.19400926e-03
1.09700000e+01	-1.80402526e-03
1.09800000e+01	-1.87053626e-03
1.09900000e+01	-9.76752263e-04
1.10000000e+01	4.28921737e-04
1.10100000e+01	8.28551737e-04
1.10200000e+01	1.76520674e-03
1.10300000e+01	1.52101474e-03
1.10400000e+01	1.44104574e-03
1.10500000e+01	2.85302574e-03
1.10600000e+01	2.82460074e-03
1.10700000e+01	2.86943974e-03
1.10800000e+01	2.29673074e-03
1.10900000e+01	7.24187737e-04
1.11000000e+01	4.00448737e-04
1.11100000e+01	-3.05675263e-04
1.11200000e+01	1.09497074e-03
1.11300000e+01	1.28509274e-03
1.11400000e+01	-5.44181263e-04
1.11500000e+01	-1.08568526e-03
1.11600000e+01	-1.14657326e-03
1.11700000e+01	-1.18734526e-03
1.11800000e+01	-2.63372026e-03
1.11900000e+01	-3.04516226e-03
1.12000000e+01	-2.26770126e-03
1.12100000e+01	-1.69892526e-03
1.12200000e+01	-1.76921126e-03
1.12300000e+01	-1.81671263e-04
1.12400000e+01	-4.32231263e-04
1.12500000e+01	3.79269737e-04
1.12600000e+01	1.54242274e-03
1.12700000e+01	2.03228674e-03
1.12800000e+01	1.48897274e-03
1.12900000e+01	1.66529474e-03
1.13000000e+01	2.34042874e-03
1.13100000e+01	2.43561574e-03
1.13200000e+01	1.72422174e-03
1.13300000e+01	2.16718974e-03
1.13400000e+01	1.80961674e-03
1.13500000e+01	1.46511474e-03
1.13600000e+01	1.47305374e-03
1.13700000e+01	1.30787474e-03
1.13800000e+01	2.02297737e-04
1.13900000e+01	9.05600737e-04
1.14000000e+01	-5.38157263e-04
1.14100000e+01	1.06549737e-04
1.14200000e+01	-1.05158026e-03
1.14300000e+01	-4.31941263e-04
1.14400000e+01	-8.60445263e-04
1.14500000e+01	-1.13743126e-03
1.14600000e+01	-2.23651263e-04
1.14700000e+01	-2.61392632e-05
1.14800000e+01	-1.88803263e-04
1.14900000e+01	6.11277368e-05
1.15000000e+01	1.06603474e-03
1.15100000e+01	1.32310174e-03
1.15200000e+01	1.56702974e-03
1.15300000e+01	1.30844474e-03
1.15400000e+01	2.24069874e-03
1.15500000e+01	2.08319874e-03
1.15600000e+01	2.38096774e-03
1.15700000e+01	2.28450674e-03
1.15800000e+01	2.91920974e-03
1.15900000e+01	1.43962074e-03
1.16000000e+01	2.47376274e-03
1.16100000e+01	1.48814374e-03
1.16200000e+01	1.49784874e-03
1.16300000e+01	1.01767974e-03
1.16400000e+01	-2.03291263e-04
1.16500000e+01	7.15152737e-04
1.16600000e+01	5.04484737e-04
1.16700000e+01	-7.67829263e-04
1.16800000e+01	4.00373684e-06
1.16900000e+01	-3.95697263e-04
1.17000000e+01	-7.08081263e-04
1.17100000e+01	3.19079737e-04
1.17200000e+01	4.11960737e-04
1.17300000e+01	3.75653737e-04
1.17400000e+01	-6.14623263e-04
1.17500000e+01	1.10786074e-03
1.17600000e+01	7.23366737e-04
1.17700000e+01	1.62973474e-03
1.17800000e+01	1.87224974e-03
1.17900000e+01	1.68454074e-03
1.18000000e+01	1.49745674e-03
1.18100000e+01	1.77292574e-03
1.18200000e+01	1.69741474e-03
1.18300000e+01	1.44784174e-03
1.18400000e+01	2.59046774e-03
1.18500000e+01	2.06393374e-03
1.18600000e+01	1.11642574e-03
1.18700000e+01	1.41583174e-03
1.18800000e+01	-1.77345263e-04
1.18900000e+01	5.06466737e-04
1.19000000e+01	-2.54591263e-04
1.19100000e+01	5.61618737e-04
1.19200000e+01	-4.82132632e-05
1.19300000e+01	-1.18043126e-03
1.19400000e+01	-1.07594026e-03
1.19500000e+01	-5.90250263e-04
1.19600000e+01	-1.59882026e-03
1.19700000e+01	-2.08454626e-03
1.19800000e+01	-1.63207526e-03
1.19900000e+01	-2.65569263e-04
1.20000000e+01	3.18457368e-05
1.20100000e+01	-4.70391263e-04
1.20200000e+01	6.14876737e-04
1.20300000e+01	1.47199474e-03
1.20400000e+01	1.20208174e-03
1.20500000e+01	2.12918974e-03
1.20600000e+01	2.39240174e-03
1.20700000e+01	1.57097374e-03
1.20800000e+01	1.88669074e-03
1.20900000e+01	2.29458074e-03
1.21000000e+01	1.07985574e-03
1.21100000e+01	1.33519737e-04
1.21200000e+01	-4.62795263e-04
1.21300000e+01	8.42799737e-04
1.21400000e+01	6.28549737e-04
1.21500000e+01	2.15246737e-04
1.21600000e+01	1.01332074e-03
1.21700000e+01	1.12786737e-04
1.21800000e+01	-3.13386263e-04
1.21900000e+01	-1.93511026e-03
1.22000000e+01	-7.15725263e-04
1.22100000e+01	-3.27738263e-04
1.22200000e+01	-5.76526316e-06
1.22300000e+01	9.02527368e-05
1.22400000e+01	-1.47250263e-04
1.22500000e+01	5.89137737e-04
1.22600000e+01	-7.22282632e-05
1.22700000e+01	-1.71130263e-04
1.22800000e+01	5.87139737e-04
1.22900000e+01	2.14317274e-03
1.23000000e+01	1.96253274e-03
1.23100000e+01	1.70406074e-03
1.23200000e+01	1.42327074e-03
1.23300000e+01	1.35006174e-03
1.23400000e+01	1.93829674e-03
1.23500000e+01	1.06654974e-03
1.23600000e+01	9.18224737e-04
1.23700000e+01	1.36280074e-03
1.23800000e+01	9.26649737e-04
1.23900000e+01	1.29133737e-04
1.24000000e+01	1.01116874e-03
1.24100000e+01	1.12329474e-03
1.24200000e+01	-4.85755263e-04
1.24300000e+01	3.27074737e-04
1.24400000e+01	7.41903737e-04
1.24500000e+01	-3.14243263e-04
1.24600000e+01	-6.07143263e-04
1.24700000e+01	1.02507174e-03
1.24800000e+01	6.67682737e-04
1.24900000e+01	2.66436737e-04
1.25000000e+01	-3.76172632e-05
1.25100000e+01	2.01898737e-04
1.25200000e+01	2.11234737e-04
1.25300000e+01	7.18159737e-04
1.25400000e+01	7.21760737e-04
1.25500000e+01	1.15187074e-03
1.25600000e+01	7.41077737e-04
1.25700000e+01	1.06847574e-03
1.25800000e+01	1.96947674e-03
1.25900000e+01	2.01988774e-03
1.26000000e+01	2.39879174e-03
1.26100000e+01	7.85924737e-04
1.26200000e+01	1.07312074e-03
1.26300000e+01	6.71607737e-04
1.26400000e+01	5.53426737e-04
1.26500000e+01	4.16535737e-04
1.26600000e+01	7.10505737e-04
1.26700000e+01	7.55495737e-04
1.26800000e+01	9.77085737e-04
1.26900000e+01	-1.96074263e-04
1.27000000e+01	-1.05359826e-03
1.27100000e+01	-5.73304263e-04
1.27200000e+01	4.30544737e-04
1.27300000e+01	-1.19155126e-03
1.27400000e+01	-6.75782263e-04
1.27500000e+01	-4.09299263e-04
1.27600000e+01	1.95985737e-04
1.27700000e+01	-4.90797263e-04
1.27800000e+01	5.98895737e-04
1.27900000e+01	1.14735074e-03
1.28000000e+01	4.67790737e-04
1.28100000e+01	1.81430474e-03
1.28200000e+01	4.99407737e-04
1.28300000e+01	1.13607274e-03
1.28400000e+01	1.12600074e-03
1.28500000e+01	2.60340737e-04
1.28600000e+01	8.11805737e-04
1.28700000e+01	2.13014274e-03
1.28800000e+01	1.46873774e-03
1.28900000e+01	7.40723737e-04
1.29000000e+01	-4.21417263e-04
1.29100000e+01	3.63247368e-05
1.29200000e+01	4.67761737e-04
1.29300000e+01	1.05341474e-03
1.29400000e+01	1.29061674e-03
1.29500000e+01	8.38600737e-04
1.29600000e+01	8.59599737e-04
1.29700000e+01	4.00912737e-04
1.29800000e+01	1.18456474e-03
1.29900000e+01	-5.58620263e-04
1.30000000e+01	1.58664737e-04
1.30100000e+01	-4.50433263e-04
1.30200000e+01	4.33352737e-04
1.30300000e+01	1.53067274e-03
1.30400000e+01	1.17366774e-03
1.30500000e+01	-1.79132263e-04
1.30600000e+01	-1.99602263e-04
1.30700000e+01	9.29789737e-04
1.30800000e+01	1.15852474e-03
1.30900000e+01	2.21438737e-04
1.31000000e+01	6.50318737e-04
1.31100000e+01	1.52314374e-03
1.31200000e+01	9.69164737e-04
1.31300000e+01	3.46617368e-05
1.31400000e+01	-1.25608126e-03
1.31500000e+01	8.76407368e-05
1.31600000e+01	3.39768737e-04
1.31700000e+01	-2.02934426e-03
1.31800000e+01	-4.23486263e-04
1.31900000e+01	1.07886774e-03
1.32000000e+01	2.51664737e-04
1.32100000e+01	-7.05514263e-04
1.32200000e+01	-8.17614263e-04
1.32300000e+01	-5.36400263e-04
1.32400000e+01	-1.35732826e-03
1.32500000e+01	-1.01527726e-03
1.32600000e+01	-4.08448263e-04
1.32700000e+01	5.77347368e-05
1.32800000e+01	-7.55406263e-04
1.32900000e+01	-6.81035263e-04
1.33000000e+01	-8.02293263e-04
1.33100000e+01	-5.12132632e-05
1.33200000e+01	8.72773737e-04
1.33300000e+01	4.19144737e-04
1.33400000e+01	-1.53635226e-03
1.33500000e+01	2.36734737e-04
1.33600000e+01	1.13671074e-03
1.33700000e+01	1.65090737e-04
1.33800000e+01	-6.95781263e-04
1.33900000e+01	7.29389737e-04
1.34000000e+01	7.40662737e-04
1.34100000e+01	1.20532474e-03
1.34200000e+01	8.64696737e-04
1.34300000e+01	2.07772737e-04
1.34400000e+01	1.40046674e-03
1.34500000e+01	1.06472074e-03
1.34600000e+01	9.22265737e-04
1.34700000e+01	-1.92039263e-04
1.34800000e+01	-1.89565263e-04
1.34900000e+01	1.33893974e-03
1.35000000e+01	-3.57212263e-04
1.35100000e+01	2.07584574e-03
1.35200000e+01	2.00372874e-03
1.35300000e+01	2.49113374e-03
1.35400000e+01	1.95560974e-03
1.35500000e+01	2.40982374e-03
1.35600000e+01	2.42373274e-03
1.35700000e+01	3.42141674e-03
1.35800000e+01	4.43251174e-03
1.35900000e+01	3.49482374e-03
1.36000000e+01	4.10856674e-03
1.36100000e+01	3.28834274e-03
1.36200000e+01	3.88698174e-03
1.36300000e+01	4.32938274e-03
1.36400000e+01	3.72799274e-03
1.36500000e+01	3.48266074e-03
1.36600000e+01	3.21849374e-03
1.36700000e+01	3.36714674e-03
1.36800000e+01	2.96965974e-03
1.36900000e+01	3.78308474e-03
1.37000000e+01	3.62844574e-03
1.37100000e+01	3.08664874e-03
1.37200000e+01	2.98309174e-03
1.37300000e+01	3.27178874e-03
1.37400000e+01	3.05784874e-03
1.37500000e+01	2.41896374e-03
1.37600000e+01	1.10060174e-03
1.37700000e+01	2.36115474e-03
1.37800000e+01	1.87665674e-03
1.37900000e+01	1.72860474e-03
1.38000000e+01	1.34822274e-03
1.38100000e+01	1.86457974e-03
1.38200000e+01	2.43964174e-03
1.38300000e+01	1.59478174e-03
1.38400000e+01	1.78977074e-03
1.38500000e+01	-2.77246263e-04
1.38600000e+01	1.64767737e-04
1.38700000e+01	-1.16746526e-03
1.38800000e+01	4.65820737e-04
1.38900000e+01	1.76350737e-04
1.39000000e+01	-4.82363263e-04
1.39100000e+01	-1.30257026e-03
1.39200000e+01	-9.62900263e-04
1.39300000e+01	-1.13838526e-03
1.39400000e+01	-9.38227263e-04
1.39500000e+01	-1.63237426e-03
1.39600000e+01	-1.86643226e-03
1.39700000e+01	-1.62864626e-03
1.39800000e+01	-1.40007126e-03
1.39900000e+01	-1.74318926e-03
1.40000000e+01	-2.36231126e-03
1.40100000e+01	-2.09388026e-03
1.40200000e+01	-1.82815326e-03
1.40300000e+01	-1.71464026e-03
1.40400000e+01	-1.90508226e-03
1.40500000e+01	-3.27711326e-03
1.40600000e+01	-4.30424726e-03
1.40700000e+01	-2.08016026e-03
1.40800000e+01	-1.43533226e-03
1.40900000e+01	-1.37129226e-03
1.41000000e+01	-9.53530263e-04
1.41100000e+01	-5.51262263e-04
1.41200000e+01	-6.19408263e-04
1.41300000e+01	-2.70942263e-04
1.41400000e+01	5.36955737e-04
1.41500000e+01	1.54032774e-03
1.41600000e+01	6.10483737e-04
1.41700000e+01	1.35636274e-03
1.41800000e+01	1.56123474e-03
1.41900000e+01	2.00669574e-03
1.42000000e+01	2.62867274e-03
1.42100000e+01	2.14999874e-03
1.42200000e+01	1.39208374e-03
1.42300000e+01	1.14642874e-03
1.42400000e+01	1.05606474e-03
1.42500000e+01	9.20645737e-04
1.42600000e+01	-2.14060263e-04
1.42700000e+01	1.08589674e-03
1.42800000e+01	5.38684737e-04
1.42900000e+01	7.78774737e-04
1.43000000e+01	6.65192737e-04
1.43100000e+01	8.75360737e-04
1.43200000e+01	1.83069974e-03
1.43300000e+01	1.22342374e-03
1.43400000e+01	1.16232874e-03
1.43500000e+01	1.96702074e-03
1.43600000e+01	2.21126874e-03
1.43700000e+01	3.81780474e-03
1.43800000e+01	3.51861074e-03
1.43900000e+01	2.02591874e-03
1.44000000e+01	1.93081474e-03
1.44100000e+01	1.24626974e-03
1.44200000e+01	1.52813874e-03
1.44300000e+01	1.24830674e-03
1.44400000e+01	1.69115574e-03
1.44500000e+01	5.41741737e-04
1.44600000e+01	3.81297737e-04
1.44700000e+01	1.11337368e-05
1.44800000e+01	3.74247737e-04
1.44900000e+01	-1.55156226e-03
1.45000000e+01	-3.02192926e-03
1.45100000e+01	-1.31083726e-03
1.45200000e+01	-2.46828926e-03
1.45300000e+01	-2.87312226e-03
1.45400000e+01	-3.35529026e-03
1.45500000e+01	-2.61034426e-03
1.45600000e+01	-2.01341026e-03
1.45700000e+01	-1.78883726e-03
1.45800000e+01	-2.68741263e-04
1.45900000e+01	-9.90642263e-04
1.46000000e+01	-8.31841263e-04
1.46100000e+01	-1.34179263e-04
1.46200000e+01	8.69299737e-04
1.46300000e+01	4.23515737e-04
1.46400000e+01	5.27859737e-04
1.46500000e+01	1.92107674e-03
1.46600000e+01	2.73791874e-03
1.46700000e+01	7.96042737e-04
1.46800000e+01	4.04181737e-04
1.46900000e+01	3.56017737e-04
1.47000000e+01	5.58761737e-04
1.47100000e+01	8.97514737e-04
1.47200000e+01	1.19648674e-03
1.47300000e+01	-1.37612263e-04
1.47400000e+01	-7.01459263e-04
1.47500000e+01	-2.06676263e-04
1.47600000e+01	-4.06991263e-04
1.47700000e+01	-8.51662263e-04
1.47800000e+01	1.50757368e-05
1.47900000e+01	3.74712737e-04
1.48000000e+01	4.67580737e-04
1.48100000e+01	1.82922374e-03
1.48200000e+01	8.29433737e-04
1.48300000e+01	1.12208374e-03
1.48400000e+01	2.14597774e-03
1.48500000e+01	2.88130474e-03
1.48600000e+01	2.89724074e-03
1.48700000e+01	2.82508774e-03
1.48800000e+01	2.58819274e-03
1.48900000e+01	2.79984974e-03
1.49000000e+01	2.18202974e-03
1.49100000e+01	1.92958774e-03
1.49200000e+01	1.42135074e-03
1.49300000e+01	2.23745674e-03
1.49400000e+01	2.50084374e-03
1.49500000e+01	1.64122374e-03
1.49600000e+01	-3.37163263e-04
1.49700000e+01	8.78307368e-05
1.49800000e+01	1.05320174e-03
1.49900000e+01	-1.69241263e-04
1.50000000e+01	-7.82260263e-04
1.50100000e+01	-1.17134326e-03
1.50200000e+01	-2.44102726e-03
1.50300000e+01	-1.32029426e-03
1.50400000e+01	-2.03431126e-03
1.50500000e+01	-1.02947526e-03
1.50600000e+01	-1.44617826e-03
1.50700000e+01	-8.03173263e-04
1.50800000e+01	8.13113737e-04
1.50900000e+01	8.03887737e-04
1.51000000e+01	7.73859737e-04
1.51100000e+01	2.48764874e-03
1.51200000e+01	1.95762474e-03
1.51300000e+01	2.37561574e-03
1.51400000e+01	2.51772474e-03
1.51500000e+01	8.96874737e-04
1.51600000e+01	1.96498674e-03
1.51700000e+01	1.28826174e-03
1.51800000e+01	2.08626774e-03
1.51900000e+01	1.95758374e-03
1.52000000e+01	8.51559737e-04
1.52100000e+01	1.01626774e-03
1.52200000e+01	9.97866737e-04
1.52300000e+01	5.62288737e-04
1.52400000e+01	-5.74756263e-04
1.52500000e+01	-1.28326126e-03
1.52600000e+01	-1.40570226e-03
1.52700000e+01	3.48048737e-04
1.52800000e+01	4.33747737e-04
1.52900000e+01	-4.61812632e-05
1.53000000e+01	-6.13003263e-04
1.53100000e+01	2.15145737e-04
1.53200000e+01	1.57534474e-03
1.53300000e+01	1.02448774e-03
1.53400000e+01	1.72989474e-03
1.53500000e+01	9.65589737e-04
1.53600000e+01	6.43869737e-04
1.53700000e+01	2.48736674e-03
1.53800000e+01	2.44378474e-03
1.53900000e+01	2.19808074e-03
1.54000000e+01	2.74681474e-03
1.54100000e+01	2.13907674e-03
1.54200000e+01	1.53545374e-03
1.54300000e+01	1.27571774e-03
1.54400000e+01	7.89659737e-04
1.54500000e+01	2.90188737e-04
1.54600000e+01	6.22119737e-04
1.54700000e+01	-3.75615263e-04
1.54800000e+01	-1.06719263e-04
1.54900000e+01	-9.77253263e-04
1.55000000e+01	-9.65493263e-04
1.55100000e+01	-8.55741263e-04
1.55200000e+01	-1.91503926e-03
1.55300000e+01	-1.35412726e-03
1.55400000e+01	-1.22190826e-03
1.55500000e+01	-1.21879826e-03
1.55600000e+01	1.99444737e-04
1.55700000e+01	5.66736737e-04
1.55800000e+01	3.43463737e-04
1.55900000e+01	-8.28883263e-04
1.56000000e+01	-1.89630263e-04
1.56100000e+01	1.27232274e-03
1.56200000e+01	8.32689737e-04
1.56300000e+01	1.20962074e-03
1.56400000e+01	7.40265737e-04
1.56500000e+01	3.25875774e-03
1.56600000e+01	3.37398274e-03
1.56700000e+01	2.14098674e-03
1.56800000e+01	2.48868674e-03
1.56900000e+01	2.49356674e-03
1.57000000e+01	2.66616774e-03
1.57100000e+01	-1.61218263e-04
1.57200000e+01	8.97277368e-05
1.57300000e+01	4.08699737e-04
1.57400000e+01	7.53423737e-04
1.57500000e+01	-1.96478263e-04
1.57600000e+01	7.25267368e-05
1.57700000e+01	-3.45630263e-04
1.57800000e+01	1.31184737e-04
1.57900000e+01	3.69793737e-04
1.58000000e+01	1.16899674e-03
1.58100000e+01	1.40570474e-03
1.58200000e+01	1.01672274e-03
1.58300000e+01	1.63481274e-03
1.58400000e+01	1.75924674e-03
1.58500000e+01	1.40728574e-03
1.58600000e+01	1.71059874e-03
1.58700000e+01	2.70087074e-03
1.58800000e+01	2.01513774e-03
1.58900000e+01	1.97981574e-03
1.59000000e+01	2.27015474e-03
1.59100000e+01	2.17093674e-03
1.59200000e+01	2.57436374e-03
1.59300000e+01	1.18551074e-03
1.59400000e+01	8.14085737e-04
1.59500000e+01	-1.53637263e-04
1.59600000e+01	-5.60035263e-04
