# Supplementary material for: Observation of angular momentum transfer among crystal lattice modes
Source: Nat Phys. 2026 May 12;22(7):1100–6. doi: 10.1038/s41567-026-03274-8 (PMC13423836; doi:10.1038/s41567-026-03274-8)
Supplement: Supplementary file 13 — Source data for Extended Data Fig. 4a–m. [file 41567_2026_3274_MOESM13_ESM.zip › extended_fig4j_filtered_Eg_spectrum_LCP-THz_probe0.txt]

Fourier-filtered Eg phonon contribution in Bi2Se3 after LCP THz excitation at probe pulse 0 degrees
Frequency (THz)	Spectrum (a.u.)
-4.99686913e+01	-3.47803875e-104-1.31969959e-103i
-4.99060739e+01	1.40922164e-103+9.27876964e-104i
-4.98434565e+01	-2.13309184e-103+3.57116553e-104i
-4.97808391e+01	4.85114646e-104-2.55862191e-103i
-4.97182217e+01	5.08800711e-103-6.21423747e-104i
-4.96556043e+01	-1.74784534e-103+1.00234923e-102i
-4.95929869e+01	-9.83086240e-103+5.32173923e-103i
-4.95303694e+01	-3.99859544e-103-2.39207924e-102i
-4.94677520e+01	1.78156057e-102+3.62814683e-103i
-4.94051346e+01	-2.29518848e-102-8.47695097e-103i
-4.93425172e+01	3.15365366e-102+1.63395965e-103i
-4.92798998e+01	3.19915656e-102+3.56221443e-102i
-4.92172824e+01	-2.08587772e-102+1.64956098e-102i
-4.91546650e+01	-5.49598066e-102-4.86151235e-102i
-4.90920476e+01	2.50419414e-102+9.13012531e-102i
-4.90294302e+01	-1.26563253e-101+7.00220119e-102i
-4.89668128e+01	-9.12528988e-102-3.82816072e-101i
-4.89041954e+01	3.55186332e-101+1.53742386e-102i
-4.88415780e+01	3.40488216e-101+4.25291898e-101i
-4.87789606e+01	-1.22044365e-100-2.27577061e-101i
-4.87163431e+01	7.87051153e-101-5.82758675e-101i
-4.86537257e+01	1.00151371e-100+1.42182388e-100i
-4.85911083e+01	-1.65226976e-100-5.77945048e-101i
-4.85284909e+01	-4.53767597e-101-1.88317500e-100i
-4.84658735e+01	3.75163166e-100+1.99465721e-100i
-4.84032561e+01	-4.41340087e-100+3.51214595e-100i
-4.83406387e+01	-1.90472089e-101-4.98732549e-100i
-4.82780213e+01	6.35547623e-100-4.93950538e-100i
-4.82154039e+01	-1.27986160e-99+1.18552080e-99i
-4.81527865e+01	3.87013119e-100-1.10906911e-99i
-4.80901691e+01	2.70660890e-99+3.16752923e-100i
-4.80275517e+01	-2.25121317e-99+2.16873453e-99i
-4.79649343e+01	-2.63838314e-99-3.28140685e-99i
-4.79023168e+01	-1.55758099e-99+2.11363716e-99i
-4.78396994e+01	6.24432174e-99-6.41322578e-99i
-4.77770820e+01	8.60506826e-99+5.18428838e-99i
-4.77144646e+01	-1.61920304e-98+2.29781576e-99i
-4.76518472e+01	3.41138258e-99-1.47417601e-98i
-4.75892298e+01	2.92025943e-98+3.92724733e-98i
-4.75266124e+01	-4.53885469e-98-3.07573044e-98i
-4.74639950e+01	2.36911745e-98+3.59158850e-98i
-4.74013776e+01	-5.45148481e-98-3.06449121e-98i
-4.73387602e+01	4.70645240e-98-5.42879440e-98i
-4.72761428e+01	3.19314729e-98+3.99700429e-98i
-4.72135254e+01	-1.09322813e-97+8.67366430e-98i
-4.71509080e+01	2.98688411e-98-3.04004645e-97i
-4.70882905e+01	5.74469156e-97+6.71260676e-98i
-4.70256731e+01	-5.70721841e-97+1.03961159e-96i
-4.69630557e+01	-9.32598685e-97-1.23597925e-96i
-4.69004383e+01	2.15808777e-96-4.96154920e-97i
-4.68378209e+01	-8.35062033e-97+2.50998649e-96i
-4.67752035e+01	-3.01565409e-96-1.12329774e-96i
-4.67125861e+01	3.75645404e-96-3.73389970e-96i
-4.66499687e+01	1.58973250e-96+5.88185825e-96i
-4.65873513e+01	-6.53845076e-96-1.58863466e-96i
-4.65247339e+01	2.10366262e-96-4.63412403e-96i
-4.64621165e+01	6.02305152e-96+1.05881216e-96i
-4.63994991e+01	-2.42980846e-96+7.32719489e-96i
-4.63368817e+01	-1.08336351e-95-6.75653742e-96i
-4.62742642e+01	2.09001694e-95+7.19694661e-96i
-4.62116468e+01	-1.75401285e-95-6.75743143e-96i
-4.61490294e+01	1.01121646e-95-2.24655515e-96i
-4.60864120e+01	-2.84494081e-95-5.56228341e-96i
-4.60237946e+01	2.86322435e-95+3.23878322e-95i
-4.59611772e+01	-4.27939655e-96-1.35887398e-95i
-4.58985598e+01	-2.06509493e-95-1.03048509e-94i
-4.58359424e+01	1.11859504e-94+1.55414658e-94i
-4.57733250e+01	-1.38306222e-94-1.02152114e-94i
-4.57107076e+01	-8.60033848e-95+1.94435164e-94i
-4.56480902e+01	2.22239325e-94-3.64704531e-94i
-4.55854728e+01	-1.26562142e-94+8.97625759e-95i
-4.55228554e+01	1.76914336e-94+2.10070667e-94i
-4.54602379e+01	7.33846629e-94-2.95342059e-94i
-4.53976205e+01	-1.31305635e-93+1.50971776e-93i
-4.53350031e+01	-2.66158096e-93-1.24049445e-93i
-4.52723857e+01	5.66987793e-93-1.94663712e-93i
-4.52097683e+01	8.19334214e-94+2.96335379e-93i
-4.51471509e+01	-1.21631307e-92-1.63561548e-93i
-4.50845335e+01	1.10731447e-92-3.44023929e-93i
-4.50219161e+01	6.12056618e-93+7.28171958e-93i
-4.49592987e+01	-9.56894208e-93-7.63039112e-95i
-4.48966813e+01	-5.23198352e-93-1.10773078e-92i
-4.48340639e+01	9.61924225e-93+1.60106859e-92i
-4.47714465e+01	-7.68994517e-93-2.00624533e-92i
-4.47088291e+01	3.37356702e-92+1.85836965e-92i
-4.46462116e+01	-6.48701777e-92+4.45819987e-92i
-4.45835942e+01	1.74956355e-92-1.15874526e-91i
-4.45209768e+01	4.05220135e-92+3.98975830e-92i
-4.44583594e+01	-6.04536989e-92+1.18608083e-91i
-4.43957420e+01	1.10995755e-91-1.85079996e-91i
-4.43331246e+01	-3.08379385e-92+8.50012729e-92i
-4.42705072e+01	-3.18911567e-91-1.49021287e-92i
-4.42078898e+01	3.71002653e-91+9.21120925e-92i
-4.41452724e+01	4.25028792e-91-4.19857235e-91i
-4.40826550e+01	-3.81903102e-91+7.09343405e-91i
-4.40200376e+01	-8.71113456e-91+4.16665350e-91i
-4.39574202e+01	-3.43501169e-91-1.89736079e-90i
-4.38948028e+01	4.45657357e-90+4.91934955e-91i
-4.38321853e+01	-6.06856336e-90+6.34966176e-90i
-4.37695679e+01	-2.46060071e-90-1.22489786e-89i
-4.37069505e+01	1.09315041e-89-7.08157390e-92i
-4.36443331e+01	4.67076866e-91+1.57176691e-89i
-4.35817157e+01	-1.60483863e-89-7.97105220e-90i
-4.35190983e+01	1.43540022e-89-7.27351314e-90i
-4.34564809e+01	1.40245513e-89+4.56928182e-90i
-4.33938635e+01	-5.33895338e-89+1.73834317e-89i
-4.33312461e+01	5.15347713e-89-3.30972121e-89i
-4.32686287e+01	1.59739599e-89+2.94765052e-89i
-4.32060113e+01	-8.22323367e-89-8.84376558e-90i
-4.31433939e+01	6.44024486e-89-4.86516684e-89i
-4.30807765e+01	6.81562113e-89+6.48031449e-89i
-4.30181590e+01	-1.28082368e-88+2.61553817e-88i
-4.29555416e+01	-2.45568348e-88-5.29026654e-88i
-4.28929242e+01	6.21580362e-88-2.24710913e-88i
-4.28303068e+01	-1.22829229e-88+1.01768028e-87i
-4.27676894e+01	-5.06098749e-88-7.64425687e-89i
-4.27050720e+01	4.17307444e-88-1.08535635e-87i
-4.26424546e+01	2.67238400e-88+1.01050997e-87i
-4.25798372e+01	-1.78589959e-87+7.92474912e-88i
-4.25172198e+01	6.24315508e-88-2.75565074e-87i
-4.24546024e+01	1.82453796e-87+1.06887562e-88i
-4.23919850e+01	4.40373925e-88+4.93776945e-87i
-4.23293676e+01	-7.18232381e-87-6.46527285e-87i
-4.22667502e+01	7.20441718e-87-4.53484779e-87i
-4.22041327e+01	1.15597118e-86+1.66799436e-86i
-4.21415153e+01	-2.67284353e-86-9.87802137e-87i
-4.20788979e+01	2.06828857e-86-1.28688833e-86i
-4.20162805e+01	5.23298538e-87+2.67368693e-86i
-4.19536631e+01	2.27927519e-87+9.46582159e-87i
-4.18910457e+01	-3.09022825e-86+2.48759369e-86i
-4.18284283e+01	-8.20710188e-86-8.11957671e-86i
-4.17658109e+01	6.91611209e-86-6.12094176e-86i
-4.17031935e+01	1.17291467e-85+3.86733875e-86i
-4.16405761e+01	1.35880903e-85+1.44536387e-85i
-4.15779587e+01	-4.35989630e-85+5.73388399e-86i
-4.15153413e+01	1.96093092e-85-3.04870787e-85i
-4.14527239e+01	-5.55756962e-86+2.36602634e-85i
-4.13901064e+01	-2.04264094e-85-1.17513607e-85i
-4.13274890e+01	4.80437834e-85-4.31001808e-85i
-4.12648716e+01	1.05526719e-84-4.01080343e-86i
-4.12022542e+01	-3.27015731e-85+1.18135383e-84i
-4.11396368e+01	-3.20170705e-84+1.88158685e-84i
-4.10770194e+01	1.63416223e-84-3.52630539e-84i
-4.10144020e+01	4.55023594e-84+2.04439198e-84i
-4.09517846e+01	-1.11110028e-83+3.39182210e-84i
-4.08891672e+01	2.26272472e-84-1.92648911e-83i
-4.08265498e+01	1.34123091e-83+1.51836495e-83i
-4.07639324e+01	-6.96940183e-85+2.23361372e-83i
-4.07013150e+01	-2.79878173e-83-4.34782578e-83i
-4.06386976e+01	3.03232656e-83-8.57822665e-84i
-4.05760802e+01	1.91637653e-83+6.29495680e-83i
-4.05134627e+01	-4.51265443e-83+2.50564437e-83i
-4.04508453e+01	-2.17990693e-83-1.11184847e-82i
-4.03882279e+01	1.23193319e-82-4.43701238e-83i
-4.03256105e+01	-4.36721474e-83+3.25257106e-82i
-4.02629931e+01	-3.09233262e-82-1.53596754e-82i
-4.02003757e+01	1.17287002e-82-2.01853620e-82i
-4.01377583e+01	3.85844494e-82-4.26324135e-82i
-4.00751409e+01	-9.85005091e-83+1.02707832e-81i
-4.00125235e+01	-4.35362095e-82-2.81626870e-82i
-3.99499061e+01	9.74563776e-82-1.02453482e-81i
-3.98872887e+01	-1.01461302e-82+1.35808752e-81i
-3.98246713e+01	-2.28652258e-81+1.32559492e-81i
-3.97620539e+01	-6.15715344e-83-2.04317231e-81i
-3.96994364e+01	7.33019287e-82-2.29056340e-81i
-3.96368190e+01	5.70529171e-81-3.53936931e-81i
-3.95742016e+01	-3.59050050e-81+1.00454351e-80i
-3.95115842e+01	-3.22997677e-81-4.53624709e-81i
-3.94489668e+01	9.40238067e-81+9.68498130e-82i
-3.93863494e+01	4.08034016e-81+2.33000019e-80i
-3.93237320e+01	-4.65696621e-80-3.09596624e-80i
-3.92611146e+01	3.78762565e-80-2.84715089e-80i
-3.91984972e+01	5.68056642e-81+6.40340162e-80i
-3.91358798e+01	-4.73235142e-80-3.12670511e-80i
-3.90732624e+01	1.73406619e-79-6.71685891e-80i
-3.90106450e+01	-1.55525589e-79+2.17619343e-79i
-3.89480276e+01	-2.43628284e-79-1.51399471e-79i
-3.88854101e+01	3.60986932e-79-1.99990544e-79i
-3.88227927e+01	2.77716993e-79+2.90737882e-79i
-3.87601753e+01	-7.38958523e-79+5.85425280e-80i
-3.86975579e+01	2.35553226e-79-7.79832419e-79i
-3.86349405e+01	8.92721854e-79+1.20063438e-78i
-3.85723231e+01	-1.23303210e-78+2.72777257e-79i
-3.85097057e+01	3.92838069e-79-1.92538352e-78i
-3.84470883e+01	1.02013912e-78+5.24996133e-79i
-3.83844709e+01	-2.74031320e-78+4.22264141e-78i
-3.83218535e+01	-7.74749025e-79-4.61013336e-78i
-3.82592361e+01	6.18225566e-78-5.22084542e-78i
-3.81966187e+01	-1.76950768e-78+1.13229433e-77i
-3.81340013e+01	-1.21162681e-77-1.77165911e-78i
-3.80713838e+01	1.01002379e-77-1.65293779e-77i
-3.80087664e+01	1.67747437e-77+9.18124144e-78i
-3.79461490e+01	-1.65628695e-78+1.34947125e-77i
-3.78835316e+01	-3.17063722e-77+4.85203747e-78i
-3.78209142e+01	-1.04596089e-77+7.17624980e-78i
-3.77582968e+01	7.78558452e-79-6.40772287e-77i
-3.76956794e+01	1.34222487e-76-1.23148761e-77i
-3.76330620e+01	-1.58794362e-76+2.15710080e-76i
-3.75704446e+01	-1.02270901e-76-2.29519932e-76i
-3.75078272e+01	2.44080410e-76-1.10179740e-76i
-3.74452098e+01	3.55633503e-77+2.49859523e-76i
-3.73825924e+01	-1.95751503e-77+8.86887242e-77i
-3.73199750e+01	-4.79183115e-76-2.81257819e-76i
-3.72573575e+01	5.78801081e-76-4.93584113e-76i
-3.71947401e+01	3.58292319e-76+1.19280837e-75i
-3.71321227e+01	-5.79217872e-76+1.16365898e-75i
-3.70695053e+01	-1.62182585e-75-2.53819050e-75i
-3.70068879e+01	2.09554010e-75-1.59479370e-75i
-3.69442705e+01	-1.11160246e-75+2.28337511e-75i
-3.68816531e+01	1.85410621e-75+1.63140667e-75i
-3.68190357e+01	3.43216773e-76+8.67303153e-76i
-3.67564183e+01	-7.22567798e-77-8.00016583e-75i
-3.66938009e+01	-5.01331092e-75+6.20869925e-75i
-3.66311835e+01	2.72739298e-75-2.82799957e-75i
-3.65685661e+01	6.38429486e-75+9.72067705e-75i
-3.65059487e+01	9.10036392e-75-6.55886718e-75i
-3.64433312e+01	-1.40224051e-74+1.80644648e-74i
-3.63807138e+01	-4.83809471e-74-1.37619000e-74i
-3.63180964e+01	4.73091622e-74+1.07156278e-74i
-3.62554790e+01	-2.52117776e-74-4.86287679e-74i
-3.61928616e+01	1.00366176e-74-1.34594752e-74i
-3.61302442e+01	-1.01307176e-73-4.12378466e-74i
-3.60676268e+01	2.65061938e-73-8.26287929e-74i
-3.60050094e+01	4.38973222e-73+5.79095023e-73i
-3.59423920e+01	-1.10771187e-72-6.66648066e-73i
-3.58797746e+01	6.92534866e-73+2.35194418e-73i
-3.58171572e+01	8.25122069e-74+1.29085806e-72i
-3.57545398e+01	-2.04844832e-72-1.52778699e-72i
-3.56919224e+01	1.10772364e-72-1.30879088e-72i
-3.56293049e+01	4.02165302e-72+9.01016523e-73i
-3.55666875e+01	-5.46581980e-72+5.62802017e-73i
-3.55040701e+01	2.30960626e-72-1.81897511e-72i
-3.54414527e+01	7.76245614e-72+1.66624786e-72i
-3.53788353e+01	-1.36132503e-71+1.09875347e-71i
-3.53162179e+01	8.79358072e-73-1.90031357e-71i
-3.52536005e+01	2.22947071e-71+1.15568618e-71i
-3.51909831e+01	-3.81966559e-71+1.48974201e-71i
-3.51283657e+01	1.65189811e-71-5.12552425e-71i
-3.50657483e+01	1.64965020e-71+4.00794529e-71i
-3.50031309e+01	-8.02500825e-72+3.21587709e-71i
-3.49405135e+01	-5.75910990e-71-1.08754891e-70i
-3.48778961e+01	1.53927095e-70+6.02304323e-71i
-3.48152786e+01	-6.92907342e-71+1.86886575e-70i
-3.47526612e+01	-2.97807541e-70-2.85992291e-70i
-3.46900438e+01	4.37690973e-70+2.70540229e-71i
-3.46274264e+01	-9.17266309e-71+2.44309046e-70i
-3.45648090e+01	-4.35965558e-70-2.83181749e-70i
-3.45021916e+01	2.35198300e-70-4.92202820e-70i
-3.44395742e+01	1.26667225e-69+1.11919594e-69i
-3.43769568e+01	-1.24284847e-69-8.14423973e-71i
-3.43143394e+01	-6.30730451e-70-1.09950766e-69i
-3.42517220e+01	4.65156151e-70+1.52516318e-69i
-3.41891046e+01	1.15894847e-69+9.74999660e-73i
-3.41264872e+01	-1.90905256e-69+1.03835673e-70i
-3.40638698e+01	-2.43438374e-69-7.55252721e-69i
-3.40012523e+01	8.36066762e-69+5.59384259e-69i
-3.39386349e+01	-1.81287291e-69+4.56335213e-69i
-3.38760175e+01	3.36844586e-70+1.19557328e-68i
-3.38134001e+01	-4.88485238e-69-3.48770833e-68i
-3.37507827e+01	-7.64668680e-69+4.02017497e-68i
-3.36881653e+01	-7.20317903e-69-1.77699038e-68i
-3.36255479e+01	1.78675358e-68-1.19211276e-68i
-3.35629305e+01	-2.24109922e-68-2.94301318e-68i
-3.35003131e+01	5.52818002e-68+2.01960731e-68i
-3.34376957e+01	-4.94090873e-68+1.48028304e-67i
-3.33750783e+01	-6.36873564e-68-3.66223541e-67i
-3.33124609e+01	3.71744292e-67+1.98038337e-67i
-3.32498435e+01	-4.81011266e-67+3.59189147e-67i
-3.31872260e+01	3.42761551e-67-3.72957788e-67i
-3.31246086e+01	-4.76409964e-67+1.04893566e-67i
-3.30619912e+01	3.13878359e-67-1.61347101e-67i
-3.29993738e+01	4.86894811e-67-7.52604322e-67i
-3.29367564e+01	-1.03883229e-66+1.83135041e-66i
-3.28741390e+01	-2.33516057e-67-5.35591147e-67i
-3.28115216e+01	4.71114141e-66-2.80371334e-66i
-3.27489042e+01	-3.73152662e-66+5.38896418e-66i
-3.26862868e+01	-5.40293332e-66+1.64942422e-67i
-3.26236694e+01	3.62819646e-66-7.70622636e-66i
-3.25610520e+01	1.16351693e-65+5.06031110e-66i
-3.24984346e+01	-1.97556865e-65+1.24975936e-65i
-3.24358172e+01	-1.97217953e-65-3.68009646e-65i
-3.23731997e+01	5.83619320e-65+1.38369262e-65i
-3.23105823e+01	-3.06378770e-67+2.38906717e-65i
-3.22479649e+01	-3.96977965e-65-3.17749823e-65i
-3.21853475e+01	-3.11247814e-65+2.30235995e-65i
-3.21227301e+01	1.36137118e-64-1.97210868e-65i
-3.20601127e+01	-2.87574126e-65+1.49664839e-64i
-3.19974953e+01	-1.53965372e-64-1.51841050e-64i
-3.19348779e+01	-5.33527595e-65-1.68053905e-65i
-3.18722605e+01	3.24184833e-64+1.80311762e-64i
-3.18096431e+01	-7.40812129e-64-2.48378655e-65i
-3.17470257e+01	5.77087228e-64-1.00728074e-63i
-3.16844083e+01	4.37893700e-64+1.00887636e-63i
-3.16217909e+01	1.28479030e-64+2.06632067e-64i
-3.15591735e+01	-7.17640380e-64-5.73879719e-64i
-3.14965560e+01	3.16940492e-64+1.86145646e-63i
-3.14339386e+01	-2.84139397e-63-1.86972574e-63i
-3.13713212e+01	5.40258404e-63-1.13760018e-64i
-3.13087038e+01	-2.26255509e-63-5.10044529e-64i
-3.12460864e+01	-5.59040430e-63+1.77579690e-63i
-3.11834690e+01	1.02800516e-63-3.62945377e-63i
-3.11208516e+01	5.73231644e-63-6.06260013e-63i
-3.10582342e+01	2.06526111e-62+8.70640467e-66i
-3.09956168e+01	-1.87801386e-63+4.83718382e-62i
-3.09329994e+01	-5.65749048e-62-2.75065490e-62i
-3.08703820e+01	-6.48142540e-63-6.22271482e-63i
-3.08077646e+01	5.64825349e-62-7.84967059e-62i
-3.07451472e+01	-6.33356921e-62+1.35613824e-61i
-3.06825297e+01	6.73614814e-62-1.59988047e-61i
-3.06199123e+01	1.46921278e-61-1.01183572e-61i
-3.05572949e+01	-1.60145171e-61+4.26228335e-61i
-3.04946775e+01	-1.34346873e-61-7.88320587e-63i
-3.04320601e+01	6.00959951e-61-5.97685913e-61i
-3.03694427e+01	-4.55445934e-61+1.09120575e-60i
-3.03068253e+01	-9.20602190e-61-3.79552252e-61i
-3.02442079e+01	-2.40367662e-61-1.18063369e-60i
-3.01815905e+01	1.87629018e-60+4.04553185e-61i
-3.01189731e+01	1.04070671e-60+5.33995358e-61i
-3.00563557e+01	-2.76152141e-60-9.84997968e-61i
-2.99937383e+01	2.11146461e-61-1.07540180e-60i
-2.99311209e+01	2.24731123e-60+5.64956271e-60i
-2.98685034e+01	3.34086269e-60+6.44623528e-61i
-2.98058860e+01	-1.30649892e-59-5.60940469e-60i
-2.97432686e+01	-1.21416892e-60-1.87423670e-59i
-2.96806512e+01	2.78534053e-59+2.98506700e-59i
-2.96180338e+01	-7.11353358e-60+4.57397135e-60i
-2.95554164e+01	2.53057927e-60-9.56788581e-60i
-2.94927990e+01	-5.25501731e-59+4.49572036e-60i
-2.94301816e+01	-1.89297442e-59+1.42045539e-60i
-2.93675642e+01	1.07196339e-58-6.46839246e-59i
-2.93049468e+01	-9.10987905e-59+4.75334587e-59i
-2.92423294e+01	1.02272082e-58-7.72421792e-59i
-2.91797120e+01	-1.05051526e-59+1.17437914e-58i
-2.91170946e+01	1.59013966e-58+1.03984329e-58i
-2.90544771e+01	-3.53010612e-58+6.29463876e-59i
-2.89918597e+01	-5.36140240e-58-1.07757105e-58i
-2.89292423e+01	5.89812646e-58-9.07712214e-58i
-2.88666249e+01	1.40257127e-57+7.42309364e-58i
-2.88040075e+01	-1.71220989e-57+8.15704561e-58i
-2.87413901e+01	-2.35626150e-58-2.83992863e-58i
-2.86787727e+01	-9.38413898e-58-2.47828401e-57i
-2.86161553e+01	4.65828765e-57+1.65303902e-57i
-2.85535379e+01	-5.12938086e-57+6.15036093e-57i
-2.84909205e+01	-1.38220062e-57-2.25036803e-56i
-2.84283031e+01	2.39124207e-56+2.08112190e-56i
-2.83656857e+01	-2.73782941e-56+1.86222444e-56i
-2.83030683e+01	-9.40616929e-57-2.71231136e-56i
-2.82404508e+01	2.98150586e-56-2.43351482e-57i
-2.81778334e+01	-8.35619115e-57+9.64971899e-57i
-2.81152160e+01	-3.95743252e-56-1.18052821e-56i
-2.80525986e+01	6.01959821e-56+2.96835974e-56i
-2.79899812e+01	-2.74107912e-56+1.60347597e-56i
-2.79273638e+01	-1.12513326e-55-7.98288480e-56i
-2.78647464e+01	1.89970361e-55-1.37870376e-55i
-2.78021290e+01	4.71279235e-56+2.58896205e-55i
-2.77395116e+01	-2.67947703e-55+1.79297872e-55i
-2.76768942e+01	1.41573841e-55-6.32165563e-55i
-2.76142768e+01	5.72510071e-55+1.82800958e-55i
-2.75516594e+01	-7.31141167e-55+7.38398049e-55i
-2.74890420e+01	-3.73064368e-55+5.71111588e-56i
-2.74264245e+01	8.67316808e-55-1.67801913e-54i
-2.73638071e+01	2.69540392e-55+1.55414675e-54i
-2.73011897e+01	-9.23067751e-55+5.23819719e-55i
-2.72385723e+01	-2.50683905e-54+1.64265107e-55i
-2.71759549e+01	3.79198204e-54-6.61399014e-54i
-2.71133375e+01	2.92720858e-54+5.37805512e-54i
-2.70507201e+01	-1.29848778e-53+8.20299889e-54i
-2.69881027e+01	1.39655371e-53-2.10114453e-53i
-2.69254853e+01	6.97770365e-54+7.82751056e-54i
-2.68628679e+01	1.19203355e-54+1.99953548e-53i
-2.68002505e+01	-3.34045108e-53-8.07679654e-54i
-2.67376331e+01	1.64078117e-53-9.85699938e-54i
-2.66750157e+01	5.99576400e-53-2.56158655e-53i
-2.66123982e+01	-8.71667771e-53+1.73389243e-52i
-2.65497808e+01	-1.39934919e-52-1.48777836e-52i
-2.64871634e+01	2.41195364e-52-2.49217242e-52i
-2.64245460e+01	5.31348169e-53+2.41366576e-52i
-2.63619286e+01	-1.96209565e-52+8.42558510e-53i
-2.62993112e+01	2.83080505e-52-2.58963937e-52i
-2.62366938e+01	4.86714271e-52+1.13621473e-51i
-2.61740764e+01	-1.71873437e-51-6.04735037e-52i
-2.61114590e+01	-5.09264323e-52-1.80116854e-51i
-2.60488416e+01	3.84965576e-51+1.94134453e-51i
-2.59862242e+01	-3.27597899e-51+1.65622099e-51i
-2.59236068e+01	-2.93312494e-51-6.27359722e-51i
-2.58609894e+01	8.21652183e-51+3.39071605e-52i
-2.57983719e+01	2.89529259e-51+8.66842233e-51i
-2.57357545e+01	-1.48135063e-50+3.54225317e-51i
-2.56731371e+01	-2.88131973e-51-1.56931614e-50i
-2.56105197e+01	2.99132361e-50+3.05981163e-51i
-2.55479023e+01	-2.71337955e-50+3.33940742e-51i
-2.54852849e+01	-6.00520032e-51+2.64008750e-52i
-2.54226675e+01	3.76242858e-50+1.08402811e-50i
-2.53600501e+01	-4.62215591e-50-2.44730584e-50i
-2.52974327e+01	7.78084357e-50-9.02653143e-51i
-2.52348153e+01	-1.43462604e-49+7.72571540e-50i
-2.51721979e+01	1.64355152e-49-1.01420870e-49i
-2.51095805e+01	1.03512246e-49-1.49583602e-50i
-2.50469631e+01	-2.90067358e-49+3.88049487e-49i
-2.49843456e+01	-7.07964458e-50-3.25442175e-49i
-2.49217282e+01	1.32811361e-49+9.94607569e-50i
-2.48591108e+01	-2.48916301e-49-6.39657968e-49i
-2.47964934e+01	2.60287986e-49+1.60813631e-49i
-2.47338760e+01	1.31642460e-48+7.62422008e-49i
-2.46712586e+01	-1.46511164e-48+1.02160497e-48i
-2.46086412e+01	-1.49148159e-48-3.57001583e-48i
-2.45460238e+01	2.84237044e-48+2.70775767e-48i
-2.44834064e+01	-2.74690633e-49+2.65510369e-48i
-2.44207890e+01	-3.86334305e-48-7.27889250e-48i
-2.43581716e+01	6.31735205e-48+2.93315629e-48i
-2.42955542e+01	-5.13096184e-48+5.00924167e-48i
-2.42329368e+01	4.89732507e-48-1.62961664e-48i
-2.41703193e+01	-7.48505682e-48+2.49633888e-48i
-2.41077019e+01	5.41825563e-48-2.15078990e-47i
-2.40450845e+01	6.53386917e-48+4.60332049e-47i
-2.39824671e+01	-7.94047038e-47-5.48248173e-47i
-2.39198497e+01	1.39736815e-46-5.78707302e-47i
-2.38572323e+01	1.08749341e-47+1.49487928e-46i
-2.37946149e+01	-7.84199474e-47+5.82803823e-47i
-2.37319975e+01	-7.09626649e-47-2.33304858e-46i
-2.36693801e+01	2.19785968e-46+1.09664579e-46i
-2.36067627e+01	-4.18757471e-46+3.09422683e-46i
-2.35441453e+01	-1.57500015e-46-3.16398480e-46i
-2.34815279e+01	7.35774886e-46-6.91612716e-46i
-2.34189105e+01	7.51482544e-46+1.78114386e-47i
-2.33562930e+01	-1.21835584e-45+2.45873068e-45i
-2.32936756e+01	-6.69432592e-46-1.79085896e-45i
-2.32310582e+01	7.56832155e-46-2.39918090e-46i
-2.31684408e+01	7.93081798e-46+1.07349402e-45i
-2.31058234e+01	-2.42810476e-45+4.66302651e-46i
-2.30432060e+01	-4.31969366e-45-3.65805037e-45i
-2.29805886e+01	1.30540135e-44-7.73260424e-45i
-2.29179712e+01	4.61611800e-45+1.50822459e-44i
-2.28553538e+01	-1.94212850e-44+5.72985805e-45i
-2.27927364e+01	-3.25059465e-46-1.55767933e-44i
-2.27301190e+01	3.02984297e-44+2.68120330e-44i
-2.26675016e+01	-5.92741501e-44-2.05758103e-44i
-2.26048842e+01	4.18130237e-44-3.86670262e-44i
-2.25422668e+01	1.35165559e-44+3.15100911e-44i
-2.24796493e+01	-9.02124348e-44+5.89031680e-44i
-2.24170319e+01	1.30246658e-43-1.66731824e-43i
-2.23544145e+01	2.46366015e-43+1.54356018e-43i
-2.22917971e+01	-5.56940859e-43+2.61500272e-43i
-2.22291797e+01	-1.68871372e-43-2.21166186e-43i
-2.21665623e+01	1.65923603e-43-6.13300006e-43i
-2.21039449e+01	1.21971508e-42+2.52987566e-43i
-2.20413275e+01	-1.03795196e-42+8.77153340e-43i
-2.19787101e+01	-8.16609194e-43-1.05034952e-42i
-2.19160927e+01	1.99597237e-42+2.22640822e-43i
-2.18534753e+01	1.14335690e-42+2.17689298e-42i
-2.17908579e+01	-6.70286612e-42+1.47402054e-42i
-2.17282405e+01	-2.15174871e-42-1.21840860e-41i
-2.16656230e+01	1.75213536e-41+6.24593701e-42i
-2.16030056e+01	-4.57826994e-42+1.34280762e-41i
-2.15403882e+01	-2.35573003e-41-1.22665354e-41i
-2.14777708e+01	2.39284042e-41-1.48748310e-41i
-2.14151534e+01	8.30748425e-42+2.86512252e-41i
-2.13525360e+01	-3.81739501e-41+1.35780214e-41i
-2.12899186e+01	1.27759243e-41-6.45910431e-41i
-2.12273012e+01	7.26027217e-41+2.73836893e-41i
-2.11646838e+01	-9.68622810e-41+6.78471762e-41i
-2.11020664e+01	2.44334117e-41-8.05364399e-41i
-2.10394490e+01	-3.41702532e-41-1.42181856e-41i
-2.09768316e+01	1.63807421e-40+2.09234741e-40i
-2.09142142e+01	-3.04419074e-40-6.11785577e-41i
-2.08515967e+01	2.45644288e-42-5.64606068e-40i
-2.07889793e+01	2.78934131e-40+2.46216092e-40i
-2.07263619e+01	3.84387634e-41+7.57260269e-40i
-2.06637445e+01	-2.93662124e-40-1.25513927e-39i
-2.06011271e+01	2.21596652e-39-6.63086990e-40i
-2.05385097e+01	-1.61383846e-39+5.49190747e-39i
-2.04758923e+01	-6.21419476e-39-2.40162172e-39i
-2.04132749e+01	8.07267745e-39-7.36504855e-39i
-2.03506575e+01	9.96902828e-40+4.33140821e-39i
-2.02880401e+01	-5.15289770e-39+6.33540120e-39i
-2.02254227e+01	-1.00692961e-39-6.41177751e-39i
-2.01628053e+01	4.88010856e-39-3.82093259e-39i
-2.01001879e+01	9.87862426e-39+1.44418730e-38i
-2.00375704e+01	-2.36781997e-38+8.81478482e-39i
-1.99749530e+01	-1.68894223e-38-3.88802607e-38i
-1.99123356e+01	5.05912400e-38-2.42995286e-38i
-1.98497182e+01	1.87029216e-38+6.63375313e-38i
-1.97871008e+01	-7.23353970e-38+1.17694172e-37i
-1.97244834e+01	-4.79836335e-38-2.99111334e-37i
-1.96618660e+01	2.73592555e-37+4.67374737e-38i
-1.95992486e+01	-3.00511627e-37+4.36044598e-37i
-1.95366312e+01	-1.34832624e-37-3.53420490e-37i
-1.94740138e+01	3.50793702e-37-3.02244900e-37i
-1.94113964e+01	6.34107257e-37+3.26279550e-37i
-1.93487790e+01	-1.47518174e-36+7.88557117e-37i
-1.92861616e+01	-1.34663391e-37-1.45198313e-36i
-1.92235441e+01	1.09072854e-36-4.54846343e-37i
-1.91609267e+01	2.56655998e-36+2.01041271e-36i
-1.90983093e+01	-1.63771905e-36+1.48281205e-36i
-1.90356919e+01	-7.34191613e-36-3.07936278e-36i
-1.89730745e+01	8.31964382e-36-2.68827896e-36i
-1.89104571e+01	-1.72538561e-36+9.13746676e-36i
-1.88478397e+01	-2.78988983e-36-7.15115543e-36i
-1.87852223e+01	9.08749777e-36-6.41889158e-36i
-1.87226049e+01	-1.46080897e-35+1.42921534e-35i
-1.86599875e+01	-9.58037111e-37-1.65421120e-35i
-1.85973701e+01	3.27954736e-35+3.05673609e-35i
-1.85347527e+01	-2.72106268e-35-2.10949040e-35i
-1.84721353e+01	-4.86604117e-37-6.29447249e-35i
-1.84095178e+01	4.21000545e-35+1.36352804e-34i
-1.83469004e+01	-1.74459979e-34+4.00493739e-35i
-1.82842830e+01	1.96219448e-34-3.50314603e-34i
-1.82216656e+01	1.54980245e-34+3.08265908e-34i
-1.81590482e+01	-6.84990468e-34+7.58919455e-35i
-1.80964308e+01	7.55834204e-34-4.58999177e-34i
-1.80338134e+01	7.19129377e-35+6.61683117e-34i
-1.79711960e+01	-8.45412800e-34-2.43444798e-34i
-1.79085786e+01	-1.44428912e-34-4.36543001e-34i
-1.78459612e+01	1.40351573e-33+4.65273991e-34i
-1.77833438e+01	-1.31118798e-34-1.14213263e-33i
-1.77207264e+01	-2.19240333e-33+1.23769495e-33i
-1.76581090e+01	3.88624280e-33+5.26999608e-34i
-1.75954915e+01	-2.71156524e-33-1.53974571e-33i
-1.75328741e+01	4.60490142e-33+2.15462631e-33i
-1.74702567e+01	-1.09512594e-32+9.04426192e-33i
-1.74076393e+01	-2.41955685e-33-1.64170469e-32i
-1.73450219e+01	1.83639031e-32-7.36718461e-33i
-1.72824045e+01	-1.51714377e-32+1.26118127e-32i
-1.72197871e+01	1.59365936e-32+1.25236113e-32i
-1.71571697e+01	-2.47232520e-33+9.34049285e-33i
-1.70945523e+01	-1.79895981e-32-3.66071228e-32i
-1.70319349e+01	-3.25505384e-32-2.74444296e-32i
-1.69693175e+01	8.90315043e-32+4.49239320e-32i
-1.69067001e+01	-3.81701061e-32+1.31349391e-31i
-1.68440827e+01	-1.03890375e-31-3.13611922e-31i
-1.67814652e+01	2.05663462e-31+5.58687516e-32i
-1.67188478e+01	2.89299744e-31+4.44857667e-31i
-1.66562304e+01	-8.95888392e-31+6.08548913e-31i
-1.65936130e+01	-1.21977963e-30-2.37525501e-30i
-1.65309956e+01	4.41154135e-30+8.81688551e-32i
-1.64683782e+01	-2.21412196e-30+4.73518125e-30i
-1.64057608e+01	-5.03455646e-30-3.90777934e-30i
-1.63431434e+01	5.91227492e-30-5.94980660e-30i
-1.62805260e+01	7.98142598e-30+1.20816842e-29i
-1.62179086e+01	-1.97706238e-29-1.37007459e-30i
-1.61552912e+01	1.38369655e-29-1.16142535e-29i
-1.60926738e+01	-5.05586798e-30+1.10363778e-29i
-1.60300564e+01	5.83004616e-30-4.62825781e-30i
-1.59674389e+01	-6.31418146e-30+8.04717430e-30i
-1.59048215e+01	-7.17530285e-30-1.24096233e-29i
-1.58422041e+01	5.93701945e-30-8.02198747e-30i
-1.57795867e+01	3.49988457e-29+1.73786348e-29i
-1.57169693e+01	-3.38286330e-29+2.70198930e-29i
-1.56543519e+01	-3.72774395e-29-2.32052521e-29i
-1.55917345e+01	-4.75511579e-30-4.62397472e-29i
-1.55291171e+01	1.26059641e-28-1.48908271e-29i
-1.54664997e+01	6.25621023e-29+1.12479761e-28i
-1.54038823e+01	-5.16204530e-28+2.45331746e-28i
-1.53412649e+01	1.56286136e-29-8.30529716e-28i
-1.52786475e+01	1.33620898e-27-2.90150977e-28i
-1.52160301e+01	-8.58912993e-29+2.48402480e-27i
-1.51534126e+01	-3.07448860e-27+1.04818882e-28i
-1.50907952e+01	4.66030232e-28-7.15165001e-27i
-1.50281778e+01	7.94167624e-27+7.85867256e-27i
-1.49655604e+01	-1.30689861e-26+7.48535192e-28i
-1.49029430e+01	8.93750410e-27-8.50366295e-27i
-1.48403256e+01	1.51449027e-27+2.98067461e-27i
-1.47777082e+01	-1.49778216e-27+6.71560919e-27i
-1.47150908e+01	-6.87680845e-27+5.37605584e-27i
-1.46524734e+01	2.16329214e-27-1.88484538e-26i
-1.45898560e+01	6.64175558e-27+7.07400960e-27i
-1.45272386e+01	-9.93432754e-27+1.66923010e-27i
-1.44646212e+01	-4.75440017e-27-5.90447077e-27i
-1.44020038e+01	5.85473126e-26+6.74865807e-27i
-1.43393863e+01	-4.91533905e-26+2.46491288e-26i
-1.42767689e+01	-7.38100071e-26-4.66577071e-26i
-1.42141515e+01	1.08386304e-25+2.73539887e-26i
-1.41515341e+01	3.27570007e-26+1.16016117e-25i
-1.40889167e+01	-1.65063708e-25-2.13229676e-25i
-1.40262993e+01	-1.14496426e-25-1.89132807e-25i
-1.39636819e+01	3.74734718e-25+4.75436568e-25i
-1.39010645e+01	4.18312603e-25-2.85680954e-25i
-1.38384471e+01	-8.86864650e-25+6.69670438e-25i
-1.37758297e+01	-7.99507402e-26-1.02443177e-24i
-1.37132123e+01	4.35087924e-25+2.61700311e-25i
-1.36505949e+01	-9.06892186e-25+5.83263771e-25i
-1.35879775e+01	5.21465109e-25+5.33585333e-25i
-1.35253601e+01	1.65221287e-24-7.09784189e-24i
-1.34627426e+01	2.74167744e-24+7.01232060e-24i
-1.34001252e+01	-2.99772587e-24+8.76301212e-24i
-1.33375078e+01	-8.21114412e-24-3.42592206e-24i
-1.32748904e+01	-7.16987280e-25-2.57502397e-23i
-1.32122730e+01	1.89723059e-23+1.76150318e-23i
-1.31496556e+01	-5.87663847e-24+1.67443224e-23i
-1.30870382e+01	-1.58858797e-23-2.54428673e-23i
-1.30244208e+01	2.11680985e-23+8.82489288e-24i
-1.29618034e+01	1.99512250e-23+3.01142514e-23i
-1.28991860e+01	-1.09910189e-22-6.29656972e-23i
-1.28365686e+01	1.61388571e-22+3.62668422e-23i
-1.27739512e+01	-1.15579788e-22+5.71860328e-23i
-1.27113338e+01	8.16147473e-23-1.60114183e-22i
-1.26487163e+01	1.00967792e-23+1.84401392e-22i
-1.25860989e+01	-3.81235232e-22+3.04675160e-22i
-1.25234815e+01	3.19066953e-22-8.85897785e-22i
-1.24608641e+01	2.98379317e-22+3.31245403e-22i
-1.23982467e+01	-8.12341067e-22+6.63291186e-22i
-1.23356293e+01	-4.49199670e-22-2.80804068e-21i
-1.22730119e+01	5.56691880e-21+3.49774544e-21i
-1.22103945e+01	-3.32973475e-21+2.55836957e-21i
-1.21477771e+01	-8.88261549e-21-2.86319055e-21i
-1.20851597e+01	7.74267327e-21-6.52525923e-21i
-1.20225423e+01	8.13820837e-21+8.99583742e-21i
-1.19599249e+01	-1.85904887e-20-1.55542608e-22i
-1.18973075e+01	3.74601844e-21-8.45597751e-21i
-1.18346900e+01	3.20417955e-20-1.57080312e-20i
-1.17720726e+01	-1.79239847e-20+6.37252906e-20i
-1.17094552e+01	-5.73659594e-20-3.82901705e-20i
-1.16468378e+01	6.58923931e-20-3.23386254e-20i
-1.15842204e+01	3.37138685e-20+3.39871640e-20i
-1.15216030e+01	-1.72888256e-19+4.04500461e-20i
-1.14589856e+01	1.11293415e-19-1.38608349e-19i
-1.13963682e+01	1.57405930e-19-1.48937897e-20i
-1.13337508e+01	-1.56959896e-20+3.43300619e-19i
-1.12711334e+01	-5.96634747e-19-2.07268738e-19i
-1.12085160e+01	5.14522615e-19-5.22077442e-19i
-1.11458986e+01	8.91065997e-19+2.90212818e-19i
-1.10832812e+01	-9.56514564e-19+1.94876816e-18i
-1.10206637e+01	-2.40591858e-18-2.14606200e-18i
-1.09580463e+01	3.94282245e-18-3.18523378e-18i
-1.08954289e+01	2.43448282e-18+7.62924023e-18i
-1.08328115e+01	-1.20097346e-17+2.47861918e-19i
-1.07701941e+01	5.30340475e-18-1.59237879e-17i
-1.07075767e+01	1.68066418e-17+6.08298093e-18i
-1.06449593e+01	-5.72620704e-18+2.26482197e-17i
-1.05823419e+01	-2.73995492e-17-7.67840266e-18i
-1.05197245e+01	8.21191218e-18-3.49759919e-17i
-1.04571071e+01	4.68069103e-17+3.92169451e-17i
-1.03944897e+01	-5.23448841e-17+1.74519272e-17i
-1.03318723e+01	-4.22622312e-17-5.89992117e-17i
-1.02692549e+01	1.12769765e-16-5.03010133e-17i
-1.02066374e+01	7.44237701e-18+1.46350700e-16i
-1.01440200e+01	-1.38148254e-16+9.49706548e-17i
-1.00814026e+01	-5.75207259e-17-3.83494159e-16i
-1.00187852e+01	3.62642504e-16+9.03264822e-17i
-9.95616781e+00	-2.88886744e-16+4.19747802e-16i
-9.89355041e+00	-7.68070425e-17-3.33434689e-16i
-9.83093300e+00	2.89980799e-16-3.47857890e-16i
-9.76831559e+00	-1.37779721e-17+6.53416147e-16i
-9.70569818e+00	-1.23619193e-16-1.58116824e-16i
-9.64308078e+00	-1.97545198e-16+3.72220699e-16i
-9.58046337e+00	1.85323786e-16-1.39097329e-15i
-9.51784596e+00	2.78913313e-16+1.11689447e-15i
-9.45522855e+00	-1.00714573e-15+9.71047585e-16i
-9.39261115e+00	7.54877840e-16-3.38485863e-15i
-9.32999374e+00	2.43262041e-15+1.30611392e-15i
-9.26737633e+00	-1.03077907e-15+1.17221383e-14i
-9.20475892e+00	-1.01612440e-14-1.75593839e-14i
-9.14214152e+00	3.37664881e-15-3.27865802e-15i
-9.07952411e+00	2.96290810e-14+3.96134511e-15i
-9.01690670e+00	-3.48896012e-14+4.64106454e-14i
-8.95428929e+00	-8.85749387e-15-6.85177407e-14i
-8.89167188e+00	5.83131227e-14-1.16880781e-14i
-8.82905448e+00	-2.73904227e-14+1.10980447e-13i
-8.76643707e+00	-1.13141678e-13-1.21970061e-14i
-8.70381966e+00	1.37617859e-13-2.77086743e-13i
-8.64120225e+00	1.84049715e-13+4.04115475e-13i
-8.57858485e+00	-6.37279486e-13-7.13289937e-14i
-8.51596744e+00	4.27299965e-13-6.68621577e-13i
-8.45335003e+00	7.20806863e-13+7.90551468e-13i
-8.39073262e+00	-1.28613749e-12+7.93814203e-13i
-8.32811522e+00	4.20157475e-13-3.08296914e-12i
-8.26549781e+00	2.18840841e-12+3.57012083e-12i
-8.20288040e+00	-6.08481059e-12+1.54011632e-12i
-8.14026299e+00	3.49267474e-12-9.18407861e-12i
-8.07764559e+00	5.58522171e-12+7.06542913e-12i
-8.01502818e+00	-6.27799651e-12+1.22667075e-12i
-7.95241077e+00	-2.78811582e-13-4.50251972e-12i
-7.88979336e+00	4.41703925e-12+7.75056264e-12i
-7.82717595e+00	-8.20527663e-12-6.02644269e-12i
-7.76455855e+00	1.27266971e-11-1.42034687e-12i
-7.70194114e+00	-1.89082396e-11+5.05802252e-12i
-7.63932373e+00	-1.11092707e-12-2.41236149e-11i
-7.57670632e+00	6.36138797e-11+3.30331286e-11i
-7.51408892e+00	-8.19138078e-11-2.13917217e-11i
-7.45147151e+00	5.72845432e-11+1.76751566e-11i
-7.38885410e+00	2.19414721e-12+6.78767828e-11i
-7.32623669e+00	-6.07819134e-11-6.85929396e-11i
-7.26361929e+00	-1.87395518e-10-2.40427766e-11i
-7.20100188e+00	5.05869619e-10-3.55986308e-10i
-7.13838447e+00	-2.83582574e-10+1.13704262e-09i
-7.07576706e+00	-4.75971550e-10-1.25931869e-09i
-7.01314966e+00	8.67631083e-10-7.72796394e-11i
-6.95053225e+00	3.98550864e-10+1.10035793e-09i
-6.88791484e+00	-1.07269950e-09+9.46517812e-10i
-6.82529743e+00	-2.53238808e-09-2.97415541e-09i
-6.76268003e+00	7.04864350e-09-9.67106090e-10i
-6.70006262e+00	-2.69052426e-09+9.38096867e-09i
-6.63744521e+00	-1.12712394e-08-5.94841464e-09i
-6.57482780e+00	9.93125414e-09-1.48478543e-08i
-6.51221039e+00	1.91856139e-08+1.95765370e-08i
-6.44959299e+00	-3.66240249e-08+1.77483457e-08i
-6.38697558e+00	-8.11837860e-09-5.40959712e-08i
-6.32435817e+00	7.07085900e-08+7.11109422e-09i
-6.26174076e+00	-2.27875986e-08+8.59968089e-08i
-6.19912336e+00	-1.18041174e-07-6.31031135e-08i
-6.13650595e+00	1.48747272e-07-9.51587196e-08i
-6.07388854e+00	2.91451151e-08+1.51292044e-07i
-6.01127113e+00	-1.07251692e-07+5.12836902e-08i
-5.94865373e+00	-2.01186537e-07-9.47122661e-08i
-5.88603632e+00	2.39986528e-07-2.94145449e-07i
-5.82341891e+00	4.82588368e-07+4.53528336e-07i
-5.76080150e+00	-1.00316590e-06+5.31548654e-08i
-5.69818410e+00	4.06809089e-07-1.03541367e-06i
-5.63556669e+00	1.22832725e-06+1.33645042e-06i
-5.57294928e+00	-2.83157211e-06+1.17184885e-06i
-5.51033187e+00	1.53645992e-06-5.25178878e-06i
-5.44771446e+00	5.50388021e-06+3.50545079e-06i
-5.38509706e+00	-8.74046713e-06+1.03756163e-05i
-5.32247965e+00	-1.18669551e-05-1.75565005e-05i
-5.25986224e+00	3.20434774e-05-1.90399495e-05i
-5.19724483e+00	1.86530686e-05+6.28915104e-05i
-5.13462743e+00	-9.63815281e-05+8.14065347e-06i
-5.07201002e+00	4.79701100e-07-1.44335418e-04i
-5.00939261e+00	2.10212800e-04+3.52265592e-06i
-4.94677520e+00	1.32909669e-05+3.48958089e-04i
-4.88415780e+00	-5.72399924e-04+1.46189472e-06i
-4.82154039e+00	2.97415997e-05-9.26048442e-04i
-4.75892298e+00	1.45051815e-03+1.21309142e-04i
-4.69630557e+00	-2.08506460e-04+2.28151669e-03i
-4.63368817e+00	-3.76044052e-03-3.86012548e-04i
-4.57107076e+00	9.11105000e-04-6.17693146e-03i
-4.50845335e+00	1.01642548e-02+1.92384675e-03i
-4.44583594e+00	-3.21375334e-03+1.29155555e-02i
-4.38321853e+00	-1.60157705e-02-5.42660664e-03i
-4.32060113e+00	9.55543955e-03-1.90933793e-02i
-4.25798372e+00	2.14730905e-02+1.52935505e-02i
-4.19536631e+00	-2.30723442e-02+2.28989058e-02i
-4.13274890e+00	-2.16067636e-02-3.38521371e-02i
-4.07013150e+00	4.68148001e-02-1.38103028e-02i
-4.00751409e+00	-6.78824039e-03+5.77928535e-02i
-3.94489668e+00	-4.37674563e-02-3.81198819e-02i
-3.88227927e+00	3.89493785e-02-9.54077940e-03i
-3.81966187e+00	-1.80666242e-03+2.06213996e-02i
-3.75704446e+00	-1.02319804e-02-1.04288652e-03i
-3.69442705e+00	-1.34362040e-03-5.34538319e-03i
-3.63180964e+00	2.59860541e-03-2.65197437e-03i
-3.56919224e+00	3.46427033e-03+6.52639433e-04i
-3.50657483e+00	3.44076246e-04+3.20172616e-03i
-3.44395742e+00	-2.85142680e-03+5.14608949e-04i
-3.38134001e+00	-3.66161506e-04-2.32654037e-03i
-3.31872260e+00	1.63429742e-03-1.32208326e-04i
-3.25610520e+00	1.51072709e-04+1.00804355e-03i
-3.19348779e+00	-6.46452175e-04+2.02168992e-04i
-3.13087038e+00	-2.13955537e-04-4.06669462e-04i
-3.06825297e+00	2.65396528e-04-2.19929039e-04i
-3.00563557e+00	1.88536638e-04+1.90505315e-04i
-2.94301816e+00	-1.35966167e-04+1.47618488e-04i
-2.88040075e+00	-1.06763757e-04-9.39710092e-05i
-2.81778334e+00	6.57835095e-05-7.89216360e-05i
-2.75516594e+00	4.91749101e-05+4.25734783e-05i
-2.69254853e+00	-2.08921242e-05+3.39610603e-05i
-2.62993112e+00	-2.45518036e-05-8.02925769e-06i
-2.56731371e+00	1.55782692e-06-1.85770635e-05i
-2.50469631e+00	1.37542781e-05-1.72573171e-06i
-2.44207890e+00	1.94825985e-06+9.90758996e-06i
-2.37946149e+00	-6.67017902e-06+2.33780934e-06i
-2.31684408e+00	-1.86437276e-06-4.74978907e-06i
-2.25422668e+00	3.39406575e-06-1.45733684e-06i
-2.19160927e+00	6.08805447e-07+2.18808579e-06i
-2.12899186e+00	-1.03011194e-06+5.61703199e-07i
-2.06637445e+00	-3.93184900e-07-5.89082195e-07i
-2.00375704e+00	1.31722054e-07-2.98200584e-07i
-1.94113964e+00	3.15861424e-07-4.46441146e-08i
-1.87852223e+00	5.71900766e-08+2.88826616e-07i
-1.81590482e+00	-2.20212901e-07+2.61783736e-08i
-1.75328741e+00	-1.22740849e-08-1.24806372e-07i
-1.69067001e+00	6.59449347e-08-8.60442852e-09i
-1.62805260e+00	2.26758088e-08+1.60030630e-08i
-1.56543519e+00	-2.20221116e-10+2.72726337e-08i
-1.50281778e+00	-3.39008611e-08+1.31294648e-08i
-1.44020038e+00	-9.89323984e-09-3.28115635e-08i
-1.37758297e+00	2.51277083e-08-9.54865139e-09i
-1.31496556e+00	1.00787404e-08+2.13937980e-08i
-1.25234815e+00	-1.60024992e-08+6.74507792e-09i
-1.18973075e+00	-5.21153937e-09-1.34408635e-08i
-1.12711334e+00	6.29506043e-09-2.09814815e-09i
-1.06449593e+00	5.04891673e-09+3.64738203e-09i
-1.00187852e+00	-2.72748435e-09+4.86158689e-09i
-9.39261115e-01	-4.09069808e-09-2.27187783e-09i
-8.76643707e-01	1.20181127e-09-3.35389003e-09i
-8.14026299e-01	2.61943669e-09+6.75931533e-10i
-7.51408892e-01	-2.78270327e-10+2.18565531e-09i
-6.88791484e-01	-1.57407180e-09-1.66193326e-10i
-6.26174076e-01	-5.62544542e-12-1.18081621e-09i
-5.63556669e-01	8.87504277e-10-7.09053367e-11i
-5.00939261e-01	8.38460165e-11+7.38375922e-10i
-4.38321853e-01	-5.54543629e-10+2.07438443e-11i
-3.75704446e-01	1.66960196e-11-4.03377052e-10i
-3.13087038e-01	2.84572490e-10+3.22843411e-11i
-2.50469631e-01	-7.20989437e-11+2.00790050e-10i
-1.87852223e-01	-1.71184991e-10-8.71040665e-11i
-1.25234815e-01	1.53407700e-10-1.36938241e-10i
-6.26174076e-02	1.22750415e-10+1.92506723e-10i
0.00000000e+00	-2.35250040e-10-2.88098208e-26i
6.26174076e-02	1.22750415e-10-1.92506723e-10i
1.25234815e-01	1.53407700e-10+1.36938241e-10i
1.87852223e-01	-1.71184991e-10+8.71040665e-11i
2.50469631e-01	-7.20989437e-11-2.00790050e-10i
3.13087038e-01	2.84572490e-10-3.22843411e-11i
3.75704446e-01	1.66960196e-11+4.03377052e-10i
4.38321853e-01	-5.54543629e-10-2.07438443e-11i
5.00939261e-01	8.38460165e-11-7.38375922e-10i
5.63556669e-01	8.87504277e-10+7.09053367e-11i
6.26174076e-01	-5.62544542e-12+1.18081621e-09i
6.88791484e-01	-1.57407180e-09+1.66193326e-10i
7.51408892e-01	-2.78270327e-10-2.18565531e-09i
8.14026299e-01	2.61943669e-09-6.75931533e-10i
8.76643707e-01	1.20181127e-09+3.35389003e-09i
9.39261115e-01	-4.09069808e-09+2.27187783e-09i
1.00187852e+00	-2.72748435e-09-4.86158689e-09i
1.06449593e+00	5.04891673e-09-3.64738203e-09i
1.12711334e+00	6.29506043e-09+2.09814815e-09i
1.18973075e+00	-5.21153937e-09+1.34408635e-08i
1.25234815e+00	-1.60024992e-08-6.74507792e-09i
1.31496556e+00	1.00787404e-08-2.13937980e-08i
1.37758297e+00	2.51277083e-08+9.54865139e-09i
1.44020038e+00	-9.89323984e-09+3.28115635e-08i
1.50281778e+00	-3.39008611e-08-1.31294648e-08i
1.56543519e+00	-2.20221116e-10-2.72726337e-08i
1.62805260e+00	2.26758088e-08-1.60030630e-08i
1.69067001e+00	6.59449347e-08+8.60442852e-09i
1.75328741e+00	-1.22740849e-08+1.24806372e-07i
1.81590482e+00	-2.20212901e-07-2.61783736e-08i
1.87852223e+00	5.71900766e-08-2.88826616e-07i
1.94113964e+00	3.15861424e-07+4.46441146e-08i
2.00375704e+00	1.31722054e-07+2.98200584e-07i
2.06637445e+00	-3.93184900e-07+5.89082195e-07i
2.12899186e+00	-1.03011194e-06-5.61703199e-07i
2.19160927e+00	6.08805447e-07-2.18808579e-06i
2.25422668e+00	3.39406575e-06+1.45733684e-06i
2.31684408e+00	-1.86437276e-06+4.74978907e-06i
2.37946149e+00	-6.67017902e-06-2.33780934e-06i
2.44207890e+00	1.94825985e-06-9.90758996e-06i
2.50469631e+00	1.37542781e-05+1.72573171e-06i
2.56731371e+00	1.55782692e-06+1.85770635e-05i
2.62993112e+00	-2.45518036e-05+8.02925769e-06i
2.69254853e+00	-2.08921242e-05-3.39610603e-05i
2.75516594e+00	4.91749101e-05-4.25734783e-05i
2.81778334e+00	6.57835095e-05+7.89216360e-05i
2.88040075e+00	-1.06763757e-04+9.39710092e-05i
2.94301816e+00	-1.35966167e-04-1.47618488e-04i
3.00563557e+00	1.88536638e-04-1.90505315e-04i
3.06825297e+00	2.65396528e-04+2.19929039e-04i
3.13087038e+00	-2.13955537e-04+4.06669462e-04i
3.19348779e+00	-6.46452175e-04-2.02168992e-04i
3.25610520e+00	1.51072709e-04-1.00804355e-03i
3.31872260e+00	1.63429742e-03+1.32208326e-04i
3.38134001e+00	-3.66161506e-04+2.32654037e-03i
3.44395742e+00	-2.85142680e-03-5.14608949e-04i
3.50657483e+00	3.44076246e-04-3.20172616e-03i
3.56919224e+00	3.46427033e-03-6.52639433e-04i
3.63180964e+00	2.59860541e-03+2.65197437e-03i
3.69442705e+00	-1.34362040e-03+5.34538319e-03i
3.75704446e+00	-1.02319804e-02+1.04288652e-03i
3.81966187e+00	-1.80666242e-03-2.06213996e-02i
3.88227927e+00	3.89493785e-02+9.54077940e-03i
3.94489668e+00	-4.37674563e-02+3.81198819e-02i
4.00751409e+00	-6.78824039e-03-5.77928535e-02i
4.07013150e+00	4.68148001e-02+1.38103028e-02i
4.13274890e+00	-2.16067636e-02+3.38521371e-02i
4.19536631e+00	-2.30723442e-02-2.28989058e-02i
4.25798372e+00	2.14730905e-02-1.52935505e-02i
4.32060113e+00	9.55543955e-03+1.90933793e-02i
4.38321853e+00	-1.60157705e-02+5.42660664e-03i
4.44583594e+00	-3.21375334e-03-1.29155555e-02i
4.50845335e+00	1.01642548e-02-1.92384675e-03i
4.57107076e+00	9.11105000e-04+6.17693146e-03i
4.63368817e+00	-3.76044052e-03+3.86012548e-04i
4.69630557e+00	-2.08506460e-04-2.28151669e-03i
4.75892298e+00	1.45051815e-03-1.21309142e-04i
4.82154039e+00	2.97415997e-05+9.26048442e-04i
4.88415780e+00	-5.72399924e-04-1.46189472e-06i
4.94677520e+00	1.32909669e-05-3.48958089e-04i
5.00939261e+00	2.10212800e-04-3.52265592e-06i
5.07201002e+00	4.79701100e-07+1.44335418e-04i
5.13462743e+00	-9.63815281e-05-8.14065347e-06i
5.19724483e+00	1.86530686e-05-6.28915104e-05i
5.25986224e+00	3.20434774e-05+1.90399495e-05i
5.32247965e+00	-1.18669551e-05+1.75565005e-05i
5.38509706e+00	-8.74046713e-06-1.03756163e-05i
5.44771446e+00	5.50388021e-06-3.50545079e-06i
5.51033187e+00	1.53645992e-06+5.25178878e-06i
5.57294928e+00	-2.83157211e-06-1.17184885e-06i
5.63556669e+00	1.22832725e-06-1.33645042e-06i
5.69818410e+00	4.06809089e-07+1.03541367e-06i
5.76080150e+00	-1.00316590e-06-5.31548654e-08i
5.82341891e+00	4.82588368e-07-4.53528336e-07i
5.88603632e+00	2.39986528e-07+2.94145449e-07i
5.94865373e+00	-2.01186537e-07+9.47122661e-08i
6.01127113e+00	-1.07251692e-07-5.12836902e-08i
6.07388854e+00	2.91451151e-08-1.51292044e-07i
6.13650595e+00	1.48747272e-07+9.51587196e-08i
6.19912336e+00	-1.18041174e-07+6.31031135e-08i
6.26174076e+00	-2.27875986e-08-8.59968089e-08i
6.32435817e+00	7.07085900e-08-7.11109422e-09i
6.38697558e+00	-8.11837860e-09+5.40959712e-08i
6.44959299e+00	-3.66240249e-08-1.77483457e-08i
6.51221039e+00	1.91856139e-08-1.95765370e-08i
6.57482780e+00	9.93125414e-09+1.48478543e-08i
6.63744521e+00	-1.12712394e-08+5.94841464e-09i
6.70006262e+00	-2.69052426e-09-9.38096867e-09i
6.76268003e+00	7.04864350e-09+9.67106090e-10i
6.82529743e+00	-2.53238808e-09+2.97415541e-09i
6.88791484e+00	-1.07269950e-09-9.46517812e-10i
6.95053225e+00	3.98550864e-10-1.10035793e-09i
7.01314966e+00	8.67631083e-10+7.72796394e-11i
7.07576706e+00	-4.75971550e-10+1.25931869e-09i
7.13838447e+00	-2.83582574e-10-1.13704262e-09i
7.20100188e+00	5.05869619e-10+3.55986308e-10i
7.26361929e+00	-1.87395518e-10+2.40427766e-11i
7.32623669e+00	-6.07819134e-11+6.85929396e-11i
7.38885410e+00	2.19414721e-12-6.78767828e-11i
7.45147151e+00	5.72845432e-11-1.76751566e-11i
7.51408892e+00	-8.19138078e-11+2.13917217e-11i
7.57670632e+00	6.36138797e-11-3.30331286e-11i
7.63932373e+00	-1.11092707e-12+2.41236149e-11i
7.70194114e+00	-1.89082396e-11-5.05802252e-12i
7.76455855e+00	1.27266971e-11+1.42034687e-12i
7.82717595e+00	-8.20527663e-12+6.02644269e-12i
7.88979336e+00	4.41703925e-12-7.75056264e-12i
7.95241077e+00	-2.78811582e-13+4.50251972e-12i
8.01502818e+00	-6.27799651e-12-1.22667075e-12i
8.07764559e+00	5.58522171e-12-7.06542913e-12i
8.14026299e+00	3.49267474e-12+9.18407861e-12i
8.20288040e+00	-6.08481059e-12-1.54011632e-12i
8.26549781e+00	2.18840841e-12-3.57012083e-12i
8.32811522e+00	4.20157475e-13+3.08296914e-12i
8.39073262e+00	-1.28613749e-12-7.93814203e-13i
8.45335003e+00	7.20806863e-13-7.90551468e-13i
8.51596744e+00	4.27299965e-13+6.68621577e-13i
8.57858485e+00	-6.37279486e-13+7.13289937e-14i
8.64120225e+00	1.84049715e-13-4.04115475e-13i
8.70381966e+00	1.37617859e-13+2.77086743e-13i
8.76643707e+00	-1.13141678e-13+1.21970061e-14i
8.82905448e+00	-2.73904227e-14-1.10980447e-13i
8.89167188e+00	5.83131227e-14+1.16880781e-14i
8.95428929e+00	-8.85749387e-15+6.85177407e-14i
9.01690670e+00	-3.48896012e-14-4.64106454e-14i
9.07952411e+00	2.96290810e-14-3.96134511e-15i
9.14214152e+00	3.37664881e-15+3.27865802e-15i
9.20475892e+00	-1.01612440e-14+1.75593839e-14i
9.26737633e+00	-1.03077907e-15-1.17221383e-14i
9.32999374e+00	2.43262041e-15-1.30611392e-15i
9.39261115e+00	7.54877840e-16+3.38485863e-15i
9.45522855e+00	-1.00714573e-15-9.71047585e-16i
9.51784596e+00	2.78913313e-16-1.11689447e-15i
9.58046337e+00	1.85323786e-16+1.39097329e-15i
9.64308078e+00	-1.97545198e-16-3.72220699e-16i
9.70569818e+00	-1.23619193e-16+1.58116824e-16i
9.76831559e+00	-1.37779721e-17-6.53416147e-16i
9.83093300e+00	2.89980799e-16+3.47857890e-16i
9.89355041e+00	-7.68070425e-17+3.33434689e-16i
9.95616781e+00	-2.88886744e-16-4.19747802e-16i
1.00187852e+01	3.62642504e-16-9.03264822e-17i
1.00814026e+01	-5.75207259e-17+3.83494159e-16i
1.01440200e+01	-1.38148254e-16-9.49706548e-17i
1.02066374e+01	7.44237701e-18-1.46350700e-16i
1.02692549e+01	1.12769765e-16+5.03010133e-17i
1.03318723e+01	-4.22622312e-17+5.89992117e-17i
1.03944897e+01	-5.23448841e-17-1.74519272e-17i
1.04571071e+01	4.68069103e-17-3.92169451e-17i
1.05197245e+01	8.21191218e-18+3.49759919e-17i
1.05823419e+01	-2.73995492e-17+7.67840266e-18i
1.06449593e+01	-5.72620704e-18-2.26482197e-17i
1.07075767e+01	1.68066418e-17-6.08298093e-18i
1.07701941e+01	5.30340475e-18+1.59237879e-17i
1.08328115e+01	-1.20097346e-17-2.47861918e-19i
1.08954289e+01	2.43448282e-18-7.62924023e-18i
1.09580463e+01	3.94282245e-18+3.18523378e-18i
1.10206637e+01	-2.40591858e-18+2.14606200e-18i
1.10832812e+01	-9.56514564e-19-1.94876816e-18i
1.11458986e+01	8.91065997e-19-2.90212818e-19i
1.12085160e+01	5.14522615e-19+5.22077442e-19i
1.12711334e+01	-5.96634747e-19+2.07268738e-19i
1.13337508e+01	-1.56959896e-20-3.43300619e-19i
1.13963682e+01	1.57405930e-19+1.48937897e-20i
1.14589856e+01	1.11293415e-19+1.38608349e-19i
1.15216030e+01	-1.72888256e-19-4.04500461e-20i
1.15842204e+01	3.37138685e-20-3.39871640e-20i
1.16468378e+01	6.58923931e-20+3.23386254e-20i
1.17094552e+01	-5.73659594e-20+3.82901705e-20i
1.17720726e+01	-1.79239847e-20-6.37252906e-20i
1.18346900e+01	3.20417955e-20+1.57080312e-20i
1.18973075e+01	3.74601844e-21+8.45597751e-21i
1.19599249e+01	-1.85904887e-20+1.55542608e-22i
1.20225423e+01	8.13820837e-21-8.99583742e-21i
1.20851597e+01	7.74267327e-21+6.52525923e-21i
1.21477771e+01	-8.88261549e-21+2.86319055e-21i
1.22103945e+01	-3.32973475e-21-2.55836957e-21i
1.22730119e+01	5.56691880e-21-3.49774544e-21i
1.23356293e+01	-4.49199670e-22+2.80804068e-21i
1.23982467e+01	-8.12341067e-22-6.63291186e-22i
1.24608641e+01	2.98379317e-22-3.31245403e-22i
1.25234815e+01	3.19066953e-22+8.85897785e-22i
1.25860989e+01	-3.81235232e-22-3.04675160e-22i
1.26487163e+01	1.00967792e-23-1.84401392e-22i
1.27113338e+01	8.16147473e-23+1.60114183e-22i
1.27739512e+01	-1.15579788e-22-5.71860328e-23i
1.28365686e+01	1.61388571e-22-3.62668422e-23i
1.28991860e+01	-1.09910189e-22+6.29656972e-23i
1.29618034e+01	1.99512250e-23-3.01142514e-23i
1.30244208e+01	2.11680985e-23-8.82489288e-24i
1.30870382e+01	-1.58858797e-23+2.54428673e-23i
1.31496556e+01	-5.87663847e-24-1.67443224e-23i
1.32122730e+01	1.89723059e-23-1.76150318e-23i
1.32748904e+01	-7.16987280e-25+2.57502397e-23i
1.33375078e+01	-8.21114412e-24+3.42592206e-24i
1.34001252e+01	-2.99772587e-24-8.76301212e-24i
1.34627426e+01	2.74167744e-24-7.01232060e-24i
1.35253601e+01	1.65221287e-24+7.09784189e-24i
1.35879775e+01	5.21465109e-25-5.33585333e-25i
1.36505949e+01	-9.06892186e-25-5.83263771e-25i
1.37132123e+01	4.35087924e-25-2.61700311e-25i
1.37758297e+01	-7.99507402e-26+1.02443177e-24i
1.38384471e+01	-8.86864650e-25-6.69670438e-25i
1.39010645e+01	4.18312603e-25+2.85680954e-25i
1.39636819e+01	3.74734718e-25-4.75436568e-25i
1.40262993e+01	-1.14496426e-25+1.89132807e-25i
1.40889167e+01	-1.65063708e-25+2.13229676e-25i
1.41515341e+01	3.27570007e-26-1.16016117e-25i
1.42141515e+01	1.08386304e-25-2.73539887e-26i
1.42767689e+01	-7.38100071e-26+4.66577071e-26i
1.43393863e+01	-4.91533905e-26-2.46491288e-26i
1.44020038e+01	5.85473126e-26-6.74865807e-27i
1.44646212e+01	-4.75440017e-27+5.90447077e-27i
1.45272386e+01	-9.93432754e-27-1.66923010e-27i
1.45898560e+01	6.64175558e-27-7.07400960e-27i
1.46524734e+01	2.16329214e-27+1.88484538e-26i
1.47150908e+01	-6.87680845e-27-5.37605584e-27i
1.47777082e+01	-1.49778216e-27-6.71560919e-27i
1.48403256e+01	1.51449027e-27-2.98067461e-27i
1.49029430e+01	8.93750410e-27+8.50366295e-27i
1.49655604e+01	-1.30689861e-26-7.48535192e-28i
1.50281778e+01	7.94167624e-27-7.85867256e-27i
1.50907952e+01	4.66030232e-28+7.15165001e-27i
1.51534126e+01	-3.07448860e-27-1.04818882e-28i
1.52160301e+01	-8.58912993e-29-2.48402480e-27i
1.52786475e+01	1.33620898e-27+2.90150977e-28i
1.53412649e+01	1.56286136e-29+8.30529716e-28i
1.54038823e+01	-5.16204530e-28-2.45331746e-28i
1.54664997e+01	6.25621023e-29-1.12479761e-28i
1.55291171e+01	1.26059641e-28+1.48908271e-29i
1.55917345e+01	-4.75511579e-30+4.62397472e-29i
1.56543519e+01	-3.72774395e-29+2.32052521e-29i
1.57169693e+01	-3.38286330e-29-2.70198930e-29i
1.57795867e+01	3.49988457e-29-1.73786348e-29i
1.58422041e+01	5.93701945e-30+8.02198747e-30i
1.59048215e+01	-7.17530285e-30+1.24096233e-29i
1.59674389e+01	-6.31418146e-30-8.04717430e-30i
1.60300564e+01	5.83004616e-30+4.62825781e-30i
1.60926738e+01	-5.05586798e-30-1.10363778e-29i
1.61552912e+01	1.38369655e-29+1.16142535e-29i
1.62179086e+01	-1.97706238e-29+1.37007459e-30i
1.62805260e+01	7.98142598e-30-1.20816842e-29i
1.63431434e+01	5.91227492e-30+5.94980660e-30i
1.64057608e+01	-5.03455646e-30+3.90777934e-30i
1.64683782e+01	-2.21412196e-30-4.73518125e-30i
1.65309956e+01	4.41154135e-30-8.81688551e-32i
1.65936130e+01	-1.21977963e-30+2.37525501e-30i
1.66562304e+01	-8.95888392e-31-6.08548913e-31i
1.67188478e+01	2.89299744e-31-4.44857667e-31i
1.67814652e+01	2.05663462e-31-5.58687516e-32i
1.68440827e+01	-1.03890375e-31+3.13611922e-31i
1.69067001e+01	-3.81701061e-32-1.31349391e-31i
1.69693175e+01	8.90315043e-32-4.49239320e-32i
1.70319349e+01	-3.25505384e-32+2.74444296e-32i
1.70945523e+01	-1.79895981e-32+3.66071228e-32i
1.71571697e+01	-2.47232520e-33-9.34049285e-33i
1.72197871e+01	1.59365936e-32-1.25236113e-32i
1.72824045e+01	-1.51714377e-32-1.26118127e-32i
1.73450219e+01	1.83639031e-32+7.36718461e-33i
1.74076393e+01	-2.41955685e-33+1.64170469e-32i
1.74702567e+01	-1.09512594e-32-9.04426192e-33i
1.75328741e+01	4.60490142e-33-2.15462631e-33i
1.75954915e+01	-2.71156524e-33+1.53974571e-33i
1.76581090e+01	3.88624280e-33-5.26999608e-34i
1.77207264e+01	-2.19240333e-33-1.23769495e-33i
1.77833438e+01	-1.31118798e-34+1.14213263e-33i
1.78459612e+01	1.40351573e-33-4.65273991e-34i
1.79085786e+01	-1.44428912e-34+4.36543001e-34i
1.79711960e+01	-8.45412800e-34+2.43444798e-34i
1.80338134e+01	7.19129377e-35-6.61683117e-34i
1.80964308e+01	7.55834204e-34+4.58999177e-34i
1.81590482e+01	-6.84990468e-34-7.58919455e-35i
1.82216656e+01	1.54980245e-34-3.08265908e-34i
1.82842830e+01	1.96219448e-34+3.50314603e-34i
1.83469004e+01	-1.74459979e-34-4.00493739e-35i
1.84095178e+01	4.21000545e-35-1.36352804e-34i
1.84721353e+01	-4.86604117e-37+6.29447249e-35i
1.85347527e+01	-2.72106268e-35+2.10949040e-35i
1.85973701e+01	3.27954736e-35-3.05673609e-35i
1.86599875e+01	-9.58037111e-37+1.65421120e-35i
1.87226049e+01	-1.46080897e-35-1.42921534e-35i
1.87852223e+01	9.08749777e-36+6.41889158e-36i
1.88478397e+01	-2.78988983e-36+7.15115543e-36i
1.89104571e+01	-1.72538561e-36-9.13746676e-36i
1.89730745e+01	8.31964382e-36+2.68827896e-36i
1.90356919e+01	-7.34191613e-36+3.07936278e-36i
1.90983093e+01	-1.63771905e-36-1.48281205e-36i
1.91609267e+01	2.56655998e-36-2.01041271e-36i
1.92235441e+01	1.09072854e-36+4.54846343e-37i
1.92861616e+01	-1.34663391e-37+1.45198313e-36i
1.93487790e+01	-1.47518174e-36-7.88557117e-37i
1.94113964e+01	6.34107257e-37-3.26279550e-37i
1.94740138e+01	3.50793702e-37+3.02244900e-37i
1.95366312e+01	-1.34832624e-37+3.53420490e-37i
1.95992486e+01	-3.00511627e-37-4.36044598e-37i
1.96618660e+01	2.73592555e-37-4.67374737e-38i
1.97244834e+01	-4.79836335e-38+2.99111334e-37i
1.97871008e+01	-7.23353970e-38-1.17694172e-37i
1.98497182e+01	1.87029216e-38-6.63375313e-38i
1.99123356e+01	5.05912400e-38+2.42995286e-38i
1.99749530e+01	-1.68894223e-38+3.88802607e-38i
2.00375704e+01	-2.36781997e-38-8.81478482e-39i
2.01001879e+01	9.87862426e-39-1.44418730e-38i
2.01628053e+01	4.88010856e-39+3.82093259e-39i
2.02254227e+01	-1.00692961e-39+6.41177751e-39i
2.02880401e+01	-5.15289770e-39-6.33540120e-39i
2.03506575e+01	9.96902828e-40-4.33140821e-39i
2.04132749e+01	8.07267745e-39+7.36504855e-39i
2.04758923e+01	-6.21419476e-39+2.40162172e-39i
2.05385097e+01	-1.61383846e-39-5.49190747e-39i
2.06011271e+01	2.21596652e-39+6.63086990e-40i
2.06637445e+01	-2.93662124e-40+1.25513927e-39i
2.07263619e+01	3.84387634e-41-7.57260269e-40i
2.07889793e+01	2.78934131e-40-2.46216092e-40i
2.08515967e+01	2.45644288e-42+5.64606068e-40i
2.09142142e+01	-3.04419074e-40+6.11785577e-41i
2.09768316e+01	1.63807421e-40-2.09234741e-40i
2.10394490e+01	-3.41702532e-41+1.42181856e-41i
2.11020664e+01	2.44334117e-41+8.05364399e-41i
2.11646838e+01	-9.68622810e-41-6.78471762e-41i
2.12273012e+01	7.26027217e-41-2.73836893e-41i
2.12899186e+01	1.27759243e-41+6.45910431e-41i
2.13525360e+01	-3.81739501e-41-1.35780214e-41i
2.14151534e+01	8.30748425e-42-2.86512252e-41i
2.14777708e+01	2.39284042e-41+1.48748310e-41i
2.15403882e+01	-2.35573003e-41+1.22665354e-41i
2.16030056e+01	-4.57826994e-42-1.34280762e-41i
2.16656230e+01	1.75213536e-41-6.24593701e-42i
2.17282405e+01	-2.15174871e-42+1.21840860e-41i
2.17908579e+01	-6.70286612e-42-1.47402054e-42i
2.18534753e+01	1.14335690e-42-2.17689298e-42i
2.19160927e+01	1.99597237e-42-2.22640822e-43i
2.19787101e+01	-8.16609194e-43+1.05034952e-42i
2.20413275e+01	-1.03795196e-42-8.77153340e-43i
2.21039449e+01	1.21971508e-42-2.52987566e-43i
2.21665623e+01	1.65923603e-43+6.13300006e-43i
2.22291797e+01	-1.68871372e-43+2.21166186e-43i
2.22917971e+01	-5.56940859e-43-2.61500272e-43i
2.23544145e+01	2.46366015e-43-1.54356018e-43i
2.24170319e+01	1.30246658e-43+1.66731824e-43i
2.24796493e+01	-9.02124348e-44-5.89031680e-44i
2.25422668e+01	1.35165559e-44-3.15100911e-44i
2.26048842e+01	4.18130237e-44+3.86670262e-44i
2.26675016e+01	-5.92741501e-44+2.05758103e-44i
2.27301190e+01	3.02984297e-44-2.68120330e-44i
2.27927364e+01	-3.25059465e-46+1.55767933e-44i
2.28553538e+01	-1.94212850e-44-5.72985805e-45i
2.29179712e+01	4.61611800e-45-1.50822459e-44i
2.29805886e+01	1.30540135e-44+7.73260424e-45i
2.30432060e+01	-4.31969366e-45+3.65805037e-45i
2.31058234e+01	-2.42810476e-45-4.66302651e-46i
2.31684408e+01	7.93081798e-46-1.07349402e-45i
2.32310582e+01	7.56832155e-46+2.39918090e-46i
2.32936756e+01	-6.69432592e-46+1.79085896e-45i
2.33562930e+01	-1.21835584e-45-2.45873068e-45i
2.34189105e+01	7.51482544e-46-1.78114386e-47i
2.34815279e+01	7.35774886e-46+6.91612716e-46i
2.35441453e+01	-1.57500015e-46+3.16398480e-46i
2.36067627e+01	-4.18757471e-46-3.09422683e-46i
2.36693801e+01	2.19785968e-46-1.09664579e-46i
2.37319975e+01	-7.09626649e-47+2.33304858e-46i
2.37946149e+01	-7.84199474e-47-5.82803823e-47i
2.38572323e+01	1.08749341e-47-1.49487928e-46i
2.39198497e+01	1.39736815e-46+5.78707302e-47i
2.39824671e+01	-7.94047038e-47+5.48248173e-47i
2.40450845e+01	6.53386917e-48-4.60332049e-47i
2.41077019e+01	5.41825563e-48+2.15078990e-47i
2.41703193e+01	-7.48505682e-48-2.49633888e-48i
2.42329368e+01	4.89732507e-48+1.62961664e-48i
2.42955542e+01	-5.13096184e-48-5.00924167e-48i
2.43581716e+01	6.31735205e-48-2.93315629e-48i
2.44207890e+01	-3.86334305e-48+7.27889250e-48i
2.44834064e+01	-2.74690633e-49-2.65510369e-48i
2.45460238e+01	2.84237044e-48-2.70775767e-48i
2.46086412e+01	-1.49148159e-48+3.57001583e-48i
2.46712586e+01	-1.46511164e-48-1.02160497e-48i
2.47338760e+01	1.31642460e-48-7.62422008e-49i
2.47964934e+01	2.60287986e-49-1.60813631e-49i
2.48591108e+01	-2.48916301e-49+6.39657968e-49i
2.49217282e+01	1.32811361e-49-9.94607569e-50i
2.49843456e+01	-7.07964458e-50+3.25442175e-49i
2.50469631e+01	-2.90067358e-49-3.88049487e-49i
2.51095805e+01	1.03512246e-49+1.49583602e-50i
2.51721979e+01	1.64355152e-49+1.01420870e-49i
2.52348153e+01	-1.43462604e-49-7.72571540e-50i
2.52974327e+01	7.78084357e-50+9.02653143e-51i
2.53600501e+01	-4.62215591e-50+2.44730584e-50i
2.54226675e+01	3.76242858e-50-1.08402811e-50i
2.54852849e+01	-6.00520032e-51-2.64008750e-52i
2.55479023e+01	-2.71337955e-50-3.33940742e-51i
2.56105197e+01	2.99132361e-50-3.05981163e-51i
2.56731371e+01	-2.88131973e-51+1.56931614e-50i
2.57357545e+01	-1.48135063e-50-3.54225317e-51i
2.57983719e+01	2.89529259e-51-8.66842233e-51i
2.58609894e+01	8.21652183e-51-3.39071605e-52i
2.59236068e+01	-2.93312494e-51+6.27359722e-51i
2.59862242e+01	-3.27597899e-51-1.65622099e-51i
2.60488416e+01	3.84965576e-51-1.94134453e-51i
2.61114590e+01	-5.09264323e-52+1.80116854e-51i
2.61740764e+01	-1.71873437e-51+6.04735037e-52i
2.62366938e+01	4.86714271e-52-1.13621473e-51i
2.62993112e+01	2.83080505e-52+2.58963937e-52i
2.63619286e+01	-1.96209565e-52-8.42558510e-53i
2.64245460e+01	5.31348169e-53-2.41366576e-52i
2.64871634e+01	2.41195364e-52+2.49217242e-52i
2.65497808e+01	-1.39934919e-52+1.48777836e-52i
2.66123982e+01	-8.71667771e-53-1.73389243e-52i
2.66750157e+01	5.99576400e-53+2.56158655e-53i
2.67376331e+01	1.64078117e-53+9.85699938e-54i
2.68002505e+01	-3.34045108e-53+8.07679654e-54i
2.68628679e+01	1.19203355e-54-1.99953548e-53i
2.69254853e+01	6.97770365e-54-7.82751056e-54i
2.69881027e+01	1.39655371e-53+2.10114453e-53i
2.70507201e+01	-1.29848778e-53-8.20299889e-54i
2.71133375e+01	2.92720858e-54-5.37805512e-54i
2.71759549e+01	3.79198204e-54+6.61399014e-54i
2.72385723e+01	-2.50683905e-54-1.64265107e-55i
2.73011897e+01	-9.23067751e-55-5.23819719e-55i
2.73638071e+01	2.69540392e-55-1.55414675e-54i
2.74264245e+01	8.67316808e-55+1.67801913e-54i
2.74890420e+01	-3.73064368e-55-5.71111588e-56i
2.75516594e+01	-7.31141167e-55-7.38398049e-55i
2.76142768e+01	5.72510071e-55-1.82800958e-55i
2.76768942e+01	1.41573841e-55+6.32165563e-55i
2.77395116e+01	-2.67947703e-55-1.79297872e-55i
2.78021290e+01	4.71279235e-56-2.58896205e-55i
2.78647464e+01	1.89970361e-55+1.37870376e-55i
2.79273638e+01	-1.12513326e-55+7.98288480e-56i
2.79899812e+01	-2.74107912e-56-1.60347597e-56i
2.80525986e+01	6.01959821e-56-2.96835974e-56i
2.81152160e+01	-3.95743252e-56+1.18052821e-56i
2.81778334e+01	-8.35619115e-57-9.64971899e-57i
2.82404508e+01	2.98150586e-56+2.43351482e-57i
2.83030683e+01	-9.40616929e-57+2.71231136e-56i
2.83656857e+01	-2.73782941e-56-1.86222444e-56i
2.84283031e+01	2.39124207e-56-2.08112190e-56i
2.84909205e+01	-1.38220062e-57+2.25036803e-56i
2.85535379e+01	-5.12938086e-57-6.15036093e-57i
2.86161553e+01	4.65828765e-57-1.65303902e-57i
2.86787727e+01	-9.38413898e-58+2.47828401e-57i
2.87413901e+01	-2.35626150e-58+2.83992863e-58i
2.88040075e+01	-1.71220989e-57-8.15704561e-58i
2.88666249e+01	1.40257127e-57-7.42309364e-58i
2.89292423e+01	5.89812646e-58+9.07712214e-58i
2.89918597e+01	-5.36140240e-58+1.07757105e-58i
2.90544771e+01	-3.53010612e-58-6.29463876e-59i
2.91170946e+01	1.59013966e-58-1.03984329e-58i
2.91797120e+01	-1.05051526e-59-1.17437914e-58i
2.92423294e+01	1.02272082e-58+7.72421792e-59i
2.93049468e+01	-9.10987905e-59-4.75334587e-59i
2.93675642e+01	1.07196339e-58+6.46839246e-59i
2.94301816e+01	-1.89297442e-59-1.42045539e-60i
2.94927990e+01	-5.25501731e-59-4.49572036e-60i
2.95554164e+01	2.53057927e-60+9.56788581e-60i
2.96180338e+01	-7.11353358e-60-4.57397135e-60i
2.96806512e+01	2.78534053e-59-2.98506700e-59i
2.97432686e+01	-1.21416892e-60+1.87423670e-59i
2.98058860e+01	-1.30649892e-59+5.60940469e-60i
2.98685034e+01	3.34086269e-60-6.44623528e-61i
2.99311209e+01	2.24731123e-60-5.64956271e-60i
2.99937383e+01	2.11146461e-61+1.07540180e-60i
3.00563557e+01	-2.76152141e-60+9.84997968e-61i
3.01189731e+01	1.04070671e-60-5.33995358e-61i
3.01815905e+01	1.87629018e-60-4.04553185e-61i
3.02442079e+01	-2.40367662e-61+1.18063369e-60i
3.03068253e+01	-9.20602190e-61+3.79552252e-61i
3.03694427e+01	-4.55445934e-61-1.09120575e-60i
3.04320601e+01	6.00959951e-61+5.97685913e-61i
3.04946775e+01	-1.34346873e-61+7.88320587e-63i
3.05572949e+01	-1.60145171e-61-4.26228335e-61i
3.06199123e+01	1.46921278e-61+1.01183572e-61i
3.06825297e+01	6.73614814e-62+1.59988047e-61i
3.07451472e+01	-6.33356921e-62-1.35613824e-61i
3.08077646e+01	5.64825349e-62+7.84967059e-62i
3.08703820e+01	-6.48142540e-63+6.22271482e-63i
3.09329994e+01	-5.65749048e-62+2.75065490e-62i
3.09956168e+01	-1.87801386e-63-4.83718382e-62i
3.10582342e+01	2.06526111e-62-8.70640467e-66i
3.11208516e+01	5.73231644e-63+6.06260013e-63i
3.11834690e+01	1.02800516e-63+3.62945377e-63i
3.12460864e+01	-5.59040430e-63-1.77579690e-63i
3.13087038e+01	-2.26255509e-63+5.10044529e-64i
3.13713212e+01	5.40258404e-63+1.13760018e-64i
3.14339386e+01	-2.84139397e-63+1.86972574e-63i
3.14965560e+01	3.16940492e-64-1.86145646e-63i
3.15591735e+01	-7.17640380e-64+5.73879719e-64i
3.16217909e+01	1.28479030e-64-2.06632067e-64i
3.16844083e+01	4.37893700e-64-1.00887636e-63i
3.17470257e+01	5.77087228e-64+1.00728074e-63i
3.18096431e+01	-7.40812129e-64+2.48378655e-65i
3.18722605e+01	3.24184833e-64-1.80311762e-64i
3.19348779e+01	-5.33527595e-65+1.68053905e-65i
3.19974953e+01	-1.53965372e-64+1.51841050e-64i
3.20601127e+01	-2.87574126e-65-1.49664839e-64i
3.21227301e+01	1.36137118e-64+1.97210868e-65i
3.21853475e+01	-3.11247814e-65-2.30235995e-65i
3.22479649e+01	-3.96977965e-65+3.17749823e-65i
3.23105823e+01	-3.06378770e-67-2.38906717e-65i
3.23731997e+01	5.83619320e-65-1.38369262e-65i
3.24358172e+01	-1.97217953e-65+3.68009646e-65i
3.24984346e+01	-1.97556865e-65-1.24975936e-65i
3.25610520e+01	1.16351693e-65-5.06031110e-66i
3.26236694e+01	3.62819646e-66+7.70622636e-66i
3.26862868e+01	-5.40293332e-66-1.64942422e-67i
3.27489042e+01	-3.73152662e-66-5.38896418e-66i
3.28115216e+01	4.71114141e-66+2.80371334e-66i
3.28741390e+01	-2.33516057e-67+5.35591147e-67i
3.29367564e+01	-1.03883229e-66-1.83135041e-66i
3.29993738e+01	4.86894811e-67+7.52604322e-67i
3.30619912e+01	3.13878359e-67+1.61347101e-67i
3.31246086e+01	-4.76409964e-67-1.04893566e-67i
3.31872260e+01	3.42761551e-67+3.72957788e-67i
3.32498435e+01	-4.81011266e-67-3.59189147e-67i
3.33124609e+01	3.71744292e-67-1.98038337e-67i
3.33750783e+01	-6.36873564e-68+3.66223541e-67i
3.34376957e+01	-4.94090873e-68-1.48028304e-67i
3.35003131e+01	5.52818002e-68-2.01960731e-68i
3.35629305e+01	-2.24109922e-68+2.94301318e-68i
3.36255479e+01	1.78675358e-68+1.19211276e-68i
3.36881653e+01	-7.20317903e-69+1.77699038e-68i
3.37507827e+01	-7.64668680e-69-4.02017497e-68i
3.38134001e+01	-4.88485238e-69+3.48770833e-68i
3.38760175e+01	3.36844586e-70-1.19557328e-68i
3.39386349e+01	-1.81287291e-69-4.56335213e-69i
3.40012523e+01	8.36066762e-69-5.59384259e-69i
3.40638698e+01	-2.43438374e-69+7.55252721e-69i
3.41264872e+01	-1.90905256e-69-1.03835673e-70i
3.41891046e+01	1.15894847e-69-9.74999660e-73i
3.42517220e+01	4.65156151e-70-1.52516318e-69i
3.43143394e+01	-6.30730451e-70+1.09950766e-69i
3.43769568e+01	-1.24284847e-69+8.14423973e-71i
3.44395742e+01	1.26667225e-69-1.11919594e-69i
3.45021916e+01	2.35198300e-70+4.92202820e-70i
3.45648090e+01	-4.35965558e-70+2.83181749e-70i
3.46274264e+01	-9.17266309e-71-2.44309046e-70i
3.46900438e+01	4.37690973e-70-2.70540229e-71i
3.47526612e+01	-2.97807541e-70+2.85992291e-70i
3.48152786e+01	-6.92907342e-71-1.86886575e-70i
3.48778961e+01	1.53927095e-70-6.02304323e-71i
3.49405135e+01	-5.75910990e-71+1.08754891e-70i
3.50031309e+01	-8.02500825e-72-3.21587709e-71i
3.50657483e+01	1.64965020e-71-4.00794529e-71i
3.51283657e+01	1.65189811e-71+5.12552425e-71i
3.51909831e+01	-3.81966559e-71-1.48974201e-71i
3.52536005e+01	2.22947071e-71-1.15568618e-71i
3.53162179e+01	8.79358072e-73+1.90031357e-71i
3.53788353e+01	-1.36132503e-71-1.09875347e-71i
3.54414527e+01	7.76245614e-72-1.66624786e-72i
3.55040701e+01	2.30960626e-72+1.81897511e-72i
3.55666875e+01	-5.46581980e-72-5.62802017e-73i
3.56293049e+01	4.02165302e-72-9.01016523e-73i
3.56919224e+01	1.10772364e-72+1.30879088e-72i
3.57545398e+01	-2.04844832e-72+1.52778699e-72i
3.58171572e+01	8.25122069e-74-1.29085806e-72i
3.58797746e+01	6.92534866e-73-2.35194418e-73i
3.59423920e+01	-1.10771187e-72+6.66648066e-73i
3.60050094e+01	4.38973222e-73-5.79095023e-73i
3.60676268e+01	2.65061938e-73+8.26287929e-74i
3.61302442e+01	-1.01307176e-73+4.12378466e-74i
3.61928616e+01	1.00366176e-74+1.34594752e-74i
3.62554790e+01	-2.52117776e-74+4.86287679e-74i
3.63180964e+01	4.73091622e-74-1.07156278e-74i
3.63807138e+01	-4.83809471e-74+1.37619000e-74i
3.64433312e+01	-1.40224051e-74-1.80644648e-74i
3.65059487e+01	9.10036392e-75+6.55886718e-75i
3.65685661e+01	6.38429486e-75-9.72067705e-75i
3.66311835e+01	2.72739298e-75+2.82799957e-75i
3.66938009e+01	-5.01331092e-75-6.20869925e-75i
3.67564183e+01	-7.22567798e-77+8.00016583e-75i
3.68190357e+01	3.43216773e-76-8.67303153e-76i
3.68816531e+01	1.85410621e-75-1.63140667e-75i
3.69442705e+01	-1.11160246e-75-2.28337511e-75i
3.70068879e+01	2.09554010e-75+1.59479370e-75i
3.70695053e+01	-1.62182585e-75+2.53819050e-75i
3.71321227e+01	-5.79217872e-76-1.16365898e-75i
3.71947401e+01	3.58292319e-76-1.19280837e-75i
3.72573575e+01	5.78801081e-76+4.93584113e-76i
3.73199750e+01	-4.79183115e-76+2.81257819e-76i
3.73825924e+01	-1.95751503e-77-8.86887242e-77i
3.74452098e+01	3.55633503e-77-2.49859523e-76i
3.75078272e+01	2.44080410e-76+1.10179740e-76i
3.75704446e+01	-1.02270901e-76+2.29519932e-76i
3.76330620e+01	-1.58794362e-76-2.15710080e-76i
3.76956794e+01	1.34222487e-76+1.23148761e-77i
3.77582968e+01	7.78558452e-79+6.40772287e-77i
3.78209142e+01	-1.04596089e-77-7.17624980e-78i
3.78835316e+01	-3.17063722e-77-4.85203747e-78i
3.79461490e+01	-1.65628695e-78-1.34947125e-77i
3.80087664e+01	1.67747437e-77-9.18124144e-78i
3.80713838e+01	1.01002379e-77+1.65293779e-77i
3.81340013e+01	-1.21162681e-77+1.77165911e-78i
3.81966187e+01	-1.76950768e-78-1.13229433e-77i
3.82592361e+01	6.18225566e-78+5.22084542e-78i
3.83218535e+01	-7.74749025e-79+4.61013336e-78i
3.83844709e+01	-2.74031320e-78-4.22264141e-78i
3.84470883e+01	1.02013912e-78-5.24996133e-79i
3.85097057e+01	3.92838069e-79+1.92538352e-78i
3.85723231e+01	-1.23303210e-78-2.72777257e-79i
3.86349405e+01	8.92721854e-79-1.20063438e-78i
3.86975579e+01	2.35553226e-79+7.79832419e-79i
3.87601753e+01	-7.38958523e-79-5.85425280e-80i
3.88227927e+01	2.77716993e-79-2.90737882e-79i
3.88854101e+01	3.60986932e-79+1.99990544e-79i
3.89480276e+01	-2.43628284e-79+1.51399471e-79i
3.90106450e+01	-1.55525589e-79-2.17619343e-79i
3.90732624e+01	1.73406619e-79+6.71685891e-80i
3.91358798e+01	-4.73235142e-80+3.12670511e-80i
3.91984972e+01	5.68056642e-81-6.40340162e-80i
3.92611146e+01	3.78762565e-80+2.84715089e-80i
3.93237320e+01	-4.65696621e-80+3.09596624e-80i
3.93863494e+01	4.08034016e-81-2.33000019e-80i
3.94489668e+01	9.40238067e-81-9.68498130e-82i
3.95115842e+01	-3.22997677e-81+4.53624709e-81i
3.95742016e+01	-3.59050050e-81-1.00454351e-80i
3.96368190e+01	5.70529171e-81+3.53936931e-81i
3.96994364e+01	7.33019287e-82+2.29056340e-81i
3.97620539e+01	-6.15715344e-83+2.04317231e-81i
3.98246713e+01	-2.28652258e-81-1.32559492e-81i
3.98872887e+01	-1.01461302e-82-1.35808752e-81i
3.99499061e+01	9.74563776e-82+1.02453482e-81i
4.00125235e+01	-4.35362095e-82+2.81626870e-82i
4.00751409e+01	-9.85005091e-83-1.02707832e-81i
4.01377583e+01	3.85844494e-82+4.26324135e-82i
4.02003757e+01	1.17287002e-82+2.01853620e-82i
4.02629931e+01	-3.09233262e-82+1.53596754e-82i
4.03256105e+01	-4.36721474e-83-3.25257106e-82i
4.03882279e+01	1.23193319e-82+4.43701238e-83i
4.04508453e+01	-2.17990693e-83+1.11184847e-82i
4.05134627e+01	-4.51265443e-83-2.50564437e-83i
4.05760802e+01	1.91637653e-83-6.29495680e-83i
4.06386976e+01	3.03232656e-83+8.57822665e-84i
4.07013150e+01	-2.79878173e-83+4.34782578e-83i
4.07639324e+01	-6.96940183e-85-2.23361372e-83i
4.08265498e+01	1.34123091e-83-1.51836495e-83i
4.08891672e+01	2.26272472e-84+1.92648911e-83i
4.09517846e+01	-1.11110028e-83-3.39182210e-84i
4.10144020e+01	4.55023594e-84-2.04439198e-84i
4.10770194e+01	1.63416223e-84+3.52630539e-84i
4.11396368e+01	-3.20170705e-84-1.88158685e-84i
4.12022542e+01	-3.27015731e-85-1.18135383e-84i
4.12648716e+01	1.05526719e-84+4.01080343e-86i
4.13274890e+01	4.80437834e-85+4.31001808e-85i
4.13901064e+01	-2.04264094e-85+1.17513607e-85i
4.14527239e+01	-5.55756962e-86-2.36602634e-85i
4.15153413e+01	1.96093092e-85+3.04870787e-85i
4.15779587e+01	-4.35989630e-85-5.73388399e-86i
4.16405761e+01	1.35880903e-85-1.44536387e-85i
4.17031935e+01	1.17291467e-85-3.86733875e-86i
4.17658109e+01	6.91611209e-86+6.12094176e-86i
4.18284283e+01	-8.20710188e-86+8.11957671e-86i
4.18910457e+01	-3.09022825e-86-2.48759369e-86i
4.19536631e+01	2.27927519e-87-9.46582159e-87i
4.20162805e+01	5.23298538e-87-2.67368693e-86i
4.20788979e+01	2.06828857e-86+1.28688833e-86i
4.21415153e+01	-2.67284353e-86+9.87802137e-87i
4.22041327e+01	1.15597118e-86-1.66799436e-86i
4.22667502e+01	7.20441718e-87+4.53484779e-87i
4.23293676e+01	-7.18232381e-87+6.46527285e-87i
4.23919850e+01	4.40373925e-88-4.93776945e-87i
4.24546024e+01	1.82453796e-87-1.06887562e-88i
4.25172198e+01	6.24315508e-88+2.75565074e-87i
4.25798372e+01	-1.78589959e-87-7.92474912e-88i
4.26424546e+01	2.67238400e-88-1.01050997e-87i
4.27050720e+01	4.17307444e-88+1.08535635e-87i
4.27676894e+01	-5.06098749e-88+7.64425687e-89i
4.28303068e+01	-1.22829229e-88-1.01768028e-87i
4.28929242e+01	6.21580362e-88+2.24710913e-88i
4.29555416e+01	-2.45568348e-88+5.29026654e-88i
4.30181590e+01	-1.28082368e-88-2.61553817e-88i
4.30807765e+01	6.81562113e-89-6.48031449e-89i
4.31433939e+01	6.44024486e-89+4.86516684e-89i
4.32060113e+01	-8.22323367e-89+8.84376558e-90i
4.32686287e+01	1.59739599e-89-2.94765052e-89i
4.33312461e+01	5.15347713e-89+3.30972121e-89i
4.33938635e+01	-5.33895338e-89-1.73834317e-89i
4.34564809e+01	1.40245513e-89-4.56928182e-90i
4.35190983e+01	1.43540022e-89+7.27351314e-90i
4.35817157e+01	-1.60483863e-89+7.97105220e-90i
4.36443331e+01	4.67076866e-91-1.57176691e-89i
4.37069505e+01	1.09315041e-89+7.08157390e-92i
4.37695679e+01	-2.46060071e-90+1.22489786e-89i
4.38321853e+01	-6.06856336e-90-6.34966176e-90i
4.38948028e+01	4.45657357e-90-4.91934955e-91i
4.39574202e+01	-3.43501169e-91+1.89736079e-90i
4.40200376e+01	-8.71113456e-91-4.16665350e-91i
4.40826550e+01	-3.81903102e-91-7.09343405e-91i
4.41452724e+01	4.25028792e-91+4.19857235e-91i
4.42078898e+01	3.71002653e-91-9.21120925e-92i
4.42705072e+01	-3.18911567e-91+1.49021287e-92i
4.43331246e+01	-3.08379385e-92-8.50012729e-92i
4.43957420e+01	1.10995755e-91+1.85079996e-91i
4.44583594e+01	-6.04536989e-92-1.18608083e-91i
4.45209768e+01	4.05220135e-92-3.98975830e-92i
4.45835942e+01	1.74956355e-92+1.15874526e-91i
4.46462116e+01	-6.48701777e-92-4.45819987e-92i
4.47088291e+01	3.37356702e-92-1.85836965e-92i
4.47714465e+01	-7.68994517e-93+2.00624533e-92i
4.48340639e+01	9.61924225e-93-1.60106859e-92i
4.48966813e+01	-5.23198352e-93+1.10773078e-92i
4.49592987e+01	-9.56894208e-93+7.63039112e-95i
4.50219161e+01	6.12056618e-93-7.28171958e-93i
4.50845335e+01	1.10731447e-92+3.44023929e-93i
4.51471509e+01	-1.21631307e-92+1.63561548e-93i
4.52097683e+01	8.19334214e-94-2.96335379e-93i
4.52723857e+01	5.66987793e-93+1.94663712e-93i
4.53350031e+01	-2.66158096e-93+1.24049445e-93i
4.53976205e+01	-1.31305635e-93-1.50971776e-93i
4.54602379e+01	7.33846629e-94+2.95342059e-94i
4.55228554e+01	1.76914336e-94-2.10070667e-94i
4.55854728e+01	-1.26562142e-94-8.97625759e-95i
4.56480902e+01	2.22239325e-94+3.64704531e-94i
4.57107076e+01	-8.60033848e-95-1.94435164e-94i
4.57733250e+01	-1.38306222e-94+1.02152114e-94i
4.58359424e+01	1.11859504e-94-1.55414658e-94i
4.58985598e+01	-2.06509493e-95+1.03048509e-94i
4.59611772e+01	-4.27939655e-96+1.35887398e-95i
4.60237946e+01	2.86322435e-95-3.23878322e-95i
4.60864120e+01	-2.84494081e-95+5.56228341e-96i
4.61490294e+01	1.01121646e-95+2.24655515e-96i
4.62116468e+01	-1.75401285e-95+6.75743143e-96i
4.62742642e+01	2.09001694e-95-7.19694661e-96i
4.63368817e+01	-1.08336351e-95+6.75653742e-96i
4.63994991e+01	-2.42980846e-96-7.32719489e-96i
4.64621165e+01	6.02305152e-96-1.05881216e-96i
4.65247339e+01	2.10366262e-96+4.63412403e-96i
4.65873513e+01	-6.53845076e-96+1.58863466e-96i
4.66499687e+01	1.58973250e-96-5.88185825e-96i
4.67125861e+01	3.75645404e-96+3.73389970e-96i
4.67752035e+01	-3.01565409e-96+1.12329774e-96i
4.68378209e+01	-8.35062033e-97-2.50998649e-96i
4.69004383e+01	2.15808777e-96+4.96154920e-97i
4.69630557e+01	-9.32598685e-97+1.23597925e-96i
4.70256731e+01	-5.70721841e-97-1.03961159e-96i
4.70882905e+01	5.74469156e-97-6.71260676e-98i
4.71509080e+01	2.98688411e-98+3.04004645e-97i
4.72135254e+01	-1.09322813e-97-8.67366430e-98i
4.72761428e+01	3.19314729e-98-3.99700429e-98i
4.73387602e+01	4.70645240e-98+5.42879440e-98i
4.74013776e+01	-5.45148481e-98+3.06449121e-98i
4.74639950e+01	2.36911745e-98-3.59158850e-98i
4.75266124e+01	-4.53885469e-98+3.07573044e-98i
4.75892298e+01	2.92025943e-98-3.92724733e-98i
4.76518472e+01	3.41138258e-99+1.47417601e-98i
4.77144646e+01	-1.61920304e-98-2.29781576e-99i
4.77770820e+01	8.60506826e-99-5.18428838e-99i
4.78396994e+01	6.24432174e-99+6.41322578e-99i
4.79023168e+01	-1.55758099e-99-2.11363716e-99i
4.79649343e+01	-2.63838314e-99+3.28140685e-99i
4.80275517e+01	-2.25121317e-99-2.16873453e-99i
4.80901691e+01	2.70660890e-99-3.16752923e-100i
4.81527865e+01	3.87013119e-100+1.10906911e-99i
4.82154039e+01	-1.27986160e-99-1.18552080e-99i
4.82780213e+01	6.35547623e-100+4.93950538e-100i
4.83406387e+01	-1.90472089e-101+4.98732549e-100i
4.84032561e+01	-4.41340087e-100-3.51214595e-100i
4.84658735e+01	3.75163166e-100-1.99465721e-100i
4.85284909e+01	-4.53767597e-101+1.88317500e-100i
4.85911083e+01	-1.65226976e-100+5.77945048e-101i
4.86537257e+01	1.00151371e-100-1.42182388e-100i
4.87163431e+01	7.87051153e-101+5.82758675e-101i
4.87789606e+01	-1.22044365e-100+2.27577061e-101i
4.88415780e+01	3.40488216e-101-4.25291898e-101i
4.89041954e+01	3.55186332e-101-1.53742386e-102i
4.89668128e+01	-9.12528988e-102+3.82816072e-101i
4.90294302e+01	-1.26563253e-101-7.00220119e-102i
4.90920476e+01	2.50419414e-102-9.13012531e-102i
4.91546650e+01	-5.49598066e-102+4.86151235e-102i
4.92172824e+01	-2.08587772e-102-1.64956098e-102i
4.92798998e+01	3.19915656e-102-3.56221443e-102i
4.93425172e+01	3.15365366e-102-1.63395965e-103i
4.94051346e+01	-2.29518848e-102+8.47695097e-103i
4.94677520e+01	1.78156057e-102-3.62814683e-103i
4.95303694e+01	-3.99859544e-103+2.39207924e-102i
4.95929869e+01	-9.83086240e-103-5.32173923e-103i
4.96556043e+01	-1.74784534e-103-1.00234923e-102i
4.97182217e+01	5.08800711e-103+6.21423747e-104i
4.97808391e+01	4.85114646e-104+2.55862191e-103i
4.98434565e+01	-2.13309184e-103-3.57116553e-104i
4.99060739e+01	1.40922164e-103-9.27876964e-104i
4.99686913e+01	-3.47803875e-104+1.31969959e-103i
