# Supplementary material for: Observation of angular momentum transfer among crystal lattice modes
Source: Nat Phys. 2026 May 12;22(7):1100–6. doi: 10.1038/s41567-026-03274-8 (PMC13423836; doi:10.1038/s41567-026-03274-8)
Supplement: Supplementary file 13 — Source data for Extended Data Fig. 4a–m. [file 41567_2026_3274_MOESM13_ESM.zip › extended_fig4j_filtered_Eg_spectrum_LCP-THz_probe45.txt]

Fourier-filtered Eg phonon contribution in Bi2Se3 after LCP THz excitation at probe pulse 45 degrees
Frequency (THz)	Spectrum (a.u.)
-4.99686913e+01	-1.22716837e-104-1.77675677e-103i
-4.99060739e+01	-2.50073264e-104+5.72158393e-104i
-4.98434565e+01	-1.74010681e-103-2.71770095e-104i
-4.97808391e+01	4.31217112e-103-1.64590818e-103i
-4.97182217e+01	-1.56547956e-103-6.85716884e-105i
-4.96556043e+01	1.36438470e-103+2.02896452e-103i
-4.95929869e+01	-4.15714823e-104+3.50422930e-103i
-4.95303694e+01	1.87246978e-103-1.97655713e-103i
-4.94677520e+01	-6.75395790e-103+3.08334046e-103i
-4.94051346e+01	2.71610609e-103-2.76840255e-103i
-4.93425172e+01	-2.33180145e-102-5.08970000e-103i
-4.92798998e+01	6.38168950e-103-2.48415400e-102i
-4.92172824e+01	1.05402053e-101+9.83178897e-103i
-4.91546650e+01	-8.79634994e-102+9.94256499e-102i
-4.90920476e+01	-1.22293510e-101-1.19953083e-101i
-4.90294302e+01	2.70948723e-101-1.68940647e-101i
-4.89668128e+01	1.15692250e-101+5.63784750e-101i
-4.89041954e+01	-6.69252648e-101-5.89396274e-102i
-4.88415780e+01	9.01910300e-102-6.60894106e-101i
-4.87789606e+01	6.40404286e-101+2.78797626e-101i
-4.87163431e+01	-4.01921827e-101+1.79835895e-101i
-4.86537257e+01	7.71329442e-102-7.21626522e-101i
-4.85911083e+01	-3.64486002e-102+1.14820320e-100i
-4.85284909e+01	3.10363393e-101-5.68038728e-101i
-4.84658735e+01	9.20765103e-101+5.82963312e-101i
-4.84032561e+01	-4.91579188e-100-3.92548276e-101i
-4.83406387e+01	1.99067408e-100-1.66277691e-100i
-4.82780213e+01	1.31064744e-99-2.00793404e-100i
-4.82154039e+01	-1.02714272e-99+1.47120068e-99i
-4.81527865e+01	-2.14707098e-99-6.09278851e-100i
-4.80901691e+01	1.50632604e-100-2.11925349e-99i
-4.80275517e+01	5.58685253e-99-4.93355633e-100i
-4.79649343e+01	-3.84679712e-100+2.64007962e-99i
-4.79023168e+01	-1.00555962e-98+2.92973099e-99i
-4.78396994e+01	1.11870006e-98-7.65758265e-99i
-4.77770820e+01	-3.14375412e-99+9.65275393e-99i
-4.77144646e+01	-2.57146245e-99-5.77539790e-99i
-4.76518472e+01	3.96938076e-100+3.09880093e-99i
-4.75892298e+01	-1.29407845e-98-1.10481371e-98i
-4.75266124e+01	3.07916684e-98-1.19052075e-98i
-4.74639950e+01	-3.30185513e-98+5.95943456e-98i
-4.74013776e+01	2.08337381e-98-6.66698134e-98i
-4.73387602e+01	6.50974108e-98-3.10925461e-98i
-4.72761428e+01	-3.28751380e-98+1.47989822e-97i
-4.72135254e+01	-2.05865082e-97+4.11782955e-98i
-4.71509080e+01	1.88880908e-97-2.91316163e-97i
-4.70882905e+01	1.40434864e-97+1.62212259e-97i
-4.70256731e+01	-2.42562303e-97+1.80786525e-97i
-4.69630557e+01	-3.50469847e-97-2.45774170e-97i
-4.69004383e+01	2.94342608e-97-6.80130443e-97i
-4.68378209e+01	1.48368797e-96+8.41995083e-97i
-4.67752035e+01	-1.06559101e-96+1.03314819e-96i
-4.67125861e+01	-1.77428203e-96-4.45533749e-97i
-4.66499687e+01	1.65624648e-96-3.07768355e-96i
-4.65873513e+01	6.84006141e-97+3.78127190e-96i
-4.65247339e+01	-5.57212089e-96+1.40207126e-96i
-4.64621165e+01	7.73680569e-96-9.23602113e-96i
-4.63994991e+01	3.02612115e-96+6.65501394e-96i
-4.63368817e+01	-1.57245131e-95-6.53113278e-97i
-4.62742642e+01	2.06304355e-95-1.73922903e-96i
-4.62116468e+01	-1.38025777e-96+1.52659778e-95i
-4.61490294e+01	-2.88879997e-95-2.18337338e-95i
-4.60864120e+01	3.98122084e-95+1.70124509e-96i
-4.60237946e+01	-1.57634960e-95+4.31510906e-95i
-4.59611772e+01	-3.77663168e-95-2.32865979e-95i
-4.58985598e+01	1.87010282e-95-5.25091732e-95i
-4.58359424e+01	1.04521095e-94+1.23981864e-94i
-4.57733250e+01	-2.40671314e-94-2.59938530e-95i
-4.57107076e+01	3.52237865e-95-3.60808369e-94i
-4.56480902e+01	2.82449004e-94+4.01809653e-94i
-4.55854728e+01	-7.74380705e-95-2.61716032e-94i
-4.55228554e+01	4.38358877e-94+7.41561848e-94i
-4.54602379e+01	-2.03919147e-93-2.51348680e-96i
-4.53976205e+01	1.65853037e-93-1.82762033e-93i
-4.53350031e+01	1.22389712e-94+7.53562452e-94i
-4.52723857e+01	-4.33310065e-94-1.61771055e-93i
-4.52097683e+01	2.44979402e-93+4.08072243e-93i
-4.51471509e+01	-3.42224383e-93-8.70334973e-94i
-4.50845335e+01	4.84068512e-93-9.45107036e-94i
-4.50219161e+01	-9.09775885e-95+8.27387628e-94i
-4.49592987e+01	-1.37108351e-92+7.23613930e-93i
-4.48966813e+01	-7.49866948e-93-1.69756248e-92i
-4.48340639e+01	4.26675887e-92+7.52727952e-94i
-4.47714465e+01	-1.75099311e-92+3.44336801e-93i
-4.47088291e+01	-1.52406185e-92+3.75731896e-92i
-4.46462116e+01	-3.69574392e-92-8.32038861e-92i
-4.45835942e+01	1.35273288e-91+8.45792223e-92i
-4.45209768e+01	-1.07351454e-91+3.68512609e-92i
-4.44583594e+01	-1.18178349e-91-1.93252714e-91i
-4.43957420e+01	2.06114257e-91-2.59194835e-92i
-4.43331246e+01	2.34761444e-91+3.61320389e-91i
-4.42705072e+01	-2.87854915e-91+1.15892815e-91i
-4.42078898e+01	-5.82867818e-91-5.84548468e-91i
-4.41452724e+01	5.27014615e-91+4.11549893e-92i
-4.40826550e+01	9.90183242e-91+3.32999309e-91i
-4.40200376e+01	-1.35831897e-90+8.94627303e-91i
-4.39574202e+01	-1.61644535e-90-2.07273389e-90i
-4.38948028e+01	3.36022749e-90-3.36525228e-91i
-4.38321853e+01	2.10161476e-90+2.05643600e-90i
-4.37695679e+01	-4.13547940e-90+2.81164539e-90i
-4.37069505e+01	-3.49752880e-90-1.21642647e-90i
-4.36443331e+01	-2.26448290e-91-9.77500013e-90i
-4.35817157e+01	1.09511047e-89+8.61055858e-90i
-4.35190983e+01	-5.41689457e-90-2.43851611e-90i
-4.34564809e+01	1.09978293e-89+4.92980325e-90i
-4.33938635e+01	-3.34552076e-89+1.30637285e-89i
-4.33312461e+01	1.10228158e-89-4.11387072e-89i
-4.32686287e+01	7.95891903e-89+1.67540647e-90i
-4.32060113e+01	-1.14681093e-88+1.35991820e-88i
-4.31433939e+01	-2.50846874e-89-1.96323605e-88i
-4.30807765e+01	1.70325424e-88+9.51869643e-89i
-4.30181590e+01	-1.92241580e-88+1.75565770e-88i
-4.29555416e+01	7.25706726e-89-4.15255169e-88i
-4.28929242e+01	-1.54384957e-88+1.14526725e-88i
-4.28303068e+01	4.32737467e-88-2.02719735e-88i
-4.27676894e+01	-1.66750297e-88+9.34386550e-88i
-4.27050720e+01	-5.18460384e-88-7.02992693e-88i
-4.26424546e+01	1.52398752e-87-7.78269338e-88i
-4.25798372e+01	3.08834942e-88+1.49672110e-87i
-4.25172198e+01	-3.81003169e-87+2.58521887e-87i
-4.24546024e+01	-7.30506409e-88-4.40268516e-87i
-4.23919850e+01	5.94699786e-87-2.36661708e-87i
-4.23293676e+01	6.19232166e-88+6.81844884e-87i
-4.22667502e+01	-1.48990545e-86-4.32331767e-87i
-4.22041327e+01	1.90180883e-86-5.22072766e-87i
-4.21415153e+01	6.51167469e-87+2.08825242e-86i
-4.20788979e+01	-3.92623571e-86-9.57768876e-87i
-4.20162805e+01	1.80380640e-86-4.46717488e-86i
-4.19536631e+01	2.82046961e-87+6.51282295e-86i
-4.18910457e+01	4.30301647e-86-7.17651713e-86i
-4.18284283e+01	2.59675568e-86+1.15927505e-85i
-4.17658109e+01	-1.95393393e-85-4.25536406e-86i
-4.17031935e+01	1.93274752e-85-2.54973187e-86i
-4.16405761e+01	-9.19486277e-86-5.36864789e-86i
-4.15779587e+01	-1.41052379e-85-6.98196080e-86i
-4.15153413e+01	2.84686101e-85+1.41909385e-85i
-4.14527239e+01	3.49958674e-85+7.43892645e-86i
-4.13901064e+01	-7.14125272e-85+3.93267689e-86i
-4.13274890e+01	2.97133191e-85-4.68769687e-85i
-4.12648716e+01	-2.24864071e-85+1.09026684e-84i
-4.12022542e+01	-6.36159748e-85+7.52610105e-85i
-4.11396368e+01	-8.49269995e-87-4.60916926e-84i
-4.10770194e+01	2.61202554e-84+1.28151244e-84i
-4.10144020e+01	-3.66414851e-86+5.65272990e-84i
-4.09517846e+01	-5.49487467e-84-2.67121922e-84i
-4.08891672e+01	1.93130254e-84-6.58203115e-84i
-4.08265498e+01	4.90045029e-84+2.52430493e-84i
-4.07639324e+01	1.28589355e-83+7.68762290e-84i
-4.07013150e+01	-2.94328902e-83+9.09444278e-85i
-4.06386976e+01	8.80361572e-84-3.15595013e-84i
-4.05760802e+01	1.06815907e-83+5.31318724e-85i
-4.05134627e+01	7.80313584e-84-6.70495473e-84i
-4.04508453e+01	-8.16291174e-83+6.43636899e-83i
-4.03882279e+01	6.89374044e-83-2.16071518e-82i
-4.03256105e+01	1.24956639e-82+1.74550533e-82i
-4.02629931e+01	-1.83705187e-82+1.06129442e-82i
-4.02003757e+01	1.50812863e-82-1.36258923e-82i
-4.01377583e+01	-2.06672656e-82+2.29802570e-83i
-4.00751409e+01	7.18210367e-83+1.70425114e-82i
-4.00125235e+01	3.01293529e-82-2.73625556e-83i
-3.99499061e+01	-1.67502760e-81-8.18549966e-82i
-3.98872887e+01	2.32034298e-81+9.64491218e-82i
-3.98246713e+01	-6.35280261e-82-1.02853748e-81i
-3.97620539e+01	9.08873512e-82-2.67415248e-82i
-3.96994364e+01	-8.01085717e-83+4.01094969e-81i
-3.96368190e+01	-3.74997230e-81-1.17771602e-81i
-3.95742016e+01	1.60775741e-81-2.20035529e-81i
-3.95115842e+01	-5.07747328e-81-1.25269490e-81i
-3.94489668e+01	1.56419174e-80-1.17247592e-81i
-3.93863494e+01	-1.14158857e-80+6.17650204e-81i
-3.93237320e+01	-1.01321515e-80-1.81693151e-81i
-3.92611146e+01	5.34128707e-81-2.73198296e-80i
-3.91984972e+01	7.19163313e-80+2.06517216e-80i
-3.91358798e+01	-9.00399318e-80+8.04316639e-80i
-3.90732624e+01	-6.82627668e-80-6.71002913e-80i
-3.90106450e+01	1.80976655e-79-1.50524518e-79i
-3.89480276e+01	-4.44901456e-80+3.43125905e-79i
-3.88854101e+01	-3.55546265e-79-2.74901765e-79i
-3.88227927e+01	6.17883476e-79-1.83511226e-79i
-3.87601753e+01	-1.93981471e-79+7.24104126e-79i
-3.86975579e+01	-8.32101531e-79-5.71856984e-79i
-3.86349405e+01	1.03912308e-78-4.93469490e-79i
-3.85723231e+01	-8.18572789e-80+7.64444110e-79i
-3.85097057e+01	-1.98154419e-79-6.67812711e-79i
-3.84470883e+01	5.98996860e-79+1.36485734e-78i
-3.83844709e+01	-9.86657831e-79-6.61096723e-79i
-3.83218535e+01	-1.01939366e-78-3.90593369e-79i
-3.82592361e+01	3.68199790e-78+2.33220216e-78i
-3.81966187e+01	-5.25673262e-78-4.50693087e-78i
-3.81340013e+01	3.36006529e-78-4.77982996e-78i
-3.80713838e+01	4.14222917e-78+1.65979843e-77i
-3.80087664e+01	-1.81139303e-77+2.82654098e-78i
-3.79461490e+01	1.77554563e-77-5.22194564e-77i
-3.78835316e+01	4.24790603e-77+4.33761007e-77i
-3.78209142e+01	-1.03710675e-76+6.70603933e-77i
-3.77582968e+01	3.28047909e-77-1.19087673e-76i
-3.76956794e+01	9.36480861e-77-3.02608736e-78i
-3.76330620e+01	-9.17333885e-77+1.08144904e-76i
-3.75704446e+01	-2.44891211e-77-7.73180691e-77i
-3.75078272e+01	1.06085972e-76-6.42767083e-77i
-3.74452098e+01	2.13685495e-76+1.14590356e-76i
-3.73825924e+01	-5.32023799e-76+3.98358929e-76i
-3.73199750e+01	-4.10055815e-77-4.25505030e-76i
-3.72573575e+01	5.02058890e-76-6.03611043e-76i
-3.71947401e+01	-5.03493948e-76+4.44796052e-76i
-3.71321227e+01	5.88928401e-76+1.60037496e-76i
-3.70695053e+01	6.38670356e-76+3.89011452e-76i
-3.70068879e+01	-1.29028593e-75+2.72482810e-77i
-3.69442705e+01	2.37773190e-75-6.38373902e-76i
-3.68816531e+01	-6.02863775e-75+1.43553590e-75i
-3.68190357e+01	5.62865427e-75-1.38202520e-75i
-3.67564183e+01	-4.95685785e-77+2.02541191e-75i
-3.66938009e+01	-4.45867524e-75-5.07210162e-75i
-3.66311835e+01	7.51716014e-75+1.42487986e-74i
-3.65685661e+01	-2.47508898e-74-1.41771972e-74i
-3.65059487e+01	2.60858668e-74-1.99431535e-74i
-3.64433312e+01	5.39151125e-75+5.02277686e-74i
-3.63807138e+01	-4.10464200e-74-3.58428616e-74i
-3.63180964e+01	2.50602220e-74-1.10333072e-74i
-3.62554790e+01	3.72667511e-74+7.99315028e-75i
-3.61928616e+01	-2.91662600e-74-3.30259364e-74i
-3.61302442e+01	1.14658006e-73+9.95179283e-74i
-3.60676268e+01	-2.07626077e-73+7.51917944e-74i
-3.60050094e+01	-1.20447843e-73-6.35918367e-74i
-3.59423920e+01	1.63807611e-73-2.96954802e-73i
-3.58797746e+01	-9.48867858e-75-1.00985156e-74i
-3.58171572e+01	6.11697744e-73-4.60719978e-74i
-3.57545398e+01	6.70887683e-74+1.19082089e-72i
-3.56919224e+01	-2.86857478e-72-1.77279681e-73i
-3.56293049e+01	3.56440841e-72-4.61222087e-72i
-3.55666875e+01	5.59950362e-73+7.38531609e-72i
-3.55040701e+01	-3.31371904e-72-3.85877286e-73i
-3.54414527e+01	-3.33508570e-72-6.21756287e-72i
-3.53788353e+01	3.30163992e-72-6.26850478e-72i
-3.53162179e+01	1.93629874e-71+1.47941752e-71i
-3.52536005e+01	-2.86250878e-71+1.25155428e-72i
-3.51909831e+01	8.61902805e-72-1.27442103e-71i
-3.51283657e+01	1.83338245e-71+1.63258544e-71i
-3.50657483e+01	-4.85115890e-71+2.00705545e-71i
-3.50031309e+01	3.32828548e-71-7.98336236e-71i
-3.49405135e+01	-1.32885808e-72+1.84066937e-71i
-3.48778961e+01	3.93735462e-71+1.19615018e-71i
-3.48152786e+01	-1.59621337e-71+1.60604190e-70i
-3.47526612e+01	-7.01769643e-71-6.90677437e-71i
-3.46900438e+01	-7.17382739e-71-3.60173326e-70i
-3.46274264e+01	1.72283883e-70+2.80164379e-70i
-3.45648090e+01	4.05585029e-71-1.57367768e-71i
-3.45021916e+01	2.30686109e-70-1.04478306e-70i
-3.44395742e+01	5.14818764e-70+1.32062045e-69i
-3.43769568e+01	-2.48466148e-69-9.83723794e-70i
-3.43143394e+01	3.72563210e-70-1.12109664e-69i
-3.42517220e+01	3.10795588e-69-1.24053960e-70i
-3.41891046e+01	-3.25443735e-69+4.03046356e-69i
-3.41264872e+01	-8.37023031e-72-7.91061385e-69i
-3.40638698e+01	9.07285136e-69+6.31035687e-69i
-3.40012523e+01	-1.24852990e-68+1.75253013e-69i
-3.39386349e+01	-2.21545889e-69-2.52883187e-70i
-3.38760175e+01	1.13384383e-68-8.27925193e-69i
-3.38134001e+01	-7.26766936e-69-2.18665734e-69i
-3.37507827e+01	-7.91229283e-71+1.96526643e-68i
-3.36881653e+01	4.61232798e-69-2.80745808e-68i
-3.36255479e+01	1.97545012e-68+9.24036953e-69i
-3.35629305e+01	-3.80967508e-68+3.07969885e-68i
-3.35003131e+01	3.02535067e-70-8.37491593e-68i
-3.34376957e+01	5.89292609e-68+1.05675044e-67i
-3.33750783e+01	-1.64722381e-68+1.18751932e-68i
-3.33124609e+01	5.35574421e-68-1.63266457e-67i
-3.32498435e+01	-4.22036986e-67+1.87762031e-67i
-3.31872260e+01	6.46537537e-67-2.17241147e-67i
-3.31246086e+01	1.30844917e-67+5.55921011e-67i
-3.30619912e+01	-1.67329127e-66-2.51094652e-67i
-3.29993738e+01	1.19567575e-66-1.91205704e-66i
-3.29367564e+01	1.62157955e-66+2.82114438e-66i
-3.28741390e+01	-1.27342367e-66-6.79718296e-67i
-3.28115216e+01	-6.97501146e-67+2.51100776e-67i
-3.27489042e+01	-1.09774533e-67+2.09219871e-67i
-3.26862868e+01	-2.76280774e-66-5.62465893e-67i
-3.26236694e+01	-1.69121051e-66-3.82874881e-66i
-3.25610520e+01	1.72772133e-65-3.01849783e-66i
-3.24984346e+01	-1.24463984e-65+1.56292329e-65i
-3.24358172e+01	6.49251731e-66-1.26085523e-65i
-3.23731997e+01	-1.73313270e-65+1.07152397e-65i
-3.23105823e+01	-1.64982239e-65+1.88332545e-65i
-3.22479649e+01	2.37950668e-65-6.73911396e-65i
-3.21853475e+01	4.47230175e-65-1.26764550e-65i
-3.21227301e+01	-1.27720908e-65+5.91403649e-65i
-3.20601127e+01	-7.73313031e-65+7.16052385e-65i
-3.19974953e+01	1.22182551e-64-1.10697152e-64i
-3.19348779e+01	1.11094580e-64+1.31077446e-64i
-3.18722605e+01	-4.06214167e-64-1.23227594e-64i
-3.18096431e+01	4.27052921e-65-1.63383452e-64i
-3.17470257e+01	3.41032596e-64+8.91642374e-64i
-3.16844083e+01	-4.01878622e-64-9.38394684e-64i
-3.16217909e+01	7.85306099e-64-5.23215003e-64i
-3.15591735e+01	-7.29410320e-64+7.36630383e-64i
-3.14965560e+01	-3.78712268e-64+1.46555921e-63i
-3.14339386e+01	7.43550622e-64-1.85297954e-63i
-3.13713212e+01	-1.51605472e-63+1.08356126e-63i
-3.13087038e+01	5.07609419e-64-1.57493140e-63i
-3.12460864e+01	1.46920574e-63-3.17779185e-63i
-3.11834690e+01	1.40587736e-63+5.82424515e-64i
-3.11208516e+01	-2.25878340e-63+1.07043287e-62i
-3.10582342e+01	1.56631837e-62-1.21387693e-62i
-3.09956168e+01	-3.50717482e-62+3.36594185e-62i
-3.09329994e+01	6.21839893e-63-5.59658627e-62i
-3.08703820e+01	2.85634851e-62+6.28931486e-63i
-3.08077646e+01	-2.34210526e-62+3.06321765e-62i
-3.07451472e+01	1.01309208e-61-7.21305594e-62i
-3.06825297e+01	-1.27120847e-61+1.96138795e-61i
-3.06199123e+01	-8.24850163e-63+5.27889724e-63i
-3.05572949e+01	-2.46190342e-62-1.91906163e-61i
-3.04946775e+01	-1.64306326e-61-2.77243943e-61i
-3.04320601e+01	6.03090501e-61+1.62709483e-61i
-3.03694427e+01	-1.67084019e-61+7.89133272e-61i
-3.03068253e+01	-8.85982283e-61-8.42089785e-61i
-3.02442079e+01	1.62424112e-60-5.99351125e-61i
-3.01815905e+01	-3.50889768e-61+2.77708969e-60i
-3.01189731e+01	-2.19881426e-60-1.41583624e-60i
-3.00563557e+01	5.64922129e-61-1.37411871e-60i
-2.99937383e+01	3.20395502e-61-1.06747894e-60i
-2.99311209e+01	4.24290225e-60+2.09371232e-60i
-2.98685034e+01	-9.71540711e-60+2.23287358e-61i
-2.98058860e+01	8.26799455e-60-1.16885105e-59i
-2.97432686e+01	2.67375073e-59+2.97170818e-59i
-2.96806512e+01	-5.82672389e-59-1.66569809e-61i
-2.96180338e+01	-8.81880827e-60-3.42882679e-59i
-2.95554164e+01	6.54808383e-59-2.85032116e-59i
-2.94927990e+01	-1.45710022e-59+8.13128093e-59i
-2.94301816e+01	-4.68980998e-59-1.86490947e-59i
-2.93675642e+01	4.85096687e-59-1.01854563e-58i
-2.93049468e+01	1.19685911e-58-8.40678225e-59i
-2.92423294e+01	-1.20373170e-58+5.29678851e-58i
-2.91797120e+01	-3.23614150e-58-2.70852024e-58i
-2.91170946e+01	3.77483482e-58-5.11564044e-58i
-2.90544771e+01	5.12233641e-58+3.25105889e-58i
-2.89918597e+01	-9.36523560e-58+3.08229410e-58i
-2.89292423e+01	8.73112300e-59+7.53708306e-58i
-2.88666249e+01	1.64529679e-58-1.57415943e-57i
-2.88040075e+01	6.46514388e-58-1.64076318e-57i
-2.87413901e+01	6.32416137e-58+4.67054631e-57i
-2.86787727e+01	-4.21126089e-57+1.56667926e-57i
-2.86161553e+01	-6.78897838e-59-1.21953306e-56i
-2.85535379e+01	1.73216728e-56+4.73749740e-57i
-2.84909205e+01	-2.14064605e-56+1.77893575e-56i
-2.84283031e+01	4.02024082e-57-1.62403746e-56i
-2.83656857e+01	-2.42339255e-57+5.98393894e-57i
-2.83030683e+01	-5.94491163e-57+4.50758630e-58i
-2.82404508e+01	2.21449797e-56-5.66250850e-56i
-2.81778334e+01	5.81313630e-57+6.85749978e-56i
-2.81152160e+01	-4.80317720e-56+1.10659625e-56i
-2.80525986e+01	9.08657826e-56-8.99382503e-56i
-2.79899812e+01	3.25757650e-56+1.54307805e-55i
-2.79273638e+01	-2.58935282e-55-8.46161077e-56i
-2.78647464e+01	2.91406689e-55-2.30968996e-57i
-2.78021290e+01	-2.36079150e-55+3.29099328e-56i
-2.77395116e+01	-1.59331944e-55+5.05049914e-56i
-2.76768942e+01	6.86491589e-55-4.87749063e-55i
-2.76142768e+01	-5.38143523e-55+9.24690353e-55i
-2.75516594e+01	-4.84689329e-55-7.58796138e-55i
-2.74890420e+01	1.10459989e-54-1.18611586e-54i
-2.74264245e+01	3.16534946e-55+4.16556007e-54i
-2.73638071e+01	-4.80755937e-54-3.21918674e-54i
-2.73011897e+01	6.02259109e-54-6.64407173e-54i
-2.72385723e+01	7.18082897e-54+1.06518491e-53i
-2.71759549e+01	-1.81287227e-53+5.58068352e-54i
-2.71133375e+01	4.21309490e-54-2.19668734e-53i
-2.70507201e+01	2.51077435e-53+5.29861506e-54i
-2.69881027e+01	-1.29627103e-53+3.26567975e-53i
-2.69254853e+01	-4.47155978e-53-2.77457911e-55i
-2.68628679e+01	3.50106203e-53-5.34825714e-53i
-2.68002505e+01	3.12799487e-53-1.14645670e-53i
-2.67376331e+01	-5.09768415e-53+6.91770011e-53i
-2.66750157e+01	1.58298929e-53-3.08970285e-53i
-2.66123982e+01	3.90487062e-53+2.39708839e-53i
-2.65497808e+01	6.78404838e-53-6.38774085e-53i
-2.64871634e+01	-1.95876664e-52+3.88025848e-53i
-2.64245460e+01	-3.76417145e-53+2.09159082e-52i
-2.63619286e+01	1.94812559e-52-2.20786957e-52i
-2.62993112e+01	1.54760466e-52-4.97822590e-52i
-2.62366938e+01	-5.43112731e-52+1.17925452e-51i
-2.61740764e+01	1.80080070e-52-1.54143095e-51i
-2.61114590e+01	1.55737109e-51+8.25688832e-52i
-2.60488416e+01	-1.24223716e-51+3.74801698e-51i
-2.59862242e+01	-3.66047085e-51-6.08812436e-51i
-2.59236068e+01	1.93736036e-51-1.26973820e-51i
-2.58609894e+01	9.24033870e-51+3.85511607e-51i
-2.57983719e+01	-6.38599377e-51+1.08576242e-50i
-2.57357545e+01	-1.17204256e-50-1.99556001e-50i
-2.56731371e+01	1.20833147e-50+4.66973853e-51i
-2.56105197e+01	1.79310057e-51+7.94274365e-51i
-2.55479023e+01	-1.24797340e-50+4.12504745e-51i
-2.54852849e+01	3.53001662e-50-2.43611709e-50i
-2.54226675e+01	-7.56433973e-51+4.37395538e-50i
-2.53600501e+01	-8.93005216e-50-2.40131394e-50i
-2.52974327e+01	1.38789505e-50-2.51792787e-51i
-2.52348153e+01	1.29557147e-49-5.13999004e-50i
-2.51721979e+01	-1.11850301e-49+3.87545707e-51i
-2.51095805e+01	1.87192295e-49-8.84121938e-50i
-2.50469631e+01	6.35895190e-50+7.37639155e-50i
-2.49843456e+01	-9.12652549e-50+6.30084288e-49i
-2.49217282e+01	-6.33104523e-49-1.78787952e-49i
-2.48591108e+01	4.82112822e-49-5.43800467e-49i
-2.47964934e+01	-4.29853669e-49-2.24462361e-49i
-2.47338760e+01	7.73441888e-50-7.49701830e-50i
-2.46712586e+01	9.30421086e-49-1.05051571e-48i
-2.46086412e+01	5.67298595e-49+2.01647133e-48i
-2.45460238e+01	-4.61452368e-49+1.62248561e-48i
-2.44834064e+01	1.66492048e-49-2.08333516e-48i
-2.44207890e+01	-1.90429047e-48+1.35384625e-48i
-2.43581716e+01	-4.00776480e-48-5.67826547e-48i
-2.42955542e+01	1.15772253e-47-1.04116347e-49i
-2.42329368e+01	-1.17220348e-47+2.00010163e-47i
-2.41703193e+01	2.09120605e-48-3.08146450e-47i
-2.41077019e+01	4.07762492e-47-4.73694251e-48i
-2.40450845e+01	-2.08724058e-47+6.74647282e-47i
-2.39824671e+01	-8.50008265e-47-1.13697137e-48i
-2.39198497e+01	5.74718657e-47-1.05459107e-46i
-2.38572323e+01	6.72265076e-47+1.57637316e-47i
-2.37946149e+01	-1.38250979e-46+2.05842533e-46i
-2.37319975e+01	-6.55166610e-47-2.70068887e-46i
-2.36693801e+01	3.80056603e-46-1.18416289e-46i
-2.36067627e+01	-5.82491999e-47+2.58138588e-46i
-2.35441453e+01	-2.59910767e-46+8.77290560e-47i
-2.34815279e+01	-5.03845418e-47-2.97086171e-46i
-2.34189105e+01	1.04981127e-45+2.63121279e-46i
-2.33562930e+01	2.95095972e-47+2.22737524e-45i
-2.32936756e+01	-3.52719954e-45-1.77412739e-45i
-2.32310582e+01	-1.08568929e-45-3.30553892e-45i
-2.31684408e+01	6.16489889e-45+1.70787791e-45i
-2.31058234e+01	-1.04819210e-45-2.40888829e-46i
-2.30432060e+01	2.86536579e-45+2.93228558e-45i
-2.29805886e+01	-7.41705492e-45+2.00957302e-45i
-2.29179712e+01	-1.12456579e-45-1.18059425e-45i
-2.28553538e+01	6.33824126e-45-9.64364853e-45i
-2.27927364e+01	-5.91841775e-45+3.98011350e-45i
-2.27301190e+01	-7.51420731e-46-2.88151373e-45i
-2.26675016e+01	4.59524949e-44+4.06683790e-44i
-2.26048842e+01	-1.02843501e-43-4.93674939e-44i
-2.25422668e+01	7.61232257e-44-6.53812191e-45i
-2.24796493e+01	2.12717572e-44-2.53414965e-44i
-2.24170319e+01	-3.07980522e-44+1.56775334e-43i
-2.23544145e+01	-1.28548764e-43-6.14917053e-44i
-2.22917971e+01	2.53961699e-43-4.42014207e-43i
-2.22291797e+01	1.71078001e-43+5.68926329e-43i
-2.21665623e+01	-3.23994096e-43+3.88849549e-43i
-2.21039449e+01	-4.19307587e-43+5.47098471e-44i
-2.20413275e+01	-2.74629173e-43-1.92904864e-42i
-2.19787101e+01	1.94632477e-42+1.23126227e-42i
-2.19160927e+01	-2.09128303e-42+1.35929689e-42i
-2.18534753e+01	-2.72826086e-43-1.70491149e-42i
-2.17908579e+01	2.18419866e-42-3.37617926e-44i
-2.17282405e+01	-3.36449851e-42-1.26554609e-42i
-2.16656230e+01	1.83451385e-42-8.03031484e-43i
-2.16030056e+01	1.15582025e-41+1.19965187e-43i
-2.15403882e+01	-1.44119476e-41+1.31989060e-41i
-2.14777708e+01	-7.56628191e-42-6.33608805e-42i
-2.14151534e+01	1.63800739e-41-2.35425342e-41i
-2.13525360e+01	1.09738100e-41+3.55108825e-41i
-2.12899186e+01	-5.68277936e-41-1.19180819e-41i
-2.12273012e+01	5.76138343e-41-6.26734460e-41i
-2.11646838e+01	7.50040291e-41+5.06853727e-41i
-2.11020664e+01	-1.08144549e-40+1.93069130e-40i
-2.10394490e+01	-1.42143532e-40-2.49054331e-40i
-2.09768316e+01	1.80195179e-40-4.35335735e-41i
-2.09142142e+01	9.47167981e-41+1.24471041e-40i
-2.08515967e+01	-9.49955713e-41+1.19693279e-41i
-2.07889793e+01	-1.62726216e-40-3.03758504e-40i
-2.07263619e+01	1.27543198e-40+8.12163697e-40i
-2.06637445e+01	4.10738878e-40-7.54688241e-40i
-2.06011271e+01	4.02388530e-40+2.01922974e-39i
-2.05385097e+01	-4.41219211e-39-3.93328932e-39i
-2.04758923e+01	5.13582366e-39+4.52238273e-40i
-2.04132749e+01	-1.04764708e-40+4.31553816e-39i
-2.03506575e+01	-8.56423902e-40-3.47013869e-39i
-2.02880401e+01	1.79553287e-39-1.93773256e-39i
-2.02254227e+01	-2.23839163e-39+1.36467759e-38i
-2.01628053e+01	-1.51190467e-38-1.07139320e-38i
-2.01001879e+01	1.72935330e-38-1.43238321e-38i
-2.00375704e+01	1.18096480e-38+1.70144056e-38i
-1.99749530e+01	-1.58532084e-38+1.68418123e-38i
-1.99123356e+01	-4.39974265e-38-4.21645805e-38i
-1.98497182e+01	8.82659425e-38-3.58590123e-38i
-1.97871008e+01	-1.48824200e-38+1.06480016e-37i
-1.97244834e+01	-2.93372407e-38+2.45742611e-38i
-1.96618660e+01	-1.03146916e-37-1.39482232e-37i
-1.95992486e+01	1.09977270e-37-1.60452237e-37i
-1.95366312e+01	5.51768828e-37+4.54758350e-37i
-1.94740138e+01	-1.11273694e-36+1.32333338e-37i
-1.94113964e+01	1.97641518e-37-9.60217226e-37i
-1.93487790e+01	1.68432286e-36+4.95233792e-37i
-1.92861616e+01	-1.59017106e-36+1.62366491e-36i
-1.92235441e+01	-2.11412245e-36-1.85507279e-36i
-1.91609267e+01	2.66027679e-36-2.02946905e-36i
-1.90983093e+01	4.22791878e-36+2.33501205e-36i
-1.90356919e+01	-7.24566570e-36+4.89155997e-36i
-1.89730745e+01	8.58166531e-37-1.18859961e-35i
-1.89104571e+01	9.90690809e-36+6.68103114e-36i
-1.88478397e+01	-4.69943672e-36+1.49617687e-35i
-1.87852223e+01	-2.33013913e-35-1.18333183e-35i
-1.87226049e+01	2.50536366e-35-1.46564362e-35i
-1.86599875e+01	9.64143200e-36+6.74274249e-36i
-1.85973701e+01	-3.02712511e-35+4.81675673e-35i
-1.85347527e+01	-3.18894031e-35-8.67870894e-35i
-1.84721353e+01	8.96650001e-35-1.97246570e-35i
-1.84095178e+01	-5.74365864e-36+1.22717957e-34i
-1.83469004e+01	5.64041892e-35+3.64905455e-35i
-1.82842830e+01	-3.24211561e-34-1.11967681e-34i
-1.82216656e+01	3.14135243e-34-1.04297113e-34i
-1.81590482e+01	-1.85361495e-34+2.09957268e-34i
-1.80964308e+01	4.83004651e-35-1.52552011e-35i
-1.80338134e+01	2.79814225e-34-6.57208684e-34i
-1.79711960e+01	1.21467536e-34+1.21726760e-33i
-1.79085786e+01	-8.15252570e-34-5.81905607e-34i
-1.78459612e+01	6.44316877e-34-6.76894666e-34i
-1.77833438e+01	-2.52775375e-34+2.16794706e-33i
-1.77207264e+01	-1.57175693e-33-1.61956325e-33i
-1.76581090e+01	3.09924213e-33-2.29853905e-33i
-1.75954915e+01	-6.45281187e-34+3.57589853e-33i
-1.75328741e+01	-8.12950769e-33+3.93351184e-33i
-1.74702567e+01	1.05666864e-32-2.14661037e-32i
-1.74076393e+01	6.98524271e-33+2.28007804e-32i
-1.73450219e+01	-7.10263888e-33+5.90164591e-33i
-1.72824045e+01	-1.88541341e-32-2.28079849e-32i
-1.72197871e+01	2.56641316e-32+7.27680331e-33i
-1.71571697e+01	-1.54412153e-32+3.55872028e-32i
-1.70945523e+01	1.70983336e-32-3.95887311e-32i
-1.70319349e+01	-1.09691631e-31-2.10076745e-32i
-1.69693175e+01	1.42318929e-31-2.20843734e-32i
-1.69067001e+01	5.85486544e-32-1.45411900e-32i
-1.68440827e+01	1.07101856e-32+2.26342308e-31i
-1.67814652e+01	-3.80873518e-31-7.09302227e-32i
-1.67188478e+01	2.20689551e-31-3.14516353e-31i
-1.66562304e+01	3.08876982e-31+6.52651472e-32i
-1.65936130e+01	-3.25590531e-31+4.01966452e-31i
-1.65309956e+01	7.10289425e-32+5.25330231e-33i
-1.64683782e+01	8.45905666e-32-1.18701106e-30i
-1.64057608e+01	1.37339361e-31+4.64481401e-31i
-1.63431434e+01	5.38068376e-31+2.86773259e-30i
-1.62805260e+01	-1.08181964e-31-1.96110492e-30i
-1.62179086e+01	-1.39371684e-30-1.78529045e-30i
-1.61552912e+01	1.40151503e-31+2.17868563e-30i
-1.60926738e+01	4.68256350e-30+2.30897314e-30i
-1.60300564e+01	-1.20105069e-29+6.12227717e-30i
-1.59674389e+01	-8.66045944e-30+2.26989442e-30i
-1.59048215e+01	-1.04265269e-29-6.33022337e-29i
-1.58422041e+01	8.07822931e-29+5.95488603e-30i
-1.57795867e+01	-2.30925779e-29+1.55830844e-28i
-1.57169693e+01	-1.15215929e-28-1.56555612e-28i
-1.56543519e+01	2.18603989e-28-1.28692864e-28i
-1.55917345e+01	4.13178790e-31+3.83449799e-28i
-1.55291171e+01	-3.54149802e-28+2.48868024e-28i
-1.54664997e+01	-3.29426344e-28-9.22423992e-28i
-1.54038823e+01	1.23866855e-27-3.10771721e-28i
-1.53412649e+01	1.57571731e-28+1.93638672e-27i
-1.52786475e+01	-2.87949976e-27-3.55471854e-28i
-1.52160301e+01	1.38631200e-27-4.04923912e-27i
-1.51534126e+01	5.79265923e-27+3.89160209e-27i
-1.50907952e+01	-7.73969082e-27+4.10415051e-27i
-1.50281778e+01	-4.05720894e-28-8.63831353e-27i
-1.49655604e+01	6.76955528e-27+3.51114852e-27i
-1.49029430e+01	-3.95086803e-27+3.48332996e-27i
-1.48403256e+01	-1.33786987e-28-9.45898327e-29i
-1.47777082e+01	-1.13858315e-26-5.18404680e-27i
-1.47150908e+01	1.38667754e-26-1.31869074e-26i
-1.46524734e+01	2.81951995e-26+7.09983112e-27i
-1.45898560e+01	-3.48405454e-26+6.31413391e-26i
-1.45272386e+01	-4.26100296e-26-6.94770425e-26i
-1.44646212e+01	7.21378706e-26-4.28602462e-26i
-1.44020038e+01	9.03865927e-27+1.16495014e-25i
-1.43393863e+01	-5.55408744e-26-4.57072673e-26i
-1.42767689e+01	-3.39044029e-26+4.20323404e-27i
-1.42141515e+01	1.47997477e-27-8.27550257e-26i
-1.41515341e+01	1.25506780e-25-3.23112434e-26i
-1.40889167e+01	6.60709281e-26+5.44444346e-26i
-1.40262993e+01	-4.85793379e-29+1.51918066e-25i
-1.39636819e+01	-5.07278686e-25+1.76504717e-25i
-1.39010645e+01	4.48237059e-25-2.88890737e-25i
-1.38384471e+01	2.35054336e-25-2.98669385e-25i
-1.37758297e+01	-6.25231612e-25+2.36654404e-25i
-1.37132123e+01	7.45521215e-25-2.47337074e-25i
-1.36505949e+01	-3.57890064e-25+2.38037923e-24i
-1.35879775e+01	-1.03595146e-24+1.40985032e-25i
-1.35253601e+01	-2.31853047e-24-7.54803202e-24i
-1.34627426e+01	5.14256942e-24+1.26866116e-24i
-1.34001252e+01	1.23939519e-24+8.73591395e-24i
-1.33375078e+01	8.12635323e-25-3.12679024e-24i
-1.32748904e+01	-7.21135502e-24+2.17522310e-24i
-1.32122730e+01	3.28851290e-24-1.22730547e-23i
-1.31496556e+01	-5.78252931e-24+1.76047159e-23i
-1.30870382e+01	1.39886953e-23-9.11825753e-24i
-1.30244208e+01	-2.00884305e-23-9.58190130e-24i
-1.29618034e+01	6.51363146e-23-6.40016426e-24i
-1.28991860e+01	-9.28287108e-23+1.49037910e-22i
-1.28365686e+01	-2.78544138e-23-1.60404542e-22i
-1.27739512e+01	1.19274853e-23-1.17831207e-22i
-1.27113338e+01	1.23598295e-22+2.72605638e-24i
-1.26487163e+01	-7.41998762e-23+3.50519774e-22i
-1.25860989e+01	1.13489220e-22-2.73382646e-22i
-1.25234815e+01	5.47298170e-22-1.95408527e-22i
-1.24608641e+01	-6.71944141e-22+1.58799325e-21i
-1.23982467e+01	-2.16833853e-21-1.37338550e-21i
-1.23356293e+01	2.47606749e-21-1.62929027e-21i
-1.22730119e+01	8.39990748e-22+2.20090900e-21i
-1.22103945e+01	-2.11675129e-21-1.82416243e-21i
-1.21477771e+01	4.40445922e-21-1.18722307e-21i
-1.20851597e+01	-4.93665499e-22+9.04362018e-21i
-1.20225423e+01	-9.45641663e-21-3.31985356e-21i
-1.19599249e+01	5.02448003e-21-9.68763408e-21i
-1.18973075e+01	2.93682177e-21+7.87656059e-21i
-1.18346900e+01	-6.35720594e-21+1.56722292e-22i
-1.17720726e+01	2.04714611e-20-1.34299645e-20i
-1.17094552e+01	-8.51822212e-21+1.52518588e-20i
-1.16468378e+01	-1.90148999e-20+1.98469567e-20i
-1.15842204e+01	-6.84748484e-21-1.55754404e-20i
-1.15216030e+01	4.60952814e-20-1.93901178e-20i
-1.14589856e+01	-3.15445735e-20+4.16845301e-20i
-1.13963682e+01	-7.17764758e-20-1.27112233e-20i
-1.13337508e+01	-1.09881204e-20-2.46051533e-19i
-1.12711334e+01	3.01488845e-19+3.30124204e-19i
-1.12085160e+01	-8.91537777e-20+1.60771232e-19i
-1.11458986e+01	-1.94108115e-19-3.52845522e-19i
-1.10832812e+01	-4.10916700e-19-4.09178278e-21i
-1.10206637e+01	5.49684326e-19-6.73868709e-19i
-1.09580463e+01	1.56178918e-18+2.51633987e-18i
-1.08954289e+01	-4.72755546e-18-1.67623137e-18i
-1.08328115e+01	4.19463886e-18-4.47831136e-18i
-1.07701941e+01	3.98754179e-18+7.32338518e-18i
-1.07075767e+01	-1.07970310e-17+3.92252988e-18i
-1.06449593e+01	1.21022242e-18-1.57553975e-17i
-1.05823419e+01	1.95930847e-17+7.00708859e-18i
-1.05197245e+01	-1.56225593e-17+1.69166826e-17i
-1.04571071e+01	-1.94215032e-17-1.20503461e-17i
-1.03944897e+01	1.37072678e-17-1.91698246e-17i
-1.03318723e+01	1.87763480e-17+2.45432575e-18i
-1.02692549e+01	1.45778829e-17+4.62315536e-17i
-1.02066374e+01	-1.05379734e-16-6.41065707e-17i
-1.01440200e+01	1.78431263e-16+1.64791163e-17i
-1.00814026e+01	-6.40643634e-17+3.08451278e-17i
-1.00187852e+01	-5.94251609e-17+8.62065878e-17i
-9.95616781e+00	-2.80945912e-17+6.44876866e-17i
-9.89355041e+00	-1.90129115e-16-4.03846970e-16i
-9.83093300e+00	1.75800236e-16-7.01528561e-17i
-9.76831559e+00	5.79608935e-16+4.88787854e-16i
-9.70569818e+00	-2.31691353e-16+3.89664712e-16i
-9.64308078e+00	-1.18468982e-15-7.59819724e-16i
-9.58046337e+00	8.23766173e-16-4.94882760e-16i
-9.51784596e+00	1.07168577e-15+1.16104419e-15i
-9.45522855e+00	-2.46007584e-15+1.21976656e-16i
-9.39261115e+00	3.06483344e-16-3.74301295e-16i
-9.32999374e+00	4.20193067e-15-4.91143901e-15i
-9.26737633e+00	7.62077962e-16+5.90300659e-15i
-9.20475892e+00	-1.12263676e-14+9.39574837e-15i
-9.14214152e+00	7.65098396e-15-2.20585366e-14i
-9.07952411e+00	1.93113937e-14+7.71995317e-15i
-9.01690670e+00	-2.22725331e-14+4.07228813e-14i
-8.95428929e+00	-6.40437912e-14-1.62118477e-14i
-8.89167188e+00	3.84807274e-14-1.25438081e-13i
-8.82905448e+00	1.83462942e-13+2.03980178e-14i
-8.76643707e+00	-1.21714118e-13+3.31217562e-13i
-8.70381966e+00	-2.86005147e-13-2.88042250e-13i
-8.64120225e+00	4.47864622e-13-2.54098735e-13i
-8.57858485e+00	1.04145495e-13+6.72657746e-13i
-8.51596744e+00	-8.33363266e-13-6.27181497e-14i
-8.45335003e+00	2.32537576e-13-8.22282682e-13i
-8.39073262e+00	6.18946569e-13-9.96579936e-14i
-8.32811522e+00	5.93120463e-13+1.07961397e-12i
-8.26549781e+00	-1.65107776e-12+8.04280218e-13i
-8.20288040e+00	-5.59972854e-14-2.62618263e-12i
-8.14026299e+00	1.91222160e-12+1.23441388e-12i
-8.07764559e+00	-1.73500057e-13+3.16199781e-13i
-8.01502818e+00	-3.62088713e-12+1.68429115e-12i
-7.95241077e+00	8.58824824e-13-3.41376560e-12i
-7.88979336e+00	8.47488627e-12+5.42723774e-13i
-7.82717595e+00	-6.92493737e-12+2.57516430e-12i
-7.76455855e+00	-2.35137092e-12-3.53268043e-12i
-7.70194114e+00	-8.75295955e-12+7.17298471e-12i
-7.63932373e+00	3.00049455e-11-5.51546129e-12i
-7.57670632e+00	-3.61356864e-11+4.64060925e-12i
-7.51408892e+00	1.36766075e-11-5.13346702e-11i
-7.45147151e+00	7.92871572e-11+5.58614941e-11i
-7.38885410e+00	-7.88637245e-11+1.96499008e-10i
-7.32623669e+00	-3.33790982e-10-3.45412890e-10i
-7.26361929e+00	7.39107027e-10-3.58333388e-10i
-7.20100188e+00	-1.08201908e-11+1.44654753e-09i
-7.13838447e+00	-1.95201996e-09-1.05900126e-09i
-7.07576706e+00	3.06165503e-09-1.77216869e-09i
-7.01314966e+00	-3.49986854e-10+4.89125619e-09i
-6.95053225e+00	-5.07754984e-09-3.08093404e-09i
-6.88791484e+00	4.96769158e-09-4.10455799e-09i
-6.82529743e+00	3.42686577e-09+6.66169273e-09i
-6.76268003e+00	-7.97111803e-09+5.41075594e-11i
-6.70006262e+00	3.86917361e-10-6.54286106e-09i
-6.63744521e+00	1.00811690e-08+2.11356708e-09i
-6.57482780e+00	-3.70463318e-09+1.32190315e-08i
-6.51221039e+00	-1.66261340e-08-1.57118727e-08i
-6.44959299e+00	1.68180153e-08-4.25733274e-09i
-6.38697558e+00	-2.75692352e-09+1.34514453e-08i
-6.32435817e+00	1.41184437e-08-7.48008730e-09i
-6.26174076e+00	-3.55038504e-08+1.69619403e-08i
-6.19912336e+00	3.58499224e-08-3.09784682e-08i
-6.13650595e+00	2.00147983e-09+2.37118168e-08i
-6.07388854e+00	-2.91001446e-08+5.84431580e-08i
-6.01127113e+00	-8.47064938e-08-1.20730686e-07i
-5.94865373e+00	1.63879036e-07-1.54565173e-08i
-5.88603632e+00	7.16651636e-08+2.45528673e-07i
-5.82341891e+00	-5.01983705e-07-2.75452697e-07i
-5.76080150e+00	5.58595050e-07-2.48438869e-07i
-5.69818410e+00	3.38962728e-07+5.05557881e-07i
-5.63556669e+00	-5.34118632e-07+8.10047705e-07i
-5.57294928e+00	-5.65166807e-07-3.35088821e-07i
-5.51033187e+00	-3.03308091e-06-1.71286047e-06i
-5.44771446e+00	7.11455602e-06-5.53631461e-06i
-5.38509706e+00	6.06166932e-06+1.53883231e-05i
-5.32247965e+00	-2.49119049e-05+3.83418032e-06i
-5.25986224e+00	-8.12919692e-07-4.32575563e-05i
-5.19724483e+00	5.85857792e-05+1.32075497e-05i
-5.13462743e+00	-9.69862373e-06+8.32381996e-05i
-5.07201002e+00	-1.34692544e-04-1.38032691e-05i
-5.00939261e+00	2.42718817e-05-2.15834951e-04i
-4.94677520e+00	3.24072455e-04+4.14032674e-05i
-4.88415780e+00	-3.09508590e-05+5.03485725e-04i
-4.82154039e+00	-8.27408652e-04-1.40131410e-05i
-4.75892298e+00	1.18428369e-05-1.34869196e-03i
-4.69630557e+00	2.17589507e-03-2.36969067e-05i
-4.63368817e+00	9.41607706e-05+3.71268530e-03i
-4.57107076e+00	-6.26945153e-03-1.55782370e-04i
-4.50845335e+00	6.97423826e-04-1.05492123e-02i
-4.44583594e+00	1.37563707e-02+1.98947010e-03i
-4.38321853e+00	-4.25312043e-03+1.69850141e-02i
-4.32060113e+00	-2.03231547e-02-8.34059972e-03i
-4.25798372e+00	1.41577429e-02-2.29105527e-02i
-4.19536631e+00	2.41786896e-02+2.18358713e-02i
-4.13274890e+00	-3.21656163e-02+2.33819108e-02i
-4.07013150e+00	-1.66705287e-02-4.53165367e-02i
-4.00751409e+00	5.77776415e-02+2.73981832e-03i
-3.94489668e+00	-3.48061848e-02+4.63892057e-02i
-3.88227927e+00	-1.24477523e-02-3.83765600e-02i
-3.81966187e+00	2.10574754e-02+5.57590942e-04i
-3.75704446e+00	-7.58245502e-04+1.04365951e-02i
-3.69442705e+00	-5.14708838e-03+1.14725000e-03i
-3.63180964e+00	-2.66234001e-03-1.98190415e-03i
-3.56919224e+00	2.18318922e-04-3.76591366e-03i
-3.50657483e+00	3.49202656e-03-5.17058136e-04i
-3.44395742e+00	5.50430527e-04+2.99858008e-03i
-3.38134001e+00	-2.34773897e-03+4.39691651e-04i
-3.31872260e+00	-2.46204835e-04-1.64208216e-03i
-3.25610520e+00	1.04666719e-03-2.17954679e-04i
-3.19348779e+00	2.23241627e-04+6.00974431e-04i
-3.13087038e+00	-3.54465328e-04+2.77674141e-04i
-3.06825297e+00	-2.64236791e-04-2.23178410e-04i
-3.00563557e+00	1.48228145e-04-2.35447064e-04i
-2.94301816e+00	1.93341251e-04+1.08093229e-04i
-2.88040075e+00	-8.43157969e-05+1.43612078e-04i
-2.81778334e+00	-9.91067868e-05-5.73501926e-05i
-2.75516594e+00	3.38805122e-05-7.08381301e-05i
-2.69254853e+00	5.07861969e-05+1.92692036e-05i
-2.62993112e+00	-7.15546714e-06+3.54203337e-05i
-2.56731371e+00	-2.58833056e-05+3.14476141e-08i
-2.50469631e+00	-3.62208247e-06-1.91344957e-05i
-2.44207890e+00	1.43234572e-05-4.47404923e-06i
-2.37946149e+00	4.10014524e-06+1.08659619e-05i
-2.31684408e+00	-7.71260690e-06+2.93768633e-06i
-2.25422668e+00	-2.34410191e-06-5.21344138e-06i
-2.19160927e+00	3.38053389e-06-1.71952706e-06i
-2.12899186e+00	1.47377784e-06+2.00189349e-06i
-2.06637445e+00	-1.29635741e-06+1.24576593e-06i
-2.00375704e+00	-8.86071233e-07-8.76333545e-07i
-1.94113964e+00	4.81724680e-07-5.56775355e-07i
-1.87852223e+00	4.12568988e-07+2.28655455e-07i
-1.81590482e+00	-1.06418651e-07+3.05436865e-07i
-1.75328741e+00	-2.15451030e-07-3.34058767e-08i
-1.69067001e+00	-1.28925718e-08-1.58377921e-07i
-1.62805260e+00	1.28317199e-07-2.44162056e-08i
-1.56543519e+00	2.75736335e-08+7.32130474e-08i
-1.50281778e+00	-4.66121099e-08+3.94455849e-08i
-1.44020038e+00	-4.23373490e-08-2.91691171e-08i
-1.37758297e+00	1.88525571e-08-3.18629084e-08i
-1.31496556e+00	2.84486894e-08+1.09184098e-08i
-1.25234815e+00	-5.35009777e-09+2.10837425e-08i
-1.18973075e+00	-2.01650978e-08-3.87225896e-09i
-1.12711334e+00	5.44293466e-09-1.52880830e-08i
-1.06449593e+00	1.00242483e-08+2.91166141e-09i
-1.00187852e+00	-9.34463687e-10+8.98861918e-09i
-9.39261115e-01	-6.66806646e-09-5.08928334e-10i
-8.76643707e-01	-7.88541954e-11-4.69327150e-09i
-8.14026299e-01	2.66765234e-09-8.87709694e-10i
-7.51408892e-01	1.34636512e-09+1.93670487e-09i
-6.88791484e-01	-9.75011318e-10+1.26509655e-09i
-6.26174076e-01	-1.25894994e-09-7.09929125e-10i
-5.63556669e-01	4.05331265e-10-1.14397863e-09i
-5.00939261e-01	9.04128322e-10+4.96693687e-10i
-4.38321853e-01	-2.56737752e-10+7.76351915e-10i
-3.75704446e-01	-5.68949105e-10-1.98337634e-10i
-3.13087038e-01	1.32194559e-11-5.55976270e-10i
-2.50469631e-01	3.55592690e-10-5.83786842e-11i
-1.87852223e-01	6.25639931e-11+3.16947418e-10i
-1.25234815e-01	-1.23281658e-10+1.28078484e-10i
-6.26174076e-02	1.32813083e-10-1.57583359e-10i
0.00000000e+00	-2.04032719e-10-2.49868016e-26i
6.26174076e-02	1.32813083e-10+1.57583359e-10i
1.25234815e-01	-1.23281658e-10-1.28078484e-10i
1.87852223e-01	6.25639931e-11-3.16947418e-10i
2.50469631e-01	3.55592690e-10+5.83786842e-11i
3.13087038e-01	1.32194559e-11+5.55976270e-10i
3.75704446e-01	-5.68949105e-10+1.98337634e-10i
4.38321853e-01	-2.56737752e-10-7.76351915e-10i
5.00939261e-01	9.04128322e-10-4.96693687e-10i
5.63556669e-01	4.05331265e-10+1.14397863e-09i
6.26174076e-01	-1.25894994e-09+7.09929125e-10i
6.88791484e-01	-9.75011318e-10-1.26509655e-09i
7.51408892e-01	1.34636512e-09-1.93670487e-09i
8.14026299e-01	2.66765234e-09+8.87709694e-10i
8.76643707e-01	-7.88541954e-11+4.69327150e-09i
9.39261115e-01	-6.66806646e-09+5.08928334e-10i
1.00187852e+00	-9.34463687e-10-8.98861918e-09i
1.06449593e+00	1.00242483e-08-2.91166141e-09i
1.12711334e+00	5.44293466e-09+1.52880830e-08i
1.18973075e+00	-2.01650978e-08+3.87225896e-09i
1.25234815e+00	-5.35009777e-09-2.10837425e-08i
1.31496556e+00	2.84486894e-08-1.09184098e-08i
1.37758297e+00	1.88525571e-08+3.18629084e-08i
1.44020038e+00	-4.23373490e-08+2.91691171e-08i
1.50281778e+00	-4.66121099e-08-3.94455849e-08i
1.56543519e+00	2.75736335e-08-7.32130474e-08i
1.62805260e+00	1.28317199e-07+2.44162056e-08i
1.69067001e+00	-1.28925718e-08+1.58377921e-07i
1.75328741e+00	-2.15451030e-07+3.34058767e-08i
1.81590482e+00	-1.06418651e-07-3.05436865e-07i
1.87852223e+00	4.12568988e-07-2.28655455e-07i
1.94113964e+00	4.81724680e-07+5.56775355e-07i
2.00375704e+00	-8.86071233e-07+8.76333545e-07i
2.06637445e+00	-1.29635741e-06-1.24576593e-06i
2.12899186e+00	1.47377784e-06-2.00189349e-06i
2.19160927e+00	3.38053389e-06+1.71952706e-06i
2.25422668e+00	-2.34410191e-06+5.21344138e-06i
2.31684408e+00	-7.71260690e-06-2.93768633e-06i
2.37946149e+00	4.10014524e-06-1.08659619e-05i
2.44207890e+00	1.43234572e-05+4.47404923e-06i
2.50469631e+00	-3.62208247e-06+1.91344957e-05i
2.56731371e+00	-2.58833056e-05-3.14476141e-08i
2.62993112e+00	-7.15546714e-06-3.54203337e-05i
2.69254853e+00	5.07861969e-05-1.92692036e-05i
2.75516594e+00	3.38805122e-05+7.08381301e-05i
2.81778334e+00	-9.91067868e-05+5.73501926e-05i
2.88040075e+00	-8.43157969e-05-1.43612078e-04i
2.94301816e+00	1.93341251e-04-1.08093229e-04i
3.00563557e+00	1.48228145e-04+2.35447064e-04i
3.06825297e+00	-2.64236791e-04+2.23178410e-04i
3.13087038e+00	-3.54465328e-04-2.77674141e-04i
3.19348779e+00	2.23241627e-04-6.00974431e-04i
3.25610520e+00	1.04666719e-03+2.17954679e-04i
3.31872260e+00	-2.46204835e-04+1.64208216e-03i
3.38134001e+00	-2.34773897e-03-4.39691651e-04i
3.44395742e+00	5.50430527e-04-2.99858008e-03i
3.50657483e+00	3.49202656e-03+5.17058136e-04i
3.56919224e+00	2.18318922e-04+3.76591366e-03i
3.63180964e+00	-2.66234001e-03+1.98190415e-03i
3.69442705e+00	-5.14708838e-03-1.14725000e-03i
3.75704446e+00	-7.58245502e-04-1.04365951e-02i
3.81966187e+00	2.10574754e-02-5.57590942e-04i
3.88227927e+00	-1.24477523e-02+3.83765600e-02i
3.94489668e+00	-3.48061848e-02-4.63892057e-02i
4.00751409e+00	5.77776415e-02-2.73981832e-03i
4.07013150e+00	-1.66705287e-02+4.53165367e-02i
4.13274890e+00	-3.21656163e-02-2.33819108e-02i
4.19536631e+00	2.41786896e-02-2.18358713e-02i
4.25798372e+00	1.41577429e-02+2.29105527e-02i
4.32060113e+00	-2.03231547e-02+8.34059972e-03i
4.38321853e+00	-4.25312043e-03-1.69850141e-02i
4.44583594e+00	1.37563707e-02-1.98947010e-03i
4.50845335e+00	6.97423826e-04+1.05492123e-02i
4.57107076e+00	-6.26945153e-03+1.55782370e-04i
4.63368817e+00	9.41607706e-05-3.71268530e-03i
4.69630557e+00	2.17589507e-03+2.36969067e-05i
4.75892298e+00	1.18428369e-05+1.34869196e-03i
4.82154039e+00	-8.27408652e-04+1.40131410e-05i
4.88415780e+00	-3.09508590e-05-5.03485725e-04i
4.94677520e+00	3.24072455e-04-4.14032674e-05i
5.00939261e+00	2.42718817e-05+2.15834951e-04i
5.07201002e+00	-1.34692544e-04+1.38032691e-05i
5.13462743e+00	-9.69862373e-06-8.32381996e-05i
5.19724483e+00	5.85857792e-05-1.32075497e-05i
5.25986224e+00	-8.12919692e-07+4.32575563e-05i
5.32247965e+00	-2.49119049e-05-3.83418032e-06i
5.38509706e+00	6.06166932e-06-1.53883231e-05i
5.44771446e+00	7.11455602e-06+5.53631461e-06i
5.51033187e+00	-3.03308091e-06+1.71286047e-06i
5.57294928e+00	-5.65166807e-07+3.35088821e-07i
5.63556669e+00	-5.34118632e-07-8.10047705e-07i
5.69818410e+00	3.38962728e-07-5.05557881e-07i
5.76080150e+00	5.58595050e-07+2.48438869e-07i
5.82341891e+00	-5.01983705e-07+2.75452697e-07i
5.88603632e+00	7.16651636e-08-2.45528673e-07i
5.94865373e+00	1.63879036e-07+1.54565173e-08i
6.01127113e+00	-8.47064938e-08+1.20730686e-07i
6.07388854e+00	-2.91001446e-08-5.84431580e-08i
6.13650595e+00	2.00147983e-09-2.37118168e-08i
6.19912336e+00	3.58499224e-08+3.09784682e-08i
6.26174076e+00	-3.55038504e-08-1.69619403e-08i
6.32435817e+00	1.41184437e-08+7.48008730e-09i
6.38697558e+00	-2.75692352e-09-1.34514453e-08i
6.44959299e+00	1.68180153e-08+4.25733274e-09i
6.51221039e+00	-1.66261340e-08+1.57118727e-08i
6.57482780e+00	-3.70463318e-09-1.32190315e-08i
6.63744521e+00	1.00811690e-08-2.11356708e-09i
6.70006262e+00	3.86917361e-10+6.54286106e-09i
6.76268003e+00	-7.97111803e-09-5.41075594e-11i
6.82529743e+00	3.42686577e-09-6.66169273e-09i
6.88791484e+00	4.96769158e-09+4.10455799e-09i
6.95053225e+00	-5.07754984e-09+3.08093404e-09i
7.01314966e+00	-3.49986854e-10-4.89125619e-09i
7.07576706e+00	3.06165503e-09+1.77216869e-09i
7.13838447e+00	-1.95201996e-09+1.05900126e-09i
7.20100188e+00	-1.08201908e-11-1.44654753e-09i
7.26361929e+00	7.39107027e-10+3.58333388e-10i
7.32623669e+00	-3.33790982e-10+3.45412890e-10i
7.38885410e+00	-7.88637245e-11-1.96499008e-10i
7.45147151e+00	7.92871572e-11-5.58614941e-11i
7.51408892e+00	1.36766075e-11+5.13346702e-11i
7.57670632e+00	-3.61356864e-11-4.64060925e-12i
7.63932373e+00	3.00049455e-11+5.51546129e-12i
7.70194114e+00	-8.75295955e-12-7.17298471e-12i
7.76455855e+00	-2.35137092e-12+3.53268043e-12i
7.82717595e+00	-6.92493737e-12-2.57516430e-12i
7.88979336e+00	8.47488627e-12-5.42723774e-13i
7.95241077e+00	8.58824824e-13+3.41376560e-12i
8.01502818e+00	-3.62088713e-12-1.68429115e-12i
8.07764559e+00	-1.73500057e-13-3.16199781e-13i
8.14026299e+00	1.91222160e-12-1.23441388e-12i
8.20288040e+00	-5.59972854e-14+2.62618263e-12i
8.26549781e+00	-1.65107776e-12-8.04280218e-13i
8.32811522e+00	5.93120463e-13-1.07961397e-12i
8.39073262e+00	6.18946569e-13+9.96579936e-14i
8.45335003e+00	2.32537576e-13+8.22282682e-13i
8.51596744e+00	-8.33363266e-13+6.27181497e-14i
8.57858485e+00	1.04145495e-13-6.72657746e-13i
8.64120225e+00	4.47864622e-13+2.54098735e-13i
8.70381966e+00	-2.86005147e-13+2.88042250e-13i
8.76643707e+00	-1.21714118e-13-3.31217562e-13i
8.82905448e+00	1.83462942e-13-2.03980178e-14i
8.89167188e+00	3.84807274e-14+1.25438081e-13i
8.95428929e+00	-6.40437912e-14+1.62118477e-14i
9.01690670e+00	-2.22725331e-14-4.07228813e-14i
9.07952411e+00	1.93113937e-14-7.71995317e-15i
9.14214152e+00	7.65098396e-15+2.20585366e-14i
9.20475892e+00	-1.12263676e-14-9.39574837e-15i
9.26737633e+00	7.62077962e-16-5.90300659e-15i
9.32999374e+00	4.20193067e-15+4.91143901e-15i
9.39261115e+00	3.06483344e-16+3.74301295e-16i
9.45522855e+00	-2.46007584e-15-1.21976656e-16i
9.51784596e+00	1.07168577e-15-1.16104419e-15i
9.58046337e+00	8.23766173e-16+4.94882760e-16i
9.64308078e+00	-1.18468982e-15+7.59819724e-16i
9.70569818e+00	-2.31691353e-16-3.89664712e-16i
9.76831559e+00	5.79608935e-16-4.88787854e-16i
9.83093300e+00	1.75800236e-16+7.01528561e-17i
9.89355041e+00	-1.90129115e-16+4.03846970e-16i
9.95616781e+00	-2.80945912e-17-6.44876866e-17i
1.00187852e+01	-5.94251609e-17-8.62065878e-17i
1.00814026e+01	-6.40643634e-17-3.08451278e-17i
1.01440200e+01	1.78431263e-16-1.64791163e-17i
1.02066374e+01	-1.05379734e-16+6.41065707e-17i
1.02692549e+01	1.45778829e-17-4.62315536e-17i
1.03318723e+01	1.87763480e-17-2.45432575e-18i
1.03944897e+01	1.37072678e-17+1.91698246e-17i
1.04571071e+01	-1.94215032e-17+1.20503461e-17i
1.05197245e+01	-1.56225593e-17-1.69166826e-17i
1.05823419e+01	1.95930847e-17-7.00708859e-18i
1.06449593e+01	1.21022242e-18+1.57553975e-17i
1.07075767e+01	-1.07970310e-17-3.92252988e-18i
1.07701941e+01	3.98754179e-18-7.32338518e-18i
1.08328115e+01	4.19463886e-18+4.47831136e-18i
1.08954289e+01	-4.72755546e-18+1.67623137e-18i
1.09580463e+01	1.56178918e-18-2.51633987e-18i
1.10206637e+01	5.49684326e-19+6.73868709e-19i
1.10832812e+01	-4.10916700e-19+4.09178278e-21i
1.11458986e+01	-1.94108115e-19+3.52845522e-19i
1.12085160e+01	-8.91537777e-20-1.60771232e-19i
1.12711334e+01	3.01488845e-19-3.30124204e-19i
1.13337508e+01	-1.09881204e-20+2.46051533e-19i
1.13963682e+01	-7.17764758e-20+1.27112233e-20i
1.14589856e+01	-3.15445735e-20-4.16845301e-20i
1.15216030e+01	4.60952814e-20+1.93901178e-20i
1.15842204e+01	-6.84748484e-21+1.55754404e-20i
1.16468378e+01	-1.90148999e-20-1.98469567e-20i
1.17094552e+01	-8.51822212e-21-1.52518588e-20i
1.17720726e+01	2.04714611e-20+1.34299645e-20i
1.18346900e+01	-6.35720594e-21-1.56722292e-22i
1.18973075e+01	2.93682177e-21-7.87656059e-21i
1.19599249e+01	5.02448003e-21+9.68763408e-21i
1.20225423e+01	-9.45641663e-21+3.31985356e-21i
1.20851597e+01	-4.93665499e-22-9.04362018e-21i
1.21477771e+01	4.40445922e-21+1.18722307e-21i
1.22103945e+01	-2.11675129e-21+1.82416243e-21i
1.22730119e+01	8.39990748e-22-2.20090900e-21i
1.23356293e+01	2.47606749e-21+1.62929027e-21i
1.23982467e+01	-2.16833853e-21+1.37338550e-21i
1.24608641e+01	-6.71944141e-22-1.58799325e-21i
1.25234815e+01	5.47298170e-22+1.95408527e-22i
1.25860989e+01	1.13489220e-22+2.73382646e-22i
1.26487163e+01	-7.41998762e-23-3.50519774e-22i
1.27113338e+01	1.23598295e-22-2.72605638e-24i
1.27739512e+01	1.19274853e-23+1.17831207e-22i
1.28365686e+01	-2.78544138e-23+1.60404542e-22i
1.28991860e+01	-9.28287108e-23-1.49037910e-22i
1.29618034e+01	6.51363146e-23+6.40016426e-24i
1.30244208e+01	-2.00884305e-23+9.58190130e-24i
1.30870382e+01	1.39886953e-23+9.11825753e-24i
1.31496556e+01	-5.78252931e-24-1.76047159e-23i
1.32122730e+01	3.28851290e-24+1.22730547e-23i
1.32748904e+01	-7.21135502e-24-2.17522310e-24i
1.33375078e+01	8.12635323e-25+3.12679024e-24i
1.34001252e+01	1.23939519e-24-8.73591395e-24i
1.34627426e+01	5.14256942e-24-1.26866116e-24i
1.35253601e+01	-2.31853047e-24+7.54803202e-24i
1.35879775e+01	-1.03595146e-24-1.40985032e-25i
1.36505949e+01	-3.57890064e-25-2.38037923e-24i
1.37132123e+01	7.45521215e-25+2.47337074e-25i
1.37758297e+01	-6.25231612e-25-2.36654404e-25i
1.38384471e+01	2.35054336e-25+2.98669385e-25i
1.39010645e+01	4.48237059e-25+2.88890737e-25i
1.39636819e+01	-5.07278686e-25-1.76504717e-25i
1.40262993e+01	-4.85793379e-29-1.51918066e-25i
1.40889167e+01	6.60709281e-26-5.44444346e-26i
1.41515341e+01	1.25506780e-25+3.23112434e-26i
1.42141515e+01	1.47997477e-27+8.27550257e-26i
1.42767689e+01	-3.39044029e-26-4.20323404e-27i
1.43393863e+01	-5.55408744e-26+4.57072673e-26i
1.44020038e+01	9.03865927e-27-1.16495014e-25i
1.44646212e+01	7.21378706e-26+4.28602462e-26i
1.45272386e+01	-4.26100296e-26+6.94770425e-26i
1.45898560e+01	-3.48405454e-26-6.31413391e-26i
1.46524734e+01	2.81951995e-26-7.09983112e-27i
1.47150908e+01	1.38667754e-26+1.31869074e-26i
1.47777082e+01	-1.13858315e-26+5.18404680e-27i
1.48403256e+01	-1.33786987e-28+9.45898327e-29i
1.49029430e+01	-3.95086803e-27-3.48332996e-27i
1.49655604e+01	6.76955528e-27-3.51114852e-27i
1.50281778e+01	-4.05720894e-28+8.63831353e-27i
1.50907952e+01	-7.73969082e-27-4.10415051e-27i
1.51534126e+01	5.79265923e-27-3.89160209e-27i
1.52160301e+01	1.38631200e-27+4.04923912e-27i
1.52786475e+01	-2.87949976e-27+3.55471854e-28i
1.53412649e+01	1.57571731e-28-1.93638672e-27i
1.54038823e+01	1.23866855e-27+3.10771721e-28i
1.54664997e+01	-3.29426344e-28+9.22423992e-28i
1.55291171e+01	-3.54149802e-28-2.48868024e-28i
1.55917345e+01	4.13178790e-31-3.83449799e-28i
1.56543519e+01	2.18603989e-28+1.28692864e-28i
1.57169693e+01	-1.15215929e-28+1.56555612e-28i
1.57795867e+01	-2.30925779e-29-1.55830844e-28i
1.58422041e+01	8.07822931e-29-5.95488603e-30i
1.59048215e+01	-1.04265269e-29+6.33022337e-29i
1.59674389e+01	-8.66045944e-30-2.26989442e-30i
1.60300564e+01	-1.20105069e-29-6.12227717e-30i
1.60926738e+01	4.68256350e-30-2.30897314e-30i
1.61552912e+01	1.40151503e-31-2.17868563e-30i
1.62179086e+01	-1.39371684e-30+1.78529045e-30i
1.62805260e+01	-1.08181964e-31+1.96110492e-30i
1.63431434e+01	5.38068376e-31-2.86773259e-30i
1.64057608e+01	1.37339361e-31-4.64481401e-31i
1.64683782e+01	8.45905666e-32+1.18701106e-30i
1.65309956e+01	7.10289425e-32-5.25330231e-33i
1.65936130e+01	-3.25590531e-31-4.01966452e-31i
1.66562304e+01	3.08876982e-31-6.52651472e-32i
1.67188478e+01	2.20689551e-31+3.14516353e-31i
1.67814652e+01	-3.80873518e-31+7.09302227e-32i
1.68440827e+01	1.07101856e-32-2.26342308e-31i
1.69067001e+01	5.85486544e-32+1.45411900e-32i
1.69693175e+01	1.42318929e-31+2.20843734e-32i
1.70319349e+01	-1.09691631e-31+2.10076745e-32i
1.70945523e+01	1.70983336e-32+3.95887311e-32i
1.71571697e+01	-1.54412153e-32-3.55872028e-32i
1.72197871e+01	2.56641316e-32-7.27680331e-33i
1.72824045e+01	-1.88541341e-32+2.28079849e-32i
1.73450219e+01	-7.10263888e-33-5.90164591e-33i
1.74076393e+01	6.98524271e-33-2.28007804e-32i
1.74702567e+01	1.05666864e-32+2.14661037e-32i
1.75328741e+01	-8.12950769e-33-3.93351184e-33i
1.75954915e+01	-6.45281187e-34-3.57589853e-33i
1.76581090e+01	3.09924213e-33+2.29853905e-33i
1.77207264e+01	-1.57175693e-33+1.61956325e-33i
1.77833438e+01	-2.52775375e-34-2.16794706e-33i
1.78459612e+01	6.44316877e-34+6.76894666e-34i
1.79085786e+01	-8.15252570e-34+5.81905607e-34i
1.79711960e+01	1.21467536e-34-1.21726760e-33i
1.80338134e+01	2.79814225e-34+6.57208684e-34i
1.80964308e+01	4.83004651e-35+1.52552011e-35i
1.81590482e+01	-1.85361495e-34-2.09957268e-34i
1.82216656e+01	3.14135243e-34+1.04297113e-34i
1.82842830e+01	-3.24211561e-34+1.11967681e-34i
1.83469004e+01	5.64041892e-35-3.64905455e-35i
1.84095178e+01	-5.74365864e-36-1.22717957e-34i
1.84721353e+01	8.96650001e-35+1.97246570e-35i
1.85347527e+01	-3.18894031e-35+8.67870894e-35i
1.85973701e+01	-3.02712511e-35-4.81675673e-35i
1.86599875e+01	9.64143200e-36-6.74274249e-36i
1.87226049e+01	2.50536366e-35+1.46564362e-35i
1.87852223e+01	-2.33013913e-35+1.18333183e-35i
1.88478397e+01	-4.69943672e-36-1.49617687e-35i
1.89104571e+01	9.90690809e-36-6.68103114e-36i
1.89730745e+01	8.58166531e-37+1.18859961e-35i
1.90356919e+01	-7.24566570e-36-4.89155997e-36i
1.90983093e+01	4.22791878e-36-2.33501205e-36i
1.91609267e+01	2.66027679e-36+2.02946905e-36i
1.92235441e+01	-2.11412245e-36+1.85507279e-36i
1.92861616e+01	-1.59017106e-36-1.62366491e-36i
1.93487790e+01	1.68432286e-36-4.95233792e-37i
1.94113964e+01	1.97641518e-37+9.60217226e-37i
1.94740138e+01	-1.11273694e-36-1.32333338e-37i
1.95366312e+01	5.51768828e-37-4.54758350e-37i
1.95992486e+01	1.09977270e-37+1.60452237e-37i
1.96618660e+01	-1.03146916e-37+1.39482232e-37i
1.97244834e+01	-2.93372407e-38-2.45742611e-38i
1.97871008e+01	-1.48824200e-38-1.06480016e-37i
1.98497182e+01	8.82659425e-38+3.58590123e-38i
1.99123356e+01	-4.39974265e-38+4.21645805e-38i
1.99749530e+01	-1.58532084e-38-1.68418123e-38i
2.00375704e+01	1.18096480e-38-1.70144056e-38i
2.01001879e+01	1.72935330e-38+1.43238321e-38i
2.01628053e+01	-1.51190467e-38+1.07139320e-38i
2.02254227e+01	-2.23839163e-39-1.36467759e-38i
2.02880401e+01	1.79553287e-39+1.93773256e-39i
2.03506575e+01	-8.56423902e-40+3.47013869e-39i
2.04132749e+01	-1.04764708e-40-4.31553816e-39i
2.04758923e+01	5.13582366e-39-4.52238273e-40i
2.05385097e+01	-4.41219211e-39+3.93328932e-39i
2.06011271e+01	4.02388530e-40-2.01922974e-39i
2.06637445e+01	4.10738878e-40+7.54688241e-40i
2.07263619e+01	1.27543198e-40-8.12163697e-40i
2.07889793e+01	-1.62726216e-40+3.03758504e-40i
2.08515967e+01	-9.49955713e-41-1.19693279e-41i
2.09142142e+01	9.47167981e-41-1.24471041e-40i
2.09768316e+01	1.80195179e-40+4.35335735e-41i
2.10394490e+01	-1.42143532e-40+2.49054331e-40i
2.11020664e+01	-1.08144549e-40-1.93069130e-40i
2.11646838e+01	7.50040291e-41-5.06853727e-41i
2.12273012e+01	5.76138343e-41+6.26734460e-41i
2.12899186e+01	-5.68277936e-41+1.19180819e-41i
2.13525360e+01	1.09738100e-41-3.55108825e-41i
2.14151534e+01	1.63800739e-41+2.35425342e-41i
2.14777708e+01	-7.56628191e-42+6.33608805e-42i
2.15403882e+01	-1.44119476e-41-1.31989060e-41i
2.16030056e+01	1.15582025e-41-1.19965187e-43i
2.16656230e+01	1.83451385e-42+8.03031484e-43i
2.17282405e+01	-3.36449851e-42+1.26554609e-42i
2.17908579e+01	2.18419866e-42+3.37617926e-44i
2.18534753e+01	-2.72826086e-43+1.70491149e-42i
2.19160927e+01	-2.09128303e-42-1.35929689e-42i
2.19787101e+01	1.94632477e-42-1.23126227e-42i
2.20413275e+01	-2.74629173e-43+1.92904864e-42i
2.21039449e+01	-4.19307587e-43-5.47098471e-44i
2.21665623e+01	-3.23994096e-43-3.88849549e-43i
2.22291797e+01	1.71078001e-43-5.68926329e-43i
2.22917971e+01	2.53961699e-43+4.42014207e-43i
2.23544145e+01	-1.28548764e-43+6.14917053e-44i
2.24170319e+01	-3.07980522e-44-1.56775334e-43i
2.24796493e+01	2.12717572e-44+2.53414965e-44i
2.25422668e+01	7.61232257e-44+6.53812191e-45i
2.26048842e+01	-1.02843501e-43+4.93674939e-44i
2.26675016e+01	4.59524949e-44-4.06683790e-44i
2.27301190e+01	-7.51420731e-46+2.88151373e-45i
2.27927364e+01	-5.91841775e-45-3.98011350e-45i
2.28553538e+01	6.33824126e-45+9.64364853e-45i
2.29179712e+01	-1.12456579e-45+1.18059425e-45i
2.29805886e+01	-7.41705492e-45-2.00957302e-45i
2.30432060e+01	2.86536579e-45-2.93228558e-45i
2.31058234e+01	-1.04819210e-45+2.40888829e-46i
2.31684408e+01	6.16489889e-45-1.70787791e-45i
2.32310582e+01	-1.08568929e-45+3.30553892e-45i
2.32936756e+01	-3.52719954e-45+1.77412739e-45i
2.33562930e+01	2.95095972e-47-2.22737524e-45i
2.34189105e+01	1.04981127e-45-2.63121279e-46i
2.34815279e+01	-5.03845418e-47+2.97086171e-46i
2.35441453e+01	-2.59910767e-46-8.77290560e-47i
2.36067627e+01	-5.82491999e-47-2.58138588e-46i
2.36693801e+01	3.80056603e-46+1.18416289e-46i
2.37319975e+01	-6.55166610e-47+2.70068887e-46i
2.37946149e+01	-1.38250979e-46-2.05842533e-46i
2.38572323e+01	6.72265076e-47-1.57637316e-47i
2.39198497e+01	5.74718657e-47+1.05459107e-46i
2.39824671e+01	-8.50008265e-47+1.13697137e-48i
2.40450845e+01	-2.08724058e-47-6.74647282e-47i
2.41077019e+01	4.07762492e-47+4.73694251e-48i
2.41703193e+01	2.09120605e-48+3.08146450e-47i
2.42329368e+01	-1.17220348e-47-2.00010163e-47i
2.42955542e+01	1.15772253e-47+1.04116347e-49i
2.43581716e+01	-4.00776480e-48+5.67826547e-48i
2.44207890e+01	-1.90429047e-48-1.35384625e-48i
2.44834064e+01	1.66492048e-49+2.08333516e-48i
2.45460238e+01	-4.61452368e-49-1.62248561e-48i
2.46086412e+01	5.67298595e-49-2.01647133e-48i
2.46712586e+01	9.30421086e-49+1.05051571e-48i
2.47338760e+01	7.73441888e-50+7.49701830e-50i
2.47964934e+01	-4.29853669e-49+2.24462361e-49i
2.48591108e+01	4.82112822e-49+5.43800467e-49i
2.49217282e+01	-6.33104523e-49+1.78787952e-49i
2.49843456e+01	-9.12652549e-50-6.30084288e-49i
2.50469631e+01	6.35895190e-50-7.37639155e-50i
2.51095805e+01	1.87192295e-49+8.84121938e-50i
2.51721979e+01	-1.11850301e-49-3.87545707e-51i
2.52348153e+01	1.29557147e-49+5.13999004e-50i
2.52974327e+01	1.38789505e-50+2.51792787e-51i
2.53600501e+01	-8.93005216e-50+2.40131394e-50i
2.54226675e+01	-7.56433973e-51-4.37395538e-50i
2.54852849e+01	3.53001662e-50+2.43611709e-50i
2.55479023e+01	-1.24797340e-50-4.12504745e-51i
2.56105197e+01	1.79310057e-51-7.94274365e-51i
2.56731371e+01	1.20833147e-50-4.66973853e-51i
2.57357545e+01	-1.17204256e-50+1.99556001e-50i
2.57983719e+01	-6.38599377e-51-1.08576242e-50i
2.58609894e+01	9.24033870e-51-3.85511607e-51i
2.59236068e+01	1.93736036e-51+1.26973820e-51i
2.59862242e+01	-3.66047085e-51+6.08812436e-51i
2.60488416e+01	-1.24223716e-51-3.74801698e-51i
2.61114590e+01	1.55737109e-51-8.25688832e-52i
2.61740764e+01	1.80080070e-52+1.54143095e-51i
2.62366938e+01	-5.43112731e-52-1.17925452e-51i
2.62993112e+01	1.54760466e-52+4.97822590e-52i
2.63619286e+01	1.94812559e-52+2.20786957e-52i
2.64245460e+01	-3.76417145e-53-2.09159082e-52i
2.64871634e+01	-1.95876664e-52-3.88025848e-53i
2.65497808e+01	6.78404838e-53+6.38774085e-53i
2.66123982e+01	3.90487062e-53-2.39708839e-53i
2.66750157e+01	1.58298929e-53+3.08970285e-53i
2.67376331e+01	-5.09768415e-53-6.91770011e-53i
2.68002505e+01	3.12799487e-53+1.14645670e-53i
2.68628679e+01	3.50106203e-53+5.34825714e-53i
2.69254853e+01	-4.47155978e-53+2.77457911e-55i
2.69881027e+01	-1.29627103e-53-3.26567975e-53i
2.70507201e+01	2.51077435e-53-5.29861506e-54i
2.71133375e+01	4.21309490e-54+2.19668734e-53i
2.71759549e+01	-1.81287227e-53-5.58068352e-54i
2.72385723e+01	7.18082897e-54-1.06518491e-53i
2.73011897e+01	6.02259109e-54+6.64407173e-54i
2.73638071e+01	-4.80755937e-54+3.21918674e-54i
2.74264245e+01	3.16534946e-55-4.16556007e-54i
2.74890420e+01	1.10459989e-54+1.18611586e-54i
2.75516594e+01	-4.84689329e-55+7.58796138e-55i
2.76142768e+01	-5.38143523e-55-9.24690353e-55i
2.76768942e+01	6.86491589e-55+4.87749063e-55i
2.77395116e+01	-1.59331944e-55-5.05049914e-56i
2.78021290e+01	-2.36079150e-55-3.29099328e-56i
2.78647464e+01	2.91406689e-55+2.30968996e-57i
2.79273638e+01	-2.58935282e-55+8.46161077e-56i
2.79899812e+01	3.25757650e-56-1.54307805e-55i
2.80525986e+01	9.08657826e-56+8.99382503e-56i
2.81152160e+01	-4.80317720e-56-1.10659625e-56i
2.81778334e+01	5.81313630e-57-6.85749978e-56i
2.82404508e+01	2.21449797e-56+5.66250850e-56i
2.83030683e+01	-5.94491163e-57-4.50758630e-58i
2.83656857e+01	-2.42339255e-57-5.98393894e-57i
2.84283031e+01	4.02024082e-57+1.62403746e-56i
2.84909205e+01	-2.14064605e-56-1.77893575e-56i
2.85535379e+01	1.73216728e-56-4.73749740e-57i
2.86161553e+01	-6.78897838e-59+1.21953306e-56i
2.86787727e+01	-4.21126089e-57-1.56667926e-57i
2.87413901e+01	6.32416137e-58-4.67054631e-57i
2.88040075e+01	6.46514388e-58+1.64076318e-57i
2.88666249e+01	1.64529679e-58+1.57415943e-57i
2.89292423e+01	8.73112300e-59-7.53708306e-58i
2.89918597e+01	-9.36523560e-58-3.08229410e-58i
2.90544771e+01	5.12233641e-58-3.25105889e-58i
2.91170946e+01	3.77483482e-58+5.11564044e-58i
2.91797120e+01	-3.23614150e-58+2.70852024e-58i
2.92423294e+01	-1.20373170e-58-5.29678851e-58i
2.93049468e+01	1.19685911e-58+8.40678225e-59i
2.93675642e+01	4.85096687e-59+1.01854563e-58i
2.94301816e+01	-4.68980998e-59+1.86490947e-59i
2.94927990e+01	-1.45710022e-59-8.13128093e-59i
2.95554164e+01	6.54808383e-59+2.85032116e-59i
2.96180338e+01	-8.81880827e-60+3.42882679e-59i
2.96806512e+01	-5.82672389e-59+1.66569809e-61i
2.97432686e+01	2.67375073e-59-2.97170818e-59i
2.98058860e+01	8.26799455e-60+1.16885105e-59i
2.98685034e+01	-9.71540711e-60-2.23287358e-61i
2.99311209e+01	4.24290225e-60-2.09371232e-60i
2.99937383e+01	3.20395502e-61+1.06747894e-60i
3.00563557e+01	5.64922129e-61+1.37411871e-60i
3.01189731e+01	-2.19881426e-60+1.41583624e-60i
3.01815905e+01	-3.50889768e-61-2.77708969e-60i
3.02442079e+01	1.62424112e-60+5.99351125e-61i
3.03068253e+01	-8.85982283e-61+8.42089785e-61i
3.03694427e+01	-1.67084019e-61-7.89133272e-61i
3.04320601e+01	6.03090501e-61-1.62709483e-61i
3.04946775e+01	-1.64306326e-61+2.77243943e-61i
3.05572949e+01	-2.46190342e-62+1.91906163e-61i
3.06199123e+01	-8.24850163e-63-5.27889724e-63i
3.06825297e+01	-1.27120847e-61-1.96138795e-61i
3.07451472e+01	1.01309208e-61+7.21305594e-62i
3.08077646e+01	-2.34210526e-62-3.06321765e-62i
3.08703820e+01	2.85634851e-62-6.28931486e-63i
3.09329994e+01	6.21839893e-63+5.59658627e-62i
3.09956168e+01	-3.50717482e-62-3.36594185e-62i
3.10582342e+01	1.56631837e-62+1.21387693e-62i
3.11208516e+01	-2.25878340e-63-1.07043287e-62i
3.11834690e+01	1.40587736e-63-5.82424515e-64i
3.12460864e+01	1.46920574e-63+3.17779185e-63i
3.13087038e+01	5.07609419e-64+1.57493140e-63i
3.13713212e+01	-1.51605472e-63-1.08356126e-63i
3.14339386e+01	7.43550622e-64+1.85297954e-63i
3.14965560e+01	-3.78712268e-64-1.46555921e-63i
3.15591735e+01	-7.29410320e-64-7.36630383e-64i
3.16217909e+01	7.85306099e-64+5.23215003e-64i
3.16844083e+01	-4.01878622e-64+9.38394684e-64i
3.17470257e+01	3.41032596e-64-8.91642374e-64i
3.18096431e+01	4.27052921e-65+1.63383452e-64i
3.18722605e+01	-4.06214167e-64+1.23227594e-64i
3.19348779e+01	1.11094580e-64-1.31077446e-64i
3.19974953e+01	1.22182551e-64+1.10697152e-64i
3.20601127e+01	-7.73313031e-65-7.16052385e-65i
3.21227301e+01	-1.27720908e-65-5.91403649e-65i
3.21853475e+01	4.47230175e-65+1.26764550e-65i
3.22479649e+01	2.37950668e-65+6.73911396e-65i
3.23105823e+01	-1.64982239e-65-1.88332545e-65i
3.23731997e+01	-1.73313270e-65-1.07152397e-65i
3.24358172e+01	6.49251731e-66+1.26085523e-65i
3.24984346e+01	-1.24463984e-65-1.56292329e-65i
3.25610520e+01	1.72772133e-65+3.01849783e-66i
3.26236694e+01	-1.69121051e-66+3.82874881e-66i
3.26862868e+01	-2.76280774e-66+5.62465893e-67i
3.27489042e+01	-1.09774533e-67-2.09219871e-67i
3.28115216e+01	-6.97501146e-67-2.51100776e-67i
3.28741390e+01	-1.27342367e-66+6.79718296e-67i
3.29367564e+01	1.62157955e-66-2.82114438e-66i
3.29993738e+01	1.19567575e-66+1.91205704e-66i
3.30619912e+01	-1.67329127e-66+2.51094652e-67i
3.31246086e+01	1.30844917e-67-5.55921011e-67i
3.31872260e+01	6.46537537e-67+2.17241147e-67i
3.32498435e+01	-4.22036986e-67-1.87762031e-67i
3.33124609e+01	5.35574421e-68+1.63266457e-67i
3.33750783e+01	-1.64722381e-68-1.18751932e-68i
3.34376957e+01	5.89292609e-68-1.05675044e-67i
3.35003131e+01	3.02535067e-70+8.37491593e-68i
3.35629305e+01	-3.80967508e-68-3.07969885e-68i
3.36255479e+01	1.97545012e-68-9.24036953e-69i
3.36881653e+01	4.61232798e-69+2.80745808e-68i
3.37507827e+01	-7.91229283e-71-1.96526643e-68i
3.38134001e+01	-7.26766936e-69+2.18665734e-69i
3.38760175e+01	1.13384383e-68+8.27925193e-69i
3.39386349e+01	-2.21545889e-69+2.52883187e-70i
3.40012523e+01	-1.24852990e-68-1.75253013e-69i
3.40638698e+01	9.07285136e-69-6.31035687e-69i
3.41264872e+01	-8.37023031e-72+7.91061385e-69i
3.41891046e+01	-3.25443735e-69-4.03046356e-69i
3.42517220e+01	3.10795588e-69+1.24053960e-70i
3.43143394e+01	3.72563210e-70+1.12109664e-69i
3.43769568e+01	-2.48466148e-69+9.83723794e-70i
3.44395742e+01	5.14818764e-70-1.32062045e-69i
3.45021916e+01	2.30686109e-70+1.04478306e-70i
3.45648090e+01	4.05585029e-71+1.57367768e-71i
3.46274264e+01	1.72283883e-70-2.80164379e-70i
3.46900438e+01	-7.17382739e-71+3.60173326e-70i
3.47526612e+01	-7.01769643e-71+6.90677437e-71i
3.48152786e+01	-1.59621337e-71-1.60604190e-70i
3.48778961e+01	3.93735462e-71-1.19615018e-71i
3.49405135e+01	-1.32885808e-72-1.84066937e-71i
3.50031309e+01	3.32828548e-71+7.98336236e-71i
3.50657483e+01	-4.85115890e-71-2.00705545e-71i
3.51283657e+01	1.83338245e-71-1.63258544e-71i
3.51909831e+01	8.61902805e-72+1.27442103e-71i
3.52536005e+01	-2.86250878e-71-1.25155428e-72i
3.53162179e+01	1.93629874e-71-1.47941752e-71i
3.53788353e+01	3.30163992e-72+6.26850478e-72i
3.54414527e+01	-3.33508570e-72+6.21756287e-72i
3.55040701e+01	-3.31371904e-72+3.85877286e-73i
3.55666875e+01	5.59950362e-73-7.38531609e-72i
3.56293049e+01	3.56440841e-72+4.61222087e-72i
3.56919224e+01	-2.86857478e-72+1.77279681e-73i
3.57545398e+01	6.70887683e-74-1.19082089e-72i
3.58171572e+01	6.11697744e-73+4.60719978e-74i
3.58797746e+01	-9.48867858e-75+1.00985156e-74i
3.59423920e+01	1.63807611e-73+2.96954802e-73i
3.60050094e+01	-1.20447843e-73+6.35918367e-74i
3.60676268e+01	-2.07626077e-73-7.51917944e-74i
3.61302442e+01	1.14658006e-73-9.95179283e-74i
3.61928616e+01	-2.91662600e-74+3.30259364e-74i
3.62554790e+01	3.72667511e-74-7.99315028e-75i
3.63180964e+01	2.50602220e-74+1.10333072e-74i
3.63807138e+01	-4.10464200e-74+3.58428616e-74i
3.64433312e+01	5.39151125e-75-5.02277686e-74i
3.65059487e+01	2.60858668e-74+1.99431535e-74i
3.65685661e+01	-2.47508898e-74+1.41771972e-74i
3.66311835e+01	7.51716014e-75-1.42487986e-74i
3.66938009e+01	-4.45867524e-75+5.07210162e-75i
3.67564183e+01	-4.95685785e-77-2.02541191e-75i
3.68190357e+01	5.62865427e-75+1.38202520e-75i
3.68816531e+01	-6.02863775e-75-1.43553590e-75i
3.69442705e+01	2.37773190e-75+6.38373902e-76i
3.70068879e+01	-1.29028593e-75-2.72482810e-77i
3.70695053e+01	6.38670356e-76-3.89011452e-76i
3.71321227e+01	5.88928401e-76-1.60037496e-76i
3.71947401e+01	-5.03493948e-76-4.44796052e-76i
3.72573575e+01	5.02058890e-76+6.03611043e-76i
3.73199750e+01	-4.10055815e-77+4.25505030e-76i
3.73825924e+01	-5.32023799e-76-3.98358929e-76i
3.74452098e+01	2.13685495e-76-1.14590356e-76i
3.75078272e+01	1.06085972e-76+6.42767083e-77i
3.75704446e+01	-2.44891211e-77+7.73180691e-77i
3.76330620e+01	-9.17333885e-77-1.08144904e-76i
3.76956794e+01	9.36480861e-77+3.02608736e-78i
3.77582968e+01	3.28047909e-77+1.19087673e-76i
3.78209142e+01	-1.03710675e-76-6.70603933e-77i
3.78835316e+01	4.24790603e-77-4.33761007e-77i
3.79461490e+01	1.77554563e-77+5.22194564e-77i
3.80087664e+01	-1.81139303e-77-2.82654098e-78i
3.80713838e+01	4.14222917e-78-1.65979843e-77i
3.81340013e+01	3.36006529e-78+4.77982996e-78i
3.81966187e+01	-5.25673262e-78+4.50693087e-78i
3.82592361e+01	3.68199790e-78-2.33220216e-78i
3.83218535e+01	-1.01939366e-78+3.90593369e-79i
3.83844709e+01	-9.86657831e-79+6.61096723e-79i
3.84470883e+01	5.98996860e-79-1.36485734e-78i
3.85097057e+01	-1.98154419e-79+6.67812711e-79i
3.85723231e+01	-8.18572789e-80-7.64444110e-79i
3.86349405e+01	1.03912308e-78+4.93469490e-79i
3.86975579e+01	-8.32101531e-79+5.71856984e-79i
3.87601753e+01	-1.93981471e-79-7.24104126e-79i
3.88227927e+01	6.17883476e-79+1.83511226e-79i
3.88854101e+01	-3.55546265e-79+2.74901765e-79i
3.89480276e+01	-4.44901456e-80-3.43125905e-79i
3.90106450e+01	1.80976655e-79+1.50524518e-79i
3.90732624e+01	-6.82627668e-80+6.71002913e-80i
3.91358798e+01	-9.00399318e-80-8.04316639e-80i
3.91984972e+01	7.19163313e-80-2.06517216e-80i
3.92611146e+01	5.34128707e-81+2.73198296e-80i
3.93237320e+01	-1.01321515e-80+1.81693151e-81i
3.93863494e+01	-1.14158857e-80-6.17650204e-81i
3.94489668e+01	1.56419174e-80+1.17247592e-81i
3.95115842e+01	-5.07747328e-81+1.25269490e-81i
3.95742016e+01	1.60775741e-81+2.20035529e-81i
3.96368190e+01	-3.74997230e-81+1.17771602e-81i
3.96994364e+01	-8.01085717e-83-4.01094969e-81i
3.97620539e+01	9.08873512e-82+2.67415248e-82i
3.98246713e+01	-6.35280261e-82+1.02853748e-81i
3.98872887e+01	2.32034298e-81-9.64491218e-82i
3.99499061e+01	-1.67502760e-81+8.18549966e-82i
4.00125235e+01	3.01293529e-82+2.73625556e-83i
4.00751409e+01	7.18210367e-83-1.70425114e-82i
4.01377583e+01	-2.06672656e-82-2.29802570e-83i
4.02003757e+01	1.50812863e-82+1.36258923e-82i
4.02629931e+01	-1.83705187e-82-1.06129442e-82i
4.03256105e+01	1.24956639e-82-1.74550533e-82i
4.03882279e+01	6.89374044e-83+2.16071518e-82i
4.04508453e+01	-8.16291174e-83-6.43636899e-83i
4.05134627e+01	7.80313584e-84+6.70495473e-84i
4.05760802e+01	1.06815907e-83-5.31318724e-85i
4.06386976e+01	8.80361572e-84+3.15595013e-84i
4.07013150e+01	-2.94328902e-83-9.09444278e-85i
4.07639324e+01	1.28589355e-83-7.68762290e-84i
4.08265498e+01	4.90045029e-84-2.52430493e-84i
4.08891672e+01	1.93130254e-84+6.58203115e-84i
4.09517846e+01	-5.49487467e-84+2.67121922e-84i
4.10144020e+01	-3.66414851e-86-5.65272990e-84i
4.10770194e+01	2.61202554e-84-1.28151244e-84i
4.11396368e+01	-8.49269995e-87+4.60916926e-84i
4.12022542e+01	-6.36159748e-85-7.52610105e-85i
4.12648716e+01	-2.24864071e-85-1.09026684e-84i
4.13274890e+01	2.97133191e-85+4.68769687e-85i
4.13901064e+01	-7.14125272e-85-3.93267689e-86i
4.14527239e+01	3.49958674e-85-7.43892645e-86i
4.15153413e+01	2.84686101e-85-1.41909385e-85i
4.15779587e+01	-1.41052379e-85+6.98196080e-86i
4.16405761e+01	-9.19486277e-86+5.36864789e-86i
4.17031935e+01	1.93274752e-85+2.54973187e-86i
4.17658109e+01	-1.95393393e-85+4.25536406e-86i
4.18284283e+01	2.59675568e-86-1.15927505e-85i
4.18910457e+01	4.30301647e-86+7.17651713e-86i
4.19536631e+01	2.82046961e-87-6.51282295e-86i
4.20162805e+01	1.80380640e-86+4.46717488e-86i
4.20788979e+01	-3.92623571e-86+9.57768876e-87i
4.21415153e+01	6.51167469e-87-2.08825242e-86i
4.22041327e+01	1.90180883e-86+5.22072766e-87i
4.22667502e+01	-1.48990545e-86+4.32331767e-87i
4.23293676e+01	6.19232166e-88-6.81844884e-87i
4.23919850e+01	5.94699786e-87+2.36661708e-87i
4.24546024e+01	-7.30506409e-88+4.40268516e-87i
4.25172198e+01	-3.81003169e-87-2.58521887e-87i
4.25798372e+01	3.08834942e-88-1.49672110e-87i
4.26424546e+01	1.52398752e-87+7.78269338e-88i
4.27050720e+01	-5.18460384e-88+7.02992693e-88i
4.27676894e+01	-1.66750297e-88-9.34386550e-88i
4.28303068e+01	4.32737467e-88+2.02719735e-88i
4.28929242e+01	-1.54384957e-88-1.14526725e-88i
4.29555416e+01	7.25706726e-89+4.15255169e-88i
4.30181590e+01	-1.92241580e-88-1.75565770e-88i
4.30807765e+01	1.70325424e-88-9.51869643e-89i
4.31433939e+01	-2.50846874e-89+1.96323605e-88i
4.32060113e+01	-1.14681093e-88-1.35991820e-88i
4.32686287e+01	7.95891903e-89-1.67540647e-90i
4.33312461e+01	1.10228158e-89+4.11387072e-89i
4.33938635e+01	-3.34552076e-89-1.30637285e-89i
4.34564809e+01	1.09978293e-89-4.92980325e-90i
4.35190983e+01	-5.41689457e-90+2.43851611e-90i
4.35817157e+01	1.09511047e-89-8.61055858e-90i
4.36443331e+01	-2.26448290e-91+9.77500013e-90i
4.37069505e+01	-3.49752880e-90+1.21642647e-90i
4.37695679e+01	-4.13547940e-90-2.81164539e-90i
4.38321853e+01	2.10161476e-90-2.05643600e-90i
4.38948028e+01	3.36022749e-90+3.36525228e-91i
4.39574202e+01	-1.61644535e-90+2.07273389e-90i
4.40200376e+01	-1.35831897e-90-8.94627303e-91i
4.40826550e+01	9.90183242e-91-3.32999309e-91i
4.41452724e+01	5.27014615e-91-4.11549893e-92i
4.42078898e+01	-5.82867818e-91+5.84548468e-91i
4.42705072e+01	-2.87854915e-91-1.15892815e-91i
4.43331246e+01	2.34761444e-91-3.61320389e-91i
4.43957420e+01	2.06114257e-91+2.59194835e-92i
4.44583594e+01	-1.18178349e-91+1.93252714e-91i
4.45209768e+01	-1.07351454e-91-3.68512609e-92i
4.45835942e+01	1.35273288e-91-8.45792223e-92i
4.46462116e+01	-3.69574392e-92+8.32038861e-92i
4.47088291e+01	-1.52406185e-92-3.75731896e-92i
4.47714465e+01	-1.75099311e-92-3.44336801e-93i
4.48340639e+01	4.26675887e-92-7.52727952e-94i
4.48966813e+01	-7.49866948e-93+1.69756248e-92i
4.49592987e+01	-1.37108351e-92-7.23613930e-93i
4.50219161e+01	-9.09775885e-95-8.27387628e-94i
4.50845335e+01	4.84068512e-93+9.45107036e-94i
4.51471509e+01	-3.42224383e-93+8.70334973e-94i
4.52097683e+01	2.44979402e-93-4.08072243e-93i
4.52723857e+01	-4.33310065e-94+1.61771055e-93i
4.53350031e+01	1.22389712e-94-7.53562452e-94i
4.53976205e+01	1.65853037e-93+1.82762033e-93i
4.54602379e+01	-2.03919147e-93+2.51348680e-96i
4.55228554e+01	4.38358877e-94-7.41561848e-94i
4.55854728e+01	-7.74380705e-95+2.61716032e-94i
4.56480902e+01	2.82449004e-94-4.01809653e-94i
4.57107076e+01	3.52237865e-95+3.60808369e-94i
4.57733250e+01	-2.40671314e-94+2.59938530e-95i
4.58359424e+01	1.04521095e-94-1.23981864e-94i
4.58985598e+01	1.87010282e-95+5.25091732e-95i
4.59611772e+01	-3.77663168e-95+2.32865979e-95i
4.60237946e+01	-1.57634960e-95-4.31510906e-95i
4.60864120e+01	3.98122084e-95-1.70124509e-96i
4.61490294e+01	-2.88879997e-95+2.18337338e-95i
4.62116468e+01	-1.38025777e-96-1.52659778e-95i
4.62742642e+01	2.06304355e-95+1.73922903e-96i
4.63368817e+01	-1.57245131e-95+6.53113278e-97i
4.63994991e+01	3.02612115e-96-6.65501394e-96i
4.64621165e+01	7.73680569e-96+9.23602113e-96i
4.65247339e+01	-5.57212089e-96-1.40207126e-96i
4.65873513e+01	6.84006141e-97-3.78127190e-96i
4.66499687e+01	1.65624648e-96+3.07768355e-96i
4.67125861e+01	-1.77428203e-96+4.45533749e-97i
4.67752035e+01	-1.06559101e-96-1.03314819e-96i
4.68378209e+01	1.48368797e-96-8.41995083e-97i
4.69004383e+01	2.94342608e-97+6.80130443e-97i
4.69630557e+01	-3.50469847e-97+2.45774170e-97i
4.70256731e+01	-2.42562303e-97-1.80786525e-97i
4.70882905e+01	1.40434864e-97-1.62212259e-97i
4.71509080e+01	1.88880908e-97+2.91316163e-97i
4.72135254e+01	-2.05865082e-97-4.11782955e-98i
4.72761428e+01	-3.28751380e-98-1.47989822e-97i
4.73387602e+01	6.50974108e-98+3.10925461e-98i
4.74013776e+01	2.08337381e-98+6.66698134e-98i
4.74639950e+01	-3.30185513e-98-5.95943456e-98i
4.75266124e+01	3.07916684e-98+1.19052075e-98i
4.75892298e+01	-1.29407845e-98+1.10481371e-98i
4.76518472e+01	3.96938076e-100-3.09880093e-99i
4.77144646e+01	-2.57146245e-99+5.77539790e-99i
4.77770820e+01	-3.14375412e-99-9.65275393e-99i
4.78396994e+01	1.11870006e-98+7.65758265e-99i
4.79023168e+01	-1.00555962e-98-2.92973099e-99i
4.79649343e+01	-3.84679712e-100-2.64007962e-99i
4.80275517e+01	5.58685253e-99+4.93355633e-100i
4.80901691e+01	1.50632604e-100+2.11925349e-99i
4.81527865e+01	-2.14707098e-99+6.09278851e-100i
4.82154039e+01	-1.02714272e-99-1.47120068e-99i
4.82780213e+01	1.31064744e-99+2.00793404e-100i
4.83406387e+01	1.99067408e-100+1.66277691e-100i
4.84032561e+01	-4.91579188e-100+3.92548276e-101i
4.84658735e+01	9.20765103e-101-5.82963312e-101i
4.85284909e+01	3.10363393e-101+5.68038728e-101i
4.85911083e+01	-3.64486002e-102-1.14820320e-100i
4.86537257e+01	7.71329442e-102+7.21626522e-101i
4.87163431e+01	-4.01921827e-101-1.79835895e-101i
4.87789606e+01	6.40404286e-101-2.78797626e-101i
4.88415780e+01	9.01910300e-102+6.60894106e-101i
4.89041954e+01	-6.69252648e-101+5.89396274e-102i
4.89668128e+01	1.15692250e-101-5.63784750e-101i
4.90294302e+01	2.70948723e-101+1.68940647e-101i
4.90920476e+01	-1.22293510e-101+1.19953083e-101i
4.91546650e+01	-8.79634994e-102-9.94256499e-102i
4.92172824e+01	1.05402053e-101-9.83178897e-103i
4.92798998e+01	6.38168950e-103+2.48415400e-102i
4.93425172e+01	-2.33180145e-102+5.08970000e-103i
4.94051346e+01	2.71610609e-103+2.76840255e-103i
4.94677520e+01	-6.75395790e-103-3.08334046e-103i
4.95303694e+01	1.87246978e-103+1.97655713e-103i
4.95929869e+01	-4.15714823e-104-3.50422930e-103i
4.96556043e+01	1.36438470e-103-2.02896452e-103i
4.97182217e+01	-1.56547956e-103+6.85716884e-105i
4.97808391e+01	4.31217112e-103+1.64590818e-103i
4.98434565e+01	-1.74010681e-103+2.71770095e-104i
4.99060739e+01	-2.50073264e-104-5.72158393e-104i
4.99686913e+01	-1.22716837e-104+1.77675677e-103i
