# Supplementary material for: Observation of angular momentum transfer among crystal lattice modes
Source: Nat Phys. 2026 May 12;22(7):1100–6. doi: 10.1038/s41567-026-03274-8 (PMC13423836; doi:10.1038/s41567-026-03274-8)
Supplement: Supplementary file 13 — Source data for Extended Data Fig. 4a–m. [file 41567_2026_3274_MOESM13_ESM.zip › extended_fig4j_TKE_spectrum_LCP-THz_probe0.txt]

Spectrum of the THz Kerr signal in Bi2Se3 after LCP THz excitation at probe pulse 0 degrees
Frequency (THz)	Spectrum (a.u.)
-4.99686913e+01	-1.88513763e-05-7.15292592e-05i
-4.99060739e+01	5.58490740e-05+3.67728310e-05i
-4.98434565e+01	-6.18122075e-05+1.03484351e-05i
-4.97808391e+01	1.02786745e-05-5.42124260e-05i
-4.97182217e+01	7.88258139e-05-9.62739076e-06i
-4.96556043e+01	-1.97993887e-05+1.13544955e-04i
-4.95929869e+01	-8.14269983e-05+4.40788645e-05i
-4.95303694e+01	-2.42165517e-05-1.44870646e-04i
-4.94677520e+01	7.88920889e-05+1.60663683e-05i
-4.94051346e+01	-7.43154726e-05-2.74473588e-05i
-4.93425172e+01	7.46625663e-05+3.86838992e-06i
-4.92798998e+01	5.53799344e-05+6.16647538e-05i
-4.92172824e+01	-2.64018170e-05+2.08791754e-05i
-4.91546650e+01	-5.08648998e-05-4.49929418e-05i
-4.90920476e+01	1.69460709e-05+6.17842476e-05i
-4.90294302e+01	-6.26234053e-05+3.46468404e-05i
-4.89668128e+01	-3.30144257e-05-1.38499192e-04i
-4.89041954e+01	9.39596412e-05+4.06704260e-06i
-4.88415780e+01	6.58590129e-05+8.22621851e-05i
-4.87789606e+01	-1.72607193e-04-3.21861954e-05i
-4.87163431e+01	8.13902055e-05-6.02639970e-05i
-4.86537257e+01	7.57275856e-05+1.07508553e-04i
-4.85911083e+01	-9.13495041e-05-3.19530108e-05i
-4.85284909e+01	-1.83436919e-05-7.61279169e-05i
-4.84658735e+01	1.10892324e-04+5.89589261e-05i
-4.84032561e+01	-9.53855738e-05+7.59070084e-05i
-4.83406387e+01	-3.01001523e-06-7.88143068e-05i
-4.82780213e+01	7.34367542e-05-5.70753834e-05i
-4.82154039e+01	-1.08132541e-04+1.00161905e-04i
-4.81527865e+01	2.39082130e-05-6.85141124e-05i
-4.80901691e+01	1.22257345e-04+1.43077086e-05i
-4.80275517e+01	-7.43522480e-05+7.16281733e-05i
-4.79649343e+01	-6.37152472e-05-7.92438541e-05i
-4.79023168e+01	-2.75032600e-05+3.73219194e-05i
-4.78396994e+01	8.06207501e-05-8.28014787e-05i
-4.77770820e+01	8.12351355e-05+4.89416652e-05i
-4.77144646e+01	-1.11768372e-04+1.58610824e-05i
-4.76518472e+01	1.72177371e-05-7.44037772e-05i
-4.75892298e+01	1.07769311e-04+1.44931212e-04i
-4.75266124e+01	-1.22475149e-04-8.29946252e-05i
-4.74639950e+01	4.67429714e-05+7.08624718e-05i
-4.74013776e+01	-7.86452610e-05-4.42095537e-05i
-4.73387602e+01	4.96454498e-05-5.72649878e-05i
-4.72761428e+01	2.46282049e-05+3.08282179e-05i
-4.72135254e+01	-6.16527753e-05+4.89152685e-05i
-4.71509080e+01	1.23165261e-05-1.25357430e-04i
-4.70882905e+01	1.73206666e-04+2.02390020e-05i
-4.70256731e+01	-1.25820210e-04+2.29190719e-04i
-4.69630557e+01	-1.50331067e-04-1.99234764e-04i
-4.69004383e+01	2.54361321e-04-5.84789101e-05i
-4.68378209e+01	-7.19662267e-05+2.16312381e-04i
-4.67752035e+01	-1.90028852e-04-7.07836424e-05i
-4.67125861e+01	1.73078901e-04-1.72039708e-04i
-4.66499687e+01	5.35572327e-05+1.98156640e-04i
-4.65873513e+01	-1.61063436e-04-3.91332696e-05i
-4.65247339e+01	3.78901408e-05-8.34675724e-05i
-4.64621165e+01	7.93221970e-05+1.39443115e-05i
-4.63994991e+01	-2.33979723e-05+7.05576204e-05i
-4.63368817e+01	-7.62796008e-05-4.75727652e-05i
-4.62742642e+01	1.07599943e-04+3.70519029e-05i
-4.62116468e+01	-6.60272234e-05-2.54373527e-05i
-4.61490294e+01	2.78331539e-05-6.18351439e-06i
-4.60864120e+01	-5.72558087e-05-1.11943642e-05i
-4.60237946e+01	4.21337120e-05+4.76602400e-05i
-4.59611772e+01	-4.60452573e-06-1.46211507e-05i
-4.58985598e+01	-1.62468967e-05-8.10722282e-05i
-4.58359424e+01	6.43474459e-05+8.94026524e-05i
-4.57733250e+01	-5.81738986e-05-4.29668793e-05i
-4.57107076e+01	-2.64502647e-05+5.97983623e-05i
-4.56480902e+01	4.99762213e-05-8.20131827e-05i
-4.55854728e+01	-2.08101088e-05+1.47593027e-05i
-4.55228554e+01	2.12697110e-05+2.52559654e-05i
-4.54602379e+01	6.45107203e-05-2.59628214e-05i
-4.53976205e+01	-8.43991318e-05+9.70399083e-05i
-4.53350031e+01	-1.25089922e-04-5.83011962e-05i
-4.52723857e+01	1.94842807e-04-6.68953096e-05i
-4.52097683e+01	2.05873186e-05+7.44598573e-05i
-4.51471509e+01	-2.23466329e-04-3.00502392e-05i
-4.50845335e+01	1.48752997e-04-4.62150471e-05i
-4.50219161e+01	6.01193635e-05+7.15248122e-05i
-4.49592987e+01	-6.87249969e-05-5.48021507e-07i
-4.48966813e+01	-2.74754742e-05-5.81718739e-05i
-4.48340639e+01	3.69358178e-05+6.14775842e-05i
-4.47714465e+01	-2.15902727e-05-5.63272985e-05i
-4.47088291e+01	6.92551784e-05+3.81500415e-05i
-4.46462116e+01	-9.73724338e-05+6.69191588e-05i
-4.45835942e+01	1.92020983e-05-1.27176520e-04i
-4.45209768e+01	3.25190619e-05+3.20179542e-05i
-4.44583594e+01	-3.54729982e-05+6.95968055e-05i
-4.43957420e+01	4.76221955e-05-7.94076835e-05i
-4.43331246e+01	-9.67423006e-06+2.66659157e-05i
-4.42705072e+01	-7.31525334e-05-3.41827822e-06i
-4.42078898e+01	6.22248907e-05+1.54491210e-05i
-4.41452724e+01	5.21234921e-05-5.14892771e-05i
-4.40826550e+01	-3.42449366e-05+6.36062389e-05i
-4.40200376e+01	-5.71144409e-05+2.73186097e-05i
-4.39574202e+01	-1.64674917e-05-9.09597287e-05i
-4.38948028e+01	1.56217017e-04+1.72438781e-05i
-4.38321853e+01	-1.55539672e-04+1.62744335e-04i
-4.37695679e+01	-4.61131150e-05-2.29553115e-04i
-4.37069505e+01	1.49792912e-04-9.70378429e-07i
-4.36443331e+01	4.67980467e-06+1.57480763e-04i
-4.35817157e+01	-1.17570609e-04-5.83959932e-05i
-4.35190983e+01	7.68897469e-05-3.89618572e-05i
-4.34564809e+01	5.49303575e-05+1.78966356e-05i
-4.33938635e+01	-1.52900042e-04+4.97836795e-05i
-4.33312461e+01	1.07914513e-04-6.93060131e-05i
-4.32686287e+01	2.44579538e-05+4.51318901e-05i
-4.32060113e+01	-9.20615301e-05-9.90085681e-06i
-4.31433939e+01	5.27188544e-05-3.98255079e-05i
-4.30807765e+01	4.07940715e-05+3.87871343e-05i
-4.30181590e+01	-5.60543069e-05+1.14467105e-04i
-4.29555416e+01	-7.85814530e-05-1.69287628e-04i
-4.28929242e+01	1.45436354e-04-5.25774909e-05i
-4.28303068e+01	-2.10138412e-05+1.74106537e-04i
-4.27676894e+01	-6.33092269e-05-9.56240247e-06i
-4.27050720e+01	3.81694503e-05-9.92732233e-05i
-4.26424546e+01	1.78725559e-05+6.75815898e-05i
-4.25798372e+01	-8.73318913e-05+3.87526450e-05i
-4.25172198e+01	2.23227645e-05-9.85298965e-05i
-4.24546024e+01	4.77007036e-05+2.79446744e-06i
-4.23919850e+01	8.41824390e-06+9.43910281e-05i
-4.23293676e+01	-1.00390569e-04-9.03680255e-05i
-4.22667502e+01	7.36300025e-05-4.63466850e-05i
-4.22041327e+01	8.63835398e-05+1.24646063e-04i
-4.21415153e+01	-1.46044616e-04-5.39736735e-05i
-4.20788979e+01	8.26325539e-05-5.14139423e-05i
-4.20162805e+01	1.52868355e-05+7.81049617e-05i
-4.19536631e+01	4.86847405e-06+2.02187551e-05i
-4.18910457e+01	-4.82630409e-05+3.88511224e-05i
-4.18284283e+01	-9.37220923e-05-9.27225870e-05i
-4.17658109e+01	5.77486985e-05-5.11091225e-05i
-4.17031935e+01	7.16101564e-05+2.36113283e-05i
-4.16405761e+01	6.06589176e-05+6.45228330e-05i
-4.15779587e+01	-1.42311638e-04+1.87160053e-05i
-4.15153413e+01	4.68009404e-05-7.27625813e-05i
-4.14527239e+01	-9.69851461e-06+4.12895250e-05i
-4.13901064e+01	-2.60639583e-05-1.49946557e-05i
-4.13274890e+01	4.48243052e-05-4.02119800e-05i
-4.12648716e+01	7.19891140e-05-2.73612397e-06i
-4.12022542e+01	-1.63117691e-05+5.89267400e-05i
-4.11396368e+01	-1.16772893e-04+6.86253726e-05i
-4.10770194e+01	4.35796404e-05-9.40390852e-05i
-4.10144020e+01	8.87259008e-05+3.98639812e-05i
-4.09517846e+01	-1.58415541e-04+4.83590314e-05i
-4.08891672e+01	2.35887146e-05-2.00834867e-04i
-4.08265498e+01	1.02236068e-04+1.15738207e-04i
-4.07639324e+01	-3.88440151e-06+1.24490634e-04i
-4.07013150e+01	-1.14057978e-04-1.77185741e-04i
-4.06386976e+01	9.03567566e-05-2.55612554e-05i
-4.05760802e+01	4.17535621e-05+1.37153042e-04i
-4.05134627e+01	-7.18907135e-05+3.99172072e-05i
-4.04508453e+01	-2.53925722e-05-1.29513293e-04i
-4.03882279e+01	1.04926196e-04-3.77909153e-05i
-4.03256105e+01	-2.71975225e-05+2.02559022e-04i
-4.02629931e+01	-1.40811792e-04-6.99414872e-05i
-4.02003757e+01	3.90508720e-05-6.72074463e-05i
-4.01377583e+01	9.39336473e-05-1.03788395e-04i
-4.00751409e+01	-1.75337730e-05+1.82827057e-04i
-4.00125235e+01	-5.66650853e-05-3.66554892e-05i
-3.99499061e+01	9.27477162e-05-9.75033828e-05i
-3.98872887e+01	-7.06027173e-06+9.45036855e-05i
-3.98246713e+01	-1.16338781e-04+6.74465665e-05i
-3.97620539e+01	-2.29064093e-06-7.60119782e-05i
-3.96994364e+01	1.99397849e-05-6.23085126e-05i
-3.96368190e+01	1.13477811e-04-7.03977818e-05i
-3.95742016e+01	-5.22175044e-05+1.46093157e-04i
-3.95115842e+01	-3.43469792e-05-4.82376176e-05i
-3.94489668e+01	7.31063338e-05+7.53036387e-06i
-3.93863494e+01	2.31975208e-05+1.32465005e-04i
-3.93237320e+01	-1.93587056e-04-1.28697303e-04i
-3.92611146e+01	1.15124645e-04-8.65389735e-05i
-3.91984972e+01	1.26246959e-05+1.42311509e-04i
-3.91358798e+01	-7.69014091e-05-5.08094195e-05i
-3.90732624e+01	2.06039747e-04-7.98089437e-05i
-3.90106450e+01	-1.35118626e-04+1.89064878e-04i
-3.89480276e+01	-1.54763698e-04-9.61757870e-05i
-3.88854101e+01	1.67672136e-04-9.28921209e-05i
-3.88227927e+01	9.43191544e-05+9.87413514e-05i
-3.87601753e+01	-1.83503999e-04+1.45377416e-05i
-3.86975579e+01	4.27703254e-05-1.41597239e-04i
-3.86349405e+01	1.18521651e-04+1.59401462e-04i
-3.85723231e+01	-1.19697185e-04+2.64799835e-05i
-3.85097057e+01	2.78837479e-05-1.36664221e-04i
-3.84470883e+01	5.29450069e-05+2.72471894e-05i
-3.83844709e+01	-1.03990541e-04+1.60242546e-04i
-3.83218535e+01	-2.14972397e-05-1.27919027e-04i
-3.82592361e+01	1.25428621e-04-1.05923061e-04i
-3.81966187e+01	-2.62500519e-05+1.67972059e-04i
-3.81340013e+01	-1.31423980e-04-1.92170139e-05i
-3.80713838e+01	8.01060601e-05-1.31096252e-04i
-3.80087664e+01	9.72786842e-05+5.32430840e-05i
-3.79461490e+01	-7.02304419e-06+5.72207387e-05i
-3.78835316e+01	-9.83024636e-05+1.50432611e-05i
-3.78209142e+01	-2.37116253e-05+1.62683469e-05i
-3.77582968e+01	1.29052115e-06-1.06212987e-04i
-3.76956794e+01	1.62677396e-04-1.49256062e-05i
-3.76330620e+01	-1.40722984e-04+1.91161485e-04i
-3.75704446e+01	-6.62689465e-05-1.48723087e-04i
-3.75078272e+01	1.15642889e-04-5.22020736e-05i
-3.74452098e+01	1.23201701e-05+8.65585443e-05i
-3.73825924e+01	-4.95846407e-06+2.24652095e-05i
-3.73199750e+01	-8.87506614e-05-5.20924396e-05i
-3.72573575e+01	7.83840055e-05-6.68435168e-05i
-3.71947401e+01	3.54783688e-05+1.18112761e-04i
-3.71321227e+01	-4.19368809e-05+8.42519378e-05i
-3.70695053e+01	-8.58591172e-05-1.34371268e-04i
-3.70068879e+01	8.11159395e-05-6.17326239e-05i
-3.69442705e+01	-3.14621033e-05+6.46272263e-05i
-3.68816531e+01	3.83708031e-05+3.37620270e-05i
-3.68190357e+01	5.19353198e-06+1.31239701e-05i
-3.67564183e+01	-7.99467727e-07-8.85159070e-05i
-3.66938009e+01	-4.05578572e-05+5.02285897e-05i
-3.66311835e+01	1.61334076e-05-1.67285280e-05i
-3.65685661e+01	2.76133662e-05+4.20438937e-05i
-3.65059487e+01	2.87801598e-05-2.07426041e-05i
-3.64433312e+01	-3.24253728e-05+4.17722211e-05i
-3.63807138e+01	-8.18021771e-05-2.32685271e-05i
-3.63180964e+01	5.84875972e-05+1.32475676e-05i
-3.62554790e+01	-2.27902987e-05-4.39581914e-05i
-3.61928616e+01	6.63379360e-06-8.89616243e-06i
-3.61302442e+01	-4.89601581e-05-1.99296000e-05i
-3.60676268e+01	9.36651430e-05-2.91986007e-05i
-3.60050094e+01	1.13421839e-04+1.49626491e-04i
-3.59423920e+01	-2.09273142e-04-1.25945689e-04i
-3.58797746e+01	9.56657222e-05+3.24894023e-05i
-3.58171572e+01	8.33414288e-06+1.30383078e-04i
-3.57545398e+01	-1.51284968e-04-1.12832334e-04i
-3.56919224e+01	5.98177698e-05-7.06755266e-05i
-3.56293049e+01	1.58793023e-04+3.55762014e-05i
-3.55666875e+01	-1.57801147e-04+1.62483959e-05i
-3.55040701e+01	4.87551864e-05-3.83980907e-05i
-3.54414527e+01	1.19814688e-04+2.57187883e-05i
-3.53788353e+01	-1.53638747e-04+1.24004997e-04i
-3.53162179e+01	7.25659205e-06-1.56816669e-04i
-3.52536005e+01	1.34523065e-04+6.97324465e-05i
-3.51909831e+01	-1.68518797e-04+6.57255262e-05i
-3.51283657e+01	5.32885977e-05-1.65344338e-04i
-3.50657483e+01	3.89108687e-05+9.45367888e-05i
-3.50031309e+01	-1.38405254e-05+5.54634054e-05i
-3.49405135e+01	-7.26257252e-05-1.37146243e-04i
-3.48778961e+01	1.41931311e-04+5.55365789e-05i
-3.48152786e+01	-4.67160735e-05+1.25999631e-04i
-3.47526612e+01	-1.46809746e-04-1.40985199e-04i
-3.46900438e+01	1.57766508e-04+9.75167183e-06i
-3.46274264e+01	-2.41752344e-05+6.43894622e-05i
-3.45648090e+01	-8.40147342e-05-5.45718326e-05i
-3.45021916e+01	3.31409904e-05-6.93546209e-05i
-3.44395742e+01	1.30503929e-04+1.15309597e-04i
-3.43769568e+01	-9.36279559e-05-6.13532972e-06i
-3.43143394e+01	-3.47423494e-05-6.05638735e-05i
-3.42517220e+01	1.87345032e-05+6.14270594e-05i
-3.41891046e+01	3.41299432e-05+2.87128236e-08i
-3.41264872e+01	-4.11071485e-05+2.23586743e-06i
-3.40638698e+01	-3.83280330e-05-1.18910387e-04i
-3.40012523e+01	9.62490559e-05+6.43970187e-05i
-3.39386349e+01	-1.52598725e-05+3.84120539e-05i
-3.38760175e+01	2.07319974e-06+7.35847427e-05i
-3.38134001e+01	-2.19832068e-05-1.56956664e-04i
-3.37507827e+01	-2.51617551e-05+1.32285604e-04i
-3.36881653e+01	-1.73308500e-05-4.27543918e-05i
-3.36255479e+01	3.14331816e-05-2.09720565e-05i
-3.35629305e+01	-2.88278858e-05-3.78568013e-05i
-3.35003131e+01	5.19950396e-05+1.89953224e-05i
-3.34376957e+01	-3.39793130e-05+1.01801113e-04i
-3.33750783e+01	-3.20249907e-05-1.84154377e-04i
-3.33124609e+01	1.36680993e-04+7.28136979e-05i
-3.32498435e+01	-1.29314460e-04+9.65639559e-05i
-3.31872260e+01	6.73770465e-05-7.33127569e-05i
-3.31246086e+01	-6.84744786e-05+1.50763687e-05i
-3.30619912e+01	3.29865805e-05-1.69565342e-05i
-3.29993738e+01	3.74144269e-05-5.78323260e-05i
-3.29367564e+01	-5.83683503e-05+1.02897170e-04i
-3.28741390e+01	-9.59349282e-06-2.20035825e-05i
-3.28115216e+01	1.41518812e-04-8.42212418e-05i
-3.27489042e+01	-8.19601235e-05+1.18364470e-04i
-3.26862868e+01	-8.67708184e-05+2.64896642e-06i
-3.26236694e+01	4.26052295e-05-9.04927685e-05i
-3.25610520e+01	9.99016924e-05+4.34487571e-05i
-3.24984346e+01	-1.24028158e-04+7.84611312e-05i
-3.24358172e+01	-9.05321098e-05-1.68933351e-04i
-3.23731997e+01	1.95890729e-04+4.64433829e-05i
-3.23105823e+01	-7.51918753e-07+5.86327965e-05i
-3.22479649e+01	-7.12371730e-05-5.70197872e-05i
-3.21853475e+01	-4.08389542e-05+3.02093599e-05i
-3.21227301e+01	1.30608933e-04-1.89202632e-05i
-3.20601127e+01	-2.01731707e-05+1.04989082e-04i
-3.19974953e+01	-7.89724183e-05-7.78828042e-05i
-3.19348779e+01	-2.00095488e-05-6.30273457e-06i
-3.18722605e+01	8.88998708e-05+4.94461514e-05i
-3.18096431e+01	-1.48540386e-04-4.98024531e-06i
-3.17470257e+01	8.46069332e-05-1.47677735e-04i
-3.16844083e+01	4.69419595e-05+1.08150981e-04i
-3.16217909e+01	1.00705408e-05+1.61963915e-05i
-3.15591735e+01	-4.11296903e-05-3.28904222e-05i
-3.14965560e+01	1.32817202e-05+7.80062645e-05i
-3.14339386e+01	-8.70634916e-05-5.72904893e-05i
-3.13713212e+01	1.21041469e-04-2.54872104e-06i
-3.13087038e+01	-3.70646447e-05-8.35542937e-06i
-3.12460864e+01	-6.69625408e-05+2.12707107e-05i
-3.11834690e+01	9.00351362e-06-3.17876192e-05i
-3.11208516e+01	3.67091998e-05-3.88243045e-05i
-3.10582342e+01	9.67047386e-05+4.07672706e-08i
-3.09956168e+01	-6.42983174e-06+1.65612611e-04i
-3.09329994e+01	-1.41629158e-04-6.88596716e-05i
-3.08703820e+01	-1.18638977e-05-1.13903420e-05i
-3.08077646e+01	7.55960449e-05-1.05059741e-04i
-3.07451472e+01	-6.19814087e-05+1.32714045e-04i
-3.06825297e+01	4.82006149e-05-1.14479701e-04i
-3.06199123e+01	7.68694324e-05-5.29393960e-05i
-3.05572949e+01	-6.12647762e-05+1.63056952e-04i
-3.04946775e+01	-3.75796379e-05-2.20509801e-06i
-3.04320601e+01	1.22913218e-04-1.22243585e-04i
-3.03694427e+01	-6.81111030e-05+1.63187815e-04i
-3.03068253e+01	-1.00665607e-04-4.15031140e-05i
-3.02442079e+01	-1.92182207e-05-9.43957216e-05i
-3.01815905e+01	1.09689529e-04+2.36505252e-05i
-3.01189731e+01	4.44858145e-05+2.28260452e-05i
-3.00563557e+01	-8.63116925e-05-3.07862331e-05i
-2.99937383e+01	4.82539703e-06-2.45764983e-05i
-2.99311209e+01	3.75526418e-05+9.44043717e-05i
-2.98685034e+01	4.08191471e-05+7.87610417e-06i
-2.98058860e+01	-1.16719221e-04-5.01129650e-05i
-2.97432686e+01	-7.93122856e-06-1.22429420e-04i
-2.96806512e+01	1.33035541e-04+1.42575027e-04i
-2.96180338e+01	-2.48429287e-05+1.59738958e-05i
-2.95554164e+01	6.46197660e-06-2.44321349e-05i
-2.94927990e+01	-9.81177571e-05+8.39407317e-06i
-2.94301816e+01	-2.58431967e-05+1.93922896e-06i
-2.93675642e+01	1.07006330e-04-6.45692701e-05i
-2.93049468e+01	-6.64921158e-05+3.46942064e-05i
-2.92423294e+01	5.45811479e-05-4.12230467e-05i
-2.91797120e+01	-4.09935906e-06+4.58270522e-05i
-2.91170946e+01	4.53708475e-05+2.96694516e-05i
-2.90544771e+01	-7.36473985e-05+1.31322899e-05i
-2.89918597e+01	-8.17854563e-05-1.64377963e-05i
-2.89292423e+01	6.57869547e-05-1.01245069e-04i
-2.88666249e+01	1.14387526e-04+6.05394777e-05i
-2.88040075e+01	-1.02103060e-04+4.86423612e-05i
-2.87413901e+01	-1.02738512e-05-1.23827530e-05i
-2.86787727e+01	-2.99179783e-05-7.90112417e-05i
-2.86161553e+01	1.08590577e-04+3.85344303e-05i
-2.85535379e+01	-8.74296646e-05+1.04832144e-04i
-2.84909205e+01	-1.72263385e-05-2.80462914e-04i
-2.84283031e+01	2.17908144e-04+1.89647638e-04i
-2.83656857e+01	-1.82424990e-04+1.24082338e-04i
-2.83030683e+01	-4.58267189e-05-1.32143412e-04i
-2.82404508e+01	1.06211041e-04-8.66897990e-06i
-2.81778334e+01	-2.17655874e-05+2.51348729e-05i
-2.81152160e+01	-7.53708777e-05-2.24836297e-05i
-2.80525986e+01	8.38273207e-05+4.13365869e-05i
-2.79899812e+01	-2.79105040e-05+1.63270816e-05i
-2.79273638e+01	-8.37679907e-05-5.94338683e-05i
-2.78647464e+01	1.03416065e-04-7.50538753e-05i
-2.78021290e+01	1.87589486e-05+1.03051869e-04i
-2.77395116e+01	-7.79844932e-05+5.21835177e-05i
-2.76768942e+01	3.01279275e-05-1.34529360e-04i
-2.76142768e+01	8.90835265e-05+2.84441355e-05i
-2.75516594e+01	-8.31847152e-05+8.40103583e-05i
-2.74890420e+01	-3.10351675e-05+4.75106854e-06i
-2.74264245e+01	5.27565167e-05-1.02069329e-04i
-2.73638071e+01	1.19880966e-05+6.91223351e-05i
-2.73011897e+01	-3.00184306e-05+1.70347690e-05i
-2.72385723e+01	-5.96085947e-05+3.90595964e-06i
-2.71759549e+01	6.59290367e-05-1.14993688e-04i
-2.71133375e+01	3.72127834e-05+6.83697095e-05i
-2.70507201e+01	-1.20699196e-04+7.62498801e-05i
-2.69881027e+01	9.49187875e-05-1.42807319e-04i
-2.69254853e+01	3.46764864e-05+3.88996979e-05i
-2.68628679e+01	4.33150752e-06+7.26573758e-05i
-2.68002505e+01	-8.87531419e-05-2.14594093e-05i
-2.67376331e+01	3.18755224e-05-1.91492327e-05i
-2.66750157e+01	8.51685403e-05-3.63867870e-05i
-2.66123982e+01	-9.05344129e-05+1.80088032e-04i
-2.65497808e+01	-1.06271504e-04-1.12987127e-04i
-2.64871634e+01	1.33933035e-04-1.38387493e-04i
-2.64245460e+01	2.15737663e-05+9.79995118e-05i
-2.63619286e+01	-5.82498730e-05+2.50135238e-05i
-2.62993112e+01	6.14487139e-05-5.62136940e-05i
-2.62366938e+01	7.72511482e-05+1.80339673e-04i
-2.61740764e+01	-1.99465437e-04-7.01817222e-05i
-2.61114590e+01	-4.32145673e-05-1.52841492e-04i
-2.60488416e+01	2.38856376e-04+1.20452983e-04i
-2.59862242e+01	-1.48622335e-04+7.51382808e-05i
-2.59236068e+01	-9.72974729e-05-2.08107451e-04i
-2.58609894e+01	1.99290702e-04+8.22413908e-06i
-2.57983719e+01	5.13475245e-05+1.53733004e-04i
-2.57357545e+01	-1.92093622e-04+4.59340433e-05i
-2.56731371e+01	-2.73196140e-05-1.48796785e-04i
-2.56105197e+01	2.07383658e-04+2.12131823e-05i
-2.55479023e+01	-1.37546551e-04+1.69281137e-05i
-2.54852849e+01	-2.22584381e-05+9.78555602e-07i
-2.54226675e+01	1.01967901e-04+2.93789152e-05i
-2.53600501e+01	-9.15941698e-05-4.84966218e-05i
-2.52974327e+01	1.12739979e-04-1.30789285e-05i
-2.52348153e+01	-1.51991045e-04+8.18498711e-05i
-2.51721979e+01	1.27318245e-04-7.85660015e-05i
-2.51095805e+01	5.86309701e-05-8.47265136e-06i
-2.50469631e+01	-1.20132975e-04+1.60712808e-04i
-2.49843456e+01	-2.14389177e-05-9.85519532e-05i
-2.49217282e+01	2.94072665e-05+2.20227317e-05i
-2.48591108e+01	-4.02996055e-05-1.03560770e-04i
-2.47964934e+01	3.08126894e-05+1.90369925e-05i
-2.47338760e+01	1.13946109e-04+6.59931614e-05i
-2.46712586e+01	-9.27261555e-05+6.46568488e-05i
-2.46086412e+01	-6.90203984e-05-1.65207479e-04i
-2.45460238e+01	9.61763450e-05+9.16214975e-05i
-2.44834064e+01	-6.79609541e-06+6.56896737e-05i
-2.44207890e+01	-6.98886928e-05-1.31676705e-04i
-2.43581716e+01	8.35616007e-05+3.87977800e-05i
-2.42955542e+01	-4.96247673e-05+4.84475348e-05i
-2.42329368e+01	3.46327244e-05-1.15242634e-05i
-2.41703193e+01	-3.87035547e-05+1.29080100e-05i
-2.41077019e+01	2.04853444e-05-8.13170785e-05i
-2.40450845e+01	1.80626822e-05+1.27257392e-04i
-2.39824671e+01	-1.60504075e-04-1.10819714e-04i
-2.39198497e+01	2.06527887e-04-8.55316446e-05i
-2.38572323e+01	1.17522906e-05+1.61548158e-04i
-2.37946149e+01	-6.19655717e-05+4.60517677e-05i
-2.37319975e+01	-4.09998112e-05-1.34795602e-04i
-2.36693801e+01	9.28495772e-05+4.63282977e-05i
-2.36067627e+01	-1.29351230e-04+9.55784850e-05i
-2.35441453e+01	-3.55726830e-05-7.14612173e-05i
-2.34815279e+01	1.21509157e-04-1.14216019e-04i
-2.34189105e+01	9.07425486e-05+2.15075565e-06i
-2.33562930e+01	-1.07570763e-04+2.17085624e-04i
-2.32936756e+01	-4.32170364e-05-1.15613757e-04i
-2.32310582e+01	3.57252875e-05-1.13250245e-05i
-2.31684408e+01	2.73729854e-05+3.70513309e-05i
-2.31058234e+01	-6.12773014e-05+1.17679305e-05i
-2.30432060e+01	-7.97100693e-05-6.75009552e-05i
-2.29805886e+01	1.76129589e-04-1.04331163e-04i
-2.29179712e+01	4.55400175e-05+1.48792934e-04i
-2.28553538e+01	-1.40094885e-04+4.13321676e-05i
-2.27927364e+01	-1.71449081e-06-8.21581027e-05i
-2.27301190e+01	1.16847787e-04+1.03402281e-04i
-2.26675016e+01	-1.67145133e-04-5.80210183e-05i
-2.26048842e+01	8.62120558e-05-7.97254904e-05i
-2.25422668e+01	2.03774810e-05+4.75044301e-05i
-2.24796493e+01	-9.94440686e-05+6.49308567e-05i
-2.24170319e+01	1.04980127e-04-1.34387541e-04i
-2.23544145e+01	1.45194222e-04+9.09687233e-05i
-2.22917971e+01	-2.39996905e-04+1.12685674e-04i
-2.22291797e+01	-5.32084516e-05-6.96856437e-05i
-2.21665623e+01	3.82261698e-05-1.41294606e-04i
-2.21039449e+01	2.05465560e-04+4.26167001e-05i
-2.20413275e+01	-1.27845640e-04+1.08039904e-04i
-2.19787101e+01	-7.35446289e-05-9.45955133e-05i
-2.19160927e+01	1.31437487e-04+1.46612000e-05i
-2.18534753e+01	5.50521860e-05+1.04816542e-04i
-2.17908579e+01	-2.35983328e-04+5.18948563e-05i
-2.17282405e+01	-5.53911466e-05-3.13647448e-04i
-2.16656230e+01	3.29795317e-04+1.17564021e-04i
-2.16030056e+01	-6.30095319e-05+1.84807101e-04i
-2.15403882e+01	-2.37060067e-04-1.23439684e-04i
-2.14777708e+01	1.76065656e-04-1.09449291e-04i
-2.14151534e+01	4.46949509e-05+1.54145956e-04i
-2.13525360e+01	-1.50170306e-04+5.34137974e-05i
-2.12899186e+01	3.67483059e-05-1.85787842e-04i
-2.12273012e+01	1.52695388e-04+5.75923735e-05i
-2.11646838e+01	-1.48955224e-04+1.04335673e-04i
-2.11020664e+01	2.74734492e-05-9.05568904e-05i
-2.10394490e+01	-2.80934643e-05-1.16896439e-05i
-2.09768316e+01	9.84733469e-05+1.25782124e-04i
-2.09142142e+01	-1.33808904e-04-2.68913366e-05i
-2.08515967e+01	7.89492212e-07-1.81462430e-04i
-2.07889793e+01	6.55497239e-05+5.78609609e-05i
-2.07263619e+01	6.60490603e-06+1.30119506e-04i
-2.06637445e+01	-3.68954828e-05-1.57694730e-04i
-2.06011271e+01	2.03571269e-04-6.09149365e-05i
-2.05385097e+01	-1.08403019e-04+3.68896493e-04i
-2.04758923e+01	-3.05206798e-04-1.17954345e-04i
-2.04132749e+01	2.89904509e-04-2.64492270e-04i
-2.03506575e+01	2.61769007e-05+1.13735100e-04i
-2.02880401e+01	-9.89338578e-05+1.21637517e-04i
-2.02254227e+01	-1.41358055e-05-9.00118928e-05i
-2.01628053e+01	5.00932213e-05-3.92210172e-05i
-2.01001879e+01	7.41436516e-05+1.08392947e-04i
-2.00375704e+01	-1.29943395e-04+4.83745843e-05i
-1.99749530e+01	-6.77716960e-05-1.56013697e-04i
-1.99123356e+01	1.48435202e-04-7.12950592e-05i
-1.98497182e+01	4.01235236e-05+1.42314424e-04i
-1.97871008e+01	-1.13466722e-04+1.84617386e-04i
-1.97244834e+01	-5.50349781e-05-3.43066677e-04i
-1.96618660e+01	2.29444667e-04+3.91957453e-05i
-1.95992486e+01	-1.84273549e-04+2.67382285e-04i
-1.95366312e+01	-6.04539571e-05-1.58460664e-04i
-1.94740138e+01	1.15003104e-04-9.90870171e-05i
-1.94113964e+01	1.52001728e-04+7.82124076e-05i
-1.93487790e+01	-2.58558820e-04+1.38212392e-04i
-1.92861616e+01	-1.72580373e-05-1.86081598e-04i
-1.92235441e+01	1.02208393e-04-4.26220750e-05i
-1.91609267e+01	1.75852816e-04+1.37747311e-04i
-1.90983093e+01	-8.20474971e-05+7.42868667e-05i
-1.90356919e+01	-2.68944943e-04-1.12801486e-04i
-1.89730745e+01	2.22836703e-04-7.20039503e-05i
-1.89104571e+01	-3.37906222e-05+1.78951699e-04i
-1.88478397e+01	-3.99507647e-05-1.02403373e-04i
-1.87852223e+01	9.51503495e-05-6.72087953e-05i
-1.87226049e+01	-1.11837519e-04+1.09418755e-04i
-1.86599875e+01	-5.36295875e-06-9.26004467e-05i
-1.85973701e+01	1.34234472e-04+1.25114630e-04i
-1.85347527e+01	-8.14360545e-05-6.31328990e-05i
-1.84721353e+01	-1.06483418e-06-1.37741734e-04i
-1.84095178e+01	6.73622973e-05+2.18171645e-04i
-1.83469004e+01	-2.04107082e-04+4.68552209e-05i
-1.82842830e+01	1.67854247e-04-2.99673629e-04i
-1.82216656e+01	9.69381343e-05+1.92816329e-04i
-1.81590482e+01	-3.13278700e-04+3.47089940e-05i
-1.80964308e+01	2.52755671e-04-1.53492187e-04i
-1.80338134e+01	1.75836659e-05+1.61790288e-04i
-1.79711960e+01	-1.51146899e-04-4.35242122e-05i
-1.79085786e+01	-1.88804608e-05-5.70670572e-05i
-1.78459612e+01	1.34154041e-04+4.44728796e-05i
-1.77833438e+01	-9.16388140e-06-7.98235506e-05i
-1.77207264e+01	-1.12037389e-04+6.32493618e-05i
-1.76581090e+01	1.45211324e-04+1.96915929e-05i
-1.75954915e+01	-7.40830137e-05-4.20675854e-05i
-1.75328741e+01	9.19913403e-05+4.30426071e-05i
-1.74702567e+01	-1.59962691e-04+1.32107589e-04i
-1.74076393e+01	-2.58415461e-05-1.75338668e-04i
-1.73450219e+01	1.43408761e-04-5.75323671e-05i
-1.72824045e+01	-8.66294297e-05+7.20138834e-05i
-1.72197871e+01	6.65368510e-05+5.22873131e-05i
-1.71571697e+01	-7.54745211e-06+2.85144214e-05i
-1.70945523e+01	-4.01554280e-05-8.17124805e-05i
-1.70319349e+01	-5.31262305e-05-4.47924723e-05i
-1.69693175e+01	1.06248440e-04+5.36113340e-05i
-1.69067001e+01	-3.33065957e-05+1.14613281e-04i
-1.68440827e+01	-6.62842307e-05-2.00090961e-04i
-1.67814652e+01	9.59444981e-05+2.60634499e-05i
-1.67188478e+01	9.86822424e-05+1.51744179e-04i
-1.66562304e+01	-2.23446161e-04+1.51779975e-04i
-1.65936130e+01	-2.22447942e-04-4.33168889e-04i
-1.65309956e+01	5.88254686e-04+1.17568301e-05i
-1.64683782e+01	-2.15876122e-04+4.61678526e-04i
-1.64057608e+01	-3.58915580e-04-2.78587180e-04i
-1.63431434e+01	3.08186593e-04-3.10142991e-04i
-1.62805260e+01	3.04205904e-04+4.60484089e-04i
-1.62179086e+01	-5.50979637e-04-3.81820629e-05i
-1.61552912e+01	2.81957765e-04-2.36665255e-04i
-1.60926738e+01	-7.53298243e-05+1.64436335e-04i
-1.60300564e+01	6.35142611e-05-5.04216205e-05i
-1.59674389e+01	-5.02972617e-05+6.41018689e-05i
-1.59048215e+01	-4.17922301e-05-7.22792951e-05i
-1.58422041e+01	2.52843509e-05-3.41637328e-05i
-1.57795867e+01	1.08984588e-04+5.41161662e-05i
-1.57169693e+01	-7.70236047e-05+6.15209477e-05i
-1.56543519e+01	-6.20602460e-05-3.86325796e-05i
-1.55917345e+01	-5.78837344e-06-5.62873621e-05i
-1.55291171e+01	1.12201726e-04-1.32538574e-05i
-1.54664997e+01	4.07157870e-05+7.32024952e-05i
-1.54038823e+01	-2.45641272e-04+1.16743652e-04i
-1.53412649e+01	5.43785982e-06-2.88976635e-04i
-1.52786475e+01	3.39946025e-04-7.38175484e-05i
-1.52160301e+01	-1.59776454e-05+4.62082514e-04i
-1.51534126e+01	-4.18181215e-04+1.42570988e-05i
-1.50907952e+01	4.63482938e-05-7.11255952e-04i
-1.50281778e+01	5.77510475e-04+5.71474533e-04i
-1.49655604e+01	-6.94892477e-04+3.98004459e-05i
-1.49029430e+01	3.47472146e-04-3.30605276e-04i
-1.48403256e+01	4.30524881e-05+8.47317813e-05i
-1.47777082e+01	-3.11321023e-05+1.39587076e-04i
-1.47150908e+01	-1.04514068e-04+8.17055568e-05i
-1.46524734e+01	2.40398095e-05-2.09455409e-04i
-1.45898560e+01	5.39668123e-05+5.74790420e-05i
-1.45272386e+01	-5.90215184e-05+9.91717805e-06i
-1.44646212e+01	-2.06535953e-05-2.56496183e-05i
-1.44020038e+01	1.85966588e-04+2.14360806e-05i
-1.43393863e+01	-1.14158818e-04+5.72476361e-05i
-1.42767689e+01	-1.25342761e-04-7.92332378e-05i
-1.42141515e+01	1.34581834e-04+3.39650847e-05i
-1.41515341e+01	2.97402212e-05+1.05331530e-04i
-1.40889167e+01	-1.09577072e-04-1.41551912e-04i
-1.40262993e+01	-5.55760978e-05-9.18042924e-05i
-1.39636819e+01	1.32998908e-04+1.68739489e-04i
-1.39010645e+01	1.08555823e-04-7.41367358e-05i
-1.38384471e+01	-1.68281953e-04+1.27069502e-04i
-1.37758297e+01	-1.10925327e-05-1.42131803e-04i
-1.37132123e+01	4.41380643e-05+2.65485308e-05i
-1.36505949e+01	-6.72697697e-05+4.32642602e-05i
-1.35879775e+01	2.82824848e-05+2.89398444e-05i
-1.35253601e+01	6.55218779e-05-2.81479425e-04i
-1.34627426e+01	7.94995590e-05+2.03334057e-04i
-1.34001252e+01	-6.35577193e-05+1.85793194e-04i
-1.33375078e+01	-1.27294046e-04-5.31106840e-05i
-1.32748904e+01	-8.12725514e-06-2.91886304e-04i
-1.32122730e+01	1.57246355e-04+1.45996989e-04i
-1.31496556e+01	-3.56137307e-05+1.01474302e-04i
-1.30870382e+01	-7.03927272e-05-1.12741180e-04i
-1.30244208e+01	6.85845665e-05+2.85926226e-05i
-1.29618034e+01	4.72652700e-05+7.13418963e-05i
-1.28991860e+01	-1.90387556e-04-1.09069826e-04i
-1.28365686e+01	2.04409656e-04+4.59344344e-05i
-1.27739512e+01	-1.07038140e-04+5.29598355e-05i
-1.27113338e+01	5.52654010e-05-1.08421270e-04i
-1.26487163e+01	4.99914314e-06+9.13012888e-05i
-1.25860989e+01	-1.38017377e-04+1.10300578e-04i
-1.25234815e+01	8.44599055e-05-2.34505148e-04i
-1.24608641e+01	5.77517978e-05+6.41130818e-05i
-1.23982467e+01	-1.14964361e-04+9.38704817e-05i
-1.23356293e+01	-4.64827995e-05-2.90573659e-04i
-1.22730119e+01	4.21207175e-04+2.64648279e-04i
-1.22103945e+01	-1.84212264e-04+1.41537715e-04i
-1.21477771e+01	-3.59317021e-04-1.15820965e-04i
-1.20851597e+01	2.29010760e-04-1.93002407e-04i
-1.20225423e+01	1.76003696e-04+1.94551498e-04i
-1.19599249e+01	-2.93975958e-04-2.45963342e-06i
-1.18973075e+01	4.33130679e-05-9.77716298e-05i
-1.18346900e+01	2.70890582e-04-1.32800227e-04i
-1.17720726e+01	-1.10799973e-04+3.93928057e-04i
-1.17094552e+01	-2.59290961e-04-1.73069451e-04i
-1.16468378e+01	2.17769184e-04-1.06876617e-04i
-1.15842204e+01	8.14700080e-05+8.21304301e-05i
-1.15216030e+01	-3.05479937e-04+7.14720467e-05i
-1.14589856e+01	1.43785368e-04-1.79074858e-04i
-1.13963682e+01	1.48694307e-04-1.40694936e-05i
-1.13337508e+01	-1.08415151e-05+2.37124192e-04i
-1.12711334e+01	-3.01326861e-04-1.04679854e-04i
-1.12085160e+01	1.90003587e-04-1.92793444e-04i
-1.11458986e+01	2.40599782e-04+7.83613571e-05i
-1.10832812e+01	-1.88844775e-04+3.84745512e-04i
-1.10206637e+01	-3.47314040e-04-3.09801615e-04i
-1.09580463e+01	4.16175644e-04-3.36210098e-04i
-1.08954289e+01	1.87890222e-04+5.88814853e-04i
-1.08328115e+01	-6.77733421e-04+1.39873454e-05i
-1.07701941e+01	2.18830722e-04-6.57052248e-04i
-1.07075767e+01	5.07063665e-04+1.83526171e-04i
-1.06449593e+01	-1.26321310e-04+4.99624406e-04i
-1.05823419e+01	-4.41958019e-04-1.23853557e-04i
-1.05197245e+01	9.68522969e-05-4.12511128e-04i
-1.04571071e+01	4.03648767e-04+3.38195181e-04i
-1.03944897e+01	-3.30062303e-04+1.10043672e-04i
-1.03318723e+01	-1.94850772e-04-2.72016920e-04i
-1.02692549e+01	3.80163494e-04-1.69572128e-04i
-1.02066374e+01	1.83449879e-05+3.60745204e-04i
-1.01440200e+01	-2.48988443e-04+1.71168255e-04i
-1.00814026e+01	-7.58029619e-05-5.05382933e-04i
-1.00187852e+01	3.49436728e-04+8.70372059e-05i
-9.95616781e+00	-2.03537992e-04+2.95737435e-04i
-9.89355041e+00	-3.95682589e-05-1.71773703e-04i
-9.83093300e+00	1.09230310e-04-1.31031521e-04i
-9.76831559e+00	-3.79478567e-06+1.79966560e-04i
-9.70569818e+00	-2.48952151e-05-3.18425663e-05i
-9.64308078e+00	-2.90887114e-05+5.48098390e-05i
-9.58046337e+00	1.99534132e-05-1.49763101e-04i
-9.51784596e+00	2.19575209e-05+8.79277986e-05i
-9.45522855e+00	-5.79741518e-05+5.58962405e-05i
-9.39261115e+00	3.17721636e-05-1.42465809e-04i
-9.32999374e+00	7.48639068e-05+4.01956631e-05i
-9.26737633e+00	-2.31948603e-05+2.63774622e-04i
-9.20475892e+00	-1.67186449e-04-2.88910595e-04i
-9.14214152e+00	4.06226373e-05-3.94437631e-05i
-9.07952411e+00	2.60632416e-04+3.48459997e-05i
-9.01690670e+00	-2.24405905e-04+2.98507937e-04i
-8.95428929e+00	-4.16559615e-05-3.22232497e-04i
-8.89167188e+00	2.00521354e-04-4.01917979e-05i
-8.82905448e+00	-6.88685740e-05+2.79041518e-04i
-8.76643707e+00	-2.08004629e-04-2.24235115e-05i
-8.70381966e+00	1.84992110e-04-3.72472453e-04i
-8.64120225e+00	1.80901257e-04+3.97202450e-04i
-8.57858485e+00	-4.57998866e-04-5.12625920e-05i
-8.51596744e+00	2.24540843e-04-3.51352363e-04i
-8.45335003e+00	2.76955141e-04+3.03753064e-04i
-8.39073262e+00	-3.61331598e-04+2.23016713e-04i
-8.32811522e+00	8.63095131e-05-6.33309130e-04i
-8.26549781e+00	3.28702475e-04+5.36237910e-04i
-8.20288040e+00	-6.68266499e-04+1.69143825e-04i
-8.14026299e+00	2.80471538e-04-7.37507167e-04i
-8.07764559e+00	3.27943553e-04+4.14855856e-04i
-8.01502818e+00	-2.69530413e-04+5.26641061e-05i
-7.95241077e+00	-8.75236751e-06-1.41341715e-04i
-7.88979336e+00	1.01385073e-04+1.77900018e-04i
-7.82717595e+00	-1.37709536e-04-1.01142066e-04i
-7.76455855e+00	1.56176082e-04-1.74298332e-05i
-7.70194114e+00	-1.69659405e-04+4.53845047e-05i
-7.63932373e+00	-7.28853793e-06-1.58269509e-04i
-7.57670632e+00	3.05165040e-04+1.58464726e-04i
-7.51408892e+00	-2.87321442e-04-7.50337517e-05i
-7.45147151e+00	1.46918472e-04+4.53317224e-05i
-7.38885410e+00	4.11464848e-06+1.27288224e-04i
-7.32623669e+00	-8.33430463e-05-9.40533824e-05i
-7.26361929e+00	-1.87880726e-04-2.41050286e-05i
-7.20100188e+00	3.70842632e-04-2.60966254e-04i
-7.13838447e+00	-1.52005263e-04+6.09474906e-04i
-7.07576706e+00	-1.86546930e-04-4.93563189e-04i
-7.01314966e+00	2.48639567e-04-2.21462514e-05i
-6.95053225e+00	8.35116223e-05+2.30566997e-04i
-6.88791484e+00	-1.64349835e-04+1.45017356e-04i
-6.82529743e+00	-2.83693562e-04-3.33183033e-04i
-6.76268003e+00	5.77368108e-04-7.92175423e-05i
-6.70006262e+00	-1.61143275e-04+5.61853329e-04i
-6.63744521e+00	-4.93599800e-04-2.60498084e-04i
-6.57482780e+00	3.18006079e-04-4.75439240e-04i
-6.51221039e+00	4.49195145e-04+4.58347876e-04i
-6.44959299e+00	-6.26979660e-04+3.03840219e-04i
-6.38697558e+00	-1.01621291e-04-6.77142901e-04i
-6.32435817e+00	6.47165880e-04+6.50848439e-05i
-6.26174076e+00	-1.52500063e-04+5.75511224e-04i
-6.19912336e+00	-5.77607748e-04-3.08780792e-04i
-6.13650595e+00	5.32202027e-04-3.40467848e-04i
-6.07388854e+00	7.62467465e-05+3.95796211e-04i
-6.01127113e+00	-2.05157654e-04+9.80986063e-05i
-5.94865373e+00	-2.81391200e-04-1.32470088e-04i
-5.88603632e+00	2.45429344e-04-3.00816571e-04i
-5.82341891e+00	3.60864782e-04+3.39134581e-04i
-5.76080150e+00	-5.48489654e-04+2.90628834e-05i
-5.69818410e+00	1.62635127e-04-4.13940193e-04i
-5.63556669e+00	3.59059001e-04+3.90665070e-04i
-5.57294928e+00	-6.05211796e-04+2.50467486e-04i
-5.51033187e+00	2.40120380e-04-8.20757833e-04i
-5.44771446e+00	6.28933583e-04+4.00571168e-04i
-5.38509706e+00	-7.30295262e-04+8.66917441e-04i
-5.32247965e+00	-7.24988578e-04-1.07258031e-03i
-5.25986224e+00	1.43139512e-03-8.50522262e-04i
-5.19724483e+00	6.09253746e-04+2.05418685e-03i
-5.13462743e+00	-2.30181149e-03+1.94417438e-04i
-5.07201002e+00	8.37673330e-06-2.52044305e-03i
-5.00939261e+00	2.68405344e-03+4.49782160e-05i
-4.94677520e+00	1.24084234e-04+3.25786660e-03i
-4.88415780e+00	-3.90739775e-03+9.97939360e-06i
-4.82154039e+00	1.48450070e-04-4.62221122e-03i
-4.75892298e+00	5.29379692e-03+4.42728664e-04i
-4.69630557e+00	-5.56405801e-04+6.08829638e-03i
-4.63368817e+00	-7.33734408e-03-7.53184867e-04i
-4.57107076e+00	1.29986012e-03-8.81253737e-03i
-4.50845335e+00	1.06030732e-02+2.00690442e-03i
-4.44583594e+00	-3.21375334e-03+1.29155555e-02i
-4.38321853e+00	-1.60157705e-02-5.42660664e-03i
-4.32060113e+00	9.55543955e-03-1.90933793e-02i
-4.25798372e+00	2.14730905e-02+1.52935505e-02i
-4.19536631e+00	-2.30723442e-02+2.28989058e-02i
-4.13274890e+00	-2.16067636e-02-3.38521371e-02i
-4.07013150e+00	4.68148001e-02-1.38103028e-02i
-4.00751409e+00	-6.78824039e-03+5.77928535e-02i
-3.94489668e+00	-4.37674563e-02-3.81198819e-02i
-3.88227927e+00	3.89493785e-02-9.54077940e-03i
-3.81966187e+00	-1.80666242e-03+2.06213996e-02i
-3.75704446e+00	-1.02319804e-02-1.04288652e-03i
-3.69442705e+00	-1.34362040e-03-5.34538319e-03i
-3.63180964e+00	2.59860541e-03-2.65197437e-03i
-3.56919224e+00	4.04119665e-03+7.61327508e-04i
-3.50657483e+00	5.48939997e-04+5.10804093e-03i
-3.44395742e+00	-6.22163292e-03+1.12284418e-03i
-3.38134001e+00	-1.09266445e-03-6.94264122e-03i
-3.31872260e+00	6.66986736e-03-5.39566414e-04i
-3.25610520e+00	8.43226199e-04+5.62648765e-03i
-3.19348779e+00	-4.93476471e-03+1.54327952e-03i
-3.13087038e+00	-2.23370364e-03-4.24564407e-03i
-3.06825297e+00	3.78938937e-03-3.14019467e-03i
-3.00563557e+00	3.68164344e-03+3.72008673e-03i
-2.94301816e+00	-3.63118852e-03+3.94238193e-03i
-2.88040075e+00	-3.89954344e-03-3.43228866e-03i
-2.81778334e+00	3.28608601e-03-3.94237531e-03i
-2.75516594e+00	3.35952158e-03+2.90852630e-03i
-2.69254853e+00	-1.95203874e-03+3.17312422e-03i
-2.62993112e+00	-3.13733726e-03-1.02601380e-03i
-2.56731371e+00	2.72250686e-04-3.24658550e-03i
-2.50469631e+00	3.28745301e-03-4.12472532e-04i
-2.44207890e+00	6.36855064e-04+3.23863310e-03i
-2.37946149e+00	-2.98196944e-03+1.04514077e-03i
-2.31684408e+00	-1.13990962e-03-2.90410286e-03i
-2.25422668e+00	2.83811439e-03-1.21862361e-03i
-2.19160927e+00	6.96241886e-04+2.50233796e-03i
-2.12899186e+00	-1.61115756e-03+8.78537872e-04i
-2.06637445e+00	-8.41051122e-04-1.26008970e-03i
-2.00375704e+00	3.85350592e-04-8.72380654e-04i
-1.94113964e+00	1.26376435e-03-1.78621497e-04i
-1.87852223e+00	3.12940780e-04+1.58044248e-03i
-1.81590482e+00	-1.64799623e-03+1.95909780e-04i
-1.75328741e+00	-1.25624559e-04-1.27738610e-03i
-1.69067001e+00	9.23078944e-04-1.20442409e-04i
-1.62805260e+00	4.34102375e-04+3.06360302e-04i
-1.56543519e+00	-5.76580973e-06+7.14049678e-04i
-1.50281778e+00	-1.21390318e-03+4.70132575e-04i
-1.44020038e+00	-4.84488901e-04-1.60683846e-03i
-1.37758297e+00	1.68294588e-03-6.39527620e-04i
-1.31496556e+00	9.23199367e-04+1.95964377e-03i
-1.25234815e+00	-2.00469833e-03+8.44983415e-04i
-1.18973075e+00	-8.92892571e-04-2.30282193e-03i
-1.12711334e+00	1.47504430e-03-4.91633320e-04i
-1.06449593e+00	1.61798817e-03+1.16884894e-03i
-1.00187852e+00	-1.19539483e-03+2.13072380e-03i
-9.39261115e-01	-2.45198893e-03-1.36177718e-03i
-8.76643707e-01	9.85211167e-04-2.74942496e-03i
-8.14026299e-01	2.93679026e-03+7.57822913e-04i
-7.51408892e-01	-4.26681581e-04+3.35134138e-03i
-6.88791484e-01	-3.30090867e-03-3.48515864e-04i
-6.26174076e-01	-1.61338442e-05-3.38659491e-03i
-5.63556669e-01	3.48115509e-03-2.78119757e-04i
-5.00939261e-01	4.49787440e-04+3.96097787e-03i
-4.38321853e-01	-4.06848372e-03+1.52189997e-04i
-3.75704446e-01	1.67525831e-04-4.04743632e-03i
-3.13087038e-01	3.90511405e-03+4.43029592e-04i
-2.50469631e-01	-1.35313673e-03+3.76838243e-03i
-1.87852223e-01	-4.39390273e-03-2.23574973e-03i
-1.25234815e-01	5.38522541e-03-4.80708136e-03i
-6.26174076e-02	5.89320665e-03+9.24218384e-03i
0.00000000e+00	-1.54465104e-02-2.21457453e-19i
6.26174076e-02	5.89320665e-03-9.24218384e-03i
1.25234815e-01	5.38522541e-03+4.80708136e-03i
1.87852223e-01	-4.39390273e-03+2.23574973e-03i
2.50469631e-01	-1.35313673e-03-3.76838243e-03i
3.13087038e-01	3.90511405e-03-4.43029592e-04i
3.75704446e-01	1.67525831e-04+4.04743632e-03i
4.38321853e-01	-4.06848372e-03-1.52189997e-04i
5.00939261e-01	4.49787440e-04-3.96097787e-03i
5.63556669e-01	3.48115509e-03+2.78119757e-04i
6.26174076e-01	-1.61338442e-05+3.38659491e-03i
6.88791484e-01	-3.30090867e-03+3.48515864e-04i
7.51408892e-01	-4.26681581e-04-3.35134138e-03i
8.14026299e-01	2.93679026e-03-7.57822913e-04i
8.76643707e-01	9.85211167e-04+2.74942496e-03i
9.39261115e-01	-2.45198893e-03+1.36177718e-03i
1.00187852e+00	-1.19539483e-03-2.13072380e-03i
1.06449593e+00	1.61798817e-03-1.16884894e-03i
1.12711334e+00	1.47504430e-03+4.91633320e-04i
1.18973075e+00	-8.92892571e-04+2.30282193e-03i
1.25234815e+00	-2.00469833e-03-8.44983415e-04i
1.31496556e+00	9.23199367e-04-1.95964377e-03i
1.37758297e+00	1.68294588e-03+6.39527620e-04i
1.44020038e+00	-4.84488901e-04+1.60683846e-03i
1.50281778e+00	-1.21390318e-03-4.70132575e-04i
1.56543519e+00	-5.76580973e-06-7.14049678e-04i
1.62805260e+00	4.34102375e-04-3.06360302e-04i
1.69067001e+00	9.23078944e-04+1.20442409e-04i
1.75328741e+00	-1.25624559e-04+1.27738610e-03i
1.81590482e+00	-1.64799623e-03-1.95909780e-04i
1.87852223e+00	3.12940780e-04-1.58044248e-03i
1.94113964e+00	1.26376435e-03+1.78621497e-04i
2.00375704e+00	3.85350592e-04+8.72380654e-04i
2.06637445e+00	-8.41051122e-04+1.26008970e-03i
2.12899186e+00	-1.61115756e-03-8.78537872e-04i
2.19160927e+00	6.96241886e-04-2.50233796e-03i
2.25422668e+00	2.83811439e-03+1.21862361e-03i
2.31684408e+00	-1.13990962e-03+2.90410286e-03i
2.37946149e+00	-2.98196944e-03-1.04514077e-03i
2.44207890e+00	6.36855064e-04-3.23863310e-03i
2.50469631e+00	3.28745301e-03+4.12472532e-04i
2.56731371e+00	2.72250686e-04+3.24658550e-03i
2.62993112e+00	-3.13733726e-03+1.02601380e-03i
2.69254853e+00	-1.95203874e-03-3.17312422e-03i
2.75516594e+00	3.35952158e-03-2.90852630e-03i
2.81778334e+00	3.28608601e-03+3.94237531e-03i
2.88040075e+00	-3.89954344e-03+3.43228866e-03i
2.94301816e+00	-3.63118852e-03-3.94238193e-03i
3.00563557e+00	3.68164344e-03-3.72008673e-03i
3.06825297e+00	3.78938937e-03+3.14019467e-03i
3.13087038e+00	-2.23370364e-03+4.24564407e-03i
3.19348779e+00	-4.93476471e-03-1.54327952e-03i
3.25610520e+00	8.43226199e-04-5.62648765e-03i
3.31872260e+00	6.66986736e-03+5.39566414e-04i
3.38134001e+00	-1.09266445e-03+6.94264122e-03i
3.44395742e+00	-6.22163292e-03-1.12284418e-03i
3.50657483e+00	5.48939997e-04-5.10804093e-03i
3.56919224e+00	4.04119665e-03-7.61327508e-04i
3.63180964e+00	2.59860541e-03+2.65197437e-03i
3.69442705e+00	-1.34362040e-03+5.34538319e-03i
3.75704446e+00	-1.02319804e-02+1.04288652e-03i
3.81966187e+00	-1.80666242e-03-2.06213996e-02i
3.88227927e+00	3.89493785e-02+9.54077940e-03i
3.94489668e+00	-4.37674563e-02+3.81198819e-02i
4.00751409e+00	-6.78824039e-03-5.77928535e-02i
4.07013150e+00	4.68148001e-02+1.38103028e-02i
4.13274890e+00	-2.16067636e-02+3.38521371e-02i
4.19536631e+00	-2.30723442e-02-2.28989058e-02i
4.25798372e+00	2.14730905e-02-1.52935505e-02i
4.32060113e+00	9.55543955e-03+1.90933793e-02i
4.38321853e+00	-1.60157705e-02+5.42660664e-03i
4.44583594e+00	-3.21375334e-03-1.29155555e-02i
4.50845335e+00	1.06030732e-02-2.00690442e-03i
4.57107076e+00	1.29986012e-03+8.81253737e-03i
4.63368817e+00	-7.33734408e-03+7.53184867e-04i
4.69630557e+00	-5.56405801e-04-6.08829638e-03i
4.75892298e+00	5.29379692e-03-4.42728664e-04i
4.82154039e+00	1.48450070e-04+4.62221122e-03i
4.88415780e+00	-3.90739775e-03-9.97939360e-06i
4.94677520e+00	1.24084234e-04-3.25786660e-03i
5.00939261e+00	2.68405344e-03-4.49782160e-05i
5.07201002e+00	8.37673330e-06+2.52044305e-03i
5.13462743e+00	-2.30181149e-03-1.94417438e-04i
5.19724483e+00	6.09253746e-04-2.05418685e-03i
5.25986224e+00	1.43139512e-03+8.50522262e-04i
5.32247965e+00	-7.24988578e-04+1.07258031e-03i
5.38509706e+00	-7.30295262e-04-8.66917441e-04i
5.44771446e+00	6.28933583e-04-4.00571168e-04i
5.51033187e+00	2.40120380e-04+8.20757833e-04i
5.57294928e+00	-6.05211796e-04-2.50467486e-04i
5.63556669e+00	3.59059001e-04-3.90665070e-04i
5.69818410e+00	1.62635127e-04+4.13940193e-04i
5.76080150e+00	-5.48489654e-04-2.90628834e-05i
5.82341891e+00	3.60864782e-04-3.39134581e-04i
5.88603632e+00	2.45429344e-04+3.00816571e-04i
5.94865373e+00	-2.81391200e-04+1.32470088e-04i
6.01127113e+00	-2.05157654e-04-9.80986063e-05i
6.07388854e+00	7.62467465e-05-3.95796211e-04i
6.13650595e+00	5.32202027e-04+3.40467848e-04i
6.19912336e+00	-5.77607748e-04+3.08780792e-04i
6.26174076e+00	-1.52500063e-04-5.75511224e-04i
6.32435817e+00	6.47165880e-04-6.50848439e-05i
6.38697558e+00	-1.01621291e-04+6.77142901e-04i
6.44959299e+00	-6.26979660e-04-3.03840219e-04i
6.51221039e+00	4.49195145e-04-4.58347876e-04i
6.57482780e+00	3.18006079e-04+4.75439240e-04i
6.63744521e+00	-4.93599800e-04+2.60498084e-04i
6.70006262e+00	-1.61143275e-04-5.61853329e-04i
6.76268003e+00	5.77368108e-04+7.92175423e-05i
6.82529743e+00	-2.83693562e-04+3.33183033e-04i
6.88791484e+00	-1.64349835e-04-1.45017356e-04i
6.95053225e+00	8.35116223e-05-2.30566997e-04i
7.01314966e+00	2.48639567e-04+2.21462514e-05i
7.07576706e+00	-1.86546930e-04+4.93563189e-04i
7.13838447e+00	-1.52005263e-04-6.09474906e-04i
7.20100188e+00	3.70842632e-04+2.60966254e-04i
7.26361929e+00	-1.87880726e-04+2.41050286e-05i
7.32623669e+00	-8.33430463e-05+9.40533824e-05i
7.38885410e+00	4.11464848e-06-1.27288224e-04i
7.45147151e+00	1.46918472e-04-4.53317224e-05i
7.51408892e+00	-2.87321442e-04+7.50337517e-05i
7.57670632e+00	3.05165040e-04-1.58464726e-04i
7.63932373e+00	-7.28853793e-06+1.58269509e-04i
7.70194114e+00	-1.69659405e-04-4.53845047e-05i
7.76455855e+00	1.56176082e-04+1.74298332e-05i
7.82717595e+00	-1.37709536e-04+1.01142066e-04i
7.88979336e+00	1.01385073e-04-1.77900018e-04i
7.95241077e+00	-8.75236751e-06+1.41341715e-04i
8.01502818e+00	-2.69530413e-04-5.26641061e-05i
8.07764559e+00	3.27943553e-04-4.14855856e-04i
8.14026299e+00	2.80471538e-04+7.37507167e-04i
8.20288040e+00	-6.68266499e-04-1.69143825e-04i
8.26549781e+00	3.28702475e-04-5.36237910e-04i
8.32811522e+00	8.63095131e-05+6.33309130e-04i
8.39073262e+00	-3.61331598e-04-2.23016713e-04i
8.45335003e+00	2.76955141e-04-3.03753064e-04i
8.51596744e+00	2.24540843e-04+3.51352363e-04i
8.57858485e+00	-4.57998866e-04+5.12625920e-05i
8.64120225e+00	1.80901257e-04-3.97202450e-04i
8.70381966e+00	1.84992110e-04+3.72472453e-04i
8.76643707e+00	-2.08004629e-04+2.24235115e-05i
8.82905448e+00	-6.88685740e-05-2.79041518e-04i
8.89167188e+00	2.00521354e-04+4.01917979e-05i
8.95428929e+00	-4.16559615e-05+3.22232497e-04i
9.01690670e+00	-2.24405905e-04-2.98507937e-04i
9.07952411e+00	2.60632416e-04-3.48459997e-05i
9.14214152e+00	4.06226373e-05+3.94437631e-05i
9.20475892e+00	-1.67186449e-04+2.88910595e-04i
9.26737633e+00	-2.31948603e-05-2.63774622e-04i
9.32999374e+00	7.48639068e-05-4.01956631e-05i
9.39261115e+00	3.17721636e-05+1.42465809e-04i
9.45522855e+00	-5.79741518e-05-5.58962405e-05i
9.51784596e+00	2.19575209e-05-8.79277986e-05i
9.58046337e+00	1.99534132e-05+1.49763101e-04i
9.64308078e+00	-2.90887114e-05-5.48098390e-05i
9.70569818e+00	-2.48952151e-05+3.18425663e-05i
9.76831559e+00	-3.79478567e-06-1.79966560e-04i
9.83093300e+00	1.09230310e-04+1.31031521e-04i
9.89355041e+00	-3.95682589e-05+1.71773703e-04i
9.95616781e+00	-2.03537992e-04-2.95737435e-04i
1.00187852e+01	3.49436728e-04-8.70372059e-05i
1.00814026e+01	-7.58029619e-05+5.05382933e-04i
1.01440200e+01	-2.48988443e-04-1.71168255e-04i
1.02066374e+01	1.83449879e-05-3.60745204e-04i
1.02692549e+01	3.80163494e-04+1.69572128e-04i
1.03318723e+01	-1.94850772e-04+2.72016920e-04i
1.03944897e+01	-3.30062303e-04-1.10043672e-04i
1.04571071e+01	4.03648767e-04-3.38195181e-04i
1.05197245e+01	9.68522969e-05+4.12511128e-04i
1.05823419e+01	-4.41958019e-04+1.23853557e-04i
1.06449593e+01	-1.26321310e-04-4.99624406e-04i
1.07075767e+01	5.07063665e-04-1.83526171e-04i
1.07701941e+01	2.18830722e-04+6.57052248e-04i
1.08328115e+01	-6.77733421e-04-1.39873454e-05i
1.08954289e+01	1.87890222e-04-5.88814853e-04i
1.09580463e+01	4.16175644e-04+3.36210098e-04i
1.10206637e+01	-3.47314040e-04+3.09801615e-04i
1.10832812e+01	-1.88844775e-04-3.84745512e-04i
1.11458986e+01	2.40599782e-04-7.83613571e-05i
1.12085160e+01	1.90003587e-04+1.92793444e-04i
1.12711334e+01	-3.01326861e-04+1.04679854e-04i
1.13337508e+01	-1.08415151e-05-2.37124192e-04i
1.13963682e+01	1.48694307e-04+1.40694936e-05i
1.14589856e+01	1.43785368e-04+1.79074858e-04i
1.15216030e+01	-3.05479937e-04-7.14720467e-05i
1.15842204e+01	8.14700080e-05-8.21304301e-05i
1.16468378e+01	2.17769184e-04+1.06876617e-04i
1.17094552e+01	-2.59290961e-04+1.73069451e-04i
1.17720726e+01	-1.10799973e-04-3.93928057e-04i
1.18346900e+01	2.70890582e-04+1.32800227e-04i
1.18973075e+01	4.33130679e-05+9.77716298e-05i
1.19599249e+01	-2.93975958e-04+2.45963342e-06i
1.20225423e+01	1.76003696e-04-1.94551498e-04i
1.20851597e+01	2.29010760e-04+1.93002407e-04i
1.21477771e+01	-3.59317021e-04+1.15820965e-04i
1.22103945e+01	-1.84212264e-04-1.41537715e-04i
1.22730119e+01	4.21207175e-04-2.64648279e-04i
1.23356293e+01	-4.64827995e-05+2.90573659e-04i
1.23982467e+01	-1.14964361e-04-9.38704817e-05i
1.24608641e+01	5.77517978e-05-6.41130818e-05i
1.25234815e+01	8.44599055e-05+2.34505148e-04i
1.25860989e+01	-1.38017377e-04-1.10300578e-04i
1.26487163e+01	4.99914314e-06-9.13012888e-05i
1.27113338e+01	5.52654010e-05+1.08421270e-04i
1.27739512e+01	-1.07038140e-04-5.29598355e-05i
1.28365686e+01	2.04409656e-04-4.59344344e-05i
1.28991860e+01	-1.90387556e-04+1.09069826e-04i
1.29618034e+01	4.72652700e-05-7.13418963e-05i
1.30244208e+01	6.85845665e-05-2.85926226e-05i
1.30870382e+01	-7.03927272e-05+1.12741180e-04i
1.31496556e+01	-3.56137307e-05-1.01474302e-04i
1.32122730e+01	1.57246355e-04-1.45996989e-04i
1.32748904e+01	-8.12725514e-06+2.91886304e-04i
1.33375078e+01	-1.27294046e-04+5.31106840e-05i
1.34001252e+01	-6.35577193e-05-1.85793194e-04i
1.34627426e+01	7.94995590e-05-2.03334057e-04i
1.35253601e+01	6.55218779e-05+2.81479425e-04i
1.35879775e+01	2.82824848e-05-2.89398444e-05i
1.36505949e+01	-6.72697697e-05-4.32642602e-05i
1.37132123e+01	4.41380643e-05-2.65485308e-05i
1.37758297e+01	-1.10925327e-05+1.42131803e-04i
1.38384471e+01	-1.68281953e-04-1.27069502e-04i
1.39010645e+01	1.08555823e-04+7.41367358e-05i
1.39636819e+01	1.32998908e-04-1.68739489e-04i
1.40262993e+01	-5.55760978e-05+9.18042924e-05i
1.40889167e+01	-1.09577072e-04+1.41551912e-04i
1.41515341e+01	2.97402212e-05-1.05331530e-04i
1.42141515e+01	1.34581834e-04-3.39650847e-05i
1.42767689e+01	-1.25342761e-04+7.92332378e-05i
1.43393863e+01	-1.14158818e-04-5.72476361e-05i
1.44020038e+01	1.85966588e-04-2.14360806e-05i
1.44646212e+01	-2.06535953e-05+2.56496183e-05i
1.45272386e+01	-5.90215184e-05-9.91717805e-06i
1.45898560e+01	5.39668123e-05-5.74790420e-05i
1.46524734e+01	2.40398095e-05+2.09455409e-04i
1.47150908e+01	-1.04514068e-04-8.17055568e-05i
1.47777082e+01	-3.11321023e-05-1.39587076e-04i
1.48403256e+01	4.30524881e-05-8.47317813e-05i
1.49029430e+01	3.47472146e-04+3.30605276e-04i
1.49655604e+01	-6.94892477e-04-3.98004459e-05i
1.50281778e+01	5.77510475e-04-5.71474533e-04i
1.50907952e+01	4.63482938e-05+7.11255952e-04i
1.51534126e+01	-4.18181215e-04-1.42570988e-05i
1.52160301e+01	-1.59776454e-05-4.62082514e-04i
1.52786475e+01	3.39946025e-04+7.38175484e-05i
1.53412649e+01	5.43785982e-06+2.88976635e-04i
1.54038823e+01	-2.45641272e-04-1.16743652e-04i
1.54664997e+01	4.07157870e-05-7.32024952e-05i
1.55291171e+01	1.12201726e-04+1.32538574e-05i
1.55917345e+01	-5.78837344e-06+5.62873621e-05i
1.56543519e+01	-6.20602460e-05+3.86325796e-05i
1.57169693e+01	-7.70236047e-05-6.15209477e-05i
1.57795867e+01	1.08984588e-04-5.41161662e-05i
1.58422041e+01	2.52843509e-05+3.41637328e-05i
1.59048215e+01	-4.17922301e-05+7.22792951e-05i
1.59674389e+01	-5.02972617e-05-6.41018689e-05i
1.60300564e+01	6.35142611e-05+5.04216205e-05i
1.60926738e+01	-7.53298243e-05-1.64436335e-04i
1.61552912e+01	2.81957765e-04+2.36665255e-04i
1.62179086e+01	-5.50979637e-04+3.81820629e-05i
1.62805260e+01	3.04205904e-04-4.60484089e-04i
1.63431434e+01	3.08186593e-04+3.10142991e-04i
1.64057608e+01	-3.58915580e-04+2.78587180e-04i
1.64683782e+01	-2.15876122e-04-4.61678526e-04i
1.65309956e+01	5.88254686e-04-1.17568301e-05i
1.65936130e+01	-2.22447942e-04+4.33168889e-04i
1.66562304e+01	-2.23446161e-04-1.51779975e-04i
1.67188478e+01	9.86822424e-05-1.51744179e-04i
1.67814652e+01	9.59444981e-05-2.60634499e-05i
1.68440827e+01	-6.62842307e-05+2.00090961e-04i
1.69067001e+01	-3.33065957e-05-1.14613281e-04i
1.69693175e+01	1.06248440e-04-5.36113340e-05i
1.70319349e+01	-5.31262305e-05+4.47924723e-05i
1.70945523e+01	-4.01554280e-05+8.17124805e-05i
1.71571697e+01	-7.54745211e-06-2.85144214e-05i
1.72197871e+01	6.65368510e-05-5.22873131e-05i
1.72824045e+01	-8.66294297e-05-7.20138834e-05i
1.73450219e+01	1.43408761e-04+5.75323671e-05i
1.74076393e+01	-2.58415461e-05+1.75338668e-04i
1.74702567e+01	-1.59962691e-04-1.32107589e-04i
1.75328741e+01	9.19913403e-05-4.30426071e-05i
1.75954915e+01	-7.40830137e-05+4.20675854e-05i
1.76581090e+01	1.45211324e-04-1.96915929e-05i
1.77207264e+01	-1.12037389e-04-6.32493618e-05i
1.77833438e+01	-9.16388140e-06+7.98235506e-05i
1.78459612e+01	1.34154041e-04-4.44728796e-05i
1.79085786e+01	-1.88804608e-05+5.70670572e-05i
1.79711960e+01	-1.51146899e-04+4.35242122e-05i
1.80338134e+01	1.75836659e-05-1.61790288e-04i
1.80964308e+01	2.52755671e-04+1.53492187e-04i
1.81590482e+01	-3.13278700e-04-3.47089940e-05i
1.82216656e+01	9.69381343e-05-1.92816329e-04i
1.82842830e+01	1.67854247e-04+2.99673629e-04i
1.83469004e+01	-2.04107082e-04-4.68552209e-05i
1.84095178e+01	6.73622973e-05-2.18171645e-04i
1.84721353e+01	-1.06483418e-06+1.37741734e-04i
1.85347527e+01	-8.14360545e-05+6.31328990e-05i
1.85973701e+01	1.34234472e-04-1.25114630e-04i
1.86599875e+01	-5.36295875e-06+9.26004467e-05i
1.87226049e+01	-1.11837519e-04-1.09418755e-04i
1.87852223e+01	9.51503495e-05+6.72087953e-05i
1.88478397e+01	-3.99507647e-05+1.02403373e-04i
1.89104571e+01	-3.37906222e-05-1.78951699e-04i
1.89730745e+01	2.22836703e-04+7.20039503e-05i
1.90356919e+01	-2.68944943e-04+1.12801486e-04i
1.90983093e+01	-8.20474971e-05-7.42868667e-05i
1.91609267e+01	1.75852816e-04-1.37747311e-04i
1.92235441e+01	1.02208393e-04+4.26220750e-05i
1.92861616e+01	-1.72580373e-05+1.86081598e-04i
1.93487790e+01	-2.58558820e-04-1.38212392e-04i
1.94113964e+01	1.52001728e-04-7.82124076e-05i
1.94740138e+01	1.15003104e-04+9.90870171e-05i
1.95366312e+01	-6.04539571e-05+1.58460664e-04i
1.95992486e+01	-1.84273549e-04-2.67382285e-04i
1.96618660e+01	2.29444667e-04-3.91957453e-05i
1.97244834e+01	-5.50349781e-05+3.43066677e-04i
1.97871008e+01	-1.13466722e-04-1.84617386e-04i
1.98497182e+01	4.01235236e-05-1.42314424e-04i
1.99123356e+01	1.48435202e-04+7.12950592e-05i
1.99749530e+01	-6.77716960e-05+1.56013697e-04i
2.00375704e+01	-1.29943395e-04-4.83745843e-05i
2.01001879e+01	7.41436516e-05-1.08392947e-04i
2.01628053e+01	5.00932213e-05+3.92210172e-05i
2.02254227e+01	-1.41358055e-05+9.00118928e-05i
2.02880401e+01	-9.89338578e-05-1.21637517e-04i
2.03506575e+01	2.61769007e-05-1.13735100e-04i
2.04132749e+01	2.89904509e-04+2.64492270e-04i
2.04758923e+01	-3.05206798e-04+1.17954345e-04i
2.05385097e+01	-1.08403019e-04-3.68896493e-04i
2.06011271e+01	2.03571269e-04+6.09149365e-05i
2.06637445e+01	-3.68954828e-05+1.57694730e-04i
2.07263619e+01	6.60490603e-06-1.30119506e-04i
2.07889793e+01	6.55497239e-05-5.78609609e-05i
2.08515967e+01	7.89492212e-07+1.81462430e-04i
2.09142142e+01	-1.33808904e-04+2.68913366e-05i
2.09768316e+01	9.84733469e-05-1.25782124e-04i
2.10394490e+01	-2.80934643e-05+1.16896439e-05i
2.11020664e+01	2.74734492e-05+9.05568904e-05i
2.11646838e+01	-1.48955224e-04-1.04335673e-04i
2.12273012e+01	1.52695388e-04-5.75923735e-05i
2.12899186e+01	3.67483059e-05+1.85787842e-04i
2.13525360e+01	-1.50170306e-04-5.34137974e-05i
2.14151534e+01	4.46949509e-05-1.54145956e-04i
2.14777708e+01	1.76065656e-04+1.09449291e-04i
2.15403882e+01	-2.37060067e-04+1.23439684e-04i
2.16030056e+01	-6.30095319e-05-1.84807101e-04i
2.16656230e+01	3.29795317e-04-1.17564021e-04i
2.17282405e+01	-5.53911466e-05+3.13647448e-04i
2.17908579e+01	-2.35983328e-04-5.18948563e-05i
2.18534753e+01	5.50521860e-05-1.04816542e-04i
2.19160927e+01	1.31437487e-04-1.46612000e-05i
2.19787101e+01	-7.35446289e-05+9.45955133e-05i
2.20413275e+01	-1.27845640e-04-1.08039904e-04i
2.21039449e+01	2.05465560e-04-4.26167001e-05i
2.21665623e+01	3.82261698e-05+1.41294606e-04i
2.22291797e+01	-5.32084516e-05+6.96856437e-05i
2.22917971e+01	-2.39996905e-04-1.12685674e-04i
2.23544145e+01	1.45194222e-04-9.09687233e-05i
2.24170319e+01	1.04980127e-04+1.34387541e-04i
2.24796493e+01	-9.94440686e-05-6.49308567e-05i
2.25422668e+01	2.03774810e-05-4.75044301e-05i
2.26048842e+01	8.62120558e-05+7.97254904e-05i
2.26675016e+01	-1.67145133e-04+5.80210183e-05i
2.27301190e+01	1.16847787e-04-1.03402281e-04i
2.27927364e+01	-1.71449081e-06+8.21581027e-05i
2.28553538e+01	-1.40094885e-04-4.13321676e-05i
2.29179712e+01	4.55400175e-05-1.48792934e-04i
2.29805886e+01	1.76129589e-04+1.04331163e-04i
2.30432060e+01	-7.97100693e-05+6.75009552e-05i
2.31058234e+01	-6.12773014e-05-1.17679305e-05i
2.31684408e+01	2.73729854e-05-3.70513309e-05i
2.32310582e+01	3.57252875e-05+1.13250245e-05i
2.32936756e+01	-4.32170364e-05+1.15613757e-04i
2.33562930e+01	-1.07570763e-04-2.17085624e-04i
2.34189105e+01	9.07425486e-05-2.15075565e-06i
2.34815279e+01	1.21509157e-04+1.14216019e-04i
2.35441453e+01	-3.55726830e-05+7.14612173e-05i
2.36067627e+01	-1.29351230e-04-9.55784850e-05i
2.36693801e+01	9.28495772e-05-4.63282977e-05i
2.37319975e+01	-4.09998112e-05+1.34795602e-04i
2.37946149e+01	-6.19655717e-05-4.60517677e-05i
2.38572323e+01	1.17522906e-05-1.61548158e-04i
2.39198497e+01	2.06527887e-04+8.55316446e-05i
2.39824671e+01	-1.60504075e-04+1.10819714e-04i
2.40450845e+01	1.80626822e-05-1.27257392e-04i
2.41077019e+01	2.04853444e-05+8.13170785e-05i
2.41703193e+01	-3.87035547e-05-1.29080100e-05i
2.42329368e+01	3.46327244e-05+1.15242634e-05i
2.42955542e+01	-4.96247673e-05-4.84475348e-05i
2.43581716e+01	8.35616007e-05-3.87977800e-05i
2.44207890e+01	-6.98886928e-05+1.31676705e-04i
2.44834064e+01	-6.79609541e-06-6.56896737e-05i
2.45460238e+01	9.61763450e-05-9.16214975e-05i
2.46086412e+01	-6.90203984e-05+1.65207479e-04i
2.46712586e+01	-9.27261555e-05-6.46568488e-05i
2.47338760e+01	1.13946109e-04-6.59931614e-05i
2.47964934e+01	3.08126894e-05-1.90369925e-05i
2.48591108e+01	-4.02996055e-05+1.03560770e-04i
2.49217282e+01	2.94072665e-05-2.20227317e-05i
2.49843456e+01	-2.14389177e-05+9.85519532e-05i
2.50469631e+01	-1.20132975e-04-1.60712808e-04i
2.51095805e+01	5.86309701e-05+8.47265136e-06i
2.51721979e+01	1.27318245e-04+7.85660015e-05i
2.52348153e+01	-1.51991045e-04-8.18498711e-05i
2.52974327e+01	1.12739979e-04+1.30789285e-05i
2.53600501e+01	-9.15941698e-05+4.84966218e-05i
2.54226675e+01	1.01967901e-04-2.93789152e-05i
2.54852849e+01	-2.22584381e-05-9.78555602e-07i
2.55479023e+01	-1.37546551e-04-1.69281137e-05i
2.56105197e+01	2.07383658e-04-2.12131823e-05i
2.56731371e+01	-2.73196140e-05+1.48796785e-04i
2.57357545e+01	-1.92093622e-04-4.59340433e-05i
2.57983719e+01	5.13475245e-05-1.53733004e-04i
2.58609894e+01	1.99290702e-04-8.22413908e-06i
2.59236068e+01	-9.72974729e-05+2.08107451e-04i
2.59862242e+01	-1.48622335e-04-7.51382808e-05i
2.60488416e+01	2.38856376e-04-1.20452983e-04i
2.61114590e+01	-4.32145673e-05+1.52841492e-04i
2.61740764e+01	-1.99465437e-04+7.01817222e-05i
2.62366938e+01	7.72511482e-05-1.80339673e-04i
2.62993112e+01	6.14487139e-05+5.62136940e-05i
2.63619286e+01	-5.82498730e-05-2.50135238e-05i
2.64245460e+01	2.15737663e-05-9.79995118e-05i
2.64871634e+01	1.33933035e-04+1.38387493e-04i
2.65497808e+01	-1.06271504e-04+1.12987127e-04i
2.66123982e+01	-9.05344129e-05-1.80088032e-04i
2.66750157e+01	8.51685403e-05+3.63867870e-05i
2.67376331e+01	3.18755224e-05+1.91492327e-05i
2.68002505e+01	-8.87531419e-05+2.14594093e-05i
2.68628679e+01	4.33150752e-06-7.26573758e-05i
2.69254853e+01	3.46764864e-05-3.88996979e-05i
2.69881027e+01	9.49187875e-05+1.42807319e-04i
2.70507201e+01	-1.20699196e-04-7.62498801e-05i
2.71133375e+01	3.72127834e-05-6.83697095e-05i
2.71759549e+01	6.59290367e-05+1.14993688e-04i
2.72385723e+01	-5.96085947e-05-3.90595964e-06i
2.73011897e+01	-3.00184306e-05-1.70347690e-05i
2.73638071e+01	1.19880966e-05-6.91223351e-05i
2.74264245e+01	5.27565167e-05+1.02069329e-04i
2.74890420e+01	-3.10351675e-05-4.75106854e-06i
2.75516594e+01	-8.31847152e-05-8.40103583e-05i
2.76142768e+01	8.90835265e-05-2.84441355e-05i
2.76768942e+01	3.01279275e-05+1.34529360e-04i
2.77395116e+01	-7.79844932e-05-5.21835177e-05i
2.78021290e+01	1.87589486e-05-1.03051869e-04i
2.78647464e+01	1.03416065e-04+7.50538753e-05i
2.79273638e+01	-8.37679907e-05+5.94338683e-05i
2.79899812e+01	-2.79105040e-05-1.63270816e-05i
2.80525986e+01	8.38273207e-05-4.13365869e-05i
2.81152160e+01	-7.53708777e-05+2.24836297e-05i
2.81778334e+01	-2.17655874e-05-2.51348729e-05i
2.82404508e+01	1.06211041e-04+8.66897990e-06i
2.83030683e+01	-4.58267189e-05+1.32143412e-04i
2.83656857e+01	-1.82424990e-04-1.24082338e-04i
2.84283031e+01	2.17908144e-04-1.89647638e-04i
2.84909205e+01	-1.72263385e-05+2.80462914e-04i
2.85535379e+01	-8.74296646e-05-1.04832144e-04i
2.86161553e+01	1.08590577e-04-3.85344303e-05i
2.86787727e+01	-2.99179783e-05+7.90112417e-05i
2.87413901e+01	-1.02738512e-05+1.23827530e-05i
2.88040075e+01	-1.02103060e-04-4.86423612e-05i
2.88666249e+01	1.14387526e-04-6.05394777e-05i
2.89292423e+01	6.57869547e-05+1.01245069e-04i
2.89918597e+01	-8.17854563e-05+1.64377963e-05i
2.90544771e+01	-7.36473985e-05-1.31322899e-05i
2.91170946e+01	4.53708475e-05-2.96694516e-05i
2.91797120e+01	-4.09935906e-06-4.58270522e-05i
2.92423294e+01	5.45811479e-05+4.12230467e-05i
2.93049468e+01	-6.64921158e-05-3.46942064e-05i
2.93675642e+01	1.07006330e-04+6.45692701e-05i
2.94301816e+01	-2.58431967e-05-1.93922896e-06i
2.94927990e+01	-9.81177571e-05-8.39407317e-06i
2.95554164e+01	6.46197660e-06+2.44321349e-05i
2.96180338e+01	-2.48429287e-05-1.59738958e-05i
2.96806512e+01	1.33035541e-04-1.42575027e-04i
2.97432686e+01	-7.93122856e-06+1.22429420e-04i
2.98058860e+01	-1.16719221e-04+5.01129650e-05i
2.98685034e+01	4.08191471e-05-7.87610417e-06i
2.99311209e+01	3.75526418e-05-9.44043717e-05i
2.99937383e+01	4.82539703e-06+2.45764983e-05i
3.00563557e+01	-8.63116925e-05+3.07862331e-05i
3.01189731e+01	4.44858145e-05-2.28260452e-05i
3.01815905e+01	1.09689529e-04-2.36505252e-05i
3.02442079e+01	-1.92182207e-05+9.43957216e-05i
3.03068253e+01	-1.00665607e-04+4.15031140e-05i
3.03694427e+01	-6.81111030e-05-1.63187815e-04i
3.04320601e+01	1.22913218e-04+1.22243585e-04i
3.04946775e+01	-3.75796379e-05+2.20509801e-06i
3.05572949e+01	-6.12647762e-05-1.63056952e-04i
3.06199123e+01	7.68694324e-05+5.29393960e-05i
3.06825297e+01	4.82006149e-05+1.14479701e-04i
3.07451472e+01	-6.19814087e-05-1.32714045e-04i
3.08077646e+01	7.55960449e-05+1.05059741e-04i
3.08703820e+01	-1.18638977e-05+1.13903420e-05i
3.09329994e+01	-1.41629158e-04+6.88596716e-05i
3.09956168e+01	-6.42983174e-06-1.65612611e-04i
3.10582342e+01	9.67047386e-05-4.07672706e-08i
3.11208516e+01	3.67091998e-05+3.88243045e-05i
3.11834690e+01	9.00351362e-06+3.17876192e-05i
3.12460864e+01	-6.69625408e-05-2.12707107e-05i
3.13087038e+01	-3.70646447e-05+8.35542937e-06i
3.13713212e+01	1.21041469e-04+2.54872104e-06i
3.14339386e+01	-8.70634916e-05+5.72904893e-05i
3.14965560e+01	1.32817202e-05-7.80062645e-05i
3.15591735e+01	-4.11296903e-05+3.28904222e-05i
3.16217909e+01	1.00705408e-05-1.61963915e-05i
3.16844083e+01	4.69419595e-05-1.08150981e-04i
3.17470257e+01	8.46069332e-05+1.47677735e-04i
3.18096431e+01	-1.48540386e-04+4.98024531e-06i
3.18722605e+01	8.88998708e-05-4.94461514e-05i
3.19348779e+01	-2.00095488e-05+6.30273457e-06i
3.19974953e+01	-7.89724183e-05+7.78828042e-05i
3.20601127e+01	-2.01731707e-05-1.04989082e-04i
3.21227301e+01	1.30608933e-04+1.89202632e-05i
3.21853475e+01	-4.08389542e-05-3.02093599e-05i
3.22479649e+01	-7.12371730e-05+5.70197872e-05i
3.23105823e+01	-7.51918753e-07-5.86327965e-05i
3.23731997e+01	1.95890729e-04-4.64433829e-05i
3.24358172e+01	-9.05321098e-05+1.68933351e-04i
3.24984346e+01	-1.24028158e-04-7.84611312e-05i
3.25610520e+01	9.99016924e-05-4.34487571e-05i
3.26236694e+01	4.26052295e-05+9.04927685e-05i
3.26862868e+01	-8.67708184e-05-2.64896642e-06i
3.27489042e+01	-8.19601235e-05-1.18364470e-04i
3.28115216e+01	1.41518812e-04+8.42212418e-05i
3.28741390e+01	-9.59349282e-06+2.20035825e-05i
3.29367564e+01	-5.83683503e-05-1.02897170e-04i
3.29993738e+01	3.74144269e-05+5.78323260e-05i
3.30619912e+01	3.29865805e-05+1.69565342e-05i
3.31246086e+01	-6.84744786e-05-1.50763687e-05i
3.31872260e+01	6.73770465e-05+7.33127569e-05i
3.32498435e+01	-1.29314460e-04-9.65639559e-05i
3.33124609e+01	1.36680993e-04-7.28136979e-05i
3.33750783e+01	-3.20249907e-05+1.84154377e-04i
3.34376957e+01	-3.39793130e-05-1.01801113e-04i
3.35003131e+01	5.19950396e-05-1.89953224e-05i
3.35629305e+01	-2.88278858e-05+3.78568013e-05i
3.36255479e+01	3.14331816e-05+2.09720565e-05i
3.36881653e+01	-1.73308500e-05+4.27543918e-05i
3.37507827e+01	-2.51617551e-05-1.32285604e-04i
3.38134001e+01	-2.19832068e-05+1.56956664e-04i
3.38760175e+01	2.07319974e-06-7.35847427e-05i
3.39386349e+01	-1.52598725e-05-3.84120539e-05i
3.40012523e+01	9.62490559e-05-6.43970187e-05i
3.40638698e+01	-3.83280330e-05+1.18910387e-04i
3.41264872e+01	-4.11071485e-05-2.23586743e-06i
3.41891046e+01	3.41299432e-05-2.87128236e-08i
3.42517220e+01	1.87345032e-05-6.14270594e-05i
3.43143394e+01	-3.47423494e-05+6.05638735e-05i
3.43769568e+01	-9.36279559e-05+6.13532972e-06i
3.44395742e+01	1.30503929e-04-1.15309597e-04i
3.45021916e+01	3.31409904e-05+6.93546209e-05i
3.45648090e+01	-8.40147342e-05+5.45718326e-05i
3.46274264e+01	-2.41752344e-05-6.43894622e-05i
3.46900438e+01	1.57766508e-04-9.75167183e-06i
3.47526612e+01	-1.46809746e-04+1.40985199e-04i
3.48152786e+01	-4.67160735e-05-1.25999631e-04i
3.48778961e+01	1.41931311e-04-5.55365789e-05i
3.49405135e+01	-7.26257252e-05+1.37146243e-04i
3.50031309e+01	-1.38405254e-05-5.54634054e-05i
3.50657483e+01	3.89108687e-05-9.45367888e-05i
3.51283657e+01	5.32885977e-05+1.65344338e-04i
3.51909831e+01	-1.68518797e-04-6.57255262e-05i
3.52536005e+01	1.34523065e-04-6.97324465e-05i
3.53162179e+01	7.25659205e-06+1.56816669e-04i
3.53788353e+01	-1.53638747e-04-1.24004997e-04i
3.54414527e+01	1.19814688e-04-2.57187883e-05i
3.55040701e+01	4.87551864e-05+3.83980907e-05i
3.55666875e+01	-1.57801147e-04-1.62483959e-05i
3.56293049e+01	1.58793023e-04-3.55762014e-05i
3.56919224e+01	5.98177698e-05+7.06755266e-05i
3.57545398e+01	-1.51284968e-04+1.12832334e-04i
3.58171572e+01	8.33414288e-06-1.30383078e-04i
3.58797746e+01	9.56657222e-05-3.24894023e-05i
3.59423920e+01	-2.09273142e-04+1.25945689e-04i
3.60050094e+01	1.13421839e-04-1.49626491e-04i
3.60676268e+01	9.36651430e-05+2.91986007e-05i
3.61302442e+01	-4.89601581e-05+1.99296000e-05i
3.61928616e+01	6.63379360e-06+8.89616243e-06i
3.62554790e+01	-2.27902987e-05+4.39581914e-05i
3.63180964e+01	5.84875972e-05-1.32475676e-05i
3.63807138e+01	-8.18021771e-05+2.32685271e-05i
3.64433312e+01	-3.24253728e-05-4.17722211e-05i
3.65059487e+01	2.87801598e-05+2.07426041e-05i
3.65685661e+01	2.76133662e-05-4.20438937e-05i
3.66311835e+01	1.61334076e-05+1.67285280e-05i
3.66938009e+01	-4.05578572e-05-5.02285897e-05i
3.67564183e+01	-7.99467727e-07+8.85159070e-05i
3.68190357e+01	5.19353198e-06-1.31239701e-05i
3.68816531e+01	3.83708031e-05-3.37620270e-05i
3.69442705e+01	-3.14621033e-05-6.46272263e-05i
3.70068879e+01	8.11159395e-05+6.17326239e-05i
3.70695053e+01	-8.58591172e-05+1.34371268e-04i
3.71321227e+01	-4.19368809e-05-8.42519378e-05i
3.71947401e+01	3.54783688e-05-1.18112761e-04i
3.72573575e+01	7.83840055e-05+6.68435168e-05i
3.73199750e+01	-8.87506614e-05+5.20924396e-05i
3.73825924e+01	-4.95846407e-06-2.24652095e-05i
3.74452098e+01	1.23201701e-05-8.65585443e-05i
3.75078272e+01	1.15642889e-04+5.22020736e-05i
3.75704446e+01	-6.62689465e-05+1.48723087e-04i
3.76330620e+01	-1.40722984e-04-1.91161485e-04i
3.76956794e+01	1.62677396e-04+1.49256062e-05i
3.77582968e+01	1.29052115e-06+1.06212987e-04i
3.78209142e+01	-2.37116253e-05-1.62683469e-05i
3.78835316e+01	-9.83024636e-05-1.50432611e-05i
3.79461490e+01	-7.02304419e-06-5.72207387e-05i
3.80087664e+01	9.72786842e-05-5.32430840e-05i
3.80713838e+01	8.01060601e-05+1.31096252e-04i
3.81340013e+01	-1.31423980e-04+1.92170139e-05i
3.81966187e+01	-2.62500519e-05-1.67972059e-04i
3.82592361e+01	1.25428621e-04+1.05923061e-04i
3.83218535e+01	-2.14972397e-05+1.27919027e-04i
3.83844709e+01	-1.03990541e-04-1.60242546e-04i
3.84470883e+01	5.29450069e-05-2.72471894e-05i
3.85097057e+01	2.78837479e-05+1.36664221e-04i
3.85723231e+01	-1.19697185e-04-2.64799835e-05i
3.86349405e+01	1.18521651e-04-1.59401462e-04i
3.86975579e+01	4.27703254e-05+1.41597239e-04i
3.87601753e+01	-1.83503999e-04-1.45377416e-05i
3.88227927e+01	9.43191544e-05-9.87413514e-05i
3.88854101e+01	1.67672136e-04+9.28921209e-05i
3.89480276e+01	-1.54763698e-04+9.61757870e-05i
3.90106450e+01	-1.35118626e-04-1.89064878e-04i
3.90732624e+01	2.06039747e-04+7.98089437e-05i
3.91358798e+01	-7.69014091e-05+5.08094195e-05i
3.91984972e+01	1.26246959e-05-1.42311509e-04i
3.92611146e+01	1.15124645e-04+8.65389735e-05i
3.93237320e+01	-1.93587056e-04+1.28697303e-04i
3.93863494e+01	2.31975208e-05-1.32465005e-04i
3.94489668e+01	7.31063338e-05-7.53036387e-06i
3.95115842e+01	-3.43469792e-05+4.82376176e-05i
3.95742016e+01	-5.22175044e-05-1.46093157e-04i
3.96368190e+01	1.13477811e-04+7.03977818e-05i
3.96994364e+01	1.99397849e-05+6.23085126e-05i
3.97620539e+01	-2.29064093e-06+7.60119782e-05i
3.98246713e+01	-1.16338781e-04-6.74465665e-05i
3.98872887e+01	-7.06027173e-06-9.45036855e-05i
3.99499061e+01	9.27477162e-05+9.75033828e-05i
4.00125235e+01	-5.66650853e-05+3.66554892e-05i
4.00751409e+01	-1.75337730e-05-1.82827057e-04i
4.01377583e+01	9.39336473e-05+1.03788395e-04i
4.02003757e+01	3.90508720e-05+6.72074463e-05i
4.02629931e+01	-1.40811792e-04+6.99414872e-05i
4.03256105e+01	-2.71975225e-05-2.02559022e-04i
4.03882279e+01	1.04926196e-04+3.77909153e-05i
4.04508453e+01	-2.53925722e-05+1.29513293e-04i
4.05134627e+01	-7.18907135e-05-3.99172072e-05i
4.05760802e+01	4.17535621e-05-1.37153042e-04i
4.06386976e+01	9.03567566e-05+2.55612554e-05i
4.07013150e+01	-1.14057978e-04+1.77185741e-04i
4.07639324e+01	-3.88440151e-06-1.24490634e-04i
4.08265498e+01	1.02236068e-04-1.15738207e-04i
4.08891672e+01	2.35887146e-05+2.00834867e-04i
4.09517846e+01	-1.58415541e-04-4.83590314e-05i
4.10144020e+01	8.87259008e-05-3.98639812e-05i
4.10770194e+01	4.35796404e-05+9.40390852e-05i
4.11396368e+01	-1.16772893e-04-6.86253726e-05i
4.12022542e+01	-1.63117691e-05-5.89267400e-05i
4.12648716e+01	7.19891140e-05+2.73612397e-06i
4.13274890e+01	4.48243052e-05+4.02119800e-05i
4.13901064e+01	-2.60639583e-05+1.49946557e-05i
4.14527239e+01	-9.69851461e-06-4.12895250e-05i
4.15153413e+01	4.68009404e-05+7.27625813e-05i
4.15779587e+01	-1.42311638e-04-1.87160053e-05i
4.16405761e+01	6.06589176e-05-6.45228330e-05i
4.17031935e+01	7.16101564e-05-2.36113283e-05i
4.17658109e+01	5.77486985e-05+5.11091225e-05i
4.18284283e+01	-9.37220923e-05+9.27225870e-05i
4.18910457e+01	-4.82630409e-05-3.88511224e-05i
4.19536631e+01	4.86847405e-06-2.02187551e-05i
4.20162805e+01	1.52868355e-05-7.81049617e-05i
4.20788979e+01	8.26325539e-05+5.14139423e-05i
4.21415153e+01	-1.46044616e-04+5.39736735e-05i
4.22041327e+01	8.63835398e-05-1.24646063e-04i
4.22667502e+01	7.36300025e-05+4.63466850e-05i
4.23293676e+01	-1.00390569e-04+9.03680255e-05i
4.23919850e+01	8.41824390e-06-9.43910281e-05i
4.24546024e+01	4.77007036e-05-2.79446744e-06i
4.25172198e+01	2.23227645e-05+9.85298965e-05i
4.25798372e+01	-8.73318913e-05-3.87526450e-05i
4.26424546e+01	1.78725559e-05-6.75815898e-05i
4.27050720e+01	3.81694503e-05+9.92732233e-05i
4.27676894e+01	-6.33092269e-05+9.56240247e-06i
4.28303068e+01	-2.10138412e-05-1.74106537e-04i
4.28929242e+01	1.45436354e-04+5.25774909e-05i
4.29555416e+01	-7.85814530e-05+1.69287628e-04i
4.30181590e+01	-5.60543069e-05-1.14467105e-04i
4.30807765e+01	4.07940715e-05-3.87871343e-05i
4.31433939e+01	5.27188544e-05+3.98255079e-05i
4.32060113e+01	-9.20615301e-05+9.90085681e-06i
4.32686287e+01	2.44579538e-05-4.51318901e-05i
4.33312461e+01	1.07914513e-04+6.93060131e-05i
4.33938635e+01	-1.52900042e-04-4.97836795e-05i
4.34564809e+01	5.49303575e-05-1.78966356e-05i
4.35190983e+01	7.68897469e-05+3.89618572e-05i
4.35817157e+01	-1.17570609e-04+5.83959932e-05i
4.36443331e+01	4.67980467e-06-1.57480763e-04i
4.37069505e+01	1.49792912e-04+9.70378429e-07i
4.37695679e+01	-4.61131150e-05+2.29553115e-04i
4.38321853e+01	-1.55539672e-04-1.62744335e-04i
4.38948028e+01	1.56217017e-04-1.72438781e-05i
4.39574202e+01	-1.64674917e-05+9.09597287e-05i
4.40200376e+01	-5.71144409e-05-2.73186097e-05i
4.40826550e+01	-3.42449366e-05-6.36062389e-05i
4.41452724e+01	5.21234921e-05+5.14892771e-05i
4.42078898e+01	6.22248907e-05-1.54491210e-05i
4.42705072e+01	-7.31525334e-05+3.41827822e-06i
4.43331246e+01	-9.67423006e-06-2.66659157e-05i
4.43957420e+01	4.76221955e-05+7.94076835e-05i
4.44583594e+01	-3.54729982e-05-6.95968055e-05i
4.45209768e+01	3.25190619e-05-3.20179542e-05i
4.45835942e+01	1.92020983e-05+1.27176520e-04i
4.46462116e+01	-9.73724338e-05-6.69191588e-05i
4.47088291e+01	6.92551784e-05-3.81500415e-05i
4.47714465e+01	-2.15902727e-05+5.63272985e-05i
4.48340639e+01	3.69358178e-05-6.14775842e-05i
4.48966813e+01	-2.74754742e-05+5.81718739e-05i
4.49592987e+01	-6.87249969e-05+5.48021507e-07i
4.50219161e+01	6.01193635e-05-7.15248122e-05i
4.50845335e+01	1.48752997e-04+4.62150471e-05i
4.51471509e+01	-2.23466329e-04+3.00502392e-05i
4.52097683e+01	2.05873186e-05-7.44598573e-05i
4.52723857e+01	1.94842807e-04+6.68953096e-05i
4.53350031e+01	-1.25089922e-04+5.83011962e-05i
4.53976205e+01	-8.43991318e-05-9.70399083e-05i
4.54602379e+01	6.45107203e-05+2.59628214e-05i
4.55228554e+01	2.12697110e-05-2.52559654e-05i
4.55854728e+01	-2.08101088e-05-1.47593027e-05i
4.56480902e+01	4.99762213e-05+8.20131827e-05i
4.57107076e+01	-2.64502647e-05-5.97983623e-05i
4.57733250e+01	-5.81738986e-05+4.29668793e-05i
4.58359424e+01	6.43474459e-05-8.94026524e-05i
4.58985598e+01	-1.62468967e-05+8.10722282e-05i
4.59611772e+01	-4.60452573e-06+1.46211507e-05i
4.60237946e+01	4.21337120e-05-4.76602400e-05i
4.60864120e+01	-5.72558087e-05+1.11943642e-05i
4.61490294e+01	2.78331539e-05+6.18351439e-06i
4.62116468e+01	-6.60272234e-05+2.54373527e-05i
4.62742642e+01	1.07599943e-04-3.70519029e-05i
4.63368817e+01	-7.62796008e-05+4.75727652e-05i
4.63994991e+01	-2.33979723e-05-7.05576204e-05i
4.64621165e+01	7.93221970e-05-1.39443115e-05i
4.65247339e+01	3.78901408e-05+8.34675724e-05i
4.65873513e+01	-1.61063436e-04+3.91332696e-05i
4.66499687e+01	5.35572327e-05-1.98156640e-04i
4.67125861e+01	1.73078901e-04+1.72039708e-04i
4.67752035e+01	-1.90028852e-04+7.07836424e-05i
4.68378209e+01	-7.19662267e-05-2.16312381e-04i
4.69004383e+01	2.54361321e-04+5.84789101e-05i
4.69630557e+01	-1.50331067e-04+1.99234764e-04i
4.70256731e+01	-1.25820210e-04-2.29190719e-04i
4.70882905e+01	1.73206666e-04-2.02390020e-05i
4.71509080e+01	1.23165261e-05+1.25357430e-04i
4.72135254e+01	-6.16527753e-05-4.89152685e-05i
4.72761428e+01	2.46282049e-05-3.08282179e-05i
4.73387602e+01	4.96454498e-05+5.72649878e-05i
4.74013776e+01	-7.86452610e-05+4.42095537e-05i
4.74639950e+01	4.67429714e-05-7.08624718e-05i
4.75266124e+01	-1.22475149e-04+8.29946252e-05i
4.75892298e+01	1.07769311e-04-1.44931212e-04i
4.76518472e+01	1.72177371e-05+7.44037772e-05i
4.77144646e+01	-1.11768372e-04-1.58610824e-05i
4.77770820e+01	8.12351355e-05-4.89416652e-05i
4.78396994e+01	8.06207501e-05+8.28014787e-05i
4.79023168e+01	-2.75032600e-05-3.73219194e-05i
4.79649343e+01	-6.37152472e-05+7.92438541e-05i
4.80275517e+01	-7.43522480e-05-7.16281733e-05i
4.80901691e+01	1.22257345e-04-1.43077086e-05i
4.81527865e+01	2.39082130e-05+6.85141124e-05i
4.82154039e+01	-1.08132541e-04-1.00161905e-04i
4.82780213e+01	7.34367542e-05+5.70753834e-05i
4.83406387e+01	-3.01001523e-06+7.88143068e-05i
4.84032561e+01	-9.53855738e-05-7.59070084e-05i
4.84658735e+01	1.10892324e-04-5.89589261e-05i
4.85284909e+01	-1.83436919e-05+7.61279169e-05i
4.85911083e+01	-9.13495041e-05+3.19530108e-05i
4.86537257e+01	7.57275856e-05-1.07508553e-04i
4.87163431e+01	8.13902055e-05+6.02639970e-05i
4.87789606e+01	-1.72607193e-04+3.21861954e-05i
4.88415780e+01	6.58590129e-05-8.22621851e-05i
4.89041954e+01	9.39596412e-05-4.06704260e-06i
4.89668128e+01	-3.30144257e-05+1.38499192e-04i
4.90294302e+01	-6.26234053e-05-3.46468404e-05i
4.90920476e+01	1.69460709e-05-6.17842476e-05i
4.91546650e+01	-5.08648998e-05+4.49929418e-05i
4.92172824e+01	-2.64018170e-05-2.08791754e-05i
4.92798998e+01	5.53799344e-05-6.16647538e-05i
4.93425172e+01	7.46625663e-05-3.86838992e-06i
4.94051346e+01	-7.43154726e-05+2.74473588e-05i
4.94677520e+01	7.88920889e-05-1.60663683e-05i
4.95303694e+01	-2.42165517e-05+1.44870646e-04i
4.95929869e+01	-8.14269983e-05-4.40788645e-05i
4.96556043e+01	-1.97993887e-05-1.13544955e-04i
4.97182217e+01	7.88258139e-05+9.62739076e-06i
4.97808391e+01	1.02786745e-05+5.42124260e-05i
4.98434565e+01	-6.18122075e-05-1.03484351e-05i
4.99060739e+01	5.58490740e-05-3.67728310e-05i
4.99686913e+01	-1.88513763e-05+7.15292592e-05i
