# Supplementary material for: Observation of angular momentum transfer among crystal lattice modes
Source: Nat Phys. 2026 May 12;22(7):1100–6. doi: 10.1038/s41567-026-03274-8 (PMC13423836; doi:10.1038/s41567-026-03274-8)
Supplement: Supplementary file 13 — Source data for Extended Data Fig. 4a–m. [file 41567_2026_3274_MOESM13_ESM.zip › extended_fig4j_TKE_spectrum_LCP-THz_probe45.txt]

Spectrum of the THz Kerr signal in Bi2Se3 after LCP THz excitation at probe pulse 45 degrees
Frequency (THz)	Spectrum (a.u.)
-4.99686913e+01	-6.65139594e-06-9.63022925e-05i
-4.99060739e+01	-9.91069099e-06+2.26752950e-05i
-4.98434565e+01	-5.04243847e-05-7.87528659e-06i
-4.97808391e+01	9.13668630e-05-3.48737243e-05i
-4.97182217e+01	-2.42531502e-05-1.06234505e-06i
-4.96556043e+01	1.54555912e-05+2.29838741e-05i
-4.95929869e+01	-3.44327983e-06+2.90248059e-05i
-4.95303694e+01	1.13401723e-05-1.19705528e-05i
-4.94677520e+01	-2.99082644e-05+1.36538254e-05i
-4.94051346e+01	8.79442841e-06-8.96375812e-06i
-4.93425172e+01	-5.52052630e-05-1.20498350e-05i
-4.92798998e+01	1.10472101e-05-4.30026736e-05i
-4.92172824e+01	1.33411737e-04+1.24445019e-05i
-4.91546650e+01	-8.14095764e-05+9.20177130e-05i
-4.90920476e+01	-8.27569416e-05-8.11731572e-05i
-4.90294302e+01	1.34065231e-04-8.35917088e-05i
-4.89668128e+01	4.18563492e-05+2.03971929e-04i
-4.89041954e+01	-1.77041550e-04-1.55916649e-05i
-4.88415780e+01	1.74452211e-05-1.27833597e-04i
-4.87789606e+01	9.05722984e-05+3.94303136e-05i
-4.87163431e+01	-4.15633723e-05+1.85971146e-05i
-4.86537257e+01	5.83226329e-06-5.45644396e-05i
-4.85911083e+01	-2.01514403e-06+6.34810341e-05i
-4.85284909e+01	1.25465337e-05-2.29631368e-05i
-4.84658735e+01	2.72163665e-05+1.72314775e-05i
-4.84032561e+01	-1.06243607e-04-8.48403390e-06i
-4.83406387e+01	3.14584636e-05-2.62767309e-05i
-4.82780213e+01	1.51443717e-04-2.32014334e-05i
-4.82154039e+01	-8.67809084e-05+1.24298337e-04i
-4.81527865e+01	-1.32637959e-04-3.76389528e-05i
-4.80901691e+01	6.80406476e-06-9.57265401e-05i
-4.80275517e+01	1.84520528e-04-1.62943700e-05i
-4.79649343e+01	-9.28976637e-06+6.37562160e-05i
-4.79023168e+01	-1.77558457e-04+5.17322397e-05i
-4.78396994e+01	1.44435924e-04-9.88674325e-05i
-4.77770820e+01	-2.96782413e-05+9.11256890e-05i
-4.77144646e+01	-1.77499774e-05-3.98657122e-05i
-4.76518472e+01	2.00340339e-06+1.56400927e-05i
-4.75892298e+01	-4.77566965e-05-4.07720666e-05i
-4.75266124e+01	8.30873521e-05-3.21246693e-05i
-4.74639950e+01	-6.51459977e-05+1.17580359e-04i
-4.74013776e+01	3.00555689e-05-9.61804913e-05i
-4.73387602e+01	6.86672246e-05-3.27976000e-05i
-4.72761428e+01	-2.53560378e-05+1.14142046e-04i
-4.72135254e+01	-1.16097942e-04+2.32225656e-05i
-4.71509080e+01	7.78857349e-05-1.20125288e-04i
-4.70882905e+01	4.23421420e-05+4.89081865e-05i
-4.70256731e+01	-5.34748063e-05+3.98558404e-05i
-4.69630557e+01	-5.64942957e-05-3.96177839e-05i
-4.69004383e+01	3.46924603e-05-8.01630406e-05i
-4.68378209e+01	1.27865261e-04+7.25637218e-05i
-4.67752035e+01	-6.71473025e-05+6.51029458e-05i
-4.67125861e+01	-8.17501773e-05-2.05280008e-05i
-4.66499687e+01	5.57980527e-05-1.03685503e-04i
-4.65873513e+01	1.68493093e-05+9.31450993e-05i
-4.65247339e+01	-1.00362312e-04+2.52534209e-05i
-4.64621165e+01	1.01891943e-04-1.21636264e-04i
-4.63994991e+01	2.91401977e-05+6.40848176e-05i
-4.63368817e+01	-1.10716263e-04-4.59856916e-06i
-4.62742642e+01	1.06211278e-04-8.95403962e-06i
-4.62116468e+01	-5.19577655e-06+5.74665190e-05i
-4.61490294e+01	-7.95125645e-05-6.00961017e-05i
-4.60864120e+01	8.01239934e-05+3.42383795e-06i
-4.60237946e+01	-2.31967363e-05+6.34988883e-05i
-4.59611772e+01	-4.06356306e-05-2.50558082e-05i
-4.58985598e+01	1.47128187e-05-4.13109877e-05i
-4.58359424e+01	6.01260088e-05+7.13208623e-05i
-4.57733250e+01	-1.01230360e-04-1.09334472e-05i
-4.57107076e+01	1.08330443e-05-1.10966294e-04i
-4.56480902e+01	6.35159143e-05+9.03572225e-05i
-4.55854728e+01	-1.27328334e-05-4.30329245e-05i
-4.55228554e+01	5.27021540e-05+8.91550481e-05i
-4.54602379e+01	-1.79260496e-04-2.20954675e-07i
-4.53976205e+01	1.06605115e-04-1.17473685e-04i
-4.53350031e+01	5.75211492e-06+3.54161943e-05i
-4.52723857e+01	-1.48905056e-05-5.55918961e-05i
-4.52097683e+01	6.15556987e-05+1.02535853e-04i
-4.51471509e+01	-6.28749526e-05-1.59901728e-05i
-4.50845335e+01	6.50281774e-05-1.26962582e-05i
-4.50219161e+01	-8.93628883e-07+8.12702880e-06i
-4.49592987e+01	-9.84724429e-05+5.19705989e-05i
-4.48966813e+01	-3.93788511e-05-8.91465615e-05i
-4.48340639e+01	1.63834348e-04+2.89031316e-06i
-4.47714465e+01	-4.91608428e-05+9.66759223e-06i
-4.47088291e+01	-3.12871138e-05+7.71331335e-05i
-4.46462116e+01	-5.54744250e-05-1.24891979e-04i
-4.45835942e+01	1.48467369e-04+9.28287820e-05i
-4.45209768e+01	-8.61499287e-05+2.95732697e-05i
-4.44583594e+01	-6.93446465e-05-1.13396753e-04i
-4.43957420e+01	8.84323322e-05-1.11206299e-05i
-4.43331246e+01	7.36474721e-05+1.13350526e-04i
-4.42705072e+01	-6.60287003e-05+2.65837114e-05i
-4.42078898e+01	-9.77591021e-05-9.80409821e-05i
-4.41452724e+01	6.46305441e-05+5.04705045e-06i
-4.40826550e+01	8.87889157e-05+2.98597738e-05i
-4.40200376e+01	-8.90580070e-05+5.86561232e-05i
-4.39574202e+01	-7.74926050e-05-9.93671381e-05i
-4.38948028e+01	1.17786615e-04-1.17962750e-05i
-4.38321853e+01	5.38652151e-05+5.27072655e-05i
-4.37695679e+01	-7.75013337e-05+5.26919001e-05i
-4.37069505e+01	-4.79261609e-05-1.66685263e-05i
-4.36443331e+01	-2.26886374e-06-9.79391073e-05i
-4.35817157e+01	8.02278823e-05+6.30810221e-05i
-4.35190983e+01	-2.90165521e-05-1.30623421e-05i
-4.34564809e+01	4.30755095e-05+1.93087001e-05i
-4.33938635e+01	-9.58109632e-05+3.74126632e-05i
-4.33312461e+01	2.30819266e-05-8.61450135e-05i
-4.32686287e+01	1.21860124e-04+2.56523833e-06i
-4.32060113e+01	-1.28388872e-04+1.52246859e-04i
-4.31433939e+01	-2.05339395e-05-1.60707485e-04i
-4.30807765e+01	1.01946211e-04+5.69729999e-05i
-4.30181590e+01	-8.41331145e-05+7.68350686e-05i
-4.29555416e+01	2.32224916e-05-1.32880946e-04i
-4.28929242e+01	-3.61227391e-05+2.67967753e-05i
-4.28303068e+01	7.40334892e-05-3.46816498e-05i
-4.27676894e+01	-2.08592343e-05+1.16884877e-04i
-4.27050720e+01	-4.74215069e-05-6.42999425e-05i
-4.26424546e+01	1.01922299e-04-5.20496389e-05i
-4.25798372e+01	1.51022710e-05+7.31908360e-05i
-4.25172198e+01	-1.36229901e-04+9.24360058e-05i
-4.24546024e+01	-1.90983528e-05-1.15103760e-04i
-4.23919850e+01	1.13683567e-04-4.52405528e-05i
-4.23293676e+01	8.65528640e-06+9.53045251e-05i
-4.22667502e+01	-1.52270114e-04-4.41848221e-05i
-4.22041327e+01	1.42118577e-04-3.90135102e-05i
-4.21415153e+01	3.55798991e-05+1.14102461e-04i
-4.20788979e+01	-1.56861517e-04-3.82649159e-05i
-4.20162805e+01	5.26936149e-05-1.30497149e-04i
-4.19536631e+01	6.02445163e-06+1.39112248e-04i
-4.18910457e+01	6.72043109e-05-1.12082510e-04i
-4.18284283e+01	2.96539971e-05+1.32384958e-04i
-4.17658109e+01	-1.63151118e-04-3.55317746e-05i
-4.17031935e+01	1.18000359e-04-1.55669208e-05i
-4.16405761e+01	-4.10470059e-05-2.39663089e-05i
-4.15779587e+01	-4.60409921e-05-2.27898604e-05i
-4.15153413e+01	6.79451637e-05+3.38690802e-05i
-4.14527239e+01	6.10712874e-05+1.29816704e-05i
-4.13901064e+01	-9.11218948e-05+5.01806873e-06i
-4.13274890e+01	2.77221898e-05-4.37356803e-05i
-4.12648716e+01	-1.53399683e-05+7.43767496e-05i
-4.12022542e+01	-3.17320848e-05+3.75407086e-05i
-4.11396368e+01	-3.09746372e-07-1.68105957e-04i
-4.10770194e+01	6.96571807e-05+3.41752187e-05i
-4.10144020e+01	-7.14479164e-07+1.10223637e-04i
-4.09517846e+01	-7.83433826e-05-3.80850087e-05i
-4.08891672e+01	2.01336663e-05-6.86171203e-05i
-4.08265498e+01	3.73539532e-05+1.92416539e-05i
-4.07639324e+01	7.16693767e-05+4.28470258e-05i
-4.07013150e+01	-1.19947043e-04+3.70623310e-06i
-4.06386976e+01	2.62328660e-05-9.40404707e-06i
-4.05760802e+01	2.32727992e-05+1.15762477e-06i
-4.05134627e+01	1.24311093e-05-1.06816063e-05i
-4.04508453e+01	-9.50854015e-05+7.49738266e-05i
-4.03882279e+01	5.87153559e-05-1.84032402e-04i
-4.03256105e+01	7.78187289e-05+1.08704113e-04i
-4.02629931e+01	-8.36515985e-05+4.83268742e-05i
-4.02003757e+01	5.02133547e-05-4.53675997e-05i
-4.01377583e+01	-5.03143538e-05+5.59453198e-06i
-4.00751409e+01	1.27846421e-05+3.03368510e-05i
-4.00125235e+01	3.92152273e-05-3.56140685e-06i
-3.99499061e+01	-1.59409766e-04-7.79001249e-05i
-3.98872887e+01	1.61463057e-04+6.71149489e-05i
-3.98246713e+01	-3.23232019e-05-5.23322171e-05i
-3.97620539e+01	3.38127495e-05-9.94862833e-06i
-3.96994364e+01	-2.17913460e-06+1.09106916e-04i
-3.96368190e+01	-7.45866590e-05-2.34246805e-05i
-3.95742016e+01	2.33819991e-05-3.20002915e-05i
-3.95115842e+01	-5.39929175e-05-1.33209273e-05i
-3.94489668e+01	1.21620606e-04-9.11635244e-06i
-3.93863494e+01	-6.49015121e-05+3.51146053e-05i
-3.93237320e+01	-4.21186949e-05-7.55286609e-06i
-3.92611146e+01	1.62348087e-05-8.30384516e-05i
-3.91984972e+01	1.59829451e-04+4.58971316e-05i
-3.91358798e+01	-1.46316218e-04+1.30702641e-04i
-3.90732624e+01	-8.11090330e-05-7.97277931e-05i
-3.90106450e+01	1.57230183e-04-1.30773759e-04i
-3.89480276e+01	-2.82621514e-05+2.17969083e-04i
-3.88854101e+01	-1.65145041e-04-1.27687077e-04i
-3.88227927e+01	2.09847609e-04-6.23246835e-05i
-3.87601753e+01	-4.81710063e-05+1.79815239e-04i
-3.86975579e+01	-1.51087947e-04-1.03834321e-04i
-3.86349405e+01	1.37958517e-04-6.55151639e-05i
-3.85723231e+01	-7.94633475e-06+7.42087799e-05i
-3.85097057e+01	-1.40650520e-05-4.74015191e-05i
-3.84470883e+01	3.10878117e-05+7.08358104e-05i
-3.83844709e+01	-3.74421001e-05-2.50875723e-05i
-3.83218535e+01	-2.82854822e-05-1.08379346e-05i
-3.82592361e+01	7.47021710e-05+4.73168561e-05i
-3.81966187e+01	-7.79818622e-05-6.68588051e-05i
-3.81340013e+01	3.64463010e-05-5.18463501e-05i
-3.80713838e+01	3.28524597e-05+1.31640377e-04i
-3.80087664e+01	-1.05044783e-04+1.63914390e-05i
-3.79461490e+01	7.52872891e-05-2.21422713e-04i
-3.78835316e+01	1.31702115e-04+1.34483300e-04i
-3.78209142e+01	-2.35109044e-04+1.52023936e-04i
-3.77582968e+01	5.43764908e-05-1.97397074e-04i
-3.76956794e+01	1.13501300e-04-3.66761205e-06i
-3.76330620e+01	-8.12937941e-05+9.58376194e-05i
-3.75704446e+01	-1.58683285e-05-5.01001451e-05i
-3.75078272e+01	5.02624868e-05-3.04536701e-05i
-3.74452098e+01	7.40268177e-05+3.96974039e-05i
-3.73825924e+01	-1.34763762e-04+1.00905914e-04i
-3.73199750e+01	-7.59474273e-06-7.88088136e-05i
-3.72573575e+01	6.79912115e-05-8.17438889e-05i
-3.71947401e+01	-4.98563408e-05+4.40440320e-05i
-3.71321227e+01	4.26399484e-05+1.15871311e-05i
-3.70695053e+01	3.38110734e-05+2.05941839e-05i
-3.70068879e+01	-4.99454794e-05+1.05474952e-06i
-3.69442705e+01	6.72978419e-05-1.80681371e-05i
-3.68816531e+01	-1.24762902e-04+2.97084736e-05i
-3.68190357e+01	8.51723991e-05-2.09127077e-05i
-3.67564183e+01	-5.48439591e-07+2.24096819e-05i
-3.66938009e+01	-3.60708355e-05-4.10334759e-05i
-3.66311835e+01	4.44664225e-05+8.42862313e-05i
-3.65685661e+01	-1.07052603e-04-6.13192444e-05i
-3.65059487e+01	8.24972962e-05-6.30707904e-05i
-3.64433312e+01	1.24673165e-05+1.16146561e-04i
-3.63807138e+01	-6.94010083e-05-6.06028672e-05i
-3.63180964e+01	3.09815710e-05-1.36403098e-05i
-3.62554790e+01	3.36874457e-05+7.22544381e-06i
-3.61928616e+01	-1.92777045e-05-2.18287927e-05i
-3.61302442e+01	5.54124034e-05+4.80954431e-05i
-3.60676268e+01	-7.33689882e-05+2.65705828e-05i
-3.60050094e+01	-3.11212968e-05-1.64308498e-05i
-3.59423920e+01	3.09471572e-05-5.61018312e-05i
-3.58797746e+01	-1.31075175e-06-1.39499371e-06i
-3.58171572e+01	6.17845115e-05-4.65350070e-06i
-3.57545398e+01	4.95473674e-06+8.79462264e-05i
-3.56919224e+01	-1.54904833e-04-9.57321370e-06i
-3.56293049e+01	1.40738941e-04-1.82111309e-04i
-3.55666875e+01	1.61660671e-05+2.13218034e-04i
-3.55040701e+01	-6.99517457e-05-8.14576898e-06i
-3.54414527e+01	-5.14775535e-05-9.59690256e-05i
-3.53788353e+01	3.72622121e-05-7.07461628e-05i
-3.53162179e+01	1.59786218e-04+1.22083708e-04i
-3.52536005e+01	-1.72719674e-04+7.55169900e-06i
-3.51909831e+01	3.80260576e-05-5.62258383e-05i
-3.51283657e+01	5.91431027e-05+5.26655902e-05i
-3.50657483e+01	-1.14425959e-04+4.73411096e-05i
-3.50031309e+01	5.74020839e-05-1.37686998e-04i
-3.49405135e+01	-1.67576732e-06+2.32119112e-05i
-3.48778961e+01	3.63051031e-05+1.10293229e-05i
-3.48152786e+01	-1.07617305e-05+1.08279949e-04i
-3.47526612e+01	-3.45950350e-05-3.40482241e-05i
-3.46900438e+01	-2.58581914e-05-1.29825131e-04i
-3.46274264e+01	4.54066961e-05+7.38394014e-05i
-3.45648090e+01	7.81601157e-06-3.03262746e-06i
-3.45021916e+01	3.25051930e-05-1.47216818e-05i
-3.44395742e+01	5.30412438e-05+1.36062156e-04i
-3.43769568e+01	-1.87177907e-04-7.41072222e-05i
-3.43143394e+01	2.05217954e-05-6.17530536e-05i
-3.42517220e+01	1.25175189e-04-4.99636370e-06i
-3.41891046e+01	-9.58401213e-05+1.18693364e-04i
-3.41264872e+01	-1.80234063e-07-1.70337258e-04i
-3.40638698e+01	1.42847054e-04+9.93530980e-05i
-3.40012523e+01	-1.43732331e-04+2.01753470e-05i
-3.39386349e+01	-1.86486433e-05-2.12864630e-06i
-3.38760175e+01	6.97854392e-05-5.09568616e-05i
-3.38134001e+01	-3.27065520e-05-9.84057176e-06i
-3.37507827e+01	-2.60357432e-07+6.46679454e-05i
-3.36881653e+01	1.10972619e-05-6.75474463e-05i
-3.36255479e+01	3.47527960e-05+1.62559749e-05i
-3.35629305e+01	-4.90049157e-05+3.96150273e-05i
-3.35003131e+01	2.84547947e-07-7.87698815e-05i
-3.34376957e+01	4.05264681e-05+7.26741899e-05i
-3.33750783e+01	-8.28301411e-06+5.97140424e-06i
-3.33124609e+01	1.96917196e-05-6.00289554e-05i
-3.32498435e+01	-1.13459890e-04+5.04777070e-05i
-3.31872260e+01	1.27090654e-04-4.27033512e-05i
-3.31246086e+01	1.88063604e-05+7.99026138e-05i
-3.30619912e+01	-1.75852064e-04-2.63884200e-05i
-3.29993738e+01	9.18792356e-05-1.46928077e-04i
-3.29367564e+01	9.11108791e-05+1.58510228e-04i
-3.28741390e+01	-5.23158063e-05-2.79247289e-05i
-3.28115216e+01	-2.09523605e-05+7.54286069e-06i
-3.27489042e+01	-2.41111351e-06+4.59535418e-06i
-3.26862868e+01	-4.43705437e-05-9.03317199e-06i
-3.26236694e+01	-1.98595673e-05-4.49602780e-05i
-3.25610520e+01	1.48345315e-04-2.59173748e-05i
-3.24984346e+01	-7.81397230e-05+9.81218729e-05i
-3.24358172e+01	2.98036401e-05-5.78790533e-05i
-3.23731997e+01	-5.81722736e-05+3.59655006e-05i
-3.23105823e+01	-4.04901552e-05+4.62208177e-05i
-3.22479649e+01	4.26999340e-05-1.20932512e-04i
-3.21853475e+01	5.86812560e-05-1.66328289e-05i
-3.21227301e+01	-1.22534484e-05+5.67388238e-05i
-3.20601127e+01	-5.42474945e-05+5.02306909e-05i
-3.19974953e+01	6.26702710e-05-5.67791424e-05i
-3.19348779e+01	4.16651819e-05+4.91596045e-05i
-3.18722605e+01	-1.11394437e-04-3.37921953e-05i
-3.18096431e+01	8.56284654e-06-3.27600480e-05i
-3.17470257e+01	4.99988921e-05+1.30723958e-04i
-3.16844083e+01	-4.30811633e-05-1.00595385e-04i
-3.16217909e+01	6.15544585e-05-4.10110353e-05i
-3.15591735e+01	-4.18042537e-05+4.22180528e-05i
-3.14965560e+01	-1.58703306e-05+6.14157795e-05i
-3.14339386e+01	2.27832233e-05-5.67773672e-05i
-3.13713212e+01	-3.39662444e-05+2.42765027e-05i
-3.13087038e+01	8.31553798e-06-2.58001553e-05i
-3.12460864e+01	1.75983246e-05-3.80639761e-05i
-3.11834690e+01	1.23130082e-05+5.10101241e-06i
-3.11208516e+01	-1.44650303e-05+6.85494853e-05i
-3.10582342e+01	7.33420133e-05-5.68391331e-05i
-3.09956168e+01	-1.20076557e-04+1.15241107e-04i
-3.09329994e+01	1.55670895e-05-1.40104487e-04i
-3.08703820e+01	5.22839107e-05+1.15122498e-05i
-3.08077646e+01	-3.13466623e-05+4.09980076e-05i
-3.07451472e+01	9.91429515e-05-7.05882187e-05i
-3.06825297e+01	-9.09615236e-05+1.40347426e-04i
-3.06199123e+01	-4.31562838e-06+2.76192692e-06i
-3.05572949e+01	-9.41820229e-06-7.34151896e-05i
-3.04946775e+01	-4.59599252e-05-7.75509454e-05i
-3.04320601e+01	1.23348975e-04+3.32786670e-05i
-3.03694427e+01	-2.49871081e-05+1.18013431e-04i
-3.03068253e+01	-9.68800040e-05-9.20804663e-05i
-3.02442079e+01	1.29863660e-04-4.79201824e-05i
-3.01815905e+01	-2.05133159e-05+1.62351038e-04i
-3.01189731e+01	-9.39900186e-05-6.05210167e-05i
-3.00563557e+01	1.76567109e-05-4.29482499e-05i
-2.99937383e+01	7.32210000e-06-2.43954347e-05i
-2.99311209e+01	7.08990308e-05+3.49859992e-05i
-2.98685034e+01	-1.18704259e-04+2.72815747e-06i
-2.98058860e+01	7.38641165e-05-1.04422118e-04i
-2.97432686e+01	1.74655501e-04+1.94118762e-04i
-2.96806512e+01	-2.78300392e-04-7.95583319e-07i
-2.96180338e+01	-3.07983399e-05-1.19746535e-04i
-2.95554164e+01	1.67209006e-04-7.27845550e-05i
-2.94927990e+01	-2.72058866e-05+1.51821203e-04i
-2.94301816e+01	-6.40260537e-05-2.54600494e-05i
-2.93675642e+01	4.84236837e-05-1.01674022e-04i
-2.93049468e+01	8.73575754e-05-6.13602811e-05i
-2.92423294e+01	-6.42414397e-05+2.82682030e-04i
-2.91797120e+01	-1.26281898e-04-1.05692867e-04i
-2.91170946e+01	1.07705920e-04-1.45962615e-04i
-2.90544771e+01	1.06865555e-04+6.78257315e-05i
-2.89918597e+01	-1.42861888e-04+4.70188229e-05i
-2.89292423e+01	9.73858389e-06+8.40676689e-05i
-2.88666249e+01	1.34183149e-05-1.28381500e-04i
-2.88040075e+01	3.85531574e-05-9.78425268e-05i
-2.87413901e+01	2.75748226e-05+2.03646742e-04i
-2.86787727e+01	-1.34261025e-04+4.99479773e-05i
-2.86161553e+01	-1.58259673e-06-2.84288582e-04i
-2.85535379e+01	2.95245778e-04+8.07500593e-05i
-2.84909205e+01	-2.66788285e-04+2.21708404e-04i
-2.84283031e+01	3.66354886e-05-1.47994631e-04i
-2.83656857e+01	-1.61473669e-05+3.98717318e-05i
-2.83030683e+01	-2.89635223e-05+2.19608944e-06i
-2.82404508e+01	7.88876988e-05-2.01717170e-04i
-2.81778334e+01	1.51416266e-05+1.78619072e-04i
-2.81152160e+01	-9.14784217e-05+2.10755660e-05i
-2.80525986e+01	1.26537268e-04-1.25245611e-04i
-2.79899812e+01	3.31696379e-05+1.57120916e-04i
-2.79273638e+01	-1.92781505e-04-6.29980605e-05i
-2.78647464e+01	1.58635974e-04-1.25734902e-06i
-2.78021290e+01	-9.39696961e-05+1.30995744e-05i
-2.77395116e+01	-4.63725598e-05+1.46991600e-05i
-2.76768942e+01	1.46090328e-04-1.03796494e-04i
-2.76142768e+01	-8.37360340e-05+1.43883368e-04i
-2.75516594e+01	-5.51449510e-05-8.63311266e-05i
-2.74890420e+01	9.18914956e-05-9.86727968e-05i
-2.74264245e+01	1.92539577e-05+2.53379662e-04i
-2.73638071e+01	-2.13821333e-04-1.43176766e-04i
-2.73011897e+01	1.95856406e-04-2.16067137e-04i
-2.72385723e+01	1.70748546e-04+2.53283813e-04i
-2.71759549e+01	-3.15193800e-04+9.70281728e-05i
-2.71133375e+01	5.35598962e-05-2.79258713e-04i
-2.70507201e+01	2.33385675e-04+4.92525683e-05i
-2.69881027e+01	-8.81029302e-05+2.21956635e-04i
-2.69254853e+01	-2.22219214e-04-1.37885843e-06i
-2.68628679e+01	1.27218537e-04-1.94340302e-04i
-2.68002505e+01	8.31083485e-05-3.04604474e-05i
-2.67376331e+01	-9.90329168e-05+1.34390441e-04i
-2.66750157e+01	2.24860231e-05-4.38885656e-05i
-2.66123982e+01	4.05573294e-05+2.48969845e-05i
-2.65497808e+01	5.15204519e-05-4.85107530e-05i
-2.64871634e+01	-1.08768078e-04+2.15466329e-05i
-2.64245460e+01	-1.52832662e-05+8.49226442e-05i
-2.63619286e+01	5.78351359e-05-6.55463063e-05i
-2.62993112e+01	3.35940887e-05-1.08063103e-04i
-2.62366938e+01	-8.62026955e-05+1.87170937e-04i
-2.61740764e+01	2.08989536e-05-1.78888723e-04i
-2.61114590e+01	1.32153609e-04+7.00653551e-05i
-2.60488416e+01	-7.70760520e-05+2.32550080e-04i
-2.59862242e+01	-1.66065693e-04-2.76201788e-04i
-2.59236068e+01	6.42660205e-05-4.21196915e-05i
-2.58609894e+01	2.24123252e-04+9.35053549e-05i
-2.57983719e+01	-1.13254519e-04+1.92558129e-04i
-2.57357545e+01	-1.51984207e-04-2.58773542e-04i
-2.56731371e+01	1.14569546e-04+4.42767433e-05i
-2.56105197e+01	1.24312781e-05+5.50657651e-05i
-2.55479023e+01	-6.32622286e-05+2.09106777e-05i
-2.54852849e+01	1.30841025e-04-9.02953413e-05i
-2.54226675e+01	-2.05005843e-05+1.18541266e-04i
-2.53600501e+01	-1.76960866e-04-4.75852311e-05i
-2.52974327e+01	2.01098065e-05-3.64833368e-06i
-2.52348153e+01	1.37258949e-04-5.44554776e-05i
-2.51721979e+01	-8.66451941e-05+3.00213523e-06i
-2.51095805e+01	1.06028670e-04-5.00780622e-05i
-2.50469631e+01	2.63359455e-05+3.05497272e-05i
-2.49843456e+01	-2.76373802e-05+1.90805132e-04i
-2.49217282e+01	-1.40182837e-04-3.95874638e-05i
-2.48591108e+01	7.80541750e-05-8.80414187e-05i
-2.47964934e+01	-5.08857430e-05-2.65716798e-05i
-2.47338760e+01	6.69470120e-06-6.48921376e-06i
-2.46712586e+01	5.88858679e-05-6.64865944e-05i
-2.46086412e+01	2.62525365e-05+9.33150335e-05i
-2.45460238e+01	-1.56140106e-05+5.48995069e-05i
-2.44834064e+01	4.11916428e-06-5.15436016e-05i
-2.44207890e+01	-3.44490175e-05+2.44913651e-05i
-2.43581716e+01	-5.30119644e-05-7.51082018e-05i
-2.42955542e+01	1.11970646e-04-1.00697484e-06i
-2.42329368e+01	-8.28954571e-05+1.41442456e-04i
-2.41703193e+01	1.08131588e-05-1.59335637e-04i
-2.41077019e+01	1.54166869e-04-1.79094353e-05i
-2.40450845e+01	-5.77011296e-05+1.86504185e-04i
-2.39824671e+01	-1.71815754e-04-2.29820816e-06i
-2.39198497e+01	8.49421317e-05-1.55866201e-04i
-2.38572323e+01	7.26501369e-05+1.70355013e-05i
-2.37946149e+01	-1.09242625e-04+1.62651859e-04i
-2.37319975e+01	-3.78532957e-05-1.56036606e-04i
-2.36693801e+01	1.60556632e-04-5.00254972e-05i
-2.36067627e+01	-1.79927671e-05+7.97371896e-05i
-2.35441453e+01	-5.87029995e-05+1.98143339e-05i
-2.34815279e+01	-8.32072871e-06-4.90621398e-05i
-2.34189105e+01	1.26766152e-04+3.17722556e-05i
-2.33562930e+01	2.60545385e-06+1.96658848e-04i
-2.32936756e+01	-2.27707932e-04-1.14533605e-04i
-2.32310582e+01	-5.12485650e-05-1.56033709e-04i
-2.31684408e+01	2.12779675e-04+5.89469048e-05i
-2.31058234e+01	-2.64528880e-05-6.07923416e-06i
-2.30432060e+01	5.28737738e-05+5.41086255e-05i
-2.29805886e+01	-1.00073654e-04+2.71139041e-05i
-2.29179712e+01	-1.10943320e-05-1.16470773e-05i
-2.28553538e+01	4.57207225e-05-6.95641835e-05i
-2.27927364e+01	-3.12160510e-05+2.09926760e-05i
-2.27301190e+01	-2.89790100e-06-1.11127378e-05i
-2.26675016e+01	1.29579856e-04+1.14679360e-04i
-2.26048842e+01	-2.12047560e-04-1.01788217e-04i
-2.25422668e+01	1.14762932e-04-9.85683455e-06i
-2.24796493e+01	2.34485421e-05-2.79347467e-05i
-2.24170319e+01	-2.48235425e-05+1.26362510e-04i
-2.23544145e+01	-7.57593851e-05-3.62397398e-05i
-2.22917971e+01	1.09437153e-04-1.90472722e-04i
-2.22291797e+01	5.39037221e-05+1.79258856e-04i
-2.21665623e+01	-7.46431074e-05+8.95847764e-05i
-2.21039449e+01	-7.06339286e-05+9.21607802e-06i
-2.20413275e+01	-3.38263655e-05-2.37602960e-04i
-2.19787101e+01	1.75287927e-04+1.10888694e-04i
-2.19160927e+01	-1.37713823e-04+8.95115433e-05i
-2.18534753e+01	-1.31364689e-05-8.20908187e-05i
-2.17908579e+01	7.68976224e-05-1.18862887e-06i
-2.17282405e+01	-8.66102205e-05-3.25781763e-05i
-2.16656230e+01	3.45300991e-05-1.51150436e-05i
-2.16030056e+01	1.59072519e-04+1.65104950e-06i
-2.15403882e+01	-1.45029236e-04+1.32822247e-04i
-2.14777708e+01	-5.56728469e-05-4.66210570e-05i
-2.14151534e+01	8.81261494e-05-1.26660777e-04i
-2.13525360e+01	4.31692397e-05+1.39694218e-04i
-2.12899186e+01	-1.63457852e-04-3.42808323e-05i
-2.12273012e+01	1.21171309e-04-1.31812499e-04i
-2.11646838e+01	1.15341512e-04+7.79441796e-05i
-2.11020664e+01	-1.21600037e-04+2.17091047e-04i
-2.10394490e+01	-1.16864930e-04-2.04762866e-04i
-2.09768316e+01	1.08324900e-04-2.61703448e-05i
-2.09142142e+01	4.16332354e-05+5.47118597e-05i
-2.08515967e+01	-3.05312468e-05+3.84690044e-06i
-2.07889793e+01	-3.82407792e-05-7.13834695e-05i
-2.07263619e+01	2.19156592e-05+1.39553524e-04i
-2.06637445e+01	5.16049158e-05-9.48184485e-05i
-2.06011271e+01	3.69656955e-05+1.85497911e-04i
-2.05385097e+01	-2.96371016e-04-2.64202674e-04i
-2.04758923e+01	2.52243188e-04+2.22114370e-05i
-2.04132749e+01	-3.76229092e-06+1.54978813e-04i
-2.03506575e+01	-2.24881731e-05-9.11196889e-05i
-2.02880401e+01	3.44736114e-05-3.72037965e-05i
-2.02254227e+01	-3.14237147e-05+1.91580592e-04i
-2.01628053e+01	-1.55193628e-04-1.09976112e-04i
-2.01001879e+01	1.29795977e-04-1.07506996e-04i
-2.00375704e+01	6.48100690e-05+9.33732153e-05i
-1.99749530e+01	-6.36137104e-05+6.75806527e-05i
-1.99123356e+01	-1.29088888e-04-1.23711300e-04i
-1.98497182e+01	1.89357615e-04-7.69286188e-05i
-1.97871008e+01	-2.33448559e-05+1.67026641e-04i
-1.97244834e+01	-3.36484397e-05+2.81855253e-05i
-1.96618660e+01	-8.65027555e-05-1.16974873e-04i
-1.95992486e+01	6.74379961e-05-9.83892153e-05i
-1.95366312e+01	2.47392716e-04+2.03896809e-04i
-1.94740138e+01	-3.64796179e-04+4.33837451e-05i
-1.94113964e+01	4.73766100e-05-2.30173485e-04i
-1.93487790e+01	2.95215510e-04+8.68008741e-05i
-1.92861616e+01	-2.03791329e-04+2.08083795e-04i
-1.92235441e+01	-1.98107090e-04-1.73832444e-04i
-1.91609267e+01	1.82274004e-04-1.39052993e-04i
-1.90983093e+01	2.11812980e-04+1.16980928e-04i
-1.90356919e+01	-2.65419151e-04+1.79184874e-04i
-1.89730745e+01	2.29854792e-05-3.18359325e-04i
-1.89104571e+01	1.94020737e-04+1.30843910e-04i
-1.88478397e+01	-6.72951630e-05+2.14250074e-04i
-1.87852223e+01	-2.43976459e-04-1.23900374e-04i
-1.87226049e+01	1.91807185e-04-1.12207654e-04i
-1.86599875e+01	5.39713979e-05+3.77449365e-05i
-1.85973701e+01	-1.23902629e-04+1.97153669e-04i
-1.85347527e+01	-9.54387118e-05-2.59736690e-04i
-1.84721353e+01	1.96213624e-04-4.31634019e-05i
-1.84095178e+01	-9.19015536e-06+1.96355173e-04i
-1.83469004e+01	6.59893149e-05+4.26916180e-05i
-1.82842830e+01	-2.77344005e-04-9.57817949e-05i
-1.82216656e+01	1.96487522e-04-6.52364922e-05i
-1.81590482e+01	-8.47746223e-05+9.60234384e-05i
-1.80964308e+01	1.61519767e-05-5.10143438e-06i
-1.80338134e+01	6.84182848e-05-1.60696230e-04i
-1.79711960e+01	2.17165405e-05+2.17628859e-04i
-1.79085786e+01	-1.06573843e-04-7.60695749e-05i
-1.78459612e+01	6.15865650e-05-6.47004895e-05i
-1.77833438e+01	-1.76664491e-05+1.51517632e-04i
-1.77207264e+01	-8.03207790e-05-8.27638038e-05i
-1.76581090e+01	1.15804667e-04-8.58860131e-05i
-1.75954915e+01	-1.76298081e-05+9.76975717e-05i
-1.75328741e+01	-1.62401806e-04+7.85791039e-05i
-1.74702567e+01	1.54345317e-04-3.13550761e-04i
-1.74076393e+01	7.46043523e-05+2.43518733e-04i
-1.73450219e+01	-5.54664569e-05+4.60875731e-05i
-1.72824045e+01	-1.07657752e-04-1.30234376e-04i
-1.72197871e+01	1.07150282e-04+3.03813719e-05i
-1.71571697e+01	-4.71385534e-05+1.08639717e-04i
-1.70945523e+01	3.81659946e-05-8.83678686e-05i
-1.70319349e+01	-1.79029385e-04-3.42869461e-05i
-1.69693175e+01	1.69840601e-04-2.63550554e-05i
-1.69067001e+01	5.10885759e-05-1.26883990e-05i
-1.68440827e+01	6.83332228e-06+1.44411123e-04i
-1.67814652e+01	-1.77682113e-04-3.30898087e-05i
-1.67188478e+01	7.52788076e-05-1.07283811e-04i
-1.66562304e+01	7.70379171e-05+1.62779724e-05i
-1.65936130e+01	-5.93770722e-05+7.33055443e-05i
-1.65309956e+01	9.47131738e-06+7.00498863e-07i
-1.64683782e+01	8.24755085e-06-1.15733166e-04i
-1.64057608e+01	9.79097897e-06+3.31130682e-05i
-1.63431434e+01	2.80476571e-05+1.49485054e-04i
-1.62805260e+01	-4.12327224e-06-7.47460037e-05i
-1.62179086e+01	-3.88409391e-05-4.97535481e-05i
-1.61552912e+01	2.85588662e-06+4.43953793e-05i
-1.60926738e+01	6.97677802e-05+3.44025084e-05i
-1.60300564e+01	-1.30846043e-04+6.66979128e-05i
-1.59674389e+01	-6.89871519e-05+1.80814369e-05i
-1.59048215e+01	-6.07288389e-05-3.68701025e-04i
-1.58422041e+01	3.44032534e-04+2.53604404e-05i
-1.57795867e+01	-7.19090881e-05+4.85249154e-04i
-1.57169693e+01	-2.62332390e-04-3.56457726e-04i
-1.56543519e+01	3.63936405e-04-2.14250520e-04i
-1.55917345e+01	5.02960020e-07+4.66771101e-04i
-1.55291171e+01	-3.15217613e-04+2.21509609e-04i
-1.54664997e+01	-2.14392617e-04-6.00319001e-04i
-1.54038823e+01	5.89433259e-04-1.47883942e-04i
-1.53412649e+01	5.48259115e-05+6.73751350e-04i
-1.52786475e+01	-7.32575900e-04-9.04358862e-05i
-1.52160301e+01	2.57884113e-04-7.53246342e-04i
-1.51534126e+01	7.87897304e-04+5.29322143e-04i
-1.50907952e+01	-7.69738613e-04+4.08171747e-04i
-1.50281778e+01	-2.95036034e-05-6.28169217e-04i
-1.49655604e+01	3.59944759e-04+1.86691659e-04i
-1.49029430e+01	-1.53601786e-04+1.35424848e-04i
-1.48403256e+01	-3.80316914e-06-2.68890975e-06i
-1.47777082e+01	-2.36659830e-04-1.07752836e-04i
-1.47150908e+01	2.10747924e-04-2.00415256e-04i
-1.46524734e+01	3.13322095e-04+7.88976138e-05i
-1.45898560e+01	-2.83092798e-04+5.13047605e-04i
-1.45272386e+01	-2.53153385e-04-4.12774848e-04i
-1.44646212e+01	3.13374208e-04-1.86189246e-04i
-1.44020038e+01	2.87099193e-05+3.70028602e-04i
-1.43393863e+01	-1.28993758e-04-1.06155192e-04i
-1.42767689e+01	-5.75758172e-05+7.13785274e-06i
-1.42141515e+01	1.83766502e-06-1.02755817e-04i
-1.41515341e+01	1.13948143e-04-2.93355163e-05i
-1.40889167e+01	4.38609970e-05+3.61427825e-05i
-1.40262993e+01	-2.35802123e-08+7.37404091e-05i
-1.39636819e+01	-1.80040728e-04+6.26441417e-05i
-1.39010645e+01	1.16321484e-04-7.49697029e-05i
-1.38384471e+01	4.46013975e-05-5.66723090e-05i
-1.37758297e+01	-8.67459395e-05+3.28339262e-05i
-1.37132123e+01	7.56303762e-05-2.50914335e-05i
-1.36505949e+01	-2.65469066e-05+1.76567364e-04i
-1.35879775e+01	-5.61864658e-05+7.64654616e-06i
-1.35253601e+01	-9.19460639e-05-2.99332635e-04i
-1.34627426e+01	1.49117469e-04+3.67869691e-05i
-1.34001252e+01	2.62776302e-05+1.85218659e-04i
-1.33375078e+01	1.25979567e-05-4.84733643e-05i
-1.32748904e+01	-8.17427641e-05+2.46567737e-05i
-1.32122730e+01	2.72558681e-05-1.01721590e-04i
-1.31496556e+01	-3.50434084e-05+1.06688477e-04i
-1.30870382e+01	6.19860175e-05-4.04043735e-05i
-1.30244208e+01	-6.50864459e-05-3.10453274e-05i
-1.29618034e+01	1.54310600e-04-1.51622516e-05i
-1.28991860e+01	-1.60798844e-04+2.58164996e-04i
-1.28365686e+01	-3.52795189e-05-2.03163316e-04i
-1.27739512e+01	1.10460130e-05-1.09123173e-04i
-1.27113338e+01	8.36945474e-05+1.84594824e-06i
-1.26487163e+01	-3.67380324e-05+1.73550247e-04i
-1.25860989e+01	4.10861408e-05-9.89718483e-05i
-1.25234815e+01	1.44874771e-04-5.17264028e-05i
-1.24608641e+01	-1.30055872e-04+3.07358654e-04i
-1.23982467e+01	-3.06868215e-04-1.94364649e-04i
-1.23356293e+01	2.56221355e-04-1.68597570e-04i
-1.22730119e+01	6.35558274e-05+1.66526349e-04i
-1.22103945e+01	-1.17105889e-04-1.00918877e-04i
-1.21477771e+01	1.78167925e-04-4.80252079e-05i
-1.20851597e+01	-1.46015087e-05+2.67489827e-04i
-1.20225423e+01	-2.04512369e-04-7.17979277e-05i
-1.19599249e+01	7.94533354e-05-1.53192934e-04i
-1.18973075e+01	3.39567898e-05+9.10721635e-05i
-1.18346900e+01	-5.37456529e-05+1.32497546e-06i
-1.17720726e+01	1.26547605e-04-8.30194698e-05i
-1.17094552e+01	-3.85018925e-05+6.89375575e-05i
-1.16468378e+01	-6.28427506e-05+6.55926330e-05i
-1.15842204e+01	-1.65470375e-05-3.76382572e-05i
-1.15216030e+01	8.14467329e-05-3.42608114e-05i
-1.14589856e+01	-4.07539665e-05+5.38542689e-05i
-1.13963682e+01	-6.78040104e-05-1.20077213e-05i
-1.13337508e+01	-7.58970136e-06-1.69952420e-04i
-1.12711334e+01	1.52265163e-04+1.66727283e-04i
-1.12085160e+01	-3.29228242e-05+5.93698118e-05i
-1.11458986e+01	-5.24117972e-05-9.52730282e-05i
-1.10832812e+01	-8.11273290e-05-8.07841121e-07i
-1.10206637e+01	7.93514316e-05-9.72784637e-05i
-1.09580463e+01	1.64851100e-04+2.65606524e-04i
-1.08954289e+01	-3.64866591e-04-1.29369361e-04i
-1.08328115e+01	2.36711888e-04-2.52720097e-04i
-1.07701941e+01	1.64535179e-04+3.02179778e-04i
-1.07075767e+01	-3.25751105e-04+1.18344426e-04i
-1.06449593e+01	2.66977566e-05-3.47567323e-04i
-1.05823419e+01	3.16038809e-04+1.13025181e-04i
-1.05197245e+01	-1.84254376e-04+1.99517424e-04i
-1.04571071e+01	-1.67485223e-04-1.03918573e-04i
-1.03944897e+01	8.64316055e-05-1.20875928e-04i
-1.03318723e+01	8.65686878e-05+1.13157127e-05i
-1.02692549e+01	4.91441913e-05+1.55853380e-04i
-1.02066374e+01	-2.59754368e-04-1.58018636e-04i
-1.01440200e+01	3.21591632e-04+2.97007700e-05i
-1.00814026e+01	-8.44264119e-05+4.06488620e-05i
-1.00187852e+01	-5.72611690e-05+8.30673393e-05i
-9.95616781e+00	-1.97943201e-05+4.54354327e-05i
-9.89355041e+00	-9.79477638e-05-2.08047608e-04i
-9.83093300e+00	6.62206407e-05-2.64252608e-05i
-9.76831559e+00	1.59638274e-04+1.34623959e-04i
-9.70569818e+00	-4.66594703e-05+7.84731448e-05i
-9.64308078e+00	-1.74446661e-04-1.11884151e-04i
-9.58046337e+00	8.86931311e-05-5.32829618e-05i
-9.51784596e+00	8.43687321e-05+9.14034969e-05i
-9.45522855e+00	-1.41608911e-04+7.02132069e-06i
-9.39261115e+00	1.28996222e-05-1.57540218e-05i
-9.32999374e+00	1.29314440e-04-1.51149563e-04i
-9.26737633e+00	1.71484776e-05+1.32830998e-04i
-9.20475892e+00	-1.84711296e-04+1.54591486e-04i
-9.14214152e+00	9.20448540e-05-2.65374335e-04i
-9.07952411e+00	1.69872808e-04+6.79086214e-05i
-9.01690670e+00	-1.43254373e-04+2.61924892e-04i
-8.95428929e+00	-3.01191933e-04-7.62427964e-05i
-8.89167188e+00	1.32323690e-04-4.31343969e-04i
-8.82905448e+00	4.61286463e-04+5.12873574e-05i
-8.76643707e+00	-2.23764578e-04+6.08924908e-04i
-8.70381966e+00	-3.84460972e-04-3.87199337e-04i
-8.64120225e+00	4.40203199e-04-2.49751980e-04i
-8.57858485e+00	7.48470953e-05+4.83424450e-04i
-8.51596744e+00	-4.37922082e-04-3.29576114e-05i
-8.45335003e+00	8.93477579e-05-3.15945127e-04i
-8.39073262e+00	1.73888838e-04-2.79982369e-05i
-8.32811522e+00	1.21839885e-04+2.21776266e-04i
-8.26549781e+00	-2.47994544e-04+1.20804187e-04i
-8.20288040e+00	-6.14992189e-06-2.88421446e-04i
-8.14026299e+00	1.53556736e-04+9.91268832e-05i
-8.07764559e+00	-1.01872814e-05+1.85660812e-05i
-8.01502818e+00	-1.55453926e-04+7.23109177e-05i
-7.95241077e+00	2.69599649e-05-1.07163880e-04i
-7.88979336e+00	1.94525545e-04+1.24572336e-05i
-7.82717595e+00	-1.16221543e-04+4.32191012e-05i
-7.76455855e+00	-2.88549255e-05-4.33514039e-05i
-7.70194114e+00	-7.85383482e-05+6.43615874e-05i
-7.63932373e+00	1.96855572e-04-3.61856776e-05i
-7.57670632e+00	-1.73348147e-04+2.22616780e-05i
-7.51408892e+00	4.79721635e-05-1.80061846e-04i
-7.45147151e+00	2.03348885e-04+1.43268758e-04i
-7.38885410e+00	-1.47891856e-04+3.68491384e-04i
-7.32623669e+00	-4.57688081e-04-4.73623828e-04i
-7.26361929e+00	7.41020737e-04-3.59261191e-04i
-7.20100188e+00	-7.93205976e-06+1.06043430e-03i
-7.13838447e+00	-1.04631714e-03-5.67643359e-04i
-7.07576706e+00	1.19995060e-03-6.94563841e-04i
-7.01314966e+00	-1.00296752e-04+1.40170153e-03i
-6.95053225e+00	-1.06394055e-03-6.45573308e-04i
-6.88791484e+00	7.61107176e-04-6.28865236e-04i
-6.82529743e+00	3.83898409e-04+7.46283459e-04i
-6.76268003e+00	-6.52929793e-04+4.43205551e-06i
-6.70006262e+00	2.31735991e-05-3.91870861e-04i
-6.63744521e+00	4.41483215e-04+9.25591454e-05i
-6.57482780e+00	-1.18625086e-04+4.23283134e-04i
-6.51221039e+00	-3.89269727e-04-3.67864015e-04i
-6.44959299e+00	2.87913562e-04-7.28827876e-05i
-6.38697558e+00	-3.45096159e-05+1.68377617e-04i
-6.32435817e+00	1.29220156e-04-6.84620818e-05i
-6.26174076e+00	-2.37600263e-04+1.13513363e-04i
-6.19912336e+00	1.75423474e-04-1.51586117e-04i
-6.13650595e+00	7.16108342e-06+8.48383759e-05i
-6.07388854e+00	-7.61290990e-05+1.52893569e-04i
-6.01127113e+00	-1.62031807e-04-2.30941105e-04i
-5.94865373e+00	2.29210757e-04-2.16183846e-05i
-5.88603632e+00	7.32905060e-05+2.51097182e-04i
-5.82341891e+00	-3.75368020e-04-2.05975080e-04i
-5.76080150e+00	3.05416686e-04-1.35836105e-04i
-5.69818410e+00	1.35511343e-04+2.02113159e-04i
-5.63556669e+00	-1.56131114e-04+2.36789438e-04i
-5.57294928e+00	-1.20797071e-04-7.16208873e-05i
-5.51033187e+00	-4.74014667e-04-2.67688535e-04i
-5.44771446e+00	8.12987027e-04-6.32639892e-04i
-5.38509706e+00	5.06472745e-04+1.28574586e-03i
-5.32247965e+00	-1.52194445e-03+2.34241802e-04i
-5.25986224e+00	-3.63134521e-05-1.93233257e-03i
-5.19724483e+00	1.91355139e-03+4.31390098e-04i
-5.13462743e+00	-2.31625333e-04+1.98791873e-03i
-5.07201002e+00	-2.35205531e-03-2.41038229e-04i
-5.00939261e+00	3.09909898e-04-2.75583856e-03i
-4.94677520e+00	3.02553476e-03+3.86540179e-04i
-4.88415780e+00	-2.11281155e-04+3.43696584e-03i
-4.82154039e+00	-4.12986770e-03-6.99441782e-05i
-4.75892298e+00	4.32215020e-05-4.92217304e-03i
-4.69630557e+00	5.80644190e-03-6.32359131e-05i
-4.63368817e+00	1.83725808e-04+7.24416445e-03i
-4.57107076e+00	-8.94453440e-03-2.22252419e-04i
-4.50845335e+00	7.27533501e-04-1.10046504e-02i
-4.44583594e+00	1.37563707e-02+1.98947010e-03i
-4.38321853e+00	-4.25312043e-03+1.69850141e-02i
-4.32060113e+00	-2.03231547e-02-8.34059972e-03i
-4.25798372e+00	1.41577429e-02-2.29105527e-02i
-4.19536631e+00	2.41786896e-02+2.18358713e-02i
-4.13274890e+00	-3.21656163e-02+2.33819108e-02i
-4.07013150e+00	-1.66705287e-02-4.53165367e-02i
-4.00751409e+00	5.77776415e-02+2.73981832e-03i
-3.94489668e+00	-3.48061848e-02+4.63892057e-02i
-3.88227927e+00	-1.24477523e-02-3.83765600e-02i
-3.81966187e+00	2.10574754e-02+5.57590942e-04i
-3.75704446e+00	-7.58245502e-04+1.04365951e-02i
-3.69442705e+00	-5.14708838e-03+1.14725000e-03i
-3.63180964e+00	-2.66234001e-03-1.98190415e-03i
-3.56919224e+00	2.54676920e-04-4.39307451e-03i
-3.50657483e+00	5.57118682e-03-8.24915682e-04i
-3.44395742e+00	1.20100459e-03+6.54271208e-03i
-3.38134001e+00	-7.00590007e-03+1.31208614e-03i
-3.31872260e+00	-1.00480707e-03-6.70163833e-03i
-3.25610520e+00	5.84206905e-03-1.21653406e-03i
-3.19348779e+00	1.70413984e-03+4.58760528e-03i
-3.13087038e+00	-3.70063101e-03+2.89892820e-03i
-3.06825297e+00	-3.77283038e-03-3.18658990e-03i
-3.00563557e+00	2.89452057e-03-4.59768536e-03i
-2.94301816e+00	5.16347961e-03+2.88679824e-03i
-2.88040075e+00	-3.07963228e-03+5.24542740e-03i
-2.81778334e+00	-4.95068487e-03-2.86481623e-03i
-2.75516594e+00	2.31464199e-03-4.83950507e-03i
-2.69254853e+00	4.74516726e-03+1.80040246e-03i
-2.62993112e+00	-9.14357008e-04+4.52616576e-03i
-2.56731371e+00	-4.52344713e-03+5.49588303e-06i
-2.50469631e+00	-8.65725256e-04-4.57339564e-03i
-2.44207890e+00	4.68210966e-03-1.46249532e-03i
-2.37946149e+00	1.83301045e-03+4.85773564e-03i
-2.31684408e+00	-4.71562073e-03+1.79615203e-03i
-2.25422668e+00	-1.96013568e-03-4.35947448e-03i
-2.19160927e+00	3.86604506e-03-1.96648497e-03i
-2.12899186e+00	2.30507793e-03+3.13108284e-03i
-2.06637445e+00	-2.77300286e-03+2.66478401e-03i
-2.00375704e+00	-2.59218608e-03-2.56369864e-03i
-1.94113964e+00	1.92738470e-03-2.22766311e-03i
-1.87852223e+00	2.25755356e-03+1.25118938e-03i
-1.81590482e+00	-7.96399916e-04+2.28578253e-03i
-1.75328741e+00	-2.20512901e-03-3.41907245e-04i
-1.69067001e+00	-1.80466652e-04-2.21693030e-03i
-1.62805260e+00	2.45648573e-03-4.67420277e-04i
-1.56543519e+00	7.21930428e-04+1.91685752e-03i
-1.50281778e+00	-1.66906051e-03+1.41244557e-03i
-1.44020038e+00	-2.07333250e-03-1.42846163e-03i
-1.37758297e+00	1.26266322e-03-2.13404062e-03i
-1.31496556e+00	2.60586255e-03+1.00011198e-03i
-1.25234815e+00	-6.70228563e-04+2.64124639e-03i
-1.18973075e+00	-3.45488439e-03-6.63433778e-04i
-1.12711334e+00	1.27537612e-03-3.58226897e-03i
-1.06449593e+00	3.21239504e-03+9.33078114e-04i
-1.00187852e+00	-4.09554343e-04+3.93950891e-03i
-9.39261115e-01	-3.99687898e-03-3.05054692e-04i
-8.76643707e-01	-6.46424572e-05-3.84741231e-03i
-8.14026299e-01	2.99084740e-03-9.95258710e-04i
-7.51408892e-01	2.06442851e-03+2.96961701e-03i
-6.88791484e-01	-2.04464836e-03+2.65297186e-03i
-6.26174076e-01	-3.61068336e-03-2.03608515e-03i
-5.63556669e-01	1.58987515e-03-4.48715248e-03i
-5.00939261e-01	4.85014770e-03+2.66448653e-03i
-4.38321853e-01	-1.88359096e-03+5.69580997e-03i
-3.75704446e-01	-5.70876617e-03-1.99009571e-03i
-3.13087038e-01	1.81407146e-04-7.62951735e-03i
-2.50469631e-01	6.67368350e-03-1.09563799e-03i
-1.87852223e-01	1.60586567e-03+8.13527003e-03i
-1.25234815e-01	-4.32768053e-03+4.49606837e-03i
-6.26174076e-02	6.37631202e-03-7.56552473e-03i
0.00000000e+00	-1.33967820e-02-3.54331924e-18i
6.26174076e-02	6.37631202e-03+7.56552473e-03i
1.25234815e-01	-4.32768053e-03-4.49606837e-03i
1.87852223e-01	1.60586567e-03-8.13527003e-03i
2.50469631e-01	6.67368350e-03+1.09563799e-03i
3.13087038e-01	1.81407146e-04+7.62951735e-03i
3.75704446e-01	-5.70876617e-03+1.99009571e-03i
4.38321853e-01	-1.88359096e-03-5.69580997e-03i
5.00939261e-01	4.85014770e-03-2.66448653e-03i
5.63556669e-01	1.58987515e-03+4.48715248e-03i
6.26174076e-01	-3.61068336e-03+2.03608515e-03i
6.88791484e-01	-2.04464836e-03-2.65297186e-03i
7.51408892e-01	2.06442851e-03-2.96961701e-03i
8.14026299e-01	2.99084740e-03+9.95258710e-04i
8.76643707e-01	-6.46424572e-05+3.84741231e-03i
9.39261115e-01	-3.99687898e-03+3.05054692e-04i
1.00187852e+00	-4.09554343e-04-3.93950891e-03i
1.06449593e+00	3.21239504e-03-9.33078114e-04i
1.12711334e+00	1.27537612e-03+3.58226897e-03i
1.18973075e+00	-3.45488439e-03+6.63433778e-04i
1.25234815e+00	-6.70228563e-04-2.64124639e-03i
1.31496556e+00	2.60586255e-03-1.00011198e-03i
1.37758297e+00	1.26266322e-03+2.13404062e-03i
1.44020038e+00	-2.07333250e-03+1.42846163e-03i
1.50281778e+00	-1.66906051e-03-1.41244557e-03i
1.56543519e+00	7.21930428e-04-1.91685752e-03i
1.62805260e+00	2.45648573e-03+4.67420277e-04i
1.69067001e+00	-1.80466652e-04+2.21693030e-03i
1.75328741e+00	-2.20512901e-03+3.41907245e-04i
1.81590482e+00	-7.96399916e-04-2.28578253e-03i
1.87852223e+00	2.25755356e-03-1.25118938e-03i
1.94113964e+00	1.92738470e-03+2.22766311e-03i
2.00375704e+00	-2.59218608e-03+2.56369864e-03i
2.06637445e+00	-2.77300286e-03-2.66478401e-03i
2.12899186e+00	2.30507793e-03-3.13108284e-03i
2.19160927e+00	3.86604506e-03+1.96648497e-03i
2.25422668e+00	-1.96013568e-03+4.35947448e-03i
2.31684408e+00	-4.71562073e-03-1.79615203e-03i
2.37946149e+00	1.83301045e-03-4.85773564e-03i
2.44207890e+00	4.68210966e-03+1.46249532e-03i
2.50469631e+00	-8.65725256e-04+4.57339564e-03i
2.56731371e+00	-4.52344713e-03-5.49588303e-06i
2.62993112e+00	-9.14357008e-04-4.52616576e-03i
2.69254853e+00	4.74516726e-03-1.80040246e-03i
2.75516594e+00	2.31464199e-03+4.83950507e-03i
2.81778334e+00	-4.95068487e-03+2.86481623e-03i
2.88040075e+00	-3.07963228e-03-5.24542740e-03i
2.94301816e+00	5.16347961e-03-2.88679824e-03i
3.00563557e+00	2.89452057e-03+4.59768536e-03i
3.06825297e+00	-3.77283038e-03+3.18658990e-03i
3.13087038e+00	-3.70063101e-03-2.89892820e-03i
3.19348779e+00	1.70413984e-03-4.58760528e-03i
3.25610520e+00	5.84206905e-03+1.21653406e-03i
3.31872260e+00	-1.00480707e-03+6.70163833e-03i
3.38134001e+00	-7.00590007e-03-1.31208614e-03i
3.44395742e+00	1.20100459e-03-6.54271208e-03i
3.50657483e+00	5.57118682e-03+8.24915682e-04i
3.56919224e+00	2.54676920e-04+4.39307451e-03i
3.63180964e+00	-2.66234001e-03+1.98190415e-03i
3.69442705e+00	-5.14708838e-03-1.14725000e-03i
3.75704446e+00	-7.58245502e-04-1.04365951e-02i
3.81966187e+00	2.10574754e-02-5.57590942e-04i
3.88227927e+00	-1.24477523e-02+3.83765600e-02i
3.94489668e+00	-3.48061848e-02-4.63892057e-02i
4.00751409e+00	5.77776415e-02-2.73981832e-03i
4.07013150e+00	-1.66705287e-02+4.53165367e-02i
4.13274890e+00	-3.21656163e-02-2.33819108e-02i
4.19536631e+00	2.41786896e-02-2.18358713e-02i
4.25798372e+00	1.41577429e-02+2.29105527e-02i
4.32060113e+00	-2.03231547e-02+8.34059972e-03i
4.38321853e+00	-4.25312043e-03-1.69850141e-02i
4.44583594e+00	1.37563707e-02-1.98947010e-03i
4.50845335e+00	7.27533501e-04+1.10046504e-02i
4.57107076e+00	-8.94453440e-03+2.22252419e-04i
4.63368817e+00	1.83725808e-04-7.24416445e-03i
4.69630557e+00	5.80644190e-03+6.32359131e-05i
4.75892298e+00	4.32215020e-05+4.92217304e-03i
4.82154039e+00	-4.12986770e-03+6.99441782e-05i
4.88415780e+00	-2.11281155e-04-3.43696584e-03i
4.94677520e+00	3.02553476e-03-3.86540179e-04i
5.00939261e+00	3.09909898e-04+2.75583856e-03i
5.07201002e+00	-2.35205531e-03+2.41038229e-04i
5.13462743e+00	-2.31625333e-04-1.98791873e-03i
5.19724483e+00	1.91355139e-03-4.31390098e-04i
5.25986224e+00	-3.63134521e-05+1.93233257e-03i
5.32247965e+00	-1.52194445e-03-2.34241802e-04i
5.38509706e+00	5.06472745e-04-1.28574586e-03i
5.44771446e+00	8.12987027e-04+6.32639892e-04i
5.51033187e+00	-4.74014667e-04+2.67688535e-04i
5.57294928e+00	-1.20797071e-04+7.16208873e-05i
5.63556669e+00	-1.56131114e-04-2.36789438e-04i
5.69818410e+00	1.35511343e-04-2.02113159e-04i
5.76080150e+00	3.05416686e-04+1.35836105e-04i
5.82341891e+00	-3.75368020e-04+2.05975080e-04i
5.88603632e+00	7.32905060e-05-2.51097182e-04i
5.94865373e+00	2.29210757e-04+2.16183846e-05i
6.01127113e+00	-1.62031807e-04+2.30941105e-04i
6.07388854e+00	-7.61290990e-05-1.52893569e-04i
6.13650595e+00	7.16108342e-06-8.48383759e-05i
6.19912336e+00	1.75423474e-04+1.51586117e-04i
6.26174076e+00	-2.37600263e-04-1.13513363e-04i
6.32435817e+00	1.29220156e-04+6.84620818e-05i
6.38697558e+00	-3.45096159e-05-1.68377617e-04i
6.44959299e+00	2.87913562e-04+7.28827876e-05i
6.51221039e+00	-3.89269727e-04+3.67864015e-04i
6.57482780e+00	-1.18625086e-04-4.23283134e-04i
6.63744521e+00	4.41483215e-04-9.25591454e-05i
6.70006262e+00	2.31735991e-05+3.91870861e-04i
6.76268003e+00	-6.52929793e-04-4.43205551e-06i
6.82529743e+00	3.83898409e-04-7.46283459e-04i
6.88791484e+00	7.61107176e-04+6.28865236e-04i
6.95053225e+00	-1.06394055e-03+6.45573308e-04i
7.01314966e+00	-1.00296752e-04-1.40170153e-03i
7.07576706e+00	1.19995060e-03+6.94563841e-04i
7.13838447e+00	-1.04631714e-03+5.67643359e-04i
7.20100188e+00	-7.93205976e-06-1.06043430e-03i
7.26361929e+00	7.41020737e-04+3.59261191e-04i
7.32623669e+00	-4.57688081e-04+4.73623828e-04i
7.38885410e+00	-1.47891856e-04-3.68491384e-04i
7.45147151e+00	2.03348885e-04-1.43268758e-04i
7.51408892e+00	4.79721635e-05+1.80061846e-04i
7.57670632e+00	-1.73348147e-04-2.22616780e-05i
7.63932373e+00	1.96855572e-04+3.61856776e-05i
7.70194114e+00	-7.85383482e-05-6.43615874e-05i
7.76455855e+00	-2.88549255e-05+4.33514039e-05i
7.82717595e+00	-1.16221543e-04-4.32191012e-05i
7.88979336e+00	1.94525545e-04-1.24572336e-05i
7.95241077e+00	2.69599649e-05+1.07163880e-04i
8.01502818e+00	-1.55453926e-04-7.23109177e-05i
8.07764559e+00	-1.01872814e-05-1.85660812e-05i
8.14026299e+00	1.53556736e-04-9.91268832e-05i
8.20288040e+00	-6.14992189e-06+2.88421446e-04i
8.26549781e+00	-2.47994544e-04-1.20804187e-04i
8.32811522e+00	1.21839885e-04-2.21776266e-04i
8.39073262e+00	1.73888838e-04+2.79982369e-05i
8.45335003e+00	8.93477579e-05+3.15945127e-04i
8.51596744e+00	-4.37922082e-04+3.29576114e-05i
8.57858485e+00	7.48470953e-05-4.83424450e-04i
8.64120225e+00	4.40203199e-04+2.49751980e-04i
8.70381966e+00	-3.84460972e-04+3.87199337e-04i
8.76643707e+00	-2.23764578e-04-6.08924908e-04i
8.82905448e+00	4.61286463e-04-5.12873574e-05i
8.89167188e+00	1.32323690e-04+4.31343969e-04i
8.95428929e+00	-3.01191933e-04+7.62427964e-05i
9.01690670e+00	-1.43254373e-04-2.61924892e-04i
9.07952411e+00	1.69872808e-04-6.79086214e-05i
9.14214152e+00	9.20448540e-05+2.65374335e-04i
9.20475892e+00	-1.84711296e-04-1.54591486e-04i
9.26737633e+00	1.71484776e-05-1.32830998e-04i
9.32999374e+00	1.29314440e-04+1.51149563e-04i
9.39261115e+00	1.28996222e-05+1.57540218e-05i
9.45522855e+00	-1.41608911e-04-7.02132069e-06i
9.51784596e+00	8.43687321e-05-9.14034969e-05i
9.58046337e+00	8.86931311e-05+5.32829618e-05i
9.64308078e+00	-1.74446661e-04+1.11884151e-04i
9.70569818e+00	-4.66594703e-05-7.84731448e-05i
9.76831559e+00	1.59638274e-04-1.34623959e-04i
9.83093300e+00	6.62206407e-05+2.64252608e-05i
9.89355041e+00	-9.79477638e-05+2.08047608e-04i
9.95616781e+00	-1.97943201e-05-4.54354327e-05i
1.00187852e+01	-5.72611690e-05-8.30673393e-05i
1.00814026e+01	-8.44264119e-05-4.06488620e-05i
1.01440200e+01	3.21591632e-04-2.97007700e-05i
1.02066374e+01	-2.59754368e-04+1.58018636e-04i
1.02692549e+01	4.91441913e-05-1.55853380e-04i
1.03318723e+01	8.65686878e-05-1.13157127e-05i
1.03944897e+01	8.64316055e-05+1.20875928e-04i
1.04571071e+01	-1.67485223e-04+1.03918573e-04i
1.05197245e+01	-1.84254376e-04-1.99517424e-04i
1.05823419e+01	3.16038809e-04-1.13025181e-04i
1.06449593e+01	2.66977566e-05+3.47567323e-04i
1.07075767e+01	-3.25751105e-04-1.18344426e-04i
1.07701941e+01	1.64535179e-04-3.02179778e-04i
1.08328115e+01	2.36711888e-04+2.52720097e-04i
1.08954289e+01	-3.64866591e-04+1.29369361e-04i
1.09580463e+01	1.64851100e-04-2.65606524e-04i
1.10206637e+01	7.93514316e-05+9.72784637e-05i
1.10832812e+01	-8.11273290e-05+8.07841121e-07i
1.11458986e+01	-5.24117972e-05+9.52730282e-05i
1.12085160e+01	-3.29228242e-05-5.93698118e-05i
1.12711334e+01	1.52265163e-04-1.66727283e-04i
1.13337508e+01	-7.58970136e-06+1.69952420e-04i
1.13963682e+01	-6.78040104e-05+1.20077213e-05i
1.14589856e+01	-4.07539665e-05-5.38542689e-05i
1.15216030e+01	8.14467329e-05+3.42608114e-05i
1.15842204e+01	-1.65470375e-05+3.76382572e-05i
1.16468378e+01	-6.28427506e-05-6.55926330e-05i
1.17094552e+01	-3.85018925e-05-6.89375575e-05i
1.17720726e+01	1.26547605e-04+8.30194698e-05i
1.18346900e+01	-5.37456529e-05-1.32497546e-06i
1.18973075e+01	3.39567898e-05-9.10721635e-05i
1.19599249e+01	7.94533354e-05+1.53192934e-04i
1.20225423e+01	-2.04512369e-04+7.17979277e-05i
1.20851597e+01	-1.46015087e-05-2.67489827e-04i
1.21477771e+01	1.78167925e-04+4.80252079e-05i
1.22103945e+01	-1.17105889e-04+1.00918877e-04i
1.22730119e+01	6.35558274e-05-1.66526349e-04i
1.23356293e+01	2.56221355e-04+1.68597570e-04i
1.23982467e+01	-3.06868215e-04+1.94364649e-04i
1.24608641e+01	-1.30055872e-04-3.07358654e-04i
1.25234815e+01	1.44874771e-04+5.17264028e-05i
1.25860989e+01	4.10861408e-05+9.89718483e-05i
1.26487163e+01	-3.67380324e-05-1.73550247e-04i
1.27113338e+01	8.36945474e-05-1.84594824e-06i
1.27739512e+01	1.10460130e-05+1.09123173e-04i
1.28365686e+01	-3.52795189e-05+2.03163316e-04i
1.28991860e+01	-1.60798844e-04-2.58164996e-04i
1.29618034e+01	1.54310600e-04+1.51622516e-05i
1.30244208e+01	-6.50864459e-05+3.10453274e-05i
1.30870382e+01	6.19860175e-05+4.04043735e-05i
1.31496556e+01	-3.50434084e-05-1.06688477e-04i
1.32122730e+01	2.72558681e-05+1.01721590e-04i
1.32748904e+01	-8.17427641e-05-2.46567737e-05i
1.33375078e+01	1.25979567e-05+4.84733643e-05i
1.34001252e+01	2.62776302e-05-1.85218659e-04i
1.34627426e+01	1.49117469e-04-3.67869691e-05i
1.35253601e+01	-9.19460639e-05+2.99332635e-04i
1.35879775e+01	-5.61864658e-05-7.64654616e-06i
1.36505949e+01	-2.65469066e-05-1.76567364e-04i
1.37132123e+01	7.56303762e-05+2.50914335e-05i
1.37758297e+01	-8.67459395e-05-3.28339262e-05i
1.38384471e+01	4.46013975e-05+5.66723090e-05i
1.39010645e+01	1.16321484e-04+7.49697029e-05i
1.39636819e+01	-1.80040728e-04-6.26441417e-05i
1.40262993e+01	-2.35802123e-08-7.37404091e-05i
1.40889167e+01	4.38609970e-05-3.61427825e-05i
1.41515341e+01	1.13948143e-04+2.93355163e-05i
1.42141515e+01	1.83766502e-06+1.02755817e-04i
1.42767689e+01	-5.75758172e-05-7.13785274e-06i
1.43393863e+01	-1.28993758e-04+1.06155192e-04i
1.44020038e+01	2.87099193e-05-3.70028602e-04i
1.44646212e+01	3.13374208e-04+1.86189246e-04i
1.45272386e+01	-2.53153385e-04+4.12774848e-04i
1.45898560e+01	-2.83092798e-04-5.13047605e-04i
1.46524734e+01	3.13322095e-04-7.88976138e-05i
1.47150908e+01	2.10747924e-04+2.00415256e-04i
1.47777082e+01	-2.36659830e-04+1.07752836e-04i
1.48403256e+01	-3.80316914e-06+2.68890975e-06i
1.49029430e+01	-1.53601786e-04-1.35424848e-04i
1.49655604e+01	3.59944759e-04-1.86691659e-04i
1.50281778e+01	-2.95036034e-05+6.28169217e-04i
1.50907952e+01	-7.69738613e-04-4.08171747e-04i
1.51534126e+01	7.87897304e-04-5.29322143e-04i
1.52160301e+01	2.57884113e-04+7.53246342e-04i
1.52786475e+01	-7.32575900e-04+9.04358862e-05i
1.53412649e+01	5.48259115e-05-6.73751350e-04i
1.54038823e+01	5.89433259e-04+1.47883942e-04i
1.54664997e+01	-2.14392617e-04+6.00319001e-04i
1.55291171e+01	-3.15217613e-04-2.21509609e-04i
1.55917345e+01	5.02960020e-07-4.66771101e-04i
1.56543519e+01	3.63936405e-04+2.14250520e-04i
1.57169693e+01	-2.62332390e-04+3.56457726e-04i
1.57795867e+01	-7.19090881e-05-4.85249154e-04i
1.58422041e+01	3.44032534e-04-2.53604404e-05i
1.59048215e+01	-6.07288389e-05+3.68701025e-04i
1.59674389e+01	-6.89871519e-05-1.80814369e-05i
1.60300564e+01	-1.30846043e-04-6.66979128e-05i
1.60926738e+01	6.97677802e-05-3.44025084e-05i
1.61552912e+01	2.85588662e-06-4.43953793e-05i
1.62179086e+01	-3.88409391e-05+4.97535481e-05i
1.62805260e+01	-4.12327224e-06+7.47460037e-05i
1.63431434e+01	2.80476571e-05-1.49485054e-04i
1.64057608e+01	9.79097897e-06-3.31130682e-05i
1.64683782e+01	8.24755085e-06+1.15733166e-04i
1.65309956e+01	9.47131738e-06-7.00498863e-07i
1.65936130e+01	-5.93770722e-05-7.33055443e-05i
1.66562304e+01	7.70379171e-05-1.62779724e-05i
1.67188478e+01	7.52788076e-05+1.07283811e-04i
1.67814652e+01	-1.77682113e-04+3.30898087e-05i
1.68440827e+01	6.83332228e-06-1.44411123e-04i
1.69067001e+01	5.10885759e-05+1.26883990e-05i
1.69693175e+01	1.69840601e-04+2.63550554e-05i
1.70319349e+01	-1.79029385e-04+3.42869461e-05i
1.70945523e+01	3.81659946e-05+8.83678686e-05i
1.71571697e+01	-4.71385534e-05-1.08639717e-04i
1.72197871e+01	1.07150282e-04-3.03813719e-05i
1.72824045e+01	-1.07657752e-04+1.30234376e-04i
1.73450219e+01	-5.54664569e-05-4.60875731e-05i
1.74076393e+01	7.46043523e-05-2.43518733e-04i
1.74702567e+01	1.54345317e-04+3.13550761e-04i
1.75328741e+01	-1.62401806e-04-7.85791039e-05i
1.75954915e+01	-1.76298081e-05-9.76975717e-05i
1.76581090e+01	1.15804667e-04+8.58860131e-05i
1.77207264e+01	-8.03207790e-05+8.27638038e-05i
1.77833438e+01	-1.76664491e-05-1.51517632e-04i
1.78459612e+01	6.15865650e-05+6.47004895e-05i
1.79085786e+01	-1.06573843e-04+7.60695749e-05i
1.79711960e+01	2.17165405e-05-2.17628859e-04i
1.80338134e+01	6.84182848e-05+1.60696230e-04i
1.80964308e+01	1.61519767e-05+5.10143438e-06i
1.81590482e+01	-8.47746223e-05-9.60234384e-05i
1.82216656e+01	1.96487522e-04+6.52364922e-05i
1.82842830e+01	-2.77344005e-04+9.57817949e-05i
1.83469004e+01	6.59893149e-05-4.26916180e-05i
1.84095178e+01	-9.19015536e-06-1.96355173e-04i
1.84721353e+01	1.96213624e-04+4.31634019e-05i
1.85347527e+01	-9.54387118e-05+2.59736690e-04i
1.85973701e+01	-1.23902629e-04-1.97153669e-04i
1.86599875e+01	5.39713979e-05-3.77449365e-05i
1.87226049e+01	1.91807185e-04+1.12207654e-04i
1.87852223e+01	-2.43976459e-04+1.23900374e-04i
1.88478397e+01	-6.72951630e-05-2.14250074e-04i
1.89104571e+01	1.94020737e-04-1.30843910e-04i
1.89730745e+01	2.29854792e-05+3.18359325e-04i
1.90356919e+01	-2.65419151e-04-1.79184874e-04i
1.90983093e+01	2.11812980e-04-1.16980928e-04i
1.91609267e+01	1.82274004e-04+1.39052993e-04i
1.92235441e+01	-1.98107090e-04+1.73832444e-04i
1.92861616e+01	-2.03791329e-04-2.08083795e-04i
1.93487790e+01	2.95215510e-04-8.68008741e-05i
1.94113964e+01	4.73766100e-05+2.30173485e-04i
1.94740138e+01	-3.64796179e-04-4.33837451e-05i
1.95366312e+01	2.47392716e-04-2.03896809e-04i
1.95992486e+01	6.74379961e-05+9.83892153e-05i
1.96618660e+01	-8.65027555e-05+1.16974873e-04i
1.97244834e+01	-3.36484397e-05-2.81855253e-05i
1.97871008e+01	-2.33448559e-05-1.67026641e-04i
1.98497182e+01	1.89357615e-04+7.69286188e-05i
1.99123356e+01	-1.29088888e-04+1.23711300e-04i
1.99749530e+01	-6.36137104e-05-6.75806527e-05i
2.00375704e+01	6.48100690e-05-9.33732153e-05i
2.01001879e+01	1.29795977e-04+1.07506996e-04i
2.01628053e+01	-1.55193628e-04+1.09976112e-04i
2.02254227e+01	-3.14237147e-05-1.91580592e-04i
2.02880401e+01	3.44736114e-05+3.72037965e-05i
2.03506575e+01	-2.24881731e-05+9.11196889e-05i
2.04132749e+01	-3.76229092e-06-1.54978813e-04i
2.04758923e+01	2.52243188e-04-2.22114370e-05i
2.05385097e+01	-2.96371016e-04+2.64202674e-04i
2.06011271e+01	3.69656955e-05-1.85497911e-04i
2.06637445e+01	5.16049158e-05+9.48184485e-05i
2.07263619e+01	2.19156592e-05-1.39553524e-04i
2.07889793e+01	-3.82407792e-05+7.13834695e-05i
2.08515967e+01	-3.05312468e-05-3.84690044e-06i
2.09142142e+01	4.16332354e-05-5.47118597e-05i
2.09768316e+01	1.08324900e-04+2.61703448e-05i
2.10394490e+01	-1.16864930e-04+2.04762866e-04i
2.11020664e+01	-1.21600037e-04-2.17091047e-04i
2.11646838e+01	1.15341512e-04-7.79441796e-05i
2.12273012e+01	1.21171309e-04+1.31812499e-04i
2.12899186e+01	-1.63457852e-04+3.42808323e-05i
2.13525360e+01	4.31692397e-05-1.39694218e-04i
2.14151534e+01	8.81261494e-05+1.26660777e-04i
2.14777708e+01	-5.56728469e-05+4.66210570e-05i
2.15403882e+01	-1.45029236e-04-1.32822247e-04i
2.16030056e+01	1.59072519e-04-1.65104950e-06i
2.16656230e+01	3.45300991e-05+1.51150436e-05i
2.17282405e+01	-8.66102205e-05+3.25781763e-05i
2.17908579e+01	7.68976224e-05+1.18862887e-06i
2.18534753e+01	-1.31364689e-05+8.20908187e-05i
2.19160927e+01	-1.37713823e-04-8.95115433e-05i
2.19787101e+01	1.75287927e-04-1.10888694e-04i
2.20413275e+01	-3.38263655e-05+2.37602960e-04i
2.21039449e+01	-7.06339286e-05-9.21607802e-06i
2.21665623e+01	-7.46431074e-05-8.95847764e-05i
2.22291797e+01	5.39037221e-05-1.79258856e-04i
2.22917971e+01	1.09437153e-04+1.90472722e-04i
2.23544145e+01	-7.57593851e-05+3.62397398e-05i
2.24170319e+01	-2.48235425e-05-1.26362510e-04i
2.24796493e+01	2.34485421e-05+2.79347467e-05i
2.25422668e+01	1.14762932e-04+9.85683455e-06i
2.26048842e+01	-2.12047560e-04+1.01788217e-04i
2.26675016e+01	1.29579856e-04-1.14679360e-04i
2.27301190e+01	-2.89790100e-06+1.11127378e-05i
2.27927364e+01	-3.12160510e-05-2.09926760e-05i
2.28553538e+01	4.57207225e-05+6.95641835e-05i
2.29179712e+01	-1.10943320e-05+1.16470773e-05i
2.29805886e+01	-1.00073654e-04-2.71139041e-05i
2.30432060e+01	5.28737738e-05-5.41086255e-05i
2.31058234e+01	-2.64528880e-05+6.07923416e-06i
2.31684408e+01	2.12779675e-04-5.89469048e-05i
2.32310582e+01	-5.12485650e-05+1.56033709e-04i
2.32936756e+01	-2.27707932e-04+1.14533605e-04i
2.33562930e+01	2.60545385e-06-1.96658848e-04i
2.34189105e+01	1.26766152e-04-3.17722556e-05i
2.34815279e+01	-8.32072871e-06+4.90621398e-05i
2.35441453e+01	-5.87029995e-05-1.98143339e-05i
2.36067627e+01	-1.79927671e-05-7.97371896e-05i
2.36693801e+01	1.60556632e-04+5.00254972e-05i
2.37319975e+01	-3.78532957e-05+1.56036606e-04i
2.37946149e+01	-1.09242625e-04-1.62651859e-04i
2.38572323e+01	7.26501369e-05-1.70355013e-05i
2.39198497e+01	8.49421317e-05+1.55866201e-04i
2.39824671e+01	-1.71815754e-04+2.29820816e-06i
2.40450845e+01	-5.77011296e-05-1.86504185e-04i
2.41077019e+01	1.54166869e-04+1.79094353e-05i
2.41703193e+01	1.08131588e-05+1.59335637e-04i
2.42329368e+01	-8.28954571e-05-1.41442456e-04i
2.42955542e+01	1.11970646e-04+1.00697484e-06i
2.43581716e+01	-5.30119644e-05+7.51082018e-05i
2.44207890e+01	-3.44490175e-05-2.44913651e-05i
2.44834064e+01	4.11916428e-06+5.15436016e-05i
2.45460238e+01	-1.56140106e-05-5.48995069e-05i
2.46086412e+01	2.62525365e-05-9.33150335e-05i
2.46712586e+01	5.88858679e-05+6.64865944e-05i
2.47338760e+01	6.69470120e-06+6.48921376e-06i
2.47964934e+01	-5.08857430e-05+2.65716798e-05i
2.48591108e+01	7.80541750e-05+8.80414187e-05i
2.49217282e+01	-1.40182837e-04+3.95874638e-05i
2.49843456e+01	-2.76373802e-05-1.90805132e-04i
2.50469631e+01	2.63359455e-05-3.05497272e-05i
2.51095805e+01	1.06028670e-04+5.00780622e-05i
2.51721979e+01	-8.66451941e-05-3.00213523e-06i
2.52348153e+01	1.37258949e-04+5.44554776e-05i
2.52974327e+01	2.01098065e-05+3.64833368e-06i
2.53600501e+01	-1.76960866e-04+4.75852311e-05i
2.54226675e+01	-2.05005843e-05-1.18541266e-04i
2.54852849e+01	1.30841025e-04+9.02953413e-05i
2.55479023e+01	-6.32622286e-05-2.09106777e-05i
2.56105197e+01	1.24312781e-05-5.50657651e-05i
2.56731371e+01	1.14569546e-04-4.42767433e-05i
2.57357545e+01	-1.51984207e-04+2.58773542e-04i
2.57983719e+01	-1.13254519e-04-1.92558129e-04i
2.58609894e+01	2.24123252e-04-9.35053549e-05i
2.59236068e+01	6.42660205e-05+4.21196915e-05i
2.59862242e+01	-1.66065693e-04+2.76201788e-04i
2.60488416e+01	-7.70760520e-05-2.32550080e-04i
2.61114590e+01	1.32153609e-04-7.00653551e-05i
2.61740764e+01	2.08989536e-05+1.78888723e-04i
2.62366938e+01	-8.62026955e-05-1.87170937e-04i
2.62993112e+01	3.35940887e-05+1.08063103e-04i
2.63619286e+01	5.78351359e-05+6.55463063e-05i
2.64245460e+01	-1.52832662e-05-8.49226442e-05i
2.64871634e+01	-1.08768078e-04-2.15466329e-05i
2.65497808e+01	5.15204519e-05+4.85107530e-05i
2.66123982e+01	4.05573294e-05-2.48969845e-05i
2.66750157e+01	2.24860231e-05+4.38885656e-05i
2.67376331e+01	-9.90329168e-05-1.34390441e-04i
2.68002505e+01	8.31083485e-05+3.04604474e-05i
2.68628679e+01	1.27218537e-04+1.94340302e-04i
2.69254853e+01	-2.22219214e-04+1.37885843e-06i
2.69881027e+01	-8.81029302e-05-2.21956635e-04i
2.70507201e+01	2.33385675e-04-4.92525683e-05i
2.71133375e+01	5.35598962e-05+2.79258713e-04i
2.71759549e+01	-3.15193800e-04-9.70281728e-05i
2.72385723e+01	1.70748546e-04-2.53283813e-04i
2.73011897e+01	1.95856406e-04+2.16067137e-04i
2.73638071e+01	-2.13821333e-04+1.43176766e-04i
2.74264245e+01	1.92539577e-05-2.53379662e-04i
2.74890420e+01	9.18914956e-05+9.86727968e-05i
2.75516594e+01	-5.51449510e-05+8.63311266e-05i
2.76142768e+01	-8.37360340e-05-1.43883368e-04i
2.76768942e+01	1.46090328e-04+1.03796494e-04i
2.77395116e+01	-4.63725598e-05-1.46991600e-05i
2.78021290e+01	-9.39696961e-05-1.30995744e-05i
2.78647464e+01	1.58635974e-04+1.25734902e-06i
2.79273638e+01	-1.92781505e-04+6.29980605e-05i
2.79899812e+01	3.31696379e-05-1.57120916e-04i
2.80525986e+01	1.26537268e-04+1.25245611e-04i
2.81152160e+01	-9.14784217e-05-2.10755660e-05i
2.81778334e+01	1.51416266e-05-1.78619072e-04i
2.82404508e+01	7.88876988e-05+2.01717170e-04i
2.83030683e+01	-2.89635223e-05-2.19608944e-06i
2.83656857e+01	-1.61473669e-05-3.98717318e-05i
2.84283031e+01	3.66354886e-05+1.47994631e-04i
2.84909205e+01	-2.66788285e-04-2.21708404e-04i
2.85535379e+01	2.95245778e-04-8.07500593e-05i
2.86161553e+01	-1.58259673e-06+2.84288582e-04i
2.86787727e+01	-1.34261025e-04-4.99479773e-05i
2.87413901e+01	2.75748226e-05-2.03646742e-04i
2.88040075e+01	3.85531574e-05+9.78425268e-05i
2.88666249e+01	1.34183149e-05+1.28381500e-04i
2.89292423e+01	9.73858389e-06-8.40676689e-05i
2.89918597e+01	-1.42861888e-04-4.70188229e-05i
2.90544771e+01	1.06865555e-04-6.78257315e-05i
2.91170946e+01	1.07705920e-04+1.45962615e-04i
2.91797120e+01	-1.26281898e-04+1.05692867e-04i
2.92423294e+01	-6.42414397e-05-2.82682030e-04i
2.93049468e+01	8.73575754e-05+6.13602811e-05i
2.93675642e+01	4.84236837e-05+1.01674022e-04i
2.94301816e+01	-6.40260537e-05+2.54600494e-05i
2.94927990e+01	-2.72058866e-05-1.51821203e-04i
2.95554164e+01	1.67209006e-04+7.27845550e-05i
2.96180338e+01	-3.07983399e-05+1.19746535e-04i
2.96806512e+01	-2.78300392e-04+7.95583319e-07i
2.97432686e+01	1.74655501e-04-1.94118762e-04i
2.98058860e+01	7.38641165e-05+1.04422118e-04i
2.98685034e+01	-1.18704259e-04-2.72815747e-06i
2.99311209e+01	7.08990308e-05-3.49859992e-05i
2.99937383e+01	7.32210000e-06+2.43954347e-05i
3.00563557e+01	1.76567109e-05+4.29482499e-05i
3.01189731e+01	-9.39900186e-05+6.05210167e-05i
3.01815905e+01	-2.05133159e-05-1.62351038e-04i
3.02442079e+01	1.29863660e-04+4.79201824e-05i
3.03068253e+01	-9.68800040e-05+9.20804663e-05i
3.03694427e+01	-2.49871081e-05-1.18013431e-04i
3.04320601e+01	1.23348975e-04-3.32786670e-05i
3.04946775e+01	-4.59599252e-05+7.75509454e-05i
3.05572949e+01	-9.41820229e-06+7.34151896e-05i
3.06199123e+01	-4.31562838e-06-2.76192692e-06i
3.06825297e+01	-9.09615236e-05-1.40347426e-04i
3.07451472e+01	9.91429515e-05+7.05882187e-05i
3.08077646e+01	-3.13466623e-05-4.09980076e-05i
3.08703820e+01	5.22839107e-05-1.15122498e-05i
3.09329994e+01	1.55670895e-05+1.40104487e-04i
3.09956168e+01	-1.20076557e-04-1.15241107e-04i
3.10582342e+01	7.33420133e-05+5.68391331e-05i
3.11208516e+01	-1.44650303e-05-6.85494853e-05i
3.11834690e+01	1.23130082e-05-5.10101241e-06i
3.12460864e+01	1.75983246e-05+3.80639761e-05i
3.13087038e+01	8.31553798e-06+2.58001553e-05i
3.13713212e+01	-3.39662444e-05-2.42765027e-05i
3.14339386e+01	2.27832233e-05+5.67773672e-05i
3.14965560e+01	-1.58703306e-05-6.14157795e-05i
3.15591735e+01	-4.18042537e-05-4.22180528e-05i
3.16217909e+01	6.15544585e-05+4.10110353e-05i
3.16844083e+01	-4.30811633e-05+1.00595385e-04i
3.17470257e+01	4.99988921e-05-1.30723958e-04i
3.18096431e+01	8.56284654e-06+3.27600480e-05i
3.18722605e+01	-1.11394437e-04+3.37921953e-05i
3.19348779e+01	4.16651819e-05-4.91596045e-05i
3.19974953e+01	6.26702710e-05+5.67791424e-05i
3.20601127e+01	-5.42474945e-05-5.02306909e-05i
3.21227301e+01	-1.22534484e-05-5.67388238e-05i
3.21853475e+01	5.86812560e-05+1.66328289e-05i
3.22479649e+01	4.26999340e-05+1.20932512e-04i
3.23105823e+01	-4.04901552e-05-4.62208177e-05i
3.23731997e+01	-5.81722736e-05-3.59655006e-05i
3.24358172e+01	2.98036401e-05+5.78790533e-05i
3.24984346e+01	-7.81397230e-05-9.81218729e-05i
3.25610520e+01	1.48345315e-04+2.59173748e-05i
3.26236694e+01	-1.98595673e-05+4.49602780e-05i
3.26862868e+01	-4.43705437e-05+9.03317199e-06i
3.27489042e+01	-2.41111351e-06-4.59535418e-06i
3.28115216e+01	-2.09523605e-05-7.54286069e-06i
3.28741390e+01	-5.23158063e-05+2.79247289e-05i
3.29367564e+01	9.11108791e-05-1.58510228e-04i
3.29993738e+01	9.18792356e-05+1.46928077e-04i
3.30619912e+01	-1.75852064e-04+2.63884200e-05i
3.31246086e+01	1.88063604e-05-7.99026138e-05i
3.31872260e+01	1.27090654e-04+4.27033512e-05i
3.32498435e+01	-1.13459890e-04-5.04777070e-05i
3.33124609e+01	1.96917196e-05+6.00289554e-05i
3.33750783e+01	-8.28301411e-06-5.97140424e-06i
3.34376957e+01	4.05264681e-05-7.26741899e-05i
3.35003131e+01	2.84547947e-07+7.87698815e-05i
3.35629305e+01	-4.90049157e-05-3.96150273e-05i
3.36255479e+01	3.47527960e-05-1.62559749e-05i
3.36881653e+01	1.10972619e-05+6.75474463e-05i
3.37507827e+01	-2.60357432e-07-6.46679454e-05i
3.38134001e+01	-3.27065520e-05+9.84057176e-06i
3.38760175e+01	6.97854392e-05+5.09568616e-05i
3.39386349e+01	-1.86486433e-05+2.12864630e-06i
3.40012523e+01	-1.43732331e-04-2.01753470e-05i
3.40638698e+01	1.42847054e-04-9.93530980e-05i
3.41264872e+01	-1.80234063e-07+1.70337258e-04i
3.41891046e+01	-9.58401213e-05-1.18693364e-04i
3.42517220e+01	1.25175189e-04+4.99636370e-06i
3.43143394e+01	2.05217954e-05+6.17530536e-05i
3.43769568e+01	-1.87177907e-04+7.41072222e-05i
3.44395742e+01	5.30412438e-05-1.36062156e-04i
3.45021916e+01	3.25051930e-05+1.47216818e-05i
3.45648090e+01	7.81601157e-06+3.03262746e-06i
3.46274264e+01	4.54066961e-05-7.38394014e-05i
3.46900438e+01	-2.58581914e-05+1.29825131e-04i
3.47526612e+01	-3.45950350e-05+3.40482241e-05i
3.48152786e+01	-1.07617305e-05-1.08279949e-04i
3.48778961e+01	3.63051031e-05-1.10293229e-05i
3.49405135e+01	-1.67576732e-06-2.32119112e-05i
3.50031309e+01	5.74020839e-05+1.37686998e-04i
3.50657483e+01	-1.14425959e-04-4.73411096e-05i
3.51283657e+01	5.91431027e-05-5.26655902e-05i
3.51909831e+01	3.80260576e-05+5.62258383e-05i
3.52536005e+01	-1.72719674e-04-7.55169900e-06i
3.53162179e+01	1.59786218e-04-1.22083708e-04i
3.53788353e+01	3.72622121e-05+7.07461628e-05i
3.54414527e+01	-5.14775535e-05+9.59690256e-05i
3.55040701e+01	-6.99517457e-05+8.14576898e-06i
3.55666875e+01	1.61660671e-05-2.13218034e-04i
3.56293049e+01	1.40738941e-04+1.82111309e-04i
3.56919224e+01	-1.54904833e-04+9.57321370e-06i
3.57545398e+01	4.95473674e-06-8.79462264e-05i
3.58171572e+01	6.17845115e-05+4.65350070e-06i
3.58797746e+01	-1.31075175e-06+1.39499371e-06i
3.59423920e+01	3.09471572e-05+5.61018312e-05i
3.60050094e+01	-3.11212968e-05+1.64308498e-05i
3.60676268e+01	-7.33689882e-05-2.65705828e-05i
3.61302442e+01	5.54124034e-05-4.80954431e-05i
3.61928616e+01	-1.92777045e-05+2.18287927e-05i
3.62554790e+01	3.36874457e-05-7.22544381e-06i
3.63180964e+01	3.09815710e-05+1.36403098e-05i
3.63807138e+01	-6.94010083e-05+6.06028672e-05i
3.64433312e+01	1.24673165e-05-1.16146561e-04i
3.65059487e+01	8.24972962e-05+6.30707904e-05i
3.65685661e+01	-1.07052603e-04+6.13192444e-05i
3.66311835e+01	4.44664225e-05-8.42862313e-05i
3.66938009e+01	-3.60708355e-05+4.10334759e-05i
3.67564183e+01	-5.48439591e-07-2.24096819e-05i
3.68190357e+01	8.51723991e-05+2.09127077e-05i
3.68816531e+01	-1.24762902e-04-2.97084736e-05i
3.69442705e+01	6.72978419e-05+1.80681371e-05i
3.70068879e+01	-4.99454794e-05-1.05474952e-06i
3.70695053e+01	3.38110734e-05-2.05941839e-05i
3.71321227e+01	4.26399484e-05-1.15871311e-05i
3.71947401e+01	-4.98563408e-05-4.40440320e-05i
3.72573575e+01	6.79912115e-05+8.17438889e-05i
3.73199750e+01	-7.59474273e-06+7.88088136e-05i
3.73825924e+01	-1.34763762e-04-1.00905914e-04i
3.74452098e+01	7.40268177e-05-3.96974039e-05i
3.75078272e+01	5.02624868e-05+3.04536701e-05i
3.75704446e+01	-1.58683285e-05+5.01001451e-05i
3.76330620e+01	-8.12937941e-05-9.58376194e-05i
3.76956794e+01	1.13501300e-04+3.66761205e-06i
3.77582968e+01	5.43764908e-05+1.97397074e-04i
3.78209142e+01	-2.35109044e-04-1.52023936e-04i
3.78835316e+01	1.31702115e-04-1.34483300e-04i
3.79461490e+01	7.52872891e-05+2.21422713e-04i
3.80087664e+01	-1.05044783e-04-1.63914390e-05i
3.80713838e+01	3.28524597e-05-1.31640377e-04i
3.81340013e+01	3.64463010e-05+5.18463501e-05i
3.81966187e+01	-7.79818622e-05+6.68588051e-05i
3.82592361e+01	7.47021710e-05-4.73168561e-05i
3.83218535e+01	-2.82854822e-05+1.08379346e-05i
3.83844709e+01	-3.74421001e-05+2.50875723e-05i
3.84470883e+01	3.10878117e-05-7.08358104e-05i
3.85097057e+01	-1.40650520e-05+4.74015191e-05i
3.85723231e+01	-7.94633475e-06-7.42087799e-05i
3.86349405e+01	1.37958517e-04+6.55151639e-05i
3.86975579e+01	-1.51087947e-04+1.03834321e-04i
3.87601753e+01	-4.81710063e-05-1.79815239e-04i
3.88227927e+01	2.09847609e-04+6.23246835e-05i
3.88854101e+01	-1.65145041e-04+1.27687077e-04i
3.89480276e+01	-2.82621514e-05-2.17969083e-04i
3.90106450e+01	1.57230183e-04+1.30773759e-04i
3.90732624e+01	-8.11090330e-05+7.97277931e-05i
3.91358798e+01	-1.46316218e-04-1.30702641e-04i
3.91984972e+01	1.59829451e-04-4.58971316e-05i
3.92611146e+01	1.62348087e-05+8.30384516e-05i
3.93237320e+01	-4.21186949e-05+7.55286609e-06i
3.93863494e+01	-6.49015121e-05-3.51146053e-05i
3.94489668e+01	1.21620606e-04+9.11635244e-06i
3.95115842e+01	-5.39929175e-05+1.33209273e-05i
3.95742016e+01	2.33819991e-05+3.20002915e-05i
3.96368190e+01	-7.45866590e-05+2.34246805e-05i
3.96994364e+01	-2.17913460e-06-1.09106916e-04i
3.97620539e+01	3.38127495e-05+9.94862833e-06i
3.98246713e+01	-3.23232019e-05+5.23322171e-05i
3.98872887e+01	1.61463057e-04-6.71149489e-05i
3.99499061e+01	-1.59409766e-04+7.79001249e-05i
4.00125235e+01	3.92152273e-05+3.56140685e-06i
4.00751409e+01	1.27846421e-05-3.03368510e-05i
4.01377583e+01	-5.03143538e-05-5.59453198e-06i
4.02003757e+01	5.02133547e-05+4.53675997e-05i
4.02629931e+01	-8.36515985e-05-4.83268742e-05i
4.03256105e+01	7.78187289e-05-1.08704113e-04i
4.03882279e+01	5.87153559e-05+1.84032402e-04i
4.04508453e+01	-9.50854015e-05-7.49738266e-05i
4.05134627e+01	1.24311093e-05+1.06816063e-05i
4.05760802e+01	2.32727992e-05-1.15762477e-06i
4.06386976e+01	2.62328660e-05+9.40404707e-06i
4.07013150e+01	-1.19947043e-04-3.70623310e-06i
4.07639324e+01	7.16693767e-05-4.28470258e-05i
4.08265498e+01	3.73539532e-05-1.92416539e-05i
4.08891672e+01	2.01336663e-05+6.86171203e-05i
4.09517846e+01	-7.83433826e-05+3.80850087e-05i
4.10144020e+01	-7.14479164e-07-1.10223637e-04i
4.10770194e+01	6.96571807e-05-3.41752187e-05i
4.11396368e+01	-3.09746372e-07+1.68105957e-04i
4.12022542e+01	-3.17320848e-05-3.75407086e-05i
4.12648716e+01	-1.53399683e-05-7.43767496e-05i
4.13274890e+01	2.77221898e-05+4.37356803e-05i
4.13901064e+01	-9.11218948e-05-5.01806873e-06i
4.14527239e+01	6.10712874e-05-1.29816704e-05i
4.15153413e+01	6.79451637e-05-3.38690802e-05i
4.15779587e+01	-4.60409921e-05+2.27898604e-05i
4.16405761e+01	-4.10470059e-05+2.39663089e-05i
4.17031935e+01	1.18000359e-04+1.55669208e-05i
4.17658109e+01	-1.63151118e-04+3.55317746e-05i
4.18284283e+01	2.96539971e-05-1.32384958e-04i
4.18910457e+01	6.72043109e-05+1.12082510e-04i
4.19536631e+01	6.02445163e-06-1.39112248e-04i
4.20162805e+01	5.26936149e-05+1.30497149e-04i
4.20788979e+01	-1.56861517e-04+3.82649159e-05i
4.21415153e+01	3.55798991e-05-1.14102461e-04i
4.22041327e+01	1.42118577e-04+3.90135102e-05i
4.22667502e+01	-1.52270114e-04+4.41848221e-05i
4.23293676e+01	8.65528640e-06-9.53045251e-05i
4.23919850e+01	1.13683567e-04+4.52405528e-05i
4.24546024e+01	-1.90983528e-05+1.15103760e-04i
4.25172198e+01	-1.36229901e-04-9.24360058e-05i
4.25798372e+01	1.51022710e-05-7.31908360e-05i
4.26424546e+01	1.01922299e-04+5.20496389e-05i
4.27050720e+01	-4.74215069e-05+6.42999425e-05i
4.27676894e+01	-2.08592343e-05-1.16884877e-04i
4.28303068e+01	7.40334892e-05+3.46816498e-05i
4.28929242e+01	-3.61227391e-05-2.67967753e-05i
4.29555416e+01	2.32224916e-05+1.32880946e-04i
4.30181590e+01	-8.41331145e-05-7.68350686e-05i
4.30807765e+01	1.01946211e-04-5.69729999e-05i
4.31433939e+01	-2.05339395e-05+1.60707485e-04i
4.32060113e+01	-1.28388872e-04-1.52246859e-04i
4.32686287e+01	1.21860124e-04-2.56523833e-06i
4.33312461e+01	2.30819266e-05+8.61450135e-05i
4.33938635e+01	-9.58109632e-05-3.74126632e-05i
4.34564809e+01	4.30755095e-05-1.93087001e-05i
4.35190983e+01	-2.90165521e-05+1.30623421e-05i
4.35817157e+01	8.02278823e-05-6.30810221e-05i
4.36443331e+01	-2.26886374e-06+9.79391073e-05i
4.37069505e+01	-4.79261609e-05+1.66685263e-05i
4.37695679e+01	-7.75013337e-05-5.26919001e-05i
4.38321853e+01	5.38652151e-05-5.27072655e-05i
4.38948028e+01	1.17786615e-04+1.17962750e-05i
4.39574202e+01	-7.74926050e-05+9.93671381e-05i
4.40200376e+01	-8.90580070e-05-5.86561232e-05i
4.40826550e+01	8.87889157e-05-2.98597738e-05i
4.41452724e+01	6.46305441e-05-5.04705045e-06i
4.42078898e+01	-9.77591021e-05+9.80409821e-05i
4.42705072e+01	-6.60287003e-05-2.65837114e-05i
4.43331246e+01	7.36474721e-05-1.13350526e-04i
4.43957420e+01	8.84323322e-05+1.11206299e-05i
4.44583594e+01	-6.93446465e-05+1.13396753e-04i
4.45209768e+01	-8.61499287e-05-2.95732697e-05i
4.45835942e+01	1.48467369e-04-9.28287820e-05i
4.46462116e+01	-5.54744250e-05+1.24891979e-04i
4.47088291e+01	-3.12871138e-05-7.71331335e-05i
4.47714465e+01	-4.91608428e-05-9.66759223e-06i
4.48340639e+01	1.63834348e-04-2.89031316e-06i
4.48966813e+01	-3.93788511e-05+8.91465615e-05i
4.49592987e+01	-9.84724429e-05-5.19705989e-05i
4.50219161e+01	-8.93628883e-07-8.12702880e-06i
4.50845335e+01	6.50281774e-05+1.26962582e-05i
4.51471509e+01	-6.28749526e-05+1.59901728e-05i
4.52097683e+01	6.15556987e-05-1.02535853e-04i
4.52723857e+01	-1.48905056e-05+5.55918961e-05i
4.53350031e+01	5.75211492e-06-3.54161943e-05i
4.53976205e+01	1.06605115e-04+1.17473685e-04i
4.54602379e+01	-1.79260496e-04+2.20954675e-07i
4.55228554e+01	5.27021540e-05-8.91550481e-05i
4.55854728e+01	-1.27328334e-05+4.30329245e-05i
4.56480902e+01	6.35159143e-05-9.03572225e-05i
4.57107076e+01	1.08330443e-05+1.10966294e-04i
4.57733250e+01	-1.01230360e-04+1.09334472e-05i
4.58359424e+01	6.01260088e-05-7.13208623e-05i
4.58985598e+01	1.47128187e-05+4.13109877e-05i
4.59611772e+01	-4.06356306e-05+2.50558082e-05i
4.60237946e+01	-2.31967363e-05-6.34988883e-05i
4.60864120e+01	8.01239934e-05-3.42383795e-06i
4.61490294e+01	-7.95125645e-05+6.00961017e-05i
4.62116468e+01	-5.19577655e-06-5.74665190e-05i
4.62742642e+01	1.06211278e-04+8.95403962e-06i
4.63368817e+01	-1.10716263e-04+4.59856916e-06i
4.63994991e+01	2.91401977e-05-6.40848176e-05i
4.64621165e+01	1.01891943e-04+1.21636264e-04i
4.65247339e+01	-1.00362312e-04-2.52534209e-05i
4.65873513e+01	1.68493093e-05-9.31450993e-05i
4.66499687e+01	5.57980527e-05+1.03685503e-04i
4.67125861e+01	-8.17501773e-05+2.05280008e-05i
4.67752035e+01	-6.71473025e-05-6.51029458e-05i
4.68378209e+01	1.27865261e-04-7.25637218e-05i
4.69004383e+01	3.46924603e-05+8.01630406e-05i
4.69630557e+01	-5.64942957e-05+3.96177839e-05i
4.70256731e+01	-5.34748063e-05-3.98558404e-05i
4.70882905e+01	4.23421420e-05-4.89081865e-05i
4.71509080e+01	7.78857349e-05+1.20125288e-04i
4.72135254e+01	-1.16097942e-04-2.32225656e-05i
4.72761428e+01	-2.53560378e-05-1.14142046e-04i
4.73387602e+01	6.86672246e-05+3.27976000e-05i
4.74013776e+01	3.00555689e-05+9.61804913e-05i
4.74639950e+01	-6.51459977e-05-1.17580359e-04i
4.75266124e+01	8.30873521e-05+3.21246693e-05i
4.75892298e+01	-4.77566965e-05+4.07720666e-05i
4.76518472e+01	2.00340339e-06-1.56400927e-05i
4.77144646e+01	-1.77499774e-05+3.98657122e-05i
4.77770820e+01	-2.96782413e-05-9.11256890e-05i
4.78396994e+01	1.44435924e-04+9.88674325e-05i
4.79023168e+01	-1.77558457e-04-5.17322397e-05i
4.79649343e+01	-9.28976637e-06-6.37562160e-05i
4.80275517e+01	1.84520528e-04+1.62943700e-05i
4.80901691e+01	6.80406476e-06+9.57265401e-05i
4.81527865e+01	-1.32637959e-04+3.76389528e-05i
4.82154039e+01	-8.67809084e-05-1.24298337e-04i
4.82780213e+01	1.51443717e-04+2.32014334e-05i
4.83406387e+01	3.14584636e-05+2.62767309e-05i
4.84032561e+01	-1.06243607e-04+8.48403390e-06i
4.84658735e+01	2.72163665e-05-1.72314775e-05i
4.85284909e+01	1.25465337e-05+2.29631368e-05i
4.85911083e+01	-2.01514403e-06-6.34810341e-05i
4.86537257e+01	5.83226329e-06+5.45644396e-05i
4.87163431e+01	-4.15633723e-05-1.85971146e-05i
4.87789606e+01	9.05722984e-05-3.94303136e-05i
4.88415780e+01	1.74452211e-05+1.27833597e-04i
4.89041954e+01	-1.77041550e-04+1.55916649e-05i
4.89668128e+01	4.18563492e-05-2.03971929e-04i
4.90294302e+01	1.34065231e-04+8.35917088e-05i
4.90920476e+01	-8.27569416e-05+8.11731572e-05i
4.91546650e+01	-8.14095764e-05-9.20177130e-05i
4.92172824e+01	1.33411737e-04-1.24445019e-05i
4.92798998e+01	1.10472101e-05+4.30026736e-05i
4.93425172e+01	-5.52052630e-05+1.20498350e-05i
4.94051346e+01	8.79442841e-06+8.96375812e-06i
4.94677520e+01	-2.99082644e-05-1.36538254e-05i
4.95303694e+01	1.13401723e-05+1.19705528e-05i
4.95929869e+01	-3.44327983e-06-2.90248059e-05i
4.96556043e+01	1.54555912e-05-2.29838741e-05i
4.97182217e+01	-2.42531502e-05+1.06234505e-06i
4.97808391e+01	9.13668630e-05+3.48737243e-05i
4.98434565e+01	-5.04243847e-05+7.87528659e-06i
4.99060739e+01	-9.91069099e-06-2.26752950e-05i
4.99686913e+01	-6.65139594e-06+9.63022925e-05i
