# Supplementary material for: Observation of angular momentum transfer among crystal lattice modes
Source: Nat Phys. 2026 May 12;22(7):1100–6. doi: 10.1038/s41567-026-03274-8 (PMC13423836; doi:10.1038/s41567-026-03274-8)
Supplement: Supplementary file 13 — Source data for Extended Data Fig. 4a–m. [file 41567_2026_3274_MOESM13_ESM.zip › extended_fig4k_Eg_trajectory_LCP-THz.txt]

Vectorial trajectory of Eg phonon for LCP THz excitation
Q^R at probe 45 (a.u.)	Q^R at probe 0 (a.u.)
4.08243385e-05	5.50747219e-04
1.65241878e-04	4.89897870e-04
2.69890048e-04	4.00865198e-04
3.47531359e-04	2.90976592e-04
3.93118934e-04	1.68975370e-04
4.04149745e-04	4.43211143e-05
3.80814804e-04	-7.35568336e-05
3.25936183e-04	-1.75993254e-04
2.44697688e-04	-2.55750226e-04
1.44192466e-04	-3.07557483e-04
3.28253011e-05	-3.28487984e-04
-8.03812048e-05	-3.18140236e-04
-1.86519896e-04	-2.78614637e-04
-2.77512260e-04	-2.14287831e-04
-3.46743981e-04	-1.31405452e-04
-3.89571886e-04	-3.75282687e-05
-4.03662065e-04	5.91214625e-05
-3.89132936e-04	1.50358689e-04
-3.48493133e-04	2.28721118e-04
-2.86381046e-04	2.88084791e-04
-2.09129143e-04	3.24158824e-04
-1.24190703e-04	3.34818694e-04
-3.94778666e-05	3.20250974e-04
3.73327490e-05	2.82898274e-04
9.94679955e-05	2.27209868e-04
1.41643070e-04	1.59219889e-04
1.60513642e-04	8.59894783e-05
1.54956685e-04	1.49608897e-05
1.26155858e-04	-4.67208643e-05
7.74837571e-05	-9.28602708e-05
1.41905955e-05	-1.18780837e-04
-5.70746438e-05	-1.21761940e-04
-1.28870044e-04	-1.01304039e-04
-1.93641913e-04	-5.91976088e-05
-2.44422672e-04	6.12277364e-07
-2.75484862e-04	7.23563933e-05
-2.82893695e-04	1.48940677e-04
-2.64908529e-04	2.22573457e-04
-2.22195876e-04	2.85468053e-04
-1.57832106e-04	3.30560943e-04
-7.70916159e-05	3.52183319e-04
1.29655128e-05	3.46626710e-04
1.04075006e-04	3.12551224e-04
1.87472645e-04	2.51197350e-04
2.54663523e-04	1.66378048e-04
2.98191792e-04	6.42460449e-05
3.12344932e-04	-4.71499269e-05
2.93730578e-04	-1.58488057e-04
2.41673212e-04	-2.59927823e-04
1.58391868e-04	-3.41935868e-04
4.89373878e-05	-3.96115968e-04
-7.91127295e-05	-4.15973580e-04
-2.16183695e-04	-3.97549088e-04
-3.51419768e-04	-3.39862985e-04
-4.73533873e-04	-2.45130232e-04
-5.71724381e-04	-1.18718884e-04
-6.36585677e-04	3.11516599e-05
-6.60937676e-04	1.93956258e-04
-6.40504036e-04	3.57616687e-04
-5.74379283e-04	5.09406751e-04
-4.65240530e-04	6.36941463e-04
-3.19278965e-04	7.29173335e-04
-1.45848189e-04	7.77316198e-04
4.31508848e-05	7.75620727e-04
2.34107233e-04	7.21935750e-04
4.12698953e-04	6.18004771e-04
5.64980030e-04	4.69466942e-04
6.78471391e-04	2.85554333e-04
7.43170621e-04	7.85011425e-05
7.52399096e-04	-1.37296451e-04
7.03416235e-04	-3.46310633e-04
5.97747172e-04	-5.33027066e-04
4.41191483e-04	-6.83118757e-04
2.43504743e-04	-7.84558550e-04
1.77700695e-05	-8.28583038e-04
-2.20498773e-04	-8.10430496e-04
-4.54459442e-04	-7.29791430e-04
-6.67167916e-04	-5.90931459e-04
-8.42838730e-04	-4.02470828e-04
-9.68042872e-04	-1.76831105e-04
-1.03275083e-03	7.06145714e-05
-1.03113869e-03	3.22627892e-04
-9.62092168e-04	5.61349513e-04
-8.29365606e-04	7.69608716e-04
-6.41378891e-04	9.32200080e-04
-4.10662790e-04	1.03702984e-03
-1.52990189e-04	1.07604337e-03
1.13744720e-04	1.04586107e-03
3.70817342e-04	9.48071163e-04
6.00037811e-04	7.89154039e-04
7.85087930e-04	5.80040470e-04
9.12728718e-04	3.35334162e-04
9.73786450e-04	7.22551243e-05
9.63841311e-04	-1.90617887e-04
8.83565037e-04	-4.34711642e-04
7.38680428e-04	-6.42826425e-04
5.39544409e-04	-8.00403891e-04
3.00385138e-04	-8.96598133e-04
3.82502840e-05	-9.25068004e-04
-2.28254141e-04	-8.84429932e-04
-4.80338716e-04	-7.78336442e-04
-7.00414801e-04	-6.15174417e-04
-8.73382682e-04	-4.07406532e-04
-9.87725757e-04	-1.70606946e-04
-1.03632793e-03	7.77338899e-05
-1.01695282e-03	3.19542504e-04
-9.32349853e-04	5.37530216e-04
-7.89981165e-04	7.16489361e-04
-6.01392966e-04	8.44417542e-04
-3.81282536e-04	9.13383199e-04
-1.46335629e-04	9.20066356e-04
8.60732666e-05	8.65934193e-04
2.99215127e-04	7.57040148e-04
4.78270178e-04	6.03465202e-04
6.11422675e-04	4.18448450e-04
6.90702102e-04	2.17278789e-04
7.12507054e-04	1.60384732e-05
6.77773859e-04	-1.69699073e-04
5.91780850e-04	-3.26111447e-04
4.63608628e-04	-4.42208923e-04
3.05304391e-04	-5.10668435e-04
1.30822116e-04	-5.28353271e-04
-4.51718180e-05	-4.96477826e-04
-2.08527545e-04	-4.20406173e-04
-3.46772973e-04	-3.09103539e-04
-4.50111455e-04	-1.74288649e-04
-5.12174084e-04	-2.93598880e-05
-5.30465791e-04	1.11812760e-04
-5.06470421e-04	2.36126597e-04
-4.45408880e-04	3.32409649e-04
-3.55673860e-04	3.92408417e-04
-2.47992196e-04	4.11514176e-04
-1.34389118e-04	3.89163863e-04
-2.70457772e-05	3.28878997e-04
6.28492620e-05	2.37936802e-04
1.26152953e-04	1.26699304e-04
1.56631370e-04	7.65589213e-06
1.51556072e-04	-1.05739720e-04
1.11978051e-04	-2.00338288e-04
4.26517291e-05	-2.64559068e-04
-4.83881862e-05	-2.89537080e-04
-1.50563652e-04	-2.70049646e-04
-2.51742697e-04	-2.05135274e-04
-3.39396709e-04	-9.83427032e-05
-4.01824719e-04	4.24215301e-05
-4.29335906e-04	2.05444771e-04
-4.15282805e-04	3.76122509e-04
-3.56848302e-04	5.38166420e-04
-2.55508592e-04	6.75010322e-04
-1.17120485e-04	7.71298519e-04
4.83872530e-05	8.14330589e-04
2.27705117e-04	7.95336590e-04
4.05169700e-04	7.10467112e-04
5.64048835e-04	5.61403071e-04
6.87983059e-04	3.55519049e-04
7.62464688e-04	1.05569311e-04
7.76228583e-04	-1.71095563e-04
7.22431879e-04	-4.53734145e-04
5.99513494e-04	-7.19757875e-04
4.11647323e-04	-9.46498439e-04
1.68734007e-04	-1.11306200e-03
-1.14087374e-04	-1.20212169e-03
-4.17387141e-04	-1.20149999e-03
-7.18793162e-04	-1.10540451e-03
-9.94645029e-04	-9.15204437e-04
-1.22183159e-03	-6.39668198e-04
-1.37966982e-03	-2.94623473e-04
-1.45167466e-03	9.79541702e-05
-1.42707316e-03	5.11372067e-04
-1.30193140e-03	9.16075807e-04
-1.07978982e-03	1.28179775e-03
-7.71737803e-04	1.57984025e-03
-3.95901044e-04	1.78531973e-03
2.36391368e-05	1.87919612e-03
4.58429844e-04	1.84992357e-03
8.77627626e-04	1.69458383e-03
1.25023561e-03	1.41939988e-03
1.54743160e-03	1.03957297e-03
1.74481001e-03	5.78437097e-04
1.82436227e-03	6.59775273e-05
1.77603559e-03	-4.63190048e-04
1.59873849e-03	-9.72239342e-04
1.30070077e-03	-1.42477829e-03
8.99143032e-04	-1.78752395e-03
4.19263098e-04	-2.03280625e-03
-1.07400857e-04	-2.14070855e-03
-6.45121154e-04	-2.10067706e-03
-1.15649450e-03	-1.91246859e-03
-1.60513687e-03	-1.58635416e-03
-1.95835976e-03	-1.14255123e-03
-2.18962580e-03	-6.09915299e-04
-2.28059462e-03	-2.39783676e-05
-2.22259780e-03	5.75527944e-04
-2.01742262e-03	1.14748581e-03
-1.67733471e-03	1.65233506e-03
-1.22432696e-03	2.05492935e-03
-6.88640546e-04	2.32709096e-03
-1.06659866e-04	2.44967170e-03
4.81667582e-04	2.41396307e-03
1.03569776e-03	2.22234720e-03
1.51703036e-03	1.88813684e-03
1.89230255e-03	1.43461387e-03
2.13562483e-03	8.93336569e-04
2.23047377e-03	3.01841764e-04
2.17089580e-03	-2.99086159e-04
1.96192877e-03	-8.68373844e-04
1.61920676e-03	-1.36762256e-03
1.16777657e-03	-1.76385379e-03
6.40214695e-04	-2.03183104e-03
7.41879299e-05	-2.15578482e-03
-4.90356022e-04	-2.13041460e-03
-1.01415273e-03	-1.96109736e-03
-1.46151253e-03	-1.66329437e-03
-1.80291746e-03	-1.26120991e-03
-2.01712497e-03	-7.85813284e-04
-2.09261842e-03	-2.72384782e-04
-2.02829587e-03	2.42218188e-04
-1.83334913e-03	7.22357995e-04
-1.52634898e-03	1.13625705e-03
-1.13361532e-03	1.45827638e-03
-6.87007992e-04	1.67065853e-03
-2.21319538e-04	1.76460540e-03
2.28517514e-04	1.74061723e-03
6.30182191e-04	1.60807916e-03
9.56453246e-04	1.38414384e-03
1.18723424e-03	1.09201567e-03
1.31095468e-03	7.58790434e-04
1.32523860e-03	4.13039675e-04
1.23679294e-03	8.23481925e-05
1.06053352e-03	-2.08984951e-04
8.18030150e-04	-4.41887552e-04
5.35409627e-04	-6.03935526e-04
2.40901203e-04	-6.90138438e-04
-3.77606201e-05	-7.03029498e-04
-2.75848683e-04	-6.52061408e-04
-4.53850855e-04	-5.52370692e-04
-5.59178216e-04	-4.23029060e-04
-5.87221815e-04	-2.84946284e-04
-5.41662109e-04	-1.58620733e-04
-4.34000138e-04	-6.19484766e-05
-2.82347869e-04	-8.29805249e-06
-1.09581148e-04	-5.03582970e-06
5.89832367e-05	-5.26479745e-05
1.98179979e-04	-1.44552513e-04
2.85623013e-04	-2.67633204e-04
3.04126614e-04	-4.03461141e-04
2.43690947e-04	-5.30105814e-04
1.02856572e-04	-6.24380501e-04
-1.10716338e-04	-6.64322377e-04
-3.80523158e-04	-6.31679884e-04
-6.82349668e-04	-5.14171487e-04
-9.86195573e-04	-3.07292281e-04
-1.25884330e-03	-1.54774468e-05
-1.46686644e-03	3.47517953e-04
-1.57982605e-03	7.59098647e-04
-1.57337662e-03	1.18917049e-03
-1.43200087e-03	1.60226913e-03
-1.15111327e-03	1.96032858e-03
-7.38316450e-04	2.22587945e-03
-2.13658364e-04	2.36541920e-03
3.91182070e-04	2.35266962e-03
1.03476525e-03	2.17143336e-03
1.66871077e-03	1.81778169e-03
2.24127586e-03	1.30135007e-03
2.70142929e-03	6.45583127e-04
3.00310489e-03	-1.13148644e-04
3.10929022e-03	-9.27547488e-04
2.99560512e-03	-1.74239600e-03
2.65305204e-03	-2.49837948e-03
2.08967510e-03	-3.13645330e-03
1.33094266e-03	-3.60242910e-03
4.18764912e-04	-3.85142226e-03
-5.90835458e-04	-3.85179928e-03
-1.63127181e-03	-3.58828929e-03
-2.62993112e-03	-3.06397782e-03
-3.51338242e-03	-2.30097945e-03
-4.21287311e-03	-1.33968346e-03
-4.66969373e-03	-2.36576142e-04
-4.83998757e-03	9.39243904e-04
-4.69861185e-03	2.11063410e-03
-4.24171880e-03	3.19774404e-03
-3.48781590e-03	4.12373364e-03
-2.47717638e-03	4.82044587e-03
-1.26959698e-03	5.23359852e-03
5.93709916e-05	5.32708497e-03
1.42346859e-03	5.08603336e-03
2.73169962e-03	4.51836167e-03
3.89478948e-03	3.65467783e-03
4.83165007e-03	2.54649971e-03
5.47535755e-03	1.26290027e-03
5.77817865e-03	-1.14191730e-04
5.71524677e-03	-1.49569659e-03
5.28658847e-03	-2.79167097e-03
4.51732499e-03	-3.91770331e-03
3.45601438e-03	-4.80092864e-03
2.17124525e-03	-5.38519854e-03
7.46731998e-04	-5.63500484e-03
-7.24718025e-04	-5.53785077e-03
-2.14790266e-03	-5.10488536e-03
-3.43206953e-03	-4.36975460e-03
-4.49737400e-03	-3.38576634e-03
-5.28044623e-03	-2.22160243e-03
-5.73863358e-03	-9.55930391e-04
-5.85259180e-03	3.28642939e-04
-5.62703310e-03	1.55177909e-03
-5.08959123e-03	2.64126790e-03
-4.28792033e-03	3.53806111e-03
-3.28529159e-03	4.20007267e-03
-2.15507848e-03	4.60444640e-03
-9.74614329e-04	4.74812587e-03
1.81041219e-04	4.64671142e-03
1.24488469e-03	4.33174212e-03
2.16279987e-03	3.84668242e-03
2.89702387e-03	3.24201210e-03
3.42795961e-03	2.56990177e-03
3.75419835e-03	1.87899700e-03
3.89078358e-03	1.20982734e-03
3.86591421e-03	5.91300710e-04
3.71643666e-03	3.86430864e-05
3.48259780e-03	-4.46993737e-04
3.20261036e-03	-8.77196930e-04
2.90761256e-03	-1.27334475e-03
2.61757819e-03	-1.66233083e-03
2.33865317e-03	-2.07139456e-03
2.06226519e-03	-2.52260562e-03
1.76618402e-03	-3.02761592e-03
1.41751573e-03	-3.58330223e-03
9.77411358e-04	-4.16887063e-03
4.07078111e-04	-4.74488438e-03
-3.25482003e-04	-5.25451355e-03
-1.23869905e-03	-5.62710216e-03
-2.33137809e-03	-5.78392178e-03
-3.57809792e-03	-5.64574902e-03
-4.92672235e-03	-5.14168987e-03
-6.29852843e-03	-4.21849659e-03
-7.59124416e-03	-2.84950201e-03
-8.68503127e-03	-1.04224697e-03
-9.45116839e-03	1.15609166e-03
-9.76290785e-03	3.65624846e-03
-9.50772384e-03	6.32797189e-03
-8.59996207e-03	9.00499534e-03
-6.99276730e-03	1.14938738e-02
-4.68811894e-03	1.35863392e-02
-1.74386021e-03	1.50744848e-02
1.72323616e-03	1.57677755e-02
5.53906794e-03	1.55106298e-02
9.47883360e-03	1.41991489e-02
1.32786604e-02	1.17955118e-02
1.66517696e-02	8.33860945e-03
1.93082937e-02	3.94968018e-03
2.09774757e-02	-1.16799728e-03
2.14306694e-02	-6.73588806e-03
2.05033544e-02	-1.24135225e-02
1.81143073e-02	-1.78178910e-02
1.42801417e-02	-2.25479253e-02
9.12365238e-03	-2.62125933e-02
2.87476815e-03	-2.84607298e-02
-4.13659377e-03	-2.90104436e-02
-1.14958924e-02	-2.76758022e-02
-1.87270327e-02	-2.43885383e-02
-2.53219842e-02	-1.92127339e-02
-3.07751953e-02	-1.23508335e-02
-3.46205514e-02	-4.13988253e-03
-3.64682655e-02	4.96244054e-03
-3.60389112e-02	1.44016850e-02
-3.31918323e-02	2.35592930e-02
-2.79454063e-02	3.17922434e-02
-2.04870849e-02	3.84772016e-02
-1.11717784e-02	4.30562063e-02
-5.07933928e-04	4.50806213e-02
1.08684557e-02	4.42500077e-02
2.22307554e-02	4.04427499e-02
3.28074623e-02	3.37356922e-02
4.18340254e-02	2.44106992e-02
4.86072712e-02	1.29469038e-02
5.25386098e-02	-1.60919909e-06
5.32020689e-02	-1.36418723e-02
5.03733736e-02	-2.70899928e-02
4.40567474e-02	-3.94281625e-02
3.44968377e-02	-4.97670739e-02
2.21741326e-02	-5.73095178e-02
7.78336118e-03	-6.14106416e-02
-7.80440816e-03	-6.16303713e-02
-2.35940311e-02	-5.77738595e-02
-3.85298336e-02	-4.99164967e-02
-5.15663989e-02	-3.84109888e-02
-6.17418432e-02	-2.38751916e-02
-6.82484395e-02	-7.16072829e-03
-7.04954204e-02	1.06961920e-02
-6.81591374e-02	2.85389932e-02
-6.12164738e-02	4.51660292e-02
-4.99584517e-02	5.94120458e-02
-3.49822819e-02	7.02302543e-02
-1.71615962e-02	7.67692144e-02
2.40384311e-03	7.84388754e-02
2.24561309e-02	7.49607013e-02
4.16607132e-02	6.63977622e-02
5.86960755e-02	5.31619715e-02
7.23455480e-02	3.59971818e-02
8.15847979e-02	1.59385428e-02
8.56586770e-02	-5.74977297e-03
8.41416579e-02	-2.76547567e-02
7.69770856e-02	-4.83075532e-02
6.44918419e-02	-6.62830792e-02
4.73846743e-02	-8.02994443e-02
2.66882675e-02	-8.93101703e-02
3.70701035e-03	-9.25825216e-02
-2.00658122e-02	-8.97560708e-02
-4.30461077e-02	-8.08768695e-02
-6.36658356e-02	-6.64042109e-02
-8.04813416e-02	-4.71888383e-02
-9.22755965e-02	-2.44234515e-02
-9.81470207e-02	4.31659421e-04
-9.75783664e-02	2.57431950e-02
-9.04803952e-02	4.98134566e-02
-7.72067616e-02	7.09956756e-02
-5.85384738e-02	8.78081299e-02
-3.56384206e-02	9.90390399e-02
-9.97857348e-03	1.03834738e-01
1.67555512e-02	1.01764642e-01
4.27769017e-02	9.28580839e-02
6.63178345e-02	7.76099367e-02
8.57517025e-02	5.69541355e-02
9.97066192e-02	3.22064224e-02
1.07163350e-01	4.97983378e-03
1.07530279e-01	-2.29215851e-02
1.00689901e-01	-4.96237495e-02
8.70132217e-02	-7.33099712e-02
6.73406390e-02	-9.23460827e-02
4.29302115e-02	-1.05394525e-01
1.53765147e-02	-1.11509339e-01
-1.34946223e-02	-1.10205254e-01
-4.17484647e-02	-1.01495787e-01
-6.74725028e-02	-8.58973989e-02
-8.89073674e-02	-6.43990773e-02
-1.04568465e-01	-3.83991397e-02
-1.13349831e-01	-9.61333260e-03
-1.14602869e-01	2.00396484e-02
-1.08184324e-01	4.85674811e-02
-9.44699549e-02	7.40395540e-02
-7.43326991e-02	9.47190146e-02
-4.90866096e-02	1.09182395e-01
-2.04002067e-02	1.16418487e-01
9.81496566e-03	1.15899547e-01
3.95330402e-02	1.07619769e-01
6.67510168e-02	9.20982482e-02
8.96250505e-02	7.03460628e-02
1.06596468e-01	4.37996147e-02
1.16498825e-01	1.42246854e-02
1.18638584e-01	-1.64022889e-02
1.12843815e-01	-4.60276416e-02
9.94774806e-02	-7.26594868e-02
7.94143253e-02	-9.45028086e-02
5.39828746e-02	-1.10081380e-01
2.48764536e-02	-1.18338163e-01
-5.96073242e-03	-1.18707321e-01
-3.64646992e-02	-1.11152919e-01
-6.45910335e-02	-9.61716723e-02
-8.84529924e-02	-7.47595832e-02
-1.06448944e-01	-4.83447593e-02
-1.17370480e-01	-1.86910243e-02
-1.20483858e-01	1.22210815e-02
-1.15579272e-01	4.23277898e-02
-1.02984644e-01	6.96209912e-02
-8.35430617e-02	9.22830940e-02
-5.85554712e-02	1.08808729e-01
-2.96925794e-02	1.18105105e-01
1.11798294e-03	1.19564307e-01
3.18215342e-02	1.13102745e-01
6.03744163e-02	9.91652373e-02
8.48809148e-02	7.86935879e-02
1.03719789e-01	5.30619491e-02
1.15651919e-01	2.39834714e-02
1.19901894e-01	-6.60533208e-03
1.16208174e-01	-3.66746197e-02
1.04838591e-01	-6.42368458e-02
8.65703347e-02	-8.74788481e-02
6.26359493e-02	-1.04881571e-01
3.46391566e-02	-1.15319491e-01
4.44633162e-03	-1.18133231e-01
-2.59389554e-02	-1.13170695e-01
-5.45098191e-02	-1.00794209e-01
-7.93893540e-02	-8.18534269e-02
-9.89544376e-02	-5.76260883e-02
-1.11941842e-01	-2.97307973e-02
-1.17529708e-01	-1.78649434e-05
-1.15389128e-01	2.95543628e-02
-1.05702645e-01	5.70493598e-02
-8.91487032e-02	8.06797943e-02
-6.68533528e-02	9.89240114e-02
-4.03127149e-02	1.10624015e-01
-1.12915943e-02	1.15058645e-01
1.82948153e-02	1.11987361e-01
4.65081427e-02	1.01662015e-01
7.15144622e-02	8.48061806e-02
9.17038850e-02	6.25637086e-02
1.05794295e-01	3.64202197e-02
1.12912544e-01	8.10298343e-03
1.12647985e-01	-2.05340173e-02
1.05075104e-01	-4.76321338e-02
9.07441024e-02	-7.14491355e-02
7.06403997e-02	-9.04714171e-02
4.61160603e-02	-1.03510095e-01
1.87979774e-02	-1.09774903e-01
-9.52090000e-03	-1.08921336e-01
-3.69999682e-02	-1.01068286e-01
-6.18711326e-02	-8.67853882e-02
-8.25528572e-02	-6.70512795e-02
-9.77507274e-02	-4.31858488e-02
-1.06538138e-01	-1.67612116e-02
-1.08412108e-01	1.05025392e-02
-1.03320909e-01	3.68498543e-02
-9.16621034e-02	6.06031247e-02
-7.42515055e-02	8.02696151e-02
-5.22654976e-02	9.46351152e-02
-2.71608054e-02	1.02838452e-01
-5.77254166e-04	1.04422330e-01
2.57699611e-02	9.93575712e-02
5.02013743e-02	8.80395609e-02
7.11804987e-02	7.12575566e-02
8.74103703e-02	5.01392078e-02
9.79133341e-02	2.60742220e-02
1.02089200e-01	6.22373873e-04
9.97483682e-02	-2.45880221e-02
9.11182051e-02	-4.79645443e-02
7.68226747e-02	-6.80512941e-02
5.78369782e-02	-8.36193682e-02
3.54205009e-02	-9.37415766e-02
1.10327129e-02	-9.78469022e-02
-1.37623316e-02	-9.57515701e-02
-3.73966187e-02	-8.76651327e-02
-5.83974374e-02	-7.41715904e-02
-7.54789962e-02	-5.61871536e-02
-8.76207157e-02	-3.48977005e-02
-9.41274700e-02	-1.16802183e-02
-9.46682846e-02	1.19865500e-02
-8.92914301e-02	3.46164415e-02
-7.84153829e-02	5.48091734e-02
-6.27966615e-02	7.13367584e-02
-4.34769825e-02	8.32177295e-02
-2.17134407e-02	8.97747297e-02
1.10359240e-03	9.06721456e-02
2.35394751e-02	8.59317778e-02
4.42055049e-02	7.59259505e-02
6.18446698e-02	6.13488841e-02
7.54076695e-02	4.31684976e-02
8.41146523e-02	2.25619845e-02
8.74990943e-02	8.39456723e-04
8.54314339e-02	-2.06393894e-02
7.81213821e-02	-4.05502896e-02
6.60991750e-02	-5.76858092e-02
5.01773367e-02	-7.10281478e-02
3.13956936e-02	-7.98089964e-02
1.09533618e-02	-8.35529813e-02
-9.86784326e-03	-8.21023032e-02
-2.97836899e-02	-7.56213862e-02
-4.75864922e-02	-6.45816058e-02
-6.22179250e-02	-4.97273893e-02
-7.28313402e-02	-3.20261014e-02
-7.88399683e-02	-1.26050826e-02
-7.99483268e-02	7.32007200e-03
-7.61652414e-02	2.65214413e-02
-6.77980385e-02	4.38341894e-02
-5.54286292e-02	5.82268558e-02
-3.98732904e-02	6.88623158e-02
-2.21289053e-02	7.51458506e-02
-3.30919282e-03	7.67576186e-02
1.54250091e-02	7.36678166e-02
3.29370624e-02	6.61339077e-02
4.81830962e-02	5.46803912e-02
6.02737218e-02	4.00626463e-02
6.85252912e-02	2.32173174e-02
7.24977954e-02	5.20248473e-03
7.20173645e-02	-1.28685757e-02
6.71822957e-02	-2.98959152e-02
5.83525494e-02	-4.48595271e-02
4.61236494e-02	-5.68800455e-02
3.12868391e-02	-6.52699524e-02
1.47781395e-02	-6.95723458e-02
-2.38043289e-03	-6.95851289e-02
-1.91438194e-02	-6.53693917e-02
-3.45071929e-02	-5.72417324e-02
-4.75657530e-02	-4.57512398e-02
-5.75675207e-02	-3.16427689e-02
-6.39560907e-02	-1.58089420e-02
-6.64009549e-02	7.66051718e-04
-6.48137916e-02	1.70673417e-02
-5.93499830e-02	3.21112023e-02
-5.03955121e-02	4.50040788e-02
-3.85402638e-02	5.49952975e-02
-2.45395409e-02	6.15203790e-02
-9.26628332e-03	6.42324846e-02
6.34301359e-03	6.30202763e-02
2.13453570e-02	5.80113145e-02
3.48478430e-02	4.95609972e-02
4.60604048e-02	3.82279139e-02
5.43416385e-02	2.47372926e-02
5.92350766e-02	9.93490651e-03
6.04938904e-02	-5.26565091e-03
5.80927163e-02	-1.99390573e-02
5.22260859e-02	-3.32042972e-02
4.32937428e-02	-4.42772690e-02
3.18739027e-02	-5.25168449e-02
1.86862164e-02	-5.74616948e-02
4.54678028e-03	-5.88557840e-02
-9.68201763e-03	-5.66611532e-02
-2.31437594e-02	-5.10573806e-02
-3.50392245e-02	-4.24279265e-02
-4.46735406e-02	-3.13343526e-02
-5.14964988e-02	-1.84801210e-02
-5.51337109e-02	-4.66628561e-03
-5.54068631e-02	9.25815387e-03
-5.23419875e-02	2.24481757e-02
-4.61654005e-02	3.41137807e-02
-3.72876938e-02	4.35670883e-02
-2.62768749e-02	5.02626920e-02
-1.38223853e-02	5.38289188e-02
-6.92252140e-04	5.40882134e-02
1.23139856e-02	5.10655447e-02
2.44137101e-02	4.49844666e-02
3.48881014e-02	3.62512132e-02
4.31246620e-02	2.54279283e-02
4.86528854e-02	1.31967697e-02
5.11709979e-02	3.17164338e-04
5.05622607e-02	-1.24211249e-02
4.68999589e-02	-2.42462326e-02
4.04408914e-02	-3.44507914e-02
3.16078708e-02	-4.24340959e-02
2.09623959e-02	-4.77373252e-02
9.16924070e-03	-5.00697659e-02
-3.04482366e-03	-4.93245442e-02
-1.49356269e-02	-4.55830280e-02
-2.57867917e-02	-3.91077537e-02
-3.49527831e-02	-3.03244313e-02
-4.18972336e-02	-1.97942372e-02
-4.62242697e-02	-8.17818155e-03
-4.77010120e-02	3.80420238e-03
-4.62699688e-02	1.54192738e-02
-4.20506702e-02	2.59640739e-02
-3.53305466e-02	3.48087617e-02
-2.65457085e-02	4.14341382e-02
-1.62528922e-02	4.54620300e-02
-5.09436147e-03	4.66767562e-02
6.24203265e-03	4.50364659e-02
1.70651570e-02	4.06737635e-02
2.67226684e-02	3.38856955e-02
3.46402934e-02	2.51138225e-02
4.03559480e-02	1.49156945e-02
4.35466719e-02	3.92956227e-03
4.40468027e-02	-7.16545191e-03
4.18563714e-02	-1.76912444e-02
3.71393045e-02	-2.70121019e-02
3.02116472e-02	-3.45730338e-02
2.15206272e-02	-3.99327548e-02
1.16159356e-02	-4.27893608e-02
1.11505956e-03	-4.29972056e-02
-9.33515033e-03	-4.05740427e-02
-1.90982882e-02	-3.56980996e-02
-2.75871258e-02	-2.86953735e-02
-3.42989118e-02	-2.00180328e-02
-3.88451153e-02	-1.02153438e-02
-4.09738519e-02	1.01014988e-04
-4.05837022e-02	1.02950647e-02
-3.77281702e-02	1.97456912e-02
-3.26106167e-02	2.78844527e-02
-2.55700837e-02	3.42297293e-02
-1.70589842e-02	3.84151623e-02
-7.61411655e-03	4.02107069e-02
2.17714105e-03	3.95350925e-02
1.17133302e-02	3.64590279e-02
2.04158364e-02	3.11990620e-02
2.77639718e-02	2.41025882e-02
3.33260875e-02	1.56250174e-02
3.67848602e-02	6.30061352e-03
3.79552731e-02	-3.29114433e-03
3.67942817e-02	-1.25615536e-02
3.34016747e-02	-2.09487999e-02
2.80121889e-02	-2.79519724e-02
2.09794698e-02	-3.31609231e-02
1.27529658e-02	-3.62801934e-02
3.84925917e-03	-3.71456171e-02
-5.18033770e-03	-3.57326753e-02
-1.37838909e-02	-3.21562012e-02
-2.14425470e-02	-2.66615640e-02
-2.77017739e-02	-1.96079864e-02
-3.21982600e-02	-1.14451216e-02
-3.46808864e-02	-2.68441565e-03
-3.50245678e-02	6.13292309e-03
-3.32362138e-02	1.44693383e-02
-2.94525511e-02	2.18236631e-02
-2.39300528e-02	2.77611870e-02
-1.70276970e-02	3.19392521e-02
-9.18370665e-03	3.41268779e-02
-8.87775663e-04	3.42173012e-02
7.34946283e-03	3.22327671e-02
1.50278223e-02	2.83213903e-02
2.16878767e-02	2.27463944e-02
2.69383696e-02	1.58684957e-02
3.04790869e-02	8.12260733e-03
3.21178651e-02	-9.63531137e-06
3.17807831e-02	-8.02979027e-03
2.95150124e-02	-1.54531117e-02
2.54842612e-02	-2.18377743e-02
1.99571939e-02	-2.68110634e-02
1.32896353e-02	-3.00909856e-02
5.90173089e-03	-3.15020580e-02
-1.74847354e-03	-3.09844070e-02
-9.19337439e-03	-2.85957278e-02
-1.59843246e-02	-2.45060952e-02
-2.17185850e-02	-1.89860505e-02
-2.60631003e-02	-1.23887890e-02
-2.87737021e-02	-5.12761621e-03
-2.97086435e-02	2.34989009e-03
-2.88357277e-02	9.58940187e-03
-2.62326946e-02	1.61573581e-02
-2.20809420e-02	2.16668182e-02
-1.66530624e-02	2.58001174e-02
-1.02950419e-02	2.83270103e-02
-3.40427797e-03	2.91172774e-02
3.59518940e-03	2.81471233e-02
1.02786957e-02	2.54990758e-02
1.62466264e-02	2.13554922e-02
2.11482020e-02	1.59861610e-02
2.47019665e-02	9.73083180e-03
2.67117904e-02	2.97780134e-03
2.70774914e-02	-3.86010297e-03
2.57995122e-02	-1.03706614e-02
2.29774618e-02	-1.61669995e-02
1.88027015e-02	-2.09104498e-02
1.35455088e-02	-2.43301953e-02
7.53767519e-03	-2.62385684e-02
1.15165007e-03	-2.65411513e-02
-5.22246059e-03	-2.52411508e-02
-1.12006284e-02	-2.24378679e-02
-1.64279309e-02	-1.83194368e-02
-2.05995021e-02	-1.31503499e-02
-2.34781759e-02	-7.25458572e-03
-2.49078130e-02	-9.95408244e-04
-2.48215729e-02	5.24690905e-03
-2.32447079e-02	1.10980780e-02
-2.02917901e-02	1.62121263e-02
-1.61586165e-02	2.02917407e-02
-1.11093530e-02	2.31054346e-02
-5.45975298e-03	2.45005576e-02
4.42488731e-04	2.44114252e-02
6.23903123e-03	2.28621457e-02
1.15825357e-02	1.99640433e-02
1.61573657e-02	1.59078992e-02
1.96981149e-02	1.09515390e-02
2.20048821e-02	5.40356360e-03
2.29544253e-02	-3.95757132e-04
2.25065795e-02	-6.09525251e-03
2.07056185e-02	-1.13540218e-02
1.76765424e-02	-1.58617369e-02
1.36165787e-02	-1.93568750e-02
8.78246336e-03	-2.16418147e-02
3.47431560e-03	-2.25939289e-02
-1.98288895e-03	-2.21720580e-02
-7.25911026e-03	-2.04180269e-02
-1.20391033e-02	-1.74531709e-02
-1.60411568e-02	-1.34701348e-02
-1.90336053e-02	-8.72048735e-03
-2.08481519e-02	-3.49894003e-03
-2.13892425e-02	1.87484779e-03
-2.06389743e-02	7.07575949e-03
-1.86572961e-02	1.17928247e-02
-1.55775382e-02	1.57477575e-02
-1.15975909e-02	1.87113285e-02
-6.96730604e-03	2.05166080e-02
-1.97291601e-03	2.10683194e-02
3.08056603e-03	2.03477798e-02
7.88788831e-03	1.84131767e-02
1.21619243e-02	1.53952130e-02
1.56507585e-02	1.14884295e-02
1.81524812e-02	6.93877386e-03
1.95268273e-02	2.02820153e-03
1.97029897e-02	-2.94273008e-03
1.86831750e-02	-7.67320524e-03
1.65417285e-02	-1.18803141e-02
1.34199219e-02	-1.53159427e-02
9.51675853e-03	-1.77813819e-02
5.07638673e-03	-1.91387956e-02
3.72910319e-04	-1.93188870e-02
-4.30646380e-03	-1.83243384e-02
-8.67890953e-03	-1.62288604e-02
-1.24830358e-02	-1.31719511e-02
-1.54944853e-02	-9.34972920e-03
-1.75391470e-02	-5.00243543e-03
-1.85032065e-02	-3.99393582e-04
-1.83394518e-02	4.17762944e-03
-1.70694873e-02	8.45163991e-03
-1.47817574e-02	1.21671589e-02
-1.16255363e-02	1.51054781e-02
-7.80128336e-03	1.70975193e-02
-3.54798199e-03	1.80335414e-02
8.71743028e-04	1.78691385e-02
5.18780619e-03	1.66272029e-02
9.13914461e-03	1.43957785e-02
1.24894989e-02	1.13219761e-02
1.50415375e-02	7.60236519e-03
1.66484786e-02	3.47046383e-03
1.72225252e-02	-8.17880211e-04
1.67396265e-02	-5.00030402e-03
1.52403091e-02	-8.82396320e-03
1.28265634e-02	-1.20608054e-02
9.65501103e-03	-1.45211610e-02
5.92680530e-03	-1.60648411e-02
1.87491206e-03	-1.66090938e-02
-2.25042643e-03	-1.61329688e-02
-6.19713874e-03	-1.46778636e-02
-9.72672849e-03	-1.23442632e-02
-1.26286933e-02	-9.28491422e-03
-1.47330851e-02	-5.69489113e-03
-1.59204610e-02	-1.79919886e-03
-1.61286410e-02	2.16130402e-03
-1.53558910e-02	5.94478082e-03
-1.36603719e-02	9.32317288e-03
-1.11559280e-02	1.20959359e-02
-8.00451128e-03	1.41019292e-02
-4.40574214e-03	1.52287531e-02
-5.84277561e-04	1.54189950e-02
3.22421326e-03	1.46730399e-02
6.78759004e-03	1.30483159e-02
9.89140055e-03	1.06550656e-02
1.23517926e-02	7.64894512e-03
1.40264004e-02	4.22094356e-03
1.48225599e-02	5.85274478e-04
1.47023802e-02	-3.03399490e-03
1.36843970e-02	-6.41674192e-03
1.18417477e-02	-9.36016460e-03
9.29702264e-03	-1.16909230e-02
6.21414974e-03	-1.32753194e-02
2.78784832e-03	-1.40269209e-02
-7.68669700e-04	-1.39111927e-02
-4.23697372e-03	-1.29468994e-02
-7.40683589e-03	-1.12042318e-02
-1.00889743e-02	-8.79982115e-03
-1.21263450e-02	-5.88898654e-03
-1.34033099e-02	-2.65572957e-03
-1.38521458e-02	6.98880566e-04
-1.34565340e-02	3.96919909e-03
-1.22518562e-02	6.95759856e-03
-1.03223249e-02	9.48639217e-03
-7.79516778e-03	1.14083687e-02
-4.83226557e-03	1.26153162e-02
-1.61979076e-03	1.30440441e-02
1.64348854e-03	1.26795731e-02
4.75850497e-03	1.15553402e-02
7.53802745e-03	9.75045328e-03
9.81789647e-03	7.38420465e-03
1.14666861e-02	4.60822312e-03
1.23932264e-02	1.59677685e-03
1.25515602e-02	-1.46415235e-03
1.19430698e-02	-4.38833907e-03
1.06156899e-02	-7.00062205e-03
8.66029777e-03	-9.14736413e-03
6.20454648e-03	-1.07054417e-02
3.40455650e-03	-1.15892407e-02
4.35005105e-04	-1.17552668e-02
-2.52175758e-03	-1.12041271e-02
-5.28688870e-03	-9.97980762e-03
-7.69584459e-03	-8.16633339e-03
-9.60813522e-03	-5.88205755e-03
-1.09154658e-02	-3.27196437e-03
-1.15477974e-02	-4.98485906e-04
-1.14769934e-02	2.26858734e-03
-1.07178692e-02	4.86247579e-03
-9.32662570e-03	7.12942861e-03
-7.39680221e-03	8.93779058e-03
-5.05303670e-03	1.01855864e-02
-2.44304556e-03	1.08061903e-02
2.71662215e-04	1.07717711e-02
2.92575424e-03	1.00943441e-02
5.36011387e-03	8.82440634e-03
7.43134189e-03	7.04728027e-03
9.02015604e-03	4.87742436e-03
1.00382001e-02	2.45108818e-03
1.04328778e-02	-8.22183778e-05
1.01899542e-02	-2.56890891e-03
9.33380283e-03	-4.86059544e-03
7.92532476e-03	-6.82289680e-03
6.05770263e-03	-8.34326099e-03
3.85028104e-03	-9.33735052e-03
1.44097298e-03	-9.75363359e-03
-1.02232687e-03	-9.57593796e-03
-3.39078916e-03	-8.82384997e-03
-5.52360591e-03	-7.55097225e-03
-7.29631927e-03	-5.84118076e-03
-8.60803305e-03	-3.80313858e-03
-9.38709299e-03	-1.56342292e-03
-9.59492010e-03	7.41302004e-04
-9.22779802e-03	2.97258463e-03
-8.31654111e-03	4.99845708e-03
-6.92409833e-03	6.70118693e-03
-5.14127088e-03	7.98405841e-03
-3.08083120e-03	8.77679709e-03
-8.70422153e-04	9.03933895e-03
1.35531860e-03	8.76374785e-03
3.46292489e-03	7.97419814e-03
5.32806607e-03	6.72505466e-03
6.84283593e-03	5.09719421e-03
7.92194246e-03	3.19281391e-03
8.50744685e-03	1.12905674e-03
8.57179316e-03	-9.69150878e-04
8.11897593e-03	-2.97661465e-03
7.18380715e-03	-4.77529264e-03
5.82935747e-03	-6.26118405e-03
4.14275444e-03	-7.35028849e-03
2.22961463e-03	-7.98329846e-03
2.07463764e-04	-8.12876704e-03
-1.80144744e-03	-7.78458616e-03
-3.67749479e-03	-6.97771247e-03
-5.31075996e-03	-5.76218124e-03
-6.60742183e-03	-4.21554875e-03
-7.49509157e-03	-2.43399394e-03
-7.92679216e-03	-5.26385108e-04
-7.88336803e-03	1.39232536e-03
-7.37420711e-03	3.20798118e-03
-6.43625924e-03	4.81396877e-03
-5.13143556e-03	6.11743500e-03
-3.54256821e-03	7.04461653e-03
-1.76819110e-03	7.54497769e-03
8.35315777e-05	7.59392737e-03
1.90135775e-03	7.19397129e-03
3.57760674e-03	6.37424948e-03
5.01449225e-03	5.18850436e-03
6.12978015e-03	3.71161630e-03
6.86144703e-03	2.03492625e-03
7.17107941e-03	2.60634393e-04
7.04583074e-03	-1.50438506e-03
6.49884115e-03	-3.15498172e-03
5.56811607e-03	-4.59395923e-03
4.31395057e-03	-5.73777102e-03
2.81507031e-03	-6.52134970e-03
1.16373311e-03	-6.90179230e-03
-5.39907179e-04	-6.86069337e-03
-2.19383319e-03	-6.40499987e-03
-3.70023278e-03	-5.56635023e-03
-4.97124598e-03	-4.39894973e-03
-5.93405526e-03	-2.97612111e-03
-6.53502678e-03	-1.38574640e-03
-6.74266908e-03	2.75119565e-04
-6.54924792e-03	1.90613665e-03
-5.97097674e-03	3.40971300e-03
-5.04678646e-03	4.69682371e-03
-3.83576253e-03	5.69226883e-03
-2.41341407e-03	6.33906098e-03
-8.67007775e-04	6.60168651e-03
7.09748287e-04	6.46805333e-03
2.22234965e-03	5.95001839e-03
3.58113171e-03	5.08247305e-03
4.70656292e-03	3.92105151e-03
5.53388406e-03	2.53860940e-03
6.01682374e-03	1.02069252e-03
6.13017747e-03	-5.39724812e-04
5.87110666e-03	-2.04791021e-03
5.25909130e-03	-3.41310804e-03
4.33455020e-03	-4.55399238e-03
3.15622247e-03	-5.40351076e-03
1.79747652e-03	-5.91282992e-03
3.41775939e-04	-6.05415084e-03
-1.12241988e-03	-5.82222957e-03
-2.50701050e-03	-5.23452016e-03
-3.72954181e-03	-4.32993926e-03
-4.71810946e-03	-3.16633626e-03
-5.41558680e-03	-1.81683031e-03
-5.78292870e-03	-3.65244139e-04
-5.80135952e-03	1.09908209e-03
-5.47332189e-03	2.48677715e-03
-4.82213872e-03	3.71388898e-03
-3.89041832e-03	4.70696651e-03
-2.73730838e-03	5.40746489e-03
-1.43477328e-03	5.77520882e-03
-6.31271375e-05	5.79070816e-03
1.29390169e-03	5.45619063e-03
2.55427211e-03	4.79529658e-03
3.64258753e-03	3.85146269e-03
4.49460904e-03	2.68510214e-03
5.06105412e-03	1.36976221e-03
5.31045513e-03	-1.24979278e-05
5.23091127e-03	-1.37621927e-03
4.83063538e-03	-2.63782697e-03
4.13727180e-03	-3.72075899e-03
3.19603607e-03	-4.56012384e-03
2.06679910e-03	-5.10660292e-03
8.20301993e-04	-5.32936116e-03
-4.66260494e-04	-5.21779306e-03
-1.71401282e-03	-4.78200393e-03
-2.84723306e-03	-4.05200599e-03
-3.79795231e-03	-3.07568845e-03
-4.51003914e-03	-1.91569693e-03
-4.94252291e-03	-6.45424346e-04
-5.07195805e-03	6.55630591e-04
-4.89369233e-03	1.90684346e-03
-4.42196994e-03	3.03147021e-03
-3.68887330e-03	3.96136721e-03
-2.74217813e-03	4.64113373e-03
-1.64226359e-03	5.03142342e-03
-4.58275730e-04	5.11122601e-03
7.36212315e-04	4.87898575e-03
1.86777151e-03	4.35249803e-03
2.86763497e-03	3.56760186e-03
3.67588449e-03	2.57576179e-03
4.24504965e-03	1.44070128e-03
4.54290269e-03	2.34307630e-04
4.55428356e-03	-9.67927961e-04
4.28185164e-03	-2.09164507e-03
3.74572786e-03	-3.06822541e-03
2.98206045e-03	-3.83899367e-03
2.04061386e-03	-4.35874961e-03
9.81540440e-04	-4.59841797e-03
-1.28456470e-04	-4.54666070e-03
-1.22032329e-03	-4.21036292e-03
-2.22695607e-03	-3.61397600e-03
-3.08733111e-03	-2.79777285e-03
-3.75021127e-03	-1.81513857e-03
-4.17720211e-03	-7.29078309e-04
-4.34497494e-03	3.91828856e-04
-4.24652775e-03	1.47776938e-03
-3.89141674e-03	2.46205267e-03
-3.30495583e-03	3.28521347e-03
-2.52644659e-03	3.89860642e-03
-1.60656042e-03	4.26727493e-03
-6.04046802e-04	4.37192579e-03
4.18018826e-04	4.20989901e-03
1.39620737e-03	3.79508735e-03
2.27067805e-03	3.15682639e-03
2.98884413e-03	2.33784034e-03
3.50853740e-03	1.39138637e-03
3.80048032e-03	3.77788414e-04
3.84992107e-03	-6.39413521e-04
3.65734089e-03	-1.59745227e-03
3.23820275e-03	-2.43820962e-03
2.62177067e-03	-3.11174003e-03
1.84908718e-03	-3.57922826e-03
9.70247685e-04	-3.81520663e-03
4.11526011e-05	-3.80890642e-03
-8.80051729e-04	-3.56467467e-03
-1.73661626e-03	-3.10144691e-03
-2.47668766e-03	-2.45132540e-03
-3.05644580e-03	-1.65736750e-03
-3.44269029e-03	-7.70735893e-04
-3.61472376e-03	1.52600775e-04
-3.56542621e-03	1.05540358e-03
-3.30146723e-03	1.88271191e-03
-2.84265799e-03	2.58518469e-03
-2.22049833e-03	3.12203152e-03
-1.47602431e-03	3.46336031e-03
-6.57102648e-04	3.59180788e-03
1.84649004e-04	3.50336699e-03
9.97117542e-04	3.20737523e-03
1.73091975e-03	2.72568338e-03
2.34239777e-03	2.09107177e-03
2.79620326e-03	1.34502778e-03
3.06731803e-03	5.35034957e-04
3.14239739e-03	-2.88449083e-04
3.02036673e-03	-1.07513344e-03
2.71225010e-03	-1.77795800e-03
2.24025724e-03	-2.35589453e-03
1.63620135e-03	-2.77631899e-03
9.39359557e-04	-3.01681954e-03
1.93919872e-04	-3.06634270e-03
-5.53819072e-04	-2.92562273e-03
-1.25831803e-03	-2.60688503e-03
-1.87755922e-03	-2.13285853e-03
-2.37553367e-03	-1.53517374e-03
-2.72430798e-03	-8.52258482e-04
-2.90555394e-03	-1.26871177e-04
-2.91146023e-03	5.96570000e-04
-2.74498527e-03	1.27469563e-03
-2.41945132e-03	1.86776672e-03
-1.95752028e-03	2.34197711e-03
-1.38962797e-03	2.67134535e-03
-7.51984557e-04	2.83909270e-03
-8.42724675e-05	2.83843807e-03
5.72812468e-04	2.67277730e-03
1.18002481e-03	2.35525206e-03
1.70189042e-03	1.90774994e-03
2.10874905e-03	1.35940988e-03
2.37840335e-03	7.44734630e-04
2.49728565e-03	1.01431791e-04
2.46108487e-03	-5.31881852e-04
2.27480951e-03	-1.11797438e-03
1.95229668e-03	-1.62315659e-03
1.51520949e-03	-2.01918106e-03
9.91594333e-04	-2.28477837e-03
4.14093330e-04	-2.40675055e-03
-1.82074904e-04	-2.38056977e-03
-7.61242479e-04	-2.21046002e-03
-1.28940058e-03	-1.90897040e-03
-1.73616638e-03	-1.49607687e-03
-2.07649727e-03	-9.97875611e-04
-2.29205834e-03	-4.44952616e-04
-2.37217152e-03	1.29470128e-04
-2.31430034e-03	6.91501107e-04
-2.12405222e-03	1.20854444e-03
-1.81470785e-03	1.65115254e-03
-1.40631463e-03	1.99466416e-03
-9.24404446e-04	2.22053985e-03
-3.98416928e-04	2.31732587e-03
1.40076242e-04	2.28119945e-03
6.59240509e-04	2.11607240e-03
1.12883264e-03	1.83325493e-03
1.52193417e-03	1.45070563e-03
1.81646700e-03	9.91915631e-04
1.99640806e-03	4.84494782e-04
2.05263809e-03	-4.14577174e-05
1.98338137e-03	-5.55104448e-04
1.79421683e-03	-1.02664375e-03
1.49766531e-03	-1.42900726e-03
1.11238182e-03	-1.73938691e-03
6.62003321e-04	-1.94050742e-03
1.73721566e-04	-2.02157475e-03
-3.23334544e-04	-1.97884942e-03
-7.99812904e-04	-1.81581433e-03
-1.22784937e-03	-1.54292933e-03
-1.58267814e-03	-1.17698786e-03
-1.84404974e-03	-7.40112911e-04
-1.99737640e-03	-2.58449995e-04
-2.03454082e-03	2.39368245e-04
-1.95432355e-03	7.23898014e-04
-1.76242641e-03	1.16660497e-03
-1.47109262e-03	1.54153049e-03
-1.09834716e-03	1.82680737e-03
-6.66903187e-04	2.00593667e-03
-2.02798936e-04	2.06875081e-03
2.66154469e-04	2.01200572e-03
7.12023348e-04	1.83956583e-03
1.10840314e-03	1.56216949e-03
1.43197461e-03	1.19678684e-03
1.66387335e-03	7.65606177e-04
1.79079214e-03	2.94707602e-04
1.80575143e-03	-1.87498787e-04
1.70849254e-03	-6.51977582e-04
1.50547049e-03	-1.07081409e-03
1.20944693e-03	-1.41889664e-03
8.38707326e-04	-1.67543330e-03
4.15949117e-04	-1.82521005e-03
-3.30929781e-05	-1.85951294e-03
-4.81202223e-04	-1.77665632e-03
-9.01322532e-04	-1.58208325e-03
-1.26818982e-03	-1.28803013e-03
-1.55985372e-03	-9.12774569e-04
-1.75899776e-03	-4.79511276e-04
-1.85397785e-03	-1.49243396e-05
-1.83951596e-03	4.52456706e-04
-1.71700646e-03	8.94015520e-04
-1.49441622e-03	1.28281323e-03
-1.18578399e-03	1.59524840e-03
-8.10349554e-04	1.81250905e-03
-3.91365352e-04	1.92172545e-03
4.53365822e-05	1.91675161e-03
4.72934660e-04	1.79852611e-03
8.65266954e-04	1.57498972e-03
1.19843798e-03	1.26056534e-03
1.45228378e-03	8.75233384e-04
1.61160473e-03	4.43261616e-04
1.66708947e-03	-8.32973795e-06
1.61587286e-03	-4.51469864e-04
1.46169303e-03	-8.58798057e-04
1.21463814e-03	-1.20537149e-03
8.90498666e-04	-1.47021196e-03
5.09765904e-04	-1.63759414e-03
9.63398038e-05	-1.69799472e-03
-3.23972775e-04	-1.64864386e-03
-7.25074806e-04	-1.49364625e-03
-1.08220910e-03	-1.24366657e-03
-1.37349898e-03	-9.15202385e-04
-1.58130273e-03	-5.29493757e-04
-1.69329676e-03	-1.11141888e-04
-1.70321972e-03	3.13472768e-04
-1.61123151e-03	7.17870149e-04
-1.42386554e-03	1.07713984e-03
-1.15357872e-03	1.36949340e-03
-8.17929344e-04	1.57760159e-03
-4.38436528e-04	1.68963336e-03
-3.91954410e-05	1.69993333e-03
3.54662334e-04	1.60929842e-03
7.18564138e-04	1.42484094e-03
1.03004498e-03	1.15945180e-03
1.27015087e-03	8.30903577e-04
1.42460768e-03	4.60655591e-04
1.48468219e-03	7.24419213e-05
1.44768223e-03	-3.09264077e-04
1.31706640e-03	-6.60808326e-04
1.10215967e-03	-9.60837271e-04
8.17496377e-04	-1.19160793e-03
4.81836475e-04	-1.34004545e-03
1.16921654e-04	-1.39848441e-03
-2.53945634e-04	-1.36505188e-03
-6.07406450e-04	-1.24367400e-03
-9.21534587e-04	-1.04371256e-03
-1.17721438e-03	-7.79262208e-04
-1.35931914e-03	-4.68160018e-04
-1.45761617e-03	-1.30777110e-04
-1.46734342e-03	2.11325418e-04
-1.38942479e-03	5.36786735e-04
-1.23031545e-03	8.25792146e-04
-1.00149306e-03	1.06128886e-03
-7.18633671e-04	1.22999637e-03
-4.00531411e-04	1.32315116e-03
-6.78369219e-05	1.33694437e-03
2.58299744e-04	1.27263183e-03
5.57591340e-04	1.13631803e-03
8.11891610e-04	9.38436525e-04
1.00630763e-03	6.92968677e-04
1.13007707e-03	4.16458558e-04
1.17715828e-03	1.26893386e-04
1.14650109e-03	-1.57474203e-04
1.04198834e-03	-4.19284309e-04
8.72059973e-04	-6.43134203e-04
6.49052668e-04	-8.16483396e-04
3.88305511e-04	-9.30346198e-04
1.07096937e-04	-9.79734292e-04
-1.76512798e-04	-9.63829483e-04
-4.44854997e-04	-8.85885107e-04
-6.81764478e-04	-7.52872412e-04
-8.73559251e-04	-5.74904274e-04
-1.00982807e-03	-3.64481972e-04
-1.08398077e-03	-1.35620527e-04
-1.09353356e-03	9.70861895e-05
-1.04012003e-03	3.19397950e-04
-9.29237173e-04	5.18298438e-04
-7.69753026e-04	6.82750169e-04
-5.73217285e-04	8.04290832e-04
-3.53027731e-04	8.77440180e-04
-1.23512717e-04	8.99900434e-04
1.01007006e-04	8.72547463e-04
3.07115213e-04	7.99223783e-04
4.83099470e-04	6.86356780e-04
6.19605385e-04	5.42435700e-04
7.10110349e-04	3.77388309e-04
7.51194916e-04	2.01902384e-04
7.42604490e-04	2.67381678e-05
6.87108159e-04	-1.37924239e-04
5.90174576e-04	-2.83063483e-04
4.59495740e-04	-4.01289774e-04
3.04397785e-04	-4.87188997e-04
1.35183057e-04	-5.37525041e-04
-3.75503977e-05	-5.51297306e-04
-2.03567182e-04	-5.29659864e-04
-3.53590273e-04	-4.75717172e-04
-4.79800431e-04	-3.94218000e-04
-5.76214145e-04	-2.91174056e-04
-6.38924653e-04	-1.73432461e-04
-6.66200571e-04	-4.82317016e-05
-6.58446325e-04	7.72307999e-05
-6.18037174e-04	1.96194622e-04
-5.49048701e-04	3.02675528e-04
-4.56905819e-04	3.91733118e-04
-3.47979339e-04	4.59658127e-04
-2.29159083e-04	5.04076421e-04
-1.07431328e-04	5.23972182e-04
1.05144798e-05	5.19637407e-04
1.18629128e-04	4.92558442e-04
2.11781743e-04	4.45252660e-04
2.85962889e-04	3.81069630e-04
3.38408670e-04	3.03971140e-04
3.67647128e-04	2.18303559e-04
3.73472802e-04	1.28574334e-04
3.56858886e-04	3.92422354e-05
3.19818857e-04	-4.54714348e-05
2.65230762e-04	-1.21745831e-04
1.96637532e-04	-1.86295090e-04
1.18035984e-04	-2.36473457e-04
3.36657159e-05	-2.70351379e-04
-5.21928319e-05	-2.86763677e-04
-1.35404012e-04	-2.85331208e-04
-2.12141317e-04	-2.66457383e-04
-2.79027350e-04	-2.31300595e-04
-3.33247921e-04	-1.81723280e-04
-3.72639864e-04	-1.20218066e-04
-3.95752884e-04	-4.98114532e-05
-4.01885980e-04	2.60542032e-05
-3.91098994e-04	1.03658924e-04
-3.64199611e-04	1.79160975e-04
-3.22705953e-04	2.48766389e-04
-2.68784776e-04	3.08906557e-04
-2.05165478e-04	3.56416707e-04
-1.35030606e-04	3.88706679e-04
-6.18843898e-05	4.03914343e-04
1.05979415e-05	4.01031578e-04
7.87358632e-05	3.79993017e-04
1.39018486e-04	3.41718836e-04
1.88281365e-04	2.88104856e-04
2.23876507e-04	2.21955971e-04
2.43825991e-04	1.46862305e-04
2.46949276e-04	6.70213941e-05
2.32954664e-04	-1.29863212e-05
2.02486582e-04	-8.84575192e-05
1.57122281e-04	-1.54846969e-04
9.93143008e-05	-2.08052287e-04
3.22783071e-05	-2.44683800e-04
-4.01704270e-05	-2.62300600e-04
-1.13824841e-04	-2.59595030e-04
-1.84327580e-04	-2.36510444e-04
-2.47432417e-04	-1.94280908e-04
-2.99269562e-04	-1.35386522e-04
-3.36597484e-04	-6.34237147e-05
-3.57023773e-04	1.71040418e-05
-3.59178754e-04	1.01063670e-04
-3.42827998e-04	1.83021225e-04
-3.08913492e-04	2.57600671e-04
-2.59517815e-04	3.19848402e-04
-1.97750857e-04	3.65577883e-04
-1.27564149e-04	3.91669342e-04
-5.35032334e-05	3.96301835e-04
1.95866204e-05	3.79099261e-04
8.68821814e-05	3.41177629e-04
1.43909640e-04	2.85087771e-04
1.86854657e-04	2.14655212e-04
2.12832652e-04	1.34726555e-04
2.20099135e-04	5.08388385e-05
2.08183698e-04	-3.11655594e-05
1.77936389e-04	-1.05551409e-04
1.31481340e-04	-1.67100809e-04
7.20791820e-05	-2.11490981e-04
3.90650874e-06	-2.35611429e-04
-6.82330680e-05	-2.37796251e-04
-1.39246381e-04	-2.17953321e-04
-2.04112841e-04	-1.77579492e-04
-2.58245123e-04	-1.19659342e-04
-2.97821943e-04	-4.84536877e-05
-3.20068106e-04	3.08075464e-05
-3.23460531e-04	1.12306143e-04
-3.07844188e-04	1.90062333e-04
-2.74448361e-04	2.58375937e-04
-2.25801022e-04	3.12248984e-04
-1.65546674e-04	3.47757956e-04
-9.81803879e-05	3.62347369e-04
-2.87171694e-05	3.55022096e-04
3.76791051e-05	3.26423370e-04
9.60796412e-05	2.78782117e-04
1.42158798e-04	2.15752559e-04
1.72518439e-04	1.42138150e-04
1.84943810e-04	6.35301809e-05
1.78571188e-04	-1.41138502e-05
1.53954112e-04	-8.49202805e-05
1.13022648e-04	-1.43543607e-04
5.89382677e-05	-1.85571259e-04
-4.14509274e-06	-2.07857894e-04
-7.13959617e-05	-2.08763577e-04
-1.37672505e-04	-1.88277496e-04
-1.97914056e-04	-1.48017588e-04
-2.47527100e-04	-9.11059447e-05
-2.82736118e-04	-2.19294068e-05
-3.00872232e-04	5.41964297e-05
-3.00577336e-04	1.31434101e-04
-2.81907791e-04	2.03870897e-04
-2.46329501e-04	2.65970973e-04
-1.96604550e-04	3.12998251e-04
-1.36577983e-04	3.41377643e-04
-7.08810862e-05	3.48966898e-04
-4.57401928e-06	3.35218219e-04
5.72445686e-05	3.01217331e-04
1.09830714e-04	2.49597131e-04
1.49160604e-04	1.84332719e-04
1.72239958e-04	1.10433774e-04
1.77333308e-04	3.35581223e-05
1.64095367e-04	-4.04235683e-05
1.33594354e-04	-1.05878328e-04
8.82255468e-05	-1.57841892e-04
3.15219530e-05	-1.92396997e-04
-3.21229895e-05	-2.06969917e-04
-9.77988601e-05	-2.00522622e-04
-1.60460885e-04	-1.73626062e-04
-2.15321731e-04	-1.28409319e-04
-2.58221773e-04	-6.83890510e-05
-2.85948894e-04	1.80713792e-06
-2.96482897e-04	7.68015467e-05
-2.89145631e-04	1.50883150e-04
-2.64645368e-04	2.18447772e-04
-2.25012399e-04	2.74427455e-04
-1.73431385e-04	3.14675813e-04
-1.13984155e-04	3.36279729e-04
-5.13236915e-05	3.37773665e-04
9.69458588e-06	3.19240533e-04
6.43948454e-05	2.82292015e-04
1.08645843e-04	2.29930699e-04
1.39180061e-04	1.66305565e-04
1.53841917e-04	9.63806698e-05
1.51745787e-04	2.55435097e-05
1.33331832e-04	-4.08158697e-05
1.00315919e-04	-9.77218969e-05
5.55383599e-05	-1.40994019e-04
2.72434848e-06	-1.67561268e-04
-5.38240457e-05	-1.75686748e-04
-1.09579046e-04	-1.65085236e-04
-1.60152890e-04	-1.36925630e-04
-2.01648473e-04	-9.37191609e-05
-2.30966679e-04	-3.91033181e-05
-2.46045836e-04	2.24603955e-05
-2.46014366e-04	8.60500432e-05
-2.31244880e-04	1.46678679e-04
-2.03306070e-04	1.99689828e-04
-1.64817089e-04	2.41121495e-04
-1.19217098e-04	2.68009954e-04
-7.04695165e-05	2.78609633e-04
-2.27258099e-05	2.72512343e-04
2.00231511e-05	2.50657329e-04
5.42792064e-05	2.15232467e-04
7.73250247e-05	1.69475758e-04
8.74444844e-05	1.17394203e-04
8.40572645e-05	6.34237471e-05
6.77567663e-05	1.20585736e-05
4.02485495e-05	-3.25197029e-05
4.19475937e-06	-6.67825765e-05
-3.70221332e-05	-8.81372567e-05
-7.95962262e-05	-9.51285877e-05
-1.19630579e-04	-8.75442844e-05
-1.53476975e-04	-6.64155289e-05
-1.78054260e-04	-3.39136254e-05
-1.91118217e-04	6.84801486e-06
-1.91459904e-04	5.20895053e-05
-1.79015346e-04	9.76943182e-05
-1.54876840e-04	1.39565487e-04
-1.21204373e-04	1.73978228e-04
-8.10440604e-05	1.97899389e-04
-3.80683813e-05	2.09246926e-04
3.74031182e-06	2.07067652e-04
4.04365790e-05	1.91618280e-04
6.84597677e-05	1.64342896e-04
8.49533936e-05	1.27748609e-04
8.80285414e-05	8.51896636e-05
7.69481979e-05	4.05779814e-05
5.22157996e-05	-1.95566779e-06
1.55591014e-05	-3.84214450e-05
-3.01908816e-05	-6.53208400e-05
-8.13173350e-05	-7.99579744e-05
-1.33514824e-04	-8.06851783e-05
-1.82242620e-04	-6.70615138e-05
-2.23105583e-04	-3.99100345e-05
-2.52231291e-04	-1.26790389e-06
-2.66611900e-04	4.57676116e-05
-2.64381667e-04	9.72855544e-05
-2.45005867e-04	1.48880558e-04
-2.09363736e-04	1.96019201e-04
-1.59716497e-04	2.34423430e-04
-9.95607614e-05	2.60439313e-04
-3.33770120e-05	2.71360177e-04
3.37084351e-05	2.65676624e-04
9.63222089e-05	2.43231558e-04
1.49272254e-04	2.05265935e-04
1.87971706e-04	1.54349700e-04
2.08823957e-04	9.42017583e-05
2.09537136e-04	2.94119325e-05
1.89341366e-04	-3.49139442e-05
1.49089506e-04	-9.35580940e-05
9.12311019e-05	-1.41611942e-04
1.96592050e-05	-1.74880429e-04
-6.05601093e-05	-1.90236491e-04
-1.43556252e-04	-1.85896258e-04
-2.23093266e-04	-1.61591559e-04
-2.93046214e-04	-1.18624257e-04
-3.47877966e-04	-5.97962249e-05
-3.83078954e-04	1.07813002e-05
-3.95534872e-04	8.79855689e-05
-3.83792454e-04	1.66065207e-04
-3.48201073e-04	2.39078918e-04
-2.90917347e-04	3.01355976e-04
-2.15770498e-04	3.47942369e-04
-1.27997071e-04	3.74997168e-04
-3.38639101e-05	3.80107277e-04
5.97927650e-05	3.62494819e-04
1.46077546e-04	3.23099684e-04
2.18556418e-04	2.64529404e-04
2.71747720e-04	1.90878960e-04
3.01545372e-04	1.07433379e-04
3.05541206e-04	2.02752973e-05
2.83220760e-04	-6.41726433e-05
2.36016541e-04	-1.39635390e-04
1.67213630e-04	-2.00465280e-04
8.17139652e-05	-2.42076611e-04
-1.43234505e-05	-2.61300919e-04
-1.13939449e-04	-2.56634856e-04
-2.09894097e-04	-2.28360938e-04
-2.95209001e-04	-1.78531214e-04
-3.63691029e-04	-1.10814685e-04
-4.10397204e-04	-3.02199463e-05
-4.32005022e-04	5.72856523e-05
-4.27059645e-04	1.45230863e-04
-3.96078915e-04	2.27134082e-04
-3.41508128e-04	2.96997172e-04
-2.67528133e-04	3.49761079e-04
-1.79731702e-04	3.81687756e-04
-8.46933549e-05	3.90638677e-04
1.05339616e-05	3.76228405e-04
9.89562309e-05	3.39841485e-04
1.74168118e-04	2.84511791e-04
2.30834118e-04	2.14674248e-04
2.65084007e-04	1.35808986e-04
2.74792316e-04	5.40064006e-05
2.59720702e-04	-2.45121671e-05
2.21512941e-04	-9.38800248e-05
1.63543871e-04	-1.49038491e-04
9.06351012e-05	-1.86122232e-04
8.66075987e-06	-2.02746345e-04
-7.59248707e-05	-1.98172934e-04
-1.56599963e-04	-1.73344669e-04
-2.27287111e-04	-1.30783597e-04
-2.82824049e-04	-7.43642838e-05
-3.19356008e-04	-8.98052395e-06
-3.34619058e-04	5.98666386e-05
-3.28092693e-04	1.26525554e-04
-3.01010524e-04	1.85657754e-04
-2.56229416e-04	2.32670931e-04
-1.97968857e-04	2.64085798e-04
-1.31442763e-04	2.77807086e-04
-6.24145563e-05	2.73276874e-04
3.28755801e-06	2.51498235e-04
6.02550931e-05	2.14927886e-04
1.03943727e-04	1.67247416e-04
1.31041285e-04	1.13032698e-04
1.39729245e-04	5.73495702e-05
1.29816625e-04	5.31000923e-06
1.02735677e-04	-3.83736804e-05
6.14002870e-05	-6.97989031e-05
9.93937267e-06	-8.62122243e-05
-4.66720451e-05	-8.62492608e-05
-1.03052878e-04	-7.00543100e-05
-1.53889920e-04	-3.92690711e-05
-1.94405607e-04	3.10919707e-06
-2.20779892e-04	5.29887036e-05
-2.30490231e-04	1.05541799e-04
-2.22540409e-04	1.55631323e-04
-1.97558095e-04	1.98268664e-04
-1.57751940e-04	2.29064513e-04
-1.06730802e-04	2.44633530e-04
-4.91992666e-05	2.42917550e-04
9.44577547e-06	2.23398429e-04
6.35841876e-05	1.87180580e-04
1.07868094e-04	1.36933953e-04
1.37701950e-04	7.66998598e-05
1.49666081e-04	1.15736483e-05
1.41846794e-04	-5.27111927e-05
1.14043485e-04	-1.10264198e-04
6.78330447e-05	-1.55545003e-04
6.48347657e-06	-1.83854080e-04
-6.52788597e-05	-1.91765436e-04
-1.41631729e-04	-1.77463617e-04
-2.16121464e-04	-1.40954548e-04
-2.82192680e-04	-8.41295968e-05
-3.33740464e-04	-1.06739601e-05
-3.65639631e-04	7.41768673e-05
-3.74206653e-04	1.64016214e-04
-3.57554552e-04	2.51753126e-04
-3.15809088e-04	3.30169830e-04
-2.51165292e-04	3.92505968e-04
-1.67776023e-04	4.33022736e-04
-7.14777485e-05	4.47500651e-04
3.06279385e-05	4.33629079e-04
1.30706479e-04	3.91253489e-04
2.20795829e-04	3.22457156e-04
2.93438197e-04	2.31466825e-04
3.42287937e-04	1.24385731e-04
3.62646464e-04	8.77124166e-06
3.51879939e-04	-1.06912916e-04
3.09684001e-04	-2.13929295e-04
2.38171337e-04	-3.03936200e-04
1.41771522e-04	-3.69642132e-04
2.69472242e-05	-4.05393565e-04
-9.82545091e-05	-4.07648756e-04
-2.24783857e-04	-3.75298387e-04
-3.43259676e-04	-3.09805238e-04
-4.44680012e-04	-2.15148726e-04
-5.21116999e-04	-9.75752424e-05
-5.66341880e-04	3.48296681e-05
-5.76330527e-04	1.72717097e-04
-5.49608469e-04	3.06156412e-04
-4.87406382e-04	4.25371829e-04
-3.93611342e-04	5.21478060e-04
-2.74514872e-04	5.87158571e-04
-1.38374539e-04	6.17233732e-04
5.17941102e-06	6.09074071e-04
1.45848641e-04	5.62825333e-04
2.73429643e-04	4.81426221e-04
3.78577152e-04	3.70415526e-04
4.53509602e-04	2.37541545e-04
4.92602178e-04	9.22020201e-05
4.92821256e-04	-5.52438795e-05
4.53965945e-04	-1.94239915e-04
3.78697071e-04	-3.14815624e-04
2.72350243e-04	-4.08328076e-04
1.42546280e-04	-4.68105852e-04
-1.37205065e-06	-4.89945801e-04
-1.49034490e-04	-4.72424347e-04
-2.89816173e-04	-4.16999261e-04
-4.13629979e-04	-3.27893923e-04
-5.11677716e-04	-2.11772888e-04
-5.77102614e-04	-7.72336585e-05
-6.05493135e-04	6.58461511e-05
-5.95199613e-04	2.07055950e-04
-5.47439743e-04	3.36235966e-04
-4.66185318e-04	4.44237305e-04
-3.57839645e-04	5.23599821e-04
-2.30731325e-04	5.69095872e-04
-9.44643608e-05	5.78098595e-04
