# Supplementary material for: Observation of angular momentum transfer among crystal lattice modes
Source: Nat Phys. 2026 May 12;22(7):1100–6. doi: 10.1038/s41567-026-03274-8 (PMC13423836; doi:10.1038/s41567-026-03274-8)
Supplement: Supplementary file 13 — Source data for Extended Data Fig. 4a–m. [file 41567_2026_3274_MOESM13_ESM.zip › extended_fig4k_TKE_trajectory_LCP-THz.txt]

Vectorial trajectory of TKE signal for LCP THz excitation
TKE at probe 45 (a.u.)	TKE at probe 0 (a.u.)
1.83650874e-03	-1.11141875e-03
4.87111737e-04	2.41115247e-04
-1.60067263e-04	-5.57735753e-04
-4.40331263e-04	8.46918347e-04
1.48261074e-03	2.39479247e-04
-8.43277263e-04	-1.11286875e-03
9.27047368e-05	-1.12362375e-03
8.56630737e-04	7.64510447e-04
4.14413737e-04	7.30688947e-04
-4.34744263e-04	7.29378747e-04
-1.55221726e-03	-2.57785753e-04
4.83627368e-05	9.65438747e-04
-1.61002263e-04	3.70545447e-04
9.07087368e-05	-2.72518753e-04
-1.47579263e-04	9.39820347e-04
3.54580737e-04	2.41860247e-04
-7.42302632e-05	1.41103247e-04
-7.64945263e-04	-1.00416575e-03
4.39397368e-05	-9.04120753e-04
7.07330737e-04	-9.78039753e-04
4.36567737e-04	-3.22950753e-04
-2.49692632e-05	4.63592347e-04
-3.87407263e-04	-1.59039753e-04
-9.60893263e-04	-2.37143753e-04
9.05541737e-04	-4.06663753e-04
1.50824774e-03	8.29172474e-05
5.86125737e-04	-9.18627753e-04
1.41968737e-04	-6.79400753e-04
-4.73296263e-04	-2.88596753e-04
7.00827737e-04	6.88512474e-05
-1.29348263e-04	-1.49497526e-05
1.17132737e-04	-3.17657526e-05
7.01597737e-04	8.59112474e-05
-6.51979263e-04	5.19812474e-05
7.65179737e-04	1.31427247e-04
-5.90077263e-04	-6.57306753e-04
9.41587737e-04	5.81039647e-04
1.24336474e-03	2.34885247e-04
-2.06052263e-04	8.80808547e-04
-5.51602263e-04	4.26260647e-04
9.72687737e-04	4.42333647e-04
1.01236174e-03	-8.90547753e-04
1.58909474e-03	-5.85286753e-04
-2.84742263e-04	-5.36373753e-04
-1.81421263e-04	-5.63737753e-04
1.53702974e-03	-1.23391375e-03
6.28549737e-04	2.77818247e-04
6.97711737e-04	-1.15613275e-03
7.71282737e-04	5.57408147e-04
-5.27717263e-04	-1.03593375e-03
-8.03426263e-04	-3.68099753e-04
8.51950737e-04	1.96377247e-04
9.17057737e-04	-3.21937526e-05
1.99675737e-04	4.05254247e-04
-3.13753263e-04	3.04606247e-04
3.05157368e-05	7.44445547e-04
1.20760074e-03	3.71329347e-04
7.67801737e-04	-1.09511175e-03
1.13053374e-03	-9.64493753e-04
7.81011737e-04	-4.58130753e-04
1.41563737e-04	-7.24811753e-04
4.82402737e-04	-4.79424753e-04
7.64983737e-04	1.74713247e-04
-1.16454263e-04	-1.24678753e-04
-4.60715263e-04	-4.33602753e-04
1.14988074e-03	-7.86161753e-04
8.28884737e-04	-7.66817526e-05
1.49714737e-04	4.92883947e-04
-1.30222626e-03	-6.48198753e-04
-5.85054263e-04	-7.33493753e-04
-6.53941263e-04	-8.90877526e-05
1.39142474e-03	2.72042474e-05
4.34194737e-04	1.92325247e-04
-2.81803263e-04	1.07698905e-03
-1.58261263e-04	1.05350035e-03
1.10190974e-03	1.19445247e-04
-1.82908263e-04	-1.27406753e-04
8.06840737e-04	-6.32064753e-04
8.69368737e-04	1.01082645e-03
-1.81020263e-04	6.17589147e-04
-6.36902632e-05	5.48008847e-04
9.22757368e-05	1.22600055e-03
-3.47431263e-04	7.35098647e-04
5.73852737e-04	5.36099347e-04
1.19761974e-03	9.99442474e-05
-3.97669263e-04	-8.32123753e-04
-3.52631263e-04	-6.63812753e-04
-7.10340263e-04	6.94434747e-04
6.37193737e-04	-2.01549753e-04
1.30760474e-03	-4.19240753e-04
5.97766737e-04	8.26340947e-04
1.11276074e-03	1.84311247e-04
9.11737737e-04	1.67301247e-04
1.18479374e-03	4.04156947e-04
7.00577368e-05	-2.93167526e-05
9.07365737e-04	-4.74284753e-04
1.24291974e-03	8.12612474e-05
1.24910674e-03	2.89433247e-04
1.06386974e-03	1.61955247e-04
1.42770974e-03	-6.99217526e-05
3.70093737e-04	-3.06655753e-04
7.75900737e-04	6.34615547e-04
1.48905774e-03	1.90868247e-04
1.64283674e-03	-3.77469753e-04
-3.23996263e-04	-2.00535753e-04
3.48622737e-04	1.23219247e-04
1.79547474e-03	-6.24507526e-05
1.36814874e-03	-7.69198753e-04
5.47056737e-04	9.09762474e-05
3.46906737e-04	-3.85534753e-04
1.57937174e-03	-9.07676753e-04
-5.54832632e-05	1.28384645e-03
3.47951737e-04	-9.38397526e-05
6.19972737e-04	6.14635047e-04
1.27394874e-03	8.44324737e-06
1.74486274e-03	1.36377247e-04
6.41242737e-04	2.37012474e-05
4.67505737e-04	-1.69174753e-04
-1.50672632e-05	2.90469247e-04
1.14869874e-03	-3.50280753e-04
5.28269737e-04	-3.48681753e-04
1.14937674e-03	9.14619547e-04
9.62457368e-05	9.96272474e-05
-1.18838726e-03	1.02610395e-03
-1.81758263e-04	-1.79075753e-04
-3.68612632e-05	-4.39597526e-05
7.66931737e-04	3.78753247e-04
1.27251674e-03	2.30920247e-04
3.86651737e-04	2.01142247e-04
-7.99914263e-04	9.64570047e-04
-3.84768263e-04	2.09359925e-03
1.48728737e-04	3.99500747e-04
8.49601737e-04	-6.12426753e-04
5.87007368e-05	7.41191547e-04
2.55432737e-04	3.59135747e-04
1.56264474e-03	-3.52879753e-04
6.31285737e-04	3.49192247e-04
1.22319737e-04	-4.39675753e-04
6.99990737e-04	1.72662474e-05
7.38777737e-04	-1.85964753e-04
6.35217737e-04	1.72935345e-03
-4.27980263e-04	-9.89367526e-05
2.80707737e-04	3.68728447e-04
1.29425874e-03	-1.36102475e-03
1.30847737e-04	8.96715847e-04
1.13627368e-05	-7.03505753e-04
7.52634737e-04	-3.87753753e-04
1.32804774e-03	3.96628347e-04
7.57040737e-04	-1.09048875e-03
3.16927737e-04	-2.98325753e-04
6.68870737e-04	1.04761247e-04
7.27608737e-04	-2.17370753e-04
6.47655737e-04	4.78356647e-04
-1.50155263e-04	-3.05563753e-04
-9.48253263e-04	6.54676347e-04
-8.89290263e-04	1.03712755e-03
6.02475737e-04	-4.18549753e-04
1.20294274e-03	3.80846347e-04
3.92052737e-04	1.29963710e-03
-1.62310263e-04	2.91893247e-04
-8.81037263e-04	6.78624447e-04
-2.72605263e-04	1.18483247e-04
-7.43032263e-04	-1.76489753e-04
-2.17985263e-04	2.49092474e-05
6.31008737e-04	-2.78331753e-04
4.77590737e-04	-9.33409753e-04
4.95009737e-04	8.69622474e-05
-8.77002632e-05	2.10919247e-04
-2.29592632e-05	1.79952247e-04
2.25354737e-04	1.93868247e-04
1.27934374e-03	1.41357456e-03
2.20288074e-03	3.54794447e-04
3.97195737e-04	8.36812474e-05
1.58549674e-03	-1.20075263e-06
1.19278737e-04	1.50613565e-03
6.77678737e-04	-4.03817526e-05
1.50295737e-04	8.37132347e-04
1.28885874e-03	1.20551255e-03
1.55487174e-03	2.14635247e-04
1.04263074e-03	-1.98899753e-04
-8.70329263e-04	-2.97238753e-04
5.27523737e-04	-1.87294375e-03
3.55394737e-04	-1.03057753e-04
1.57887574e-03	-4.74851753e-04
1.02337874e-03	-1.03201475e-03
1.12091737e-04	-4.10449753e-04
-1.95285263e-04	2.90772247e-04
3.50917737e-04	-5.20118753e-04
3.96343737e-04	-9.86406753e-04
2.36780737e-04	-2.75446753e-04
9.30672737e-04	-1.82267875e-03
9.33785737e-04	-1.10206275e-03
-5.45673263e-04	-1.87964753e-04
-6.12534263e-04	-3.10072753e-04
4.90772737e-04	-9.75397526e-05
6.99410737e-04	-1.30654753e-04
2.47198737e-04	2.28852474e-05
-7.39203263e-04	8.03893147e-04
-3.71823263e-04	-6.21737753e-04
-3.75886263e-04	5.31954747e-04
-1.07416526e-03	3.59100247e-04
-8.14845263e-04	6.79490147e-04
-1.91123263e-04	8.60078247e-04
8.23182737e-04	3.66306947e-04
2.77147368e-05	-1.38030753e-04
4.62942737e-04	2.67990247e-04
3.85193737e-04	-3.22769753e-04
4.55927368e-05	-2.47666753e-04
-9.21575263e-04	8.66370647e-04
-1.42757326e-03	1.09646865e-03
-4.54922263e-04	-4.63385753e-04
1.45774737e-04	-3.06197753e-04
-3.97053263e-04	5.88474647e-04
-5.78847263e-04	9.69423147e-04
-2.07217263e-04	1.38863247e-04
5.59252737e-04	-5.26707526e-05
9.62777368e-05	-9.26896753e-04
1.73334737e-04	-4.89944753e-04
-3.04674263e-04	-4.59038753e-04
-4.48628263e-04	-4.64385753e-04
4.87518737e-04	-4.89259753e-04
1.65810574e-03	1.42618247e-04
3.97527368e-05	1.21965975e-03
8.10961737e-04	-9.01575263e-06
1.18411474e-03	-8.83763753e-04
2.41847737e-04	2.75436247e-04
4.50852737e-04	1.97863247e-04
6.11187737e-04	5.80131347e-04
6.34962737e-04	-7.55766753e-04
-1.39031263e-04	-1.24062375e-03
4.71497368e-05	-7.37891753e-04
4.63395737e-04	-4.09971753e-04
-8.17180263e-04	-6.94713753e-04
-1.73959826e-03	-7.81835753e-04
6.14918737e-04	-1.09695575e-03
-4.09972632e-05	1.59540005e-03
6.21812737e-04	-6.45847526e-05
1.14049674e-03	-2.82429753e-04
8.79648737e-04	-9.41151753e-04
1.09891474e-03	-5.61711753e-04
7.31967737e-04	-7.31671753e-04
3.48529737e-04	-1.21134753e-04
-5.52758263e-04	1.19539905e-03
1.11418674e-03	1.25454768e-03
5.27731737e-04	1.64912247e-04
1.17786574e-03	5.62953547e-04
2.65401174e-03	-3.97818753e-04
1.77094474e-03	3.86072747e-04
1.94788374e-03	-7.16504753e-04
8.72543737e-04	8.58445447e-04
1.75994874e-03	1.41950353e-03
2.18896174e-03	-4.21477526e-05
2.53994074e-03	5.56228247e-04
1.91692874e-03	-5.36009753e-04
2.76390874e-03	-9.18465753e-04
2.90719674e-03	-8.29340753e-04
3.52374737e-04	-1.94313475e-03
-8.74314263e-04	-1.67217275e-03
3.63368737e-04	-1.90302875e-03
9.96258737e-04	-8.83892753e-04
8.86261737e-04	-1.04217575e-03
-1.86283263e-04	-1.08808175e-03
-8.78673263e-04	-1.40781775e-03
1.86155737e-04	-1.51016575e-03
-8.04114263e-04	-2.04527075e-03
-1.31201926e-03	-1.63556575e-03
-1.61312626e-03	-3.19959753e-04
-9.80802263e-04	-1.06868075e-03
-1.83738426e-03	-1.14831775e-03
-7.32986263e-04	-1.40703275e-03
-8.12868263e-04	6.55182474e-05
-8.35506263e-04	6.71524737e-06
6.32907368e-05	-3.63072753e-04
1.38198737e-04	4.85831147e-04
2.06421737e-04	1.80822474e-05
9.14910737e-04	-8.46810753e-04
1.24927574e-03	6.83452474e-05
2.55461774e-03	-9.22437753e-04
1.87526274e-03	-1.69417575e-03
1.03116374e-03	-2.59227075e-03
5.95773684e-06	-1.71514175e-03
3.47717368e-05	-1.55460175e-03
8.59062737e-04	-2.77909575e-03
8.67114737e-04	-3.17071975e-03
-1.68628263e-04	-3.51316275e-03
-1.99138263e-04	-3.35139675e-03
-7.57398263e-04	-2.63080875e-03
-2.32164026e-03	-2.63288375e-03
-2.87997026e-03	-2.80381475e-03
-2.24820426e-03	-2.58333975e-03
-2.33088726e-03	-1.31922775e-03
-2.05373226e-03	-2.06787575e-03
-1.50011326e-03	-2.34956875e-03
-1.99705326e-03	-2.22966575e-03
-1.61020326e-03	-1.36631275e-03
-1.68550026e-03	-6.00209753e-04
-1.61539126e-03	-1.20455275e-03
-1.94198926e-03	-1.22169375e-03
8.42580737e-04	-1.92168175e-03
-1.14554826e-03	-2.10994975e-03
-1.99012526e-03	-2.48565975e-03
-1.07142726e-03	-2.99657175e-03
-1.37949926e-03	-3.44847475e-03
-1.02347026e-03	-3.79016475e-03
3.23104737e-04	-5.53885375e-03
-5.97446263e-04	-5.16716575e-03
-2.99603263e-04	-4.54301375e-03
-1.77889426e-03	-4.75997275e-03
-2.51917926e-03	-4.40505475e-03
-2.57071726e-03	-3.61205075e-03
-2.52402126e-03	-4.28582875e-03
-2.87029726e-03	-4.63579675e-03
-2.31399226e-03	-3.44311075e-03
-3.53501626e-03	-3.71412175e-03
-2.65962626e-03	-2.64341375e-03
-2.62756826e-03	-2.41339475e-03
-2.96261126e-03	-1.82929175e-03
-2.39717426e-03	-1.07320175e-03
-1.12428426e-03	6.48611147e-04
3.31850737e-04	7.70850447e-04
9.20097368e-05	-4.19001753e-04
-2.64652263e-04	-2.13593753e-04
-5.39563263e-04	4.94813747e-04
-2.24729263e-04	-6.29024753e-04
1.67321874e-03	-5.13536753e-04
2.07321574e-03	-9.39354753e-04
2.80418274e-03	-8.91066753e-04
2.67361674e-03	-1.55645375e-03
3.17897774e-03	-1.81637775e-03
3.87059674e-03	-1.86407675e-03
5.39607737e-04	-2.28720775e-03
2.30615474e-03	-2.11493675e-03
2.90882474e-03	-2.22358375e-03
3.81316374e-03	-1.62676575e-03
2.35036474e-03	-8.60937753e-04
3.11300874e-03	-2.37724975e-03
3.34228174e-03	-2.31811375e-03
5.08505224e-03	-2.03751175e-03
3.44094874e-03	-1.08616575e-03
3.58030074e-03	-1.27688875e-03
5.57181103e-03	-1.01384275e-03
5.51743054e-03	-1.63614475e-03
5.68449492e-03	-2.76779975e-03
5.26087244e-03	-3.78591375e-03
5.79085164e-03	-3.18231175e-03
4.75428944e-03	-3.84304575e-03
5.12018944e-03	-5.62722575e-03
5.92127034e-03	-4.84280575e-03
4.65252374e-03	-5.23499675e-03
1.49714874e-03	-6.51145275e-03
-2.53341263e-04	-5.97805775e-03
-1.00929626e-03	-6.19487675e-03
-3.80262626e-03	-4.48474875e-03
-5.01648226e-03	-2.67763175e-03
-4.28654626e-03	-3.91170753e-04
-4.78916226e-03	3.93867225e-03
-5.98619226e-03	6.86224925e-03
-6.23991226e-03	1.26829092e-02
-3.07709926e-03	1.79360992e-02
-5.29202263e-04	2.25426392e-02
2.37551874e-03	2.96390292e-02
5.93332534e-03	3.33544692e-02
1.19372007e-02	4.00357892e-02
1.81214977e-02	4.55674892e-02
2.48699777e-02	5.09590792e-02
3.30722877e-02	5.23424392e-02
4.02834777e-02	5.57547892e-02
5.37739377e-02	5.41749192e-02
6.40302677e-02	5.26273392e-02
7.33573377e-02	4.85606292e-02
8.25879077e-02	4.32129192e-02
9.07691677e-02	3.79503292e-02
9.80913377e-02	2.55737692e-02
1.03231958e-01	1.50898692e-02
1.05489618e-01	2.52557025e-03
1.04901168e-01	-1.39218108e-02
1.01562248e-01	-2.79395308e-02
9.67572977e-02	-4.45730608e-02
8.54161477e-02	-5.52907708e-02
7.25067477e-02	-6.35059008e-02
5.41876077e-02	-7.02920008e-02
3.88694177e-02	-7.58629308e-02
2.26452777e-02	-7.62315908e-02
4.81214737e-04	-7.33352408e-02
-2.01825123e-02	-6.36693708e-02
-3.74644823e-02	-5.47668608e-02
-5.48839123e-02	-3.71496708e-02
-6.59097123e-02	-1.84571808e-02
-7.16679823e-02	-2.22994875e-03
-7.29899923e-02	1.66941292e-02
-6.88916723e-02	3.76642592e-02
-6.32514923e-02	6.00609792e-02
-4.68463923e-02	7.74420992e-02
-2.91546623e-02	8.77464792e-02
-5.48179226e-03	9.08653992e-02
2.34177277e-02	8.83329992e-02
4.97676077e-02	8.15194592e-02
7.12138377e-02	7.21783092e-02
8.60687877e-02	5.77088692e-02
1.02584648e-01	3.37427992e-02
1.11707098e-01	7.86925925e-03
1.19505798e-01	-1.72358908e-02
1.20616398e-01	-4.64019408e-02
1.11040498e-01	-7.30564408e-02
9.31031577e-02	-9.58180708e-02
6.94868277e-02	-1.07915721e-01
5.33079277e-02	-1.18002321e-01
2.57940877e-02	-1.23920421e-01
5.86039737e-04	-1.19746121e-01
-2.84966223e-02	-1.08478421e-01
-5.09179323e-02	-8.86605708e-02
-7.89901323e-02	-6.09729308e-02
-9.19193923e-02	-3.80502608e-02
-9.29517223e-02	-1.41756008e-02
-8.54212223e-02	1.37167692e-02
-7.57004923e-02	3.78185392e-02
-5.66079623e-02	6.22994392e-02
-3.47076923e-02	7.93431492e-02
-9.76599226e-03	9.02431192e-02
1.65406977e-02	9.00349392e-02
4.42168477e-02	8.16958892e-02
7.07716177e-02	7.19645492e-02
9.68562977e-02	5.29036892e-02
1.12518298e-01	2.66464692e-02
1.20398398e-01	-1.29415975e-03
1.17271198e-01	-3.76760208e-02
1.10228398e-01	-6.16674508e-02
1.00293878e-01	-8.64209608e-02
8.03098577e-02	-1.07821621e-01
5.58256677e-02	-1.18770721e-01
2.16972477e-02	-1.27815021e-01
-1.34345723e-02	-1.26716421e-01
-4.57369223e-02	-1.22867421e-01
-6.66217323e-02	-1.08761021e-01
-8.90716723e-02	-9.18479108e-02
-1.00842902e-01	-6.18196308e-02
-1.08193902e-01	-2.92943508e-02
-1.09633002e-01	8.83539925e-03
-1.02759102e-01	4.48978392e-02
-8.24019023e-02	6.96487092e-02
-5.60179723e-02	8.54865692e-02
-2.95904523e-02	1.01683779e-01
-7.76509226e-03	1.05788779e-01
2.99792977e-02	1.03398379e-01
5.98496177e-02	9.07050192e-02
7.62647077e-02	7.26271492e-02
9.85330677e-02	5.33154292e-02
1.14799698e-01	2.58898692e-02
1.30001498e-01	-1.92125675e-03
1.30302498e-01	-4.29190108e-02
1.19872198e-01	-7.46425208e-02
1.05579688e-01	-1.00997221e-01
8.41992777e-02	-1.19209621e-01
6.45209277e-02	-1.29880721e-01
3.73900277e-02	-1.38720421e-01
6.16958884e-03	-1.35033021e-01
-3.14030523e-02	-1.13912821e-01
-6.57248923e-02	-9.06904708e-02
-8.73469223e-02	-6.77309308e-02
-1.00639802e-01	-4.58575308e-02
-1.06215102e-01	-1.16531808e-02
-1.04906902e-01	1.31821592e-02
-9.79121023e-02	3.34938492e-02
-8.33762223e-02	5.68855092e-02
-6.19430623e-02	8.12245592e-02
-3.88991123e-02	9.59114892e-02
-8.89639226e-03	1.00814429e-01
2.42370177e-02	9.73789592e-02
4.66834077e-02	8.56398792e-02
7.75530777e-02	6.94374292e-02
9.63937977e-02	5.16913992e-02
1.09680898e-01	3.43468892e-02
1.19153198e-01	2.07373075e-03
1.20697398e-01	-2.34753308e-02
1.14238398e-01	-5.55914208e-02
1.01461588e-01	-8.17505008e-02
8.23330677e-02	-9.84798308e-02
5.83202877e-02	-1.17191121e-01
3.11790077e-02	-1.23141621e-01
3.59651474e-03	-1.26216421e-01
-2.12265523e-02	-1.21191521e-01
-4.71957123e-02	-1.09900421e-01
-7.15722623e-02	-8.78579008e-02
-9.34124923e-02	-6.16163008e-02
-1.06712302e-01	-3.25311208e-02
-1.11315602e-01	-3.45118875e-03
-1.07077302e-01	1.90161592e-02
-9.69614023e-02	4.44870792e-02
-8.45914823e-02	6.79404392e-02
-6.75184423e-02	8.66305292e-02
-3.99762723e-02	9.81373492e-02
-8.62251226e-03	1.03184279e-01
1.98295977e-02	9.81859592e-02
4.99081977e-02	8.69278892e-02
7.66091177e-02	7.15720392e-02
9.66491977e-02	5.14221592e-02
1.06410798e-01	2.42193992e-02
1.12815698e-01	1.19835205e-03
1.14076298e-01	-3.45022708e-02
1.08057098e-01	-5.29403508e-02
9.14152777e-02	-8.62611608e-02
6.68639777e-02	-1.02158221e-01
4.32601477e-02	-1.12608221e-01
1.49374397e-02	-1.16731021e-01
-1.21337023e-02	-1.13252021e-01
-3.98906723e-02	-1.04724221e-01
-5.88260023e-02	-9.18695108e-02
-7.87156723e-02	-7.17313408e-02
-9.45950023e-02	-5.25835508e-02
-1.01639602e-01	-2.77751508e-02
-9.77960023e-02	2.66024625e-03
-9.49431023e-02	2.20845492e-02
-8.38125623e-02	4.71821292e-02
-6.84864523e-02	7.13420992e-02
-4.90059523e-02	8.70576692e-02
-2.94632923e-02	9.50883192e-02
-5.03983226e-03	9.59561392e-02
2.39604477e-02	9.21599192e-02
5.27852477e-02	8.19663092e-02
7.24877477e-02	6.75416392e-02
9.05841177e-02	4.63969192e-02
1.00575368e-01	2.03373292e-02
1.04509268e-01	-4.78047975e-03
1.00615978e-01	-3.43831208e-02
9.05275477e-02	-5.71586908e-02
7.97687477e-02	-7.37327708e-02
5.91675577e-02	-9.05772608e-02
3.52153977e-02	-9.85754308e-02
1.46398447e-02	-1.02525121e-01
-1.80718523e-02	-1.01002421e-01
-4.66635623e-02	-8.84088208e-02
-6.23699123e-02	-7.44753508e-02
-7.74686323e-02	-5.89805908e-02
-8.67483823e-02	-3.71988808e-02
-9.30956423e-02	-2.04122708e-02
-9.30156223e-02	3.97273025e-03
-8.61802723e-02	2.77964892e-02
-7.51901523e-02	4.94436492e-02
-5.40035523e-02	6.86497992e-02
-3.46384323e-02	7.94553092e-02
-1.42840723e-02	8.42460192e-02
6.15163164e-03	8.53901592e-02
2.69243177e-02	8.09045192e-02
5.14710477e-02	7.00397192e-02
6.36347577e-02	5.77180192e-02
7.95029677e-02	3.80624292e-02
9.00994977e-02	1.56836492e-02
9.44243677e-02	-1.19625408e-02
9.07009877e-02	-2.95696608e-02
8.64181077e-02	-4.89145908e-02
7.33819077e-02	-6.69980108e-02
6.11265277e-02	-8.31785708e-02
4.41094077e-02	-8.98345008e-02
2.44881177e-02	-9.33554908e-02
3.04106374e-03	-9.47778808e-02
-2.13444223e-02	-8.95930308e-02
-4.02141123e-02	-7.96693908e-02
-5.67382923e-02	-6.43877708e-02
-7.43929523e-02	-4.43476508e-02
-7.97234223e-02	-2.49055308e-02
-8.12309723e-02	-1.06979208e-02
-7.96469823e-02	1.24937392e-02
-7.22559623e-02	3.02995692e-02
-6.20337523e-02	5.21628992e-02
-4.23867523e-02	6.55199692e-02
-2.60206523e-02	7.49601192e-02
-3.18473226e-03	7.57500892e-02
2.01560177e-02	7.42170192e-02
3.61534477e-02	7.05065392e-02
5.10087777e-02	6.00114092e-02
6.14347677e-02	4.62335392e-02
7.25061777e-02	2.50458192e-02
7.81176277e-02	1.84905125e-03
8.10050777e-02	-1.58102908e-02
7.56564177e-02	-3.25618908e-02
6.80422677e-02	-4.64388308e-02
5.34778177e-02	-5.69106308e-02
4.16094877e-02	-6.65803008e-02
2.59477077e-02	-7.20635208e-02
7.88610274e-03	-7.40857908e-02
-9.11512226e-03	-7.05786808e-02
-2.47240623e-02	-6.21272208e-02
-3.94453823e-02	-5.13835008e-02
-5.34175223e-02	-3.78959208e-02
-6.18122523e-02	-2.23862108e-02
-6.32028323e-02	-5.86973875e-03
-6.26302623e-02	1.36995192e-02
-5.91026823e-02	2.53894792e-02
-5.05666523e-02	4.01795492e-02
-4.03617523e-02	5.05946392e-02
-2.59393723e-02	5.84785892e-02
-9.17190226e-03	6.14130892e-02
1.17280807e-02	6.10951092e-02
2.53215477e-02	5.52963692e-02
3.90782677e-02	4.69771892e-02
5.03508977e-02	3.38181592e-02
5.37969577e-02	1.94895392e-02
5.69513777e-02	7.82705725e-03
6.05770077e-02	-8.79934075e-03
5.81262377e-02	-2.25898208e-02
5.41037777e-02	-3.74417708e-02
4.62530577e-02	-4.68557708e-02
3.30687677e-02	-5.37508608e-02
1.84002677e-02	-6.02954908e-02
5.24096404e-03	-6.16598208e-02
-7.55413226e-03	-5.90761608e-02
-1.86896923e-02	-5.33494508e-02
-3.13138923e-02	-4.67150808e-02
-3.90064323e-02	-3.60721308e-02
-4.48969823e-02	-2.36958008e-02
-4.98296923e-02	-1.03553808e-02
-5.02259223e-02	5.76181025e-03
-4.45233023e-02	1.98291992e-02
-4.07595323e-02	3.02516392e-02
-3.31294923e-02	3.69473092e-02
-2.18242323e-02	4.54290292e-02
-1.22985023e-02	4.86417092e-02
1.59003574e-03	4.90222692e-02
1.31476457e-02	4.69323992e-02
2.85341477e-02	4.05795892e-02
3.82732377e-02	2.88603492e-02
4.71243477e-02	1.75433692e-02
5.09230077e-02	5.41359925e-03
5.23417677e-02	-6.42345875e-03
5.28068377e-02	-1.63709808e-02
4.89855977e-02	-2.92987808e-02
4.19952877e-02	-3.86840908e-02
3.10321477e-02	-4.53050808e-02
2.14121277e-02	-5.09095408e-02
8.20516874e-03	-5.10022608e-02
-5.10222226e-03	-4.86772408e-02
-1.41042223e-02	-4.53518008e-02
-2.66805323e-02	-3.84969408e-02
-3.35697823e-02	-3.11421108e-02
-3.96139823e-02	-2.17392008e-02
-4.33247323e-02	-1.19099908e-02
-4.54611123e-02	3.04726125e-03
-4.34056423e-02	1.45870492e-02
-3.75922823e-02	2.33495992e-02
-3.04127223e-02	3.23938792e-02
-2.33901323e-02	3.87493092e-02
-1.46541823e-02	4.12800792e-02
-3.24711526e-03	4.11568692e-02
5.49352124e-03	3.87363792e-02
1.72668877e-02	3.51827292e-02
2.79015177e-02	2.67464192e-02
3.56938077e-02	1.75260092e-02
4.11559577e-02	7.48700425e-03
4.43879277e-02	-3.49717975e-03
4.57807377e-02	-1.23342108e-02
4.31235077e-02	-2.21497608e-02
3.73441277e-02	-2.88561308e-02
3.07348977e-02	-3.74838808e-02
1.69369577e-02	-4.24217208e-02
1.11376857e-02	-4.64290308e-02
1.02782774e-03	-4.62218508e-02
-1.27803923e-02	-4.28995608e-02
-1.91511723e-02	-3.72134808e-02
-2.93529323e-02	-3.17940908e-02
-3.29244423e-02	-2.47195208e-02
-3.67385223e-02	-1.37985508e-02
-3.89313223e-02	-2.81454475e-03
-3.95310223e-02	3.58988325e-03
-3.41511923e-02	1.64371392e-02
-2.78231723e-02	2.41500892e-02
-2.06181623e-02	3.06102892e-02
-1.22953823e-02	3.45456392e-02
-4.13537726e-03	3.73674392e-02
4.22920674e-03	3.70820092e-02
1.47221277e-02	3.48667092e-02
2.34363277e-02	2.92805192e-02
2.99860777e-02	2.17331692e-02
3.41954277e-02	1.34101492e-02
3.60454977e-02	1.40348954e-03
3.75891777e-02	-7.60772275e-03
3.53951777e-02	-1.63206908e-02
3.26679477e-02	-2.39130908e-02
2.83395677e-02	-3.06888108e-02
2.08883477e-02	-3.48673308e-02
1.48302317e-02	-3.80894608e-02
5.19369934e-03	-3.81286708e-02
-3.16001526e-03	-3.79166408e-02
-1.09834623e-02	-3.41956808e-02
-1.94409523e-02	-2.82328508e-02
-2.69630223e-02	-2.05280308e-02
-3.13699223e-02	-1.10271108e-02
-3.47901023e-02	-2.62014375e-03
-3.50808223e-02	4.63783925e-03
-3.35500723e-02	1.16617192e-02
-2.99330123e-02	1.94925392e-02
-2.45047423e-02	2.49980092e-02
-1.70774023e-02	3.09141092e-02
-8.09365226e-03	3.18345692e-02
-1.81030263e-04	3.15973592e-02
7.86029574e-03	2.86144592e-02
1.45704967e-02	2.54336892e-02
2.32241177e-02	2.19543192e-02
2.79962377e-02	1.57300892e-02
3.06115977e-02	5.92187725e-03
3.28608377e-02	-2.62411675e-03
3.32751877e-02	-1.13280408e-02
3.10488277e-02	-1.82621308e-02
2.63526477e-02	-2.50123308e-02
2.04068277e-02	-3.06017608e-02
1.47788977e-02	-3.40549608e-02
8.63534274e-03	-3.44988708e-02
-1.48607263e-04	-3.25149108e-02
-5.23371226e-03	-3.13896208e-02
-1.31646523e-02	-2.83895108e-02
-1.79913623e-02	-2.26572508e-02
-2.41858523e-02	-1.55486808e-02
-2.64162723e-02	-5.31659175e-03
-2.72602523e-02	-2.24538753e-04
-2.65902023e-02	7.80665925e-03
-2.55314623e-02	1.42517092e-02
-2.23725123e-02	1.76526692e-02
-1.78152123e-02	2.26821492e-02
-1.05976423e-02	2.56305892e-02
-2.24900026e-03	2.69010092e-02
6.99323774e-03	2.63350292e-02
1.28555837e-02	2.35189392e-02
1.87219777e-02	1.76587592e-02
2.38322177e-02	1.30633892e-02
2.59175277e-02	8.52623525e-03
2.89286977e-02	2.99902625e-03
2.92263977e-02	-3.45178775e-03
2.81154177e-02	-1.11690808e-02
2.67170777e-02	-1.82346408e-02
2.20323477e-02	-2.49075708e-02
1.53370407e-02	-2.80599508e-02
7.02906374e-03	-2.97946708e-02
3.51681974e-03	-2.98078008e-02
-3.11644426e-03	-2.84466208e-02
-1.00774323e-02	-2.79415608e-02
-1.53645723e-02	-2.34657408e-02
-2.02768323e-02	-1.67327908e-02
-2.19563523e-02	-1.18689408e-02
-2.57213623e-02	-2.28097375e-03
-2.43059123e-02	4.75309325e-03
-2.30190023e-02	9.14910425e-03
-1.96758823e-02	1.33585992e-02
-1.54683223e-02	1.87086792e-02
-1.00347923e-02	1.98109392e-02
-5.24803226e-03	2.37098292e-02
-5.26239263e-04	2.30679292e-02
8.38433974e-03	1.99516992e-02
1.36846927e-02	1.77296792e-02
1.89878677e-02	1.43547192e-02
2.07880677e-02	1.12429562e-02
2.30855377e-02	6.05343625e-03
2.38753377e-02	5.88850147e-04
2.37914277e-02	-5.67905775e-03
2.14867277e-02	-1.03016608e-02
1.87201377e-02	-1.65555608e-02
1.33878797e-02	-2.03785108e-02
9.92975474e-03	-2.34497008e-02
4.47978874e-03	-2.33361508e-02
-4.26444263e-04	-2.39062108e-02
-4.97328226e-03	-2.29869308e-02
-1.08353023e-02	-2.08279008e-02
-1.48400623e-02	-1.57525408e-02
-1.82210323e-02	-1.07842608e-02
-2.03344423e-02	-4.36885475e-03
-2.10391623e-02	2.77451725e-03
-2.08100523e-02	7.53759225e-03
-1.86829623e-02	1.27295292e-02
-1.50787923e-02	1.60186692e-02
-1.03917023e-02	1.84545392e-02
-6.97606226e-03	2.00796492e-02
-2.23624726e-03	2.12298292e-02
2.97129574e-03	2.02718392e-02
9.33133374e-03	1.79626392e-02
1.42823787e-02	1.54376492e-02
1.79015877e-02	1.25855892e-02
2.00528877e-02	6.21647925e-03
2.08955577e-02	-7.21200753e-04
2.06891677e-02	-5.65914275e-03
2.03646877e-02	-9.40963075e-03
1.84063377e-02	-1.10629008e-02
1.41555037e-02	-1.61056708e-02
1.17704057e-02	-1.80913208e-02
6.95582374e-03	-2.02346008e-02
4.95596737e-04	-2.04797708e-02
-4.34094526e-03	-1.86066508e-02
-8.57576226e-03	-1.56228108e-02
-1.06181823e-02	-1.20816208e-02
-1.31948423e-02	-7.57675875e-03
-1.66317923e-02	-3.84446675e-03
-1.82100423e-02	-4.18711753e-04
-1.57313523e-02	2.59815725e-03
-1.43502723e-02	7.52088525e-03
-1.24786723e-02	1.16561392e-02
-9.60442226e-03	1.52181392e-02
-6.47606226e-03	1.73638392e-02
-1.59540926e-03	1.74944792e-02
4.25594174e-03	1.68091592e-02
9.02742874e-03	1.59401392e-02
1.08913697e-02	1.47403292e-02
1.44988867e-02	1.12618452e-02
1.58656677e-02	7.11336425e-03
1.85667977e-02	2.66630025e-03
1.97084577e-02	-3.36182575e-03
1.86514177e-02	-7.33669675e-03
1.70855777e-02	-1.04733108e-02
1.36228387e-02	-1.31645708e-02
1.16488957e-02	-1.43282508e-02
8.56274974e-03	-1.63263608e-02
3.94864474e-03	-1.70896708e-02
-5.91347263e-04	-1.73650208e-02
-4.22889926e-03	-1.55028908e-02
-7.32527226e-03	-1.26320508e-02
-1.10162523e-02	-9.32579075e-03
-1.23310323e-02	-7.11414375e-03
-1.39794023e-02	-3.76039575e-03
-1.53599223e-02	2.88322247e-04
-1.42101823e-02	4.28842125e-03
-1.22479323e-02	7.39241825e-03
-9.16541226e-03	1.06950892e-02
-5.68818226e-03	1.28230792e-02
-1.62990826e-03	1.41746492e-02
2.14740874e-03	1.30549792e-02
4.49258774e-03	1.20087892e-02
7.04618174e-03	1.18197392e-02
1.07031067e-02	9.40112525e-03
1.41281157e-02	4.57699325e-03
1.54300277e-02	3.08270325e-03
1.49696377e-02	-1.97230175e-03
1.47465097e-02	-5.30267475e-03
1.35053147e-02	-6.97632275e-03
1.24157677e-02	-9.10823075e-03
8.07671474e-03	-1.14484608e-02
4.54443174e-03	-1.34179208e-02
2.34928574e-03	-1.42418508e-02
-8.11795263e-04	-1.52773408e-02
-3.98402826e-03	-1.35161008e-02
-8.77567226e-03	-1.14492708e-02
-1.05786023e-02	-9.38064075e-03
-1.16738523e-02	-5.73157775e-03
-1.38435923e-02	-5.40576753e-04
-1.36260823e-02	7.61653047e-04
-1.31894723e-02	3.00532225e-03
-1.19922623e-02	6.56788325e-03
-1.08425823e-02	7.56515925e-03
-8.19148226e-03	9.67781225e-03
-4.26801026e-03	1.16444792e-02
-2.50407826e-03	1.29574492e-02
-5.83309263e-04	1.21736192e-02
4.61841074e-03	1.14991992e-02
7.69596074e-03	1.04762332e-02
1.05417207e-02	7.46268625e-03
1.20299877e-02	4.89979125e-03
1.19643397e-02	1.31977204e-03
1.18679397e-02	-2.39828175e-03
1.13903037e-02	-4.19548075e-03
1.08353497e-02	-6.92283875e-03
9.23487474e-03	-8.90568075e-03
6.87952874e-03	-1.11422308e-02
4.11824274e-03	-1.11834308e-02
2.61887368e-05	-1.10851808e-02
-2.36573326e-03	-1.12069308e-02
-3.14501926e-03	-1.09050408e-02
-7.21384226e-03	-7.75813375e-03
-9.58125226e-03	-5.92128375e-03
-1.00727923e-02	-3.39641075e-03
-9.94803226e-03	-7.17625753e-04
-9.35500226e-03	2.52694025e-03
-9.46939226e-03	5.13099425e-03
-7.63531226e-03	6.48534025e-03
-6.41531226e-03	7.93187825e-03
-5.55005226e-03	8.09736625e-03
-3.18960526e-03	1.05851272e-02
-4.30008263e-04	1.03957662e-02
3.23588774e-03	1.04262082e-02
3.61515074e-03	9.43864625e-03
6.85821774e-03	6.62621025e-03
8.70639474e-03	4.21671125e-03
1.10285927e-02	2.02158545e-03
1.13807487e-02	-4.97132753e-04
1.08093287e-02	-2.60479275e-03
9.84195674e-03	-3.96809075e-03
8.37392574e-03	-6.71442075e-03
6.90785874e-03	-8.47882775e-03
5.70127759e-03	-9.72969075e-03
3.67086674e-03	-1.04512808e-02
-3.89144263e-04	-1.13395608e-02
-1.84202426e-03	-9.30194075e-03
-4.08701826e-03	-7.40830075e-03
-7.04727226e-03	-6.69908375e-03
-7.36279226e-03	-4.71691475e-03
-8.33280226e-03	-1.23754575e-03
-8.68187226e-03	1.06471505e-03
-9.49418226e-03	3.98052125e-03
-8.86312226e-03	4.03474525e-03
-7.46199226e-03	6.54779125e-03
-4.70279226e-03	8.10431025e-03
-1.88904426e-03	8.89573725e-03
-1.03579426e-03	9.48422525e-03
2.15210374e-03	1.01380552e-02
3.30539474e-03	8.64164325e-03
4.95263444e-03	6.53123825e-03
8.03525874e-03	4.73977325e-03
9.66062874e-03	3.40663325e-03
9.27648374e-03	1.01131485e-03
1.03268777e-02	-8.84860753e-04
1.00170157e-02	-4.16055975e-03
8.84811974e-03	-4.82813475e-03
6.92191374e-03	-6.38591675e-03
6.01141384e-03	-7.72685275e-03
3.33197274e-03	-9.00698075e-03
-1.64679263e-04	-9.53251075e-03
-1.71586226e-03	-8.67967075e-03
-3.24482726e-03	-8.25508875e-03
-3.91154126e-03	-6.52026475e-03
-6.41652226e-03	-5.86213975e-03
-7.51828226e-03	-3.57751375e-03
-7.10451226e-03	-2.57181575e-03
-7.35555226e-03	9.24713247e-04
-6.23377226e-03	3.24922725e-03
-3.88757126e-03	5.46631125e-03
-4.17773226e-03	5.75627225e-03
-2.57291626e-03	6.85942325e-03
-2.89279263e-04	6.29747625e-03
2.76783074e-03	6.99200825e-03
2.98346774e-03	7.78474025e-03
4.28969874e-03	7.08465125e-03
5.45484144e-03	6.13645425e-03
6.48117954e-03	4.36372725e-03
7.08849574e-03	3.41755825e-03
7.46488774e-03	7.37894747e-04
7.40341274e-03	-5.99005753e-04
5.57356441e-03	-3.28419175e-03
5.00592804e-03	-5.37264375e-03
5.16327464e-03	-5.92002975e-03
3.14899874e-03	-6.78995075e-03
7.02063737e-04	-5.83607475e-03
-1.92618263e-04	-6.11584575e-03
-2.27633726e-03	-5.69843675e-03
-3.14289026e-03	-4.09694675e-03
-5.77491226e-03	-3.86405175e-03
-6.85799226e-03	-2.93037475e-03
-6.96141226e-03	-1.12723575e-03
-7.13392226e-03	2.37301247e-04
-8.44249226e-03	1.87878745e-03
-5.99584226e-03	2.70207125e-03
-4.78247226e-03	5.69421225e-03
-4.13580426e-03	7.35216225e-03
-2.92645226e-03	6.66110725e-03
-1.63246426e-03	6.36202125e-03
-2.82643263e-04	6.23597025e-03
2.56617774e-03	7.22133125e-03
4.05441874e-03	5.96170025e-03
4.97763684e-03	4.36423425e-03
5.55679354e-03	2.66030925e-03
6.67355774e-03	4.83887347e-04
6.54014024e-03	-1.98484575e-03
6.99759474e-03	-3.66274075e-03
6.19808704e-03	-4.99942075e-03
5.35123894e-03	-4.52910975e-03
3.19143674e-03	-4.39927375e-03
9.35753737e-04	-5.11861475e-03
-4.46374263e-04	-4.46412475e-03
-1.99848626e-03	-5.66987275e-03
-3.11106226e-03	-4.34544875e-03
-3.86877626e-03	-3.58825875e-03
-3.73651526e-03	-9.33080753e-04
-5.20217226e-03	-7.81920753e-04
-5.00462226e-03	-8.41075263e-06
-5.02944226e-03	1.20284335e-03
-5.18000226e-03	2.34983635e-03
-4.86266226e-03	3.36212325e-03
-3.13932226e-03	3.77833625e-03
-1.20145726e-03	5.61511625e-03
-1.87802632e-05	5.87747425e-03
-1.33007263e-04	5.31459125e-03
1.02447574e-03	6.31455525e-03
2.63126774e-03	5.17154225e-03
3.74529474e-03	4.06677525e-03
5.46852594e-03	3.20741525e-03
5.94675604e-03	1.20205115e-03
5.07790494e-03	1.61512247e-04
5.55933668e-03	-6.57173753e-04
3.42861574e-03	-2.44642575e-03
3.68033774e-03	-4.17548675e-03
4.62713474e-03	-4.19692475e-03
2.29380974e-03	-4.83401175e-03
1.66782574e-03	-4.27318075e-03
2.44076737e-04	-4.43289675e-03
-1.69144926e-03	-5.31785175e-03
-2.41117326e-03	-3.90556875e-03
-3.88533426e-03	-3.44166675e-03
-4.10366626e-03	-1.24984075e-03
-4.08480726e-03	1.00691845e-03
-3.91889826e-03	1.30570137e-03
-3.26398126e-03	1.87979015e-03
-3.88236226e-03	3.92332725e-03
-3.09248226e-03	3.52673125e-03
-2.93503126e-03	3.68403325e-03
-1.16247926e-03	5.30173125e-03
7.21547737e-04	4.00629925e-03
1.62954374e-03	4.13396025e-03
1.08984574e-03	4.62201725e-03
2.76169674e-03	4.08262425e-03
4.73909594e-03	2.50476625e-03
3.65226174e-03	1.73402435e-03
4.28331274e-03	1.99128247e-04
5.02941934e-03	-4.86926753e-04
4.22077874e-03	-2.55357875e-03
2.84657774e-03	-4.26058275e-03
2.90020974e-03	-4.59916875e-03
2.53628074e-03	-4.44333075e-03
9.20982737e-04	-4.69811375e-03
-1.09728726e-03	-5.28620875e-03
-1.30391426e-03	-4.35765275e-03
-1.59964026e-03	-2.73917175e-03
-2.79435926e-03	-2.36788475e-03
-3.26912026e-03	-1.38424675e-03
-4.02437826e-03	4.94440247e-04
-5.70091226e-03	5.57494647e-04
-4.19693726e-03	7.37797147e-04
-3.37532026e-03	2.40081225e-03
-2.83501126e-03	3.12015825e-03
-3.09678026e-03	2.98035625e-03
-2.08646626e-03	4.63163825e-03
-1.14572426e-03	4.78669125e-03
2.72229737e-04	4.67212325e-03
1.25984574e-03	4.45822225e-03
9.86258737e-04	3.19520525e-03
2.36415174e-03	2.16409875e-03
3.63830474e-03	1.52628655e-03
2.97856174e-03	4.37098247e-04
2.65194774e-03	6.56432447e-04
4.03722174e-03	-7.50681753e-04
3.79346574e-03	-1.57484775e-03
3.30160474e-03	-1.49385475e-03
1.66578274e-03	-1.82339075e-03
9.76641737e-04	-3.30932175e-03
4.28015737e-04	-2.15650675e-03
-4.83909263e-04	-3.56472575e-03
-1.38126226e-03	-2.77217875e-03
-1.95190426e-03	-2.17857475e-03
-3.13513126e-03	-1.04984975e-03
-4.11629826e-03	-1.22042275e-03
-2.79987126e-03	4.22704147e-04
-2.67643526e-03	2.18544915e-03
-3.53738826e-03	2.42377025e-03
-2.23247026e-03	2.94518025e-03
-2.37163426e-03	2.98892325e-03
-1.99344126e-03	4.51437125e-03
-1.89042263e-04	4.09130925e-03
-5.60666263e-04	4.57448225e-03
1.68538474e-03	4.12217825e-03
3.18984274e-03	3.24826525e-03
2.79781774e-03	3.62825725e-03
3.74140174e-03	1.51083185e-03
3.74061674e-03	7.14915447e-04
4.84271944e-03	-1.19568753e-04
3.01740874e-03	-9.65214753e-04
2.98025374e-03	-1.10427975e-03
2.08468674e-03	-1.65669875e-03
2.44557274e-03	-1.46631575e-03
2.05410374e-03	-3.36710275e-03
-3.19082632e-05	-3.45126775e-03
8.78447368e-05	-3.08685975e-03
5.43317368e-05	-3.70008775e-03
-1.33288826e-03	-2.78778775e-03
-1.99444426e-03	-1.21430275e-03
-2.27806726e-03	-1.01232875e-03
-1.96568126e-03	-8.05157526e-05
-3.87421126e-03	-1.96995753e-04
-2.68412226e-03	1.55014405e-03
-1.13354426e-03	2.28939545e-03
-1.70900326e-03	3.07707725e-03
-1.58531926e-03	3.12325025e-03
-2.84798263e-04	3.83162125e-03
6.75855737e-04	3.93799925e-03
1.56645074e-03	4.00700125e-03
1.09026474e-03	2.18917065e-03
2.06611374e-03	1.06508975e-03
2.39251374e-03	8.21906247e-04
2.38044574e-03	4.46009647e-04
3.21059074e-03	7.37658547e-04
2.79719574e-03	9.96352474e-05
3.65153874e-03	-3.04990753e-04
3.19046374e-03	-1.16154675e-03
1.98457874e-03	-2.84263475e-03
1.08652074e-03	-3.30099175e-03
-2.43335263e-04	-2.61589675e-03
4.89360737e-04	-3.06402075e-03
-6.89009263e-04	-2.23720675e-03
-7.48508263e-04	-8.82006753e-04
-1.39865526e-03	-1.98663675e-03
-2.34426226e-03	-1.29411175e-03
-3.18757426e-03	-9.58787753e-04
-2.45733526e-03	-7.58110753e-04
-1.84211926e-03	7.89918047e-04
-4.01384263e-04	1.71781595e-03
-1.19400926e-03	1.28232840e-03
-1.80402526e-03	1.90386775e-03
-1.87053626e-03	1.90059115e-03
-9.76752263e-04	1.59797625e-03
4.28921737e-04	1.72402485e-03
8.28551737e-04	2.15857295e-03
1.76520674e-03	1.31915431e-03
1.52101474e-03	7.73985747e-04
1.44104574e-03	1.02665505e-03
2.85302574e-03	-2.02688753e-04
2.82460074e-03	2.67713247e-04
2.86943974e-03	-6.81890753e-04
2.29673074e-03	-6.55567526e-05
7.24187737e-04	7.93952474e-05
4.00448737e-04	-1.20748675e-03
-3.05675263e-04	-1.36437075e-03
1.09497074e-03	-1.48414475e-03
1.28509274e-03	-1.87859175e-03
-5.44181263e-04	-2.05919475e-03
-1.08568526e-03	-8.99255753e-04
-1.14657326e-03	-4.66844753e-04
-1.18734526e-03	5.35265847e-04
-2.63372026e-03	6.73064647e-04
-3.04516226e-03	5.61940447e-04
-2.26770126e-03	1.97263895e-03
-1.69892526e-03	1.70804785e-03
-1.76921126e-03	2.76664425e-03
-1.81671263e-04	2.16104355e-03
-4.32231263e-04	3.57952825e-03
3.79269737e-04	2.92492725e-03
1.54242274e-03	2.72368325e-03
2.03228674e-03	2.22930725e-03
1.48897274e-03	2.12575265e-03
1.66529474e-03	9.45337747e-04
2.34042874e-03	1.20491247e-04
2.43561574e-03	1.38218080e-03
1.72422174e-03	1.11596685e-03
2.16718974e-03	8.03826347e-04
1.80961674e-03	-4.79643753e-04
1.46511474e-03	-1.15261175e-03
1.47305374e-03	-1.93213075e-03
1.30787474e-03	-1.38624475e-03
2.02297737e-04	-2.12433175e-03
9.05600737e-04	-1.92804575e-03
-5.38157263e-04	-1.28355975e-03
1.06549737e-04	-6.92798753e-04
-1.05158026e-03	2.51564247e-04
-4.31941263e-04	-5.37017526e-05
-8.60445263e-04	5.26155147e-04
-1.13743126e-03	1.30327247e-04
-2.23651263e-04	7.14322474e-05
-2.61392632e-05	1.38011399e-03
-1.88803263e-04	2.47175125e-03
6.11277368e-05	2.54089525e-03
1.06603474e-03	1.18423485e-03
1.32310174e-03	2.22142755e-03
1.56702974e-03	2.24903735e-03
1.30844474e-03	1.44681910e-03
2.24069874e-03	7.47494347e-04
2.08319874e-03	1.02506835e-03
2.38096774e-03	-1.27818753e-04
2.28450674e-03	-1.34086375e-03
2.91920974e-03	-1.04860475e-03
1.43962074e-03	-1.47096475e-03
2.47376274e-03	-3.53308753e-04
1.48814374e-03	-8.49865753e-04
1.49784874e-03	-1.49186475e-03
1.01767974e-03	-1.74936175e-03
-2.03291263e-04	-9.43068753e-04
7.15152737e-04	-1.02145075e-03
5.04484737e-04	-5.07740753e-04
-7.67829263e-04	1.24622635e-03
4.00373684e-06	-1.30486753e-04
-3.95697263e-04	-7.52492753e-04
-7.08081263e-04	-4.10439753e-04
3.19079737e-04	1.70544965e-03
4.11960737e-04	2.34664645e-03
3.75653737e-04	2.61895925e-03
-6.14623263e-04	1.00843605e-03
1.10786074e-03	2.35796525e-03
7.23366737e-04	2.37150325e-03
1.62973474e-03	2.63942625e-03
1.87224974e-03	1.28290291e-03
1.68454074e-03	1.36273703e-03
1.49745674e-03	7.54284647e-04
1.77292574e-03	9.81180047e-04
1.69741474e-03	1.45287787e-03
1.44784174e-03	6.15942247e-04
2.59046774e-03	-3.54116753e-04
2.06393374e-03	-4.04155753e-04
1.11642574e-03	-4.40814753e-04
1.41583174e-03	-4.33137753e-04
-1.77345263e-04	-6.70745753e-04
5.06466737e-04	-4.51668753e-04
-2.54591263e-04	-5.05964753e-04
5.61618737e-04	-1.87208975e-03
-4.82132632e-05	1.82571247e-04
-1.18043126e-03	3.52309247e-04
-1.07594026e-03	-3.80702753e-04
-5.90250263e-04	1.06248535e-03
-1.59882026e-03	7.90036847e-04
-2.08454626e-03	4.08877147e-04
-1.63207526e-03	4.57824647e-04
-2.65569263e-04	1.28903131e-03
3.18457368e-05	2.14341935e-03
-4.70391263e-04	2.49249725e-03
6.14876737e-04	2.40143525e-03
1.47199474e-03	1.40508442e-03
1.20208174e-03	2.17385475e-03
2.12918974e-03	2.22313665e-03
2.39240174e-03	1.78176725e-03
1.57097374e-03	4.11994447e-04
1.88669074e-03	1.28183368e-03
2.29458074e-03	6.41836247e-04
1.07985574e-03	-2.30773753e-04
1.33519737e-04	-1.61682753e-04
-4.62795263e-04	-6.02256753e-04
8.42799737e-04	-6.82396753e-04
6.28549737e-04	4.80314147e-04
2.15246737e-04	1.33539247e-04
1.01332074e-03	8.97257047e-04
1.12786737e-04	6.98922447e-04
-3.13386263e-04	-8.25330753e-04
-1.93511026e-03	1.03726755e-03
-7.15725263e-04	6.47137947e-04
-3.27738263e-04	8.00625547e-04
-5.76526316e-06	2.13175575e-03
9.02527368e-05	2.05568045e-03
-1.47250263e-04	6.93112547e-04
5.89137737e-04	9.48832947e-04
-7.22282632e-05	1.21375245e-03
-1.71130263e-04	1.13959235e-03
5.87139737e-04	8.46790047e-04
2.14317274e-03	1.98697735e-03
1.96253274e-03	1.32190944e-03
1.70406074e-03	1.41980449e-03
1.42327074e-03	1.37160002e-03
1.35006174e-03	-5.79785753e-04
1.93829674e-03	-7.37610753e-04
1.06654974e-03	-4.36908753e-04
9.18224737e-04	3.18021247e-04
1.36280074e-03	5.84399447e-04
9.26649737e-04	-1.38617875e-03
1.29133737e-04	1.78812247e-04
1.01116874e-03	-7.71607753e-04
1.12329474e-03	-7.49097753e-04
-4.85755263e-04	4.35099947e-04
3.27074737e-04	-3.15187753e-04
7.41903737e-04	1.02329675e-03
-3.14243263e-04	-4.01110753e-04
-6.07143263e-04	7.04882474e-05
1.02507174e-03	1.57151247e-04
6.67682737e-04	2.71139247e-04
2.66436737e-04	7.69303747e-04
-3.76172632e-05	1.11909845e-03
2.01898737e-04	3.16877247e-04
2.11234737e-04	1.72092455e-03
7.18159737e-04	2.23999175e-03
7.21760737e-04	2.12533195e-03
1.15187074e-03	1.39632340e-03
7.41077737e-04	1.72451247e-04
1.06847574e-03	1.08561247e-04
1.96947674e-03	1.41839206e-03
2.01988774e-03	3.06316247e-04
2.39879174e-03	3.27402474e-05
7.85924737e-04	-1.24205475e-03
1.07312074e-03	-1.20168753e-04
6.71607737e-04	1.94914247e-04
5.53426737e-04	-9.69557526e-05
4.16535737e-04	-8.05553753e-04
7.10505737e-04	-3.03680753e-04
7.55495737e-04	-1.89147675e-03
9.77085737e-04	-5.99577753e-04
-1.96074263e-04	-4.15075263e-06
-1.05359826e-03	-6.08868753e-04
-5.73304263e-04	-6.49948753e-04
4.30544737e-04	1.58172247e-04
-1.19155126e-03	1.15205375e-03
-6.75782263e-04	7.07156747e-04
-4.09299263e-04	1.24979395e-03
1.95985737e-04	1.79490247e-04
-4.90797263e-04	3.69556647e-04
5.98895737e-04	1.37177468e-03
1.14735074e-03	1.64361515e-03
4.67790737e-04	6.77528647e-04
1.81430474e-03	3.30149247e-04
4.99407737e-04	7.61504947e-04
1.13607274e-03	8.63549847e-04
1.12600074e-03	8.79162474e-05
2.60340737e-04	9.07108747e-04
8.11805737e-04	6.78979047e-04
2.13014274e-03	4.63275547e-04
1.46873774e-03	1.39128635e-03
7.40723737e-04	1.52940765e-03
-4.21417263e-04	2.09837435e-03
3.63247368e-05	2.97845247e-04
4.67761737e-04	4.60798547e-04
1.05341474e-03	9.47748147e-04
1.29061674e-03	5.73539447e-04
8.38600737e-04	1.77837925e-03
8.59599737e-04	7.28403047e-04
4.00912737e-04	7.91627747e-04
1.18456474e-03	9.31445747e-04
-5.58620263e-04	1.30443785e-03
1.58664737e-04	1.82736485e-03
-4.50433263e-04	2.25314625e-03
4.33352737e-04	1.63836495e-03
1.53067274e-03	2.23895275e-03
1.17366774e-03	2.02879915e-03
-1.79132263e-04	1.63734865e-03
-1.99602263e-04	1.30146123e-03
9.29789737e-04	1.88321435e-03
1.15852474e-03	2.28003425e-03
2.21438737e-04	1.42680749e-03
6.50318737e-04	1.79733335e-03
1.52314374e-03	2.13434365e-03
9.69164737e-04	1.68669955e-03
3.46617368e-05	4.36406147e-04
-1.25608126e-03	3.79490147e-04
8.76407368e-05	1.50940247e-04
3.39768737e-04	3.61424147e-04
-2.02934426e-03	8.00838847e-04
-4.23486263e-04	-1.11829075e-03
1.07886774e-03	5.23242474e-05
2.51664737e-04	4.89274047e-04
-7.05514263e-04	-1.52917526e-05
-8.17614263e-04	-9.77289753e-04
-5.36400263e-04	8.44437747e-04
-1.35732826e-03	-5.59661753e-04
-1.01527726e-03	1.47326285e-03
-4.08448263e-04	4.66407147e-04
5.77347368e-05	1.89483247e-04
-7.55406263e-04	1.46638145e-03
-6.81035263e-04	1.79589865e-03
-8.02293263e-04	1.06499005e-03
-5.12132632e-05	2.10731247e-04
8.72773737e-04	-1.41868975e-03
4.19144737e-04	-3.74387753e-04
-1.53635226e-03	-6.65282753e-04
2.36734737e-04	-1.43887875e-03
1.13671074e-03	-1.29695075e-03
1.65090737e-04	-1.18979275e-03
-6.95781263e-04	-9.03599753e-04
7.29389737e-04	-1.08948675e-03
7.40662737e-04	-1.33823775e-03
1.20532474e-03	-9.51134753e-04
8.64696737e-04	-5.79439753e-04
2.07772737e-04	-1.33923275e-03
1.40046674e-03	-1.53012675e-03
1.06472074e-03	-4.97448753e-04
9.22265737e-04	-8.38090753e-04
-1.92039263e-04	-7.29907753e-04
-1.89565263e-04	-2.65308753e-04
1.33893974e-03	-5.93082753e-04
-3.57212263e-04	-1.53173753e-04
2.07584574e-03	4.05581847e-04
2.00372874e-03	4.03362474e-05
2.49113374e-03	1.45433135e-03
1.95560974e-03	-1.57656753e-04
2.40982374e-03	5.21848147e-04
2.42373274e-03	6.84556447e-04
3.42141674e-03	5.95938147e-04
4.43251174e-03	1.47878755e-03
3.49482374e-03	1.79540465e-03
4.10856674e-03	9.33723547e-04
3.28834274e-03	7.68546447e-04
3.88698174e-03	9.41111447e-04
4.32938274e-03	1.06141755e-03
3.72799274e-03	6.98882047e-04
3.48266074e-03	-1.17424753e-04
3.21849374e-03	2.49911247e-04
3.36714674e-03	1.44369003e-03
2.96965974e-03	2.08712945e-03
3.78308474e-03	4.21256347e-04
3.62844574e-03	7.59600647e-04
3.08664874e-03	1.28167570e-03
2.98309174e-03	1.68313915e-03
3.27178874e-03	1.35274351e-03
3.05784874e-03	1.31133597e-03
2.41896374e-03	2.41803025e-03
1.10060174e-03	2.02022005e-03
2.36115474e-03	1.76433555e-03
1.87665674e-03	2.23004195e-03
1.72860474e-03	1.73663975e-03
1.34822274e-03	8.53943547e-04
1.86457974e-03	2.39377725e-03
2.43964174e-03	2.21158075e-03
1.59478174e-03	1.51414035e-03
1.78977074e-03	1.30506038e-03
-2.77246263e-04	1.12682435e-03
1.64767737e-04	6.33008547e-04
-1.16746526e-03	1.79577745e-03
4.65820737e-04	9.33503247e-04
1.76350737e-04	3.39241247e-04
-4.82363263e-04	1.35964865e-03
-1.30257026e-03	1.03831655e-03
-9.62900263e-04	1.91620025e-03
-1.13838526e-03	2.42692725e-03
-9.38227263e-04	2.79874425e-03
-1.63237426e-03	3.31263025e-03
-1.86643226e-03	2.27100075e-03
-1.62864626e-03	3.19139325e-03
-1.40007126e-03	3.34333825e-03
-1.74318926e-03	3.80777825e-03
-2.36231126e-03	3.52755725e-03
-2.09388026e-03	3.54266025e-03
-1.82815326e-03	3.77459425e-03
-1.71464026e-03	3.65249725e-03
-1.90508226e-03	3.29091625e-03
-3.27711326e-03	3.77923325e-03
-4.30424726e-03	3.17224625e-03
-2.08016026e-03	3.80705225e-03
-1.43533226e-03	2.40663425e-03
-1.37129226e-03	2.15387865e-03
-9.53530263e-04	2.14034275e-03
-5.51262263e-04	2.17779795e-03
-6.19408263e-04	1.43396398e-03
-2.70942263e-04	1.80788865e-03
5.36955737e-04	1.36419688e-03
1.54032774e-03	1.26948608e-03
6.10483737e-04	1.41430540e-03
1.35636274e-03	9.06593147e-04
1.56123474e-03	1.59033365e-03
2.00669574e-03	2.61431325e-03
2.62867274e-03	2.68247425e-03
2.14999874e-03	1.91811485e-03
1.39208374e-03	2.07688655e-03
1.14642874e-03	1.81085395e-03
1.05606474e-03	2.84964725e-03
9.20645737e-04	2.23230495e-03
-2.14060263e-04	2.53687125e-03
1.08589674e-03	1.39151458e-03
5.38684737e-04	6.91695147e-04
7.78774737e-04	1.28279550e-03
6.65192737e-04	5.40985347e-04
8.75360737e-04	-1.52073275e-03
1.83069974e-03	-1.36267753e-04
1.22342374e-03	-1.17824175e-03
1.16232874e-03	-1.95807775e-03
1.96702074e-03	-1.18727875e-03
2.21126874e-03	-3.32302875e-03
3.81780474e-03	-3.51575975e-03
3.51861074e-03	-2.72587175e-03
2.02591874e-03	-3.23006575e-03
1.93081474e-03	-2.59803175e-03
1.24626974e-03	-7.27207753e-04
1.52813874e-03	3.46947247e-04
1.24830674e-03	-7.39444753e-04
1.69115574e-03	-7.74757753e-04
5.41741737e-04	1.30712253e-03
3.81297737e-04	1.14707345e-03
1.11337368e-05	2.00296595e-03
3.74247737e-04	2.67575425e-03
-1.55156226e-03	1.67463915e-03
-3.02192926e-03	1.35774032e-03
-1.31083726e-03	3.13417125e-03
-2.46828926e-03	2.23834785e-03
-2.87312226e-03	1.79463315e-03
-3.35529026e-03	9.58283747e-04
-2.61034426e-03	-2.46610753e-04
-2.01341026e-03	2.78240247e-04
-1.78883726e-03	6.33932447e-04
-2.68741263e-04	2.86684247e-04
-9.90642263e-04	-2.33867526e-05
-8.31841263e-04	-2.16741753e-04
-1.34179263e-04	-5.44397753e-04
8.69299737e-04	-1.28412875e-03
4.23515737e-04	-1.10288675e-03
5.27859737e-04	1.60941247e-04
1.92107674e-03	-3.01030753e-04
2.73791874e-03	6.39733447e-04
7.96042737e-04	1.83809995e-03
4.04181737e-04	2.02048175e-03
3.56017737e-04	3.08086525e-03
5.58761737e-04	2.48795125e-03
8.97514737e-04	1.58676145e-03
1.19648674e-03	1.29427745e-03
-1.37612263e-04	1.46253725e-03
-7.01459263e-04	1.92797075e-03
-2.06676263e-04	1.83072815e-03
-4.06991263e-04	1.15622395e-03
-8.51662263e-04	6.60980147e-04
1.50757368e-05	3.05175247e-04
3.74712737e-04	-1.26332575e-03
4.67580737e-04	-1.85135275e-03
1.82922374e-03	-2.09503875e-03
8.29433737e-04	-3.68811753e-04
1.12208374e-03	-1.98599775e-03
2.14597774e-03	-2.79182675e-03
2.88130474e-03	-2.99607875e-03
2.89724074e-03	-2.49766175e-03
2.82508774e-03	-1.42511575e-03
2.58819274e-03	-1.69052175e-03
2.79984974e-03	-1.24744975e-03
2.18202974e-03	-9.18068753e-04
1.92958774e-03	-1.50706753e-04
1.42135074e-03	8.84915647e-04
2.23745674e-03	5.70813747e-04
2.50084374e-03	6.71259347e-04
1.64122374e-03	-1.23212753e-04
-3.37163263e-04	1.76178247e-04
8.78307368e-05	1.16296735e-03
1.05320174e-03	1.18180205e-03
-1.69241263e-04	5.33964047e-04
-7.82260263e-04	1.21886375e-03
-1.17134326e-03	9.87710647e-04
-2.44102726e-03	6.04197047e-04
-1.32029426e-03	-1.90259753e-04
-2.03431126e-03	-1.36785275e-03
-1.02947526e-03	-5.39592753e-04
-1.44617826e-03	-6.86890753e-04
-8.03173263e-04	-7.99131753e-04
8.13113737e-04	2.56724737e-06
8.03887737e-04	-6.51537526e-05
7.73859737e-04	5.70289047e-04
2.48764874e-03	1.55717247e-04
1.95762474e-03	-4.59742753e-04
2.37561574e-03	1.75243165e-03
2.51772474e-03	1.34116431e-03
8.96874737e-04	1.21687335e-03
1.96498674e-03	8.57851747e-04
1.28826174e-03	1.57875945e-03
2.08626774e-03	2.00204505e-03
1.95758374e-03	1.34137481e-03
8.51559737e-04	2.70460925e-03
1.01626774e-03	2.47172225e-03
9.97866737e-04	2.01231025e-03
5.62288737e-04	7.88580647e-04
-5.74756263e-04	7.48306847e-04
-1.28326126e-03	7.93568947e-04
-1.40570226e-03	-1.24367975e-03
3.48048737e-04	-7.66795753e-04
4.33747737e-04	-2.51368753e-04
-4.61812632e-05	-8.82275263e-06
-6.13003263e-04	-4.35620753e-04
2.15145737e-04	-1.19453575e-03
1.57534474e-03	-2.00701175e-03
1.02448774e-03	-1.10160975e-03
1.72989474e-03	-8.97155753e-04
9.65589737e-04	-1.01696575e-03
6.43869737e-04	-2.32440175e-03
2.48736674e-03	-2.07220975e-03
2.44378474e-03	-1.14352175e-03
2.19808074e-03	4.03496547e-04
2.74681474e-03	-1.95154753e-04
2.13907674e-03	-1.21436753e-04
1.53545374e-03	2.60179247e-04
1.27571774e-03	5.65468747e-04
7.89659737e-04	3.56209947e-04
2.90188737e-04	-1.00177526e-05
6.22119737e-04	1.10387045e-03
-3.75615263e-04	1.68594095e-03
-1.06719263e-04	4.76385447e-04
-9.77253263e-04	8.28443347e-04
-9.65493263e-04	-4.54307753e-04
-8.55741263e-04	3.76508147e-04
-1.91503926e-03	-7.12425753e-04
-1.35412726e-03	-1.46364375e-03
-1.22190826e-03	-6.19351753e-04
-1.21879826e-03	-3.80628753e-04
1.99444737e-04	6.55354947e-04
5.66736737e-04	-1.74676753e-04
3.43463737e-04	-1.04102375e-03
-8.28883263e-04	-1.10626275e-03
-1.89630263e-04	-9.32667753e-04
1.27232274e-03	-7.67598753e-04
8.32689737e-04	1.43399247e-04
1.20962074e-03	-2.67681753e-04
7.40265737e-04	2.20792474e-05
3.25875774e-03	7.52014447e-04
3.37398274e-03	4.25367347e-04
2.14098674e-03	7.00467447e-04
2.48868674e-03	1.46446395e-03
2.49356674e-03	1.91608445e-03
2.66616774e-03	1.40772450e-03
-1.61218263e-04	2.91452525e-03
8.97277368e-05	2.16136465e-03
4.08699737e-04	1.50865625e-03
7.53423737e-04	-5.37544753e-04
-1.96478263e-04	3.69099247e-04
7.25267368e-05	1.26763247e-04
-3.45630263e-04	4.89857347e-04
1.31184737e-04	3.59661747e-04
3.69793737e-04	-9.34418753e-04
1.16899674e-03	-5.16503753e-04
1.40570474e-03	-3.60467526e-05
1.01672274e-03	-1.20662475e-03
1.63481274e-03	-1.49067375e-03
1.75924674e-03	-1.92519175e-03
1.40728574e-03	-1.18782275e-03
1.71059874e-03	-6.94592753e-04
2.70087074e-03	-9.37251753e-04
2.01513774e-03	-1.27700753e-04
1.97981574e-03	-6.25273753e-04
2.27015474e-03	-7.29148753e-04
2.17093674e-03	-8.37737526e-05
2.57436374e-03	5.47693247e-04
1.18551074e-03	1.23362075e-03
8.14085737e-04	1.03469615e-03
-1.53637263e-04	1.90416405e-03
-5.60035263e-04	1.01512285e-03
