# Supplementary material for: Observation of angular momentum transfer among crystal lattice modes
Source: Nat Phys. 2026 May 12;22(7):1100–6. doi: 10.1038/s41567-026-03274-8 (PMC13423836; doi:10.1038/s41567-026-03274-8)
Supplement: Supplementary file 14 — Source data for Extended Data Fig. 5a–m. [file 41567_2026_3274_MOESM14_ESM.zip]

Archive with 29 entries (29 files):
- extended_fig5a_THz_E-field_trajectory_LHE.txt
- extended_fig5a_THz_E-field_trajectory_Lin.txt
- extended_fig5a_THz_E-field_trajectory_RHE.txt
- extended_fig5b_THz_ellipticity.txt
- extended_fig5c_Eg_phonon_Lin-THz_probe0.txt
- extended_fig5c_Eg_phonon_Lin-THz_probe45.txt
- extended_fig5c_TKE_Lin-THz_probe0.txt
- extended_fig5c_TKE_Lin-THz_probe45.txt
- extended_fig5d_Eg_phonon_spectrum_Lin-THz_probe0.txt
- extended_fig5d_Eg_phonon_spectrum_Lin-THz_probe45.txt
- extended_fig5d_TKE_spectrum_Lin-THz_probe0.txt
- extended_fig5d_TKE_spectrum_Lin-THz_probe45.txt
- extended_fig5f_Eg_phonon_RHE-THz_probe0.txt
- extended_fig5f_Eg_phonon_RHE-THz_probe45.txt
- extended_fig5f_TKE_RHE-THz_probe0.txt
- extended_fig5f_TKE_RHE-THz_probe45.txt
- extended_fig5g_Eg_phonon_spectrum_RHE-THz_probe0.txt
- extended_fig5g_Eg_phonon_spectrum_RHE-THz_probe45.txt
- extended_fig5g_TKE_spectrum_RHE-THz_probe0.txt
- extended_fig5g_TKE_spectrum_RHE-THz_probe45.txt
- extended_fig5i_Eg_phonon_LHE-THz_probe0.txt
- extended_fig5i_Eg_phonon_LHE-THz_probe45.txt
- extended_fig5i_TKE_LHE-THz_probe0.txt
- extended_fig5i_TKE_LHE-THz_probe45.txt
- extended_fig5j_Eg_phonon_spectrum_LHE-THz_probe0.txt
- extended_fig5j_Eg_phonon_spectrum_LHE-THz_probe45.txt
- extended_fig5j_TKE_spectrum_LHE-THz_probe0.txt
- extended_fig5j_TKE_spectrum_LHE-THz_probe45.txt
- extended_fig5m_Eg_phonon_ellipticity.txt
