# Supplementary material for: Observation of angular momentum transfer among crystal lattice modes
Source: Nat Phys. 2026 May 12;22(7):1100–6. doi: 10.1038/s41567-026-03274-8 (PMC13423836; doi:10.1038/s41567-026-03274-8)
Supplement: Supplementary file 14 — Source data for Extended Data Fig. 5a–m. [file 41567_2026_3274_MOESM14_ESM.zip › extended_fig5a_THz_E-field_trajectory_LHE.txt]

Polarization-resolved EOS of THz electric fields (left-handed elliptical state, LHE)
Time (ps)	E_x field component (MV/cm)	E_y field component (MV/cm)
-4.43000000e+00	4.62197117e-05	4.25301590e-04
-4.42000000e+00	1.31400055e-04	3.70693950e-04
-4.41000000e+00	2.22460174e-04	3.33596089e-04
-4.40000000e+00	3.14717724e-04	3.16182804e-04
-4.39000000e+00	4.03363207e-04	3.19654600e-04
-4.38000000e+00	4.83713827e-04	3.44157204e-04
-4.37000000e+00	5.51463787e-04	3.88754828e-04
-4.36000000e+00	6.02917432e-04	4.51459698e-04
-4.35000000e+00	6.35192418e-04	5.29317349e-04
-4.34000000e+00	6.46381620e-04	6.18544238e-04
-4.33000000e+00	6.35664612e-04	7.14711314e-04
-4.32000000e+00	6.03362231e-04	8.12964630e-04
-4.31000000e+00	5.50930783e-04	9.08271923e-04
-4.30000000e+00	4.80895693e-04	9.95682493e-04
-4.29000000e+00	3.96727703e-04	1.07058681e-03
-4.28000000e+00	3.02667832e-04	1.12896202e-03
-4.27000000e+00	2.03510153e-04	1.16759020e-03
-4.26000000e+00	1.04353742e-04	1.18423717e-03
-4.25000000e+00	1.03368905e-05	1.17778213e-03
-4.24000000e+00	-7.36323131e-05	1.14829024e-03
-4.23000000e+00	-1.43134688e-04	1.09702392e-03
-4.22000000e+00	-1.94474127e-04	1.02639122e-03
-4.21000000e+00	-2.24874690e-04	9.39833460e-04
-4.20000000e+00	-2.32630039e-04	8.41657363e-04
-4.19000000e+00	-2.17197176e-04	7.36819899e-04
-4.18000000e+00	-1.79229426e-04	6.30676854e-04
-4.17000000e+00	-1.20546822e-04	5.28707947e-04
-4.16000000e+00	-4.40454200e-05	4.36232825e-04
-4.15000000e+00	4.64497009e-05	3.58132822e-04
-4.14000000e+00	1.46379997e-04	2.98593171e-04
-4.13000000e+00	2.50687272e-04	2.60879415e-04
-4.12000000e+00	3.54073436e-04	2.47160035e-04
-4.11000000e+00	4.51272565e-04	2.58384959e-04
-4.10000000e+00	5.37321034e-04	2.94226727e-04
-4.09000000e+00	6.07811642e-04	3.53087828e-04
-4.08000000e+00	6.59118558e-04	4.32174231e-04
-4.07000000e+00	6.88581535e-04	5.27631684e-04
-4.06000000e+00	6.94640001e-04	6.34737974e-04
-4.05000000e+00	6.76910332e-04	7.48141403e-04
-4.04000000e+00	6.36202614e-04	8.62133236e-04
-4.03000000e+00	5.74476360e-04	9.70940030e-04
-4.02000000e+00	4.94737815e-04	1.06902068e-03
-4.01000000e+00	4.00884499e-04	1.15135270e-03
-4.00000000e+00	2.97505291e-04	1.21369278e-03
-3.99000000e+00	1.89646592e-04	1.25279799e-03
-3.98000000e+00	8.25567236e-05	1.26659604e-03
-3.97000000e+00	-1.85782436e-05	1.25429561e-03
-3.96000000e+00	-1.08893783e-04	1.21643104e-03
-3.95000000e+00	-1.84088229e-04	1.15483880e-03
-3.94000000e+00	-2.40634118e-04	1.07256722e-03
-3.93000000e+00	-2.75949166e-04	9.73723771e-04
-3.92000000e+00	-2.88518730e-04	8.63268139e-04
-3.91000000e+00	-2.77964074e-04	7.46761559e-04
-3.90000000e+00	-2.45053629e-04	6.30085453e-04
-3.89000000e+00	-1.91657268e-04	5.19143859e-04
-3.88000000e+00	-1.20646522e-04	4.19564898e-04
-3.87000000e+00	-3.57462582e-05	3.36416582e-04
-3.86000000e+00	5.86542958e-05	2.73951391e-04
-3.85000000e+00	1.57721423e-04	2.35392536e-04
-3.84000000e+00	2.56416555e-04	2.22772611e-04
-3.83000000e+00	3.49743742e-04	2.36832585e-04
-3.82000000e+00	4.32992841e-04	2.76985963e-04
-3.81000000e+00	5.01966682e-04	3.41349602e-04
-3.80000000e+00	5.53181472e-04	4.26839286e-04
-3.79000000e+00	5.84031111e-04	5.29324876e-04
-3.78000000e+00	5.92908015e-04	6.43836940e-04
-3.77000000e+00	5.79275199e-04	7.64814203e-04
-3.76000000e+00	5.43686778e-04	8.86379245e-04
-3.75000000e+00	4.87756543e-04	1.00262856e-03
-3.74000000e+00	4.14076661e-04	1.10792252e-03
-3.73000000e+00	3.26090909e-04	1.19716097e-03
-3.72000000e+00	2.27928831e-04	1.26603096e-03
-3.71000000e+00	1.24208985e-04	1.31121472e-03
-3.70000000e+00	1.98206895e-05	1.33054806e-03
-3.69000000e+00	-8.03054194e-05	1.32312186e-03
-3.68000000e+00	-1.71427368e-04	1.28932218e-03
-3.67000000e+00	-2.49211815e-04	1.23080765e-03
-3.66000000e+00	-3.09934046e-04	1.15042566e-03
-3.65000000e+00	-3.50649066e-04	1.05207197e-03
-3.64000000e+00	-3.69326231e-04	9.40500870e-04
-3.63000000e+00	-3.64941628e-04	8.21095361e-04
-3.62000000e+00	-3.37524293e-04	6.99608593e-04
-3.61000000e+00	-2.88154529e-04	5.81889015e-04
-3.60000000e+00	-2.18914658e-04	4.73602294e-04
-3.59000000e+00	-1.32794696e-04	3.79963119e-04
-3.58000000e+00	-3.35573953e-05	3.05489366e-04
-3.57000000e+00	7.44311515e-05	2.53789986e-04
-3.56000000e+00	1.86397656e-04	2.27396278e-04
-3.55000000e+00	2.97375733e-04	2.27644188e-04
-3.54000000e+00	4.02428410e-04	2.54612833e-04
-3.53000000e+00	4.96869182e-04	3.07121872e-04
-3.52000000e+00	5.76471860e-04	3.82787638e-04
-3.51000000e+00	6.37659977e-04	4.78135260e-04
-3.50000000e+00	6.77667423e-04	5.88761485e-04
-3.49000000e+00	6.94663259e-04	7.09540608e-04
-3.48000000e+00	6.87835205e-04	8.34863997e-04
-3.47000000e+00	6.57428093e-04	9.58902186e-04
-3.46000000e+00	6.04735534e-04	1.07587749e-03
-3.45000000e+00	5.32045035e-04	1.18033465e-03
-3.44000000e+00	4.42538865e-04	1.26739709e-03
-3.43000000e+00	3.40154845e-04	1.33299699e-03
-3.42000000e+00	2.29413025e-04	1.37406855e-03
-3.41000000e+00	1.15215697e-04	1.38869546e-03
-3.40000000e+00	2.62941759e-06	1.37620557e-03
-3.39000000e+00	-1.03341459e-04	1.33720829e-03
-3.38000000e+00	-1.97979779e-04	1.27357241e-03
-3.37000000e+00	-2.77069149e-04	1.18834516e-03
-3.36000000e+00	-3.37086469e-04	1.08561573e-03
-3.35000000e+00	-3.75364699e-04	9.70328935e-04
-3.34000000e+00	-3.90218300e-04	8.48057240e-04
-3.33000000e+00	-3.81025364e-04	7.24741223e-04
-3.32000000e+00	-3.48262273e-04	6.06410031e-04
-3.31000000e+00	-2.93488793e-04	4.98894599e-04
-3.30000000e+00	-2.19283659e-04	4.07546828e-04
-3.29000000e+00	-1.29132972e-04	3.36977853e-04
-3.28000000e+00	-2.72758338e-05	2.90827923e-04
-3.27000000e+00	8.14863045e-05	2.71579124e-04
-3.26000000e+00	1.92008368e-04	2.80420434e-04
-3.25000000e+00	2.99038813e-04	3.17172361e-04
-3.24000000e+00	3.97464540e-04	3.80275759e-04
-3.23000000e+00	4.82552348e-04	4.66846536e-04
-3.22000000e+00	5.50175639e-04	5.72794920e-04
-3.21000000e+00	5.97015577e-04	6.93004860e-04
-3.20000000e+00	6.20726846e-04	8.21566233e-04
-3.19000000e+00	6.20059657e-04	9.52049838e-04
-3.18000000e+00	5.94931513e-04	1.07781291e-03
-3.17000000e+00	5.46444491e-04	1.19232115e-03
-3.16000000e+00	4.76846297e-04	1.28947210e-03
-3.15000000e+00	3.89435958e-04	1.36390433e-03
-3.14000000e+00	2.88417698e-04	1.41127721e-03
-3.13000000e+00	1.78709035e-04	1.42850702e-03
-3.12000000e+00	6.57114793e-05	1.41394691e-03
-3.11000000e+00	-4.49458531e-05	1.36750089e-03
-3.10000000e+00	-1.47677895e-04	1.29066460e-03
-3.09000000e+00	-2.37217744e-04	1.18648931e-03
-3.08000000e+00	-3.08880070e-04	1.05946931e-03
-3.07000000e+00	-3.58800840e-04	9.15356267e-04
-3.06000000e+00	-3.84141295e-04	7.60908187e-04
-3.05000000e+00	-3.83245503e-04	6.03583839e-04
-3.04000000e+00	-3.55742853e-04	4.51196377e-04
-3.03000000e+00	-3.02589280e-04	3.11542315e-04
-3.02000000e+00	-2.26043851e-04	1.92023530e-04
-3.01000000e+00	-1.29580365e-04	9.92806519e-05
-3.00000000e+00	-1.77368009e-05	3.88560326e-05
-2.99000000e+00	1.04091453e-04	1.49033685e-05
-2.98000000e+00	2.29905749e-04	2.99590614e-05
-2.97000000e+00	3.53394273e-04	8.47876355e-05
-2.96000000e+00	4.68244569e-04	1.78310097e-04
-2.95000000e+00	5.68463439e-04	3.07620184e-04
-2.94000000e+00	6.48688395e-04	4.68089223e-04
-2.93000000e+00	7.04474729e-04	6.53555956e-04
-2.92000000e+00	7.32543026e-04	8.56593490e-04
-2.91000000e+00	7.30973465e-04	1.06884162e-03
-2.90000000e+00	6.99335486e-04	1.28138936e-03
-2.89000000e+00	6.38744366e-04	1.48518994e-03
-2.88000000e+00	5.51839667e-04	1.67148858e-03
-2.87000000e+00	4.42684402e-04	1.83224237e-03
-2.86000000e+00	3.16587807e-04	1.96051201e-03
-2.85000000e+00	1.79858662e-04	2.05080580e-03
-2.84000000e+00	3.94999712e-05	2.09935854e-03
-2.83000000e+00	-9.71407973e-05	2.10433106e-03
-2.82000000e+00	-2.22748866e-04	2.06591932e-03
-2.81000000e+00	-3.30427683e-04	1.98636680e-03
-2.80000000e+00	-4.14072752e-04	1.86987805e-03
-2.79000000e+00	-4.68713638e-04	1.72243630e-03
-2.78000000e+00	-4.90805124e-04	1.55153282e-03
-2.77000000e+00	-4.78450584e-04	1.36581986e-03
-2.76000000e+00	-4.31543805e-04	1.17470323e-03
-2.75000000e+00	-3.51819435e-04	9.87893635e-04
-2.74000000e+00	-2.42806905e-04	8.14938241e-04
-2.73000000e+00	-1.09687743e-04	6.64755204e-04
-2.72000000e+00	4.09385566e-05	5.45194212e-04
-2.71000000e+00	2.01369859e-04	4.62645080e-04
-2.70000000e+00	3.63182949e-04	4.21714403e-04
-2.69000000e+00	5.17662404e-04	4.24987223e-04
-2.68000000e+00	6.56254840e-04	4.72886655e-04
-2.67000000e+00	7.71024657e-04	5.63639724e-04
-2.66000000e+00	8.55086871e-04	6.93352461e-04
-2.65000000e+00	9.02993304e-04	8.56191854e-04
-2.64000000e+00	9.11050499e-04	1.04466685e-03
-2.63000000e+00	8.77551035e-04	1.24999547e-03
-2.62000000e+00	8.02904286e-04	1.46254068e-03
-2.61000000e+00	6.89657884e-04	1.67229374e-03
-2.60000000e+00	5.42406939e-04	1.86938134e-03
-2.59000000e+00	3.67594048e-04	2.04457119e-03
-2.58000000e+00	1.73209076e-04	2.18975040e-03
-2.57000000e+00	-3.15968666e-05	2.29835230e-03
-2.56000000e+00	-2.36964028e-04	2.36570934e-03
-2.55000000e+00	-4.32820284e-04	2.38931357e-03
-2.54000000e+00	-6.09395592e-04	2.36897019e-03
-2.53000000e+00	-7.57727983e-04	2.30683536e-03
-2.52000000e+00	-8.70134694e-04	2.20733479e-03
-2.51000000e+00	-9.40623674e-04	2.07696596e-03
-2.50000000e+00	-9.65223686e-04	1.92399241e-03
-2.49000000e+00	-9.42215307e-04	1.75804438e-03
-2.48000000e+00	-8.72250188e-04	1.58964479e-03
-2.47000000e+00	-7.58351650e-04	1.42968363e-03
-2.46000000e+00	-6.05795707e-04	1.28886667e-03
-2.45000000e+00	-4.21877750e-04	1.17716616e-03
-2.44000000e+00	-2.15575900e-04	1.10330120e-03
-2.43000000e+00	2.87269791e-06	1.07427455e-03
-2.42000000e+00	2.22461965e-04	1.09499003e-03
-2.41000000e+00	4.31949368e-04	1.16797079e-03
-2.40000000e+00	6.20404639e-04	1.29319412e-03
-2.39000000e+00	7.77747770e-04	1.46805265e-03
-2.38000000e+00	8.95249870e-04	1.68744532e-03
-2.37000000e+00	9.65972259e-04	1.94399553e-03
-2.36000000e+00	9.85122214e-04	2.22838677e-03
-2.35000000e+00	9.50307845e-04	2.52980044e-03
-2.34000000e+00	8.61679436e-04	2.83643512e-03
-2.33000000e+00	7.21950080e-04	3.13608214e-03
-2.32000000e+00	5.36294189e-04	3.41672905e-03
-2.31000000e+00	3.12128265e-04	3.66716135e-03
-2.30000000e+00	5.87839147e-05	3.87753187e-03
-2.29000000e+00	-2.12911881e-04	4.03986913e-03
-2.28000000e+00	-4.91129863e-04	4.14849830e-03
-2.27000000e+00	-7.63582160e-04	4.20035258e-03
-2.26000000e+00	-1.01809136e-03	4.19515816e-03
-2.25000000e+00	-1.24315863e-03	4.13548177e-03
-2.24000000e+00	-1.42850445e-03	4.02663669e-03
-2.23000000e+00	-1.56555692e-03	3.87645010e-03
-2.22000000e+00	-1.64786450e-03	3.69490128e-03
-2.21000000e+00	-1.67141387e-03	3.49364714e-03
-2.20000000e+00	-1.63483749e-03	3.28545682e-03
-2.19000000e+00	-1.53950035e-03	3.08358240e-03
-2.18000000e+00	-1.38946101e-03	2.90109588e-03
-2.17000000e+00	-1.19130743e-03	2.75022499e-03
-2.16000000e+00	-9.53873949e-04	2.64172087e-03
-2.15000000e+00	-6.87851113e-04	2.58428953e-03
-2.14000000e+00	-4.05305050e-04	2.58411652e-03
-2.13000000e+00	-1.19127449e-04	2.64450998e-03
-2.12000000e+00	1.57559388e-04	2.76568192e-03
-2.11000000e+00	4.12015573e-04	2.94468097e-03
-2.10000000e+00	6.32486562e-04	3.17548250e-03
-2.09000000e+00	8.08767863e-04	3.44923433e-03
-2.08000000e+00	9.32704574e-04	3.75464845e-03
-2.07000000e+00	9.98601311e-04	4.07852150e-03
-2.06000000e+00	1.00352168e-03	4.40636019e-03
-2.05000000e+00	9.47461111e-04	4.72308201e-03
-2.04000000e+00	8.33382464e-04	5.01375736e-03
-2.03000000e+00	6.67109767e-04	5.26435650e-03
-2.02000000e+00	4.57082252e-04	5.46246393e-03
-2.01000000e+00	2.13977257e-04	5.59792387e-03
-2.00000000e+00	-4.97828474e-05	5.66338339e-03
-1.99000000e+00	-3.20618686e-04	5.65470438e-03
-1.98000000e+00	-5.84450647e-04	5.57122173e-03
-1.97000000e+00	-8.27394126e-04	5.41583266e-03
-1.96000000e+00	-1.03646020e-03	5.19491005e-03
-1.95000000e+00	-1.20022748e-03	4.91804169e-03
-1.94000000e+00	-1.30945112e-03	4.59760594e-03
-1.93000000e+00	-1.35757734e-03	4.24820237e-03
-1.92000000e+00	-1.34113512e-03	3.88596380e-03
-1.91000000e+00	-1.25998240e-03	3.52778189e-03
-1.90000000e+00	-1.11739052e-03	3.19048343e-03
-1.89000000e+00	-9.19958347e-04	2.88999694e-03
-1.88000000e+00	-6.77356096e-04	2.64055059e-03
-1.87000000e+00	-4.01907192e-04	2.45394073e-03
-1.86000000e+00	-1.08025394e-04	2.33890788e-03
-1.85000000e+00	1.88467947e-04	2.30065166e-03
-1.84000000e+00	4.71114729e-04	2.34050993e-03
-1.83000000e+00	7.23641902e-04	2.45581974e-03
-1.82000000e+00	9.30793560e-04	2.63996880e-03
-1.81000000e+00	1.07913116e-03	2.88263732e-03
-1.80000000e+00	1.15776032e-03	3.17022086e-03
-1.79000000e+00	1.15894550e-03	3.48641583e-03
-1.78000000e+00	1.07857887e-03	3.81294183e-03
-1.77000000e+00	9.16476414e-04	4.13036774e-03
-1.76000000e+00	6.76482554e-04	4.41900371e-03
-1.75000000e+00	3.66374276e-04	4.65981757e-03
-1.74000000e+00	-2.43444501e-06	4.83533271e-03
-1.73000000e+00	-4.15376723e-04	4.93046497e-03
-1.72000000e+00	-8.55384441e-04	4.93325879e-03
-1.71000000e+00	-1.30367770e-03	4.83548695e-03
-1.70000000e+00	-1.74065479e-03	4.63308445e-03
-1.69000000e+00	-2.14683957e-03	4.32639449e-03
-1.68000000e+00	-2.50383988e-03	3.92021291e-03
-1.67000000e+00	-2.79526892e-03	3.42362670e-03
-1.66000000e+00	-3.00758298e-03	2.84965166e-03
-1.65000000e+00	-3.13079223e-03	2.21468332e-03
-1.64000000e+00	-3.15900707e-03	1.53778439e-03
-1.63000000e+00	-3.09079009e-03	8.39839428e-04
-1.62000000e+00	-2.92929319e-03	1.42614060e-04
-1.61000000e+00	-2.68216954e-03	-5.32238850e-04
-1.60000000e+00	-2.36126137e-03	-1.16418085e-03
-1.59000000e+00	-1.98207566e-03	-1.73475078e-03
-1.58000000e+00	-1.56307049e-03	-2.22844339e-03
-1.57000000e+00	-1.12478461e-03	-2.63346112e-03
-1.56000000e+00	-6.88851052e-04	-2.94230150e-03
-1.55000000e+00	-2.76941870e-04	-3.15214958e-03
-1.54000000e+00	9.03046314e-05	-3.26505287e-03
-1.53000000e+00	3.94321341e-04	-3.28786628e-03
-1.52000000e+00	6.19562457e-04	-3.23196486e-03
-1.51000000e+00	7.54317815e-04	-3.11273291e-03
-1.50000000e+00	7.91348917e-04	-2.94884914e-03
-1.49000000e+00	7.28312246e-04	-2.76139772e-03
-1.48000000e+00	5.67945399e-04	-2.57284402e-03
-1.47000000e+00	3.18002832e-04	-2.40592197e-03
-1.46000000e+00	-9.05989756e-06	-2.28248522e-03
-1.45000000e+00	-3.96642140e-04	-2.22237795e-03
-1.44000000e+00	-8.24771178e-04	-2.24238189e-03
-1.43000000e+00	-1.27105797e-03	-2.35529414e-03
-1.42000000e+00	-1.71179170e-03	-2.56918575e-03
-1.41000000e+00	-2.12312165e-03	-2.88688365e-03
-1.40000000e+00	-2.48226964e-03	-3.30570880e-03
-1.39000000e+00	-2.76871367e-03	-3.81749156e-03
-1.38000000e+00	-2.96528366e-03	-4.40887216e-03
-1.37000000e+00	-3.05911341e-03	-5.06187966e-03
-1.36000000e+00	-3.04239857e-03	-5.75476876e-03
-1.35000000e+00	-2.91291896e-03	-6.46307954e-03
-1.34000000e+00	-2.67429437e-03	-7.16087295e-03
-1.33000000e+00	-2.33595485e-03	-7.82208392e-03
-1.32000000e+00	-1.91282056e-03	-8.42192622e-03
-1.31000000e+00	-1.42469983e-03	-8.93827819e-03
-1.30000000e+00	-8.95428276e-04	-9.35297711e-03
-1.29000000e+00	-3.51785068e-04	-9.65295251e-03
-1.28000000e+00	1.77766091e-04	-9.83113456e-03
-1.27000000e+00	6.64453580e-04	-9.88708358e-03
-1.26000000e+00	1.08062735e-03	-9.82729909e-03
-1.25000000e+00	1.40117212e-03	-9.66518240e-03
-1.24000000e+00	1.60483408e-03	-9.42064360e-03
-1.23000000e+00	1.67539301e-03	-9.11936187e-03
-1.22000000e+00	1.60261750e-03	-8.79172622e-03
-1.21000000e+00	1.38294963e-03	-8.47150082e-03
-1.20000000e+00	1.01987728e-03	-8.19427461e-03
-1.19000000e+00	5.23966281e-04	-7.99576754e-03
-1.18000000e+00	-8.74593125e-05	-7.91007523e-03
-1.17000000e+00	-7.90983729e-04	-7.96793941e-03
-1.16000000e+00	-1.55809000e-03	-8.19513246e-03
-1.15000000e+00	-2.35643518e-03	-8.61104152e-03
-1.14000000e+00	-3.15135537e-03	-9.22752944e-03
-1.13000000e+00	-3.90753256e-03	-1.00481386e-02
-1.12000000e+00	-4.59074494e-03	-1.10676881e-02
-1.11000000e+00	-5.16961574e-03	-1.22722953e-02
-1.10000000e+00	-5.61727289e-03	-1.36398357e-02
-1.09000000e+00	-5.91283360e-03	-1.51408274e-02
-1.08000000e+00	-6.04263373e-03	-1.67397128e-02
-1.07000000e+00	-6.00113226e-03	-1.83964808e-02
-1.06000000e+00	-5.79143498e-03	-2.00685622e-02
-1.05000000e+00	-5.42539903e-03	-2.17129087e-02
-1.04000000e+00	-4.92329956e-03	-2.32881591e-02
-1.03000000e+00	-4.31306116e-03	-2.47567862e-02
-1.02000000e+00	-3.62907891e-03	-2.60871174e-02
-1.01000000e+00	-2.91067491e-03	-2.72551241e-02
-1.00000000e+00	-2.20025665e-03	-2.82458854e-02
-9.90000000e-01	-1.54126015e-03	-2.90546422e-02
-9.80000000e-01	-9.75975169e-04	-2.96873792e-02
-9.70000000e-01	-5.43358485e-04	-3.01608928e-02
-9.60000000e-01	-2.76945954e-04	-3.05023244e-02
-9.50000000e-01	-2.02972740e-04	-3.07481717e-02
-9.40000000e-01	-3.38804504e-04	-3.09428089e-02
-9.30000000e-01	-6.91770284e-04	-3.11365790e-02
-9.20000000e-01	-1.25847069e-03	-3.13835400e-02
-9.10000000e-01	-2.02461359e-03	-3.17389691e-02
-9.00000000e-01	-2.96540462e-03	-3.22567445e-02
-8.90000000e-01	-4.04649270e-03	-3.29867309e-02
-8.80000000e-01	-5.22544235e-03	-3.39723034e-02
-8.70000000e-01	-6.45367714e-03	-3.52481375e-02
-8.60000000e-01	-7.67881208e-03	-3.68383859e-02
-8.50000000e-01	-8.84727026e-03	-3.87553463e-02
-8.40000000e-01	-9.90706055e-03	-4.09987034e-02
-8.30000000e-01	-1.08105801e-02	-4.35554019e-02
-8.20000000e-01	-1.15172991e-02	-4.64001777e-02
-8.10000000e-01	-1.19961867e-02	-4.94967414e-02
-8.00000000e-01	-1.22277421e-02	-5.27995772e-02
-7.90000000e-01	-1.22055142e-02	-5.62562853e-02
-7.80000000e-01	-1.19370097e-02	-5.98103678e-02
-7.70000000e-01	-1.14439219e-02	-6.34043339e-02
-7.60000000e-01	-1.07616396e-02	-6.69829753e-02
-7.50000000e-01	-9.93803507e-03	-7.04966549e-02
-7.40000000e-01	-9.03156399e-03	-7.39044409e-02
-7.30000000e-01	-8.10874722e-03	-7.71769242e-02
-7.20000000e-01	-7.24113937e-03	-8.02985653e-02
-7.10000000e-01	-6.50191852e-03	-8.32694354e-02
-7.00000000e-01	-5.96225621e-03	-8.61062439e-02
-6.90000000e-01	-5.68764425e-03	-8.88425755e-02
-6.80000000e-01	-5.73436368e-03	-9.15282955e-02
-6.70000000e-01	-6.14628096e-03	-9.42281268e-02
-6.60000000e-01	-6.95214653e-03	-9.70194368e-02
-6.50000000e-01	-8.16355139e-03	-9.99893195e-02
-6.40000000e-01	-9.77366938e-03	-1.03231090e-01
-6.30000000e-01	-1.17568760e-02	-1.06840345e-01
-6.20000000e-01	-1.40692931e-02	-1.10910768e-01
-6.10000000e-01	-1.66502607e-02	-1.15529866e-01
-6.00000000e-01	-1.94246893e-02	-1.20774853e-01
-5.90000000e-01	-2.23061969e-02	-1.26708867e-01
-5.80000000e-01	-2.52008881e-02	-1.33377711e-01
-5.70000000e-01	-2.80115940e-02	-1.40807277e-01
-5.60000000e-01	-3.06423576e-02	-1.49001784e-01
-5.50000000e-01	-3.30029253e-02	-1.57942915e-01
-5.40000000e-01	-3.50129977e-02	-1.67589894e-01
-5.30000000e-01	-3.66059897e-02	-1.77880480e-01
-5.20000000e-01	-3.77320675e-02	-1.88732836e-01
-5.10000000e-01	-3.83602576e-02	-2.00048137e-01
-5.00000000e-01	-3.84794641e-02	-2.11713763e-01
-4.90000000e-01	-3.80982816e-02	-2.23606885e-01
-4.80000000e-01	-3.72435527e-02	-2.35598198e-01
-4.70000000e-01	-3.59576872e-02	-2.47555571e-01
-4.60000000e-01	-3.42948309e-02	-2.59347347e-01
-4.50000000e-01	-3.23160416e-02	-2.70845070e-01
-4.40000000e-01	-3.00836991e-02	-2.81925405e-01
-4.30000000e-01	-2.76554338e-02	-2.92471088e-01
-4.20000000e-01	-2.50779076e-02	-3.02370776e-01
-4.10000000e-01	-2.23808144e-02	-3.11517742e-01
-4.00000000e-01	-1.95714850e-02	-3.19807418e-01
-3.90000000e-01	-1.66304789e-02	-3.27133888e-01
-3.80000000e-01	-1.35085221e-02	-3.33385483e-01
-3.70000000e-01	-1.01251075e-02	-3.38439737e-01
-3.60000000e-01	-6.36901210e-03	-3.42158005e-01
-3.50000000e-01	-2.10090244e-03	-3.44380126e-01
-3.40000000e-01	2.84189553e-03	-3.44919526e-01
-3.30000000e-01	8.63849401e-03	-3.43559221e-01
-3.20000000e-01	1.54755557e-02	-3.40049153e-01
-3.10000000e-01	2.35366845e-02	-3.34105278e-01
-3.00000000e-01	3.29904708e-02	-3.25410787e-01
-2.90000000e-01	4.39776706e-02	-3.13619780e-01
-2.80000000e-01	5.65980843e-02	-2.98363595e-01
-2.70000000e-01	7.08977682e-02	-2.79259918e-01
-2.60000000e-01	8.68572497e-02	-2.55924641e-01
-2.50000000e-01	1.04381429e-01	-2.27986311e-01
-2.40000000e-01	1.23291829e-01	-1.95102867e-01
-2.30000000e-01	1.43321794e-01	-1.56980207e-01
-2.20000000e-01	1.64115160e-01	-1.13391999e-01
-2.10000000e-01	1.85228780e-01	-6.42000015e-02
-2.00000000e-01	2.06139162e-01	-9.37409761e-03
-1.90000000e-01	2.26253290e-01	5.09888801e-02
-1.80000000e-01	2.44923514e-01	1.16648457e-01
-1.70000000e-01	2.61466212e-01	1.87206906e-01
-1.60000000e-01	2.75183715e-01	2.62099627e-01
-1.50000000e-01	2.85388815e-01	3.40590333e-01
-1.40000000e-01	2.91431013e-01	4.21771751e-01
-1.30000000e-01	2.92723516e-01	5.04572366e-01
-1.20000000e-01	2.88769904e-01	5.87769544e-01
-1.10000000e-01	2.79189325e-01	6.70009133e-01
-1.00000000e-01	2.63739085e-01	7.49831389e-01
-9.00000000e-02	2.42333512e-01	8.25702801e-01
-8.00000000e-02	2.15058102e-01	8.96053130e-01
-7.00000000e-02	1.82178102e-01	9.59316701e-01
-6.00000000e-02	1.44140840e-01	1.01397677e+00
-5.00000000e-02	1.01571404e-01	1.05861156e+00
-4.00000000e-02	5.52614814e-02	1.09194042e+00
-3.00000000e-02	6.15149809e-03	1.11286845e+00
-2.00000000e-02	-4.46935529e-02	1.12052786e+00
-1.00000000e-02	-9.61138864e-02	1.11431441e+00
0.00000000e+00	-1.46889355e-01	1.09391741e+00
1.00000000e-02	-1.95777345e-01	1.05934169e+00
2.00000000e-02	-2.41552763e-01	1.01092056e+00
3.00000000e-02	-2.83048611e-01	9.49318794e-01
4.00000000e-02	-3.19195578e-01	8.75525066e-01
5.00000000e-02	-3.49059066e-01	7.90833803e-01
6.00000000e-02	-3.71872156e-01	6.96816623e-01
7.00000000e-02	-3.87063132e-01	5.95284107e-01
8.00000000e-02	-3.94276400e-01	4.88238980e-01
9.00000000e-02	-3.93385887e-01	3.77822153e-01
1.00000000e-01	-3.84500288e-01	2.66253423e-01
1.10000000e-01	-3.67959903e-01	1.55768861e-01
1.20000000e-01	-3.44325092e-01	4.85571016e-02
1.30000000e-01	-3.14356789e-01	-5.33031665e-02
1.40000000e-01	-2.78989789e-01	-1.47902241e-01
1.50000000e-01	-2.39299887e-01	-2.33552805e-01
1.60000000e-01	-1.96466147e-01	-3.08835728e-01
1.70000000e-01	-1.51729827e-01	-3.72636619e-01
1.80000000e-01	-1.06351594e-01	-4.24171830e-01
1.90000000e-01	-6.15687401e-02	-4.63003054e-01
2.00000000e-01	-1.85540943e-02	-4.89040119e-01
2.10000000e-01	2.16217722e-02	-5.02532061e-01
2.20000000e-01	5.80235962e-02	-5.04047024e-01
2.30000000e-01	8.98785058e-02	-4.94441996e-01
2.40000000e-01	1.16596189e-01	-4.74823760e-01
2.50000000e-01	1.37781514e-01	-4.46502796e-01
2.60000000e-01	1.53239295e-01	-4.10942085e-01
2.70000000e-01	1.62971261e-01	-3.69702948e-01
2.80000000e-01	1.67165594e-01	-3.24390080e-01
2.90000000e-01	1.66179743e-01	-2.76597943e-01
3.00000000e-01	1.60517462e-01	-2.27860484e-01
3.10000000e-01	1.50801261e-01	-1.79606006e-01
3.20000000e-01	1.37741616e-01	-1.33118660e-01
3.30000000e-01	1.22104366e-01	-8.95077172e-02
3.40000000e-01	1.04677763e-01	-4.96854003e-02
3.50000000e-01	8.62405925e-02	-1.43536290e-02
3.60000000e-01	6.75326685e-02	1.60003486e-02
3.70000000e-01	4.92288549e-02	4.10998552e-02
3.80000000e-01	3.19175465e-02	6.08669722e-02
3.90000000e-01	1.60842996e-02	7.54040685e-02
4.00000000e-01	2.10103653e-03	8.49699495e-02
4.10000000e-01	-9.77902795e-03	8.99520613e-02
4.20000000e-01	-1.94208576e-02	9.08362694e-02
4.30000000e-01	-2.68018356e-02	8.81757333e-02
4.40000000e-01	-3.20013676e-02	8.25603350e-02
4.50000000e-01	-3.51866222e-02	7.45879853e-02
4.60000000e-01	-3.65953223e-02	6.48389470e-02
4.70000000e-01	-3.65165854e-02	5.38540874e-02
4.80000000e-01	-3.52708498e-02	4.21177114e-02
4.90000000e-01	-3.31899027e-02	3.00453581e-02
5.00000000e-01	-3.05979706e-02	1.79766699e-02
5.10000000e-01	-2.77947204e-02	6.17318524e-03
5.20000000e-01	-2.50408853e-02	-5.17932876e-03
5.30000000e-01	-2.25470625e-02	-1.59645857e-02
5.40000000e-01	-2.04660462e-02	-2.61262710e-02
5.50000000e-01	-1.88888713e-02	-3.56561629e-02
5.60000000e-01	-1.78445544e-02	-4.45807926e-02
5.70000000e-01	-1.73033397e-02	-5.29475607e-02
5.80000000e-01	-1.71830998e-02	-6.08111932e-02
5.90000000e-01	-1.73584045e-02	-6.82213391e-02
6.00000000e-01	-1.76716634e-02	-7.52119969e-02
6.10000000e-01	-1.79456751e-02	-8.17933157e-02
6.20000000e-01	-1.79968746e-02	-8.79461507e-02
6.30000000e-01	-1.76485642e-02	-9.36195825e-02
6.40000000e-01	-1.67434394e-02	-9.87314316e-02
6.50000000e-01	-1.51547769e-02	-1.03171634e-01
6.60000000e-01	-1.27957378e-02	-1.06808185e-01
6.70000000e-01	-9.62633837e-03	-1.09495235e-01
6.80000000e-01	-5.65776963e-03	-1.11082799e-01
6.90000000e-01	-9.53873803e-04	-1.11427485e-01
7.00000000e-01	4.37027183e-03	-1.10403595e-01
7.10000000e-01	1.01525771e-02	-1.07913921e-01
7.20000000e-01	1.61907477e-02	-1.03899634e-01
7.30000000e-01	2.22513424e-02	-9.83486519e-02
7.40000000e-01	2.80806340e-02	-9.13020022e-02
7.50000000e-01	3.34167500e-02	-8.28577733e-02
7.60000000e-01	3.80025062e-02	-7.31723716e-02
7.70000000e-01	4.15983161e-02	-6.24589362e-02
7.80000000e-01	4.39945521e-02	-5.09828999e-02
7.90000000e-01	4.50227609e-02	-3.90548189e-02
8.00000000e-01	4.45651799e-02	-2.70207289e-02
8.10000000e-01	4.25620848e-02	-1.52504015e-02
8.20000000e-01	3.90165884e-02	-4.12398062e-03
8.30000000e-01	3.39966314e-02	5.98244304e-03
8.40000000e-01	2.76340322e-02	1.47117006e-02
8.50000000e-01	2.01205983e-02	2.17402102e-02
8.60000000e-01	1.17014393e-02	2.67917904e-02
8.70000000e-01	2.66575211e-03	2.96499978e-02
8.80000000e-01	-6.66452843e-03	3.01684252e-02
8.90000000e-01	-1.59477210e-02	2.82784707e-02
9.00000000e-01	-2.48364544e-02	2.39941977e-02
9.10000000e-01	-3.29921594e-02	1.74140210e-02
9.20000000e-01	-4.00993418e-02	8.71909265e-03
9.30000000e-01	-4.58789862e-02	-1.83160214e-03
9.40000000e-01	-5.01004781e-02	-1.39092829e-02
9.50000000e-01	-5.25914985e-02	-2.71262581e-02
9.60000000e-01	-5.32454355e-02	-4.10492408e-02
9.70000000e-01	-5.20259744e-02	-5.52145757e-02
9.80000000e-01	-4.89686570e-02	-6.91447722e-02
9.90000000e-01	-4.41793442e-02	-8.23656803e-02
1.00000000e+00	-3.78296574e-02	-9.44236155e-02
1.01000000e+00	-3.01496177e-02	-1.04901739e-01
1.02000000e+00	-2.14178299e-02	-1.13435033e-01
1.03000000e+00	-1.19496706e-02	-1.19723260e-01
1.04000000e+00	-2.08402983e-03	-1.23541397e-01
1.05000000e+00	7.83078298e-03	-1.24747125e-01
1.06000000e+00	1.74513236e-02	-1.23285099e-01
1.07000000e+00	2.64528448e-02	-1.19187836e-01
1.08000000e+00	3.45420583e-02	-1.12573227e-01
1.09000000e+00	4.14682727e-02	-1.03638821e-01
1.10000000e+00	4.70324351e-02	-9.26531285e-02
1.11000000e+00	5.10937110e-02	-7.99443787e-02
1.12000000e+00	5.35733621e-02	-6.58872062e-02
1.13000000e+00	5.44558087e-02	-5.08878718e-02
1.14000000e+00	5.37869009e-02	-3.53686484e-02
1.15000000e+00	5.16695550e-02	-1.97520444e-02
1.16000000e+00	4.82570277e-02	-4.44552288e-03
1.17000000e+00	4.37442110e-02	1.01726536e-02
1.18000000e+00	3.83574112e-02	2.37658888e-02
1.19000000e+00	3.23431370e-02	3.60495512e-02
1.20000000e+00	2.59564544e-02	4.67987341e-02
1.21000000e+00	1.94494700e-02	5.58532320e-02
1.22000000e+00	1.30604825e-02	6.31196145e-02
1.23000000e+00	7.00429265e-03	6.85704189e-02
1.24000000e+00	1.46408978e-03	7.22406094e-02
1.25000000e+00	-3.41475664e-03	7.42215732e-02
1.26000000e+00	-7.52877850e-03	7.46530300e-02
1.27000000e+00	-1.08182530e-02	7.37133158e-02
1.28000000e+00	-1.32668149e-02	7.16085628e-02
1.29000000e+00	-1.48989536e-02	6.85613347e-02
1.30000000e+00	-1.57756165e-02	6.47992817e-02
1.31000000e+00	-1.59882244e-02	6.05443590e-02
1.32000000e+00	-1.56514796e-02	5.60031081e-02
1.33000000e+00	-1.48953918e-02	5.13584267e-02
1.34000000e+00	-1.38569735e-02	4.67631658e-02
1.35000000e+00	-1.26720578e-02	4.23357860e-02
1.36000000e+00	-1.14676666e-02	3.81581902e-02
1.37000000e+00	-1.03553145e-02	3.42757348e-02
1.38000000e+00	-9.42556834e-03	3.06993033e-02
1.39000000e+00	-8.74410461e-03	2.74092238e-02
1.40000000e+00	-8.34941609e-03	2.43607178e-02
1.41000000e+00	-8.25222552e-03	2.14904962e-02
1.42000000e+00	-8.43656774e-03	1.87240696e-02
1.43000000e+00	-8.86241158e-03	1.59833127e-02
1.44000000e+00	-9.46961173e-03	1.31938250e-02
1.45000000e+00	-1.01829136e-02	1.02916560e-02
1.46000000e+00	-1.09176841e-02	7.22901221e-03
1.47000000e+00	-1.15860111e-02	3.97863298e-03
1.48000000e+00	-1.21028036e-02	5.36608412e-04
1.49000000e+00	-1.23915364e-02	-3.07649108e-03
1.50000000e+00	-1.23893137e-02	-6.81620177e-03
1.51000000e+00	-1.20509735e-02	-1.06163967e-02
1.52000000e+00	-1.13520176e-02	-1.43929903e-02
1.53000000e+00	-1.02902261e-02	-1.80488644e-02
1.54000000e+00	-8.88589274e-03	-2.14796958e-02
1.55000000e+00	-7.18069940e-03	-2.45803157e-02
1.56000000e+00	-5.23532581e-03	-2.72512077e-02
1.57000000e+00	-3.12596035e-03	-2.94047454e-02
1.58000000e+00	-9.39937089e-04	-3.09707943e-02
1.59000000e+00	1.22923093e-03	-3.19013435e-02
1.60000000e+00	3.28712402e-03	-3.21738931e-02
1.61000000e+00	5.14368494e-03	-3.17934019e-02
1.62000000e+00	6.71818339e-03	-3.07926836e-02
1.63000000e+00	7.94359859e-03	-2.92312366e-02
1.64000000e+00	8.77018250e-03	-2.71925771e-02
1.65000000e+00	9.16801789e-03	-2.47802398e-02
1.66000000e+00	9.12844743e-03	-2.21126777e-02
1.67000000e+00	8.66431636e-03	-1.93173596e-02
1.68000000e+00	7.80904035e-03	-1.65244026e-02
1.69000000e+00	6.61457581e-03	-1.38600996e-02
1.70000000e+00	5.14843030e-03	-1.14407036e-02
1.71000000e+00	3.48990099e-03	-9.36680854e-03
1.72000000e+00	1.72576751e-03	-7.71863014e-03
1.73000000e+00	-5.43097963e-05	-6.55242929e-03
1.74000000e+00	-1.76242612e-03	-5.89825680e-03
1.75000000e+00	-3.31684835e-03	-5.75911677e-03
1.76000000e+00	-4.64597678e-03	-6.11156601e-03
1.77000000e+00	-5.69165092e-03	-6.90768575e-03
1.78000000e+00	-6.41164099e-03	-8.07828663e-03
1.79000000e+00	-6.78121801e-03	-9.53714242e-03
1.80000000e+00	-6.79375024e-03	-1.11859961e-02
1.81000000e+00	-6.46033023e-03	-1.29200452e-02
1.82000000e+00	-5.80849072e-03	-1.46335955e-02
1.83000000e+00	-4.88011609e-03	-1.62255715e-02
1.84000000e+00	-3.72869687e-03	-1.76045894e-02
1.85000000e+00	-2.41610513e-03	-1.86933332e-02
1.86000000e+00	-1.00908791e-03	-1.94320208e-02
1.87000000e+00	4.24317382e-04	-1.97808066e-02
1.88000000e+00	1.81824669e-03	-1.97210308e-02
1.89000000e+00	3.11216954e-03	-1.92552960e-02
1.90000000e+00	4.25358941e-03	-1.84064146e-02
1.91000000e+00	5.20016175e-03	-1.72153378e-02
1.92000000e+00	5.92114690e-03	-1.57382233e-02
1.93000000e+00	6.39815754e-03	-1.40428474e-02
1.94000000e+00	6.62520285e-03	-1.22045888e-02
1.95000000e+00	6.60807243e-03	-1.03022304e-02
1.96000000e+00	6.36313829e-03	-8.41382001e-03
1.97000000e+00	5.91568295e-03	-6.61281712e-03
1.98000000e+00	5.29788231e-03	-4.96472430e-03
1.99000000e+00	4.54658466e-03	-3.52436278e-03
2.00000000e+00	3.70102964e-03	-2.33390548e-03
2.01000000e+00	2.80064506e-03	-1.42173027e-03
2.02000000e+00	1.88304509e-03	-8.02104089e-04
2.03000000e+00	9.82332013e-04	-4.75658634e-04
2.04000000e+00	1.27777559e-04	-4.30573887e-04
2.05000000e+00	-6.57070127e-04	-6.44348082e-04
2.06000000e+00	-1.35483832e-03	-1.08600517e-03
2.07000000e+00	-1.95435477e-03	-1.71857360e-03
2.08000000e+00	-2.45028747e-03	-2.50166462e-03
2.09000000e+00	-2.84246285e-03	-3.39398311e-03
2.10000000e+00	-3.13494315e-03	-4.35562002e-03
2.11000000e+00	-3.33495363e-03	-5.34999909e-03
2.12000000e+00	-3.45175346e-03	-6.34538203e-03
2.13000000e+00	-3.49554043e-03	-7.31587149e-03
2.14000000e+00	-3.47647005e-03	-8.24188924e-03
2.15000000e+00	-3.40385409e-03	-9.11014362e-03
2.16000000e+00	-3.28558529e-03	-9.91313490e-03
2.17000000e+00	-3.12781329e-03	-1.06482765e-02
2.18000000e+00	-2.93487529e-03	-1.13167319e-02
2.19000000e+00	-2.70946380e-03	-1.19220830e-02
2.20000000e+00	-2.45299554e-03	-1.24689487e-02
2.21000000e+00	-2.16613045e-03	-1.29616734e-02
2.22000000e+00	-1.84937980e-03	-1.34031896e-02
2.23000000e+00	-1.50373715e-03	-1.37941440e-02
2.24000000e+00	-1.13126642e-03	-1.41323497e-02
2.25000000e+00	-7.35586802e-04	-1.44126009e-02
2.26000000e+00	-3.22204422e-04	-1.46268569e-02
2.27000000e+00	1.01345404e-04	-1.47647714e-02
2.28000000e+00	5.25565056e-04	-1.48145189e-02
2.29000000e+00	9.39272484e-04	-1.47638471e-02
2.30000000e+00	1.33007423e-03	-1.46012655e-02
2.31000000e+00	1.68500144e-03	-1.43172747e-02
2.32000000e+00	1.99126289e-03	-1.39055350e-02
2.33000000e+00	2.23705905e-03	-1.33638788e-02
2.34000000e+00	2.41239538e-03	-1.26950843e-02
2.35000000e+00	2.50983199e-03	-1.19073428e-02
2.36000000e+00	2.52511047e-03	-1.10143749e-02
2.37000000e+00	2.45760699e-03	-1.00351770e-02
2.38000000e+00	2.31057258e-03	-8.99340351e-03
2.39000000e+00	2.09113638e-03	-7.91641629e-03
2.40000000e+00	1.81006432e-03	-6.83405663e-03
2.41000000e+00	1.48128292e-03	-5.77721411e-03
2.42000000e+00	1.12119421e-03	-4.77628076e-03
2.43000000e+00	7.47822714e-04	-3.85958795e-03
2.44000000e+00	3.79846862e-04	-3.05192476e-03
2.45000000e+00	3.55757079e-05	-2.37323241e-03
2.46000000e+00	-2.68064644e-04	-1.83755781e-03
2.47000000e+00	-5.16470709e-04	-1.45233340e-03
2.48000000e+00	-6.98168117e-04	-1.21802919e-03
2.49000000e+00	-8.05434388e-04	-1.12819934e-03
2.50000000e+00	-8.34699475e-04	-1.16992060e-03
2.51000000e+00	-7.86700063e-04	-1.32459478e-03
2.52000000e+00	-6.66379566e-04	-1.56906516e-03
2.53000000e+00	-4.82542086e-04	-1.87697683e-03
2.54000000e+00	-2.47284213e-04	-2.22029685e-03
2.55000000e+00	2.47575534e-05	-2.57090066e-03
2.56000000e+00	3.17294733e-04	-2.90212852e-03
2.57000000e+00	6.13353211e-04	-3.19021885e-03
2.58000000e+00	8.96256943e-04	-3.41553463e-03
2.59000000e+00	1.15056797e-03	-3.56351312e-03
2.60000000e+00	1.36292557e-03	-3.62528785e-03
2.61000000e+00	1.52273510e-03	-3.59795298e-03
2.62000000e+00	1.62266767e-03	-3.48446328e-03
2.63000000e+00	1.65894511e-03	-3.29318538e-03
2.64000000e+00	1.63139887e-03	-3.03713775e-03
2.65000000e+00	1.54330677e-03	-2.73297530e-03
2.66000000e+00	1.40102554e-03	-2.39978900e-03
2.67000000e+00	1.21345012e-03	-2.05780111e-03
2.68000000e+00	9.91340940e-04	-1.72704081e-03
2.69000000e+00	7.46567812e-04	-1.42608428e-03
2.70000000e+00	4.91323072e-04	-1.17093657e-03
2.71000000e+00	2.37356738e-04	-9.74121531e-04
2.72000000e+00	-4.71667747e-06	-8.44030561e-04
2.73000000e+00	-2.25996699e-04	-7.84562779e-04
2.74000000e+00	-4.19726965e-04	-7.95069005e-04
2.75000000e+00	-5.81554332e-04	-8.70591789e-04
2.76000000e+00	-7.09607000e-04	-1.00237439e-03
2.77000000e+00	-8.04394400e-04	-1.17859470e-03
2.78000000e+00	-8.68543897e-04	-1.38526659e-03
2.79000000e+00	-9.06400169e-04	-1.60724199e-03
2.80000000e+00	-9.23521913e-04	-1.82924249e-03
2.81000000e+00	-9.26116672e-04	-2.03684991e-03
2.82000000e+00	-9.20457634e-04	-2.21739044e-03
2.83000000e+00	-9.12326264e-04	-2.36065656e-03
2.84000000e+00	-9.06521431e-04	-2.45942415e-03
2.85000000e+00	-9.06469801e-04	-2.50973770e-03
2.86000000e+00	-9.13963940e-04	-2.51095326e-03
2.87000000e+00	-9.29044610e-04	-2.46554618e-03
2.88000000e+00	-9.50032792e-04	-2.37870649e-03
2.89000000e+00	-9.73705819e-04	-2.25775885e-03
2.90000000e+00	-9.95601526e-04	-2.11145503e-03
2.91000000e+00	-1.01042514e-03	-1.94919422e-03
2.92000000e+00	-1.01252649e-03	-1.78023008e-03
2.93000000e+00	-9.96410447e-04	-1.61292241e-03
2.94000000e+00	-9.57241399e-04	-1.45408679e-03
2.95000000e+00	-8.91303775e-04	-1.30848746e-03
2.96000000e+00	-7.96383934e-04	-1.17850703e-03
2.97000000e+00	-6.72045059e-04	-1.06401401e-03
2.98000000e+00	-5.19774635e-04	-9.62434116e-04
2.99000000e+00	-3.42993516e-04	-8.69017129e-04
3.00000000e+00	-1.46925622e-04	-7.77277213e-04
3.01000000e+00	6.16626687e-05	-6.79572527e-04
3.02000000e+00	2.74835167e-04	-5.67780618e-04
3.03000000e+00	4.83944498e-04	-4.34019707e-04
3.04000000e+00	6.80144787e-04	-2.71363220e-04
3.05000000e+00	8.54922988e-04	-7.44957986e-05
3.06000000e+00	1.00061250e-03	1.59736479e-04
3.07000000e+00	1.11085427e-03	4.31921289e-04
3.08000000e+00	1.18097476e-03	7.39849919e-04
3.09000000e+00	1.20825613e-03	1.07847885e-03
3.10000000e+00	1.19208180e-03	1.44008681e-03
3.11000000e+00	1.13394952e-03	1.81461778e-03
3.12000000e+00	1.03735309e-03	2.19018779e-03
3.13000000e+00	9.07542953e-04	2.55372247e-03
3.14000000e+00	7.51184067e-04	2.89168401e-03
3.15000000e+00	5.75935989e-04	3.19084046e-03
3.16000000e+00	3.89985076e-04	3.43902792e-03
3.17000000e+00	2.01561211e-04	3.62585753e-03
3.18000000e+00	1.84717763e-05	3.74332285e-03
3.19000000e+00	-1.52316390e-04	3.78627077e-03
3.20000000e+00	-3.05020568e-04	3.75270786e-03
3.21000000e+00	-4.35290684e-04	3.64392536e-03
3.22000000e+00	-5.40349584e-04	3.46443736e-03
3.23000000e+00	-6.19019973e-04	3.22173897e-03
3.24000000e+00	-6.71641262e-04	2.92590162e-03
3.25000000e+00	-6.99887506e-04	2.58903315e-03
3.26000000e+00	-7.06504543e-04	2.22463713e-03
3.27000000e+00	-6.94989906e-04	1.84691183e-03
3.28000000e+00	-6.69242644e-04	1.47003137e-03
3.29000000e+00	-6.33211630e-04	1.10745160e-03
3.30000000e+00	-5.90570191e-04	7.71280260e-04
3.31000000e+00	-5.44441996e-04	4.71745858e-04
3.32000000e+00	-4.97198344e-04	2.16792140e-04
3.33000000e+00	-4.50340761e-04	1.18164815e-05
3.34000000e+00	-4.04475485e-04	-1.40439258e-04
3.35000000e+00	-3.59378747e-04	-2.39846670e-04
3.36000000e+00	-3.14144187e-04	-2.88708158e-04
3.37000000e+00	-2.67396967e-04	-2.91452612e-04
3.38000000e+00	-2.17553646e-04	-2.54234986e-04
3.39000000e+00	-1.63103074e-04	-1.84469951e-04
3.40000000e+00	-1.02881772e-04	-9.03322122e-05
3.41000000e+00	-3.63176280e-05	1.97439229e-05
3.42000000e+00	3.63817786e-05	1.37535292e-04
3.43000000e+00	1.14115498e-04	2.55444673e-04
3.44000000e+00	1.94863375e-04	3.66839043e-04
3.45000000e+00	2.75754059e-04	4.66297434e-04
3.46000000e+00	3.53225021e-04	5.49761795e-04
3.47000000e+00	4.23264855e-04	6.14591382e-04
3.48000000e+00	4.81720922e-04	6.59527801e-04
3.49000000e+00	5.24649212e-04	6.84583378e-04
3.50000000e+00	5.48678912e-04	6.90869681e-04
3.51000000e+00	5.51361738e-04	6.80385620e-04
3.52000000e+00	5.31475957e-04	6.55785467e-04
3.53000000e+00	4.89257295e-04	6.20146413e-04
3.54000000e+00	4.26533368e-04	5.76753102e-04
3.55000000e+00	3.46744753e-04	5.28913171e-04
3.56000000e+00	2.54843797e-04	4.79813524e-04
3.57000000e+00	1.57071202e-04	4.32422276e-04
3.58000000e+00	6.06197322e-05	3.89436400e-04
3.59000000e+00	-2.67966861e-05	3.53270505e-04
3.60000000e+00	-9.74423300e-05	3.26078275e-04
3.61000000e+00	-1.44095094e-04	3.09795148e-04
3.62000000e+00	-1.60581455e-04	3.06189160e-04
3.63000000e+00	-1.42272882e-04	3.16906537e-04
3.64000000e+00	-8.65066806e-05	3.43499710e-04
3.65000000e+00	7.10198053e-06	3.87427817e-04
3.66000000e+00	1.36483868e-04	4.50023201e-04
3.67000000e+00	2.97093976e-04	5.32421689e-04
3.68000000e+00	4.82053056e-04	6.35459038e-04
3.69000000e+00	6.82450301e-04	7.59540550e-04
3.70000000e+00	8.87794034e-04	9.04494926e-04
3.71000000e+00	1.08658678e-03	1.06942667e-03
3.72000000e+00	1.26699187e-03	1.25258333e-03
3.73000000e+00	1.41755146e-03	1.45125441e-03
3.74000000e+00	1.52791107e-03	1.66171774e-03
3.75000000e+00	1.58950369e-03	1.87924664e-03
3.76000000e+00	1.59614793e-03	2.09818713e-03
3.77000000e+00	1.54451859e-03	2.31210967e-03
3.78000000e+00	1.43445537e-03	2.51403403e-03
3.79000000e+00	1.26908476e-03	2.69671985e-03
3.80000000e+00	1.05474195e-03	2.85300995e-03
3.81000000e+00	8.00691833e-04	2.97620780e-03
3.82000000e+00	5.18661369e-04	3.06046698e-03
3.83000000e+00	2.22208034e-04	3.10116732e-03
3.84000000e+00	-7.40398537e-05	3.09525179e-03
3.85000000e+00	-3.55226053e-04	3.04149876e-03
3.86000000e+00	-6.07141418e-04	2.94070702e-03
3.87000000e+00	-8.17076738e-04	2.79577550e-03
3.88000000e+00	-9.74599484e-04	2.61166539e-03
3.89000000e+00	-1.07220439e-03	2.39523956e-03
3.90000000e+00	-1.10579491e-03	2.15498207e-03
3.91000000e+00	-1.07496255e-03	1.90060873e-03
3.92000000e+00	-9.83043509e-04	1.64258712e-03
3.93000000e+00	-8.36945504e-04	1.39159183e-03
3.94000000e+00	-6.46752534e-04	1.15792575e-03
3.95000000e+00	-4.25129042e-04	9.50942199e-04
3.96000000e+00	-1.86558217e-04	7.78503871e-04
3.97000000e+00	5.35400549e-05	6.46514011e-04
3.98000000e+00	2.79757800e-04	5.58551658e-04
3.99000000e+00	4.77655508e-04	5.15637436e-04
4.00000000e+00	6.34666755e-04	5.16148784e-04
4.01000000e+00	7.40893618e-04	5.55894562e-04
4.02000000e+00	7.89741802e-04	6.28348969e-04
4.03000000e+00	7.78353985e-04	7.25034487e-04
4.04000000e+00	7.07812129e-04	8.36033681e-04
4.05000000e+00	5.83093813e-04	9.50600869e-04
4.06000000e+00	4.12782990e-04	1.05783750e-03
4.07000000e+00	2.08551073e-04	1.14739014e-03
4.08000000e+00	-1.55611106e-05	1.21012739e-03
4.09000000e+00	-2.44017145e-04	1.23875261e-03
4.10000000e+00	-4.60761057e-04	1.22831213e-03
4.11000000e+00	-6.50235132e-04	1.17656459e-03
4.12000000e+00	-7.98375943e-04	1.08418504e-03
4.13000000e+00	-8.93525923e-04	9.54787279e-04
4.14000000e+00	-9.27202636e-04	7.94759197e-04
4.15000000e+00	-8.94676429e-04	6.12917468e-04
4.16000000e+00	-7.95318822e-04	4.19999560e-04
4.17000000e+00	-6.32698114e-04	2.28021645e-04
4.18000000e+00	-4.14414354e-04	4.95399902e-05
4.19000000e+00	-1.51682072e-04	-1.03139724e-04
4.20000000e+00	1.41315010e-04	-2.18756586e-04
4.21000000e+00	4.48258744e-04	-2.87842382e-04
4.22000000e+00	7.51670209e-04	-3.03375490e-04
4.23000000e+00	1.03396280e-03	-2.61297933e-04
4.24000000e+00	1.27851007e-03	-1.60860595e-04
4.25000000e+00	1.47066251e-03	-4.77173355e-06
4.26000000e+00	1.59865024e-03	2.00864218e-04
4.27000000e+00	1.65431564e-03	4.46817664e-04
4.28000000e+00	1.63363016e-03	7.21201696e-04
4.29000000e+00	1.53696276e-03	1.01011134e-03
4.30000000e+00	1.36908282e-03	1.29839767e-03
4.31000000e+00	1.13889669e-03	1.57053146e-03
4.32000000e+00	8.58933379e-04	1.81150477e-03
4.33000000e+00	5.44610497e-04	2.00771599e-03
4.34000000e+00	2.13325018e-04	2.14778414e-03
4.35000000e+00	-1.16575704e-04	2.22324215e-03
4.36000000e+00	-4.26879932e-04	2.22906569e-03
4.37000000e+00	-7.00588325e-04	2.16400383e-03
4.38000000e+00	-9.22915921e-04	2.03068973e-03
4.39000000e+00	-1.08215845e-03	1.83552281e-03
4.40000000e+00	-1.17037054e-03	1.58832778e-03
4.41000000e+00	-1.18381512e-03	1.30180945e-03
4.42000000e+00	-1.12315738e-03	9.90834839e-04
4.43000000e+00	-9.93392669e-04	6.71584807e-04
4.44000000e+00	-8.03513752e-04	3.60625337e-04
4.45000000e+00	-5.65939256e-04	7.39539060e-05
4.46000000e+00	-2.95739317e-04	-1.73922078e-04
4.47000000e+00	-9.70698046e-06	-3.70819468e-04
4.48000000e+00	2.74667017e-04	-5.07576081e-04
4.49000000e+00	5.40252843e-04	-5.78568000e-04
4.50000000e+00	7.71308679e-04	-5.82016365e-04
4.51000000e+00	9.54413875e-04	-5.20065295e-04
4.52000000e+00	1.07925192e-03	-3.98626450e-04
4.53000000e+00	1.13919668e-03	-2.26999993e-04
4.54000000e+00	1.13166788e-03	-1.72952606e-05
4.55000000e+00	1.05823615e-03	2.16313295e-04
4.56000000e+00	9.24473737e-04	4.58449367e-04
4.57000000e+00	7.39562510e-04	6.93464546e-04
4.58000000e+00	5.15685785e-04	9.06377938e-04
4.59000000e+00	2.67243512e-04	1.08376863e-03
4.60000000e+00	9.94091037e-06	1.21456716e-03
4.61000000e+00	-2.40192122e-04	1.29069847e-03
4.62000000e+00	-4.67789780e-04	1.30753843e-03
4.63000000e+00	-6.59086433e-04	1.26415732e-03
4.64000000e+00	-8.02743026e-04	1.16333715e-03
4.65000000e+00	-8.90514222e-04	1.01136342e-03
4.66000000e+00	-9.17717125e-04	8.17605750e-04
4.67000000e+00	-8.83475100e-04	5.93914638e-04
4.68000000e+00	-7.90724505e-04	3.53872360e-04
4.69000000e+00	-6.45986877e-04	1.11944914e-04
4.70000000e+00	-4.58923696e-04	-1.17412667e-04
4.71000000e+00	-2.41704001e-04	-3.20642815e-04
4.72000000e+00	-8.22637610e-06	-4.85909827e-04
4.73000000e+00	2.26754755e-04	-6.03812534e-04
4.74000000e+00	4.48543382e-04	-6.67942712e-04
4.75000000e+00	6.43399814e-04	-6.75256530e-04
4.76000000e+00	7.99367260e-04	-6.26237903e-04
4.77000000e+00	9.06977284e-04	-5.24845547e-04
4.78000000e+00	9.59792687e-04	-3.78248772e-04
4.79000000e+00	9.54757008e-04	-1.96369924e-04
4.80000000e+00	8.92332338e-04	8.73695172e-06
4.81000000e+00	7.76420529e-04	2.23631881e-04
4.82000000e+00	6.14076335e-04	4.34312618e-04
4.83000000e+00	4.15033760e-04	6.27065316e-04
4.84000000e+00	1.91078056e-04	7.89290249e-04
4.85000000e+00	-4.46952033e-05	9.10252738e-04
4.86000000e+00	-2.78686337e-04	9.81714610e-04
4.87000000e+00	-4.97612236e-04	9.98409387e-04
4.88000000e+00	-6.89290763e-04	9.58334444e-04
4.89000000e+00	-8.43341377e-04	8.62844883e-04
4.90000000e+00	-9.51760585e-04	7.16546206e-04
4.91000000e+00	-1.00933949e-03	5.26995118e-04
4.92000000e+00	-1.01390118e-03	3.04229285e-04
4.93000000e+00	-9.66347362e-04	6.01569528e-05
4.94000000e+00	-8.70515827e-04	-1.92154758e-04
4.95000000e+00	-7.32862079e-04	-4.39248546e-04
4.96000000e+00	-5.61989083e-04	-6.68055628e-04
4.97000000e+00	-3.68058104e-04	-8.66637682e-04
4.98000000e+00	-1.62120216e-04	-1.02484832e-03
4.99000000e+00	4.45879254e-05	-1.13487610e-03
5.00000000e+00	2.41339285e-04	-1.19163880e-03
5.01000000e+00	4.18559562e-04	-1.19300854e-03
5.02000000e+00	5.68379535e-04	-1.13985760e-03
5.03000000e+00	6.85064641e-04	-1.03592622e-03
5.04000000e+00	7.65298365e-04	-8.87524188e-04
5.05000000e+00	8.08305843e-04	-7.03087996e-04
5.06000000e+00	8.15814462e-04	-4.92623730e-04
5.07000000e+00	7.91858644e-04	-2.67072002e-04
5.08000000e+00	7.42445568e-04	-3.76353373e-05
5.09000000e+00	6.75106910e-04	1.84890317e-04
5.10000000e+00	5.98368129e-04	3.90739517e-04
5.11000000e+00	5.21171142e-04	5.71719979e-04
5.12000000e+00	4.52288102e-04	7.21643213e-04
5.13000000e+00	3.99763404e-04	8.36620047e-04
5.14000000e+00	3.70418141e-04	9.15206941e-04
5.15000000e+00	3.69446157e-04	9.58398516e-04
5.16000000e+00	4.00124084e-04	9.69471394e-04
5.17000000e+00	4.63649740e-04	9.53693416e-04
5.18000000e+00	5.59114570e-04	9.17920239e-04
5.19000000e+00	6.83607013e-04	8.70107592e-04
5.20000000e+00	8.32435383e-04	8.18771807e-04
5.21000000e+00	9.99451546e-04	7.72433468e-04
5.22000000e+00	1.17745088e-03	7.39078925e-04
5.23000000e+00	1.35861997e-03	7.25672239e-04
5.24000000e+00	1.53500147e-03	7.37745932e-04
5.25000000e+00	1.69894586e-03	7.79093096e-04
5.26000000e+00	1.84352157e-03	8.51576373e-04
5.27000000e+00	1.96285941e-03	9.55061500e-04
5.28000000e+00	2.05241220e-03	1.08747511e-03
5.29000000e+00	2.10911735e-03	1.24497870e-03
5.30000000e+00	2.13145714e-03	1.42224366e-03
5.31000000e+00	2.11941857e-03	1.61280653e-03
5.32000000e+00	2.07436172e-03	1.80947921e-03
5.33000000e+00	1.99881129e-03	2.00478656e-03
5.34000000e+00	1.89619077e-03	2.19140273e-03
5.35000000e+00	1.77052186e-03	2.36255932e-03
5.36000000e+00	1.62611325e-03	2.51240065e-03
5.37000000e+00	1.46726244e-03	2.63626660e-03
5.38000000e+00	1.29799229e-03	2.73088811e-03
5.39000000e+00	1.12184042e-03	2.79448758e-03
5.40000000e+00	9.41714904e-04	2.82678225e-03
5.41000000e+00	7.59823751e-04	2.82889559e-03
5.42000000e+00	5.77680017e-04	2.80318718e-03
5.43000000e+00	3.96177970e-04	2.75301698e-03
5.44000000e+00	2.15730375e-04	2.68246297e-03
5.45000000e+00	3.64521110e-05	2.59601382e-03
5.46000000e+00	-1.41628109e-04	2.49825880e-03
5.47000000e+00	-3.18348302e-04	2.39359599e-03
5.48000000e+00	-4.93206899e-04	2.28597801e-03
5.49000000e+00	-6.65189289e-04	2.17871040e-03
5.50000000e+00	-8.32644372e-04	2.07431380e-03
5.51000000e+00	-9.93224282e-04	1.97445571e-03
5.52000000e+00	-1.14389550e-03	1.87995248e-03
5.53000000e+00	-1.28102398e-03	1.79083703e-03
5.54000000e+00	-1.40053090e-03	1.70648318e-03
5.55000000e+00	-1.49811024e-03	1.62577395e-03
5.56000000e+00	-1.56949383e-03	1.54729801e-03
5.57000000e+00	-1.61074597e-03	1.46955752e-03
5.58000000e+00	-1.61856622e-03	1.39117002e-03
5.59000000e+00	-1.59057822e-03	1.31104817e-03
5.60000000e+00	-1.52558221e-03	1.22854357e-03
5.61000000e+00	-1.42375097e-03	1.14354366e-03
5.62000000e+00	-1.28675233e-03	1.05651521e-03
5.63000000e+00	-1.11778574e-03	9.68491622e-04
5.64000000e+00	-9.21526396e-04	8.81006270e-04
5.65000000e+00	-7.03976201e-04	7.95978013e-04
5.66000000e+00	-4.72227366e-04	7.15558897e-04
5.67000000e+00	-2.34150509e-04	6.41956923e-04
5.68000000e+00	1.97562369e-06	5.77248702e-04
5.69000000e+00	2.27871331e-04	5.23197562e-04
5.70000000e+00	4.35675670e-04	4.81092251e-04
5.71000000e+00	6.18352975e-04	4.51619768e-04
5.72000000e+00	7.70060832e-04	4.34783210e-04
5.73000000e+00	8.86456150e-04	4.29872033e-04
5.74000000e+00	9.64919563e-04	4.35488052e-04
5.75000000e+00	1.00468330e-03	4.49626208e-04
5.76000000e+00	1.00685363e-03	4.69804809e-04
5.77000000e+00	9.74325483e-04	4.93236114e-04
5.78000000e+00	9.11593769e-04	5.17024895e-04
5.79000000e+00	8.24472401e-04	5.38380305e-04
5.80000000e+00	7.19737919e-04	5.54825177e-04
5.81000000e+00	6.04719582e-04	5.64386810e-04
5.82000000e+00	4.86861169e-04	5.65754439e-04
5.83000000e+00	3.73281676e-04	5.58390785e-04
5.84000000e+00	2.70362202e-04	5.42588247e-04
5.85000000e+00	1.83384677e-04	5.19464177e-04
5.86000000e+00	1.16244815e-04	4.90893985e-04
5.87000000e+00	7.12568977e-05	4.59385345e-04
5.88000000e+00	4.90621178e-05	4.27901043e-04
5.89000000e+00	4.86455365e-05	3.99641940e-04
5.90000000e+00	6.74597377e-05	3.77804588e-04
5.91000000e+00	1.01646384e-04	3.65330290e-04
5.92000000e+00	1.46340608e-04	3.64663369e-04
5.93000000e+00	1.96037858e-04	3.77536287e-04
5.94000000e+00	2.44998851e-04	4.04797802e-04
5.95000000e+00	2.87665900e-04	4.46297787e-04
5.96000000e+00	3.19063192e-04	5.00838718e-04
5.97000000e+00	3.35154761e-04	5.66199479e-04
5.98000000e+00	3.33136656e-04	6.39232219e-04
5.99000000e+00	3.11644172e-04	7.16027996e-04
6.00000000e+00	2.70860564e-04	7.92142045e-04
6.01000000e+00	2.12520069e-04	8.62865212e-04
6.02000000e+00	1.39804999e-04	9.23524559e-04
6.03000000e+00	5.71435493e-05	9.69793795e-04
6.04000000e+00	-3.00785660e-05	9.97992991e-04
6.05000000e+00	-1.15873866e-04	1.00535733e-03
6.06000000e+00	-1.94053081e-04	9.90256196e-04
6.07000000e+00	-2.58643253e-04	9.52346759e-04
6.08000000e+00	-3.04296608e-04	8.92650251e-04
6.09000000e+00	-3.26663413e-04	8.13543807e-04
6.10000000e+00	-3.22704270e-04	7.18666185e-04
6.11000000e+00	-2.90921183e-04	6.12741143e-04
6.12000000e+00	-2.31491892e-04	5.01327637e-04
6.13000000e+00	-1.46298204e-04	3.90510861e-04
6.14000000e+00	-3.88458017e-05	2.86552179e-04
6.15000000e+00	8.59200012e-05	1.95518959e-04
6.16000000e+00	2.21891465e-04	1.22916963e-04
6.17000000e+00	3.62151521e-04	7.33482153e-05
6.18000000e+00	4.99380865e-04	5.02160603e-05
6.19000000e+00	6.26293693e-04	5.54965597e-05
6.20000000e+00	7.36074909e-04	8.95915257e-05
6.21000000e+00	8.22791508e-04	1.51273661e-04
6.22000000e+00	8.81752484e-04	2.37728685e-04
6.23000000e+00	9.09794827e-04	3.44693383e-04
6.24000000e+00	9.05477819e-04	4.66682529e-04
6.25000000e+00	8.69173590e-04	5.97292067e-04
6.26000000e+00	8.03048359e-04	7.29561047e-04
6.27000000e+00	7.10935609e-04	8.56371027e-04
6.28000000e+00	5.98109137e-04	9.70859123e-04
6.29000000e+00	4.70970110e-04	1.06681984e-03
6.30000000e+00	3.36667538e-04	1.13907135e-03
6.31000000e+00	2.02675577e-04	1.18376383e-03
6.32000000e+00	7.63536813e-05	1.19861100e-03
6.33000000e+00	-3.54835111e-05	1.18303039e-03
6.34000000e+00	-1.26960418e-04	1.13818365e-03
6.35000000e+00	-1.93475122e-04	1.06691390e-03
6.36000000e+00	-2.31954474e-04	9.73583667e-04
6.37000000e+00	-2.41014848e-04	8.63822820e-04
6.38000000e+00	-2.21019680e-04	7.44201318e-04
6.39000000e+00	-1.74031339e-04	6.21846252e-04
6.40000000e+00	-1.03661431e-04	5.04025939e-04
6.41000000e+00	-1.48298255e-05	3.97725826e-04
6.42000000e+00	8.65517706e-05	3.09241429e-04
6.43000000e+00	1.93951454e-04	2.43812481e-04
6.44000000e+00	3.00620556e-04	2.05319958e-04
6.45000000e+00	4.00003823e-04	1.96063818e-04
6.46000000e+00	4.86131188e-04	2.16634419e-04
6.47000000e+00	5.53967505e-04	2.65884933e-04
6.48000000e+00	5.99699524e-04	3.41005973e-04
6.49000000e+00	6.20943550e-04	4.37697563e-04
6.50000000e+00	6.16862409e-04	5.50427737e-04
6.51000000e+00	5.88186079e-04	6.72761950e-04
6.52000000e+00	5.37136397e-04	7.97743332e-04
6.53000000e+00	4.67262156e-04	9.18300883e-04
6.54000000e+00	3.83196336e-04	1.02766124e-03
6.55000000e+00	2.90351812e-04	1.11973955e-03
6.56000000e+00	1.94575386e-04	1.18948661e-03
6.57000000e+00	1.01782201e-04	1.23317193e-03
6.58000000e+00	1.75934103e-05	1.24858689e-03
6.59000000e+00	-5.30007105e-05	1.23515661e-03
6.60000000e+00	-1.05931979e-04	1.19395518e-03
6.61000000e+00	-1.38282905e-04	1.12762433e-03
6.62000000e+00	-1.48439925e-04	1.04020176e-03
6.63000000e+00	-1.36163486e-04	9.36870423e-04
6.64000000e+00	-1.02572506e-04	8.23644562e-04
6.65000000e+00	-5.00461112e-05	7.07012129e-04
6.66000000e+00	1.79493724e-05	5.93555111e-04
6.67000000e+00	9.70957356e-05	4.89570550e-04
6.68000000e+00	1.82504491e-04	4.00714469e-04
6.69000000e+00	2.69026245e-04	3.31689199e-04
6.70000000e+00	3.51568025e-04	2.85991671e-04
6.71000000e+00	4.25398785e-04	2.65736278e-04
6.72000000e+00	4.86424508e-04	2.71561247e-04
6.73000000e+00	5.31416748e-04	3.02622337e-04
6.74000000e+00	5.58181775e-04	3.56672429e-04
6.75000000e+00	5.65661581e-04	4.30220516e-04
6.76000000e+00	5.53962489e-04	5.18759037e-04
6.77000000e+00	5.24311798e-04	6.17044679e-04
6.78000000e+00	4.78947392e-04	7.19414947e-04
6.79000000e+00	4.20949302e-04	8.20121046e-04
6.80000000e+00	3.54025593e-04	9.13657159e-04
6.81000000e+00	2.82267437e-04	9.95066871e-04
6.82000000e+00	2.09889682e-04	1.06020936e-03
6.83000000e+00	1.40973615e-04	1.10597082e-03
6.84000000e+00	7.92279160e-05	1.13041031e-03
6.85000000e+00	2.77820790e-05	1.13283335e-03
6.86000000e+00	-1.09759735e-05	1.11379121e-03
6.87000000e+00	-3.55096150e-05	1.07500840e-03
6.88000000e+00	-4.51857725e-05	1.01924479e-03
6.89000000e+00	-4.02687870e-05	9.50103045e-04
6.90000000e+00	-2.18587385e-05	8.71794338e-04
6.91000000e+00	8.21942161e-06	7.88877864e-04
6.92000000e+00	4.75666453e-05	7.05990353e-04
6.93000000e+00	9.33889520e-05	6.27581915e-04
6.94000000e+00	1.42692075e-04	5.57673476e-04
6.95000000e+00	1.92478195e-04	4.99649167e-04
6.96000000e+00	2.39931803e-04	4.56094402e-04
6.97000000e+00	2.82583003e-04	4.28687155e-04
6.98000000e+00	3.18438600e-04	4.18146482e-04
6.99000000e+00	3.46073929e-04	4.24238669e-04
7.00000000e+00	3.64681347e-04	4.45837930e-04
7.01000000e+00	3.74074494e-04	4.81035431e-04
7.02000000e+00	3.74650488e-04	5.27287758e-04
7.03000000e+00	3.67315070e-04	5.81593983e-04
7.04000000e+00	3.53378055e-04	6.40689278e-04
7.05000000e+00	3.34428202e-04	7.01242585e-04
7.06000000e+00	3.12197628e-04	7.60046271e-04
7.07000000e+00	2.88426206e-04	8.14186801e-04
7.08000000e+00	2.64735841e-04	8.61187281e-04
7.09000000e+00	2.42523376e-04	8.99114977e-04
7.10000000e+00	2.22879085e-04	9.26649552e-04
7.11000000e+00	2.06535491e-04	9.43110507e-04
7.12000000e+00	1.93848765e-04	9.48445047e-04
7.13000000e+00	1.84812367e-04	9.43180037e-04
7.14000000e+00	1.79100140e-04	9.28343814e-04
7.15000000e+00	1.76133853e-04	9.05365190e-04
7.16000000e+00	1.75168481e-04	8.75957931e-04
7.17000000e+00	1.75387248e-04	8.41999345e-04
7.18000000e+00	1.75997980e-04	8.05411320e-04
7.19000000e+00	1.76322340e-04	7.68051299e-04
7.20000000e+00	1.75870344e-04	7.31619377e-04
7.21000000e+00	1.74393855e-04	6.97586029e-04
7.22000000e+00	1.71914582e-04	6.67143132e-04
7.23000000e+00	1.68724296e-04	6.41179016e-04
7.24000000e+00	1.65357262e-04	6.20276449e-04
7.25000000e+00	1.62537246e-04	6.04730852e-04
7.26000000e+00	1.61103554e-04	5.94584732e-04
7.27000000e+00	1.61922387e-04	5.89673436e-04
7.28000000e+00	1.65791044e-04	5.89676866e-04
7.29000000e+00	1.73343250e-04	5.94171814e-04
7.30000000e+00	1.84963932e-04	6.02680009e-04
7.31000000e+00	2.00721163e-04	6.14707803e-04
7.32000000e+00	2.20321820e-04	6.29774569e-04
7.33000000e+00	2.43095738e-04	6.47428210e-04
7.34000000e+00	2.68011023e-04	6.67247627e-04
7.35000000e+00	2.93720813e-04	6.88833386e-04
7.36000000e+00	3.18639318e-04	7.11789085e-04
7.37000000e+00	3.41042624e-04	7.35696896e-04
7.38000000e+00	3.59187698e-04	7.60091427e-04
7.39000000e+00	3.71441395e-04	7.84436298e-04
7.40000000e+00	3.76410213e-04	8.08107619e-04
7.41000000e+00	3.73061124e-04	8.30388019e-04
7.42000000e+00	3.60824096e-04	8.50473858e-04
7.43000000e+00	3.39667883e-04	8.67497080e-04
7.44000000e+00	3.10142261e-04	8.80561669e-04
7.45000000e+00	2.73382024e-04	8.88793235e-04
7.46000000e+00	2.31070588e-04	8.91398790e-04
7.47000000e+00	1.85363824e-04	8.87732566e-04
7.48000000e+00	1.38777521e-04	8.77362758e-04
7.49000000e+00	9.40445674e-05	8.60133541e-04
7.50000000e+00	5.39502260e-05	8.36216571e-04
7.51000000e+00	2.11556999e-05	8.06146554e-04
7.52000000e+00	-1.97866737e-06	7.70836263e-04
7.53000000e+00	-1.35587824e-05	7.31567605e-04
7.54000000e+00	-1.22993809e-05	6.89956903e-04
7.55000000e+00	2.36646421e-06	6.47894349e-04
7.56000000e+00	3.02192993e-05	6.07459451e-04
7.57000000e+00	7.02326346e-05	5.70816223e-04
7.58000000e+00	1.20602669e-04	5.40093518e-04
7.59000000e+00	1.78828187e-04	5.17257376e-04
7.60000000e+00	2.41837160e-04	5.03983238e-04
7.61000000e+00	3.06153457e-04	5.01536420e-04
7.62000000e+00	3.68094333e-04	5.10669208e-04
7.63000000e+00	4.23987125e-04	5.31542327e-04
7.64000000e+00	4.70392075e-04	5.63677376e-04
7.65000000e+00	5.04317506e-04	6.05945161e-04
7.66000000e+00	5.23413691e-04	6.56592765e-04
7.67000000e+00	5.26132835e-04	7.13309851e-04
7.68000000e+00	5.11844403e-04	7.73332154e-04
7.69000000e+00	4.80897598e-04	8.33577661e-04
7.70000000e+00	4.34625946e-04	8.90808668e-04
7.71000000e+00	3.75292421e-04	9.41810936e-04
7.72000000e+00	3.05977220e-04	9.83579736e-04
7.73000000e+00	2.30413889e-04	1.01350170e-03
7.74000000e+00	1.52782784e-04	1.02952119e-03
7.75000000e+00	7.74736415e-05	1.03028051e-03
7.76000000e+00	8.83110748e-06	1.01522442e-03
7.77000000e+00	-4.91016477e-05	9.84661326e-04
7.78000000e+00	-9.28257823e-05	9.39776023e-04
7.79000000e+00	-1.19601251e-04	8.82591490e-04
7.80000000e+00	-1.27619579e-04	8.15880464e-04
7.81000000e+00	-1.16123983e-04	7.43030483e-04
7.82000000e+00	-8.54689717e-05	6.67869065e-04
7.83000000e+00	-3.71150996e-05	5.94458274e-04
7.84000000e+00	2.64415543e-05	5.26869993e-04
7.85000000e+00	1.01801685e-04	4.68954685e-04
7.86000000e+00	1.84849593e-04	4.24117092e-04
7.87000000e+00	2.70983956e-04	3.95112237e-04
7.88000000e+00	3.55379231e-04	3.83874143e-04
7.89000000e+00	4.33262453e-04	3.91388041e-04
7.90000000e+00	5.00189166e-04	4.17614428e-04
7.91000000e+00	5.52302176e-04	4.61470487e-04
7.92000000e+00	5.86557789e-04	5.20871030e-04
7.93000000e+00	6.00906013e-04	5.92827713e-04
7.94000000e+00	5.94413947e-04	6.73601776e-04
7.95000000e+00	5.67324879e-04	7.58902338e-04
7.96000000e+00	5.21049434e-04	8.44119487e-04
7.97000000e+00	4.58089115e-04	9.24579171e-04
7.98000000e+00	3.81896594e-04	9.95805456e-04
7.99000000e+00	2.96680832e-04	1.05377505e-03
8.00000000e+00	2.07168359e-04	1.09514933e-03
8.01000000e+00	1.18334629e-04	1.11747008e-03
8.02000000e+00	3.51210872e-05	1.11930748e-03
8.03000000e+00	-3.78455853e-05	1.10035099e-03
8.04000000e+00	-9.65157668e-05	1.06143776e-03
8.05000000e+00	-1.37645577e-04	1.00451601e-03
8.06000000e+00	-1.58978809e-04	9.32545320e-04
8.07000000e+00	-1.59371764e-04	8.49338896e-04
8.08000000e+00	-1.38854028e-04	7.59356576e-04
8.09000000e+00	-9.86220120e-05	6.67460129e-04
8.10000000e+00	-4.09659945e-05	5.78644631e-04
8.11000000e+00	3.08646969e-05	4.97761110e-04
8.12000000e+00	1.12850181e-04	4.29246217e-04
8.13000000e+00	2.00430947e-04	3.76874283e-04
8.14000000e+00	2.88767584e-04	3.43545864e-04
8.15000000e+00	3.73014169e-04	3.31124811e-04
8.16000000e+00	4.48589501e-04	3.40333115e-04
8.17000000e+00	5.11430677e-04	3.70709515e-04
8.18000000e+00	5.58214726e-04	4.20634182e-04
8.19000000e+00	5.86536007e-04	4.87418069e-04
8.20000000e+00	5.95029819e-04	5.67451801e-04
8.21000000e+00	5.83435901e-04	6.56405635e-04
8.22000000e+00	5.52599039e-04	7.49469109e-04
8.23000000e+00	5.04407683e-04	8.41616786e-04
8.24000000e+00	4.41674989e-04	9.27885074e-04
8.25000000e+00	3.67969970e-04	1.00364451e-03
8.26000000e+00	2.87409127e-04	1.06485227e-03
8.27000000e+00	2.04421023e-04	1.10827087e-03
8.28000000e+00	1.23497587e-04	1.13164094e-03
8.29000000e+00	4.89463926e-05	1.13379894e-03
8.30000000e+00	-1.53421399e-05	1.11473346e-03
8.31000000e+00	-6.60998568e-05	1.07557760e-03
8.32000000e+00	-1.00847347e-04	1.01853853e-03
8.33000000e+00	-1.18013298e-04	9.46768651e-04
8.34000000e+00	-1.17001116e-04	8.64186262e-04
8.35000000e+00	-9.82003105e-05	7.75256135e-04
8.36000000e+00	-6.29433778e-05	6.84742722e-04
8.37000000e+00	-1.34119441e-05	5.97449876e-04
8.38000000e+00	4.75012513e-05	5.17961638e-04
8.39000000e+00	1.16365662e-04	4.50398296e-04
8.40000000e+00	1.89410907e-04	3.98200887e-04
8.41000000e+00	2.62737713e-04	3.63955500e-04
8.42000000e+00	3.32529759e-04	3.49266370e-04
8.43000000e+00	3.95254698e-04	3.54683900e-04
8.44000000e+00	4.47843630e-04	3.79690595e-04
8.45000000e+00	4.87839867e-04	4.22744683e-04
8.46000000e+00	5.13509905e-04	4.81378000e-04
8.47000000e+00	5.23911864e-04	5.52341794e-04
8.48000000e+00	5.18919237e-04	6.31791645e-04
8.49000000e+00	4.99200336e-04	7.15500660e-04
8.50000000e+00	4.66156303e-04	7.99088865e-04
8.51000000e+00	4.21822700e-04	8.78256053e-04
8.52000000e+00	3.68741514e-04	9.49005473e-04
8.53000000e+00	3.09811738e-04	1.00784658e-03
8.54000000e+00	2.48127494e-04	1.05196649e-03
8.55000000e+00	1.86812926e-04	1.07936174e-03
8.56000000e+00	1.28862819e-04	1.08892449e-03
8.57000000e+00	7.69971337e-05	1.08047964e-03
8.58000000e+00	3.35364498e-05	1.05477245e-03
8.59000000e+00	3.03792348e-07	1.01340867e-03
8.60000000e+00	-2.14434278e-05	9.58751699e-04
8.61000000e+00	-3.10494903e-05	8.93783606e-04
8.62000000e+00	-2.84644320e-05	8.21938227e-04
8.63000000e+00	-1.42178103e-05	7.46916047e-04
8.64000000e+00	1.06346106e-05	6.72490974e-04
8.65000000e+00	4.45867951e-05	6.02319251e-04
8.66000000e+00	8.57756502e-05	5.39760242e-04
8.67000000e+00	1.32085657e-04	4.87717806e-04
8.68000000e+00	1.81258915e-04	4.48509588e-04
8.69000000e+00	2.31004798e-04	4.23769804e-04
8.70000000e+00	2.79103949e-04	4.14389135e-04
8.71000000e+00	3.23502085e-04	4.20493316e-04
8.72000000e+00	3.62390058e-04	4.41459941e-04
8.73000000e+00	3.94267643e-04	4.75971102e-04
8.74000000e+00	4.17989605e-04	5.22097799e-04
8.75000000e+00	4.32793653e-04	5.77410621e-04
8.76000000e+00	4.38310782e-04	6.39110221e-04
8.77000000e+00	4.34559306e-04	7.04170390e-04
8.78000000e+00	4.21924484e-04	7.69486353e-04
8.79000000e+00	4.01126017e-04	8.32021017e-04
8.80000000e+00	3.73175918e-04	8.88942410e-04
8.81000000e+00	3.39329260e-04	9.37746360e-04
8.82000000e+00	3.01030183e-04	9.76359498e-04
8.83000000e+00	2.59855318e-04	1.00321889e-03
8.84000000e+00	2.17456416e-04	1.01732591e-03
8.85000000e+00	1.75503711e-04	1.01827320e-03
8.86000000e+00	1.35631141e-04	1.00624497e-03
8.87000000e+00	9.93843403e-05	9.81991981e-04
8.88000000e+00	6.81720789e-05	9.46783359e-04
8.89000000e+00	4.32217411e-05	9.02338624e-04
8.90000000e+00	2.55393958e-05	8.50743456e-04
8.91000000e+00	1.58750897e-05	7.94353423e-04
8.92000000e+00	1.46940984e-05	7.35689970e-04
8.93000000e+00	2.21550210e-05	6.77332987e-04
8.94000000e+00	3.80957326e-05	6.21814152e-04
8.95000000e+00	6.20282977e-05	5.71514933e-04
8.96000000e+00	9.31439498e-05	5.28572788e-04
8.97000000e+00	1.30329135e-04	4.94798610e-04
8.98000000e+00	1.72193377e-04	4.71608009e-04
8.99000000e+00	2.17109348e-04	4.59968435e-04
9.00000000e+00	2.63265010e-04	4.60363665e-04
9.01000000e+00	3.08727076e-04	4.72776576e-04
9.02000000e+00	3.51514331e-04	4.96690621e-04
9.03000000e+00	3.89678603e-04	5.31109880e-04
9.04000000e+00	4.21390476e-04	5.74597024e-04
9.05000000e+00	4.45026159e-04	6.25328029e-04
9.06000000e+00	4.59251431e-04	6.81161972e-04
9.07000000e+00	4.63098259e-04	7.39723756e-04
9.08000000e+00	4.56029598e-04	7.98497143e-04
9.09000000e+00	4.37988059e-04	8.54925069e-04
9.10000000e+00	4.09424615e-04	9.06513829e-04
9.11000000e+00	3.71304260e-04	9.50937404e-04
9.12000000e+00	3.25086554e-04	9.86138030e-04
9.13000000e+00	2.72680218e-04	1.01041894e-03
9.14000000e+00	2.16372341e-04	1.02252534e-03
9.15000000e+00	1.58734206e-04	1.02170975e-03
9.16000000e+00	1.02507234e-04	1.00777832e-03
9.17000000e+00	5.04738888e-05	9.81115236e-04
9.18000000e+00	5.31954023e-06	9.42683051e-04
9.19000000e+00	-3.05077869e-05	8.93997638e-04
9.20000000e+00	-5.49323516e-05	8.37077636e-04
9.21000000e+00	-6.63727281e-05	7.74369264e-04
9.22000000e+00	-6.38436453e-05	7.08648684e-04
9.23000000e+00	-4.70310851e-05	6.42905248e-04
9.24000000e+00	-1.63352497e-05	5.80210125e-04
9.25000000e+00	2.71224579e-05	5.23575782e-04
9.26000000e+00	8.15304631e-05	4.75812576e-04
9.27000000e+00	1.44456040e-04	4.39389222e-04
9.28000000e+00	2.12950172e-04	4.16304119e-04
9.29000000e+00	2.83683989e-04	4.07974303e-04
9.30000000e+00	3.53110583e-04	4.15148338e-04
9.31000000e+00	4.17644291e-04	4.37848497e-04
9.32000000e+00	4.73848301e-04	4.75346416e-04
9.33000000e+00	5.18620562e-04	5.26174867e-04
9.34000000e+00	5.49367767e-04	5.88176569e-04
9.35000000e+00	5.64157458e-04	6.58589101e-04
9.36000000e+00	5.61839201e-04	7.34163055e-04
9.37000000e+00	5.42127232e-04	8.11308722e-04
9.38000000e+00	5.05638873e-04	8.86264919e-04
9.39000000e+00	4.53885342e-04	9.55282117e-04
9.40000000e+00	3.89214119e-04	1.01481097e-03
9.41000000e+00	3.14704730e-04	1.06168669e-03
9.42000000e+00	2.34022434e-04	1.09329958e-03
9.43000000e+00	1.51236775e-04	1.10774230e-03
9.44000000e+00	7.06140613e-05	1.10392558e-03
9.45000000e+00	-3.60547041e-06	1.08165503e-03
9.46000000e+00	-6.74339862e-05	1.04166405e-03
9.47000000e+00	-1.17353581e-04	9.85599622e-04
9.48000000e+00	-1.50512933e-04	9.15960320e-04
9.49000000e+00	-1.64891933e-04	8.35988526e-04
9.50000000e+00	-1.59424667e-04	7.49521144e-04
9.51000000e+00	-1.34073261e-04	6.60805662e-04
9.52000000e+00	-8.98476788e-05	5.74290329e-04
9.53000000e+00	-2.87694377e-05	4.94398915e-04
