# Supplementary material for: Observation of angular momentum transfer among crystal lattice modes
Source: Nat Phys. 2026 May 12;22(7):1100–6. doi: 10.1038/s41567-026-03274-8 (PMC13423836; doi:10.1038/s41567-026-03274-8)
Supplement: Supplementary file 14 — Source data for Extended Data Fig. 5a–m. [file 41567_2026_3274_MOESM14_ESM.zip › extended_fig5a_THz_E-field_trajectory_Lin.txt]

Polarization-resolved EOS of THz electric fields (linear state, Lin)
Time (ps)	E_x field component (MV/cm)	E_y field component (MV/cm)
-4.43000000e+00	1.67169232e-04	2.39282238e-04
-4.42000000e+00	1.70312218e-04	2.39502571e-04
-4.41000000e+00	1.74059700e-04	2.70886518e-04
-4.40000000e+00	1.78217261e-04	3.32286915e-04
-4.39000000e+00	1.82570834e-04	4.20951484e-04
-4.38000000e+00	1.86898295e-04	5.32643038e-04
-4.37000000e+00	1.90981324e-04	6.61841803e-04
-4.36000000e+00	1.94616890e-04	8.02020160e-04
-4.35000000e+00	1.97627731e-04	9.45975938e-04
-4.34000000e+00	1.99871284e-04	1.08620700e-03
-4.33000000e+00	2.01246594e-04	1.21530727e-03
-4.32000000e+00	2.01698873e-04	1.32636301e-03
-4.31000000e+00	2.01221501e-04	1.41332771e-03
-4.30000000e+00	1.99855394e-04	1.47135503e-03
-4.29000000e+00	1.97685845e-04	1.49707124e-03
-4.28000000e+00	1.94837030e-04	1.48877159e-03
-4.27000000e+00	1.91464525e-04	1.44652937e-03
-4.26000000e+00	1.87746276e-04	1.37221073e-03
-4.25000000e+00	1.83872525e-04	1.26939372e-03
-4.24000000e+00	1.80035255e-04	1.14319495e-03
-4.23000000e+00	1.76417721e-04	1.00001262e-03
-4.22000000e+00	1.73184631e-04	8.47199038e-04
-4.21000000e+00	1.70473482e-04	6.92679735e-04
-4.20000000e+00	1.68387494e-04	5.44539365e-04
-4.19000000e+00	1.66990490e-04	4.10596322e-04
-4.18000000e+00	1.66303957e-04	2.97988839e-04
-4.17000000e+00	1.66306404e-04	2.12794773e-04
-4.16000000e+00	1.66935016e-04	1.59705527e-04
-4.15000000e+00	1.68089475e-04	1.41771727e-04
-4.14000000e+00	1.69637710e-04	1.60234476e-04
-4.13000000e+00	1.71423256e-04	2.14451403e-04
-4.12000000e+00	1.73273801e-04	3.01921710e-04
-4.11000000e+00	1.75010487e-04	4.18409070e-04
-4.10000000e+00	1.76457477e-04	5.58156041e-04
-4.09000000e+00	1.77451297e-04	7.14178735e-04
-4.08000000e+00	1.77849520e-04	8.78626233e-04
-4.07000000e+00	1.77538363e-04	1.04318576e-03
-4.06000000e+00	1.76438871e-04	1.19951228e-03
-4.05000000e+00	1.74511399e-04	1.33965985e-03
-4.04000000e+00	1.71758229e-04	1.45649208e-03
-4.03000000e+00	1.68224232e-04	1.54405019e-03
-4.02000000e+00	1.63995564e-04	1.59785953e-03
-4.01000000e+00	1.59196500e-04	1.61515860e-03
-4.00000000e+00	1.53984564e-04	1.59503900e-03
-3.99000000e+00	1.48544184e-04	1.53848928e-03
-3.98000000e+00	1.43079169e-04	1.44834081e-03
-3.97000000e+00	1.37804315e-04	1.32911905e-03
-3.96000000e+00	1.32936499e-04	1.18680830e-03
-3.95000000e+00	1.28685618e-04	1.02854269e-03
-3.94000000e+00	1.25245707e-04	8.62239852e-04
-3.93000000e+00	1.22786591e-04	6.96196396e-04
-3.92000000e+00	1.21446357e-04	5.38666470e-04
-3.91000000e+00	1.21324932e-04	3.97445015e-04
-3.90000000e+00	1.22478983e-04	2.79477097e-04
-3.89000000e+00	1.24918328e-04	1.90513060e-04
-3.88000000e+00	1.28603982e-04	1.34826669e-04
-3.87000000e+00	1.33447933e-04	1.15010021e-04
-3.86000000e+00	1.39314675e-04	1.31854901e-04
-3.85000000e+00	1.46024472e-04	1.84325702e-04
-3.84000000e+00	1.53358307e-04	2.69624360e-04
-3.83000000e+00	1.61064388e-04	3.83343018e-04
-3.82000000e+00	1.68866060e-04	5.19695783e-04
-3.81000000e+00	1.76470915e-04	6.71817051e-04
-3.80000000e+00	1.83580853e-04	8.32110704e-04
-3.79000000e+00	1.89902807e-04	9.92632162e-04
-3.78000000e+00	1.95159797e-04	1.14548388e-03
-3.77000000e+00	1.99101953e-04	1.28320455e-03
-3.76000000e+00	2.01517114e-04	1.39913281e-03
-3.75000000e+00	2.02240590e-04	1.48772797e-03
-3.74000000e+00	2.01163669e-04	1.54483244e-03
-3.73000000e+00	1.98240463e-04	1.56786397e-03
-3.72000000e+00	1.93492707e-04	1.55592912e-03
-3.71000000e+00	1.87012175e-04	1.50985357e-03
-3.70000000e+00	1.78960443e-04	1.43212899e-03
-3.69000000e+00	1.69565817e-04	1.32677994e-03
-3.68000000e+00	1.59117360e-04	1.19915853e-03
-3.67000000e+00	1.47956069e-04	1.05567732e-03
-3.66000000e+00	1.36463387e-04	9.03494187e-04
-3.65000000e+00	1.25047397e-04	7.50164592e-04
-3.64000000e+00	1.14127159e-04	6.03278087e-04
-3.63000000e+00	1.04115799e-04	4.70096350e-04
-3.62000000e+00	9.54030608e-05	3.57209661e-04
-3.61000000e+00	8.83381136e-05	2.70227605e-04
-3.60000000e+00	8.32134340e-05	2.13517985e-04
-3.59000000e+00	8.02506074e-05	1.90005505e-04
-3.58000000e+00	7.95888185e-05	2.01038870e-04
-3.57000000e+00	8.12767149e-05	2.46331757e-04
-3.56000000e+00	8.52681822e-05	3.23979666e-04
-3.55000000e+00	9.14223838e-05	4.30551263e-04
-3.54000000e+00	9.95082052e-05	5.61249481e-04
-3.53000000e+00	1.09213012e-04	7.10134618e-04
-3.52000000e+00	1.20155388e-04	8.70398999e-04
-3.51000000e+00	1.31901303e-04	1.03468061e-03
-3.50000000e+00	1.43982953e-04	1.19540151e-03
-3.49000000e+00	1.55919349e-04	1.34511584e-03
-3.48000000e+00	1.67237656e-04	1.47685203e-03
-3.47000000e+00	1.77494180e-04	1.58443390e-03
-3.46000000e+00	1.86293979e-04	1.66276673e-03
-3.45000000e+00	1.93308098e-04	1.70807540e-03
-3.44000000e+00	1.98287603e-04	1.71808429e-03
-3.43000000e+00	2.01073754e-04	1.69213063e-03
-3.42000000e+00	2.01603880e-04	1.63120616e-03
-3.41000000e+00	1.99912762e-04	1.53792489e-03
-3.40000000e+00	1.96129575e-04	1.41641763e-03
-3.39000000e+00	1.90470653e-04	1.27215762e-03
-3.38000000e+00	1.83228574e-04	1.11172398e-03
-3.37000000e+00	1.74758212e-04	9.42512915e-04
-3.36000000e+00	1.65460505e-04	7.72408653e-04
-3.35000000e+00	1.55764782e-04	6.09428271e-04
-3.34000000e+00	1.46110497e-04	4.61355719e-04
-3.33000000e+00	1.36929170e-04	3.35381203e-04
-3.32000000e+00	1.28627283e-04	2.37762150e-04
-3.31000000e+00	1.21570763e-04	1.73521302e-04
-3.30000000e+00	1.16071564e-04	1.46196227e-04
-3.29000000e+00	1.12376716e-04	1.57652517e-04
-3.28000000e+00	1.10660108e-04	2.07970389e-04
-3.27000000e+00	1.11017107e-04	2.95411354e-04
-3.26000000e+00	1.13462052e-04	4.16468116e-04
-3.25000000e+00	1.17928550e-04	5.65997224e-04
-3.24000000e+00	1.24272423e-04	7.37430178e-04
-3.23000000e+00	1.32277139e-04	9.23055006e-04
-3.22000000e+00	1.41661470e-04	1.11435687e-03
-3.21000000e+00	1.52089116e-04	1.30240324e-03
-3.20000000e+00	1.63179990e-04	1.47825674e-03
-3.19000000e+00	1.74522833e-04	1.63339695e-03
-3.18000000e+00	1.85688775e-04	1.76013156e-03
-3.17000000e+00	1.96245459e-04	1.85197722e-03
-3.16000000e+00	2.05771269e-04	1.90399141e-03
-3.15000000e+00	2.13869234e-04	1.91303810e-03
-3.14000000e+00	2.20180109e-04	1.87797316e-03
-3.13000000e+00	2.24394211e-04	1.79973848e-03
-3.12000000e+00	2.26261545e-04	1.68135807e-03
-3.11000000e+00	2.25599888e-04	1.52783396e-03
-3.10000000e+00	2.22300502e-04	1.34594434e-03
-3.09000000e+00	2.16331310e-04	1.14395151e-03
-3.08000000e+00	2.07737444e-04	9.31231578e-04
-3.07000000e+00	1.96639201e-04	7.17842077e-04
-3.06000000e+00	1.83227578e-04	5.14047326e-04
-3.05000000e+00	1.67757635e-04	3.29823710e-04
-3.04000000e+00	1.50540040e-04	1.74368838e-04
-3.03000000e+00	1.31931200e-04	5.56388516e-05
-3.02000000e+00	1.12322395e-04	-2.00625751e-05
-3.01000000e+00	9.21283707e-05	-4.84220371e-05
-3.00000000e+00	7.17757439e-05	-2.73625830e-05
-2.99000000e+00	5.16916021e-05	4.28159809e-05
-2.98000000e+00	3.22925483e-05	1.59411986e-04
-2.97000000e+00	1.39744083e-05	3.17415760e-04
-2.96000000e+00	-2.89725793e-06	5.09720344e-04
-2.95000000e+00	-1.79957475e-05	7.27441046e-04
-2.94000000e+00	-3.10408463e-05	9.60330161e-04
-2.93000000e+00	-4.18054449e-05	1.19726809e-03
-2.92000000e+00	-5.01210722e-05	1.42680781e-03
-2.91000000e+00	-5.58822489e-05	1.63774643e-03
-2.90000000e+00	-5.90495244e-05	1.81969564e-03
-2.89000000e+00	-5.96510224e-05	1.96362212e-03
-2.88000000e+00	-5.77822929e-05	2.06233006e-03
-2.87000000e+00	-5.36042619e-05	2.11086002e-03
-2.86000000e+00	-4.73390932e-05	2.10678202e-03
-2.85000000e+00	-3.92638317e-05	2.05036582e-03
-2.84000000e+00	-2.97017926e-05	1.94461691e-03
-2.83000000e+00	-1.90117801e-05	1.79517346e-03
-2.82000000e+00	-7.57536996e-06	1.61006653e-03
-2.81000000e+00	4.21735582e-06	1.39935279e-03
-2.80000000e+00	1.59830750e-05	1.17463575e-03
-2.79000000e+00	2.73608096e-05	9.48497798e-04
-2.78000000e+00	3.80270427e-05	7.33870178e-04
-2.77000000e+00	4.77095234e-05	5.43372081e-04
-2.76000000e+00	5.61989149e-05	3.88652268e-04
-2.75000000e+00	6.33574982e-05	2.79767254e-04
-2.74000000e+00	6.91242661e-05	2.24628941e-04
-2.73000000e+00	7.35159121e-05	2.28551730e-04
-2.72000000e+00	7.66234450e-05	2.93924603e-04
-2.71000000e+00	7.86044112e-05	4.20027693e-04
-2.70000000e+00	7.96709771e-05	6.03005779e-04
-2.69000000e+00	8.00744019e-05	8.36003177e-04
-2.68000000e+00	8.00866854e-05	1.10945624e-03
-2.67000000e+00	7.99804036e-05	1.41153138e-03
-2.66000000e+00	8.00079277e-05	1.72868863e-03
-2.65000000e+00	8.03813407e-05	2.04634419e-03
-2.64000000e+00	8.12544231e-05	2.34959924e-03
-2.63000000e+00	8.27080448e-05	2.62399890e-03
-2.62000000e+00	8.47401961e-05	2.85628261e-03
-2.61000000e+00	8.72616828e-05	3.03508707e-03
-2.60000000e+00	9.00982297e-05	3.15156505e-03
-2.59000000e+00	9.29993673e-05	3.19988650e-03
-2.58000000e+00	9.56540478e-05	3.17759464e-03
-2.57000000e+00	9.77124596e-05	3.08579619e-03
-2.56000000e+00	9.88130168e-05	2.92917340e-03
-2.55000000e+00	9.86130234e-05	2.71581442e-03
-2.54000000e+00	9.68210891e-05	2.45686777e-03
-2.53000000e+00	9.32290486e-05	2.16603570e-03
-2.52000000e+00	8.77409368e-05	1.85892976e-03
-2.51000000e+00	8.03965459e-05	1.55231898e-03
-2.50000000e+00	7.13872436e-05	1.26330740e-03
-2.49000000e+00	6.10620829e-05	1.00848106e-03
-2.48000000e+00	4.99227734e-05	8.03067480e-04
-2.47000000e+00	3.86067850e-05	6.60149850e-04
-2.46000000e+00	2.78586794e-05	5.89976519e-04
-2.45000000e+00	1.84906540e-05	5.99401774e-04
-2.44000000e+00	1.13341712e-05	6.91487931e-04
-2.43000000e+00	7.18536461e-06	8.65290975e-04
-2.42000000e+00	6.74758455e-06	1.11584307e-03
-2.41000000e+00	1.05749137e-05	1.43433554e-03
-2.40000000e+00	1.90206911e-05	1.80849591e-03
-2.39000000e+00	3.21950019e-05	2.22314271e-03
-2.38000000e+00	4.99347092e-05	2.66089266e-03
-2.37000000e+00	7.17889363e-05	3.10298694e-03
-2.36000000e+00	9.70219933e-05	3.53019665e-03
-2.35000000e+00	1.24634633e-04	3.92376330e-03
-2.34000000e+00	1.53403303e-04	4.26632786e-03
-2.33000000e+00	1.81935801e-04	4.54280175e-03
-2.32000000e+00	2.08740574e-04	4.74113575e-03
-2.31000000e+00	2.32305837e-04	4.85294734e-03
-2.30000000e+00	2.51183912e-04	4.87397362e-03
-2.29000000e+00	2.64075648e-04	4.80432553e-03
-2.28000000e+00	2.69909637e-04	4.64852867e-03
-2.27000000e+00	2.67911100e-04	4.41534662e-03
-2.26000000e+00	2.57655855e-04	4.11739360e-03
-2.25000000e+00	2.39105628e-04	3.77055378e-03
-2.24000000e+00	2.12622081e-04	3.39323441e-03
-2.23000000e+00	1.78958227e-04	3.00548845e-03
-2.22000000e+00	1.39227309e-04	2.62804903e-03
-2.21000000e+00	9.48506540e-05	2.28132274e-03
-2.20000000e+00	4.74873162e-05	1.98439108e-03
-2.19000000e+00	-1.05046958e-06	1.75406915e-03
-2.18000000e+00	-4.88911364e-05	1.60406810e-03
-2.17000000e+00	-9.42014117e-05	1.54430298e-03
-2.16000000e+00	-1.35281965e-04	1.58038042e-03
-2.15000000e+00	-1.70655431e-04	1.71329233e-03
-2.14000000e+00	-1.99141639e-04	1.93933123e-03
-2.13000000e+00	-2.19915687e-04	2.25023266e-03
-2.12000000e+00	-2.32545577e-04	2.63353886e-03
-2.11000000e+00	-2.37007387e-04	3.07316715e-03
-2.10000000e+00	-2.33677392e-04	3.55015683e-03
-2.09000000e+00	-2.23301896e-04	4.04355945e-03
-2.08000000e+00	-2.06946952e-04	4.53143068e-03
-2.07000000e+00	-1.85931275e-04	4.99187671e-03
-2.06000000e+00	-1.61746633e-04	5.40410561e-03
-2.05000000e+00	-1.35970667e-04	5.74943343e-03
-2.04000000e+00	-1.10177420e-04	6.01219689e-03
-2.03000000e+00	-8.58508529e-05	6.18052855e-03
-2.02000000e+00	-6.43063125e-05	6.24695662e-03
-2.01000000e+00	-4.66242759e-05	6.20879959e-03
-2.00000000e+00	-3.35998418e-05	6.06833536e-03
-1.99000000e+00	-2.57103772e-05	5.83273482e-03
-1.98000000e+00	-2.31025717e-05	5.51376091e-03
-1.97000000e+00	-2.55989546e-05	5.12724531e-03
-1.96000000e+00	-3.27227753e-05	4.69236511e-03
-1.95000000e+00	-4.37391006e-05	4.23075172e-03
-1.94000000e+00	-5.77091039e-05	3.76547218e-03
-1.93000000e+00	-7.35538542e-05	3.31992955e-03
-1.92000000e+00	-9.01234948e-05	2.91673321e-03
-1.91000000e+00	-1.06267542e-04	2.57659189e-03
-1.90000000e+00	-1.20902138e-04	2.31728174e-03
-1.89000000e+00	-1.33070446e-04	2.15273887e-03
-1.88000000e+00	-1.41992932e-04	2.09232045e-03
-1.87000000e+00	-1.47105053e-04	2.14027128e-03
-1.86000000e+00	-1.48080683e-04	2.29542358e-03
-1.85000000e+00	-1.44840607e-04	2.55114722e-03
-1.84000000e+00	-1.37546284e-04	2.89555630e-03
-1.83000000e+00	-1.26579996e-04	3.31196615e-03
-1.82000000e+00	-1.12513244e-04	3.77958318e-03
-1.81000000e+00	-9.60658431e-05	4.27439896e-03
-1.80000000e+00	-7.80586199e-05	4.77025000e-03
-1.79000000e+00	-5.93627693e-05	5.23999653e-03
-1.78000000e+00	-4.08489750e-05	5.65676731e-03
-1.77000000e+00	-2.33391789e-05	5.99521348e-03
-1.76000000e+00	-7.56354481e-06	6.23271326e-03
-1.75000000e+00	5.87531712e-06	6.35047044e-03
-1.74000000e+00	1.65293524e-05	6.33445351e-03
-1.73000000e+00	2.41223675e-05	6.17612893e-03
-1.72000000e+00	2.85572981e-05	5.87295037e-03
-1.71000000e+00	2.99136413e-05	5.42857687e-03
-1.70000000e+00	2.84357255e-05	4.85280470e-03
-1.69000000e+00	2.45128868e-05	4.16121091e-03
-1.68000000e+00	1.86529168e-05	3.37452022e-03
-1.67000000e+00	1.14503621e-05	2.51771994e-03
-1.66000000e+00	3.55138241e-06	1.61896030e-03
-1.65000000e+00	-4.38307373e-06	7.08288517e-04
-1.64000000e+00	-1.17140319e-05	-1.83726414e-04
-1.63000000e+00	-1.78595192e-05	-1.02741421e-03
-1.62000000e+00	-2.23263099e-05	-1.79540201e-03
-1.61000000e+00	-2.47370087e-05	-2.46392345e-03
-1.60000000e+00	-2.48513082e-05	-3.01397328e-03
-1.59000000e+00	-2.25805021e-05	-3.43224857e-03
-1.58000000e+00	-1.79946192e-05	-3.71182687e-03
-1.57000000e+00	-1.13218433e-05	-3.85254309e-03
-1.56000000e+00	-2.94020560e-06	-3.86104119e-03
-1.55000000e+00	6.63815144e-06	-3.75049205e-03
-1.54000000e+00	1.67895256e-05	-3.53998527e-03
-1.53000000e+00	2.68071283e-05	-3.25361905e-03
-1.52000000e+00	3.59343299e-05	-2.91932794e-03
-1.51000000e+00	4.34013162e-05	-2.56750217e-03
-1.50000000e+00	4.84636302e-05	-2.22946395e-03
-1.49000000e+00	5.04409560e-05	-1.93587476e-03
-1.48000000e+00	4.87544422e-05	-1.71515277e-03
-1.47000000e+00	4.29608521e-05	-1.59198063e-03
-1.46000000e+00	3.27818814e-05	-1.58598124e-03
-1.45000000e+00	1.81270976e-05	-1.71063215e-03
-1.44000000e+00	-8.90863682e-07	-1.97247865e-03
-1.43000000e+00	-2.39499521e-05	-2.37069202e-03
-1.42000000e+00	-5.05219839e-05	-2.89700259e-03
-1.41000000e+00	-7.98859205e-05	-3.53601927e-03
-1.40000000e+00	-1.11151042e-04	-4.26592756e-03
-1.39000000e+00	-1.43289387e-04	-5.05953888e-03
-1.38000000e+00	-1.75176298e-04	-5.88564558e-03
-1.37000000e+00	-2.05637346e-04	-6.71061935e-03
-1.36000000e+00	-2.33499477e-04	-7.50017709e-03
-1.35000000e+00	-2.57643784e-04	-8.22122781e-03
-1.34000000e+00	-2.77057128e-04	-8.84370813e-03
-1.33000000e+00	-2.90879706e-04	-9.34231195e-03
-1.32000000e+00	-2.98445846e-04	-9.69802306e-03
-1.31000000e+00	-2.99315618e-04	-9.89936686e-03
-1.30000000e+00	-2.93295375e-04	-9.94330958e-03
-1.29000000e+00	-2.80446038e-04	-9.83574907e-03
-1.28000000e+00	-2.61078701e-04	-9.59156056e-03
-1.27000000e+00	-2.35737991e-04	-9.23418223e-03
-1.26000000e+00	-2.05174404e-04	-8.79474806e-03
-1.25000000e+00	-1.70307589e-04	-8.31079900e-03
-1.24000000e+00	-1.32183069e-04	-7.82462506e-03
-1.23000000e+00	-9.19253237e-05	-7.38131154e-03
-1.22000000e+00	-5.06902119e-05	-7.02657948e-03
-1.21000000e+00	-9.61968203e-06	-6.80452319e-03
-1.20000000e+00	3.01986619e-05	-6.75535638e-03
-1.19000000e+00	6.77650776e-05	-6.91328072e-03
-1.18000000e+00	1.02192901e-04	-7.30458816e-03
-1.17000000e+00	1.32724836e-04	-7.94609978e-03
-1.16000000e+00	1.58740475e-04	-8.84403011e-03
-1.15000000e+00	1.79755909e-04	-9.99334706e-03
-1.14000000e+00	1.95416917e-04	-1.13776750e-02
-1.13000000e+00	2.05487645e-04	-1.29697628e-02
-1.12000000e+00	2.09836899e-04	-1.47325105e-02
-1.11000000e+00	2.08424196e-04	-1.66205214e-02
-1.10000000e+00	2.01287470e-04	-1.85821177e-02
-1.09000000e+00	1.88533886e-04	-2.05617338e-02
-1.08000000e+00	1.70334621e-04	-2.25025803e-02
-1.07000000e+00	1.46923801e-04	-2.43494536e-02
-1.06000000e+00	1.18601014e-04	-2.60515563e-02
-1.05000000e+00	8.57361998e-05	-2.75651892e-02
-1.04000000e+00	4.87751794e-05	-2.88561761e-02
-1.03000000e+00	8.24375558e-06	-2.99018942e-02
-1.02000000e+00	-3.52517310e-05	-3.06927966e-02
-1.01000000e+00	-8.10293042e-05	-3.12333351e-02
-1.00000000e+00	-1.28343135e-04	-3.15422213e-02
-9.90000000e-01	-1.76402904e-04	-3.16519911e-02
-9.80000000e-01	-2.24400560e-04	-3.16078743e-02
-9.70000000e-01	-2.71543314e-04	-3.14660039e-02
-9.60000000e-01	-3.17090789e-04	-3.12910345e-02
-9.50000000e-01	-3.60393445e-04	-3.11532709e-02
-9.40000000e-01	-4.00928857e-04	-3.11254350e-02
-9.30000000e-01	-4.38332196e-04	-3.12792216e-02
-9.20000000e-01	-4.72417422e-04	-3.16818099e-02
-9.10000000e-01	-5.03186241e-04	-3.23925038e-02
-9.00000000e-01	-5.30822756e-04	-3.34596741e-02
-8.90000000e-01	-5.55672951e-04	-3.49181674e-02
-8.80000000e-01	-5.78209491e-04	-3.67873264e-02
-8.70000000e-01	-5.98983774e-04	-3.90697436e-02
-8.60000000e-01	-6.18568473e-04	-4.17508355e-02
-8.50000000e-01	-6.37495005e-04	-4.47992863e-02
-8.40000000e-01	-6.56191099e-04	-4.81683714e-02
-8.30000000e-01	-6.74924077e-04	-5.17981227e-02
-8.20000000e-01	-6.93755329e-04	-5.56182567e-02
-8.10000000e-01	-7.12510913e-04	-5.95517454e-02
-8.00000000e-01	-7.30772162e-04	-6.35188717e-02
-7.90000000e-01	-7.47888785e-04	-6.74415817e-02
-7.80000000e-01	-7.63015207e-04	-7.12479244e-02
-7.70000000e-01	-7.75169075e-04	-7.48763580e-02
-7.60000000e-01	-7.83308951e-04	-7.82796989e-02
-7.50000000e-01	-7.86426474e-04	-8.14284998e-02
-7.40000000e-01	-7.83646781e-04	-8.43136667e-02
-7.30000000e-01	-7.74329896e-04	-8.69481525e-02
-7.20000000e-01	-7.58165144e-04	-8.93676084e-02
-7.10000000e-01	-7.35250614e-04	-9.16299206e-02
-7.00000000e-01	-7.06150159e-04	-9.38136166e-02
-6.90000000e-01	-6.71921504e-04	-9.60151782e-02
-6.80000000e-01	-6.34110588e-04	-9.83453575e-02
-6.70000000e-01	-5.94709268e-04	-1.00924644e-01
-6.60000000e-01	-5.56075803e-04	-1.03878083e-01
-6.50000000e-01	-5.20820000e-04	-1.07329673e-01
-6.40000000e-01	-4.91657335e-04	-1.11396615e-01
-6.30000000e-01	-4.71238687e-04	-1.16183694e-01
-6.20000000e-01	-4.61964239e-04	-1.21778053e-01
-6.10000000e-01	-4.65791636e-04	-1.28244664e-01
-6.00000000e-01	-4.84049353e-04	-1.35622693e-01
-5.90000000e-01	-5.17266535e-04	-1.43922986e-01
-5.80000000e-01	-5.65030101e-04	-1.53126804e-01
-5.70000000e-01	-6.25878815e-04	-1.63185894e-01
-5.60000000e-01	-6.97242329e-04	-1.74023886e-01
-5.50000000e-01	-7.75430973e-04	-1.85538977e-01
-5.40000000e-01	-8.55679482e-04	-1.97607737e-01
-5.30000000e-01	-9.32245065e-04	-2.10089835e-01
-5.20000000e-01	-9.98557381e-04	-2.22833423e-01
-5.10000000e-01	-1.04741529e-03	-2.35680848e-01
-5.00000000e-01	-1.07122283e-03	-2.48474346e-01
-4.90000000e-01	-1.06225489e-03	-2.61061345e-01
-4.80000000e-01	-1.01294162e-03	-2.73299023e-01
-4.70000000e-01	-9.16159695e-04	-2.85057782e-01
-4.60000000e-01	-7.65518288e-04	-2.96223345e-01
-4.50000000e-01	-5.55628176e-04	-3.06697257e-01
-4.40000000e-01	-2.82343004e-04	-3.16395653e-01
-4.30000000e-01	5.70365611e-05	-3.25246246e-01
-4.20000000e-01	4.63603400e-04	-3.33183609e-01
-4.10000000e-01	9.36734689e-04	-3.40142925e-01
-4.00000000e-01	1.47403606e-03	-3.46052494e-01
-3.90000000e-01	2.07134008e-03	-3.50825398e-01
-3.80000000e-01	2.72275781e-03	-3.54350805e-01
-3.70000000e-01	3.42078001e-03	-3.56485473e-01
-3.60000000e-01	4.15642291e-03	-3.57046063e-01
-3.50000000e-01	4.91941188e-03	-3.55802889e-01
-3.40000000e-01	5.69839524e-03	-3.52475726e-01
-3.30000000e-01	6.48117971e-03	-3.46732257e-01
-3.20000000e-01	7.25497872e-03	-3.38189641e-01
-3.10000000e-01	8.00666475e-03	-3.26419612e-01
-3.00000000e-01	8.72301739e-03	-3.10957341e-01
-2.90000000e-01	9.39095949e-03	-2.91314143e-01
-2.80000000e-01	9.99777509e-03	-2.66993943e-01
-2.70000000e-01	1.05313037e-02	-2.37513181e-01
-2.60000000e-01	1.09801072e-02	-2.02423669e-01
-2.50000000e-01	1.13336084e-02	-1.61337697e-01
-2.40000000e-01	1.15821988e-02	-1.13954524e-01
-2.30000000e-01	1.17173198e-02	-6.00872025e-02
-2.20000000e-01	1.17315180e-02	3.11390366e-04
-2.10000000e-01	1.16184808e-02	6.71245707e-02
-2.00000000e-01	1.13730575e-02	1.40051160e-01
-1.90000000e-01	1.09912719e-02	2.18589334e-01
-1.80000000e-01	1.04703352e-02	3.02026175e-01
-1.70000000e-01	9.80866441e-03	3.89433920e-01
-1.60000000e-01	9.00591376e-03	4.79673751e-01
-1.50000000e-01	8.06302444e-03	5.71407681e-01
-1.40000000e-01	6.98229614e-03	6.63118823e-01
-1.30000000e-01	5.76748191e-03	7.53139988e-01
-1.20000000e-01	4.42390537e-03	8.39690214e-01
-1.10000000e-01	2.95859621e-03	9.20918467e-01
-1.00000000e-01	1.38043712e-03	9.94953400e-01
-9.00000000e-02	-2.99687871e-04	1.05995772e+00
-8.00000000e-02	-2.06875614e-03	1.11418546e+00
-7.00000000e-02	-3.91149503e-03	1.15604010e+00
-6.00000000e-02	-5.81031234e-03	1.18413155e+00
-5.00000000e-02	-7.74528552e-03	1.19732959e+00
-4.00000000e-02	-9.69422552e-03	1.19481171e+00
-3.00000000e-02	-1.16328299e-02	1.17610314e+00
-2.00000000e-02	-1.35349362e-02	1.14110720e+00
-1.00000000e-02	-1.53728840e-02	1.09012431e+00
0.00000000e+00	-1.71179869e-02	1.02385848e+00
1.00000000e-02	-1.87411112e-02	9.43410469e-01
2.00000000e-02	-2.02133518e-02	8.50257289e-01
3.00000000e-02	-2.15067884e-02	7.46218436e-01
4.00000000e-02	-2.25952987e-02	6.33409570e-01
5.00000000e-02	-2.34553998e-02	5.14185084e-01
6.00000000e-02	-2.40670851e-02	3.91071398e-01
7.00000000e-02	-2.44146182e-02	2.66693311e-01
8.00000000e-02	-2.44872470e-02	1.43696031e-01
9.00000000e-02	-2.42797978e-02	2.46657912e-02
1.00000000e-01	-2.37931155e-02	-8.79479642e-02
1.10000000e-01	-2.30343172e-02	-1.91905862e-01
1.20000000e-01	-2.20168369e-02	-2.85244524e-01
1.30000000e-01	-2.07602426e-02	-3.66332619e-01
1.40000000e-01	-1.92898230e-02	-4.33914905e-01
1.50000000e-01	-1.76359473e-02	-4.87142668e-01
1.60000000e-01	-1.58332146e-02	-5.25589481e-01
1.70000000e-01	-1.39194211e-02	-5.49251892e-01
1.80000000e-01	-1.19343831e-02	-5.58535241e-01
1.90000000e-01	-9.91866138e-03	-5.54225470e-01
2.00000000e-01	-7.91224173e-03	-5.37448323e-01
2.10000000e-01	-5.95322697e-03	-5.09617899e-01
2.20000000e-01	-4.07660037e-03	-4.72376864e-01
2.30000000e-01	-2.31311610e-03	-4.27530975e-01
2.40000000e-01	-6.88368363e-04	-3.76980708e-01
2.50000000e-01	7.77917068e-04	-3.22652808e-01
2.60000000e-01	2.07233573e-03	-2.66434519e-01
2.70000000e-01	3.18798060e-03	-2.10112977e-01
2.80000000e-01	4.12433410e-03	-1.55321979e-01
2.90000000e-01	4.88688268e-03	-1.03497878e-01
3.00000000e-01	5.48647472e-03	-5.58458975e-02
3.10000000e-01	5.93845553e-03	-1.33176366e-02
3.20000000e-01	6.26162447e-03	2.34000004e-02
3.30000000e-01	6.47706842e-03	5.38847320e-02
3.40000000e-01	6.60693175e-03	7.79684403e-02
3.50000000e-01	6.67318614e-03	9.57175033e-02
3.60000000e-01	6.69646309e-03	1.07405432e-01
3.70000000e-01	6.69500844e-03	1.13479576e-01
3.80000000e-01	6.68381101e-03	1.14523810e-01
3.90000000e-01	6.67394815e-03	1.11219170e-01
4.00000000e-01	6.67217891e-03	1.04304357e-01
4.10000000e-01	6.68080205e-03	9.45378894e-02
4.20000000e-01	6.69778178e-03	8.26634953e-02
4.30000000e-01	6.71712956e-03	6.93800366e-02
4.40000000e-01	6.72951677e-03	5.53169680e-02
4.50000000e-01	6.72308052e-03	4.10159808e-02
4.60000000e-01	6.68437502e-03	2.69191397e-02
4.70000000e-01	6.59941318e-03	1.33634840e-02
4.80000000e-01	6.45473900e-03	5.81752008e-04
4.90000000e-01	6.23846994e-03	-1.12913808e-02
5.00000000e-01	5.94125071e-03	-2.22083863e-02
5.10000000e-01	5.55706544e-03	-3.21942916e-02
5.20000000e-01	5.08386293e-03	-4.13295176e-02
5.30000000e-01	4.52396061e-03	-4.97313039e-02
5.40000000e-01	3.88420475e-03	-5.75348609e-02
5.50000000e-01	3.17587796e-03	-6.48753269e-02
5.60000000e-01	2.41435837e-03	-7.18714921e-02
5.70000000e-01	1.61854836e-03	-7.86121039e-02
5.80000000e-01	8.10102455e-04	-8.51453840e-02
5.90000000e-01	1.24945050e-05	-9.14721920e-02
6.00000000e-01	-7.50027646e-04	-9.75430604e-02
6.10000000e-01	-1.45354656e-03	-1.03259117e-01
6.20000000e-01	-2.07558245e-03	-1.08476716e-01
6.30000000e-01	-2.59614750e-03	-1.13015415e-01
6.40000000e-01	-2.99869475e-03	-1.16668780e-01
6.50000000e-01	-3.27091467e-03	-1.19217373e-01
6.60000000e-01	-3.40534089e-03	-1.20443179e-01
6.70000000e-01	-3.39973606e-03	-1.20144686e-01
6.80000000e-01	-3.25724029e-03	-1.18151776e-01
6.90000000e-01	-2.98627605e-03	-1.14339644e-01
7.00000000e-01	-2.60021542e-03	-1.08640978e-01
7.10000000e-01	-2.11682674e-03	-1.01055727e-01
7.20000000e-01	-1.55752796e-03	-9.16578979e-02
7.30000000e-01	-9.46482694e-04	-8.05989563e-02
7.40000000e-01	-3.09581650e-04	-6.81075543e-02
7.50000000e-01	3.26643140e-04	-5.44854842e-02
7.60000000e-01	9.36121754e-04	-4.00999247e-02
7.70000000e-01	1.49431792e-03	-2.53722213e-02
7.80000000e-01	1.97922154e-03	-1.07636052e-02
7.90000000e-01	2.37221949e-03	3.24159327e-03
8.00000000e-01	2.65880851e-03	1.61545536e-02
8.10000000e-01	2.82912151e-03	2.75016135e-02
8.20000000e-01	2.87824786e-03	3.68441049e-02
8.30000000e-01	2.80633764e-03	4.37974954e-02
8.40000000e-01	2.61848970e-03	4.80489622e-02
8.50000000e-01	2.32443285e-03	4.93725727e-02
8.60000000e-01	1.93801852e-03	4.76413331e-02
8.70000000e-01	1.47655114e-03	4.28354921e-02
8.80000000e-01	9.59988734e-04	3.50466359e-02
8.90000000e-01	4.10051472e-04	2.44772960e-02
9.00000000e-01	-1.50721182e-04	1.14359829e-02
9.10000000e-01	-6.99922794e-04	-3.67223594e-03
9.20000000e-01	-1.21620047e-03	-2.03592926e-02
9.30000000e-01	-1.68010473e-03	-3.80712986e-02
9.40000000e-01	-2.07483400e-03	-5.62086649e-02
9.50000000e-01	-2.38684459e-03	-7.41483404e-02
9.60000000e-01	-2.60630373e-03	-9.12672388e-02
9.70000000e-01	-2.72737062e-03	-1.06965864e-01
9.80000000e-01	-2.74829865e-03	-1.20691126e-01
9.90000000e-01	-2.67135993e-03	-1.31957362e-01
1.00000000e+00	-2.50260121e-03	-1.40364670e-01
1.01000000e+00	-2.25144742e-03	-1.45613751e-01
1.02000000e+00	-1.93017540e-03	-1.47516642e-01
1.03000000e+00	-1.55328574e-03	-1.46002881e-01
1.04000000e+00	-1.13680397e-03	-1.41120866e-01
1.05000000e+00	-6.97544983e-04	-1.33034381e-01
1.06000000e+00	-2.52374812e-04	-1.22014478e-01
1.07000000e+00	1.82496907e-04	-1.08427118e-01
1.08000000e+00	5.92163171e-04	-9.27171588e-02
1.09000000e+00	9.63577710e-04	-7.53894372e-02
1.10000000e+00	1.28600323e-03	-5.69878168e-02
1.11000000e+00	1.55133401e-03	-3.80731551e-02
1.12000000e+00	1.75428347e-03	-1.92011778e-02
1.13000000e+00	1.89243421e-03	-9.01236358e-04
1.14000000e+00	1.96615445e-03	1.63431337e-02
1.15000000e+00	1.97839115e-03	3.21110355e-02
1.16000000e+00	1.93435551e-03	4.60577379e-02
1.17000000e+00	1.84112096e-03	5.79243953e-02
1.18000000e+00	1.70715746e-03	6.75436433e-02
1.19000000e+00	1.54182755e-03	7.48409514e-02
1.20000000e+00	1.35487064e-03	7.98318198e-02
1.21000000e+00	1.15590158e-03	8.26151042e-02
1.22000000e+00	9.53947194e-04	8.33629273e-02
1.23000000e+00	7.57042192e-04	8.23077895e-02
1.24000000e+00	5.71901549e-04	7.97276082e-02
1.25000000e+00	4.03682051e-04	7.59294940e-02
1.26000000e+00	2.55840713e-04	7.12331095e-02
1.27000000e+00	1.30092548e-04	6.59544490e-02
1.28000000e+00	2.64650539e-05	6.03908302e-02
1.29000000e+00	-5.65580032e-05	5.48077996e-02
1.30000000e+00	-1.21815176e-04	4.94285329e-02
1.31000000e+00	-1.73183478e-04	4.44261630e-02
1.32000000e+00	-2.15249883e-04	3.99193003e-02
1.33000000e+00	-2.52957620e-04	3.59708334e-02
1.34000000e+00	-2.91247317e-04	3.25899221e-02
1.35000000e+00	-3.34712606e-04	2.97369246e-02
1.36000000e+00	-3.87288405e-04	2.73308544e-02
1.37000000e+00	-4.51987792e-04	2.52588342e-02
1.38000000e+00	-5.30700379e-04	2.33869258e-02
1.39000000e+00	-6.24061492e-04	2.15716577e-02
1.40000000e+00	-7.31397495e-04	1.96715546e-02
1.41000000e+00	-8.50748504e-04	1.75579954e-02
1.42000000e+00	-9.78965629e-04	1.51247863e-02
1.43000000e+00	-1.11187610e-03	1.22959229e-02
1.44000000e+00	-1.24450625e-03	9.03113960e-03
1.45000000e+00	-1.37134948e-03	5.32897789e-03
1.46000000e+00	-1.48666433e-03	1.22725940e-03
1.47000000e+00	-1.58478648e-03	-3.19899931e-03
1.48000000e+00	-1.66043802e-03	-7.84204384e-03
1.49000000e+00	-1.70901778e-03	-1.25678908e-02
1.50000000e+00	-1.72685770e-03	-1.72244555e-02
1.51000000e+00	-1.71143225e-03	-2.16507799e-02
1.52000000e+00	-1.66151026e-03	-2.56867877e-02
1.53000000e+00	-1.57724197e-03	-2.91829743e-02
1.54000000e+00	-1.46017715e-03	-3.20094548e-02
1.55000000e+00	-1.31321384e-03	-3.40638395e-02
1.56000000e+00	-1.14048101e-03	-3.52774870e-02
1.57000000e+00	-9.47161372e-04	-3.56197860e-02
1.58000000e+00	-7.39264058e-04	-3.51002379e-02
1.59000000e+00	-5.23358888e-04	-3.37682467e-02
1.60000000e+00	-3.06286069e-04	-3.17106547e-02
1.61000000e+00	-9.48560836e-05	-2.90471943e-02
1.62000000e+00	1.04445168e-04	-2.59241444e-02
1.63000000e+00	2.85731433e-04	-2.25065756e-02
1.64000000e+00	4.43958140e-04	-1.89696473e-02
1.65000000e+00	5.75120108e-04	-1.54894601e-02
1.66000000e+00	6.76396203e-04	-1.22339862e-02
1.67000000e+00	7.46235078e-04	-9.35458481e-03
1.68000000e+00	7.84379357e-04	-6.97856363e-03
1.69000000e+00	7.91828783e-04	-5.20317983e-03
1.70000000e+00	7.70745991e-04	-4.09138220e-03
1.71000000e+00	7.24311349e-04	-3.66948982e-03
1.72000000e+00	6.56535709e-04	-3.92688840e-03
1.73000000e+00	5.72041786e-04	-4.81770898e-03
1.74000000e+00	4.75826103e-04	-6.26434203e-03
1.75000000e+00	3.73014056e-04	-8.16254106e-03
1.76000000e+00	2.68620562e-04	-1.03877863e-02
1.77000000e+00	1.67328051e-04	-1.28025189e-02
1.78000000e+00	7.32922584e-05	-1.52638176e-02
1.79000000e+00	-1.00155528e-05	-1.76310823e-02
1.80000000e+00	-7.99235044e-05	-1.97732986e-02
1.81000000e+00	-1.34627228e-04	-2.15755018e-02
1.82000000e+00	-1.73209918e-04	-2.29441145e-02
1.83000000e+00	-1.95615664e-04	-2.38109110e-02
1.84000000e+00	-2.02579918e-04	-2.41354476e-02
1.85000000e+00	-1.95523159e-04	-2.39058954e-02
1.86000000e+00	-1.76415604e-04	-2.31383017e-02
1.87000000e+00	-1.47622122e-04	-2.18743987e-02
1.88000000e+00	-1.11737202e-04	-2.01781556e-02
1.89000000e+00	-7.14199418e-05	-1.81313294e-02
1.90000000e+00	-2.92385080e-05	-1.58283214e-02
1.91000000e+00	1.24675167e-05	-1.33706646e-02
1.92000000e+00	5.17000121e-05	-1.08614748e-02
1.93000000e+00	8.68853927e-05	-8.40018282e-03
1.94000000e+00	1.16924920e-04	-6.07782646e-03
1.95000000e+00	1.41211445e-04	-3.97313774e-03
1.96000000e+00	1.59613841e-04	-2.14959361e-03
1.97000000e+00	1.72432244e-04	-6.53534057e-04
1.98000000e+00	1.80328788e-04	4.86621112e-04
1.99000000e+00	1.84239683e-04	1.26009405e-03
2.00000000e+00	1.85275253e-04	1.67250911e-03
2.01000000e+00	1.84614830e-04	1.74384448e-03
2.02000000e+00	1.83403336e-04	1.50576786e-03
2.03000000e+00	1.82655866e-04	9.98574798e-04
2.04000000e+00	1.83175797e-04	2.67957668e-04
2.05000000e+00	1.85490901e-04	-6.38171959e-04
2.06000000e+00	1.89810715e-04	-1.67260465e-03
2.07000000e+00	1.96007097e-04	-2.79132737e-03
2.08000000e+00	2.03618556e-04	-3.95546142e-03
2.09000000e+00	2.11877628e-04	-5.13256292e-03
2.10000000e+00	2.19759328e-04	-6.29725505e-03
2.11000000e+00	2.26047656e-04	-7.43121184e-03
2.12000000e+00	2.29416192e-04	-8.52255857e-03
2.13000000e+00	2.28518108e-04	-9.56479295e-03
2.14000000e+00	2.22080472e-04	-1.05553607e-02
2.15000000e+00	2.08997442e-04	-1.14940367e-02
2.16000000e+00	1.88417011e-04	-1.23812707e-02
2.17000000e+00	1.59816175e-04	-1.32166479e-02
2.18000000e+00	1.23059975e-04	-1.39976027e-02
2.19000000e+00	7.84405396e-05	-1.47184925e-02
2.20000000e+00	2.66932620e-05	-1.53701090e-02
2.21000000e+00	-3.10116619e-05	-1.59396648e-02
2.22000000e+00	-9.31028504e-05	-1.64112525e-02
2.23000000e+00	-1.57665672e-04	-1.67667378e-02
2.24000000e+00	-2.22522319e-04	-1.69870092e-02
2.25000000e+00	-2.85330500e-04	-1.70534837e-02
2.26000000e+00	-3.43696054e-04	-1.69497437e-02
2.27000000e+00	-3.95293741e-04	-1.66631714e-02
2.28000000e+00	-4.37989703e-04	-1.61864483e-02
2.29000000e+00	-4.69958688e-04	-1.55187931e-02
2.30000000e+00	-4.89788998e-04	-1.46668327e-02
2.31000000e+00	-4.96568543e-04	-1.36450260e-02
2.32000000e+00	-4.89946109e-04	-1.24755918e-02
2.33000000e+00	-4.70163183e-04	-1.11879260e-02
2.34000000e+00	-4.38053204e-04	-9.81753216e-03
2.35000000e+00	-3.95007018e-04	-8.40451991e-03
2.36000000e+00	-3.42905338e-04	-6.99175974e-03
2.37000000e+00	-2.84021158e-04	-5.62280456e-03
2.38000000e+00	-2.20897102e-04	-4.33970680e-03
2.39000000e+00	-1.56204528e-04	-3.18086764e-03
2.40000000e+00	-9.25926339e-05	-2.17905400e-03
2.41000000e+00	-3.25367790e-05	-1.35970885e-03
2.42000000e+00	2.18044183e-05	-7.39662363e-04
2.43000000e+00	6.87139170e-05	-3.26325425e-04
2.44000000e+00	1.07014687e-04	-1.17416591e-04
2.45000000e+00	1.36134934e-04	-1.01239260e-04
2.46000000e+00	1.56135368e-04	-2.57490761e-04
2.47000000e+00	1.67696196e-04	-5.58551395e-04
2.48000000e+00	1.72064150e-04	-9.71171326e-04
2.49000000e+00	1.70962521e-04	-1.45844875e-03
2.50000000e+00	1.66469641e-04	-1.98197537e-03
2.51000000e+00	1.60873392e-04	-2.50401619e-03
2.52000000e+00	1.56510948e-04	-2.98959002e-03
2.53000000e+00	1.55603957e-04	-3.40832568e-03
2.54000000e+00	1.60099717e-04	-3.73598482e-03
2.55000000e+00	1.71528523e-04	-3.95556542e-03
2.56000000e+00	1.90886327e-04	-4.05792853e-03
2.57000000e+00	2.18550253e-04	-4.04192183e-03
2.58000000e+00	2.54232424e-04	-3.91400693e-03
2.59000000e+00	2.96975142e-04	-3.68742848e-03
2.60000000e+00	3.45187913e-04	-3.38099213e-03
2.61000000e+00	3.96724248e-04	-3.01754218e-03
2.62000000e+00	4.48993760e-04	-2.62224697e-03
2.63000000e+00	4.99102984e-04	-2.22081017e-03
2.64000000e+00	5.44016702e-04	-1.83772803e-03
2.65000000e+00	5.80730367e-04	-1.49470667e-03
2.66000000e+00	6.06443665e-04	-1.20933964e-03
2.67000000e+00	6.18725278e-04	-9.94126357e-04
2.68000000e+00	6.15659478e-04	-8.55886175e-04
2.69000000e+00	5.95966369e-04	-7.95595108e-04
2.70000000e+00	5.59089139e-04	-8.08641850e-04
2.71000000e+00	5.05243672e-04	-8.85471079e-04
2.72000000e+00	4.35428023e-04	-1.01255565e-03
2.73000000e+00	3.51391545e-04	-1.17361763e-03
2.74000000e+00	2.55565674e-04	-1.35100241e-03
2.75000000e+00	1.50960431e-04	-1.52710158e-03
2.76000000e+00	4.10324367e-05	-1.68571889e-03
2.77000000e+00	-7.04683907e-05	-1.81328032e-03
2.78000000e+00	-1.79665397e-04	-1.89980240e-03
2.79000000e+00	-2.82726526e-04	-1.93955211e-03
2.80000000e+00	-3.76032007e-04	-1.93135548e-03
2.81000000e+00	-4.56330496e-04	-1.87853835e-03
2.82000000e+00	-5.20876638e-04	-1.78850974e-03
2.83000000e+00	-5.67544236e-04	-1.67202448e-03
2.84000000e+00	-5.94910594e-04	-1.54218457e-03
2.85000000e+00	-6.02309116e-04	-1.41325748e-03
2.86000000e+00	-5.89848753e-04	-1.29940182e-03
2.87000000e+00	-5.58400413e-04	-1.21339743e-03
2.88000000e+00	-5.09551741e-04	-1.16547551e-03
2.89000000e+00	-4.45532935e-04	-1.16233699e-03
2.90000000e+00	-3.69117257e-04	-1.20643340e-03
2.91000000e+00	-2.83500716e-04	-1.29556542e-03
2.92000000e+00	-1.92166064e-04	-1.42283131e-03
2.93000000e+00	-9.87366608e-05	-1.57693270e-03
2.94000000e+00	-6.82605806e-06	-1.74281971e-03
2.95000000e+00	8.01107775e-05	-1.90263313e-03
2.96000000e+00	1.58918736e-04	-2.03688075e-03
2.97000000e+00	2.26870732e-04	-2.12576806e-03
2.98000000e+00	2.81777580e-04	-2.15059239e-03
2.99000000e+00	3.22075012e-04	-2.09510515e-03
3.00000000e+00	3.46884022e-04	-1.94674817e-03
3.01000000e+00	3.56041720e-04	-1.69767850e-03
3.02000000e+00	3.50100953e-04	-1.34551009e-03
3.03000000e+00	3.30298225e-04	-8.93719395e-04
3.04000000e+00	2.98490776e-04	-3.51684348e-04
3.05000000e+00	2.57065067e-04	2.65649392e-04
3.06000000e+00	2.08820294e-04	9.38456614e-04
3.07000000e+00	1.56831816e-04	1.64303331e-03
3.08000000e+00	1.04300542e-04	2.35304786e-03
3.09000000e+00	5.43951713e-05	3.04096436e-03
3.10000000e+00	1.00948195e-05	3.67954892e-03
3.11000000e+00	-2.59602171e-05	4.24336490e-03
3.12000000e+00	-5.16019388e-05	4.71016452e-03
3.13000000e+00	-6.52453006e-05	5.06209154e-03
3.14000000e+00	-6.59699462e-05	5.28662293e-03
3.15000000e+00	-5.35682507e-05	5.37719459e-03
3.16000000e+00	-2.85565580e-05	5.33347721e-03
3.17000000e+00	7.85160403e-06	5.16129094e-03
3.18000000e+00	5.38095114e-05	4.87217049e-03
3.19000000e+00	1.06935547e-04	4.48261412e-03
3.20000000e+00	1.64440963e-04	4.01306900e-03
3.21000000e+00	2.23280495e-04	3.48672131e-03
3.22000000e+00	2.80317794e-04	2.92816924e-03
3.23000000e+00	3.32496662e-04	2.36206329e-03
3.24000000e+00	3.77008600e-04	1.81179729e-03
3.25000000e+00	4.11447220e-04	1.29832827e-03
3.26000000e+00	4.33940758e-04	8.39192523e-04
3.27000000e+00	4.43255045e-04	4.47770550e-04
3.28000000e+00	4.38860963e-04	1.32835845e-04
3.29000000e+00	4.20962465e-04	-1.01597231e-04
3.30000000e+00	3.90483485e-04	-2.56131064e-04
3.31000000e+00	3.49014517e-04	-3.35571608e-04
3.32000000e+00	2.98722022e-04	-3.48284991e-04
3.33000000e+00	2.42226001e-04	-3.05378037e-04
3.34000000e+00	1.82453008e-04	-2.19766233e-04
3.35000000e+00	1.22473280e-04	-1.05197381e-04
3.36000000e+00	6.53315927e-05	2.47010331e-05
3.37000000e+00	1.38817777e-05	1.57287686e-04
3.38000000e+00	-2.93654765e-05	2.81632633e-04
3.39000000e+00	-6.23727918e-05	3.89060760e-04
3.40000000e+00	-8.36769221e-05	4.73487464e-04
3.41000000e+00	-9.24547809e-05	5.31537008e-04
3.42000000e+00	-8.85514230e-05	5.62450420e-04
3.43000000e+00	-7.24690986e-05	5.67805088e-04
3.44000000e+00	-4.53188991e-05	5.51081202e-04
3.45000000e+00	-8.73878319e-06	5.17120019e-04
3.46000000e+00	3.52162301e-05	4.71524999e-04
3.47000000e+00	8.42043192e-05	4.20058777e-04
3.48000000e+00	1.35739092e-04	3.68086716e-04
3.49000000e+00	1.87334782e-04	3.20111720e-04
3.50000000e+00	2.36645454e-04	2.79435630e-04
3.51000000e+00	2.81589916e-04	2.47970632e-04
3.52000000e+00	3.20455168e-04	2.26210677e-04
3.53000000e+00	3.51972830e-04	2.13358992e-04
3.54000000e+00	3.75364905e-04	2.07594395e-04
3.55000000e+00	3.90357299e-04	2.06447341e-04
3.56000000e+00	3.97161682e-04	2.07247363e-04
3.57000000e+00	3.96428264e-04	2.07597464e-04
3.58000000e+00	3.89173845e-04	2.05828575e-04
3.59000000e+00	3.76690925e-04	2.01388614e-04
3.60000000e+00	3.60444640e-04	1.95125852e-04
3.61000000e+00	3.41964777e-04	1.89434836e-04
3.62000000e+00	3.22740152e-04	1.88244399e-04
3.63000000e+00	3.04122131e-04	1.96840445e-04
3.64000000e+00	2.87243164e-04	2.21530199e-04
3.65000000e+00	2.72954991e-04	2.69168430e-04
3.66000000e+00	2.61789636e-04	3.46578576e-04
3.67000000e+00	2.53944688e-04	4.59911916e-04
3.68000000e+00	2.49292716e-04	6.13994880e-04
3.69000000e+00	2.47413045e-04	8.11717903e-04
3.70000000e+00	2.47642755e-04	1.05351835e-03
3.71000000e+00	2.49142596e-04	1.33700519e-03
3.72000000e+00	2.50972701e-04	1.65676426e-03
3.73000000e+00	2.52172512e-04	2.00437117e-03
3.74000000e+00	2.51839245e-04	2.36862436e-03
3.75000000e+00	2.49199524e-04	2.73599503e-03
3.76000000e+00	2.43669410e-04	3.09127477e-03
3.77000000e+00	2.34898982e-04	3.41838624e-03
3.78000000e+00	2.22798766e-04	3.70130918e-03
3.79000000e+00	2.07546590e-04	3.92506373e-03
3.80000000e+00	1.89574787e-04	4.07668646e-03
3.81000000e+00	1.69539032e-04	4.14613254e-03
3.82000000e+00	1.48271253e-04	4.12703952e-03
3.83000000e+00	1.26720164e-04	4.01729573e-03
3.84000000e+00	1.05883686e-04	3.81936678e-03
3.85000000e+00	8.67380671e-05	3.54034900e-03
3.86000000e+00	7.01686376e-05	3.19173536e-03
3.87000000e+00	5.69069961e-05	2.78889855e-03
3.88000000e+00	4.74789387e-05	2.35031493e-03
3.89000000e+00	4.21666868e-05	1.89657074e-03
3.90000000e+00	4.09879876e-05	1.44920798e-03
3.91000000e+00	4.36935181e-05	1.02947939e-03
3.92000000e+00	4.97827928e-05	6.57089991e-04
3.93000000e+00	5.85375450e-05	3.49005431e-04
3.94000000e+00	6.90703851e-05	1.18405098e-04
3.95000000e+00	8.03855271e-05	-2.61496196e-05
3.96000000e+00	9.14475668e-05	-8.12740956e-05
3.97000000e+00	1.01253751e-04	-4.90048443e-05
3.98000000e+00	1.08904924e-04	6.32922453e-05
3.99000000e+00	1.13670395e-04	2.43350222e-04
4.00000000e+00	1.15042344e-04	4.74744521e-04
4.01000000e+00	1.12776016e-04	7.37909375e-04
4.02000000e+00	1.06912879e-04	1.01136664e-03
4.03000000e+00	9.77849666e-05	1.27309179e-03
4.04000000e+00	8.59998821e-05	1.50193180e-03
4.05000000e+00	7.24071367e-05	1.67898495e-03
4.06000000e+00	5.80477585e-05	1.78885372e-03
4.07000000e+00	4.40901766e-05	1.82068885e-03
4.08000000e+00	3.17563113e-05	1.76895471e-03
4.09000000e+00	2.22424677e-05	1.63386334e-03
4.10000000e+00	1.66400008e-05	1.42144464e-03
4.11000000e+00	1.58607871e-05	1.14324347e-03
4.12000000e+00	2.05722719e-05	8.15657705e-04
4.13000000e+00	3.11463037e-05	4.58954823e-04
4.14000000e+00	4.76251331e-05	9.60253131e-05
4.15000000e+00	6.97069131e-05	-2.49051273e-04
4.16000000e+00	9.67518452e-05	-5.52538869e-04
4.17000000e+00	1.27808852e-04	-7.92580059e-04
4.18000000e+00	1.61661399e-04	-9.50636552e-04
4.19000000e+00	1.96889921e-04	-1.01274259e-03
4.20000000e+00	2.31947269e-04	-9.70489737e-04
4.21000000e+00	2.65242826e-04	-8.21677609e-04
4.22000000e+00	2.95230347e-04	-5.70585582e-04
4.23000000e+00	3.20494399e-04	-2.27843920e-04
4.24000000e+00	3.39830268e-04	1.90092164e-04
4.25000000e+00	3.52312637e-04	6.61836988e-04
4.26000000e+00	3.57348952e-04	1.16228553e-03
4.27000000e+00	3.54714293e-04	1.66406901e-03
4.28000000e+00	3.44565681e-04	2.13916684e-03
4.29000000e+00	3.27434942e-04	2.56057653e-03
4.30000000e+00	3.04200534e-04	2.90393879e-03
4.31000000e+00	2.76039971e-04	3.14901724e-03
4.32000000e+00	2.44365648e-04	3.28094073e-03
4.33000000e+00	2.10747817e-04	3.29113033e-03
4.34000000e+00	1.76829236e-04	3.17785261e-03
4.35000000e+00	1.44236460e-04	2.94636327e-03
4.36000000e+00	1.14492929e-04	2.60863093e-03
4.37000000e+00	8.89388566e-05	2.18265627e-03
4.38000000e+00	6.86624676e-05	1.69142706e-03
4.39000000e+00	5.44464278e-05	1.16157201e-03
4.40000000e+00	4.67323613e-05	6.21794929e-04
4.41000000e+00	4.56052396e-05	1.01184391e-04
4.42000000e+00	5.07982300e-05	-3.72498229e-04
4.43000000e+00	6.17173673e-05	-7.74448254e-04
4.44000000e+00	7.74842465e-05	-1.08426560e-03
4.45000000e+00	9.69938968e-05	-1.28713333e-03
4.46000000e+00	1.18984142e-04	-1.37465566e-03
4.47000000e+00	1.42112140e-04	-1.34530548e-03
4.48000000e+00	1.65033446e-04	-1.20445530e-03
4.49000000e+00	1.86478878e-04	-9.63991664e-04
4.50000000e+00	2.05324718e-04	-6.41538169e-04
4.51000000e+00	2.20652216e-04	-2.59336832e-04
4.52000000e+00	2.31793173e-04	1.57142054e-04
4.53000000e+00	2.38359212e-04	5.80774781e-04
4.54000000e+00	2.40253433e-04	9.84446151e-04
4.55000000e+00	2.37664231e-04	1.34269600e-03
4.56000000e+00	2.31042155e-04	1.63324941e-03
4.57000000e+00	2.21061687e-04	1.83833764e-03
4.58000000e+00	2.08570724e-04	1.94573020e-03
4.59000000e+00	1.94531216e-04	1.94941735e-03
4.60000000e+00	1.79954887e-04	1.84990369e-03
4.61000000e+00	1.65838163e-04	1.65409873e-03
4.62000000e+00	1.53100385e-04	1.37481444e-03
4.63000000e+00	1.42529040e-04	1.02990479e-03
4.64000000e+00	1.34735252e-04	6.41103379e-04
4.65000000e+00	1.30121981e-04	2.32633943e-04
4.66000000e+00	1.28866539e-04	-1.70318437e-04
4.67000000e+00	1.30918078e-04	-5.43179757e-04
4.68000000e+00	1.36009716e-04	-8.63505623e-04
4.69000000e+00	1.43684048e-04	-1.11235270e-03
4.70000000e+00	1.53329993e-04	-1.27541986e-03
4.71000000e+00	1.64228234e-04	-1.34389088e-03
4.72000000e+00	1.75602060e-04	-1.31492969e-03
4.73000000e+00	1.86670164e-04	-1.19180120e-03
4.74000000e+00	1.96697936e-04	-9.83614120e-04
4.75000000e+00	2.05043975e-04	-7.04705884e-04
4.76000000e+00	2.11198985e-04	-3.73711380e-04
4.77000000e+00	2.14814754e-04	-1.23767067e-05
4.78000000e+00	2.15721669e-04	3.55805993e-04
4.79000000e+00	2.13933976e-04	7.07056258e-04
4.80000000e+00	2.09642824e-04	1.01876463e-03
4.81000000e+00	2.03197953e-04	1.27086364e-03
4.82000000e+00	1.95079543e-04	1.44702726e-03
4.83000000e+00	1.85862420e-04	1.53562735e-03
4.84000000e+00	1.76175196e-04	1.53039171e-03
4.85000000e+00	1.66657228e-04	1.43072765e-03
4.86000000e+00	1.57916317e-04	1.24169626e-03
4.87000000e+00	1.50489969e-04	9.73644216e-04
4.88000000e+00	1.44812709e-04	6.41521298e-04
4.89000000e+00	1.41191472e-04	2.63930418e-04
4.90000000e+00	1.39790483e-04	-1.38027084e-04
4.91000000e+00	1.40626374e-04	-5.42036690e-04
4.92000000e+00	1.43573550e-04	-9.25905516e-04
4.93000000e+00	1.48379096e-04	-1.26886413e-03
4.94000000e+00	1.54685912e-04	-1.55275637e-03
4.95000000e+00	1.62062193e-04	-1.76304650e-03
4.96000000e+00	1.70034995e-04	-1.88958579e-03
4.97000000e+00	1.78125400e-04	-1.92709656e-03
4.98000000e+00	1.85882749e-04	-1.87535010e-03
4.99000000e+00	1.92915556e-04	-1.73903416e-03
5.00000000e+00	1.98916991e-04	-1.52732551e-03
5.01000000e+00	2.03683291e-04	-1.25320055e-03
5.02000000e+00	2.07123979e-04	-9.32532898e-04
5.03000000e+00	2.09263385e-04	-5.83039008e-04
5.04000000e+00	2.10233599e-04	-2.23140852e-04
5.05000000e+00	2.10259584e-04	1.29181511e-04
5.06000000e+00	2.09637711e-04	4.57475916e-04
5.07000000e+00	2.08709436e-04	7.47776522e-04
5.08000000e+00	2.07832136e-04	9.89378257e-04
5.09000000e+00	2.07349285e-04	1.17538381e-03
5.10000000e+00	2.07562176e-04	1.30299506e-03
5.11000000e+00	2.08705229e-04	1.37353770e-03
5.12000000e+00	2.10926676e-04	1.39222492e-03
5.13000000e+00	2.14275962e-04	1.36768210e-03
5.14000000e+00	2.18698751e-04	1.31126936e-03
5.15000000e+00	2.24039829e-04	1.23625012e-03
5.16000000e+00	2.30053671e-04	1.15686257e-03
5.17000000e+00	2.36421833e-04	1.08735525e-03
5.18000000e+00	2.42775883e-04	1.04104869e-03
5.19000000e+00	2.48724179e-04	1.02948153e-03
5.20000000e+00	2.53880507e-04	1.06169236e-03
5.21000000e+00	2.57892488e-04	1.14367877e-03
5.22000000e+00	2.60467680e-04	1.27806222e-03
5.23000000e+00	2.61395449e-04	1.46397347e-03
5.24000000e+00	2.60563036e-04	1.69715909e-03
5.25000000e+00	2.57964603e-04	1.97029500e-03
5.26000000e+00	2.53702621e-04	2.27348062e-03
5.27000000e+00	2.47981450e-04	2.59487621e-03
5.28000000e+00	2.41093559e-04	2.92143839e-03
5.29000000e+00	2.33399335e-04	3.23970376e-03
5.30000000e+00	2.25301904e-04	3.53656940e-03
5.31000000e+00	2.17218730e-04	3.80002109e-03
5.32000000e+00	2.09551987e-04	4.01976539e-03
5.33000000e+00	2.02659808e-04	4.18772942e-03
5.34000000e+00	1.96830448e-04	4.29840270e-03
5.35000000e+00	1.92261199e-04	4.34900641e-03
5.36000000e+00	1.89043607e-04	4.33948787e-03
5.37000000e+00	1.87156083e-04	4.27234938e-03
5.38000000e+00	1.86464517e-04	4.15233170e-03
5.39000000e+00	1.86730960e-04	3.98598088e-03
5.40000000e+00	1.87629874e-04	3.78113436e-03
5.41000000e+00	1.88770943e-04	3.54636549e-03
5.42000000e+00	1.89726957e-04	3.29042743e-03
5.43000000e+00	1.90064933e-04	3.02173464e-03
5.44000000e+00	1.89378380e-04	2.74791658e-03
5.45000000e+00	1.87318526e-04	2.47547065e-03
5.46000000e+00	1.83622327e-04	2.20953341e-03
5.47000000e+00	1.78135329e-04	1.95377930e-03
5.48000000e+00	1.70827706e-04	1.71044627e-03
5.49000000e+00	1.61802292e-04	1.48047807e-03
5.50000000e+00	1.51293905e-04	1.26376445e-03
5.51000000e+00	1.39659870e-04	1.05945374e-03
5.52000000e+00	1.27362205e-04	8.66307322e-04
5.53000000e+00	1.14942513e-04	6.83063194e-04
5.54000000e+00	1.02991093e-04	5.08776073e-04
5.55000000e+00	9.21122113e-05	3.43103902e-04
5.56000000e+00	8.28877015e-05	1.86515659e-04
5.57000000e+00	7.58412223e-05	4.04020425e-05
5.58000000e+00	7.14054476e-05	-9.29213076e-05
5.59000000e+00	6.98943077e-05	-2.10319529e-04
5.60000000e+00	7.14820738e-05	-3.08045776e-04
5.61000000e+00	7.61906536e-05	-3.82034164e-04
5.62000000e+00	8.38859441e-05	-4.28255462e-04
5.63000000e+00	9.42835172e-05	-4.43107082e-04
5.64000000e+00	1.06963320e-04	-4.23805603e-04
5.65000000e+00	1.21392505e-04	-3.68749113e-04
5.66000000e+00	1.36954991e-04	-2.77818142e-04
5.67000000e+00	1.52985928e-04	-1.52587897e-04
5.68000000e+00	1.68808950e-04	3.56954797e-06
5.69000000e+00	1.83773899e-04	1.85506706e-04
5.70000000e+00	1.97292713e-04	3.86450589e-04
5.71000000e+00	2.08871272e-04	5.98276503e-04
5.72000000e+00	2.18135264e-04	8.11891981e-04
5.73000000e+00	2.24848528e-04	1.01770873e-03
5.74000000e+00	2.28922803e-04	1.20617350e-03
5.75000000e+00	2.30418376e-04	1.36832379e-03
5.76000000e+00	2.29535673e-04	1.49633157e-03
5.77000000e+00	2.26598464e-04	1.58399811e-03
5.78000000e+00	2.22029814e-04	1.62716513e-03
5.79000000e+00	2.16322427e-04	1.62401270e-03
5.80000000e+00	2.10005323e-04	1.57522075e-03
5.81000000e+00	2.03609034e-04	1.48398013e-03
5.82000000e+00	1.97631566e-04	1.35584845e-03
5.83000000e+00	1.92507281e-04	1.19845638e-03
5.84000000e+00	1.88580681e-04	1.02108001e-03
5.85000000e+00	1.86086673e-04	8.34103819e-04
5.86000000e+00	1.85138520e-04	6.48406572e-04
5.87000000e+00	1.85724102e-04	4.74708041e-04
5.88000000e+00	1.87710625e-04	3.22917467e-04
5.89000000e+00	1.90857305e-04	2.01525388e-04
5.90000000e+00	1.94835085e-04	1.17078135e-04
5.91000000e+00	1.99251972e-04	7.37695437e-05
5.92000000e+00	2.03682233e-04	7.31772613e-05
5.93000000e+00	2.07697477e-04	1.14162041e-04
5.94000000e+00	2.10897520e-04	1.92938072e-04
5.95000000e+00	2.12939003e-04	3.03311458e-04
5.96000000e+00	2.13559868e-04	4.37073073e-04
5.97000000e+00	2.12598116e-04	5.84521959e-04
5.98000000e+00	2.10003654e-04	7.35086821e-04
5.99000000e+00	2.05842478e-04	8.78006612e-04
6.00000000e+00	2.00292989e-04	1.00302712e-03
6.01000000e+00	1.93634724e-04	1.10106917e-03
6.02000000e+00	1.86230284e-04	1.16482548e-03
6.03000000e+00	1.78501700e-04	1.18924780e-03
6.04000000e+00	1.70902823e-04	1.17189228e-03
6.05000000e+00	1.63889555e-04	1.11310045e-03
6.06000000e+00	1.57889930e-04	1.01600308e-03
6.07000000e+00	1.53275967e-04	8.86345607e-04
6.08000000e+00	1.50339183e-04	7.32145265e-04
6.09000000e+00	1.49271317e-04	5.63200467e-04
6.10000000e+00	1.50151531e-04	3.90482790e-04
6.11000000e+00	1.52940892e-04	2.25449282e-04
6.12000000e+00	1.57484445e-04	7.93181244e-05
6.13000000e+00	1.63520726e-04	-3.76468373e-05
6.14000000e+00	1.70698050e-04	-1.16797530e-04
6.15000000e+00	1.78596472e-04	-1.51667111e-04
6.16000000e+00	1.86753995e-04	-1.38403380e-04
6.17000000e+00	1.94695284e-04	-7.60422583e-05
6.18000000e+00	2.01961057e-04	3.33965997e-05
6.19000000e+00	2.08136252e-04	1.84998876e-04
6.20000000e+00	2.12875189e-04	3.71224591e-04
6.21000000e+00	2.15922168e-04	5.82341002e-04
6.22000000e+00	2.17126227e-04	8.06993093e-04
6.23000000e+00	2.16449184e-04	1.03287671e-03
6.24000000e+00	2.13966543e-04	1.24747298e-03
6.25000000e+00	2.09861256e-04	1.43879878e-03
6.26000000e+00	2.04410837e-04	1.59612711e-03
6.27000000e+00	1.97968722e-04	1.71063308e-03
6.28000000e+00	1.90941105e-04	1.77592581e-03
6.29000000e+00	1.83760794e-04	1.78843387e-03
6.30000000e+00	1.76859772e-04	1.74762070e-03
6.31000000e+00	1.70642230e-04	1.65601731e-03
6.32000000e+00	1.65459782e-04	1.51907067e-03
6.33000000e+00	1.61590412e-04	1.34481741e-03
6.34000000e+00	1.59222443e-04	1.14340349e-03
6.35000000e+00	1.58444491e-04	9.26479471e-04
6.36000000e+00	1.59241950e-04	7.06508638e-04
6.37000000e+00	1.61500130e-04	4.96030406e-04
6.38000000e+00	1.65013757e-04	3.06923750e-04
6.39000000e+00	1.69502090e-04	1.49715195e-04
6.40000000e+00	1.74628621e-04	3.29728351e-05
6.41000000e+00	1.80023968e-04	-3.71777475e-05
6.42000000e+00	1.85310462e-04	-5.73874952e-05
6.43000000e+00	1.90126781e-04	-2.72490859e-05
6.44000000e+00	1.94151051e-04	5.07149474e-05
6.45000000e+00	1.97120936e-04	1.71238586e-04
6.46000000e+00	1.98849491e-04	3.26659981e-04
6.47000000e+00	1.99235805e-04	5.07407494e-04
6.48000000e+00	1.98269861e-04	7.02593087e-04
6.49000000e+00	1.96031397e-04	9.00675810e-04
6.50000000e+00	1.92682955e-04	1.09015441e-03
6.51000000e+00	1.88457678e-04	1.26024677e-03
6.52000000e+00	1.83642738e-04	1.40151545e-03
6.53000000e+00	1.78559562e-04	1.50640220e-03
6.54000000e+00	1.73542188e-04	1.56964081e-03
6.55000000e+00	1.68915210e-04	1.58852529e-03
6.56000000e+00	1.64972753e-04	1.56301961e-03
6.57000000e+00	1.61959823e-04	1.49570542e-03
6.58000000e+00	1.60057242e-04	1.39157362e-03
6.59000000e+00	1.59371059e-04	1.25767577e-03
6.60000000e+00	1.59927071e-04	1.10265884e-03
6.61000000e+00	1.61670728e-04	9.36214094e-04
6.62000000e+00	1.64472304e-04	7.68475319e-04
6.63000000e+00	1.68136927e-04	6.09403793e-04
6.64000000e+00	1.72418676e-04	4.68197800e-04
6.65000000e+00	1.77037766e-04	3.52761890e-04
6.66000000e+00	1.81699587e-04	2.69266791e-04
6.67000000e+00	1.86114316e-04	2.21824588e-04
6.68000000e+00	1.90015770e-04	2.12296167e-04
6.69000000e+00	1.93178267e-04	2.40239419e-04
6.70000000e+00	1.95430400e-04	3.02997843e-04
6.71000000e+00	1.96664888e-04	3.95920554e-04
6.72000000e+00	1.96843903e-04	5.12696871e-04
6.73000000e+00	1.95999639e-04	6.45781985e-04
6.74000000e+00	1.94230179e-04	7.86885221e-04
6.75000000e+00	1.91691042e-04	9.27489255e-04
6.76000000e+00	1.88583082e-04	1.05936760e-03
6.77000000e+00	1.85137626e-04	1.17506867e-03
6.78000000e+00	1.81599931e-04	1.26833766e-03
6.79000000e+00	1.78212112e-04	1.33445220e-03
6.80000000e+00	1.75196711e-04	1.37045383e-03
6.81000000e+00	1.72742019e-04	1.37526431e-03
6.82000000e+00	1.70990115e-04	1.34968338e-03
6.83000000e+00	1.70028387e-04	1.29627213e-03
6.84000000e+00	1.69885052e-04	1.21913307e-03
6.85000000e+00	1.70528896e-04	1.12360430e-03
6.86000000e+00	1.71873188e-04	1.01588974e-03
6.87000000e+00	1.73783398e-04	9.02650941e-04
6.88000000e+00	1.76088139e-04	7.90587241e-04
6.89000000e+00	1.78592481e-04	6.86031023e-04
6.90000000e+00	1.81092689e-04	5.94582701e-04
6.91000000e+00	1.83391309e-04	5.20806744e-04
6.92000000e+00	1.85311528e-04	4.68005261e-04
6.93000000e+00	1.86709814e-04	4.38080130e-04
6.94000000e+00	1.87485938e-04	4.31488511e-04
6.95000000e+00	1.87589713e-04	4.47290436e-04
6.96000000e+00	1.87024007e-04	4.83281260e-04
6.97000000e+00	1.85843839e-04	5.36196590e-04
6.98000000e+00	1.84151683e-04	6.01973124e-04
6.99000000e+00	1.82089342e-04	6.76045868e-04
7.00000000e+00	1.79827002e-04	7.53660696e-04
7.01000000e+00	1.77550288e-04	8.30181070e-04
7.02000000e+00	1.75446247e-04	9.01369126e-04
7.03000000e+00	1.73689290e-04	9.63623887e-04
7.04000000e+00	1.72428088e-04	1.01416306e-03
7.05000000e+00	1.71774370e-04	1.05113932e-03
7.06000000e+00	1.71794409e-04	1.07368692e-03
7.07000000e+00	1.72503810e-04	1.08189933e-03
7.08000000e+00	1.73865964e-04	1.07674366e-03
7.09000000e+00	1.75794283e-04	1.05992128e-03
7.10000000e+00	1.78158059e-04	1.03368804e-03
7.11000000e+00	1.80791543e-04	1.00064900e-03
7.12000000e+00	1.83505611e-04	9.63544322e-04
7.13000000e+00	1.86101209e-04	9.25042251e-04
7.14000000e+00	1.88383631e-04	8.87554266e-04
7.15000000e+00	1.90176645e-04	8.53084723e-04
7.16000000e+00	1.91335458e-04	8.23124385e-04
7.17000000e+00	1.91757615e-04	7.98593371e-04
7.18000000e+00	1.91391055e-04	7.79835051e-04
7.19000000e+00	1.90238715e-04	7.66658400e-04
7.20000000e+00	1.88359357e-04	7.58422681e-04
7.21000000e+00	1.85864495e-04	7.54155193e-04
7.22000000e+00	1.82911606e-04	7.52690559e-04
7.23000000e+00	1.79694056e-04	7.52818652e-04
7.24000000e+00	1.76428386e-04	7.53427960e-04
7.25000000e+00	1.73339822e-04	7.53631888e-04
7.26000000e+00	1.70646968e-04	7.52867183e-04
7.27000000e+00	1.68546724e-04	7.50956169e-04
7.28000000e+00	1.67200470e-04	7.48127593e-04
7.29000000e+00	1.66722452e-04	7.44994438e-04
7.30000000e+00	1.67171196e-04	7.42490654e-04
7.31000000e+00	1.68544545e-04	7.41772254e-04
7.32000000e+00	1.70778704e-04	7.44091261e-04
7.33000000e+00	1.73751385e-04	7.50653387e-04
7.34000000e+00	1.77288890e-04	7.62471823e-04
7.35000000e+00	1.81176697e-04	7.80230136e-04
7.36000000e+00	1.85172885e-04	8.04166740e-04
7.37000000e+00	1.89023534e-04	8.33991992e-04
7.38000000e+00	1.92479118e-04	8.68846599e-04
7.39000000e+00	1.95310818e-04	9.07306895e-04
7.40000000e+00	1.97325693e-04	9.47439019e-04
7.41000000e+00	1.98379719e-04	9.86900163e-04
7.42000000e+00	1.98387812e-04	1.02308129e-03
7.43000000e+00	1.97330171e-04	1.05328229e-03
7.44000000e+00	1.95254483e-04	1.07490772e-03
7.45000000e+00	1.92273827e-04	1.08566912e-03
7.46000000e+00	1.88560339e-04	1.08377910e-03
7.47000000e+00	1.84335042e-04	1.06812204e-03
7.48000000e+00	1.79854430e-04	1.03838776e-03
7.49000000e+00	1.75394662e-04	9.95156312e-04
7.50000000e+00	1.71234340e-04	9.39925390e-04
7.51000000e+00	1.67636977e-04	8.75075343e-04
7.52000000e+00	1.64834273e-04	8.03771266e-04
7.53000000e+00	1.63011258e-04	7.29805841e-04
7.54000000e+00	1.62294286e-04	6.57390962e-04
7.55000000e+00	1.62742629e-04	5.90910025e-04
7.56000000e+00	1.64344250e-04	5.34645884e-04
7.57000000e+00	1.67016019e-04	4.92501719e-04
7.58000000e+00	1.70608385e-04	4.67733140e-04
7.59000000e+00	1.74914218e-04	4.62709779e-04
7.60000000e+00	1.79681280e-04	4.78723260e-04
7.61000000e+00	1.84627538e-04	5.15855939e-04
7.62000000e+00	1.89458380e-04	5.72921270e-04
7.63000000e+00	1.93884649e-04	6.47482276e-04
7.64000000e+00	1.97640380e-04	7.35949713e-04
7.65000000e+00	2.00499136e-04	8.33756359e-04
7.66000000e+00	2.02287927e-04	9.35598823e-04
7.67000000e+00	2.02897856e-04	1.03573367e-03
7.68000000e+00	2.02290832e-04	1.12831083e-03
7.69000000e+00	2.00501933e-04	1.20772426e-03
7.70000000e+00	1.97637297e-04	1.26895860e-03
7.71000000e+00	1.93867646e-04	1.30790970e-03
7.72000000e+00	1.89417878e-04	1.32165861e-03
7.73000000e+00	1.84553369e-04	1.30868068e-03
7.74000000e+00	1.79563817e-04	1.26897532e-03
7.75000000e+00	1.74745671e-04	1.20410645e-03
7.76000000e+00	1.70384184e-04	1.11714920e-03
7.77000000e+00	1.66736246e-04	1.01254404e-03
7.78000000e+00	1.64015006e-04	8.95865425e-04
7.79000000e+00	1.62377248e-04	7.73517255e-04
7.80000000e+00	1.61914279e-04	6.52372373e-04
7.81000000e+00	1.62646846e-04	5.39376947e-04
7.82000000e+00	1.64524384e-04	4.41143074e-04
7.83000000e+00	1.67428601e-04	3.63554053e-04
7.84000000e+00	1.71181134e-04	3.11406316e-04
7.85000000e+00	1.75554774e-04	2.88110143e-04
7.86000000e+00	1.80287545e-04	2.95467961e-04
7.87000000e+00	1.85098724e-04	3.33544599e-04
7.88000000e+00	1.89705832e-04	4.00638457e-04
7.89000000e+00	1.93841525e-04	4.93356528e-04
7.90000000e+00	1.97269368e-04	6.06790020e-04
7.91000000e+00	1.99797550e-04	7.34781196e-04
7.92000000e+00	2.01289733e-04	8.70266485e-04
7.93000000e+00	2.01672407e-04	1.00567620e-03
7.94000000e+00	2.00938371e-04	1.13336766e-03
7.95000000e+00	1.99146169e-04	1.24606630e-03
7.96000000e+00	1.96415596e-04	1.33728877e-03
7.97000000e+00	1.92919583e-04	1.40172288e-03
7.98000000e+00	1.88873034e-04	1.43554166e-03
7.99000000e+00	1.84519334e-04	1.43663287e-03
8.00000000e+00	1.80115378e-04	1.40472986e-03
8.01000000e+00	1.75916078e-04	1.34143587e-03
8.02000000e+00	1.72159272e-04	1.25013995e-03
8.03000000e+00	1.69051966e-04	1.13582920e-03
8.04000000e+00	1.66758715e-04	1.00480817e-03
8.05000000e+00	1.65392796e-04	8.64341658e-04
8.06000000e+00	1.65010667e-04	7.22241706e-04
8.07000000e+00	1.65609966e-04	5.86423007e-04
8.08000000e+00	1.67131100e-04	4.64452439e-04
8.09000000e+00	1.69462237e-04	3.63119026e-04
8.10000000e+00	1.72447315e-04	2.88049185e-04
8.11000000e+00	1.75896499e-04	2.43389461e-04
8.12000000e+00	1.79598394e-04	2.31574883e-04
8.13000000e+00	1.83333202e-04	2.53196018e-04
8.14000000e+00	1.86886009e-04	3.06971964e-04
8.15000000e+00	1.90059369e-04	3.89830314e-04
8.16000000e+00	1.92684457e-04	4.97088886e-04
8.17000000e+00	1.94630124e-04	6.22728111e-04
8.18000000e+00	1.95809386e-04	7.59737789e-04
8.19000000e+00	1.96183032e-04	9.00517711e-04
8.20000000e+00	1.95760202e-04	1.03730870e-03
8.21000000e+00	1.94596035e-04	1.16262902e-03
8.22000000e+00	1.92786604e-04	1.26969115e-03
8.23000000e+00	1.90461566e-04	1.35277513e-03
8.24000000e+00	1.87775050e-04	1.40753771e-03
8.25000000e+00	1.84895427e-04	1.43124029e-03
8.26000000e+00	1.81994621e-04	1.42288365e-03
8.27000000e+00	1.79237653e-04	1.38324308e-03
8.28000000e+00	1.76773068e-04	1.31480319e-03
8.29000000e+00	1.74724784e-04	1.22159772e-03
8.30000000e+00	1.73185853e-04	1.10896468e-03
8.31000000e+00	1.72214406e-04	9.83232344e-04
8.32000000e+00	1.71831980e-04	8.51354817e-04
8.33000000e+00	1.72024203e-04	7.20518760e-04
8.34000000e+00	1.72743706e-04	5.97744007e-04
8.35000000e+00	1.73914945e-04	4.89500683e-04
8.36000000e+00	1.75440566e-04	4.01364065e-04
8.37000000e+00	1.77208781e-04	3.37725839e-04
8.38000000e+00	1.79101258e-04	3.01576768e-04
8.39000000e+00	1.81000953e-04	2.94371407e-04
8.40000000e+00	1.82799375e-04	3.15980609e-04
8.41000000e+00	1.84402835e-04	3.64732403e-04
8.42000000e+00	1.85737308e-04	4.37536846e-04
8.43000000e+00	1.86751648e-04	5.30085770e-04
8.44000000e+00	1.87419056e-04	6.37114346e-04
8.45000000e+00	1.87736777e-04	7.52708258e-04
8.46000000e+00	1.87724174e-04	8.70638122e-04
8.47000000e+00	1.87419396e-04	9.84701837e-04
8.48000000e+00	1.86874982e-04	1.08905563e-03
8.49000000e+00	1.86152773e-04	1.17851587e-03
8.50000000e+00	1.85318545e-04	1.24881588e-03
8.51000000e+00	1.84436785e-04	1.29680512e-03
8.52000000e+00	1.83565993e-04	1.32058179e-03
8.53000000e+00	1.82754827e-04	1.31955384e-03
8.54000000e+00	1.82039354e-04	1.29442783e-03
8.55000000e+00	1.81441551e-04	1.24712876e-03
8.56000000e+00	1.80969113e-04	1.18065815e-03
8.57000000e+00	1.80616518e-04	1.09890041e-03
8.58000000e+00	1.80367194e-04	1.00639013e-03
8.59000000e+00	1.80196568e-04	9.08054597e-04
8.60000000e+00	1.80075687e-04	8.08946421e-04
8.61000000e+00	1.79975083e-04	7.13981013e-04
8.62000000e+00	1.79868535e-04	6.27692763e-04
8.63000000e+00	1.79736377e-04	5.54021939e-04
8.64000000e+00	1.79568076e-04	4.96142055e-04
8.65000000e+00	1.79363830e-04	4.56334725e-04
8.66000000e+00	1.79135054e-04	4.35916033e-04
8.67000000e+00	1.78903682e-04	4.35215411e-04
8.68000000e+00	1.78700354e-04	4.53605114e-04
8.69000000e+00	1.78561601e-04	4.89575779e-04
8.70000000e+00	1.78526285e-04	5.40851348e-04
8.71000000e+00	1.78631565e-04	6.04534985e-04
8.72000000e+00	1.78908748e-04	6.77276559e-04
8.73000000e+00	1.79379365e-04	7.55451792e-04
8.74000000e+00	1.80051843e-04	8.35343323e-04
8.75000000e+00	1.80919060e-04	9.13314637e-04
8.76000000e+00	1.81957053e-04	9.85968906e-04
8.77000000e+00	1.83125031e-04	1.05028631e-03
8.78000000e+00	1.84366768e-04	1.10373511e-03
8.79000000e+00	1.85613342e-04	1.14435350e-03
8.80000000e+00	1.86787088e-04	1.17080112e-03
8.81000000e+00	1.87806508e-04	1.18238066e-03
8.82000000e+00	1.88591852e-04	1.17903157e-03
8.83000000e+00	1.89070970e-04	1.16129872e-03
8.84000000e+00	1.89185028e-04	1.13027994e-03
8.85000000e+00	1.88893671e-04	1.08755680e-03
8.86000000e+00	1.88179227e-04	1.03511278e-03
8.87000000e+00	1.87049606e-04	9.75243407e-04
8.88000000e+00	1.85539622e-04	9.10462022e-04
8.89000000e+00	1.83710567e-04	8.43404670e-04
8.90000000e+00	1.81647968e-04	7.76736870e-04
8.91000000e+00	1.79457609e-04	7.13064410e-04
8.92000000e+00	1.77259978e-04	6.54849790e-04
8.93000000e+00	1.75183460e-04	6.04335482e-04
8.94000000e+00	1.73356665e-04	5.63474836e-04
8.95000000e+00	1.71900359e-04	5.33871344e-04
8.96000000e+00	1.70919510e-04	5.16726917e-04
8.97000000e+00	1.70495983e-04	5.12799955e-04
8.98000000e+00	1.70682377e-04	5.22374148e-04
8.99000000e+00	1.71497444e-04	5.45239151e-04
9.00000000e+00	1.72923447e-04	5.80684457e-04
9.01000000e+00	1.74905695e-04	6.27507820e-04
9.02000000e+00	1.77354349e-04	6.84039588e-04
9.03000000e+00	1.80148474e-04	7.48183980e-04
9.04000000e+00	1.83142143e-04	8.17477975e-04
9.05000000e+00	1.86172276e-04	8.89167758e-04
9.06000000e+00	1.89067790e-04	9.60301904e-04
9.07000000e+00	1.91659513e-04	1.02783943e-03
9.08000000e+00	1.93790284e-04	1.08876982e-03
9.09000000e+00	1.95324631e-04	1.14024108e-03
9.10000000e+00	1.96157405e-04	1.17969068e-03
9.11000000e+00	1.96220841e-04	1.20497373e-03
9.12000000e+00	1.95489564e-04	1.21448177e-03
9.13000000e+00	1.93983197e-04	1.20724551e-03
9.14000000e+00	1.91766364e-04	1.18301497e-03
9.15000000e+00	1.88946013e-04	1.14231081e-03
9.16000000e+00	1.85666194e-04	1.08644201e-03
9.17000000e+00	1.82100529e-04	1.01748599e-03
9.18000000e+00	1.78442787e-04	9.38229480e-04
9.19000000e+00	1.74896097e-04	8.52070098e-04
9.20000000e+00	1.71661412e-04	7.62881234e-04
9.21000000e+00	1.68925892e-04	6.74844655e-04
9.22000000e+00	1.66851901e-04	5.92257767e-04
9.23000000e+00	1.65567270e-04	5.19324166e-04
9.24000000e+00	1.65157421e-04	4.59937736e-04
9.25000000e+00	1.65659838e-04	4.17471536e-04
9.26000000e+00	1.67061240e-04	3.94583152e-04
9.27000000e+00	1.69297648e-04	3.93047947e-04
9.28000000e+00	1.72257375e-04	4.13630732e-04
9.29000000e+00	1.75786794e-04	4.56004783e-04
9.30000000e+00	1.79698564e-04	5.18724941e-04
9.31000000e+00	1.83781867e-04	5.99258821e-04
9.32000000e+00	1.87814069e-04	6.94077122e-04
9.33000000e+00	1.91573145e-04	7.98800708e-04
9.34000000e+00	1.94850151e-04	9.08398880e-04
9.35000000e+00	1.97461029e-04	1.01743010e-03
9.36000000e+00	1.99257068e-04	1.12031373e-03
9.37000000e+00	2.00133413e-04	1.21161899e-03
9.38000000e+00	2.00035135e-04	1.28635612e-03
9.39000000e+00	1.98960511e-04	1.34025362e-03
9.40000000e+00	1.96961327e-04	1.37000604e-03
9.41000000e+00	1.94140181e-04	1.37347755e-03
9.42000000e+00	1.90644945e-04	1.34984882e-03
9.43000000e+00	1.86660705e-04	1.29969719e-03
9.44000000e+00	1.82399624e-04	1.22500378e-03
9.45000000e+00	1.78089325e-04	1.12908503e-03
9.46000000e+00	1.73960426e-04	1.01645021e-03
9.47000000e+00	1.70233959e-04	8.92590726e-04
9.48000000e+00	1.67109348e-04	7.63711153e-04
9.49000000e+00	1.64753641e-04	6.36415021e-04
9.50000000e+00	1.63292573e-04	5.17361712e-04
9.51000000e+00	1.62803950e-04	4.12912506e-04
9.52000000e+00	1.63313710e-04	3.28784932e-04
9.53000000e+00	1.64794845e-04	2.69734563e-04
