# Supplementary material for: Observation of angular momentum transfer among crystal lattice modes
Source: Nat Phys. 2026 May 12;22(7):1100–6. doi: 10.1038/s41567-026-03274-8 (PMC13423836; doi:10.1038/s41567-026-03274-8)
Supplement: Supplementary file 14 — Source data for Extended Data Fig. 5a–m. [file 41567_2026_3274_MOESM14_ESM.zip › extended_fig5b_THz_ellipticity.txt]

Frequency decomposed ellipticity
Frequency (THz)	Ellipticity (RHE@2THz) (norm.)	Ellipticity (Lin@2THz) (norm.)	Ellipticity (LHE@2THz) (norm.)
-4.99642090e+01	-4.60227857e-01	1.27373465e-01	1.22714540e-01
-4.98926271e+01	8.38033902e-01	3.16511657e-01	6.19897387e-01
-4.98210451e+01	2.36731259e-01	2.43258640e-01	4.30478465e-01
-4.97494631e+01	-1.93291971e-01	-1.82889825e-01	-4.43001451e-02
-4.96778812e+01	-1.67236474e-01	-6.13582754e-01	-2.85506197e-01
-4.96062992e+01	9.88382799e-02	9.04131739e-01	5.65939433e-01
-4.95347173e+01	4.20282667e-02	-5.49478097e-01	9.23596544e-01
-4.94631353e+01	-4.38325895e-03	-6.55475866e-01	2.38501787e-01
-4.93915533e+01	1.52510990e-01	9.94742454e-02	2.67097855e-01
-4.93199714e+01	-1.91020218e-01	5.85360802e-01	4.65353342e-01
-4.92483894e+01	-4.12891184e-01	8.18767366e-01	2.16443879e-01
-4.91768074e+01	-2.00111957e-01	5.26743021e-01	-4.76669476e-01
-4.91052255e+01	4.39128092e-01	9.29413229e-02	-7.78650118e-01
-4.90336435e+01	6.78409682e-01	-2.01591736e-01	-1.70036369e-02
-4.89620616e+01	2.67141377e-01	-4.42065062e-01	7.34747498e-01
-4.88904796e+01	-2.59543932e-01	-3.80084521e-01	-7.98696456e-01
-4.88188976e+01	-6.44822306e-01	-3.55101676e-01	-1.49104727e-01
-4.87473157e+01	-5.10704825e-01	-3.37484173e-01	-2.24660390e-01
-4.86757337e+01	1.11492173e-01	4.78324517e-02	-9.85665202e-01
-4.86041518e+01	2.84261966e-01	5.68804807e-01	-6.89459903e-01
-4.85325698e+01	-2.80187064e-01	4.80844584e-01	-5.38099411e-01
-4.84609878e+01	-2.22800165e-01	-6.90658845e-02	-3.61131995e-01
-4.83894059e+01	-1.99237496e-01	-4.93704953e-01	-6.45332995e-02
-4.83178239e+01	2.36598024e-01	-6.60599867e-02	-1.30075747e-01
-4.82462419e+01	3.37211630e-01	7.03535665e-01	-3.83838823e-01
-4.81746600e+01	2.79632565e-01	8.40474365e-01	-4.93893657e-01
-4.81030780e+01	7.20550951e-01	4.84034675e-01	-5.59431214e-01
-4.80314961e+01	-1.75564048e-02	7.60372588e-02	-7.35076379e-01
-4.79599141e+01	-8.67222930e-01	-1.25399800e-01	-7.52317299e-01
-4.78883321e+01	-8.23831731e-01	-8.75695316e-01	-2.84574404e-01
-4.78167502e+01	-1.72656718e-01	6.90783424e-01	4.42367938e-01
-4.77451682e+01	6.94650945e-01	5.92962630e-01	6.92054085e-01
-4.76735863e+01	9.38448392e-01	-8.62447090e-01	5.34289049e-01
-4.76020043e+01	8.83124563e-01	-2.47738112e-01	2.90654320e-01
-4.75304223e+01	9.04775918e-01	1.29296473e-02	4.11856561e-01
-4.74588404e+01	8.97438105e-01	-1.69807368e-02	7.14837029e-01
-4.73872584e+01	1.67698658e-01	-8.46007095e-02	7.48343279e-01
-4.73156764e+01	-2.42036844e-02	-5.59674338e-01	6.87700055e-01
-4.72440945e+01	9.24551111e-02	4.66504821e-01	6.41259172e-01
-4.71725125e+01	1.54922439e-01	7.88130679e-01	1.64068478e-01
-4.71009306e+01	2.95269077e-01	-5.34867658e-01	1.39647088e-01
-4.70293486e+01	3.46081328e-01	-9.97201588e-01	2.68843183e-01
-4.69577666e+01	3.69003461e-01	-5.32537788e-01	3.21272637e-01
-4.68861847e+01	3.71589944e-01	7.75482098e-01	5.24024222e-01
-4.68146027e+01	2.87095243e-01	-2.00835709e-02	7.35321533e-01
-4.67430208e+01	2.48211443e-01	2.23671584e-01	7.31985559e-01
-4.66714388e+01	6.06534730e-01	1.73526890e-01	7.47984588e-01
-4.65998568e+01	7.92678490e-01	-9.13400959e-01	7.74017261e-01
-4.65282749e+01	7.20903310e-01	-4.22951771e-01	7.14779593e-01
-4.64566929e+01	6.82612859e-01	2.81149083e-01	6.52348336e-01
-4.63851110e+01	6.04677703e-01	1.74544403e-01	6.49504390e-01
-4.63135290e+01	5.45733416e-01	-3.20643243e-01	4.59716637e-01
-4.62419470e+01	6.66604936e-01	-4.68133472e-01	5.72120965e-01
-4.61703651e+01	8.47346749e-01	-5.34934964e-01	-1.71900820e-01
-4.60987831e+01	8.21571308e-01	-2.36557114e-01	-6.80613907e-01
-4.60272011e+01	6.69347287e-01	-1.88413877e-01	-2.00276488e-01
-4.59556192e+01	5.30716716e-01	-4.07839474e-01	6.30842411e-01
-4.58840372e+01	4.67524794e-01	-3.92770579e-01	9.51015208e-01
-4.58124553e+01	2.98077639e-01	-6.06707756e-01	7.29598076e-01
-4.57408733e+01	4.05571464e-02	-9.67033208e-01	2.75032551e-01
-4.56692913e+01	7.46660014e-02	-6.99354395e-01	-1.03672967e-01
-4.55977094e+01	3.23326067e-01	-6.65942617e-01	5.40921291e-01
-4.55261274e+01	2.98310340e-01	-8.66100663e-01	-3.25726760e-01
-4.54545455e+01	1.02624688e-01	-3.12590353e-01	-6.11261492e-01
-4.53829635e+01	9.61176335e-02	2.74220485e-01	-2.72579675e-01
-4.53113815e+01	1.26600653e-01	3.10090411e-01	-1.48043710e-01
-4.52397996e+01	-1.28655235e-01	-3.50157159e-02	-2.38563015e-01
-4.51682176e+01	-4.67812596e-01	-2.22237647e-01	3.17936909e-01
-4.50966356e+01	-4.96334573e-01	7.31748139e-01	4.63311393e-01
-4.50250537e+01	-3.49845754e-01	7.01459430e-01	1.14153680e-01
-4.49534717e+01	-2.76877282e-01	5.69762183e-01	8.97248209e-02
-4.48818898e+01	-3.66993711e-01	1.26021747e-01	-4.22569884e-01
-4.48103078e+01	-4.89643160e-01	-9.58954817e-01	-1.15143218e-01
-4.47387258e+01	-5.40744996e-01	-7.24340979e-01	4.41912801e-01
-4.46671439e+01	-5.11867318e-01	1.81718426e-02	-2.52889607e-01
-4.45955619e+01	-4.27331928e-01	6.77036434e-01	-5.35807349e-01
-4.45239800e+01	-5.02347436e-01	5.12622922e-01	-3.29561392e-01
-4.44523980e+01	-7.78497858e-01	1.71444903e-01	-2.28136204e-01
-4.43808160e+01	-9.59487708e-01	8.99879939e-02	-6.48285417e-01
-4.43092341e+01	-9.56459693e-01	2.20803796e-02	-5.85647420e-01
-4.42376521e+01	-7.43011216e-01	1.01902278e-01	-6.73224410e-01
-4.41660702e+01	-4.25801308e-01	3.83367673e-01	-1.83909539e-01
-4.40944882e+01	-2.27817960e-01	5.44595546e-01	2.08265028e-01
-4.40229062e+01	7.35801808e-01	2.83161449e-01	1.24454613e-01
-4.39513243e+01	9.59311469e-01	-4.22129454e-01	-1.04181801e-01
-4.38797423e+01	7.28457121e-01	-9.49317577e-01	-5.18119533e-01
-4.38081603e+01	4.07042646e-01	1.85161017e-01	-8.86933109e-01
-4.37365784e+01	-2.92161947e-01	4.69593845e-01	-7.67146947e-01
-4.36649964e+01	-9.20473350e-01	5.60147686e-01	-6.04222263e-01
-4.35934145e+01	-5.64854269e-01	5.82422207e-01	-1.73916689e-01
-4.35218325e+01	3.72708983e-01	1.53842424e-01	7.36036495e-01
-4.34502505e+01	5.98140204e-01	-3.19817370e-01	8.72750932e-01
-4.33786686e+01	1.29143563e-01	-5.14849382e-01	3.64874623e-01
-4.33070866e+01	-4.99295849e-01	-4.91179923e-01	-1.66726404e-01
-4.32355047e+01	-5.59959792e-01	-3.90922027e-01	-3.40827792e-01
-4.31639227e+01	-4.00470853e-01	1.16563681e-01	-3.34838427e-01
-4.30923407e+01	-4.99829332e-01	3.83048975e-01	-1.77536864e-01
-4.30207588e+01	-6.36349352e-01	4.08614579e-01	3.17815442e-01
-4.29491768e+01	-7.50146328e-01	3.74419599e-01	6.04921291e-01
-4.28775948e+01	-7.49709939e-01	5.38189654e-01	5.48316496e-02
-4.28060129e+01	-2.71533002e-01	1.60977246e-01	-4.22568339e-01
-4.27344309e+01	1.15897701e-01	2.01509712e-01	-3.55495427e-01
-4.26628490e+01	3.38206057e-01	4.66426539e-02	6.66076639e-02
-4.25912670e+01	6.29992362e-01	-6.90622467e-01	4.52017269e-01
-4.25196850e+01	7.62109942e-01	-9.97462814e-01	-2.17880561e-01
-4.24481031e+01	7.22937282e-01	3.84005820e-01	-8.96729357e-01
-4.23765211e+01	9.85965966e-01	3.83797324e-01	-9.06643016e-01
-4.23049392e+01	8.02864953e-02	4.37194592e-01	-9.57366503e-01
-4.22333572e+01	-8.27623391e-01	3.54453295e-01	-8.12143584e-01
-4.21617752e+01	-8.94431484e-01	-1.06456099e-01	-2.20513263e-01
-4.20901933e+01	-7.30652577e-01	-6.12633119e-01	1.68975104e-01
-4.20186113e+01	1.15421036e-03	1.24250785e-01	4.57967063e-02
-4.19470293e+01	7.98371481e-01	-7.64023877e-01	-4.81624382e-01
-4.18754474e+01	9.09518577e-01	-3.05427492e-01	-6.77307709e-01
-4.18038654e+01	8.01960111e-01	9.87671290e-01	-6.90366499e-01
-4.17322835e+01	6.66983954e-01	1.05706902e-03	-6.02660814e-01
-4.16607015e+01	5.66889989e-01	-1.50978930e-02	-3.79668614e-01
-4.15891195e+01	4.33392770e-01	-1.30016910e-01	-4.27057371e-01
-4.15175376e+01	2.77587242e-01	-4.59917065e-01	-7.94286595e-01
-4.14459556e+01	1.23382579e-01	-4.53840441e-01	-7.23589039e-02
-4.13743737e+01	1.51311118e-01	-2.89644841e-02	2.78706926e-01
-4.13027917e+01	5.43433222e-01	4.66253256e-01	5.68677194e-01
-4.12312097e+01	9.90804944e-01	4.84511220e-01	2.83294373e-01
-4.11596278e+01	8.03012362e-01	8.58863921e-01	-1.70338287e-01
-4.10880458e+01	8.56691326e-01	2.90694815e-01	-4.62034019e-01
-4.10164639e+01	5.07862889e-01	5.90745822e-03	-3.74597983e-01
-4.09448819e+01	1.48082627e-01	-3.03623437e-01	1.21302700e-02
-4.08732999e+01	4.05428388e-01	-4.49087186e-01	2.38666700e-01
-4.08017180e+01	5.88049653e-01	5.21747003e-01	2.67455507e-01
-4.07301360e+01	6.72589254e-01	1.20224390e-01	2.91517989e-01
-4.06585540e+01	8.83902962e-01	1.66538458e-01	2.66077619e-01
-4.05869721e+01	9.89162570e-01	4.60842318e-01	-3.91031258e-01
-4.05153901e+01	8.69979290e-01	-2.78267101e-01	-9.65604130e-01
-4.04438082e+01	6.43302217e-01	-5.60470987e-01	-6.42597599e-01
-4.03722262e+01	4.65612664e-01	-4.05609779e-01	5.35076891e-02
-4.03006442e+01	6.97786242e-01	-2.94488111e-01	3.27121243e-01
-4.02290623e+01	8.95154584e-01	-8.72686200e-01	1.85085255e-01
-4.01574803e+01	9.75447907e-01	7.15948760e-01	6.11546957e-01
-4.00858984e+01	9.49569610e-01	6.59504033e-01	6.82654289e-01
-4.00143164e+01	7.40332627e-01	1.51225530e-01	2.61951616e-01
-3.99427344e+01	3.15916237e-01	-7.10628448e-01	-6.12770913e-01
-3.98711525e+01	-8.16012904e-03	-7.67927842e-01	-9.33960532e-01
-3.97995705e+01	-2.22379323e-01	4.44992885e-02	-7.52192363e-01
-3.97279885e+01	-2.07496171e-01	6.27496369e-01	-3.80993558e-01
-3.96564066e+01	3.05288633e-01	9.04327321e-01	-1.51678263e-01
-3.95848246e+01	7.44027139e-01	3.98381352e-01	-1.16461937e-01
-3.95132427e+01	7.76512088e-01	-5.33463054e-01	-9.50593812e-02
-3.94416607e+01	7.78374522e-01	-6.72393632e-01	8.04371809e-02
-3.93700787e+01	7.63725781e-01	4.60902111e-01	6.02062911e-01
-3.92984968e+01	6.21658881e-01	7.91552696e-01	6.07786416e-01
-3.92269148e+01	-3.33920545e-01	8.37058811e-01	7.87541420e-01
-3.91553329e+01	6.88411654e-01	8.37365436e-01	9.16979563e-01
-3.90837509e+01	7.50941206e-01	2.60580562e-01	6.84421579e-01
-3.90121689e+01	8.00216869e-01	8.72116476e-01	3.15757970e-01
-3.89405870e+01	8.67481482e-01	9.34152307e-01	-6.39481643e-01
-3.88690050e+01	7.27958737e-01	9.73355371e-01	-3.07941607e-01
-3.87974230e+01	5.28617377e-03	9.31419546e-01	4.24855262e-01
-3.87258411e+01	-6.70629384e-01	7.22387508e-01	6.36419496e-01
-3.86542591e+01	-5.19641908e-01	-4.81201557e-01	7.45958896e-01
-3.85826772e+01	-5.98971832e-02	1.58490421e-01	6.13889980e-01
-3.85110952e+01	4.59760659e-01	-2.10765793e-01	7.29827831e-02
-3.84395132e+01	3.66165444e-01	-8.54665610e-01	-1.05345691e-01
-3.83679313e+01	-7.44413947e-01	-9.31929849e-01	-7.56782352e-02
-3.82963493e+01	-3.71401022e-01	-2.23322095e-01	-6.76383393e-02
-3.82247674e+01	1.55659831e-01	3.29629497e-01	7.06692506e-02
-3.81531854e+01	2.88986431e-01	6.36973513e-01	2.17442348e-01
-3.80816034e+01	3.60287062e-01	1.06256986e-01	1.69296351e-01
-3.80100215e+01	4.32929449e-01	-1.88938388e-01	-5.13549628e-01
-3.79384395e+01	5.18104801e-01	5.86857785e-01	-7.97481353e-01
-3.78668576e+01	4.97947813e-01	2.09041916e-01	-5.15563476e-01
-3.77952756e+01	4.01947014e-01	2.39362003e-01	-3.72718653e-01
-3.77236936e+01	1.72929787e-01	7.33017621e-02	-4.94522719e-01
-3.76521117e+01	4.39464983e-02	-2.47084506e-01	-5.99928598e-01
-3.75805297e+01	2.55652468e-01	-4.48892269e-01	-6.81337951e-01
-3.75089477e+01	4.87970792e-01	-7.13239961e-01	-8.38224697e-01
-3.74373658e+01	4.49965373e-01	-2.48382186e-01	-3.16642710e-01
-3.73657838e+01	1.41592408e-01	-1.68672000e-01	4.93553055e-01
-3.72942019e+01	-1.01452686e-01	-1.73574903e-01	1.93737357e-01
-3.72226199e+01	1.58715313e-02	-1.12227787e-01	-1.16550874e-01
-3.71510379e+01	9.59017068e-02	-9.15200877e-01	6.24039235e-02
-3.70794560e+01	1.74894505e-01	-9.73432226e-01	5.56411264e-01
-3.70078740e+01	1.40528181e-01	3.23366659e-01	3.92119766e-01
-3.69362921e+01	5.83522241e-02	9.41210036e-01	-7.37374179e-02
-3.68647101e+01	5.57214001e-02	9.64308913e-01	-2.16398462e-01
-3.67931281e+01	5.80082042e-03	6.14836173e-01	-3.05101452e-02
-3.67215462e+01	-3.35482454e-01	5.11334276e-01	2.77947345e-01
-3.66499642e+01	-6.23039551e-01	6.85789684e-01	3.91631776e-01
-3.65783822e+01	-3.07964619e-01	8.66938508e-01	7.77725853e-03
-3.65068003e+01	6.57458233e-01	9.49408945e-01	-4.60286687e-01
-3.64352183e+01	5.76853733e-01	6.75558310e-01	-2.34847690e-01
-3.63636364e+01	-1.56640064e-01	-1.09459221e-02	4.54375475e-01
-3.62920544e+01	-7.84043084e-01	-3.34409252e-01	8.84778203e-01
-3.62204724e+01	-9.89527962e-01	-2.51553981e-01	9.74050766e-01
-3.61488905e+01	-7.48943103e-01	-4.89734890e-01	9.66790972e-01
-3.60773085e+01	6.85675132e-01	-3.62553117e-01	6.47658467e-01
-3.60057266e+01	7.16720169e-01	7.62089334e-03	4.41964609e-01
-3.59341446e+01	3.51929442e-01	-1.78783902e-01	7.12409925e-01
-3.58625626e+01	-6.28441706e-01	-5.26584217e-01	9.14813110e-01
-3.57909807e+01	-9.65965470e-02	5.08967186e-02	9.22219661e-01
-3.57193987e+01	3.55623496e-01	7.60548789e-01	9.57965590e-01
-3.56478168e+01	7.47436695e-01	9.26520735e-01	9.38420545e-01
-3.55762348e+01	-1.93410546e-01	9.73846778e-01	7.06095984e-01
-3.55046528e+01	9.24343165e-01	6.02440491e-01	7.41593105e-01
-3.54330709e+01	9.96543769e-01	-9.61149852e-01	8.24693805e-01
-3.53614889e+01	3.15639219e-01	-8.97821958e-01	-3.22117619e-01
-3.52899069e+01	-4.37628982e-01	-9.04090929e-01	-9.85159393e-01
-3.52183250e+01	-3.48147991e-01	-9.56881909e-01	-9.13778577e-01
-3.51467430e+01	-5.96297730e-01	-6.16985634e-01	1.63045976e-02
-3.50751611e+01	-6.60129490e-01	-4.89940291e-01	3.61589413e-01
-3.50035791e+01	-8.29922835e-01	-1.92938217e-01	1.24811324e-01
-3.49319971e+01	-7.93533817e-01	4.86560561e-01	-2.12143846e-01
-3.48604152e+01	6.09139288e-03	7.63342161e-01	-4.28788975e-01
-3.47888332e+01	3.57015209e-01	4.29526553e-01	1.65799465e-02
-3.47172513e+01	1.80610260e-01	6.29486064e-01	6.75836701e-01
-3.46456693e+01	1.50623438e-01	-2.84913260e-01	8.95106794e-01
-3.45740873e+01	4.18480376e-01	-8.99149188e-02	8.07455327e-01
-3.45025054e+01	7.03013154e-01	5.25334641e-01	2.29251667e-01
-3.44309234e+01	8.29828262e-01	9.96320486e-01	-3.33566820e-01
-3.43593414e+01	5.52692692e-01	5.56364071e-01	2.69601019e-01
-3.42877595e+01	-1.81608552e-01	2.91494926e-01	4.15156880e-01
-3.42161775e+01	-5.57476116e-01	5.10884253e-01	-8.00923805e-01
-3.41445956e+01	-3.70587929e-01	9.11265998e-01	6.95477807e-01
-3.40730136e+01	1.70389247e-01	1.64586403e-01	7.47896646e-01
-3.40014316e+01	5.79523584e-01	-4.84735840e-03	7.23381731e-01
-3.39298497e+01	6.78205352e-01	8.61741427e-01	8.20694495e-01
-3.38582677e+01	4.73092899e-01	8.82923732e-01	8.22931227e-01
-3.37866858e+01	1.78530525e-01	4.74807870e-01	7.42081259e-01
-3.37151038e+01	1.00037952e-01	-4.32321231e-01	7.62895931e-01
-3.36435218e+01	9.61559937e-02	-4.08776552e-01	9.41213687e-01
-3.35719399e+01	1.41690659e-01	-1.25524265e-01	8.87006284e-01
-3.35003579e+01	3.08506152e-01	-6.23555432e-01	5.16920938e-01
-3.34287759e+01	3.07830834e-01	-2.34401487e-01	3.36542486e-01
-3.33571940e+01	6.24984128e-01	-2.44782167e-01	7.24908108e-01
-3.32856120e+01	9.26413690e-01	-7.24301205e-01	8.29859011e-01
-3.32140301e+01	2.22306810e-01	-7.52737306e-01	7.09263261e-01
-3.31424481e+01	2.68364417e-01	-5.82674315e-01	8.17257455e-01
-3.30708661e+01	-2.35827048e-01	-8.34517047e-01	7.27601354e-01
-3.29992842e+01	-9.47263315e-01	3.61199383e-01	2.44177634e-01
-3.29277022e+01	-8.99876084e-01	7.65907651e-01	1.36415626e-02
-3.28561203e+01	-9.67050478e-01	7.31947173e-01	7.68627365e-01
-3.27845383e+01	-8.85018551e-01	5.65419487e-01	2.09610445e-01
-3.27129563e+01	-2.49042564e-01	3.29352796e-01	-5.30720707e-01
-3.26413744e+01	3.72179673e-01	-2.92207861e-01	-4.81775648e-01
-3.25697924e+01	6.19125752e-01	-7.29187498e-01	-3.15085467e-01
-3.24982105e+01	4.30226532e-01	-6.27580529e-01	-5.35457588e-01
-3.24266285e+01	-1.81875526e-01	4.41302544e-01	-9.11763817e-01
-3.23550465e+01	-5.40565997e-01	9.47300628e-01	-6.42737144e-01
-3.22834646e+01	-1.91472267e-01	9.50864826e-01	-2.81988616e-01
-3.22118826e+01	6.79076705e-03	9.45054869e-01	-2.81015585e-01
-3.21403006e+01	-7.61329072e-01	3.25111356e-01	-6.35022290e-01
-3.20687187e+01	-5.13398838e-01	-8.91754824e-01	-9.75748825e-01
-3.19971367e+01	-6.85102327e-01	-8.88214926e-01	-6.18238401e-01
-3.19255548e+01	-9.05008845e-01	-6.74454943e-01	-6.98994606e-01
-3.18539728e+01	-2.19436650e-01	-8.09881961e-01	8.51709153e-01
-3.17823908e+01	5.06611958e-01	-9.09973654e-01	9.91967800e-01
-3.17108089e+01	8.02596653e-01	-8.18174382e-01	6.95027159e-01
-3.16392269e+01	9.80933703e-02	-3.73255119e-01	9.98312263e-02
-3.15676450e+01	-9.02414185e-01	1.49428999e-01	-1.23268714e-02
-3.14960630e+01	9.46045049e-01	3.97721307e-01	1.85343419e-01
-3.14244810e+01	7.36992379e-01	4.96294508e-01	5.78236511e-01
-3.13528991e+01	6.42216356e-01	-4.65035502e-02	5.49911083e-01
-3.12813171e+01	5.05757073e-01	-4.38775901e-01	4.05843452e-01
-3.12097351e+01	-1.82017669e-01	-5.16330393e-01	5.44826664e-01
-3.11381532e+01	-6.31347982e-01	3.38010661e-01	7.25197373e-01
-3.10665712e+01	-8.62522551e-01	8.77937353e-01	7.84518172e-01
-3.09949893e+01	-9.58120274e-01	5.56289885e-01	1.60876128e-01
-3.09234073e+01	-9.88293278e-01	4.95371979e-01	2.35955821e-02
-3.08518253e+01	-9.16975991e-01	-2.36846064e-01	-7.09801405e-01
-3.07802434e+01	-9.86604539e-01	-7.42886597e-01	-4.28987215e-01
-3.07086614e+01	-5.95764633e-01	6.39915870e-01	5.26503256e-02
-3.06370795e+01	-8.58054396e-01	6.04290483e-01	2.76446051e-01
-3.05654975e+01	-7.73947531e-01	-3.94196512e-02	2.12351915e-02
-3.04939155e+01	-1.56117091e-01	-8.25220630e-01	-4.69595777e-01
-3.04223336e+01	-4.85348936e-01	3.55314113e-01	-3.47992368e-01
-3.03507516e+01	-9.45026373e-01	2.27919492e-01	2.32468575e-01
-3.02791696e+01	-7.93973941e-01	-4.91431002e-01	3.66714562e-01
-3.02075877e+01	-8.52636992e-01	-4.30463140e-01	-1.59685505e-01
-3.01360057e+01	-8.92230816e-01	-2.97493689e-01	-4.36266675e-01
-3.00644238e+01	-2.28346290e-01	8.33094439e-01	-1.86393181e-01
-2.99928418e+01	1.12886724e-01	3.37402569e-01	1.45077596e-01
-2.99212598e+01	7.27194070e-04	5.89308189e-01	1.12096798e-01
-2.98496779e+01	-5.15226498e-01	6.74610703e-01	1.11860930e-01
-2.97780959e+01	-6.14069400e-01	2.10104480e-01	-1.50118742e-02
-2.97065140e+01	-2.92919902e-01	4.35252873e-01	2.31983364e-04
-2.96349320e+01	-1.77960226e-01	6.32046631e-01	5.37861513e-01
-2.95633500e+01	-6.00505029e-01	4.79629208e-01	5.04278234e-01
-2.94917681e+01	-6.33621533e-01	1.64656107e-01	-7.23751438e-02
-2.94201861e+01	-5.99455306e-02	-7.23898540e-01	-6.14127450e-01
-2.93486042e+01	-7.85747573e-02	-6.08248884e-01	-4.66289041e-01
-2.92770222e+01	2.48500536e-01	-2.22566408e-01	1.16199132e-01
-2.92054402e+01	3.49718984e-01	2.43822272e-01	5.40846651e-01
-2.91338583e+01	9.63508259e-02	7.30877512e-01	5.74840879e-01
-2.90622763e+01	-3.38372815e-01	7.89786539e-01	9.01283178e-01
-2.89906943e+01	-5.36360987e-01	5.18689168e-01	7.21521501e-01
-2.89191124e+01	-7.08603513e-01	5.61931660e-01	1.12515071e-01
-2.88475304e+01	-5.19181338e-01	8.63689049e-01	4.85962116e-01
-2.87759485e+01	1.02576751e-01	8.92124110e-01	6.64247881e-01
-2.87043665e+01	1.86078518e-01	8.37992979e-01	5.19120460e-01
-2.86327845e+01	-1.88733423e-01	7.88425634e-01	1.19652046e-01
-2.85612026e+01	-4.48693986e-01	2.62350897e-01	-3.03626996e-01
-2.84896206e+01	-4.60109220e-01	-5.51187001e-01	3.85024321e-02
-2.84180387e+01	-2.18370147e-01	-4.10479606e-01	8.14915153e-01
-2.83464567e+01	6.00981651e-01	4.19698973e-01	8.53599937e-01
-2.82748747e+01	8.30794482e-01	4.96211940e-01	4.79166048e-01
-2.82032928e+01	7.48720497e-01	5.85996369e-02	-4.15282743e-01
-2.81317108e+01	5.99827608e-01	-2.44487980e-01	-8.89372161e-01
-2.80601288e+01	4.08338986e-01	1.41842266e-01	-8.06222178e-01
-2.79885469e+01	4.56845981e-01	7.65986236e-01	-6.64726465e-01
-2.79169649e+01	6.80106106e-01	4.20966825e-01	-9.06182335e-01
-2.78453830e+01	7.84937429e-01	-2.74994242e-01	-8.75742961e-01
-2.77738010e+01	6.92950653e-01	-1.52053828e-01	-6.70909065e-01
-2.77022190e+01	5.01154142e-01	6.40126355e-01	-7.81078906e-01
-2.76306371e+01	3.86536586e-01	1.44483237e-01	-2.31945062e-01
-2.75590551e+01	2.82864013e-01	-4.91657953e-01	1.12797481e-01
-2.74874732e+01	1.64623521e-01	2.12607756e-02	-2.81839778e-02
-2.74158912e+01	1.52803063e-01	-7.62480192e-01	-9.24434669e-02
-2.73443092e+01	2.64232334e-01	-9.08366939e-01	-8.96535512e-04
-2.72727273e+01	2.77164000e-01	-4.64439225e-01	-5.98708987e-02
-2.72011453e+01	1.49581214e-01	3.68766642e-02	-1.78066318e-01
-2.71295634e+01	1.39471696e-01	4.08915986e-01	5.38203965e-02
-2.70579814e+01	5.05707632e-01	-2.08120368e-02	-8.55160359e-02
-2.69863994e+01	9.94284257e-01	-1.36514775e-03	-2.07011291e-01
-2.69148175e+01	1.18265736e-01	6.49134921e-01	-2.98523277e-01
-2.68432355e+01	-6.13229386e-01	8.74379726e-01	-4.07320518e-01
-2.67716535e+01	-6.55712431e-01	6.58430205e-02	-5.15146169e-01
-2.67000716e+01	-1.45629906e-01	2.45222395e-01	-7.16541574e-01
-2.66284896e+01	3.43147751e-01	8.23254324e-01	-8.47862378e-01
-2.65569077e+01	8.53381332e-01	5.88607027e-01	-7.90138740e-01
-2.64853257e+01	5.70528844e-01	-2.17944427e-01	-4.35996317e-01
-2.64137437e+01	-2.13636375e-01	2.70089947e-01	5.17856336e-01
-2.63421618e+01	-5.57276353e-01	7.20404844e-01	9.47017011e-01
-2.62705798e+01	-7.89551456e-01	6.83405004e-01	7.91601197e-01
-2.61989979e+01	-3.14886699e-01	6.83389923e-01	-9.73510899e-02
-2.61274159e+01	4.68432359e-01	5.54874543e-01	-9.80665491e-01
-2.60558339e+01	9.70167382e-01	4.30218100e-01	-6.32606645e-01
-2.59842520e+01	4.16435543e-01	7.74777051e-01	-3.39094974e-01
-2.59126700e+01	3.52365992e-02	9.73654222e-01	1.68463833e-01
-2.58410880e+01	5.91768988e-01	9.39631282e-01	5.85549128e-01
-2.57695061e+01	8.93198531e-01	9.82305157e-01	5.23296540e-01
-2.56979241e+01	4.53210352e-01	-2.73068660e-01	5.09398913e-01
-2.56263422e+01	-3.89923974e-01	-4.10621979e-02	4.65286824e-01
-2.55547602e+01	-7.04241927e-01	-6.75045143e-01	2.19298485e-01
-2.54831782e+01	-5.46113720e-01	-1.78087601e-01	1.76473729e-01
-2.54115963e+01	3.43625064e-01	5.94692929e-01	4.54259902e-01
-2.53400143e+01	3.38133882e-01	9.26316002e-01	8.08343361e-01
-2.52684324e+01	-7.85314294e-02	-5.53789242e-01	5.40937522e-01
-2.51968504e+01	-4.40044746e-01	3.63064888e-01	3.30703338e-01
-2.51252684e+01	-5.98941606e-01	6.36391019e-01	8.88808931e-01
-2.50536865e+01	-7.31973655e-01	5.49112065e-01	-2.73149372e-01
-2.49821045e+01	-7.13842480e-01	1.25005510e-01	-5.47199412e-01
-2.49105225e+01	-3.23463345e-01	-1.65018786e-01	-2.41118197e-01
-2.48389406e+01	2.94182836e-01	1.71632945e-01	6.49407590e-01
-2.47673586e+01	5.07787304e-01	2.64316519e-01	4.69868254e-01
-2.46957767e+01	-6.38928101e-02	3.46414260e-01	9.63214531e-02
-2.46241947e+01	-7.65182915e-01	5.02700432e-01	9.09631759e-01
-2.45526127e+01	-9.92451986e-01	2.69194118e-01	-6.66412828e-01
-2.44810308e+01	-9.33093772e-01	-1.95003851e-01	-7.51337797e-01
-2.44094488e+01	-7.03820736e-01	-6.82871727e-01	-5.83445523e-01
-2.43378669e+01	7.64688568e-02	-1.17670117e-01	-1.16412131e-01
-2.42662849e+01	-4.23272035e-01	6.69694524e-01	4.91690484e-01
-2.41947029e+01	-7.91835692e-01	4.58527841e-01	5.09931899e-01
-2.41231210e+01	-5.80461711e-01	4.34465300e-01	3.40504679e-01
-2.40515390e+01	-4.49890372e-01	9.54882185e-01	1.68152836e-02
-2.39799571e+01	-2.84804277e-01	9.07586036e-01	-3.12309767e-01
-2.39083751e+01	-1.03288062e-01	9.81896104e-01	-6.32518505e-01
-2.38367931e+01	-1.72321995e-01	3.86076340e-02	-8.55327875e-01
-2.37652112e+01	-4.76764787e-01	-5.65852863e-01	-9.03417267e-01
-2.36936292e+01	-6.17386463e-01	-4.43330151e-01	-8.24384812e-01
-2.36220472e+01	-4.37083606e-01	-6.09664224e-02	-6.07595737e-01
-2.35504653e+01	-1.65781572e-01	-1.95406142e-01	-5.91371371e-01
-2.34788833e+01	1.64964063e-01	-5.48270723e-01	-8.95430750e-01
-2.34073014e+01	2.73453150e-01	-4.60638024e-01	-2.67897566e-01
-2.33357194e+01	1.04984087e-01	-1.22410286e-01	-5.56978691e-01
-2.32641374e+01	-1.15625892e-01	1.14589056e-01	-5.09997572e-01
-2.31925555e+01	-3.37546487e-01	1.45153704e-02	-1.15453535e-01
-2.31209735e+01	-7.98234396e-02	-3.73171127e-01	4.45543121e-01
-2.30493916e+01	6.19735516e-01	-3.50356064e-01	8.16609278e-01
-2.29778096e+01	7.42524098e-01	-2.62907580e-01	-6.68330438e-02
-2.29062276e+01	3.57408381e-01	-5.24809990e-01	-2.87698611e-01
-2.28346457e+01	-5.53934552e-01	-5.24706687e-01	2.89898116e-01
-2.27630637e+01	-7.88449305e-01	-2.83829935e-01	6.61111926e-01
-2.26914817e+01	-4.48461774e-01	4.01238305e-01	7.40078875e-01
-2.26198998e+01	1.80343975e-01	7.07248528e-01	3.04686768e-01
-2.25483178e+01	4.09684464e-01	3.54660050e-01	4.32813932e-02
-2.24767359e+01	3.26566157e-01	3.08993579e-02	3.52190836e-01
-2.24051539e+01	-1.34397387e-01	8.36855884e-02	3.38449405e-01
-2.23335719e+01	-2.47427108e-01	1.54136799e-01	-3.90279320e-01
-2.22619900e+01	-1.35209078e-01	1.79063115e-01	-2.44476834e-01
-2.21904080e+01	-1.53093919e-01	2.34738395e-01	5.26773019e-01
-2.21188261e+01	-2.51446599e-01	-1.92554073e-04	-4.87599243e-01
-2.20472441e+01	-5.22118610e-01	-1.76732212e-01	-3.91342690e-01
-2.19756621e+01	-4.87082738e-01	-6.49845895e-02	-1.09469771e-02
-2.19040802e+01	-6.39480497e-01	4.06629261e-01	2.43890779e-01
-2.18324982e+01	-8.45527413e-01	4.75973120e-01	4.51679241e-01
-2.17609162e+01	-9.40323593e-01	2.24093445e-01	7.28779897e-01
-2.16893343e+01	-5.78222354e-01	1.73708354e-03	5.09977985e-01
-2.16177523e+01	1.01429599e-01	-8.35045177e-02	2.19568053e-01
-2.15461704e+01	1.33965912e-01	9.15676554e-02	-2.28808973e-01
-2.14745884e+01	6.21484738e-02	3.41835729e-01	-2.46258195e-01
-2.14030064e+01	-7.43146424e-02	4.26134833e-01	8.63942371e-03
-2.13314245e+01	-2.12119154e-01	3.24649005e-01	3.99235986e-02
-2.12598425e+01	-3.19904807e-01	3.92637945e-02	1.71831110e-01
-2.11882606e+01	-3.30267146e-01	-8.19067701e-02	3.51074190e-01
-2.11166786e+01	-1.42407182e-01	8.59936549e-02	2.09118499e-01
-2.10450966e+01	-9.93325464e-02	1.51320139e-01	-4.03966190e-01
-2.09735147e+01	-6.86928629e-01	1.18649079e-01	-7.09321359e-01
-2.09019327e+01	-8.38264457e-01	-6.74762129e-02	-6.17830267e-01
-2.08303508e+01	-6.52659248e-01	-8.03795862e-01	-2.50451475e-01
-2.07587688e+01	-2.62223991e-01	-8.69984759e-01	8.07583325e-02
-2.06871868e+01	-1.38914764e-02	-6.35483869e-01	-4.79964523e-01
-2.06156049e+01	-8.17494664e-02	-4.61400921e-01	-7.69703416e-01
-2.05440229e+01	3.69126295e-01	2.17871918e-01	-2.72598072e-01
-2.04724409e+01	4.79560072e-01	6.66484248e-01	7.19311997e-01
-2.04008590e+01	3.25540221e-02	3.51550194e-01	8.50355046e-01
-2.03292770e+01	-4.63117335e-02	-5.73577729e-02	9.24549816e-02
-2.02576951e+01	-5.73211809e-02	2.10292966e-01	-8.46913367e-01
-2.01861131e+01	-2.11606206e-01	6.99801759e-01	-1.02246358e-01
-2.01145311e+01	-2.81696978e-01	9.07589528e-01	9.98246448e-01
-2.00429492e+01	-9.90410425e-02	9.49139390e-01	9.88701774e-01
-1.99713672e+01	5.26060444e-01	8.99332224e-01	8.96967157e-01
-1.98997853e+01	2.83664913e-01	-6.87957445e-01	-2.43705088e-01
-1.98282033e+01	-1.11345225e-01	-8.49630711e-01	5.77955471e-01
-1.97566213e+01	9.60296146e-02	-9.43828586e-01	2.98041571e-01
-1.96850394e+01	3.17766872e-01	-8.84921360e-02	-7.87822350e-01
-1.96134574e+01	4.42464832e-01	6.11850738e-02	-3.68668844e-02
-1.95418754e+01	7.06076008e-01	-2.17706695e-01	6.63049502e-01
-1.94702935e+01	6.15094518e-01	-8.44087270e-01	-6.71648526e-01
-1.93987115e+01	7.34189778e-01	-9.97328408e-01	-9.79304289e-01
-1.93271296e+01	6.15186069e-01	-3.99064418e-01	-9.60084427e-01
-1.92555476e+01	-3.85733281e-01	1.16952323e-01	-2.19070942e-01
-1.91839656e+01	-7.82787315e-01	7.71085393e-02	3.65576574e-01
-1.91123837e+01	-6.49561324e-01	-2.93215612e-01	3.11044190e-01
-1.90408017e+01	4.75720025e-01	-3.33047843e-01	7.70167870e-01
-1.89692198e+01	7.61228143e-01	-5.27626005e-01	8.28643751e-01
-1.88976378e+01	5.20518198e-01	-1.86139797e-01	6.56631299e-01
-1.88260558e+01	-9.65907477e-01	-9.11472078e-02	9.61157130e-01
-1.87544739e+01	-9.02704587e-01	-7.46204661e-01	7.92945659e-01
-1.86828919e+01	-8.96528847e-01	-3.35648876e-01	5.39903163e-01
-1.86113099e+01	-7.52971283e-01	4.53599701e-02	6.48857003e-01
-1.85397280e+01	-3.22452574e-01	1.51398928e-01	9.17991293e-01
-1.84681460e+01	3.31735696e-01	-8.68071019e-01	8.77550173e-01
-1.83965641e+01	5.09773149e-01	-5.33796703e-01	5.66851261e-01
-1.83249821e+01	1.12964018e-01	9.21460489e-01	-8.57490734e-01
-1.82534001e+01	-3.77250759e-01	3.88430974e-01	-4.10681612e-01
-1.81818182e+01	-6.99009437e-01	5.33095349e-02	1.48272159e-01
-1.81102362e+01	-7.66369148e-01	-1.66744953e-01	4.13989870e-01
-1.80386543e+01	-6.63867133e-01	-3.92339797e-01	6.58555736e-01
-1.79670723e+01	-6.04276625e-01	-6.42990083e-01	4.94898554e-01
-1.78954903e+01	-6.58037108e-01	-5.64415827e-01	1.24103999e-01
-1.78239084e+01	-6.20849299e-01	-8.30672586e-02	1.01786148e-01
-1.77523264e+01	-3.68865031e-01	3.72805585e-01	1.69569061e-03
-1.76807445e+01	-3.51686530e-01	3.74403712e-01	1.52274831e-01
-1.76091625e+01	-4.98969317e-01	-1.16430286e-01	4.24210631e-01
-1.75375805e+01	-5.88503664e-01	-4.55949742e-01	3.97345473e-01
-1.74659986e+01	-4.98667532e-01	-4.44336129e-01	4.38361218e-01
-1.73944166e+01	-1.70504529e-01	-4.90525050e-01	4.82947594e-01
-1.73228346e+01	9.06562970e-02	-5.42926817e-01	4.99561265e-01
-1.72512527e+01	1.16112537e-01	-4.45540496e-01	5.62200250e-01
-1.71796707e+01	1.81547403e-01	-7.48276661e-01	4.74325114e-01
-1.71080888e+01	3.35024166e-01	-7.89446001e-01	2.53422650e-01
-1.70365068e+01	3.90158333e-01	-8.55623648e-01	-3.83922950e-02
-1.69649248e+01	2.58315823e-01	-8.97932554e-01	-2.59414992e-01
-1.68933429e+01	-3.67827585e-02	-7.07478914e-01	-5.92215103e-02
-1.68217609e+01	-1.29581782e-01	-1.18729319e-01	3.45456335e-01
-1.67501790e+01	2.65859591e-01	1.99429654e-01	4.87219902e-01
-1.66785970e+01	5.77426485e-01	-1.83928805e-01	3.35825217e-01
-1.66070150e+01	7.14406202e-01	-6.07187027e-01	5.20883127e-03
-1.65354331e+01	7.53865904e-01	-7.25383279e-01	1.00120983e-01
-1.64638511e+01	6.22852631e-01	-1.75930871e-01	7.45018888e-01
-1.63922691e+01	3.51381606e-01	5.66157106e-01	9.65164139e-01
-1.63206872e+01	1.59320593e-01	7.82584951e-01	8.51238592e-01
-1.62491052e+01	1.38767012e-01	7.85713726e-02	1.11072739e-03
-1.61775233e+01	3.91532520e-01	8.54030527e-01	-7.12691186e-01
-1.61059413e+01	8.04800633e-01	6.76123556e-01	-8.16488346e-01
-1.60343593e+01	8.03071550e-01	3.04120063e-01	-5.54440394e-01
-1.59627774e+01	4.97600237e-01	6.99758656e-02	-1.48161751e-01
-1.58911954e+01	4.55501659e-01	-1.63608174e-01	6.54076777e-02
-1.58196135e+01	4.18911492e-01	-4.72451467e-01	7.42173666e-01
-1.57480315e+01	-4.23494767e-02	-3.33396185e-01	4.03797507e-01
-1.56764495e+01	-4.81582557e-01	2.06646889e-01	3.89093015e-01
-1.56048676e+01	1.24845207e-02	2.10519016e-01	7.40224976e-01
-1.55332856e+01	1.80740168e-01	1.46737074e-01	6.94564431e-01
-1.54617037e+01	9.26706132e-02	-2.72831019e-01	-8.29593194e-01
-1.53901217e+01	-1.04612544e-01	-8.02118521e-01	-8.58359711e-01
-1.53185397e+01	-2.08638952e-01	-5.62394765e-01	-7.50123226e-01
-1.52469578e+01	-1.32452978e-01	3.93694830e-01	-4.42445274e-01
-1.51753758e+01	-1.63424668e-01	1.13921260e-01	-6.84415576e-01
-1.51037938e+01	-3.58618598e-01	-2.05587310e-01	-7.99095210e-01
-1.50322119e+01	-7.65590812e-01	-2.43243459e-01	-1.15051393e-01
-1.49606299e+01	-2.94922992e-01	-2.05246040e-01	9.08433524e-01
-1.48890480e+01	8.46070442e-01	-1.40280575e-01	7.65270977e-01
-1.48174660e+01	6.68288108e-01	1.63085705e-02	8.05496844e-01
-1.47458840e+01	8.83531120e-02	3.00319030e-01	7.40449671e-01
-1.46743021e+01	-3.29319786e-01	4.63511777e-01	5.75850757e-01
-1.46027201e+01	-4.25108484e-02	3.37384279e-01	7.20925887e-01
-1.45311382e+01	9.11041842e-02	1.00746910e-01	6.97349754e-01
-1.44595562e+01	-1.40815018e-01	2.06126273e-02	4.38739329e-01
-1.43879742e+01	-3.63245284e-01	8.26153178e-02	3.58753869e-01
-1.43163923e+01	-4.28509980e-01	1.42379228e-01	-1.45164578e-01
-1.42448103e+01	-2.45544717e-01	1.49480378e-01	-5.05200265e-01
-1.41732283e+01	5.54743733e-02	5.81847266e-02	-9.18195845e-01
-1.41016464e+01	7.75839368e-02	-1.92066346e-01	-8.18641423e-01
-1.40300644e+01	-1.37276725e-01	-3.79742071e-01	3.59575014e-01
-1.39584825e+01	-3.26588473e-01	-3.25718613e-01	2.00665952e-01
-1.38869005e+01	-2.69008454e-01	-2.75613558e-01	-4.06389342e-02
-1.38153185e+01	-1.41821653e-01	-3.14147550e-01	1.04061461e-01
-1.37437366e+01	-8.50204956e-02	-2.92952107e-01	9.56917928e-02
-1.36721546e+01	-1.61483169e-01	-1.59612274e-01	9.06470902e-03
-1.36005727e+01	-2.81231977e-01	-1.95917521e-02	2.48467546e-01
-1.35289907e+01	-2.70631357e-01	-4.45843227e-03	6.09447323e-01
-1.34574087e+01	-1.23303595e-01	-6.54245014e-02	5.55789308e-01
-1.33858268e+01	3.28724305e-02	-1.07810491e-01	1.37586754e-01
-1.33142448e+01	8.60416721e-02	-1.35099137e-01	-8.28825710e-03
-1.32426628e+01	3.41350380e-02	-1.48232101e-01	1.23986448e-01
-1.31710809e+01	-5.59179969e-02	-1.45165540e-01	1.20675323e-01
-1.30994989e+01	-1.00002526e-01	-1.00046150e-01	-3.02561898e-01
-1.30279170e+01	-1.49420689e-01	-3.15812919e-02	-6.64618365e-01
-1.29563350e+01	-2.21664971e-01	1.63525420e-02	-8.52282821e-01
-1.28847530e+01	-2.26253910e-01	3.29687873e-02	-9.16041807e-01
-1.28131711e+01	-1.83000316e-01	1.31354488e-02	-7.92653283e-01
-1.27415891e+01	-9.06044290e-02	-1.68888946e-02	-4.71817611e-01
-1.26700072e+01	3.87170982e-02	-1.11711201e-02	-2.20043603e-01
-1.25984252e+01	6.66124663e-02	5.97300792e-02	-3.60816032e-01
-1.25268432e+01	-6.43118841e-02	1.60074760e-01	-7.45712843e-01
-1.24552613e+01	-2.52967549e-01	1.70385424e-01	-9.33611446e-01
-1.23836793e+01	-3.94798166e-01	4.83381629e-02	-9.41730479e-01
-1.23120974e+01	-3.56657629e-01	-5.94104328e-02	-9.89657406e-01
-1.22405154e+01	-8.30030206e-02	-1.07829243e-02	-8.80947993e-01
-1.21689334e+01	2.80073686e-01	1.56639749e-01	-3.55742115e-01
-1.20973515e+01	4.42565325e-01	2.55217040e-01	-1.38827600e-01
-1.20257695e+01	5.04239692e-01	2.09237951e-01	-2.97552248e-01
-1.19541875e+01	4.55543380e-01	9.94226840e-02	-3.26112507e-01
-1.18826056e+01	1.67984237e-02	5.39332394e-02	-2.17327390e-01
-1.18110236e+01	-2.09210702e-01	8.90678811e-02	-2.81471843e-01
-1.17394417e+01	-4.96994920e-01	-8.63525463e-02	-5.68861935e-01
-1.16678597e+01	-8.99392287e-01	-4.46005738e-01	-5.95919249e-01
-1.15962777e+01	-4.64602832e-01	-5.19858260e-01	-5.66106487e-01
-1.15246958e+01	2.45751757e-02	-1.68521016e-02	-6.02474461e-01
-1.14531138e+01	-5.92797428e-01	4.60281283e-01	-2.58747576e-01
-1.13815319e+01	-7.73164021e-01	4.60108522e-01	1.87288854e-01
-1.13099499e+01	3.44452719e-01	-2.74371715e-02	3.69023631e-01
-1.12383679e+01	5.98046131e-01	-5.16883673e-01	2.84961417e-01
-1.11667860e+01	5.84446355e-01	-7.70398079e-01	-1.11748698e-01
-1.10952040e+01	6.17248680e-01	-5.44497364e-01	-6.78459855e-01
-1.10236220e+01	6.51181871e-01	6.26174178e-01	-7.54299248e-01
-1.09520401e+01	7.02680685e-01	9.26257425e-01	-8.30371239e-01
-1.08804581e+01	7.45259276e-01	9.58302968e-01	-8.53799305e-01
-1.08088762e+01	7.18145186e-01	7.40711128e-01	-6.39345356e-01
-1.07372942e+01	3.82999621e-01	4.14342380e-01	-3.16404323e-01
-1.06657122e+01	2.70534856e-01	1.67001940e-01	-4.36327038e-01
-1.05941303e+01	2.75665243e-01	-1.30030123e-01	-5.75023260e-01
-1.05225483e+01	5.92956204e-02	2.43998916e-01	-2.24110162e-01
-1.04509664e+01	-9.77420105e-02	8.42066332e-01	-4.40074779e-01
-1.03793844e+01	2.40344940e-01	-2.17359088e-02	-7.05781664e-01
-1.03078024e+01	6.75354947e-01	-1.57419189e-02	-6.41611968e-01
-1.02362205e+01	8.25107873e-01	5.32852737e-01	-5.10435510e-01
-1.01646385e+01	8.07230603e-01	3.46630639e-01	2.13475232e-01
-1.00930565e+01	7.59489773e-01	1.50239352e-01	6.00398438e-01
-1.00214746e+01	3.90694688e-01	9.75703424e-02	7.52387779e-01
-9.94989263e+00	-2.39190208e-01	1.52862232e-01	7.85078419e-01
-9.87831067e+00	-3.57133699e-02	1.72762020e-01	7.44917881e-01
-9.80672870e+00	5.09592829e-01	3.95429700e-05	6.53535455e-01
-9.73514674e+00	6.54502995e-01	-1.45349207e-01	5.96932224e-01
-9.66356478e+00	4.88893229e-01	-1.19992916e-01	6.46204267e-01
-9.59198282e+00	1.64851216e-01	-4.43082991e-02	7.80944839e-01
-9.52040086e+00	1.35515081e-01	1.59779438e-02	8.35633452e-01
-9.44881890e+00	6.04905917e-01	-5.65885826e-02	8.22234456e-01
-9.37723694e+00	6.84833554e-01	-1.62522053e-01	8.50146906e-01
-9.30565497e+00	6.26596761e-01	-1.07401850e-01	8.55335664e-01
-9.23407301e+00	5.80934991e-01	-4.02190945e-02	8.45410654e-01
-9.16249105e+00	4.79940549e-01	2.19283192e-02	7.82312110e-01
-9.09090909e+00	1.97838255e-01	9.10350026e-02	6.48075201e-01
-9.01932713e+00	-8.48318555e-02	7.46720584e-02	5.25328934e-01
-8.94774517e+00	-1.83073171e-01	-1.40641827e-02	5.97500915e-01
-8.87616321e+00	-2.56649490e-01	-1.10720919e-01	7.78507965e-01
-8.80458125e+00	8.43670223e-03	-1.59502825e-01	4.67633381e-01
-8.73299928e+00	4.20055992e-01	-7.17872448e-02	-1.12958592e-01
-8.66141732e+00	6.54762361e-01	4.11551032e-02	-4.06328316e-01
-8.58983536e+00	8.07231484e-01	3.48341414e-02	-6.08488468e-01
-8.51825340e+00	8.89863920e-01	-1.29187216e-02	-6.89796307e-01
-8.44667144e+00	9.07206195e-01	-3.87426801e-02	-6.20731387e-01
-8.37508948e+00	8.71291603e-01	-6.02124195e-02	-4.70398211e-01
-8.30350752e+00	8.17989836e-01	-8.56342065e-02	-4.32568833e-01
-8.23192555e+00	7.93411597e-01	-9.60697730e-02	-4.69333874e-01
-8.16034359e+00	7.46584736e-01	-5.09761959e-02	-4.61190955e-01
-8.08876163e+00	7.12380673e-01	1.09022937e-01	-3.20726015e-01
-8.01717967e+00	8.13808583e-01	1.31714228e-01	-6.75268185e-02
-7.94559771e+00	8.61006034e-01	-4.09215178e-02	5.18976501e-02
-7.87401575e+00	8.14269690e-01	-1.24002344e-01	-9.91887695e-02
-7.80243379e+00	6.85069509e-01	-5.59543648e-02	-3.34432578e-01
-7.73085183e+00	5.57096000e-01	7.02912006e-02	-4.03544989e-01
-7.65926986e+00	5.77620813e-01	3.60807723e-03	-3.57563187e-01
-7.58768790e+00	7.70371993e-01	-1.81554200e-01	-3.47418292e-01
-7.51610594e+00	8.99577427e-01	-2.04067679e-01	-3.33238568e-01
-7.44452398e+00	8.69520466e-01	4.29314632e-03	-3.05372431e-01
-7.37294202e+00	8.16377643e-01	2.45544611e-01	-2.76254201e-01
-7.30136006e+00	6.87832462e-01	1.98113486e-01	-2.79183277e-01
-7.22977810e+00	5.29901016e-01	3.38394048e-03	-3.25021702e-01
-7.15819613e+00	4.95747817e-01	-1.34702870e-01	-3.77250310e-01
-7.08661417e+00	5.25655457e-01	-1.74972076e-01	-4.21713062e-01
-7.01503221e+00	5.13951292e-01	-1.04699576e-01	-4.25469886e-01
-6.94345025e+00	4.98653273e-01	-1.27708823e-02	-4.09012570e-01
-6.87186829e+00	5.29783607e-01	-3.00037810e-02	-4.45638683e-01
-6.80028633e+00	5.35812387e-01	-1.50118669e-01	-4.72367547e-01
-6.72870437e+00	4.97887994e-01	-2.13810809e-01	-4.74835211e-01
-6.65712241e+00	5.33230215e-01	-1.14126294e-01	-4.50031193e-01
-6.58554044e+00	6.18417659e-01	-6.67570378e-02	-3.76926537e-01
-6.51395848e+00	5.94772310e-01	-1.26655499e-01	-3.59368259e-01
-6.44237652e+00	4.01167190e-01	-1.88581959e-01	-4.06030516e-01
-6.37079456e+00	2.34489015e-01	-1.63830210e-01	-4.48143095e-01
-6.29921260e+00	1.98792017e-01	-6.23410961e-02	-4.11049561e-01
-6.22763064e+00	2.21478082e-01	2.32845819e-02	-3.09668033e-01
-6.15604868e+00	1.39309254e-01	3.52090916e-02	-2.04818694e-01
-6.08446671e+00	1.69670437e-02	8.09901729e-03	-7.11599026e-02
-6.01288475e+00	-3.76835910e-03	-2.60683630e-02	4.82621020e-03
-5.94130279e+00	8.30434336e-02	-4.56746848e-02	-1.20309686e-01
-5.86972083e+00	1.15313205e-01	2.34860345e-03	-3.86016765e-01
-5.79813887e+00	-1.32767163e-02	9.05795415e-02	-5.41786715e-01
-5.72655691e+00	-1.48779170e-01	9.73816440e-02	-5.55860327e-01
-5.65497495e+00	-1.15885912e-01	1.94057484e-02	-6.20939422e-01
-5.58339298e+00	1.64398919e-01	-7.32078246e-02	-8.12510502e-01
-5.51181102e+00	4.39083976e-01	-1.05009440e-01	-9.36167347e-01
-5.44022906e+00	3.02906167e-01	-5.56227515e-02	-8.35229843e-01
-5.36864710e+00	-1.01287995e-02	1.02064602e-02	-4.85127769e-01
-5.29706514e+00	-2.18778017e-01	6.82775457e-02	3.13497835e-02
-5.22548318e+00	-3.28107039e-01	7.35468962e-02	4.80852762e-01
-5.15390122e+00	-4.25708944e-01	3.92777777e-03	7.29757265e-01
-5.08231926e+00	-5.57638028e-01	-4.11903607e-02	8.15748229e-01
-5.01073729e+00	-6.88105963e-01	-1.58624992e-03	8.36191978e-01
-4.93915533e+00	-7.84909626e-01	6.36077824e-02	8.61188939e-01
-4.86757337e+00	-8.40565444e-01	7.00335416e-02	8.83175516e-01
-4.79599141e+00	-8.67721722e-01	2.92519243e-03	8.86756062e-01
-4.72440945e+00	-8.63294144e-01	-7.44797403e-02	8.64578890e-01
-4.65282749e+00	-8.14458476e-01	-8.89377981e-02	8.28871986e-01
-4.58124553e+00	-7.63962296e-01	-4.26998707e-02	8.07060171e-01
-4.50966356e+00	-7.86847123e-01	-4.51857723e-03	7.85486633e-01
-4.43808160e+00	-8.58787162e-01	-8.68388928e-03	7.46843349e-01
-4.36649964e+00	-8.91116378e-01	-2.99566308e-02	7.18177015e-01
-4.29491768e+00	-8.77522318e-01	-2.95616069e-02	7.26909277e-01
-4.22333572e+00	-8.65872196e-01	-3.60855763e-03	7.47910083e-01
-4.15175376e+00	-8.48996078e-01	1.00931539e-02	7.10203519e-01
-4.08017180e+00	-7.77186764e-01	-6.07278090e-02	5.47377957e-01
-4.00858984e+00	-8.07506265e-01	-1.02943007e-01	7.86948074e-01
-3.93700787e+00	-9.08896394e-01	-6.66261936e-03	9.27631956e-01
-3.86542591e+00	-9.41510155e-01	1.61789183e-02	9.40942523e-01
-3.79384395e+00	-9.59200842e-01	3.19908627e-02	9.41555997e-01
-3.72226199e+00	-9.72732688e-01	4.45242649e-02	9.43043647e-01
-3.65068003e+00	-9.83433652e-01	5.02820612e-02	9.47209000e-01
-3.57909807e+00	-9.89358027e-01	4.56793122e-02	9.51184043e-01
-3.50751611e+00	-9.92411306e-01	3.50203534e-02	9.56553813e-01
-3.43593414e+00	-9.93121749e-01	2.96639331e-02	9.57502621e-01
-3.36435218e+00	-9.91674511e-01	3.17875831e-02	9.55888886e-01
-3.29277022e+00	-9.89621983e-01	3.84844539e-02	9.54619853e-01
-3.22118826e+00	-9.85276998e-01	4.12074545e-02	9.49777925e-01
-3.14960630e+00	-9.80633720e-01	3.45355138e-02	9.46881507e-01
-3.07802434e+00	-9.76439898e-01	2.78332279e-02	9.41495247e-01
-3.00644238e+00	-9.67309674e-01	2.49666654e-02	9.31015841e-01
-2.93486042e+00	-9.56806286e-01	2.15158453e-02	9.19436894e-01
-2.86327845e+00	-9.41344486e-01	1.66166600e-02	9.01685008e-01
-2.79169649e+00	-9.26473178e-01	1.28422188e-02	8.87806863e-01
-2.72011453e+00	-9.13227875e-01	1.07033570e-02	8.74610495e-01
-2.64853257e+00	-8.94966558e-01	8.59708099e-03	8.60087028e-01
-2.57695061e+00	-8.79874136e-01	9.37856660e-03	8.50783189e-01
-2.50536865e+00	-8.59503415e-01	1.25020482e-02	8.34465348e-01
-2.43378669e+00	-8.40165956e-01	1.61875374e-02	8.20209922e-01
-2.36220472e+00	-8.23351924e-01	2.08957041e-02	8.07036284e-01
-2.29062276e+00	-7.99476586e-01	2.59882978e-02	7.89295110e-01
-2.21904080e+00	-7.80330773e-01	3.11471880e-02	7.76778453e-01
-2.14745884e+00	-7.58676417e-01	3.58069278e-02	7.58190919e-01
-2.07587688e+00	-7.37357212e-01	3.86820743e-02	7.39147351e-01
-2.00429492e+00	-7.21268919e-01	3.99366604e-02	7.22666904e-01
-1.93271296e+00	-6.95368927e-01	4.06453463e-02	6.99768787e-01
-1.86113099e+00	-6.75039503e-01	4.39375777e-02	6.88026411e-01
-1.78954903e+00	-6.49050099e-01	4.80419413e-02	6.70343145e-01
-1.71796707e+00	-6.20169525e-01	4.88405142e-02	6.45120106e-01
-1.64638511e+00	-5.98152657e-01	4.83116791e-02	6.21650565e-01
-1.57480315e+00	-5.68400168e-01	4.87333925e-02	5.93240725e-01
-1.50322119e+00	-5.45002484e-01	5.07867398e-02	5.73896297e-01
-1.43163923e+00	-5.19488597e-01	5.31899943e-02	5.53546197e-01
-1.36005727e+00	-4.89010924e-01	5.41032304e-02	5.29636496e-01
-1.28847530e+00	-4.66373717e-01	5.33147039e-02	5.11301572e-01
-1.21689334e+00	-4.38350347e-01	5.07251879e-02	4.84984591e-01
-1.14531138e+00	-4.14628179e-01	4.81183514e-02	4.61221564e-01
-1.07372942e+00	-3.96019564e-01	4.56343155e-02	4.38305656e-01
-1.00214746e+00	-3.71197005e-01	4.03087315e-02	4.04662816e-01
-9.30565497e-01	-3.52225218e-01	3.40490237e-02	3.77849640e-01
-8.58983536e-01	-3.25288639e-01	2.87067596e-02	3.47960690e-01
-7.87401575e-01	-2.99817611e-01	2.42531765e-02	3.20206081e-01
-7.15819613e-01	-2.78873972e-01	2.01216954e-02	2.94048548e-01
-6.44237652e-01	-2.50092724e-01	1.58190598e-02	2.59326958e-01
-5.72655691e-01	-2.24701166e-01	1.26124941e-02	2.31913889e-01
-5.01073729e-01	-1.99424263e-01	9.24650703e-03	2.07849271e-01
-4.29491768e-01	-1.74019568e-01	3.46896518e-03	1.78273665e-01
-3.57909807e-01	-1.54681328e-01	-1.65528878e-03	1.47095682e-01
-2.86327845e-01	-1.30692367e-01	-4.95960655e-03	1.13684146e-01
-2.14745884e-01	-1.07025563e-01	-1.01385214e-02	8.60553085e-02
-1.43163923e-01	-1.02118893e-01	-4.20393385e-02	5.11668372e-02
-7.15819613e-02	-7.76172315e-02	-2.41256629e-01	-3.46395148e-01
0.00000000e+00	NaN	NaN	NaN
7.15819613e-02	7.76172315e-02	2.41256629e-01	3.46395148e-01
1.43163923e-01	1.02118893e-01	4.20393385e-02	-5.11668372e-02
2.14745884e-01	1.07025563e-01	1.01385214e-02	-8.60553085e-02
2.86327845e-01	1.30692367e-01	4.95960655e-03	-1.13684146e-01
3.57909807e-01	1.54681328e-01	1.65528878e-03	-1.47095682e-01
4.29491768e-01	1.74019568e-01	-3.46896518e-03	-1.78273665e-01
5.01073729e-01	1.99424263e-01	-9.24650703e-03	-2.07849271e-01
5.72655691e-01	2.24701166e-01	-1.26124941e-02	-2.31913889e-01
6.44237652e-01	2.50092724e-01	-1.58190598e-02	-2.59326958e-01
7.15819613e-01	2.78873972e-01	-2.01216954e-02	-2.94048548e-01
7.87401575e-01	2.99817611e-01	-2.42531765e-02	-3.20206081e-01
8.58983536e-01	3.25288639e-01	-2.87067596e-02	-3.47960690e-01
9.30565497e-01	3.52225218e-01	-3.40490237e-02	-3.77849640e-01
1.00214746e+00	3.71197005e-01	-4.03087315e-02	-4.04662816e-01
1.07372942e+00	3.96019564e-01	-4.56343155e-02	-4.38305656e-01
1.14531138e+00	4.14628179e-01	-4.81183514e-02	-4.61221564e-01
1.21689334e+00	4.38350347e-01	-5.07251879e-02	-4.84984591e-01
1.28847530e+00	4.66373717e-01	-5.33147039e-02	-5.11301572e-01
1.36005727e+00	4.89010924e-01	-5.41032304e-02	-5.29636496e-01
1.43163923e+00	5.19488597e-01	-5.31899943e-02	-5.53546197e-01
1.50322119e+00	5.45002484e-01	-5.07867398e-02	-5.73896297e-01
1.57480315e+00	5.68400168e-01	-4.87333925e-02	-5.93240725e-01
1.64638511e+00	5.98152657e-01	-4.83116791e-02	-6.21650565e-01
1.71796707e+00	6.20169525e-01	-4.88405142e-02	-6.45120106e-01
1.78954903e+00	6.49050099e-01	-4.80419413e-02	-6.70343145e-01
1.86113099e+00	6.75039503e-01	-4.39375777e-02	-6.88026411e-01
1.93271296e+00	6.95368927e-01	-4.06453463e-02	-6.99768787e-01
2.00429492e+00	7.21268919e-01	-3.99366604e-02	-7.22666904e-01
2.07587688e+00	7.37357212e-01	-3.86820743e-02	-7.39147351e-01
2.14745884e+00	7.58676417e-01	-3.58069278e-02	-7.58190919e-01
2.21904080e+00	7.80330773e-01	-3.11471880e-02	-7.76778453e-01
2.29062276e+00	7.99476586e-01	-2.59882978e-02	-7.89295110e-01
2.36220472e+00	8.23351924e-01	-2.08957041e-02	-8.07036284e-01
2.43378669e+00	8.40165956e-01	-1.61875374e-02	-8.20209922e-01
2.50536865e+00	8.59503415e-01	-1.25020482e-02	-8.34465348e-01
2.57695061e+00	8.79874136e-01	-9.37856660e-03	-8.50783189e-01
2.64853257e+00	8.94966558e-01	-8.59708099e-03	-8.60087028e-01
2.72011453e+00	9.13227875e-01	-1.07033570e-02	-8.74610495e-01
2.79169649e+00	9.26473178e-01	-1.28422188e-02	-8.87806863e-01
2.86327845e+00	9.41344486e-01	-1.66166600e-02	-9.01685008e-01
2.93486042e+00	9.56806286e-01	-2.15158453e-02	-9.19436894e-01
3.00644238e+00	9.67309674e-01	-2.49666654e-02	-9.31015841e-01
3.07802434e+00	9.76439898e-01	-2.78332279e-02	-9.41495247e-01
3.14960630e+00	9.80633720e-01	-3.45355138e-02	-9.46881507e-01
3.22118826e+00	9.85276998e-01	-4.12074545e-02	-9.49777925e-01
3.29277022e+00	9.89621983e-01	-3.84844539e-02	-9.54619853e-01
3.36435218e+00	9.91674511e-01	-3.17875831e-02	-9.55888886e-01
3.43593414e+00	9.93121749e-01	-2.96639331e-02	-9.57502621e-01
3.50751611e+00	9.92411306e-01	-3.50203534e-02	-9.56553813e-01
3.57909807e+00	9.89358027e-01	-4.56793122e-02	-9.51184043e-01
3.65068003e+00	9.83433652e-01	-5.02820612e-02	-9.47209000e-01
3.72226199e+00	9.72732688e-01	-4.45242649e-02	-9.43043647e-01
3.79384395e+00	9.59200842e-01	-3.19908627e-02	-9.41555997e-01
3.86542591e+00	9.41510155e-01	-1.61789183e-02	-9.40942523e-01
3.93700787e+00	9.08896394e-01	6.66261936e-03	-9.27631956e-01
4.00858984e+00	8.07506265e-01	1.02943007e-01	-7.86948074e-01
4.08017180e+00	7.77186764e-01	6.07278090e-02	-5.47377957e-01
4.15175376e+00	8.48996078e-01	-1.00931539e-02	-7.10203519e-01
4.22333572e+00	8.65872196e-01	3.60855763e-03	-7.47910083e-01
4.29491768e+00	8.77522318e-01	2.95616069e-02	-7.26909277e-01
4.36649964e+00	8.91116378e-01	2.99566308e-02	-7.18177015e-01
4.43808160e+00	8.58787162e-01	8.68388928e-03	-7.46843349e-01
4.50966356e+00	7.86847123e-01	4.51857723e-03	-7.85486633e-01
4.58124553e+00	7.63962296e-01	4.26998707e-02	-8.07060171e-01
4.65282749e+00	8.14458476e-01	8.89377981e-02	-8.28871986e-01
4.72440945e+00	8.63294144e-01	7.44797403e-02	-8.64578890e-01
4.79599141e+00	8.67721722e-01	-2.92519243e-03	-8.86756062e-01
4.86757337e+00	8.40565444e-01	-7.00335416e-02	-8.83175516e-01
4.93915533e+00	7.84909626e-01	-6.36077824e-02	-8.61188939e-01
5.01073729e+00	6.88105963e-01	1.58624992e-03	-8.36191978e-01
5.08231926e+00	5.57638028e-01	4.11903607e-02	-8.15748229e-01
5.15390122e+00	4.25708944e-01	-3.92777777e-03	-7.29757265e-01
5.22548318e+00	3.28107039e-01	-7.35468962e-02	-4.80852762e-01
5.29706514e+00	2.18778017e-01	-6.82775457e-02	-3.13497835e-02
5.36864710e+00	1.01287995e-02	-1.02064602e-02	4.85127769e-01
5.44022906e+00	-3.02906167e-01	5.56227515e-02	8.35229843e-01
5.51181102e+00	-4.39083976e-01	1.05009440e-01	9.36167347e-01
5.58339298e+00	-1.64398919e-01	7.32078246e-02	8.12510502e-01
5.65497495e+00	1.15885912e-01	-1.94057484e-02	6.20939422e-01
5.72655691e+00	1.48779170e-01	-9.73816440e-02	5.55860327e-01
5.79813887e+00	1.32767163e-02	-9.05795415e-02	5.41786715e-01
5.86972083e+00	-1.15313205e-01	-2.34860345e-03	3.86016765e-01
5.94130279e+00	-8.30434336e-02	4.56746848e-02	1.20309686e-01
6.01288475e+00	3.76835910e-03	2.60683630e-02	-4.82621020e-03
6.08446671e+00	-1.69670437e-02	-8.09901729e-03	7.11599026e-02
6.15604868e+00	-1.39309254e-01	-3.52090916e-02	2.04818694e-01
6.22763064e+00	-2.21478082e-01	-2.32845819e-02	3.09668033e-01
6.29921260e+00	-1.98792017e-01	6.23410961e-02	4.11049561e-01
6.37079456e+00	-2.34489015e-01	1.63830210e-01	4.48143095e-01
6.44237652e+00	-4.01167190e-01	1.88581959e-01	4.06030516e-01
6.51395848e+00	-5.94772310e-01	1.26655499e-01	3.59368259e-01
6.58554044e+00	-6.18417659e-01	6.67570378e-02	3.76926537e-01
6.65712241e+00	-5.33230215e-01	1.14126294e-01	4.50031193e-01
6.72870437e+00	-4.97887994e-01	2.13810809e-01	4.74835211e-01
6.80028633e+00	-5.35812387e-01	1.50118669e-01	4.72367547e-01
6.87186829e+00	-5.29783607e-01	3.00037810e-02	4.45638683e-01
6.94345025e+00	-4.98653273e-01	1.27708823e-02	4.09012570e-01
7.01503221e+00	-5.13951292e-01	1.04699576e-01	4.25469886e-01
7.08661417e+00	-5.25655457e-01	1.74972076e-01	4.21713062e-01
7.15819613e+00	-4.95747817e-01	1.34702870e-01	3.77250310e-01
7.22977810e+00	-5.29901016e-01	-3.38394048e-03	3.25021702e-01
7.30136006e+00	-6.87832462e-01	-1.98113486e-01	2.79183277e-01
7.37294202e+00	-8.16377643e-01	-2.45544611e-01	2.76254201e-01
7.44452398e+00	-8.69520466e-01	-4.29314632e-03	3.05372431e-01
7.51610594e+00	-8.99577427e-01	2.04067679e-01	3.33238568e-01
7.58768790e+00	-7.70371993e-01	1.81554200e-01	3.47418292e-01
7.65926986e+00	-5.77620813e-01	-3.60807723e-03	3.57563187e-01
7.73085183e+00	-5.57096000e-01	-7.02912006e-02	4.03544989e-01
7.80243379e+00	-6.85069509e-01	5.59543648e-02	3.34432578e-01
7.87401575e+00	-8.14269690e-01	1.24002344e-01	9.91887695e-02
7.94559771e+00	-8.61006034e-01	4.09215178e-02	-5.18976501e-02
8.01717967e+00	-8.13808583e-01	-1.31714228e-01	6.75268185e-02
8.08876163e+00	-7.12380673e-01	-1.09022937e-01	3.20726015e-01
8.16034359e+00	-7.46584736e-01	5.09761959e-02	4.61190955e-01
8.23192555e+00	-7.93411597e-01	9.60697730e-02	4.69333874e-01
8.30350752e+00	-8.17989836e-01	8.56342065e-02	4.32568833e-01
8.37508948e+00	-8.71291603e-01	6.02124195e-02	4.70398211e-01
8.44667144e+00	-9.07206195e-01	3.87426801e-02	6.20731387e-01
8.51825340e+00	-8.89863920e-01	1.29187216e-02	6.89796307e-01
8.58983536e+00	-8.07231484e-01	-3.48341414e-02	6.08488468e-01
8.66141732e+00	-6.54762361e-01	-4.11551032e-02	4.06328316e-01
8.73299928e+00	-4.20055992e-01	7.17872448e-02	1.12958592e-01
8.80458125e+00	-8.43670223e-03	1.59502825e-01	-4.67633381e-01
8.87616321e+00	2.56649490e-01	1.10720919e-01	-7.78507965e-01
8.94774517e+00	1.83073171e-01	1.40641827e-02	-5.97500915e-01
9.01932713e+00	8.48318555e-02	-7.46720584e-02	-5.25328934e-01
9.09090909e+00	-1.97838255e-01	-9.10350026e-02	-6.48075201e-01
9.16249105e+00	-4.79940549e-01	-2.19283192e-02	-7.82312110e-01
9.23407301e+00	-5.80934991e-01	4.02190945e-02	-8.45410654e-01
9.30565497e+00	-6.26596761e-01	1.07401850e-01	-8.55335664e-01
9.37723694e+00	-6.84833554e-01	1.62522053e-01	-8.50146906e-01
9.44881890e+00	-6.04905917e-01	5.65885826e-02	-8.22234456e-01
9.52040086e+00	-1.35515081e-01	-1.59779438e-02	-8.35633452e-01
9.59198282e+00	-1.64851216e-01	4.43082991e-02	-7.80944839e-01
9.66356478e+00	-4.88893229e-01	1.19992916e-01	-6.46204267e-01
9.73514674e+00	-6.54502995e-01	1.45349207e-01	-5.96932224e-01
9.80672870e+00	-5.09592829e-01	-3.95429700e-05	-6.53535455e-01
9.87831067e+00	3.57133699e-02	-1.72762020e-01	-7.44917881e-01
9.94989263e+00	2.39190208e-01	-1.52862232e-01	-7.85078419e-01
1.00214746e+01	-3.90694688e-01	-9.75703424e-02	-7.52387779e-01
1.00930565e+01	-7.59489773e-01	-1.50239352e-01	-6.00398438e-01
1.01646385e+01	-8.07230603e-01	-3.46630639e-01	-2.13475232e-01
1.02362205e+01	-8.25107873e-01	-5.32852737e-01	5.10435510e-01
1.03078024e+01	-6.75354947e-01	1.57419189e-02	6.41611968e-01
1.03793844e+01	-2.40344940e-01	2.17359088e-02	7.05781664e-01
1.04509664e+01	9.77420105e-02	-8.42066332e-01	4.40074779e-01
1.05225483e+01	-5.92956204e-02	-2.43998916e-01	2.24110162e-01
1.05941303e+01	-2.75665243e-01	1.30030123e-01	5.75023260e-01
1.06657122e+01	-2.70534856e-01	-1.67001940e-01	4.36327038e-01
1.07372942e+01	-3.82999621e-01	-4.14342380e-01	3.16404323e-01
1.08088762e+01	-7.18145186e-01	-7.40711128e-01	6.39345356e-01
1.08804581e+01	-7.45259276e-01	-9.58302968e-01	8.53799305e-01
1.09520401e+01	-7.02680685e-01	-9.26257425e-01	8.30371239e-01
1.10236220e+01	-6.51181871e-01	-6.26174178e-01	7.54299248e-01
1.10952040e+01	-6.17248680e-01	5.44497364e-01	6.78459855e-01
1.11667860e+01	-5.84446355e-01	7.70398079e-01	1.11748698e-01
1.12383679e+01	-5.98046131e-01	5.16883673e-01	-2.84961417e-01
1.13099499e+01	-3.44452719e-01	2.74371715e-02	-3.69023631e-01
1.13815319e+01	7.73164021e-01	-4.60108522e-01	-1.87288854e-01
1.14531138e+01	5.92797428e-01	-4.60281283e-01	2.58747576e-01
1.15246958e+01	-2.45751757e-02	1.68521016e-02	6.02474461e-01
1.15962777e+01	4.64602832e-01	5.19858260e-01	5.66106487e-01
1.16678597e+01	8.99392287e-01	4.46005738e-01	5.95919249e-01
1.17394417e+01	4.96994920e-01	8.63525463e-02	5.68861935e-01
1.18110236e+01	2.09210702e-01	-8.90678811e-02	2.81471843e-01
1.18826056e+01	-1.67984237e-02	-5.39332394e-02	2.17327390e-01
1.19541875e+01	-4.55543380e-01	-9.94226840e-02	3.26112507e-01
1.20257695e+01	-5.04239692e-01	-2.09237951e-01	2.97552248e-01
1.20973515e+01	-4.42565325e-01	-2.55217040e-01	1.38827600e-01
1.21689334e+01	-2.80073686e-01	-1.56639749e-01	3.55742115e-01
1.22405154e+01	8.30030206e-02	1.07829243e-02	8.80947993e-01
1.23120974e+01	3.56657629e-01	5.94104328e-02	9.89657406e-01
1.23836793e+01	3.94798166e-01	-4.83381629e-02	9.41730479e-01
1.24552613e+01	2.52967549e-01	-1.70385424e-01	9.33611446e-01
1.25268432e+01	6.43118841e-02	-1.60074760e-01	7.45712843e-01
1.25984252e+01	-6.66124663e-02	-5.97300792e-02	3.60816032e-01
1.26700072e+01	-3.87170982e-02	1.11711201e-02	2.20043603e-01
1.27415891e+01	9.06044290e-02	1.68888946e-02	4.71817611e-01
1.28131711e+01	1.83000316e-01	-1.31354488e-02	7.92653283e-01
1.28847530e+01	2.26253910e-01	-3.29687873e-02	9.16041807e-01
1.29563350e+01	2.21664971e-01	-1.63525420e-02	8.52282821e-01
1.30279170e+01	1.49420689e-01	3.15812919e-02	6.64618365e-01
1.30994989e+01	1.00002526e-01	1.00046150e-01	3.02561898e-01
1.31710809e+01	5.59179969e-02	1.45165540e-01	-1.20675323e-01
1.32426628e+01	-3.41350380e-02	1.48232101e-01	-1.23986448e-01
1.33142448e+01	-8.60416721e-02	1.35099137e-01	8.28825710e-03
1.33858268e+01	-3.28724305e-02	1.07810491e-01	-1.37586754e-01
1.34574087e+01	1.23303595e-01	6.54245014e-02	-5.55789308e-01
1.35289907e+01	2.70631357e-01	4.45843227e-03	-6.09447323e-01
1.36005727e+01	2.81231977e-01	1.95917521e-02	-2.48467546e-01
1.36721546e+01	1.61483169e-01	1.59612274e-01	-9.06470902e-03
1.37437366e+01	8.50204956e-02	2.92952107e-01	-9.56917928e-02
1.38153185e+01	1.41821653e-01	3.14147550e-01	-1.04061461e-01
1.38869005e+01	2.69008454e-01	2.75613558e-01	4.06389342e-02
1.39584825e+01	3.26588473e-01	3.25718613e-01	-2.00665952e-01
1.40300644e+01	1.37276725e-01	3.79742071e-01	-3.59575014e-01
1.41016464e+01	-7.75839368e-02	1.92066346e-01	8.18641423e-01
1.41732283e+01	-5.54743733e-02	-5.81847266e-02	9.18195845e-01
1.42448103e+01	2.45544716e-01	-1.49480378e-01	5.05200265e-01
1.43163923e+01	4.28509980e-01	-1.42379228e-01	1.45164578e-01
1.43879742e+01	3.63245284e-01	-8.26153178e-02	-3.58753869e-01
1.44595562e+01	1.40815018e-01	-2.06126273e-02	-4.38739329e-01
1.45311382e+01	-9.11041842e-02	-1.00746910e-01	-6.97349754e-01
1.46027201e+01	4.25108484e-02	-3.37384279e-01	-7.20925887e-01
1.46743021e+01	3.29319786e-01	-4.63511777e-01	-5.75850757e-01
1.47458840e+01	-8.83531120e-02	-3.00319030e-01	-7.40449671e-01
1.48174660e+01	-6.68288108e-01	-1.63085705e-02	-8.05496844e-01
1.48890480e+01	-8.46070442e-01	1.40280575e-01	-7.65270977e-01
1.49606299e+01	2.94922992e-01	2.05246040e-01	-9.08433524e-01
1.50322119e+01	7.65590812e-01	2.43243459e-01	1.15051393e-01
1.51037938e+01	3.58618598e-01	2.05587310e-01	7.99095210e-01
1.51753758e+01	1.63424668e-01	-1.13921260e-01	6.84415576e-01
1.52469578e+01	1.32452978e-01	-3.93694830e-01	4.42445274e-01
1.53185397e+01	2.08638952e-01	5.62394765e-01	7.50123226e-01
1.53901217e+01	1.04612544e-01	8.02118521e-01	8.58359711e-01
1.54617037e+01	-9.26706132e-02	2.72831019e-01	8.29593194e-01
1.55332856e+01	-1.80740168e-01	-1.46737074e-01	-6.94564431e-01
1.56048676e+01	-1.24845207e-02	-2.10519016e-01	-7.40224976e-01
1.56764495e+01	4.81582557e-01	-2.06646889e-01	-3.89093015e-01
1.57480315e+01	4.23494767e-02	3.33396185e-01	-4.03797507e-01
1.58196135e+01	-4.18911492e-01	4.72451467e-01	-7.42173666e-01
1.58911954e+01	-4.55501659e-01	1.63608174e-01	-6.54076777e-02
1.59627774e+01	-4.97600237e-01	-6.99758656e-02	1.48161751e-01
1.60343593e+01	-8.03071550e-01	-3.04120063e-01	5.54440394e-01
1.61059413e+01	-8.04800633e-01	-6.76123556e-01	8.16488346e-01
1.61775233e+01	-3.91532520e-01	-8.54030527e-01	7.12691186e-01
1.62491052e+01	-1.38767012e-01	-7.85713726e-02	-1.11072739e-03
1.63206872e+01	-1.59320593e-01	-7.82584951e-01	-8.51238592e-01
1.63922691e+01	-3.51381606e-01	-5.66157106e-01	-9.65164139e-01
1.64638511e+01	-6.22852631e-01	1.75930871e-01	-7.45018888e-01
1.65354331e+01	-7.53865904e-01	7.25383279e-01	-1.00120983e-01
1.66070150e+01	-7.14406202e-01	6.07187027e-01	-5.20883127e-03
1.66785970e+01	-5.77426485e-01	1.83928805e-01	-3.35825217e-01
1.67501790e+01	-2.65859591e-01	-1.99429654e-01	-4.87219902e-01
1.68217609e+01	1.29581782e-01	1.18729319e-01	-3.45456335e-01
1.68933429e+01	3.67827585e-02	7.07478914e-01	5.92215103e-02
1.69649248e+01	-2.58315823e-01	8.97932554e-01	2.59414992e-01
1.70365068e+01	-3.90158333e-01	8.55623648e-01	3.83922950e-02
1.71080888e+01	-3.35024166e-01	7.89446001e-01	-2.53422650e-01
1.71796707e+01	-1.81547403e-01	7.48276661e-01	-4.74325114e-01
1.72512527e+01	-1.16112537e-01	4.45540496e-01	-5.62200250e-01
1.73228346e+01	-9.06562970e-02	5.42926817e-01	-4.99561265e-01
1.73944166e+01	1.70504529e-01	4.90525050e-01	-4.82947594e-01
1.74659986e+01	4.98667532e-01	4.44336129e-01	-4.38361218e-01
1.75375805e+01	5.88503664e-01	4.55949742e-01	-3.97345473e-01
1.76091625e+01	4.98969317e-01	1.16430286e-01	-4.24210631e-01
1.76807445e+01	3.51686530e-01	-3.74403712e-01	-1.52274831e-01
1.77523264e+01	3.68865031e-01	-3.72805585e-01	-1.69569061e-03
1.78239084e+01	6.20849299e-01	8.30672586e-02	-1.01786148e-01
1.78954903e+01	6.58037108e-01	5.64415827e-01	-1.24103999e-01
1.79670723e+01	6.04276625e-01	6.42990083e-01	-4.94898554e-01
1.80386543e+01	6.63867133e-01	3.92339797e-01	-6.58555736e-01
1.81102362e+01	7.66369148e-01	1.66744953e-01	-4.13989870e-01
1.81818182e+01	6.99009437e-01	-5.33095349e-02	-1.48272159e-01
1.82534001e+01	3.77250759e-01	-3.88430974e-01	4.10681612e-01
1.83249821e+01	-1.12964018e-01	-9.21460489e-01	8.57490734e-01
1.83965641e+01	-5.09773149e-01	5.33796703e-01	-5.66851261e-01
1.84681460e+01	-3.31735696e-01	8.68071019e-01	-8.77550173e-01
1.85397280e+01	3.22452574e-01	-1.51398928e-01	-9.17991293e-01
1.86113099e+01	7.52971283e-01	-4.53599701e-02	-6.48857003e-01
1.86828919e+01	8.96528847e-01	3.35648876e-01	-5.39903163e-01
1.87544739e+01	9.02704587e-01	7.46204661e-01	-7.92945659e-01
1.88260558e+01	9.65907477e-01	9.11472078e-02	-9.61157130e-01
1.88976378e+01	-5.20518198e-01	1.86139797e-01	-6.56631299e-01
1.89692198e+01	-7.61228143e-01	5.27626005e-01	-8.28643751e-01
1.90408017e+01	-4.75720025e-01	3.33047843e-01	-7.70167870e-01
1.91123837e+01	6.49561324e-01	2.93215612e-01	-3.11044190e-01
1.91839656e+01	7.82787315e-01	-7.71085393e-02	-3.65576574e-01
1.92555476e+01	3.85733281e-01	-1.16952323e-01	2.19070942e-01
1.93271296e+01	-6.15186069e-01	3.99064418e-01	9.60084427e-01
1.93987115e+01	-7.34189778e-01	9.97328408e-01	9.79304289e-01
1.94702935e+01	-6.15094518e-01	8.44087270e-01	6.71648526e-01
1.95418754e+01	-7.06076008e-01	2.17706695e-01	-6.63049502e-01
1.96134574e+01	-4.42464832e-01	-6.11850738e-02	3.68668844e-02
1.96850394e+01	-3.17766872e-01	8.84921360e-02	7.87822350e-01
1.97566213e+01	-9.60296146e-02	9.43828586e-01	-2.98041571e-01
1.98282033e+01	1.11345225e-01	8.49630711e-01	-5.77955471e-01
1.98997853e+01	-2.83664913e-01	6.87957445e-01	2.43705088e-01
1.99713672e+01	-5.26060444e-01	-8.99332224e-01	-8.96967157e-01
2.00429492e+01	9.90410425e-02	-9.49139390e-01	-9.88701774e-01
2.01145311e+01	2.81696978e-01	-9.07589528e-01	-9.98246448e-01
2.01861131e+01	2.11606206e-01	-6.99801759e-01	1.02246358e-01
2.02576951e+01	5.73211809e-02	-2.10292966e-01	8.46913367e-01
2.03292770e+01	4.63117335e-02	5.73577729e-02	-9.24549816e-02
2.04008590e+01	-3.25540221e-02	-3.51550194e-01	-8.50355046e-01
2.04724409e+01	-4.79560072e-01	-6.66484248e-01	-7.19311997e-01
2.05440229e+01	-3.69126295e-01	-2.17871918e-01	2.72598072e-01
2.06156049e+01	8.17494664e-02	4.61400921e-01	7.69703416e-01
2.06871868e+01	1.38914764e-02	6.35483869e-01	4.79964523e-01
2.07587688e+01	2.62223991e-01	8.69984759e-01	-8.07583325e-02
2.08303508e+01	6.52659248e-01	8.03795862e-01	2.50451475e-01
2.09019327e+01	8.38264457e-01	6.74762129e-02	6.17830267e-01
2.09735147e+01	6.86928629e-01	-1.18649079e-01	7.09321359e-01
2.10450966e+01	9.93325464e-02	-1.51320139e-01	4.03966190e-01
2.11166786e+01	1.42407182e-01	-8.59936549e-02	-2.09118499e-01
2.11882606e+01	3.30267146e-01	8.19067701e-02	-3.51074190e-01
2.12598425e+01	3.19904807e-01	-3.92637945e-02	-1.71831110e-01
2.13314245e+01	2.12119154e-01	-3.24649005e-01	-3.99235986e-02
2.14030064e+01	7.43146424e-02	-4.26134833e-01	-8.63942371e-03
2.14745884e+01	-6.21484738e-02	-3.41835729e-01	2.46258195e-01
2.15461704e+01	-1.33965912e-01	-9.15676554e-02	2.28808973e-01
2.16177523e+01	-1.01429599e-01	8.35045177e-02	-2.19568053e-01
2.16893343e+01	5.78222354e-01	-1.73708354e-03	-5.09977985e-01
2.17609162e+01	9.40323593e-01	-2.24093445e-01	-7.28779897e-01
2.18324982e+01	8.45527413e-01	-4.75973120e-01	-4.51679241e-01
2.19040802e+01	6.39480497e-01	-4.06629261e-01	-2.43890779e-01
2.19756621e+01	4.87082738e-01	6.49845895e-02	1.09469771e-02
2.20472441e+01	5.22118610e-01	1.76732212e-01	3.91342690e-01
2.21188261e+01	2.51446599e-01	1.92554073e-04	4.87599243e-01
2.21904080e+01	1.53093919e-01	-2.34738395e-01	-5.26773019e-01
2.22619900e+01	1.35209078e-01	-1.79063115e-01	2.44476834e-01
2.23335719e+01	2.47427108e-01	-1.54136799e-01	3.90279320e-01
2.24051539e+01	1.34397387e-01	-8.36855884e-02	-3.38449405e-01
2.24767359e+01	-3.26566157e-01	-3.08993579e-02	-3.52190836e-01
2.25483178e+01	-4.09684464e-01	-3.54660050e-01	-4.32813932e-02
2.26198998e+01	-1.80343975e-01	-7.07248528e-01	-3.04686768e-01
2.26914817e+01	4.48461774e-01	-4.01238305e-01	-7.40078875e-01
2.27630637e+01	7.88449305e-01	2.83829935e-01	-6.61111926e-01
2.28346457e+01	5.53934552e-01	5.24706687e-01	-2.89898116e-01
2.29062276e+01	-3.57408381e-01	5.24809990e-01	2.87698611e-01
2.29778096e+01	-7.42524098e-01	2.62907580e-01	6.68330438e-02
2.30493916e+01	-6.19735516e-01	3.50356064e-01	-8.16609278e-01
2.31209735e+01	7.98234396e-02	3.73171127e-01	-4.45543121e-01
2.31925555e+01	3.37546487e-01	-1.45153704e-02	1.15453535e-01
2.32641374e+01	1.15625892e-01	-1.14589056e-01	5.09997572e-01
2.33357194e+01	-1.04984087e-01	1.22410286e-01	5.56978691e-01
2.34073014e+01	-2.73453150e-01	4.60638024e-01	2.67897566e-01
2.34788833e+01	-1.64964063e-01	5.48270723e-01	8.95430750e-01
2.35504653e+01	1.65781572e-01	1.95406142e-01	5.91371371e-01
2.36220472e+01	4.37083606e-01	6.09664224e-02	6.07595737e-01
2.36936292e+01	6.17386463e-01	4.43330151e-01	8.24384812e-01
2.37652112e+01	4.76764787e-01	5.65852863e-01	9.03417267e-01
2.38367931e+01	1.72321995e-01	-3.86076340e-02	8.55327875e-01
2.39083751e+01	1.03288062e-01	-9.81896104e-01	6.32518505e-01
2.39799571e+01	2.84804277e-01	-9.07586036e-01	3.12309767e-01
2.40515390e+01	4.49890372e-01	-9.54882185e-01	-1.68152836e-02
2.41231210e+01	5.80461711e-01	-4.34465300e-01	-3.40504679e-01
2.41947029e+01	7.91835692e-01	-4.58527841e-01	-5.09931899e-01
2.42662849e+01	4.23272035e-01	-6.69694524e-01	-4.91690484e-01
2.43378669e+01	-7.64688568e-02	1.17670117e-01	1.16412131e-01
2.44094488e+01	7.03820736e-01	6.82871727e-01	5.83445523e-01
2.44810308e+01	9.33093772e-01	1.95003851e-01	7.51337797e-01
2.45526127e+01	9.92451986e-01	-2.69194118e-01	6.66412828e-01
2.46241947e+01	7.65182915e-01	-5.02700432e-01	-9.09631759e-01
2.46957767e+01	6.38928101e-02	-3.46414260e-01	-9.63214531e-02
2.47673586e+01	-5.07787304e-01	-2.64316519e-01	-4.69868254e-01
2.48389406e+01	-2.94182836e-01	-1.71632945e-01	-6.49407590e-01
2.49105225e+01	3.23463345e-01	1.65018786e-01	2.41118197e-01
2.49821045e+01	7.13842480e-01	-1.25005510e-01	5.47199412e-01
2.50536865e+01	7.31973655e-01	-5.49112065e-01	2.73149372e-01
2.51252684e+01	5.98941606e-01	-6.36391019e-01	-8.88808931e-01
2.51968504e+01	4.40044746e-01	-3.63064888e-01	-3.30703338e-01
2.52684324e+01	7.85314294e-02	5.53789242e-01	-5.40937522e-01
2.53400143e+01	-3.38133882e-01	-9.26316002e-01	-8.08343361e-01
2.54115963e+01	-3.43625064e-01	-5.94692929e-01	-4.54259902e-01
2.54831782e+01	5.46113720e-01	1.78087601e-01	-1.76473729e-01
2.55547602e+01	7.04241927e-01	6.75045143e-01	-2.19298485e-01
2.56263422e+01	3.89923974e-01	4.10621979e-02	-4.65286824e-01
2.56979241e+01	-4.53210352e-01	2.73068660e-01	-5.09398913e-01
2.57695061e+01	-8.93198531e-01	-9.82305157e-01	-5.23296540e-01
2.58410880e+01	-5.91768988e-01	-9.39631282e-01	-5.85549128e-01
2.59126700e+01	-3.52365992e-02	-9.73654222e-01	-1.68463833e-01
2.59842520e+01	-4.16435543e-01	-7.74777051e-01	3.39094974e-01
2.60558339e+01	-9.70167382e-01	-4.30218100e-01	6.32606645e-01
2.61274159e+01	-4.68432359e-01	-5.54874543e-01	9.80665491e-01
2.61989979e+01	3.14886699e-01	-6.83389923e-01	9.73510899e-02
2.62705798e+01	7.89551456e-01	-6.83405004e-01	-7.91601197e-01
2.63421618e+01	5.57276353e-01	-7.20404844e-01	-9.47017011e-01
2.64137437e+01	2.13636375e-01	-2.70089947e-01	-5.17856336e-01
2.64853257e+01	-5.70528844e-01	2.17944427e-01	4.35996317e-01
2.65569077e+01	-8.53381332e-01	-5.88607027e-01	7.90138740e-01
2.66284896e+01	-3.43147751e-01	-8.23254324e-01	8.47862378e-01
2.67000716e+01	1.45629906e-01	-2.45222395e-01	7.16541574e-01
2.67716535e+01	6.55712431e-01	-6.58430205e-02	5.15146169e-01
2.68432355e+01	6.13229386e-01	-8.74379726e-01	4.07320518e-01
2.69148175e+01	-1.18265736e-01	-6.49134921e-01	2.98523277e-01
2.69863994e+01	-9.94284257e-01	1.36514775e-03	2.07011291e-01
2.70579814e+01	-5.05707632e-01	2.08120368e-02	8.55160359e-02
2.71295634e+01	-1.39471696e-01	-4.08915986e-01	-5.38203965e-02
2.72011453e+01	-1.49581214e-01	-3.68766642e-02	1.78066318e-01
2.72727273e+01	-2.77164000e-01	4.64439225e-01	5.98708987e-02
2.73443092e+01	-2.64232334e-01	9.08366939e-01	8.96535512e-04
2.74158912e+01	-1.52803063e-01	7.62480192e-01	9.24434669e-02
2.74874732e+01	-1.64623521e-01	-2.12607756e-02	2.81839778e-02
2.75590551e+01	-2.82864013e-01	4.91657953e-01	-1.12797481e-01
2.76306371e+01	-3.86536586e-01	-1.44483237e-01	2.31945062e-01
2.77022190e+01	-5.01154142e-01	-6.40126355e-01	7.81078906e-01
2.77738010e+01	-6.92950653e-01	1.52053828e-01	6.70909065e-01
2.78453830e+01	-7.84937429e-01	2.74994242e-01	8.75742961e-01
2.79169649e+01	-6.80106106e-01	-4.20966825e-01	9.06182335e-01
2.79885469e+01	-4.56845981e-01	-7.65986236e-01	6.64726465e-01
2.80601288e+01	-4.08338986e-01	-1.41842266e-01	8.06222178e-01
2.81317108e+01	-5.99827608e-01	2.44487980e-01	8.89372161e-01
2.82032928e+01	-7.48720497e-01	-5.85996369e-02	4.15282743e-01
2.82748747e+01	-8.30794482e-01	-4.96211940e-01	-4.79166048e-01
2.83464567e+01	-6.00981651e-01	-4.19698973e-01	-8.53599937e-01
2.84180387e+01	2.18370147e-01	4.10479606e-01	-8.14915153e-01
2.84896206e+01	4.60109220e-01	5.51187001e-01	-3.85024321e-02
2.85612026e+01	4.48693986e-01	-2.62350897e-01	3.03626996e-01
2.86327845e+01	1.88733423e-01	-7.88425634e-01	-1.19652046e-01
2.87043665e+01	-1.86078518e-01	-8.37992979e-01	-5.19120460e-01
2.87759485e+01	-1.02576751e-01	-8.92124110e-01	-6.64247881e-01
2.88475304e+01	5.19181338e-01	-8.63689049e-01	-4.85962116e-01
2.89191124e+01	7.08603513e-01	-5.61931660e-01	-1.12515071e-01
2.89906943e+01	5.36360987e-01	-5.18689168e-01	-7.21521501e-01
2.90622763e+01	3.38372815e-01	-7.89786539e-01	-9.01283178e-01
2.91338583e+01	-9.63508259e-02	-7.30877512e-01	-5.74840879e-01
2.92054402e+01	-3.49718984e-01	-2.43822272e-01	-5.40846651e-01
2.92770222e+01	-2.48500536e-01	2.22566408e-01	-1.16199132e-01
2.93486042e+01	7.85747573e-02	6.08248884e-01	4.66289041e-01
2.94201861e+01	5.99455306e-02	7.23898540e-01	6.14127450e-01
2.94917681e+01	6.33621533e-01	-1.64656107e-01	7.23751438e-02
2.95633500e+01	6.00505029e-01	-4.79629208e-01	-5.04278234e-01
2.96349320e+01	1.77960226e-01	-6.32046631e-01	-5.37861513e-01
2.97065140e+01	2.92919902e-01	-4.35252873e-01	-2.31983364e-04
2.97780959e+01	6.14069400e-01	-2.10104480e-01	1.50118742e-02
2.98496779e+01	5.15226498e-01	-6.74610703e-01	-1.11860930e-01
2.99212598e+01	-7.27194070e-04	-5.89308189e-01	-1.12096798e-01
2.99928418e+01	-1.12886724e-01	-3.37402569e-01	-1.45077596e-01
3.00644238e+01	2.28346290e-01	-8.33094439e-01	1.86393181e-01
3.01360057e+01	8.92230816e-01	2.97493689e-01	4.36266675e-01
3.02075877e+01	8.52636992e-01	4.30463140e-01	1.59685505e-01
3.02791696e+01	7.93973941e-01	4.91431002e-01	-3.66714562e-01
3.03507516e+01	9.45026373e-01	-2.27919492e-01	-2.32468575e-01
3.04223336e+01	4.85348936e-01	-3.55314113e-01	3.47992368e-01
3.04939155e+01	1.56117091e-01	8.25220630e-01	4.69595777e-01
3.05654975e+01	7.73947531e-01	3.94196512e-02	-2.12351915e-02
3.06370795e+01	8.58054396e-01	-6.04290483e-01	-2.76446051e-01
3.07086614e+01	5.95764633e-01	-6.39915870e-01	-5.26503256e-02
3.07802434e+01	9.86604539e-01	7.42886597e-01	4.28987215e-01
3.08518253e+01	9.16975991e-01	2.36846064e-01	7.09801405e-01
3.09234073e+01	9.88293278e-01	-4.95371979e-01	-2.35955821e-02
3.09949893e+01	9.58120274e-01	-5.56289885e-01	-1.60876128e-01
3.10665712e+01	8.62522551e-01	-8.77937353e-01	-7.84518172e-01
3.11381532e+01	6.31347982e-01	-3.38010661e-01	-7.25197373e-01
3.12097351e+01	1.82017669e-01	5.16330393e-01	-5.44826664e-01
3.12813171e+01	-5.05757073e-01	4.38775901e-01	-4.05843452e-01
3.13528991e+01	-6.42216356e-01	4.65035502e-02	-5.49911083e-01
3.14244810e+01	-7.36992379e-01	-4.96294508e-01	-5.78236511e-01
3.14960630e+01	-9.46045049e-01	-3.97721307e-01	-1.85343419e-01
3.15676450e+01	9.02414185e-01	-1.49428999e-01	1.23268714e-02
3.16392269e+01	-9.80933703e-02	3.73255119e-01	-9.98312263e-02
3.17108089e+01	-8.02596653e-01	8.18174382e-01	-6.95027159e-01
3.17823908e+01	-5.06611958e-01	9.09973654e-01	-9.91967800e-01
3.18539728e+01	2.19436650e-01	8.09881961e-01	-8.51709153e-01
3.19255548e+01	9.05008845e-01	6.74454943e-01	6.98994606e-01
3.19971367e+01	6.85102327e-01	8.88214926e-01	6.18238401e-01
3.20687187e+01	5.13398838e-01	8.91754824e-01	9.75748825e-01
3.21403006e+01	7.61329072e-01	-3.25111356e-01	6.35022290e-01
3.22118826e+01	-6.79076705e-03	-9.45054869e-01	2.81015585e-01
3.22834646e+01	1.91472267e-01	-9.50864826e-01	2.81988616e-01
3.23550465e+01	5.40565997e-01	-9.47300628e-01	6.42737144e-01
3.24266285e+01	1.81875526e-01	-4.41302544e-01	9.11763817e-01
3.24982105e+01	-4.30226532e-01	6.27580529e-01	5.35457588e-01
3.25697924e+01	-6.19125752e-01	7.29187498e-01	3.15085467e-01
3.26413744e+01	-3.72179673e-01	2.92207861e-01	4.81775648e-01
3.27129563e+01	2.49042564e-01	-3.29352796e-01	5.30720707e-01
3.27845383e+01	8.85018551e-01	-5.65419487e-01	-2.09610445e-01
3.28561203e+01	9.67050478e-01	-7.31947173e-01	-7.68627365e-01
3.29277022e+01	8.99876084e-01	-7.65907651e-01	-1.36415626e-02
3.29992842e+01	9.47263315e-01	-3.61199383e-01	-2.44177634e-01
3.30708661e+01	2.35827048e-01	8.34517047e-01	-7.27601354e-01
3.31424481e+01	-2.68364417e-01	5.82674315e-01	-8.17257455e-01
3.32140301e+01	-2.22306810e-01	7.52737306e-01	-7.09263261e-01
3.32856120e+01	-9.26413690e-01	7.24301205e-01	-8.29859011e-01
3.33571940e+01	-6.24984128e-01	2.44782167e-01	-7.24908108e-01
3.34287759e+01	-3.07830834e-01	2.34401487e-01	-3.36542486e-01
3.35003579e+01	-3.08506152e-01	6.23555432e-01	-5.16920938e-01
3.35719399e+01	-1.41690659e-01	1.25524265e-01	-8.87006284e-01
3.36435218e+01	-9.61559937e-02	4.08776552e-01	-9.41213687e-01
3.37151038e+01	-1.00037952e-01	4.32321231e-01	-7.62895931e-01
3.37866858e+01	-1.78530525e-01	-4.74807870e-01	-7.42081259e-01
3.38582677e+01	-4.73092899e-01	-8.82923732e-01	-8.22931227e-01
3.39298497e+01	-6.78205352e-01	-8.61741427e-01	-8.20694495e-01
3.40014316e+01	-5.79523584e-01	4.84735840e-03	-7.23381731e-01
3.40730136e+01	-1.70389247e-01	-1.64586403e-01	-7.47896646e-01
3.41445956e+01	3.70587929e-01	-9.11265998e-01	-6.95477807e-01
3.42161775e+01	5.57476116e-01	-5.10884253e-01	8.00923805e-01
3.42877595e+01	1.81608552e-01	-2.91494926e-01	-4.15156880e-01
3.43593414e+01	-5.52692692e-01	-5.56364071e-01	-2.69601019e-01
3.44309234e+01	-8.29828262e-01	-9.96320486e-01	3.33566820e-01
3.45025054e+01	-7.03013154e-01	-5.25334641e-01	-2.29251667e-01
3.45740873e+01	-4.18480376e-01	8.99149188e-02	-8.07455327e-01
3.46456693e+01	-1.50623438e-01	2.84913260e-01	-8.95106794e-01
3.47172513e+01	-1.80610260e-01	-6.29486064e-01	-6.75836701e-01
3.47888332e+01	-3.57015209e-01	-4.29526553e-01	-1.65799465e-02
3.48604152e+01	-6.09139288e-03	-7.63342161e-01	4.28788975e-01
3.49319971e+01	7.93533817e-01	-4.86560561e-01	2.12143846e-01
3.50035791e+01	8.29922835e-01	1.92938217e-01	-1.24811324e-01
3.50751611e+01	6.60129490e-01	4.89940291e-01	-3.61589413e-01
3.51467430e+01	5.96297730e-01	6.16985634e-01	-1.63045976e-02
3.52183250e+01	3.48147991e-01	9.56881909e-01	9.13778577e-01
3.52899069e+01	4.37628982e-01	9.04090929e-01	9.85159393e-01
3.53614889e+01	-3.15639219e-01	8.97821958e-01	3.22117619e-01
3.54330709e+01	-9.96543769e-01	9.61149852e-01	-8.24693805e-01
3.55046528e+01	-9.24343165e-01	-6.02440491e-01	-7.41593105e-01
3.55762348e+01	1.93410546e-01	-9.73846778e-01	-7.06095984e-01
3.56478168e+01	-7.47436695e-01	-9.26520735e-01	-9.38420545e-01
3.57193987e+01	-3.55623496e-01	-7.60548789e-01	-9.57965590e-01
3.57909807e+01	9.65965470e-02	-5.08967186e-02	-9.22219661e-01
3.58625626e+01	6.28441706e-01	5.26584217e-01	-9.14813110e-01
3.59341446e+01	-3.51929442e-01	1.78783902e-01	-7.12409925e-01
3.60057266e+01	-7.16720169e-01	-7.62089334e-03	-4.41964609e-01
3.60773085e+01	-6.85675132e-01	3.62553117e-01	-6.47658467e-01
3.61488905e+01	7.48943103e-01	4.89734890e-01	-9.66790972e-01
3.62204724e+01	9.89527962e-01	2.51553981e-01	-9.74050766e-01
3.62920544e+01	7.84043084e-01	3.34409252e-01	-8.84778203e-01
3.63636364e+01	1.56640064e-01	1.09459221e-02	-4.54375475e-01
3.64352183e+01	-5.76853733e-01	-6.75558310e-01	2.34847690e-01
3.65068003e+01	-6.57458233e-01	-9.49408945e-01	4.60286687e-01
3.65783822e+01	3.07964619e-01	-8.66938508e-01	-7.77725853e-03
3.66499642e+01	6.23039551e-01	-6.85789684e-01	-3.91631776e-01
3.67215462e+01	3.35482454e-01	-5.11334276e-01	-2.77947345e-01
3.67931281e+01	-5.80082042e-03	-6.14836173e-01	3.05101452e-02
3.68647101e+01	-5.57214001e-02	-9.64308913e-01	2.16398462e-01
3.69362921e+01	-5.83522241e-02	-9.41210036e-01	7.37374179e-02
3.70078740e+01	-1.40528181e-01	-3.23366659e-01	-3.92119766e-01
3.70794560e+01	-1.74894505e-01	9.73432226e-01	-5.56411264e-01
3.71510379e+01	-9.59017068e-02	9.15200877e-01	-6.24039235e-02
3.72226199e+01	-1.58715313e-02	1.12227787e-01	1.16550874e-01
3.72942019e+01	1.01452686e-01	1.73574903e-01	-1.93737357e-01
3.73657838e+01	-1.41592408e-01	1.68672000e-01	-4.93553055e-01
3.74373658e+01	-4.49965373e-01	2.48382186e-01	3.16642710e-01
3.75089477e+01	-4.87970792e-01	7.13239961e-01	8.38224697e-01
3.75805297e+01	-2.55652468e-01	4.48892269e-01	6.81337951e-01
3.76521117e+01	-4.39464983e-02	2.47084506e-01	5.99928598e-01
3.77236936e+01	-1.72929787e-01	-7.33017621e-02	4.94522719e-01
3.77952756e+01	-4.01947014e-01	-2.39362003e-01	3.72718653e-01
3.78668576e+01	-4.97947813e-01	-2.09041916e-01	5.15563476e-01
3.79384395e+01	-5.18104801e-01	-5.86857785e-01	7.97481353e-01
3.80100215e+01	-4.32929449e-01	1.88938388e-01	5.13549628e-01
3.80816034e+01	-3.60287062e-01	-1.06256986e-01	-1.69296351e-01
3.81531854e+01	-2.88986431e-01	-6.36973513e-01	-2.17442348e-01
3.82247674e+01	-1.55659831e-01	-3.29629497e-01	-7.06692506e-02
3.82963493e+01	3.71401022e-01	2.23322095e-01	6.76383393e-02
3.83679313e+01	7.44413947e-01	9.31929849e-01	7.56782352e-02
3.84395132e+01	-3.66165444e-01	8.54665610e-01	1.05345691e-01
3.85110952e+01	-4.59760659e-01	2.10765793e-01	-7.29827831e-02
3.85826772e+01	5.98971832e-02	-1.58490421e-01	-6.13889980e-01
3.86542591e+01	5.19641908e-01	4.81201557e-01	-7.45958896e-01
3.87258411e+01	6.70629384e-01	-7.22387508e-01	-6.36419496e-01
3.87974230e+01	-5.28617377e-03	-9.31419546e-01	-4.24855262e-01
3.88690050e+01	-7.27958737e-01	-9.73355371e-01	3.07941607e-01
3.89405870e+01	-8.67481482e-01	-9.34152307e-01	6.39481643e-01
3.90121689e+01	-8.00216869e-01	-8.72116476e-01	-3.15757970e-01
3.90837509e+01	-7.50941206e-01	-2.60580562e-01	-6.84421579e-01
3.91553329e+01	-6.88411654e-01	-8.37365436e-01	-9.16979563e-01
3.92269148e+01	3.33920545e-01	-8.37058811e-01	-7.87541420e-01
3.92984968e+01	-6.21658881e-01	-7.91552696e-01	-6.07786416e-01
3.93700787e+01	-7.63725781e-01	-4.60902111e-01	-6.02062911e-01
3.94416607e+01	-7.78374522e-01	6.72393632e-01	-8.04371809e-02
3.95132427e+01	-7.76512088e-01	5.33463054e-01	9.50593812e-02
3.95848246e+01	-7.44027139e-01	-3.98381352e-01	1.16461937e-01
3.96564066e+01	-3.05288633e-01	-9.04327321e-01	1.51678263e-01
3.97279885e+01	2.07496171e-01	-6.27496369e-01	3.80993558e-01
3.97995705e+01	2.22379323e-01	-4.44992885e-02	7.52192363e-01
3.98711525e+01	8.16012904e-03	7.67927842e-01	9.33960532e-01
3.99427344e+01	-3.15916237e-01	7.10628448e-01	6.12770913e-01
4.00143164e+01	-7.40332627e-01	-1.51225530e-01	-2.61951616e-01
4.00858984e+01	-9.49569610e-01	-6.59504033e-01	-6.82654289e-01
4.01574803e+01	-9.75447907e-01	-7.15948760e-01	-6.11546957e-01
4.02290623e+01	-8.95154584e-01	8.72686200e-01	-1.85085255e-01
4.03006442e+01	-6.97786242e-01	2.94488111e-01	-3.27121243e-01
4.03722262e+01	-4.65612664e-01	4.05609779e-01	-5.35076891e-02
4.04438082e+01	-6.43302217e-01	5.60470987e-01	6.42597599e-01
4.05153901e+01	-8.69979290e-01	2.78267101e-01	9.65604130e-01
4.05869721e+01	-9.89162570e-01	-4.60842318e-01	3.91031258e-01
4.06585540e+01	-8.83902962e-01	-1.66538458e-01	-2.66077619e-01
4.07301360e+01	-6.72589254e-01	-1.20224390e-01	-2.91517989e-01
4.08017180e+01	-5.88049653e-01	-5.21747003e-01	-2.67455507e-01
4.08732999e+01	-4.05428388e-01	4.49087186e-01	-2.38666700e-01
4.09448819e+01	-1.48082627e-01	3.03623437e-01	-1.21302700e-02
4.10164639e+01	-5.07862889e-01	-5.90745822e-03	3.74597983e-01
4.10880458e+01	-8.56691326e-01	-2.90694815e-01	4.62034019e-01
4.11596278e+01	-8.03012362e-01	-8.58863921e-01	1.70338287e-01
4.12312097e+01	-9.90804944e-01	-4.84511220e-01	-2.83294373e-01
4.13027917e+01	-5.43433222e-01	-4.66253256e-01	-5.68677194e-01
4.13743737e+01	-1.51311118e-01	2.89644841e-02	-2.78706926e-01
4.14459556e+01	-1.23382579e-01	4.53840441e-01	7.23589039e-02
4.15175376e+01	-2.77587242e-01	4.59917065e-01	7.94286595e-01
4.15891195e+01	-4.33392770e-01	1.30016910e-01	4.27057371e-01
4.16607015e+01	-5.66889989e-01	1.50978930e-02	3.79668614e-01
4.17322835e+01	-6.66983954e-01	-1.05706902e-03	6.02660814e-01
4.18038654e+01	-8.01960111e-01	-9.87671290e-01	6.90366499e-01
4.18754474e+01	-9.09518577e-01	3.05427492e-01	6.77307709e-01
4.19470293e+01	-7.98371481e-01	7.64023877e-01	4.81624382e-01
4.20186113e+01	-1.15421036e-03	-1.24250785e-01	-4.57967063e-02
4.20901933e+01	7.30652577e-01	6.12633119e-01	-1.68975104e-01
4.21617752e+01	8.94431484e-01	1.06456099e-01	2.20513263e-01
4.22333572e+01	8.27623391e-01	-3.54453295e-01	8.12143584e-01
4.23049392e+01	-8.02864953e-02	-4.37194592e-01	9.57366503e-01
4.23765211e+01	-9.85965966e-01	-3.83797324e-01	9.06643016e-01
4.24481031e+01	-7.22937282e-01	-3.84005820e-01	8.96729357e-01
4.25196850e+01	-7.62109942e-01	9.97462814e-01	2.17880561e-01
4.25912670e+01	-6.29992362e-01	6.90622467e-01	-4.52017269e-01
4.26628490e+01	-3.38206057e-01	-4.66426539e-02	-6.66076639e-02
4.27344309e+01	-1.15897701e-01	-2.01509712e-01	3.55495427e-01
4.28060129e+01	2.71533002e-01	-1.60977246e-01	4.22568339e-01
4.28775948e+01	7.49709939e-01	-5.38189654e-01	-5.48316496e-02
4.29491768e+01	7.50146328e-01	-3.74419599e-01	-6.04921291e-01
4.30207588e+01	6.36349352e-01	-4.08614579e-01	-3.17815442e-01
4.30923407e+01	4.99829332e-01	-3.83048975e-01	1.77536864e-01
4.31639227e+01	4.00470853e-01	-1.16563681e-01	3.34838427e-01
4.32355047e+01	5.59959792e-01	3.90922027e-01	3.40827792e-01
4.33070866e+01	4.99295849e-01	4.91179923e-01	1.66726404e-01
4.33786686e+01	-1.29143563e-01	5.14849382e-01	-3.64874623e-01
4.34502505e+01	-5.98140204e-01	3.19817370e-01	-8.72750932e-01
4.35218325e+01	-3.72708983e-01	-1.53842424e-01	-7.36036495e-01
4.35934145e+01	5.64854269e-01	-5.82422207e-01	1.73916689e-01
4.36649964e+01	9.20473350e-01	-5.60147686e-01	6.04222263e-01
4.37365784e+01	2.92161947e-01	-4.69593845e-01	7.67146947e-01
4.38081603e+01	-4.07042646e-01	-1.85161017e-01	8.86933109e-01
4.38797423e+01	-7.28457121e-01	9.49317577e-01	5.18119533e-01
4.39513243e+01	-9.59311469e-01	4.22129454e-01	1.04181801e-01
4.40229062e+01	-7.35801808e-01	-2.83161449e-01	-1.24454613e-01
4.40944882e+01	2.27817960e-01	-5.44595546e-01	-2.08265028e-01
4.41660702e+01	4.25801308e-01	-3.83367673e-01	1.83909539e-01
4.42376521e+01	7.43011216e-01	-1.01902278e-01	6.73224410e-01
4.43092341e+01	9.56459693e-01	-2.20803796e-02	5.85647420e-01
4.43808160e+01	9.59487708e-01	-8.99879939e-02	6.48285417e-01
4.44523980e+01	7.78497858e-01	-1.71444903e-01	2.28136204e-01
4.45239800e+01	5.02347436e-01	-5.12622922e-01	3.29561392e-01
4.45955619e+01	4.27331928e-01	-6.77036434e-01	5.35807349e-01
4.46671439e+01	5.11867318e-01	-1.81718426e-02	2.52889607e-01
4.47387258e+01	5.40744996e-01	7.24340979e-01	-4.41912801e-01
4.48103078e+01	4.89643160e-01	9.58954817e-01	1.15143218e-01
4.48818898e+01	3.66993711e-01	-1.26021747e-01	4.22569884e-01
4.49534717e+01	2.76877282e-01	-5.69762183e-01	-8.97248209e-02
4.50250537e+01	3.49845754e-01	-7.01459430e-01	-1.14153680e-01
4.50966356e+01	4.96334573e-01	-7.31748139e-01	-4.63311393e-01
4.51682176e+01	4.67812596e-01	2.22237647e-01	-3.17936909e-01
4.52397996e+01	1.28655235e-01	3.50157159e-02	2.38563015e-01
4.53113815e+01	-1.26600653e-01	-3.10090411e-01	1.48043710e-01
4.53829635e+01	-9.61176335e-02	-2.74220485e-01	2.72579675e-01
4.54545455e+01	-1.02624688e-01	3.12590353e-01	6.11261492e-01
4.55261274e+01	-2.98310340e-01	8.66100663e-01	3.25726760e-01
4.55977094e+01	-3.23326067e-01	6.65942617e-01	-5.40921291e-01
4.56692913e+01	-7.46660014e-02	6.99354395e-01	1.03672967e-01
4.57408733e+01	-4.05571464e-02	9.67033208e-01	-2.75032551e-01
4.58124553e+01	-2.98077639e-01	6.06707756e-01	-7.29598076e-01
4.58840372e+01	-4.67524794e-01	3.92770579e-01	-9.51015208e-01
4.59556192e+01	-5.30716716e-01	4.07839474e-01	-6.30842411e-01
4.60272011e+01	-6.69347287e-01	1.88413877e-01	2.00276488e-01
4.60987831e+01	-8.21571308e-01	2.36557114e-01	6.80613907e-01
4.61703651e+01	-8.47346749e-01	5.34934964e-01	1.71900820e-01
4.62419470e+01	-6.66604936e-01	4.68133472e-01	-5.72120965e-01
4.63135290e+01	-5.45733416e-01	3.20643243e-01	-4.59716637e-01
4.63851110e+01	-6.04677703e-01	-1.74544403e-01	-6.49504390e-01
4.64566929e+01	-6.82612859e-01	-2.81149083e-01	-6.52348336e-01
4.65282749e+01	-7.20903310e-01	4.22951771e-01	-7.14779593e-01
4.65998568e+01	-7.92678490e-01	9.13400959e-01	-7.74017261e-01
4.66714388e+01	-6.06534730e-01	-1.73526890e-01	-7.47984588e-01
4.67430208e+01	-2.48211443e-01	-2.23671584e-01	-7.31985559e-01
4.68146027e+01	-2.87095243e-01	2.00835709e-02	-7.35321533e-01
4.68861847e+01	-3.71589944e-01	-7.75482098e-01	-5.24024222e-01
4.69577666e+01	-3.69003461e-01	5.32537788e-01	-3.21272637e-01
4.70293486e+01	-3.46081328e-01	9.97201588e-01	-2.68843183e-01
4.71009306e+01	-2.95269077e-01	5.34867658e-01	-1.39647088e-01
4.71725125e+01	-1.54922439e-01	-7.88130679e-01	-1.64068478e-01
4.72440945e+01	-9.24551111e-02	-4.66504821e-01	-6.41259172e-01
4.73156764e+01	2.42036844e-02	5.59674338e-01	-6.87700055e-01
4.73872584e+01	-1.67698658e-01	8.46007095e-02	-7.48343279e-01
4.74588404e+01	-8.97438105e-01	1.69807368e-02	-7.14837029e-01
4.75304223e+01	-9.04775918e-01	-1.29296473e-02	-4.11856561e-01
4.76020043e+01	-8.83124563e-01	2.47738112e-01	-2.90654320e-01
4.76735863e+01	-9.38448392e-01	8.62447090e-01	-5.34289049e-01
4.77451682e+01	-6.94650945e-01	-5.92962630e-01	-6.92054085e-01
4.78167502e+01	1.72656718e-01	-6.90783424e-01	-4.42367938e-01
4.78883321e+01	8.23831731e-01	8.75695316e-01	2.84574404e-01
4.79599141e+01	8.67222930e-01	1.25399800e-01	7.52317299e-01
4.80314961e+01	1.75564048e-02	-7.60372588e-02	7.35076379e-01
4.81030780e+01	-7.20550951e-01	-4.84034675e-01	5.59431214e-01
4.81746600e+01	-2.79632565e-01	-8.40474365e-01	4.93893657e-01
4.82462419e+01	-3.37211630e-01	-7.03535665e-01	3.83838823e-01
4.83178239e+01	-2.36598024e-01	6.60599867e-02	1.30075747e-01
4.83894059e+01	1.99237496e-01	4.93704953e-01	6.45332995e-02
4.84609878e+01	2.22800165e-01	6.90658845e-02	3.61131995e-01
4.85325698e+01	2.80187064e-01	-4.80844584e-01	5.38099411e-01
4.86041518e+01	-2.84261966e-01	-5.68804807e-01	6.89459903e-01
4.86757337e+01	-1.11492173e-01	-4.78324517e-02	9.85665202e-01
4.87473157e+01	5.10704825e-01	3.37484173e-01	2.24660390e-01
4.88188976e+01	6.44822306e-01	3.55101676e-01	1.49104727e-01
4.88904796e+01	2.59543932e-01	3.80084521e-01	7.98696456e-01
4.89620616e+01	-2.67141377e-01	4.42065062e-01	-7.34747498e-01
4.90336435e+01	-6.78409682e-01	2.01591736e-01	1.70036369e-02
4.91052255e+01	-4.39128092e-01	-9.29413229e-02	7.78650118e-01
4.91768074e+01	2.00111957e-01	-5.26743021e-01	4.76669476e-01
4.92483894e+01	4.12891184e-01	-8.18767366e-01	-2.16443879e-01
4.93199714e+01	1.91020218e-01	-5.85360802e-01	-4.65353342e-01
4.93915533e+01	-1.52510990e-01	-9.94742454e-02	-2.67097855e-01
4.94631353e+01	4.38325895e-03	6.55475866e-01	-2.38501787e-01
4.95347173e+01	-4.20282667e-02	5.49478097e-01	-9.23596544e-01
4.96062992e+01	-9.88382799e-02	-9.04131739e-01	-5.65939433e-01
4.96778812e+01	1.67236474e-01	6.13582754e-01	2.85506197e-01
4.97494631e+01	1.93291971e-01	1.82889825e-01	4.43001451e-02
4.98210451e+01	-2.36731259e-01	-2.43258640e-01	-4.30478465e-01
4.98926271e+01	-8.38033902e-01	-3.16511657e-01	-6.19897387e-01
4.99642090e+01	4.60227857e-01	-1.27373465e-01	-1.22714540e-01
