# Supplementary material for: Observation of angular momentum transfer among crystal lattice modes
Source: Nat Phys. 2026 May 12;22(7):1100–6. doi: 10.1038/s41567-026-03274-8 (PMC13423836; doi:10.1038/s41567-026-03274-8)
Supplement: Supplementary file 14 — Source data for Extended Data Fig. 5a–m. [file 41567_2026_3274_MOESM14_ESM.zip › extended_fig5c_Eg_phonon_Lin-THz_probe0.txt]

Eg Q^R_beta in Bi2Se3 after linear THz excitation at probe pulse 0 degrees
Time (ps)	Q^R (a.u.)
0.00000000e+00	-4.01027563e-04
1.00000000e-02	-2.87738968e-04
2.00000000e-02	-1.66396791e-04
3.00000000e-02	-4.59057377e-05
4.00000000e-02	6.52244641e-05
5.00000000e-02	1.59491633e-04
6.00000000e-02	2.30923099e-04
7.00000000e-02	2.75469490e-04
8.00000000e-02	2.91243218e-04
9.00000000e-02	2.78586911e-04
1.00000000e-01	2.39970423e-04
1.10000000e-01	1.79728334e-04
1.20000000e-01	1.03661977e-04
1.30000000e-01	1.85401262e-05
1.40000000e-01	-6.84603206e-05
1.50000000e-01	-1.50328483e-04
1.60000000e-01	-2.20763094e-04
1.70000000e-01	-2.74643578e-04
1.80000000e-01	-3.08393344e-04
1.90000000e-01	-3.20209360e-04
2.00000000e-01	-3.10143383e-04
2.10000000e-01	-2.80032385e-04
2.20000000e-01	-2.33287901e-04
2.30000000e-01	-1.74565113e-04
2.40000000e-01	-1.09341699e-04
2.50000000e-01	-4.34430249e-05
2.60000000e-01	1.74463229e-05
2.70000000e-01	6.82445477e-05
2.80000000e-01	1.04871278e-04
2.90000000e-01	1.24552048e-04
3.00000000e-01	1.26006362e-04
3.10000000e-01	1.09507234e-04
3.20000000e-01	7.68110235e-05
3.30000000e-01	3.09671026e-05
3.40000000e-01	-2.39733892e-05
3.50000000e-01	-8.33226027e-05
3.60000000e-01	-1.42162349e-04
3.70000000e-01	-1.95756730e-04
3.80000000e-01	-2.39936409e-04
3.90000000e-01	-2.71423278e-04
4.00000000e-01	-2.88070122e-04
4.10000000e-01	-2.88997785e-04
4.20000000e-01	-2.74621513e-04
4.30000000e-01	-2.46567767e-04
4.40000000e-01	-2.07492078e-04
4.50000000e-01	-1.60816697e-04
4.60000000e-01	-1.10413079e-04
4.70000000e-01	-6.02583357e-05
4.80000000e-01	-1.40961501e-05
4.90000000e-01	2.48685352e-05
5.00000000e-01	5.42155448e-05
5.10000000e-01	7.24765591e-05
5.20000000e-01	7.92110878e-05
5.30000000e-01	7.49875187e-05
5.40000000e-01	6.12739556e-05
5.50000000e-01	4.02514983e-05
5.60000000e-01	1.45692800e-05
5.70000000e-01	-1.29345913e-05
5.80000000e-01	-3.95194444e-05
5.90000000e-01	-6.28088958e-05
6.00000000e-01	-8.10134672e-05
6.10000000e-01	-9.30887275e-05
6.20000000e-01	-9.88149136e-05
6.30000000e-01	-9.87913957e-05
6.40000000e-01	-9.43473041e-05
6.50000000e-01	-8.73774245e-05
6.60000000e-01	-8.01194099e-05
6.70000000e-01	-7.48938337e-05
6.80000000e-01	-7.38321489e-05
6.90000000e-01	-7.86188981e-05
7.00000000e-01	-9.02734407e-05
7.10000000e-01	-1.08993097e-04
7.20000000e-01	-1.34074257e-04
7.30000000e-01	-1.63921128e-04
7.40000000e-01	-1.96143943e-04
7.50000000e-01	-2.27740397e-04
7.60000000e-01	-2.55346387e-04
7.70000000e-01	-2.75535599e-04
7.80000000e-01	-2.85142587e-04
7.90000000e-01	-2.81581223e-04
8.00000000e-01	-2.63130017e-04
8.10000000e-01	-2.29157843e-04
8.20000000e-01	-1.80267947e-04
8.30000000e-01	-1.18344437e-04
8.40000000e-01	-4.64932370e-05
8.50000000e-01	3.11219427e-05
8.60000000e-01	1.09539258e-04
8.70000000e-01	1.83336542e-04
8.80000000e-01	2.47022888e-04
8.90000000e-01	2.95454560e-04
9.00000000e-01	3.24243058e-04
9.10000000e-01	3.30122893e-04
9.20000000e-01	3.11249042e-04
9.30000000e-01	2.67398809e-04
9.40000000e-01	2.00059747e-04
9.50000000e-01	1.12393710e-04
9.60000000e-01	9.07648684e-06
9.70000000e-01	-1.03978017e-04
9.80000000e-01	-2.19991089e-04
9.90000000e-01	-3.31764360e-04
1.00000000e+00	-4.32165340e-04
1.01000000e+00	-5.14618383e-04
1.02000000e+00	-5.73565330e-04
1.03000000e+00	-6.04861925e-04
1.04000000e+00	-6.06080569e-04
1.05000000e+00	-5.76696662e-04
1.06000000e+00	-5.18144252e-04
1.07000000e+00	-4.33736204e-04
1.08000000e+00	-3.28454042e-04
1.09000000e+00	-2.08622138e-04
1.10000000e+00	-8.14893200e-05
1.11000000e+00	4.52523002e-05
1.12000000e+00	1.63977057e-04
1.13000000e+00	2.67627884e-04
1.14000000e+00	3.50175535e-04
1.15000000e+00	4.07002927e-04
1.16000000e+00	4.35188336e-04
1.17000000e+00	4.33668823e-04
1.18000000e+00	4.03274080e-04
1.19000000e+00	3.46630428e-04
1.20000000e+00	2.67944030e-04
1.21000000e+00	1.72680978e-04
1.22000000e+00	6.71690150e-05
1.23000000e+00	-4.18491637e-05
1.24000000e+00	-1.47678192e-04
1.25000000e+00	-2.44114690e-04
1.26000000e+00	-3.25843133e-04
1.27000000e+00	-3.88756092e-04
1.28000000e+00	-4.30178241e-04
1.29000000e+00	-4.48981083e-04
1.30000000e+00	-4.45583784e-04
1.31000000e+00	-4.21843980e-04
1.32000000e+00	-3.80850467e-04
1.33000000e+00	-3.26636587e-04
1.34000000e+00	-2.63838446e-04
1.35000000e+00	-1.97325452e-04
1.36000000e+00	-1.31831862e-04
1.37000000e+00	-7.16169813e-05
1.38000000e+00	-2.01786008e-05
1.39000000e+00	1.99606642e-05
1.40000000e+00	4.73806906e-05
1.41000000e+00	6.17985041e-05
1.42000000e+00	6.40113444e-05
1.43000000e+00	5.57563176e-05
1.44000000e+00	3.95010780e-05
1.45000000e+00	1.81849532e-05
1.46000000e+00	-5.06676886e-06
1.47000000e+00	-2.72312339e-05
1.48000000e+00	-4.56554565e-05
1.49000000e+00	-5.82815246e-05
1.50000000e+00	-6.38123079e-05
1.51000000e+00	-6.18056818e-05
1.52000000e+00	-5.26913926e-05
1.53000000e+00	-3.77111297e-05
1.54000000e+00	-1.87886156e-05
1.55000000e+00	1.65791363e-06
1.56000000e+00	2.09440196e-05
1.57000000e+00	3.63683590e-05
1.58000000e+00	4.54618287e-05
1.59000000e+00	4.62158289e-05
1.60000000e+00	3.72709911e-05
1.61000000e+00	1.80512675e-05
1.62000000e+00	-1.11670237e-05
1.63000000e+00	-4.92561441e-05
1.64000000e+00	-9.43070745e-05
1.65000000e+00	-1.43762475e-04
1.66000000e+00	-1.94601156e-04
1.67000000e+00	-2.43558803e-04
1.68000000e+00	-2.87367129e-04
1.69000000e+00	-3.22992454e-04
1.70000000e+00	-3.47855226e-04
1.71000000e+00	-3.60013896e-04
1.72000000e+00	-3.58299794e-04
1.73000000e+00	-3.42393900e-04
1.74000000e+00	-3.12841244e-04
1.75000000e+00	-2.71003718e-04
1.76000000e+00	-2.18956944e-04
1.77000000e+00	-1.59341026e-04
1.78000000e+00	-9.51783100e-05
1.79000000e+00	-2.96733154e-05
1.80000000e+00	3.39892818e-05
1.81000000e+00	9.28333503e-05
1.82000000e+00	1.44253348e-04
1.83000000e+00	1.86139307e-04
1.84000000e+00	2.16958082e-04
1.85000000e+00	2.35788279e-04
1.86000000e+00	2.42310463e-04
1.87000000e+00	2.36757987e-04
1.88000000e+00	2.19836924e-04
1.89000000e+00	1.92625722e-04
1.90000000e+00	1.56466218e-04
1.91000000e+00	1.12857510e-04
1.92000000e+00	6.33628601e-05
1.93000000e+00	9.53752442e-06
1.94000000e+00	-4.71176156e-05
1.95000000e+00	-1.05175213e-04
1.96000000e+00	-1.63275498e-04
1.97000000e+00	-2.20100514e-04
1.98000000e+00	-2.74336474e-04
1.99000000e+00	-3.24633812e-04
2.00000000e+00	-3.69575128e-04
2.01000000e+00	-4.07660626e-04
2.02000000e+00	-4.37318913e-04
2.03000000e+00	-4.56948292e-04
2.04000000e+00	-4.64990176e-04
2.05000000e+00	-4.60032327e-04
2.06000000e+00	-4.40935643e-04
2.07000000e+00	-4.06974580e-04
2.08000000e+00	-3.57978410e-04
2.09000000e+00	-2.94458683e-04
2.10000000e+00	-2.17707743e-04
2.11000000e+00	-1.29854093e-04
2.12000000e+00	-3.38627698e-05
2.13000000e+00	6.65273566e-05
2.14000000e+00	1.66932678e-04
2.15000000e+00	2.62518130e-04
2.16000000e+00	3.48246667e-04
2.17000000e+00	4.19171435e-04
2.18000000e+00	4.70752269e-04
2.19000000e+00	4.99174609e-04
2.20000000e+00	5.01646850e-04
2.21000000e+00	4.76652010e-04
2.22000000e+00	4.24131430e-04
2.23000000e+00	3.45581964e-04
2.24000000e+00	2.44053691e-04
2.25000000e+00	1.24042035e-04
2.26000000e+00	-8.72398796e-06
2.27000000e+00	-1.47587591e-04
2.28000000e+00	-2.85346598e-04
2.29000000e+00	-4.14688109e-04
2.30000000e+00	-5.28646092e-04
2.31000000e+00	-6.21049499e-04
2.32000000e+00	-6.86927954e-04
2.33000000e+00	-7.22844032e-04
2.34000000e+00	-7.27125774e-04
2.35000000e+00	-6.99979848e-04
2.36000000e+00	-6.43474461e-04
2.37000000e+00	-5.61390905e-04
2.38000000e+00	-4.58952889e-04
2.39000000e+00	-3.42452579e-04
2.40000000e+00	-2.18800882e-04
2.41000000e+00	-9.50361048e-05
2.42000000e+00	2.21709217e-05
2.43000000e+00	1.26976153e-04
2.44000000e+00	2.14749251e-04
2.45000000e+00	2.82356637e-04
2.46000000e+00	3.28317349e-04
2.47000000e+00	3.52818716e-04
2.48000000e+00	3.57590548e-04
2.49000000e+00	3.45648688e-04
2.50000000e+00	3.20930315e-04
2.51000000e+00	2.87853281e-04
2.52000000e+00	2.50839207e-04
2.53000000e+00	2.13844175e-04
2.54000000e+00	1.79941279e-04
2.55000000e+00	1.50995797e-04
2.56000000e+00	1.27466504e-04
2.57000000e+00	1.08356107e-04
2.58000000e+00	9.13208165e-05
2.59000000e+00	7.29346469e-05
2.60000000e+00	4.90893754e-05
2.61000000e+00	1.54975364e-05
2.62000000e+00	-3.17454714e-05
2.63000000e+00	-9.55919468e-05
2.64000000e+00	-1.77520512e-04
2.65000000e+00	-2.77117026e-04
2.66000000e+00	-3.91805914e-04
2.67000000e+00	-5.16769347e-04
2.68000000e+00	-6.45077050e-04
2.69000000e+00	-7.68032066e-04
2.70000000e+00	-8.75718822e-04
2.71000000e+00	-9.57721022e-04
2.72000000e+00	-1.00395975e-03
2.73000000e+00	-1.00558832e-03
2.74000000e+00	-9.55871295e-04
2.75000000e+00	-8.50971485e-04
2.76000000e+00	-6.90571647e-04
2.77000000e+00	-4.78266640e-04
2.78000000e+00	-2.21676909e-04
2.79000000e+00	6.77458453e-05
2.80000000e+00	3.75226401e-04
2.81000000e+00	6.83467485e-04
2.82000000e+00	9.73700323e-04
2.83000000e+00	1.22691701e-03
2.84000000e+00	1.42519919e-03
2.85000000e+00	1.55304542e-03
2.86000000e+00	1.59859463e-03
2.87000000e+00	1.55464658e-03
2.88000000e+00	1.41939146e-03
2.89000000e+00	1.19677983e-03
2.90000000e+00	8.96489678e-04
2.91000000e+00	5.33476869e-04
2.92000000e+00	1.27127888e-04
2.93000000e+00	-2.99934626e-04
2.94000000e+00	-7.23313888e-04
2.95000000e+00	-1.11846521e-03
2.96000000e+00	-1.46236705e-03
2.97000000e+00	-1.73511033e-03
2.98000000e+00	-1.92128249e-03
2.99000000e+00	-2.01103574e-03
3.00000000e+00	-2.00075147e-03
3.01000000e+00	-1.89324313e-03
3.02000000e+00	-1.69747565e-03
3.03000000e+00	-1.42781843e-03
3.04000000e+00	-1.10288720e-03
3.05000000e+00	-7.44065127e-04
3.06000000e+00	-3.73821687e-04
3.07000000e+00	-1.39673006e-05
3.08000000e+00	3.16010460e-04
3.09000000e+00	6.00387199e-04
3.10000000e+00	8.28293048e-04
3.11000000e+00	9.94357145e-04
3.12000000e+00	1.09884430e-03
3.13000000e+00	1.14726642e-03
3.14000000e+00	1.14949773e-03
3.15000000e+00	1.11846852e-03
3.16000000e+00	1.06855290e-03
3.17000000e+00	1.01379813e-03
3.18000000e+00	9.66163593e-04
3.19000000e+00	9.33943571e-04
3.20000000e+00	9.20538988e-04
3.21000000e+00	9.23718802e-04
3.22000000e+00	9.35473509e-04
3.23000000e+00	9.42513491e-04
3.24000000e+00	9.27407767e-04
3.25000000e+00	8.70298413e-04
3.26000000e+00	7.51067765e-04
3.27000000e+00	5.51784540e-04
3.28000000e+00	2.59216168e-04
3.29000000e+00	-1.32828039e-04
3.30000000e+00	-6.21561721e-04
3.31000000e+00	-1.19391599e-03
3.32000000e+00	-1.82604758e-03
3.33000000e+00	-2.48378804e-03
3.34000000e+00	-3.12409009e-03
3.35000000e+00	-3.69744519e-03
3.36000000e+00	-4.15116124e-03
3.37000000e+00	-4.43330616e-03
3.38000000e+00	-4.49705098e-03
3.39000000e+00	-4.30508952e-03
3.40000000e+00	-3.83377856e-03
3.41000000e+00	-3.07663533e-03
3.42000000e+00	-2.04685098e-03
3.43000000e+00	-7.78530243e-04
3.44000000e+00	6.73554731e-04
3.45000000e+00	2.23580745e-03
3.46000000e+00	3.81924186e-03
3.47000000e+00	5.32437912e-03
3.48000000e+00	6.64735408e-03
3.49000000e+00	7.68686760e-03
3.50000000e+00	8.35153023e-03
3.51000000e+00	8.56708074e-03
3.52000000e+00	8.28293716e-03
3.53000000e+00	7.47755099e-03
3.54000000e+00	6.16208989e-03
3.55000000e+00	4.38206756e-03
3.56000000e+00	2.21666733e-03
3.57000000e+00	-2.24339992e-04
3.58000000e+00	-2.80601289e-03
3.59000000e+00	-5.37574506e-03
3.60000000e+00	-7.77244896e-03
3.61000000e+00	-9.83686112e-03
3.62000000e+00	-1.14223026e-02
3.63000000e+00	-1.24051601e-02
3.64000000e+00	-1.26943362e-02
3.65000000e+00	-1.22389543e-02
3.66000000e+00	-1.10336934e-02
3.67000000e+00	-9.12126926e-03
3.68000000e+00	-6.59175875e-03
3.69000000e+00	-3.57867545e-03
3.70000000e+00	-2.51931319e-04
3.71000000e+00	3.19195541e-03
3.72000000e+00	6.54183665e-03
3.73000000e+00	9.58535013e-03
3.74000000e+00	1.21229001e-02
3.75000000e+00	1.39812579e-02
3.76000000e+00	1.50258319e-02
3.77000000e+00	1.51707168e-02
3.78000000e+00	1.43857616e-02
3.79000000e+00	1.27000790e-02
3.80000000e+00	1.02016530e-02
3.81000000e+00	7.03296309e-03
3.82000000e+00	3.38282107e-03
3.83000000e+00	-5.25114297e-04
3.84000000e+00	-4.44643535e-03
3.85000000e+00	-8.13178768e-03
3.86000000e+00	-1.13433276e-02
3.87000000e+00	-1.38707175e-02
3.88000000e+00	-1.55455508e-02
3.89000000e+00	-1.62531844e-02
3.90000000e+00	-1.59411200e-02
3.91000000e+00	-1.46232998e-02
3.92000000e+00	-1.23799543e-02
3.93000000e+00	-9.35294965e-03
3.94000000e+00	-5.73688815e-03
3.95000000e+00	-1.76652190e-03
3.96000000e+00	2.29869992e-03
3.97000000e+00	6.19191655e-03
3.98000000e+00	9.65680117e-03
3.99000000e+00	1.24649335e-02
4.00000000e+00	1.44313940e-02
4.01000000e+00	1.54274860e-02
4.02000000e+00	1.53896832e-02
4.03000000e+00	1.43241555e-02
4.04000000e+00	1.23065302e-02
4.05000000e+00	9.47687695e-03
4.06000000e+00	6.03023755e-03
4.07000000e+00	2.20333702e-03
4.08000000e+00	-1.74161862e-03
4.09000000e+00	-5.53494231e-03
4.10000000e+00	-8.91801799e-03
4.11000000e+00	-1.16611151e-02
4.12000000e+00	-1.35792228e-02
4.13000000e+00	-1.45447965e-02
4.14000000e+00	-1.44965212e-02
4.15000000e+00	-1.34434765e-02
4.16000000e+00	-1.14644044e-02
4.17000000e+00	-8.70212997e-03
4.18000000e+00	-5.35351968e-03
4.19000000e+00	-1.65567897e-03
4.20000000e+00	2.13064599e-03
4.21000000e+00	5.73930133e-03
4.22000000e+00	8.91731683e-03
4.23000000e+00	1.14425546e-02
4.24000000e+00	1.31391804e-02
4.25000000e+00	1.38898774e-02
4.26000000e+00	1.36439499e-02
4.27000000e+00	1.24207562e-02
4.28000000e+00	1.03082356e-02
4.29000000e+00	7.45664083e-03
4.30000000e+00	4.06792186e-03
4.31000000e+00	3.81511454e-04
4.32000000e+00	-3.34248655e-03
4.33000000e+00	-6.84152584e-03
4.34000000e+00	-9.86898586e-03
4.35000000e+00	-1.22113961e-02
4.36000000e+00	-1.37033157e-02
4.37000000e+00	-1.42388361e-02
4.38000000e+00	-1.37789102e-02
4.39000000e+00	-1.23540099e-02
4.40000000e+00	-1.00619366e-02
4.41000000e+00	-7.06095047e-03
4.42000000e+00	-3.55871019e-03
4.43000000e+00	2.02198061e-04
4.44000000e+00	3.96112543e-03
4.45000000e+00	7.45744253e-03
4.46000000e+00	1.04485808e-02
4.47000000e+00	1.27267834e-02
4.48000000e+00	1.41334110e-02
4.49000000e+00	1.45698211e-02
4.50000000e+00	1.40040818e-02
4.51000000e+00	1.24730737e-02
4.52000000e+00	1.00798500e-02
4.53000000e+00	6.98645822e-03
4.54000000e+00	3.40273461e-03
4.55000000e+00	-4.28140835e-04
4.56000000e+00	-4.24632354e-03
4.57000000e+00	-7.79306334e-03
4.58000000e+00	-1.08283225e-02
4.59000000e+00	-1.31470484e-02
4.60000000e+00	-1.45929960e-02
4.61000000e+00	-1.50691704e-02
4.62000000e+00	-1.45441968e-02
4.63000000e+00	-1.30542072e-02
4.64000000e+00	-1.07001433e-02
4.65000000e+00	-7.64068633e-03
4.66000000e+00	-4.08132316e-03
4.67000000e+00	-2.60313412e-04
4.68000000e+00	3.56746970e-03
4.69000000e+00	7.14771821e-03
4.70000000e+00	1.02437203e-02
4.71000000e+00	1.26520955e-02
4.72000000e+00	1.42161857e-02
4.73000000e+00	1.48362182e-02
4.74000000e+00	1.44755864e-02
4.75000000e+00	1.31628604e-02
4.76000000e+00	1.09894283e-02
4.77000000e+00	8.10296952e-03
4.78000000e+00	4.69723303e-03
4.79000000e+00	9.98841038e-04
4.80000000e+00	-2.74797266e-03
4.81000000e+00	-6.29765082e-03
4.82000000e+00	-9.41953252e-03
4.83000000e+00	-1.19129264e-02
4.84000000e+00	-1.36200493e-02
4.85000000e+00	-1.44359948e-02
4.86000000e+00	-1.43151075e-02
4.87000000e+00	-1.32733807e-02
4.88000000e+00	-1.13867692e-02
4.89000000e+00	-8.78557868e-03
4.90000000e+00	-5.64534923e-03
4.91000000e+00	-2.17488158e-03
4.92000000e+00	1.39777107e-03
4.93000000e+00	4.84039649e-03
4.94000000e+00	7.93179691e-03
4.95000000e+00	1.04760466e-02
4.96000000e+00	1.23149127e-02
4.97000000e+00	1.33376534e-02
4.98000000e+00	1.34875911e-02
4.99000000e+00	1.27650810e-02
5.00000000e+00	1.12267338e-02
5.01000000e+00	8.98100238e-03
5.02000000e+00	6.18047524e-03
5.03000000e+00	3.01142848e-03
5.04000000e+00	-3.18641820e-04
5.05000000e+00	-3.59466708e-03
5.06000000e+00	-6.60793147e-03
5.07000000e+00	-9.16937120e-03
5.08000000e+00	-1.11214005e-02
5.09000000e+00	-1.23475280e-02
5.10000000e+00	-1.27791827e-02
5.11000000e+00	-1.23993610e-02
5.12000000e+00	-1.12429155e-02
5.13000000e+00	-9.39352863e-03
5.14000000e+00	-6.97762332e-03
5.15000000e+00	-4.15565668e-03
5.16000000e+00	-1.11139913e-03
5.17000000e+00	1.96008013e-03
5.18000000e+00	4.86493347e-03
5.19000000e+00	7.42275623e-03
5.20000000e+00	9.47774035e-03
5.21000000e+00	1.09080748e-02
5.22000000e+00	1.16330326e-02
5.23000000e+00	1.16173433e-02
5.24000000e+00	1.08726275e-02
5.25000000e+00	9.45586377e-03
5.26000000e+00	7.46504166e-03
5.27000000e+00	5.03233131e-03
5.28000000e+00	2.31524713e-03
5.29000000e+00	-5.13601057e-04
5.30000000e+00	-3.27750101e-03
5.31000000e+00	-5.80667475e-03
5.32000000e+00	-7.94867172e-03
5.33000000e+00	-9.57748615e-03
5.34000000e+00	-1.06008602e-02
5.35000000e+00	-1.09653586e-02
5.36000000e+00	-1.06589483e-02
5.37000000e+00	-9.71097657e-03
5.38000000e+00	-8.18960401e-03
5.39000000e+00	-6.19690448e-03
5.40000000e+00	-3.86198274e-03
5.41000000e+00	-1.33257415e-03
5.42000000e+00	1.23432686e-03
5.43000000e+00	3.68221535e-03
5.44000000e+00	5.86459856e-03
5.45000000e+00	7.65371664e-03
5.46000000e+00	8.94794784e-03
5.47000000e+00	9.67747609e-03
5.48000000e+00	9.80791416e-03
5.49000000e+00	9.34170651e-03
5.50000000e+00	8.31727447e-03
5.51000000e+00	6.80600381e-03
5.52000000e+00	4.90730283e-03
5.53000000e+00	2.74207029e-03
5.54000000e+00	4.45000845e-04
5.55000000e+00	-1.84378414e-03
5.56000000e+00	-3.98726278e-03
5.57000000e+00	-5.85968036e-03
5.58000000e+00	-7.35387596e-03
5.59000000e+00	-8.38734641e-03
5.60000000e+00	-8.90671106e-03
5.61000000e+00	-8.89034342e-03
5.62000000e+00	-8.34905073e-03
5.63000000e+00	-7.32480127e-03
5.64000000e+00	-5.88761583e-03
5.65000000e+00	-4.13084647e-03
5.66000000e+00	-2.16515708e-03
5.67000000e+00	-1.11590651e-04
5.68000000e+00	1.90584558e-03
5.69000000e+00	3.76762634e-03
5.70000000e+00	5.36574266e-03
5.71000000e+00	6.60991471e-03
5.72000000e+00	7.43263040e-03
5.73000000e+00	7.79273403e-03
5.74000000e+00	7.67738038e-03
5.75000000e+00	7.10227002e-03
5.76000000e+00	6.11018518e-03
5.77000000e+00	4.76794517e-03
5.78000000e+00	3.16199166e-03
5.79000000e+00	1.39289077e-03
5.80000000e+00	-4.30902425e-04
5.81000000e+00	-2.19963459e-03
5.82000000e+00	-3.80880364e-03
5.83000000e+00	-5.16528038e-03
5.84000000e+00	-6.19264790e-03
5.85000000e+00	-6.83545662e-03
5.86000000e+00	-7.06216218e-03
5.87000000e+00	-6.86659477e-03
5.88000000e+00	-6.26789777e-03
5.89000000e+00	-5.30896461e-03
5.90000000e+00	-4.05349061e-03
5.91000000e+00	-2.58183662e-03
5.92000000e+00	-9.85967625e-04
5.93000000e+00	6.36219492e-04
5.94000000e+00	2.18683408e-03
5.95000000e+00	3.57383983e-03
5.96000000e+00	4.71646749e-03
5.97000000e+00	5.54987744e-03
5.98000000e+00	6.02880571e-03
5.99000000e+00	6.12999079e-03
6.00000000e+00	5.85325322e-03
6.01000000e+00	5.22118119e-03
6.02000000e+00	4.27745853e-03
6.03000000e+00	3.08395154e-03
6.04000000e+00	1.71674321e-03
6.05000000e+00	2.61364234e-04
6.06000000e+00	-1.19248535e-03
6.07000000e+00	-2.55640209e-03
6.08000000e+00	-3.74860339e-03
6.09000000e+00	-4.69879231e-03
6.10000000e+00	-5.35227552e-03
6.11000000e+00	-5.67309437e-03
6.12000000e+00	-5.64599033e-03
6.13000000e+00	-5.27709746e-03
6.14000000e+00	-4.59333193e-03
6.15000000e+00	-3.64052729e-03
6.16000000e+00	-2.48043958e-03
6.17000000e+00	-1.18681332e-03
6.18000000e+00	1.59244797e-04
6.19000000e+00	1.47429780e-03
6.20000000e+00	2.67770655e-03
6.21000000e+00	3.69654079e-03
6.22000000e+00	4.46997542e-03
6.23000000e+00	4.95290734e-03
6.24000000e+00	5.11857777e-03
6.25000000e+00	4.96004676e-03
6.26000000e+00	4.49043817e-03
6.27000000e+00	3.74194914e-03
6.28000000e+00	2.76369389e-03
6.29000000e+00	1.61852315e-03
6.30000000e+00	3.79022401e-04
6.31000000e+00	-8.77058059e-04
6.32000000e+00	-2.07165528e-03
6.33000000e+00	-3.13122593e-03
6.34000000e+00	-3.99125990e-03
6.35000000e+00	-4.60019823e-03
6.36000000e+00	-4.92251671e-03
6.37000000e+00	-4.94079028e-03
6.38000000e+00	-4.65661748e-03
6.39000000e+00	-4.09035641e-03
6.40000000e+00	-3.27969748e-03
6.41000000e+00	-2.27717098e-03
6.42000000e+00	-1.14675296e-03
6.43000000e+00	4.02119736e-05
6.44000000e+00	1.20951107e-03
6.45000000e+00	2.28870319e-03
6.46000000e+00	3.21160702e-03
6.47000000e+00	3.92235912e-03
6.48000000e+00	4.37879215e-03
6.49000000e+00	4.55492836e-03
6.50000000e+00	4.44244086e-03
6.51000000e+00	4.05100072e-03
6.52000000e+00	3.40749914e-03
6.53000000e+00	2.55420411e-03
6.54000000e+00	1.54597737e-03
6.55000000e+00	4.46735392e-04
6.56000000e+00	-6.74616815e-04
6.57000000e+00	-1.74851907e-03
6.58000000e+00	-2.70908303e-03
6.59000000e+00	-3.49814239e-03
6.60000000e+00	-4.06877662e-03
6.61000000e+00	-4.38809408e-03
6.62000000e+00	-4.43910965e-03
6.63000000e+00	-4.22161080e-03
6.64000000e+00	-3.75197047e-03
6.65000000e+00	-3.06193192e-03
6.66000000e+00	-2.19645465e-03
6.67000000e+00	-1.21076800e-03
6.68000000e+00	-1.66826674e-04
6.69000000e+00	8.70602955e-04
6.70000000e+00	1.83797717e-03
6.71000000e+00	2.67687735e-03
6.72000000e+00	3.33754012e-03
6.73000000e+00	3.78180169e-03
6.74000000e+00	3.98528267e-03
6.75000000e+00	3.93868990e-03
6.76000000e+00	3.64816851e-03
6.77000000e+00	3.13469787e-03
6.78000000e+00	2.43258413e-03
6.79000000e+00	1.58715769e-03
6.80000000e+00	6.51830719e-04
6.81000000e+00	-3.15293071e-04
6.82000000e+00	-1.25503994e-03
6.83000000e+00	-2.11079258e-03
6.84000000e+00	-2.83189880e-03
6.85000000e+00	-3.37665761e-03
6.86000000e+00	-3.71470773e-03
6.87000000e+00	-3.82868370e-03
6.88000000e+00	-3.71505230e-03
6.89000000e+00	-3.38409397e-03
6.90000000e+00	-2.85904675e-03
6.91000000e+00	-2.17448098e-03
6.92000000e+00	-1.37401839e-03
6.93000000e+00	-5.07546603e-04
6.94000000e+00	3.71892500e-04
6.95000000e+00	1.21134642e-03
6.96000000e+00	1.96112947e-03
6.97000000e+00	2.57774444e-03
6.98000000e+00	3.02637816e-03
6.99000000e+00	3.28283039e-03
7.00000000e+00	3.33477200e-03
7.01000000e+00	3.18227128e-03
7.02000000e+00	2.83757196e-03
7.03000000e+00	2.32415148e-03
7.04000000e+00	1.67513019e-03
7.05000000e+00	9.31138997e-04
7.06000000e+00	1.37782507e-04
7.07000000e+00	-6.57144242e-04
7.08000000e+00	-1.40651668e-03
7.09000000e+00	-2.06664939e-03
7.10000000e+00	-2.59981191e-03
7.11000000e+00	-2.97634933e-03
7.12000000e+00	-3.17629136e-03
7.13000000e+00	-3.19036592e-03
7.14000000e+00	-3.02036942e-03
7.15000000e+00	-2.67888456e-03
7.16000000e+00	-2.18837391e-03
7.17000000e+00	-1.57971341e-03
7.18000000e+00	-8.90260722e-04
7.19000000e+00	-1.61578248e-04
7.20000000e+00	5.63051644e-04
7.21000000e+00	1.24117248e-03
7.22000000e+00	1.83361288e-03
7.23000000e+00	2.30671907e-03
7.24000000e+00	2.63423577e-03
7.25000000e+00	2.79873289e-03
7.26000000e+00	2.79250274e-03
7.27000000e+00	2.61788382e-03
7.28000000e+00	2.28700052e-03
7.29000000e+00	1.82094153e-03
7.30000000e+00	1.24843092e-03
7.31000000e+00	6.04074594e-04
7.32000000e+00	-7.37126859e-05
7.33000000e+00	-7.44977113e-04
7.34000000e+00	-1.37056041e-03
7.35000000e+00	-1.91436457e-03
7.36000000e+00	-2.34541749e-03
7.37000000e+00	-2.63962289e-03
7.38000000e+00	-2.78109665e-03
7.39000000e+00	-2.76301623e-03
7.40000000e+00	-2.58793821e-03
7.41000000e+00	-2.26756947e-03
7.42000000e+00	-1.82200922e-03
7.43000000e+00	-1.27850900e-03
7.44000000e+00	-6.69825403e-04
7.45000000e+00	-3.22633605e-05
7.46000000e+00	5.96474918e-04
7.47000000e+00	1.17950932e-03
7.48000000e+00	1.68294005e-03
7.49000000e+00	2.07781907e-03
7.50000000e+00	2.34182043e-03
7.51000000e+00	2.46051280e-03
7.52000000e+00	2.42816101e-03
7.53000000e+00	2.24801098e-03
7.54000000e+00	1.93204286e-03
7.55000000e+00	1.50020831e-03
7.56000000e+00	9.79198473e-04
7.57000000e+00	4.00816515e-04
7.58000000e+00	-1.99947510e-04
7.59000000e+00	-7.87024508e-04
7.60000000e+00	-1.32543071e-03
7.61000000e+00	-1.78335911e-03
7.62000000e+00	-2.13407264e-03
7.63000000e+00	-2.35748585e-03
7.64000000e+00	-2.44133997e-03
7.65000000e+00	-2.38190129e-03
7.66000000e+00	-2.18414088e-03
7.67000000e+00	-1.86138550e-03
7.68000000e+00	-1.43446151e-03
7.69000000e+00	-9.30384367e-04
7.70000000e+00	-3.80674400e-04
7.71000000e+00	1.80597796e-04
7.72000000e+00	7.18915953e-04
7.73000000e+00	1.20144315e-03
7.74000000e+00	1.59903618e-03
7.75000000e+00	1.88802482e-03
7.76000000e+00	2.05164612e-03
7.77000000e+00	2.08104496e-03
7.78000000e+00	1.97577930e-03
7.79000000e+00	1.74379910e-03
7.80000000e+00	1.40090115e-03
7.81000000e+00	9.69694740e-04
7.82000000e+00	4.78143928e-04
7.83000000e+00	-4.22211358e-05
7.84000000e+00	-5.58310347e-04
7.85000000e+00	-1.03757010e-03
7.86000000e+00	-1.45003710e-03
7.87000000e+00	-1.77021947e-03
7.88000000e+00	-1.97868586e-03
7.89000000e+00	-2.06326236e-03
7.90000000e+00	-2.01976191e-03
7.91000000e+00	-1.85220092e-03
7.92000000e+00	-1.57249104e-03
7.93000000e+00	-1.19962729e-03
7.94000000e+00	-7.58426683e-04
7.95000000e+00	-2.77899768e-04
7.96000000e+00	2.10638607e-04
7.97000000e+00	6.75596629e-04
7.98000000e+00	1.08713967e-03
7.99000000e+00	1.41909997e-03
8.00000000e+00	1.65063898e-03
8.01000000e+00	1.76755630e-03
8.02000000e+00	1.76316205e-03
8.03000000e+00	1.63865868e-03
8.04000000e+00	1.40301019e-03
8.05000000e+00	1.07230999e-03
8.06000000e+00	6.68691531e-04
8.07000000e+00	2.18855133e-04
8.08000000e+00	-2.47690982e-04
8.09000000e+00	-7.00559383e-04
8.10000000e+00	-1.11045549e-03
8.11000000e+00	-1.45106473e-03
8.12000000e+00	-1.70073283e-03
8.13000000e+00	-1.84383184e-03
8.14000000e+00	-1.87172567e-03
8.15000000e+00	-1.78327565e-03
8.16000000e+00	-1.58485717e-03
8.17000000e+00	-1.28989063e-03
8.18000000e+00	-9.17921109e-04
8.19000000e+00	-4.93310742e-04
8.20000000e+00	-4.36318728e-05
8.21000000e+00	4.02132047e-04
8.22000000e+00	8.15459642e-04
8.23000000e+00	1.17011709e-03
8.24000000e+00	1.44381853e-03
8.25000000e+00	1.61961615e-03
8.26000000e+00	1.68693326e-03
8.27000000e+00	1.64217819e-03
8.28000000e+00	1.48890418e-03
8.29000000e+00	1.23751090e-03
8.30000000e+00	9.04512273e-04
8.31000000e+00	5.11423351e-04
8.32000000e+00	8.33426442e-05
8.33000000e+00	-3.52675246e-04
8.34000000e+00	-7.69349637e-04
8.35000000e+00	-1.14089455e-03
8.36000000e+00	-1.44462070e-03
8.37000000e+00	-1.66231865e-03
8.38000000e+00	-1.78133868e-03
8.39000000e+00	-1.79530401e-03
8.40000000e+00	-1.70441840e-03
8.41000000e+00	-1.51535595e-03
8.42000000e+00	-1.24074774e-03
8.43000000e+00	-8.98305252e-04
8.44000000e+00	-5.09642923e-04
8.45000000e+00	-9.88798884e-05
8.46000000e+00	3.08886842e-04
8.47000000e+00	6.89139389e-04
8.48000000e+00	1.01942828e-03
8.49000000e+00	1.28070273e-03
8.50000000e+00	1.45840282e-03
8.51000000e+00	1.54325174e-03
8.52000000e+00	1.53170641e-03
8.53000000e+00	1.42604744e-03
8.54000000e+00	1.23411261e-03
8.55000000e+00	9.68699691e-04
8.56000000e+00	6.46684813e-04
8.57000000e+00	2.87918131e-04
8.58000000e+00	-8.60291359e-05
8.59000000e+00	-4.53185770e-04
8.60000000e+00	-7.92487627e-04
8.61000000e+00	-1.08499232e-03
8.62000000e+00	-1.31493153e-03
8.63000000e+00	-1.47054339e-03
8.64000000e+00	-1.54464285e-03
8.65000000e+00	-1.53490531e-03
8.66000000e+00	-1.44385720e-03
8.67000000e+00	-1.27858456e-03
8.68000000e+00	-1.05018758e-03
8.69000000e+00	-7.73022405e-04
8.70000000e+00	-4.63782758e-04
8.71000000e+00	-1.40480610e-04
8.72000000e+00	1.78611228e-04
8.73000000e+00	4.75992612e-04
8.74000000e+00	7.35887821e-04
8.75000000e+00	9.45065115e-04
8.76000000e+00	1.09348357e-03
8.77000000e+00	1.17473840e-03
8.78000000e+00	1.18628866e-03
8.79000000e+00	1.12946415e-03
8.80000000e+00	1.00926072e-03
8.81000000e+00	8.33944382e-04
8.82000000e+00	6.14493813e-04
8.83000000e+00	3.63918377e-04
8.84000000e+00	9.64933222e-05
8.85000000e+00	-1.73043717e-04
8.86000000e+00	-4.30290989e-04
8.87000000e+00	-6.61934136e-04
8.88000000e+00	-8.56413830e-04
8.89000000e+00	-1.00447843e-03
8.90000000e+00	-1.09959783e-03
8.91000000e+00	-1.13822256e-03
8.92000000e+00	-1.11988077e-03
8.93000000e+00	-1.04711374e-03
8.94000000e+00	-9.25258689e-04
8.95000000e+00	-7.62094384e-04
8.96000000e+00	-5.67371504e-04
8.97000000e+00	-3.52254211e-04
8.98000000e+00	-1.28703022e-04
8.99000000e+00	9.11689685e-05
9.00000000e+00	2.95733911e-04
9.01000000e+00	4.74449406e-04
9.02000000e+00	6.18391723e-04
9.03000000e+00	7.20696244e-04
9.04000000e+00	7.76884095e-04
9.05000000e+00	7.85059551e-04
9.06000000e+00	7.45969199e-04
9.07000000e+00	6.62920656e-04
9.08000000e+00	5.41565684e-04
9.09000000e+00	3.89559361e-04
9.10000000e+00	2.16113464e-04
9.11000000e+00	3.14677929e-05
9.12000000e+00	-1.53692207e-04
9.13000000e+00	-3.28839980e-04
9.14000000e+00	-4.84201367e-04
9.15000000e+00	-6.11304008e-04
9.16000000e+00	-7.03451463e-04
9.17000000e+00	-7.56094606e-04
9.18000000e+00	-7.67078218e-04
9.19000000e+00	-7.36747489e-04
9.20000000e+00	-6.67907071e-04
9.21000000e+00	-5.65633883e-04
9.22000000e+00	-4.36953612e-04
9.23000000e+00	-2.90399274e-04
9.24000000e+00	-1.35477708e-04
9.25000000e+00	1.79240402e-05
9.26000000e+00	1.60156166e-04
9.27000000e+00	2.82409080e-04
9.28000000e+00	3.77263871e-04
9.29000000e+00	4.39154989e-04
9.30000000e+00	4.64715027e-04
9.31000000e+00	4.52978618e-04
9.32000000e+00	4.05431354e-04
9.33000000e+00	3.25899570e-04
9.34000000e+00	2.20287242e-04
9.35000000e+00	9.61764198e-05
9.36000000e+00	-3.76831282e-05
9.37000000e+00	-1.71961783e-04
9.38000000e+00	-2.97376638e-04
9.39000000e+00	-4.05315048e-04
9.40000000e+00	-4.88413310e-04
9.41000000e+00	-5.41051365e-04
9.42000000e+00	-5.59729872e-04
9.43000000e+00	-5.43303783e-04
9.44000000e+00	-4.93056238e-04
9.45000000e+00	-4.12607386e-04
9.46000000e+00	-3.07664060e-04
9.47000000e+00	-1.85627131e-04
9.48000000e+00	-5.50831823e-05
9.49000000e+00	7.47848509e-05
9.50000000e+00	1.94827816e-04
9.51000000e+00	2.96558141e-04
9.52000000e+00	3.72732344e-04
9.53000000e+00	4.17848402e-04
9.54000000e+00	4.28524035e-04
9.55000000e+00	4.03730167e-04
9.56000000e+00	3.44863840e-04
9.57000000e+00	2.55655899e-04
9.58000000e+00	1.41920126e-04
9.59000000e+00	1.11613297e-05
9.60000000e+00	-1.27930513e-04
9.61000000e+00	-2.66065310e-04
9.62000000e+00	-3.93977117e-04
9.63000000e+00	-5.03045196e-04
9.64000000e+00	-5.85869928e-04
9.65000000e+00	-6.36765019e-04
9.66000000e+00	-6.52133377e-04
9.67000000e+00	-6.30702213e-04
9.68000000e+00	-5.73602620e-04
9.69000000e+00	-4.84289518e-04
9.70000000e+00	-3.68308642e-04
9.71000000e+00	-2.32927438e-04
9.72000000e+00	-8.66556648e-05
9.73000000e+00	6.13114472e-05
9.74000000e+00	2.01689882e-04
9.75000000e+00	3.25703638e-04
9.76000000e+00	4.25642480e-04
9.77000000e+00	4.95344657e-04
9.78000000e+00	5.30574159e-04
9.79000000e+00	5.29269529e-04
9.80000000e+00	4.91650136e-04
9.81000000e+00	4.20175424e-04
9.82000000e+00	3.19362362e-04
9.83000000e+00	1.95475502e-04
9.84000000e+00	5.61120313e-05
9.85000000e+00	-9.02894548e-05
9.86000000e+00	-2.34983461e-04
9.87000000e+00	-3.69460370e-04
9.88000000e+00	-4.85962843e-04
9.89000000e+00	-5.77943804e-04
9.90000000e+00	-6.40438593e-04
9.91000000e+00	-6.70330166e-04
9.92000000e+00	-6.66493662e-04
9.93000000e+00	-6.29814798e-04
9.94000000e+00	-5.63084708e-04
9.95000000e+00	-4.70781632e-04
9.96000000e+00	-3.58756650e-04
9.97000000e+00	-2.33846089e-04
9.98000000e+00	-1.03437040e-04
9.99000000e+00	2.49856313e-05
1.00000000e+01	1.44282349e-04
1.00100000e+01	2.48065268e-04
1.00200000e+01	3.31044783e-04
1.00300000e+01	3.89297485e-04
1.00400000e+01	4.20442598e-04
1.00500000e+01	4.23720168e-04
1.00600000e+01	3.99970569e-04
1.00700000e+01	3.51520999e-04
1.00800000e+01	2.81989977e-04
1.00900000e+01	1.96025341e-04
1.01000000e+01	9.89944392e-05
1.01100000e+01	-3.35285020e-06
1.01200000e+01	-1.05227100e-04
1.01300000e+01	-2.01127933e-04
1.01400000e+01	-2.86139837e-04
1.01500000e+01	-3.56179737e-04
1.01600000e+01	-4.08184650e-04
1.01700000e+01	-4.40231857e-04
1.01800000e+01	-4.51588491e-04
1.01900000e+01	-4.42691656e-04
1.02000000e+01	-4.15064148e-04
1.02100000e+01	-3.71174232e-04
1.02200000e+01	-3.14250551e-04
1.02300000e+01	-2.48065105e-04
1.02400000e+01	-1.76698164e-04
1.02500000e+01	-1.04299114e-04
1.02600000e+01	-3.48565436e-05
1.02700000e+01	2.80105214e-05
1.02800000e+01	8.12302026e-05
1.02900000e+01	1.22416505e-04
1.03000000e+01	1.49964064e-04
1.03100000e+01	1.63096403e-04
1.03200000e+01	1.61867754e-04
1.03300000e+01	1.47120857e-04
1.03400000e+01	1.20405205e-04
1.03500000e+01	8.38619144e-05
1.03600000e+01	4.00826485e-05
1.03700000e+01	-8.04913015e-06
1.03800000e+01	-5.75258868e-05
1.03900000e+01	-1.05384048e-04
1.04000000e+01	-1.48864033e-04
1.04100000e+01	-1.85554687e-04
1.04200000e+01	-2.13515486e-04
1.04300000e+01	-2.31371113e-04
1.04400000e+01	-2.38374352e-04
1.04500000e+01	-2.34434790e-04
1.04600000e+01	-2.20112345e-04
1.04700000e+01	-1.96576289e-04
1.04800000e+01	-1.65531978e-04
1.04900000e+01	-1.29119012e-04
1.05000000e+01	-8.97859336e-05
1.05100000e+01	-5.01477611e-05
1.05200000e+01	-1.28335861e-05
1.05300000e+01	1.96678484e-05
1.05400000e+01	4.51563825e-05
1.05500000e+01	6.18543409e-05
1.05600000e+01	6.85184437e-05
1.05700000e+01	6.45229702e-05
1.05800000e+01	4.99087309e-05
1.05900000e+01	2.53940797e-05
1.06000000e+01	-7.65382420e-06
1.06100000e+01	-4.72871066e-05
1.06200000e+01	-9.10819374e-05
1.06300000e+01	-1.36275022e-04
1.06400000e+01	-1.79924809e-04
1.06500000e+01	-2.19088633e-04
1.06600000e+01	-2.51005677e-04
1.06700000e+01	-2.73274872e-04
1.06800000e+01	-2.84016716e-04
1.06900000e+01	-2.82008507e-04
1.07000000e+01	-2.66783741e-04
1.07100000e+01	-2.38688245e-04
1.07200000e+01	-1.98888025e-04
1.07300000e+01	-1.49326643e-04
1.07400000e+01	-9.26329876e-05
1.07500000e+01	-3.19834398e-05
1.07600000e+01	2.90745367e-05
1.07700000e+01	8.68277305e-05
1.07800000e+01	1.37619616e-04
1.07900000e+01	1.78076619e-04
1.08000000e+01	2.05324270e-04
1.08100000e+01	2.17179517e-04
1.08200000e+01	2.12306550e-04
1.08300000e+01	1.90325400e-04
1.08400000e+01	1.51865250e-04
1.08500000e+01	9.85576231e-05
1.08600000e+01	3.29682657e-05
1.08700000e+01	-4.15296844e-05
1.08800000e+01	-1.20934892e-04
1.08900000e+01	-2.00839636e-04
1.09000000e+01	-2.76681623e-04
1.09100000e+01	-3.44011017e-04
1.09200000e+01	-3.98756698e-04
1.09300000e+01	-4.37475453e-04
1.09400000e+01	-4.57568574e-04
1.09500000e+01	-4.57452084e-04
1.09600000e+01	-4.36669429e-04
1.09700000e+01	-3.95938878e-04
1.09800000e+01	-3.37131748e-04
1.09900000e+01	-2.63181814e-04
1.10000000e+01	-1.77930459e-04
1.10100000e+01	-8.59161517e-05
1.10200000e+01	7.87967608e-06
1.10300000e+01	9.83155076e-05
1.10400000e+01	1.80384628e-04
1.10500000e+01	2.49504441e-04
1.10600000e+01	3.01782865e-04
1.10700000e+01	3.34245770e-04
1.10800000e+01	3.45011735e-04
1.10900000e+01	3.33403557e-04
1.11000000e+01	2.99989776e-04
1.11100000e+01	2.46553700e-04
1.11200000e+01	1.75991815e-04
1.11300000e+01	9.21476967e-05
1.11400000e+01	-4.08567469e-07
1.11500000e+01	-9.66422342e-05
1.11600000e+01	-1.91341391e-04
1.11700000e+01	-2.79413011e-04
1.11800000e+01	-3.56170116e-04
1.11900000e+01	-4.17593261e-04
1.12000000e+01	-4.60551250e-04
1.12100000e+01	-4.82968550e-04
1.12200000e+01	-4.83930171e-04
1.12300000e+01	-4.63718613e-04
1.12400000e+01	-4.23781522e-04
1.12500000e+01	-3.66632845e-04
1.12600000e+01	-2.95694119e-04
1.12700000e+01	-2.15085978e-04
1.12800000e+01	-1.29382739e-04
1.12900000e+01	-4.33449035e-05
1.13000000e+01	3.83545291e-05
1.13100000e+01	1.11393876e-04
1.13200000e+01	1.72041516e-04
1.13300000e+01	2.17356039e-04
1.13400000e+01	2.45336722e-04
1.13500000e+01	2.55016367e-04
1.13600000e+01	2.46491976e-04
1.13700000e+01	2.20892507e-04
1.13800000e+01	1.80286627e-04
1.13900000e+01	1.27536918e-04
1.14000000e+01	6.61100593e-05
1.14100000e+01	-1.44958729e-07
1.14200000e+01	-6.72367717e-05
1.14300000e+01	-1.31274953e-04
1.14400000e+01	-1.88701854e-04
1.14500000e+01	-2.36498962e-04
1.14600000e+01	-2.72355410e-04
1.14700000e+01	-2.94788711e-04
1.14800000e+01	-3.03210808e-04
1.14900000e+01	-2.97935979e-04
1.15000000e+01	-2.80130852e-04
1.15100000e+01	-2.51710440e-04
1.15200000e+01	-2.15187597e-04
1.15300000e+01	-1.73486290e-04
1.15400000e+01	-1.29731441e-04
1.15500000e+01	-8.70296421e-05
1.15600000e+01	-4.82556581e-05
1.15700000e+01	-1.58592417e-05
1.15800000e+01	8.29457518e-06
1.15900000e+01	2.30408373e-05
1.16000000e+01	2.79778528e-05
1.16100000e+01	2.34740432e-05
1.16200000e+01	1.06182715e-05
1.16300000e+01	-8.88248090e-06
1.16400000e+01	-3.28503915e-05
1.16500000e+01	-5.88180053e-05
1.16600000e+01	-8.42297871e-05
1.16700000e+01	-1.06648826e-04
1.16800000e+01	-1.23953008e-04
1.16900000e+01	-1.34505636e-04
1.17000000e+01	-1.37287295e-04
1.17100000e+01	-1.31978590e-04
1.17200000e+01	-1.18987064e-04
1.17300000e+01	-9.94158522e-05
1.17400000e+01	-7.49760958e-05
1.17500000e+01	-4.78495901e-05
1.17600000e+01	-2.05120671e-05
1.17700000e+01	4.46924467e-06
1.17800000e+01	2.46479571e-05
1.17900000e+01	3.79039509e-05
1.18000000e+01	4.26254232e-05
1.18100000e+01	3.78527277e-05
1.18200000e+01	2.33720247e-05
1.18300000e+01	-2.49399590e-07
1.18400000e+01	-3.16897479e-05
1.18500000e+01	-6.89599710e-05
1.18600000e+01	-1.09545532e-04
1.18700000e+01	-1.50592116e-04
1.18800000e+01	-1.89121099e-04
1.18900000e+01	-2.22258045e-04
1.19000000e+01	-2.47456307e-04
1.19100000e+01	-2.62697975e-04
1.19200000e+01	-2.66656089e-04
1.19300000e+01	-2.58804941e-04
1.19400000e+01	-2.39469343e-04
1.19500000e+01	-2.09808508e-04
1.19600000e+01	-1.71735386e-04
1.19700000e+01	-1.27777413e-04
1.19800000e+01	-8.08893753e-05
1.19900000e+01	-3.42328825e-05
1.20000000e+01	9.06027241e-06
1.20100000e+01	4.61223117e-05
1.20200000e+01	7.45628004e-05
1.20300000e+01	9.26443245e-05
1.20400000e+01	9.94067377e-05
1.20500000e+01	9.47303012e-05
1.20600000e+01	7.93329403e-05
1.20700000e+01	5.47021222e-05
1.20800000e+01	2.29671024e-05
1.20900000e+01	-1.32779388e-05
1.21000000e+01	-5.11854246e-05
1.21100000e+01	-8.78833846e-05
1.21200000e+01	-1.20703389e-04
1.21300000e+01	-1.47389020e-04
1.21400000e+01	-1.66268146e-04
1.21500000e+01	-1.76375235e-04
1.21600000e+01	-1.77514102e-04
1.21700000e+01	-1.70256335e-04
1.21800000e+01	-1.55875933e-04
1.21900000e+01	-1.36225917e-04
1.22000000e+01	-1.13567406e-04
1.22100000e+01	-9.03655515e-05
1.22200000e+01	-6.90694362e-05
1.22300000e+01	-5.18943604e-05
1.22400000e+01	-4.06247648e-05
1.22500000e+01	-3.64543594e-05
1.22600000e+01	-3.98770032e-05
1.22700000e+01	-5.06377363e-05
1.22800000e+01	-6.77484387e-05
1.22900000e+01	-8.95672782e-05
1.23000000e+01	-1.13935837e-04
1.23100000e+01	-1.38362997e-04
1.23200000e+01	-1.60240721e-04
1.23300000e+01	-1.77074072e-04
1.23400000e+01	-1.86706480e-04
1.23500000e+01	-1.87521388e-04
1.23600000e+01	-1.78603130e-04
1.23700000e+01	-1.59842968e-04
1.23800000e+01	-1.31980476e-04
1.23900000e+01	-9.65755586e-05
1.24000000e+01	-5.59119371e-05
1.24100000e+01	-1.28384742e-05
1.24200000e+01	2.94401879e-05
1.24300000e+01	6.76079282e-05
1.24400000e+01	9.84975854e-05
1.24500000e+01	1.19347110e-04
1.24600000e+01	1.28030992e-04
1.24700000e+01	1.23248133e-04
1.24800000e+01	1.04650428e-04
1.24900000e+01	7.29007376e-05
1.25000000e+01	2.96542826e-05
1.25100000e+01	-2.25366247e-05
1.25200000e+01	-8.03885868e-05
1.25300000e+01	-1.40112351e-04
1.25400000e+01	-1.97680963e-04
1.25500000e+01	-2.49120982e-04
1.25600000e+01	-2.90804834e-04
1.25700000e+01	-3.19722004e-04
1.25800000e+01	-3.33708148e-04
1.25900000e+01	-3.31614183e-04
1.26000000e+01	-3.13401879e-04
1.26100000e+01	-2.80157997e-04
1.26200000e+01	-2.34025180e-04
1.26300000e+01	-1.78054256e-04
1.26400000e+01	-1.15988596e-04
1.26500000e+01	-5.19965211e-05
1.26600000e+01	9.62824127e-06
1.26700000e+01	6.47754908e-05
1.26800000e+01	1.09813573e-04
1.26900000e+01	1.41848204e-04
1.27000000e+01	1.58925606e-04
1.27100000e+01	1.60164782e-04
1.27200000e+01	1.45809224e-04
1.27300000e+01	1.17194636e-04
1.27400000e+01	7.66357071e-05
1.27500000e+01	2.72412784e-05
1.27600000e+01	-2.73273313e-05
1.27700000e+01	-8.31357188e-05
1.27800000e+01	-1.36271657e-04
1.27900000e+01	-1.83133332e-04
1.28000000e+01	-2.20688460e-04
1.28100000e+01	-2.46684743e-04
1.28200000e+01	-2.59796173e-04
1.28300000e+01	-2.59694968e-04
1.28400000e+01	-2.47044940e-04
1.28500000e+01	-2.23418368e-04
1.28600000e+01	-1.91144520e-04
1.28700000e+01	-1.53103226e-04
1.28800000e+01	-1.12481116e-04
1.28900000e+01	-7.25107654e-05
1.29000000e+01	-3.62140204e-05
1.29100000e+01	-6.17001665e-06
1.29200000e+01	1.56739843e-05
1.29300000e+01	2.81346568e-05
1.29400000e+01	3.08582248e-05
1.29500000e+01	2.43159038e-05
1.29600000e+01	9.73128772e-06
1.29700000e+01	-1.10526464e-05
1.29800000e+01	-3.57543983e-05
1.29900000e+01	-6.18664332e-05
1.30000000e+01	-8.68807447e-05
1.30100000e+01	-1.08508196e-04
1.30200000e+01	-1.24873219e-04
1.30300000e+01	-1.34667839e-04
1.30400000e+01	-1.37252692e-04
1.30500000e+01	-1.32697361e-04
1.30600000e+01	-1.21757594e-04
1.30700000e+01	-1.05792350e-04
1.30800000e+01	-8.66286625e-05
1.30900000e+01	-6.63866394e-05
1.31000000e+01	-4.72801705e-05
1.31100000e+01	-3.14108092e-05
1.31200000e+01	-2.05727352e-05
1.31300000e+01	-1.60856295e-05
1.31400000e+01	-1.86698224e-05
1.31500000e+01	-2.83744304e-05
1.31600000e+01	-4.45646706e-05
1.31700000e+01	-6.59695309e-05
1.31800000e+01	-9.07858795e-05
1.31900000e+01	-1.16830342e-04
1.32000000e+01	-1.41726247e-04
1.32100000e+01	-1.63109973e-04
1.32200000e+01	-1.78839328e-04
1.32300000e+01	-1.87186363e-04
1.32400000e+01	-1.86998190e-04
1.32500000e+01	-1.77811913e-04
1.32600000e+01	-1.59913487e-04
1.32700000e+01	-1.34334831e-04
1.32800000e+01	-1.02788558e-04
1.32900000e+01	-6.75447882e-05
1.33000000e+01	-3.12593155e-05
1.33100000e+01	3.23356072e-06
1.33200000e+01	3.31471488e-05
1.33300000e+01	5.59693167e-05
1.33400000e+01	6.96718546e-05
1.33500000e+01	7.28850013e-05
1.33600000e+01	6.50224548e-05
1.33700000e+01	4.63459723e-05
1.33800000e+01	1.79633699e-05
1.33900000e+01	-1.82410090e-05
1.34000000e+01	-5.97388746e-05
1.34100000e+01	-1.03544019e-04
1.34200000e+01	-1.46437758e-04
1.34300000e+01	-1.85216385e-04
1.34400000e+01	-2.16941221e-04
1.34500000e+01	-2.39171330e-04
1.34600000e+01	-2.50160091e-04
1.34700000e+01	-2.48999433e-04
1.34800000e+01	-2.35699491e-04
1.34900000e+01	-2.11196500e-04
1.35000000e+01	-1.77287373e-04
1.35100000e+01	-1.36495326e-04
1.35200000e+01	-9.18765318e-05
1.35300000e+01	-4.67826903e-05
1.35400000e+01	-4.59816546e-06
1.35500000e+01	3.15273311e-05
1.35600000e+01	5.89289140e-05
1.35700000e+01	7.56390688e-05
1.35800000e+01	8.05449028e-05
1.35900000e+01	7.34767503e-05
1.36000000e+01	5.52202569e-05
1.36100000e+01	2.74502796e-05
1.36200000e+01	-7.40861513e-06
1.36300000e+01	-4.63841302e-05
1.36400000e+01	-8.62044366e-05
1.36500000e+01	-1.23572279e-04
1.36600000e+01	-1.55442253e-04
1.36700000e+01	-1.79277971e-04
1.36800000e+01	-1.93267214e-04
1.36900000e+01	-1.96476440e-04
1.37000000e+01	-1.88930878e-04
1.37100000e+01	-1.71612584e-04
1.37200000e+01	-1.46375672e-04
1.37300000e+01	-1.15784987e-04
1.37400000e+01	-8.28911348e-05
1.37500000e+01	-5.09603810e-05
1.37600000e+01	-2.31821457e-05
1.37700000e+01	-2.37908138e-06
1.37800000e+01	9.25505003e-06
1.37900000e+01	1.03664271e-05
1.38000000e+01	5.81833225e-07
1.38100000e+01	-1.94346954e-05
1.38200000e+01	-4.80159164e-05
1.38300000e+01	-8.26151401e-05
1.38400000e+01	-1.20010998e-04
1.38500000e+01	-1.56577383e-04
1.38600000e+01	-1.88596787e-04
1.38700000e+01	-2.12591080e-04
1.38800000e+01	-2.25641684e-04
1.38900000e+01	-2.25671348e-04
1.39000000e+01	-2.11662363e-04
1.39100000e+01	-1.83790840e-04
1.39200000e+01	-1.43463283e-04
1.39300000e+01	-9.32496100e-05
1.39400000e+01	-3.67153295e-05
1.39500000e+01	2.18359138e-05
1.39600000e+01	7.76904478e-05
1.39700000e+01	1.26098052e-04
1.39800000e+01	1.62661168e-04
1.39900000e+01	1.83708219e-04
1.40000000e+01	1.86620031e-04
1.40100000e+01	1.70081480e-04
1.40200000e+01	1.34236033e-04
1.40300000e+01	8.07282531e-05
1.40400000e+01	1.26281456e-05
1.40500000e+01	-6.57593605e-05
1.40600000e+01	-1.49187192e-04
1.40700000e+01	-2.31840124e-04
1.40800000e+01	-3.07762096e-04
1.40900000e+01	-3.71304222e-04
1.41000000e+01	-4.17558761e-04
1.41100000e+01	-4.42744871e-04
1.41200000e+01	-4.44515352e-04
1.41300000e+01	-4.22159395e-04
1.41400000e+01	-3.76684254e-04
1.41500000e+01	-3.10768052e-04
1.41600000e+01	-2.28585954e-04
1.41700000e+01	-1.35521820e-04
1.41800000e+01	-3.77864922e-05
1.41900000e+01	5.80287772e-05
1.42000000e+01	1.45430016e-04
1.42100000e+01	2.18493089e-04
1.42200000e+01	2.72295116e-04
1.42300000e+01	3.03271876e-04
1.42400000e+01	3.09473983e-04
1.42500000e+01	2.90702446e-04
1.42600000e+01	2.48513540e-04
1.42700000e+01	1.86093008e-04
1.42800000e+01	1.08009708e-04
1.42900000e+01	1.98680414e-05
1.43000000e+01	-7.21137562e-05
1.43100000e+01	-1.61566835e-04
1.43200000e+01	-2.42440835e-04
1.43300000e+01	-3.09443049e-04
1.43400000e+01	-3.58414424e-04
1.43500000e+01	-3.86614331e-04
1.43600000e+01	-3.92893397e-04
1.43700000e+01	-3.77742521e-04
1.43800000e+01	-3.43215968e-04
1.43900000e+01	-2.92736225e-04
1.44000000e+01	-2.30797425e-04
1.44100000e+01	-1.62591844e-04
1.44200000e+01	-9.35897170e-05
1.44300000e+01	-2.91058860e-05
1.44400000e+01	2.61125775e-05
1.44500000e+01	6.82456842e-05
1.44600000e+01	9.46792518e-05
1.44700000e+01	1.04182197e-04
1.44800000e+01	9.69697925e-05
1.44900000e+01	7.46494552e-05
1.45000000e+01	4.00549520e-05
1.45100000e+01	-3.01628583e-06
1.45200000e+01	-5.01405223e-05
1.45300000e+01	-9.66517997e-05
1.45400000e+01	-1.38041329e-04
1.45500000e+01	-1.70339808e-04
1.45600000e+01	-1.90451895e-04
1.45700000e+01	-1.96416069e-04
1.45800000e+01	-1.87569241e-04
1.45900000e+01	-1.64603149e-04
1.46000000e+01	-1.29508269e-04
1.46100000e+01	-8.54099574e-05
1.46200000e+01	-3.63100878e-05
1.46300000e+01	1.32450250e-05
1.46400000e+01	5.85437943e-05
1.46500000e+01	9.51052514e-05
1.46600000e+01	1.19059927e-04
1.46700000e+01	1.27485124e-04
1.46800000e+01	1.18667504e-04
1.46900000e+01	9.22715565e-05
1.47000000e+01	4.93998137e-05
1.47100000e+01	-7.46085259e-06
1.47200000e+01	-7.46036767e-05
1.47300000e+01	-1.47365314e-04
1.47400000e+01	-2.20468403e-04
1.47500000e+01	-2.88417468e-04
1.47600000e+01	-3.45917984e-04
1.47700000e+01	-3.88286410e-04
1.47800000e+01	-4.11819538e-04
1.47900000e+01	-4.14094394e-04
1.48000000e+01	-3.94175100e-04
1.48100000e+01	-3.52710103e-04
1.48200000e+01	-2.91911431e-04
1.48300000e+01	-2.15416630e-04
1.48400000e+01	-1.28042964e-04
1.48500000e+01	-3.54517021e-05
1.48600000e+01	5.62527513e-05
1.48700000e+01	1.40959105e-04
1.48800000e+01	2.12988216e-04
1.48900000e+01	2.67502037e-04
1.49000000e+01	3.00851796e-04
1.49100000e+01	3.10839272e-04
1.49200000e+01	2.96871629e-04
1.49300000e+01	2.59998278e-04
1.49400000e+01	2.02827256e-04
1.49500000e+01	1.29327723e-04
1.49600000e+01	4.45338357e-05
1.49700000e+01	-4.58272478e-05
1.49800000e+01	-1.35754781e-04
1.49900000e+01	-2.19409284e-04
1.50000000e+01	-2.91529819e-04
1.50100000e+01	-3.47802187e-04
1.50200000e+01	-3.85150512e-04
1.50300000e+01	-4.01930758e-04
1.50400000e+01	-3.98012506e-04
1.50500000e+01	-3.74744086e-04
1.50600000e+01	-3.34805347e-04
1.50700000e+01	-2.81961115e-04
1.50800000e+01	-2.20736122e-04
1.50900000e+01	-1.56038253e-04
1.51000000e+01	-9.27608321e-05
1.51100000e+01	-3.53960940e-05
1.51200000e+01	1.23091491e-05
1.51300000e+01	4.76283190e-05
1.51400000e+01	6.90388641e-05
1.51500000e+01	7.63011241e-05
1.51600000e+01	7.04270622e-05
1.51700000e+01	5.35427718e-05
1.51800000e+01	2.86574631e-05
1.51900000e+01	-6.40614738e-07
1.52000000e+01	-3.05347838e-05
1.52100000e+01	-5.73466543e-05
1.52200000e+01	-7.78871365e-05
1.52300000e+01	-8.97611901e-05
1.52400000e+01	-9.15995552e-05
1.52500000e+01	-8.31967660e-05
1.52600000e+01	-6.55425803e-05
1.52700000e+01	-4.07429307e-05
1.52800000e+01	-1.18358920e-05
1.52900000e+01	1.74828029e-05
1.53000000e+01	4.32022367e-05
1.53100000e+01	6.13781389e-05
1.53200000e+01	6.85215700e-05
1.53300000e+01	6.19607269e-05
1.53400000e+01	4.01436831e-05
1.53500000e+01	2.85411919e-06
1.53600000e+01	-4.86812703e-05
1.53700000e+01	-1.11806502e-04
1.53800000e+01	-1.82574231e-04
1.53900000e+01	-2.56000760e-04
1.54000000e+01	-3.26421191e-04
1.54100000e+01	-3.87919087e-04
1.54200000e+01	-4.34798244e-04
1.54300000e+01	-4.62059780e-04
1.54400000e+01	-4.65846290e-04
1.54500000e+01	-4.43816264e-04
1.54600000e+01	-3.95416463e-04
1.54700000e+01	-3.22027017e-04
1.54800000e+01	-2.26963260e-04
1.54900000e+01	-1.15329050e-04
1.55000000e+01	6.27236034e-06
1.55100000e+01	1.30152661e-04
1.55200000e+01	2.48050719e-04
1.55300000e+01	3.51707226e-04
1.55400000e+01	4.33460589e-04
1.55500000e+01	4.86820246e-04
1.55600000e+01	5.06974195e-04
1.55700000e+01	4.91191407e-04
1.55800000e+01	4.39086671e-04
1.55900000e+01	3.52724927e-04
1.56000000e+01	2.36553444e-04
1.56100000e+01	9.71626691e-05
1.56200000e+01	-5.71108827e-05
1.56300000e+01	-2.16714513e-04
1.56400000e+01	-3.71506670e-04
1.56500000e+01	-5.11438706e-04
1.56600000e+01	-6.27243365e-04
1.56700000e+01	-7.11081072e-04
1.56800000e+01	-7.57097408e-04
1.56900000e+01	-7.61850883e-04
1.57000000e+01	-7.24578941e-04
1.57100000e+01	-6.47281326e-04
1.57200000e+01	-5.34612844e-04
1.57300000e+01	-3.93591110e-04
1.57400000e+01	-2.33138234e-04
1.57500000e+01	-6.34874132e-05
1.57600000e+01	1.04504607e-04
1.57700000e+01	2.60091265e-04
1.57800000e+01	3.93364505e-04
1.57900000e+01	4.95926235e-04
1.58000000e+01	5.61455287e-04
1.58100000e+01	5.86129597e-04
1.58200000e+01	5.68873625e-04
1.58300000e+01	5.11413545e-04
1.58400000e+01	4.18136612e-04
1.58500000e+01	2.95765231e-04
1.58600000e+01	1.52869673e-04
1.58700000e+01	-7.44969702e-07
1.58800000e+01	-1.54732939e-04
1.58900000e+01	-2.98932679e-04
1.59000000e+01	-4.24069994e-04
1.59100000e+01	-5.22388944e-04
1.59200000e+01	-5.88165511e-04
1.59300000e+01	-6.18068042e-04
1.59400000e+01	-6.11340035e-04
1.59500000e+01	-5.69794204e-04
1.59600000e+01	-4.97620876e-04
