# Supplementary material for: Observation of angular momentum transfer among crystal lattice modes
Source: Nat Phys. 2026 May 12;22(7):1100–6. doi: 10.1038/s41567-026-03274-8 (PMC13423836; doi:10.1038/s41567-026-03274-8)
Supplement: Supplementary file 14 — Source data for Extended Data Fig. 5a–m. [file 41567_2026_3274_MOESM14_ESM.zip › extended_fig5c_Eg_phonon_Lin-THz_probe45.txt]

Eg Q^R_alpha in Bi2Se3 after linear THz excitation at probe pulse 45 degrees
Time (ps)	Q^R (a.u.)
0.00000000e+00	-8.49406948e-04
1.00000000e-02	-7.43704691e-04
2.00000000e-02	-5.95294049e-04
3.00000000e-02	-4.11610534e-04
4.00000000e-02	-2.03463596e-04
5.00000000e-02	1.56519929e-05
6.00000000e-02	2.30488078e-04
7.00000000e-02	4.25151233e-04
8.00000000e-02	5.84304259e-04
9.00000000e-02	6.94368997e-04
1.00000000e-01	7.44636152e-04
1.10000000e-01	7.28193010e-04
1.20000000e-01	6.42592198e-04
1.30000000e-01	4.90203150e-04
1.40000000e-01	2.78211321e-04
1.50000000e-01	1.82567041e-05
1.60000000e-01	-2.74269198e-04
1.70000000e-01	-5.81222223e-04
1.80000000e-01	-8.82931057e-04
1.90000000e-01	-1.15956175e-03
2.00000000e-01	-1.39252162e-03
2.10000000e-01	-1.56579844e-03
2.20000000e-01	-1.66713408e-03
2.30000000e-01	-1.68894327e-03
2.40000000e-01	-1.62890587e-03
2.50000000e-01	-1.49018528e-03
2.60000000e-01	-1.28125300e-03
2.70000000e-01	-1.01532894e-03
2.80000000e-01	-7.09476204e-04
2.90000000e-01	-3.83415099e-04
3.00000000e-01	-5.81428803e-05
3.10000000e-01	2.45539214e-04
3.20000000e-01	5.08482761e-04
3.30000000e-01	7.14524665e-04
3.40000000e-01	8.51596476e-04
3.50000000e-01	9.12528342e-04
3.60000000e-01	8.95488553e-04
3.70000000e-01	8.04027357e-04
3.80000000e-01	6.46723949e-04
3.90000000e-01	4.36465840e-04
4.00000000e-01	1.89417965e-04
4.10000000e-01	-7.62374318e-05
4.20000000e-01	-3.41691700e-04
4.30000000e-01	-5.88923279e-04
4.40000000e-01	-8.02024354e-04
4.50000000e-01	-9.68338533e-04
4.60000000e-01	-1.07932276e-03
4.70000000e-01	-1.13106888e-03
4.80000000e-01	-1.12444760e-03
4.90000000e-01	-1.06486780e-03
5.00000000e-01	-9.61675032e-04
5.10000000e-01	-8.27241918e-04
5.20000000e-01	-6.75827878e-04
5.30000000e-01	-5.22304063e-04
5.40000000e-01	-3.80850134e-04
5.50000000e-01	-2.63731606e-04
5.60000000e-01	-1.80259728e-04
5.70000000e-01	-1.36020753e-04
5.80000000e-01	-1.32439161e-04
5.90000000e-01	-1.66711697e-04
6.00000000e-01	-2.32118145e-04
6.10000000e-01	-3.18683199e-04
6.20000000e-01	-4.14133995e-04
6.30000000e-01	-5.05072540e-04
6.40000000e-01	-5.78263267e-04
6.50000000e-01	-6.21925121e-04
6.60000000e-01	-6.26915798e-04
6.70000000e-01	-5.87703257e-04
6.80000000e-01	-5.03036040e-04
6.90000000e-01	-3.76247868e-04
7.00000000e-01	-2.15161705e-04
7.10000000e-01	-3.15915871e-05
7.20000000e-01	1.59525678e-04
7.30000000e-01	3.41305074e-04
7.40000000e-01	4.96303224e-04
7.50000000e-01	6.08012468e-04
7.60000000e-01	6.62336742e-04
7.70000000e-01	6.48925322e-04
7.80000000e-01	5.62249094e-04
7.90000000e-01	4.02322254e-04
8.00000000e-01	1.74998863e-04
8.10000000e-01	-1.08193459e-04
8.20000000e-01	-4.30683803e-04
8.30000000e-01	-7.71915854e-04
8.40000000e-01	-1.10876164e-03
8.50000000e-01	-1.41718913e-03
8.60000000e-01	-1.67405891e-03
8.70000000e-01	-1.85891188e-03
8.80000000e-01	-1.95560751e-03
8.90000000e-01	-1.95368076e-03
9.00000000e-01	-1.84930524e-03
9.10000000e-01	-1.64577857e-03
9.20000000e-01	-1.35348182e-03
9.30000000e-01	-9.89305004e-04
9.40000000e-01	-5.75572031e-04
9.50000000e-01	-1.38538212e-04
9.60000000e-01	2.93432409e-04
9.70000000e-01	6.91876037e-04
9.80000000e-01	1.03027426e-03
9.90000000e-01	1.28598042e-03
1.00000000e+00	1.44187958e-03
1.01000000e+00	1.48765342e-03
1.02000000e+00	1.42055054e-03
1.03000000e+00	1.24560015e-03
1.04000000e+00	9.75249388e-04
1.05000000e+00	6.28449221e-04
1.06000000e+00	2.29256537e-04
1.07000000e+00	-1.94941983e-04
1.08000000e+00	-6.15448866e-04
1.09000000e+00	-1.00436299e-03
1.10000000e+00	-1.33661287e-03
1.11000000e+00	-1.59175949e-03
1.12000000e+00	-1.75543014e-03
1.13000000e+00	-1.82027333e-03
1.14000000e+00	-1.78636292e-03
1.15000000e+00	-1.66102285e-03
1.16000000e+00	-1.45809027e-03
1.17000000e+00	-1.19667900e-03
1.18000000e+00	-8.99545627e-04
1.19000000e+00	-5.91191872e-04
1.20000000e+00	-2.95858069e-04
1.21000000e+00	-3.55709577e-05
1.22000000e+00	1.71595544e-04
1.23000000e+00	3.12905655e-04
1.24000000e+00	3.81881293e-04
1.25000000e+00	3.78682475e-04
1.26000000e+00	3.09919706e-04
1.27000000e+00	1.87916601e-04
1.28000000e+00	2.94868158e-05
1.29000000e+00	-1.45669920e-04
1.30000000e+00	-3.16815578e-04
1.31000000e+00	-4.64107256e-04
1.32000000e+00	-5.70450017e-04
1.33000000e+00	-6.23108657e-04
1.34000000e+00	-6.14937117e-04
1.35000000e+00	-5.45115456e-04
1.36000000e+00	-4.19325043e-04
1.37000000e+00	-2.49339652e-04
1.38000000e+00	-5.20595557e-05
1.39000000e+00	1.51936434e-04
1.40000000e+00	3.40203901e-04
1.41000000e+00	4.90460655e-04
1.42000000e+00	5.82658517e-04
1.43000000e+00	6.00921174e-04
1.44000000e+00	5.35178096e-04
1.45000000e+00	3.82346695e-04
1.46000000e+00	1.46949816e-04
1.47000000e+00	-1.58899363e-04
1.48000000e+00	-5.16161488e-04
1.49000000e+00	-9.00146877e-04
1.50000000e+00	-1.28231389e-03
1.51000000e+00	-1.63245524e-03
1.52000000e+00	-1.92110226e-03
1.53000000e+00	-2.12195538e-03
1.54000000e+00	-2.21414202e-03
1.55000000e+00	-2.18411289e-03
1.56000000e+00	-2.02701249e-03
1.57000000e+00	-1.74739863e-03
1.58000000e+00	-1.35923598e-03
1.59000000e+00	-8.85145246e-04
1.60000000e+00	-3.54949635e-04
1.61000000e+00	1.96382531e-04
1.62000000e+00	7.31249564e-04
1.63000000e+00	1.21219361e-03
1.64000000e+00	1.60472943e-03
1.65000000e+00	1.88000273e-03
1.66000000e+00	2.01706553e-03
1.67000000e+00	2.00458269e-03
1.68000000e+00	1.84182619e-03
1.69000000e+00	1.53886752e-03
1.70000000e+00	1.11594157e-03
1.71000000e+00	6.02020351e-04
1.72000000e+00	3.26986280e-05
1.73000000e+00	-5.52450327e-04
1.74000000e+00	-1.11284655e-03
1.75000000e+00	-1.60997155e-03
1.76000000e+00	-2.01029137e-03
1.77000000e+00	-2.28780175e-03
1.78000000e+00	-2.42599026e-03
1.79000000e+00	-2.41905527e-03
1.80000000e+00	-2.27227902e-03
1.81000000e+00	-2.00151998e-03
1.82000000e+00	-1.63186010e-03
1.83000000e+00	-1.19551134e-03
1.84000000e+00	-7.29147539e-04
1.85000000e+00	-2.70875700e-04
1.86000000e+00	1.42907388e-04
1.87000000e+00	4.80515267e-04
1.88000000e+00	7.17579950e-04
1.89000000e+00	8.39048860e-04
1.90000000e+00	8.40399405e-04
1.91000000e+00	7.27962828e-04
1.92000000e+00	5.18321706e-04
1.93000000e+00	2.36822155e-04
1.94000000e+00	-8.46836213e-05
1.95000000e+00	-4.10682651e-04
1.96000000e+00	-7.05200437e-04
1.97000000e+00	-9.35086498e-04
1.98000000e+00	-1.07310663e-03
1.99000000e+00	-1.10057332e-03
2.00000000e+00	-1.00927944e-03
2.01000000e+00	-8.02554125e-04
2.02000000e+00	-4.95329814e-04
2.03000000e+00	-1.13190236e-04
2.04000000e+00	3.09545921e-04
2.05000000e+00	7.32568525e-04
2.06000000e+00	1.11293671e-03
2.07000000e+00	1.40878970e-03
2.08000000e+00	1.58310440e-03
2.09000000e+00	1.60718428e-03
2.10000000e+00	1.46357778e-03
2.11000000e+00	1.14816364e-03
2.12000000e+00	6.71201746e-04
2.13000000e+00	5.72281892e-05
2.14000000e+00	-6.56235501e-04
2.15000000e+00	-1.42109239e-03
2.16000000e+00	-2.18203961e-03
2.17000000e+00	-2.88065472e-03
2.18000000e+00	-3.45989156e-03
2.19000000e+00	-3.86863635e-03
2.20000000e+00	-4.06596088e-03
2.21000000e+00	-4.02472385e-03
2.22000000e+00	-3.73421520e-03
2.23000000e+00	-3.20160664e-03
2.24000000e+00	-2.45206144e-03
2.25000000e+00	-1.52745946e-03
2.26000000e+00	-4.83802743e-04
2.27000000e+00	6.12527280e-04
2.28000000e+00	1.68939515e-03
2.29000000e+00	2.67407835e-03
2.30000000e+00	3.49858576e-03
2.31000000e+00	4.10471814e-03
2.32000000e+00	4.44847475e-03
2.33000000e+00	4.50345510e-03
2.34000000e+00	4.26297877e-03
2.35000000e+00	3.74074366e-03
2.36000000e+00	2.96995542e-03
2.37000000e+00	2.00098157e-03
2.38000000e+00	8.97700342e-04
2.39000000e+00	-2.67180214e-04
2.40000000e+00	-1.41747299e-03
2.41000000e+00	-2.47911674e-03
2.42000000e+00	-3.38559572e-03
2.43000000e+00	-4.08274715e-03
2.44000000e+00	-4.53257596e-03
2.45000000e+00	-4.71577494e-03
2.46000000e+00	-4.63275192e-03
2.47000000e+00	-4.30308661e-03
2.48000000e+00	-3.76346780e-03
2.49000000e+00	-3.06428738e-03
2.50000000e+00	-2.26517887e-03
2.51000000e+00	-1.42987742e-03
2.52000000e+00	-6.20835938e-04
2.53000000e+00	1.05945653e-04
2.54000000e+00	7.05437424e-04
2.55000000e+00	1.14705591e-03
2.56000000e+00	1.41680063e-03
2.57000000e+00	1.51786533e-03
2.58000000e+00	1.46967009e-03
2.59000000e+00	1.30539857e-03
2.60000000e+00	1.06825720e-03
2.61000000e+00	8.06789627e-04
2.62000000e+00	5.69668456e-04
2.63000000e+00	4.00440562e-04
2.64000000e+00	3.32715108e-04
2.65000000e+00	3.86254094e-04
2.66000000e+00	5.64354337e-04
2.67000000e+00	8.52802904e-04
2.68000000e+00	1.22055334e-03
2.69000000e+00	1.62211845e-03
2.70000000e+00	2.00151972e-03
2.71000000e+00	2.29748702e-03
2.72000000e+00	2.44947814e-03
2.73000000e+00	2.40399709e-03
2.74000000e+00	2.12064282e-03
2.75000000e+00	1.57732010e-03
2.76000000e+00	7.74095169e-04
2.77000000e+00	-2.64723945e-04
2.78000000e+00	-1.49056412e-03
2.79000000e+00	-2.83273476e-03
2.80000000e+00	-4.20267532e-03
2.81000000e+00	-5.50004601e-03
2.82000000e+00	-6.62023330e-03
2.83000000e+00	-7.46270068e-03
2.84000000e+00	-7.93951654e-03
2.85000000e+00	-7.98334577e-03
2.86000000e+00	-7.55420581e-03
2.87000000e+00	-6.64436125e-03
2.88000000e+00	-5.28086163e-03
2.89000000e+00	-3.52540384e-03
2.90000000e+00	-1.47141190e-03
2.91000000e+00	7.61544847e-04
2.92000000e+00	3.03564709e-03
2.93000000e+00	5.20448009e-03
2.94000000e+00	7.12372582e-03
2.95000000e+00	8.66205825e-03
2.96000000e+00	9.71136108e-03
2.97000000e+00	1.01954126e-02
2.98000000e+00	1.00762824e-02
2.99000000e+00	9.35784951e-03
3.00000000e+00	8.08607508e-03
3.01000000e+00	6.34592285e-03
3.02000000e+00	4.25509897e-03
3.03000000e+00	1.95505756e-03
3.04000000e+00	-4.00037110e-04
3.05000000e+00	-2.65550642e-03
3.06000000e+00	-4.66850062e-03
3.07000000e+00	-6.31943649e-03
3.08000000e+00	-7.52152363e-03
3.09000000e+00	-8.22750955e-03
3.10000000e+00	-8.43299065e-03
3.11000000e+00	-8.17591799e-03
3.12000000e+00	-7.53225217e-03
3.13000000e+00	-6.60806387e-03
3.14000000e+00	-5.52870643e-03
3.15000000e+00	-4.42597515e-03
3.16000000e+00	-3.42438757e-03
3.17000000e+00	-2.62784718e-03
3.18000000e+00	-2.10797465e-03
3.19000000e+00	-1.89529822e-03
3.20000000e+00	-1.97429098e-03
3.21000000e+00	-2.28293966e-03
3.22000000e+00	-2.71714848e-03
3.23000000e+00	-3.13985201e-03
3.24000000e+00	-3.39426754e-03
3.25000000e+00	-3.32029894e-03
3.26000000e+00	-2.77274777e-03
3.27000000e+00	-1.63972853e-03
3.28000000e+00	1.40447983e-04
3.29000000e+00	2.56564718e-03
3.30000000e+00	5.56109826e-03
3.31000000e+00	8.97664257e-03
3.32000000e+00	1.25908446e-02
3.33000000e+00	1.61222228e-02
3.34000000e+00	1.92472502e-02
3.35000000e+00	2.16241574e-02
3.36000000e+00	2.29209882e-02
3.37000000e+00	2.28458658e-02
3.38000000e+00	2.11770764e-02
3.39000000e+00	1.77903956e-02
3.40000000e+00	1.26811083e-02
3.41000000e+00	5.97840881e-03
3.42000000e+00	-2.04968346e-03
3.43000000e+00	-1.10021312e-02
3.44000000e+00	-2.03618676e-02
3.45000000e+00	-2.95235574e-02
3.46000000e+00	-3.78308258e-02
3.47000000e+00	-4.46207972e-02
3.48000000e+00	-4.92730457e-02
3.49000000e+00	-5.12595024e-02
3.50000000e+00	-5.01915386e-02
3.51000000e+00	-4.58604009e-02
3.52000000e+00	-3.82674202e-02
3.53000000e+00	-2.76409637e-02
3.54000000e+00	-1.44379111e-02
3.55000000e+00	6.71528586e-04
3.56000000e+00	1.68356530e-02
3.57000000e+00	3.30684913e-02
3.58000000e+00	4.83099162e-02
3.59000000e+00	6.14950261e-02
3.60000000e+00	7.16282745e-02
3.61000000e+00	7.78572111e-02
3.62000000e+00	7.95404389e-02
3.63000000e+00	7.63045251e-02
3.64000000e+00	6.80851351e-02
3.65000000e+00	5.51485730e-02
3.66000000e+00	3.80911526e-02
3.67000000e+00	1.78153193e-02
3.68000000e+00	-4.51691708e-03
3.69000000e+00	-2.75509956e-02
3.70000000e+00	-4.98234386e-02
3.71000000e+00	-6.98569011e-02
3.72000000e+00	-8.62603807e-02
3.73000000e+00	-9.78276947e-02
3.74000000e+00	-1.03627173e-01
3.75000000e+00	-1.03075865e-01
3.76000000e+00	-9.59924137e-02
3.77000000e+00	-8.26240553e-02
3.78000000e+00	-6.36448960e-02
3.79000000e+00	-4.01245687e-02
3.80000000e+00	-1.34684583e-02
3.81000000e+00	1.46672433e-02
3.82000000e+00	4.24804940e-02
3.83000000e+00	6.81416214e-02
3.84000000e+00	8.99169087e-02
3.85000000e+00	1.06289036e-01
3.86000000e+00	1.16065848e-01
3.87000000e+00	1.18469511e-01
3.88000000e+00	1.13199308e-01
3.89000000e+00	1.00463006e-01
3.90000000e+00	8.09738515e-02
3.91000000e+00	5.59125844e-02
3.92000000e+00	2.68563520e-02
3.93000000e+00	-4.32123039e-03
3.94000000e+00	-3.55724863e-02
3.95000000e+00	-6.48124493e-02
3.96000000e+00	-9.00607168e-02
3.97000000e+00	-1.09578571e-01
3.98000000e+00	-1.21991699e-01
3.99000000e+00	-1.26389702e-01
4.00000000e+00	-1.22395049e-01
4.01000000e+00	-1.10196188e-01
4.02000000e+00	-9.05419597e-02
4.03000000e+00	-6.46971342e-02
4.04000000e+00	-3.43616542e-02
4.05000000e+00	-1.55872537e-03
4.06000000e+00	3.15008184e-02
4.07000000e+00	6.25686960e-02
4.08000000e+00	8.95135910e-02
4.09000000e+00	1.10469064e-01
4.10000000e+00	1.23964569e-01
4.11000000e+00	1.29030268e-01
4.12000000e+00	1.25268072e-01
4.13000000e+00	1.12883639e-01
4.14000000e+00	9.26767774e-02
4.15000000e+00	6.59905523e-02
4.16000000e+00	3.46223422e-02
4.17000000e+00	7.02751265e-04
4.18000000e+00	-3.34494058e-02
4.19000000e+00	-6.54861039e-02
4.20000000e+00	-9.31921041e-02
4.21000000e+00	-1.14638687e-01
4.22000000e+00	-1.28318373e-01
4.23000000e+00	-1.33251161e-01
4.24000000e+00	-1.29054750e-01
4.25000000e+00	-1.15973707e-01
4.26000000e+00	-9.48653692e-02
4.27000000e+00	-6.71432986e-02
4.28000000e+00	-3.46820526e-02
4.29000000e+00	3.10245555e-04
4.30000000e+00	3.54428008e-02
4.31000000e+00	6.83061124e-02
4.32000000e+00	9.66376872e-02
4.33000000e+00	1.18478036e-01
4.34000000e+00	1.32306144e-01
4.35000000e+00	1.37145017e-01
4.36000000e+00	1.32629984e-01
4.37000000e+00	1.19034981e-01
4.38000000e+00	9.72549997e-02
4.39000000e+00	6.87458587e-02
4.40000000e+00	3.54254570e-02
4.41000000e+00	-4.56709851e-04
4.42000000e+00	-3.64727841e-02
4.43000000e+00	-7.01819963e-02
4.44000000e+00	-9.92969663e-02
4.45000000e+00	-1.21839451e-01
4.46000000e+00	-1.36274885e-01
4.47000000e+00	-1.41616537e-01
4.48000000e+00	-1.37492225e-01
4.49000000e+00	-1.24169103e-01
4.50000000e+00	-1.02534941e-01
4.51000000e+00	-7.40372882e-02
4.52000000e+00	-4.05847861e-02
4.53000000e+00	-4.41748207e-03
4.54000000e+00	3.20449386e-02
4.55000000e+00	6.63666040e-02
4.56000000e+00	9.62594503e-02
4.57000000e+00	1.19736641e-01
4.58000000e+00	1.35245067e-01
4.59000000e+00	1.41768068e-01
4.60000000e+00	1.38891583e-01
4.61000000e+00	1.26829464e-01
4.62000000e+00	1.06406488e-01
4.63000000e+00	7.90004515e-02
4.64000000e+00	4.64475213e-02
4.65000000e+00	1.09174382e-02
4.66000000e+00	-2.52328283e-02
4.67000000e+00	-5.96169991e-02
4.68000000e+00	-8.99783023e-02
4.69000000e+00	-1.14338542e-01
4.70000000e+00	-1.31127521e-01
4.71000000e+00	-1.39284326e-01
4.72000000e+00	-1.38323955e-01
4.73000000e+00	-1.28365138e-01
4.74000000e+00	-1.10117859e-01
4.75000000e+00	-8.48317828e-02
4.76000000e+00	-5.42093914e-02
4.77000000e+00	-2.02899531e-02
4.78000000e+00	1.46876747e-02
4.79000000e+00	4.84340919e-02
4.80000000e+00	7.87602514e-02
4.81000000e+00	1.03720194e-01
4.82000000e+00	1.21736280e-01
4.83000000e+00	1.31698846e-01
4.84000000e+00	1.33034014e-01
4.85000000e+00	1.25735558e-01
4.86000000e+00	1.10359182e-01
4.87000000e+00	8.79800428e-02
4.88000000e+00	6.01167882e-02
4.89000000e+00	2.86275204e-02
4.90000000e+00	-4.41511194e-03
4.91000000e+00	-3.68612368e-02
4.92000000e+00	-6.66243389e-02
4.93000000e+00	-9.18158632e-02
4.94000000e+00	-1.10865138e-01
4.95000000e+00	-1.22617008e-01
4.96000000e+00	-1.26401138e-01
4.97000000e+00	-1.22068906e-01
4.98000000e+00	-1.09995969e-01
4.99000000e+00	-9.10508604e-02
5.00000000e+00	-6.65321863e-02
5.01000000e+00	-3.80789826e-02
5.02000000e+00	-7.56046126e-03
5.03000000e+00	2.30473913e-02
5.04000000e+00	5.17901807e-02
5.05000000e+00	7.68600718e-02
5.06000000e+00	9.67093629e-02
5.07000000e+00	1.10145548e-01
5.08000000e+00	1.16402074e-01
5.09000000e+00	1.15180670e-01
5.10000000e+00	1.06663029e-01
5.11000000e+00	9.14916376e-02
5.12000000e+00	7.07215302e-02
5.13000000e+00	4.57465750e-02
5.14000000e+00	1.82054618e-02
5.15000000e+00	-1.01262427e-02
5.16000000e+00	-3.74508360e-02
5.17000000e+00	-6.20625954e-02
5.18000000e+00	-8.24540267e-02
5.19000000e+00	-9.74076540e-02
5.20000000e+00	-1.06067811e-01
5.21000000e+00	-1.07988274e-01
5.22000000e+00	-1.03153193e-01
5.23000000e+00	-9.19705296e-02
5.24000000e+00	-7.52389495e-02
5.25000000e+00	-5.40907854e-02
5.26000000e+00	-2.99151410e-02
5.27000000e+00	-4.26636432e-03
5.28000000e+00	2.12360691e-02
5.29000000e+00	4.50098111e-02
5.30000000e+00	6.56075892e-02
5.31000000e+00	8.18048134e-02
5.32000000e+00	9.26715843e-02
5.33000000e+00	9.76249362e-02
5.34000000e+00	9.64584755e-02
5.35000000e+00	8.93480452e-02
5.36000000e+00	7.68335698e-02
5.37000000e+00	5.97787132e-02
5.38000000e+00	3.93113225e-02
5.39000000e+00	1.67487548e-02
5.40000000e+00	-6.48697129e-03
5.41000000e+00	-2.89587417e-02
5.42000000e+00	-4.93030037e-02
5.43000000e+00	-6.63120736e-02
5.44000000e+00	-7.90051690e-02
5.45000000e+00	-8.66840461e-02
5.46000000e+00	-8.89701645e-02
5.47000000e+00	-8.58215045e-02
5.48000000e+00	-7.75284535e-02
5.49000000e+00	-6.46894713e-02
5.50000000e+00	-4.81684646e-02
5.51000000e+00	-2.90368727e-02
5.52000000e+00	-8.50432830e-03
5.53000000e+00	1.21576345e-02
5.54000000e+00	3.16940368e-02
5.55000000e+00	4.89422625e-02
5.56000000e+00	6.29006810e-02
5.57000000e+00	7.27860816e-02
5.58000000e+00	7.80766929e-02
5.59000000e+00	7.85384991e-02
5.60000000e+00	7.42336303e-02
5.61000000e+00	6.55107088e-02
5.62000000e+00	5.29781257e-02
5.63000000e+00	3.74622233e-02
5.64000000e+00	1.99532233e-02
5.65000000e+00	1.54241030e-03
5.66000000e+00	-1.66454731e-02
5.67000000e+00	-3.35204653e-02
5.68000000e+00	-4.80921586e-02
5.69000000e+00	-5.95272023e-02
5.70000000e+00	-6.71962504e-02
5.71000000e+00	-7.07077656e-02
5.72000000e+00	-6.99269333e-02
5.73000000e+00	-6.49788605e-02
5.74000000e+00	-5.62361834e-02
5.75000000e+00	-4.42921376e-02
5.76000000e+00	-2.99209769e-02
5.77000000e+00	-1.40283466e-02
5.78000000e+00	2.40524700e-03
5.79000000e+00	1.83843774e-02
5.80000000e+00	3.29584271e-02
5.81000000e+00	4.52775628e-02
5.82000000e+00	5.46417046e-02
5.83000000e+00	6.05397130e-02
5.84000000e+00	6.26766455e-02
5.85000000e+00	6.09876777e-02
5.86000000e+00	5.56380969e-02
5.87000000e+00	4.70096068e-02
5.88000000e+00	3.56739854e-02
5.89000000e+00	2.23558678e-02
5.90000000e+00	7.88703452e-03
5.91000000e+00	-6.84494948e-03
5.92000000e+00	-2.09506126e-02
5.93000000e+00	-3.35917400e-02
5.94000000e+00	-4.40306817e-02
5.95000000e+00	-5.16729395e-02
5.96000000e+00	-5.61006044e-02
5.97000000e+00	-5.70947921e-02
5.98000000e+00	-5.46458988e-02
5.99000000e+00	-4.89512342e-02
6.00000000e+00	-4.04003442e-02
6.01000000e+00	-2.95490558e-02
6.02000000e+00	-1.70839345e-02
6.03000000e+00	-3.77938961e-03
6.04000000e+00	9.54992692e-03
6.05000000e+00	2.20985344e-02
6.06000000e+00	3.31183825e-02
6.07000000e+00	4.19630895e-02
6.08000000e+00	4.81255630e-02
6.09000000e+00	5.12668292e-02
6.10000000e+00	5.12344439e-02
6.11000000e+00	4.80694939e-02
6.12000000e+00	4.20018911e-02
6.13000000e+00	3.34343637e-02
6.14000000e+00	2.29162187e-02
6.15000000e+00	1.11085569e-02
6.16000000e+00	-1.25688599e-03
6.17000000e+00	-1.34227329e-02
6.18000000e+00	-2.46520479e-02
6.19000000e+00	-3.42727206e-02
6.20000000e+00	-4.17174903e-02
6.21000000e+00	-4.65572366e-02
6.22000000e+00	-4.85255840e-02
6.23000000e+00	-4.75334154e-02
6.24000000e+00	-4.36725037e-02
6.25000000e+00	-3.72081415e-02
6.26000000e+00	-2.85613118e-02
6.27000000e+00	-1.82815739e-02
6.28000000e+00	-7.01239045e-03
6.29000000e+00	4.54893010e-03
6.30000000e+00	1.56941972e-02
6.31000000e+00	2.57475677e-02
6.32000000e+00	3.41064093e-02
6.33000000e+00	4.02773303e-02
6.34000000e+00	4.39052216e-02
6.35000000e+00	4.47936027e-02
6.36000000e+00	4.29151055e-02
6.37000000e+00	3.84115424e-02
6.38000000e+00	3.15836464e-02
6.39000000e+00	2.28711997e-02
6.40000000e+00	1.28248517e-02
6.41000000e+00	2.07142180e-03
6.42000000e+00	-8.72513254e-03
6.43000000e+00	-1.89046544e-02
6.44000000e+00	-2.78511109e-02
6.45000000e+00	-3.50298376e-02
6.46000000e+00	-4.00194521e-02
6.47000000e+00	-4.25365290e-02
6.48000000e+00	-4.24515950e-02
6.49000000e+00	-3.97955413e-02
6.50000000e+00	-3.47561549e-02
6.51000000e+00	-2.76650731e-02
6.52000000e+00	-1.89760548e-02
6.53000000e+00	-9.23598680e-03
6.54000000e+00	9.49527079e-04
6.55000000e+00	1.09538269e-02
6.56000000e+00	2.01677653e-02
6.57000000e+00	2.80368078e-02
6.58000000e+00	3.40944023e-02
6.59000000e+00	3.79896097e-02
6.60000000e+00	3.95073580e-02
6.61000000e+00	3.85801560e-02
6.62000000e+00	3.52906367e-02
6.63000000e+00	2.98648756e-02
6.64000000e+00	2.26569915e-02
6.65000000e+00	1.41260724e-02
6.66000000e+00	4.80692696e-03
6.67000000e+00	-4.72347342e-03
6.68000000e+00	-1.38817553e-02
6.69000000e+00	-2.21138859e-02
6.70000000e+00	-2.89287053e-02
6.71000000e+00	-3.39272177e-02
6.72000000e+00	-3.68258946e-02
6.73000000e+00	-3.74726316e-02
6.74000000e+00	-3.58544703e-02
6.75000000e+00	-3.20967114e-02
6.76000000e+00	-2.64535793e-02
6.77000000e+00	-1.92911166e-02
6.78000000e+00	-1.10634536e-02
6.79000000e+00	-2.28399079e-03
6.80000000e+00	6.50667372e-03
6.81000000e+00	1.47740669e-02
6.82000000e+00	2.20223563e-02
6.83000000e+00	2.78240783e-02
6.84000000e+00	3.18452986e-02
6.85000000e+00	3.38647247e-02
6.86000000e+00	3.37856875e-02
6.87000000e+00	3.16403541e-02
6.88000000e+00	2.75860250e-02
6.89000000e+00	2.18938521e-02
6.90000000e+00	1.49307740e-02
6.91000000e+00	7.13586950e-03
6.92000000e+00	-1.00734700e-03
6.93000000e+00	-9.00093878e-03
6.94000000e+00	-1.63630035e-02
6.95000000e+00	-2.26567100e-02
6.96000000e+00	-2.75161672e-02
6.97000000e+00	-3.06675965e-02
6.98000000e+00	-3.19445899e-02
6.99000000e+00	-3.12966165e-02
7.00000000e+00	-2.87903641e-02
7.01000000e+00	-2.46039453e-02
7.02000000e+00	-1.90144344e-02
7.03000000e+00	-1.23795948e-02
7.04000000e+00	-5.11500173e-03
7.05000000e+00	2.33197891e-03
7.06000000e+00	9.50972682e-03
7.07000000e+00	1.59897239e-02
7.08000000e+00	2.13920776e-02
7.09000000e+00	2.54076950e-02
7.10000000e+00	2.78158222e-02
7.11000000e+00	2.84959637e-02
7.12000000e+00	2.74335569e-02
7.13000000e+00	2.47191624e-02
7.14000000e+00	2.05413287e-02
7.15000000e+00	1.51736687e-02
7.16000000e+00	8.95702540e-03
7.17000000e+00	2.27788434e-03
7.18000000e+00	-4.45560176e-03
7.19000000e+00	-1.08384940e-02
7.20000000e+00	-1.64933411e-02
7.21000000e+00	-2.10923975e-02
7.22000000e+00	-2.43764865e-02
7.23000000e+00	-2.61694338e-02
7.24000000e+00	-2.63872812e-02
7.25000000e+00	-2.50418181e-02
7.26000000e+00	-2.22383158e-02
7.27000000e+00	-1.81677011e-02
7.28000000e+00	-1.30937314e-02
7.29000000e+00	-7.33602447e-03
7.30000000e+00	-1.25002774e-03
7.31000000e+00	4.79482352e-03
7.32000000e+00	1.04374246e-02
7.33000000e+00	1.53464561e-02
7.34000000e+00	1.92397086e-02
7.35000000e+00	2.19001620e-02
7.36000000e+00	2.31879135e-02
7.37000000e+00	2.30473127e-02
7.38000000e+00	2.15089573e-02
7.39000000e+00	1.86865153e-02
7.40000000e+00	1.47686441e-02
7.41000000e+00	1.00065689e-02
7.42000000e+00	4.69812585e-03
7.43000000e+00	-8.30724109e-04
7.44000000e+00	-6.24577291e-03
7.45000000e+00	-1.12246315e-02
7.46000000e+00	-1.54757890e-02
7.47000000e+00	-1.87555487e-02
7.48000000e+00	-2.08818653e-02
7.49000000e+00	-2.17443089e-02
7.50000000e+00	-2.13096202e-02
7.51000000e+00	-1.96225906e-02
7.52000000e+00	-1.68022821e-02
7.53000000e+00	-1.30338779e-02
7.54000000e+00	-8.55670772e-03
7.55000000e+00	-3.64921206e-03
7.56000000e+00	1.38821899e-03
7.57000000e+00	6.25148554e-03
7.58000000e+00	1.06509973e-02
7.59000000e+00	1.43287905e-02
7.60000000e+00	1.70735380e-02
7.61000000e+00	1.87325878e-02
7.62000000e+00	1.92203498e-02
7.63000000e+00	1.85225768e-02
7.64000000e+00	1.66963351e-02
7.65000000e+00	1.38657165e-02
7.66000000e+00	1.02135983e-02
7.67000000e+00	5.96998620e-03
7.68000000e+00	1.39767590e-03
7.69000000e+00	-3.22388366e-03
7.70000000e+00	-7.61554136e-03
7.71000000e+00	-1.15151892e-02
7.72000000e+00	-1.46933038e-02
7.73000000e+00	-1.69663683e-02
7.74000000e+00	-1.82073942e-02
7.75000000e+00	-1.83529431e-02
7.76000000e+00	-1.74062647e-02
7.77000000e+00	-1.54363998e-02
7.78000000e+00	-1.25733436e-02
7.79000000e+00	-8.99959636e-03
7.80000000e+00	-4.93864291e-03
7.81000000e+00	-6.41081034e-04
7.82000000e+00	3.63074603e-03
7.83000000e+00	7.61867648e-03
7.84000000e+00	1.10842540e-02
7.85000000e+00	1.38229191e-02
7.86000000e+00	1.56760261e-02
7.87000000e+00	1.65399818e-02
7.88000000e+00	1.63719814e-02
7.89000000e+00	1.51920249e-02
7.90000000e+00	1.30811263e-02
7.91000000e+00	1.01758558e-02
7.92000000e+00	6.65957511e-03
7.93000000e+00	2.75092576e-03
7.94000000e+00	-1.30971402e-03
7.95000000e+00	-5.27496592e-03
7.96000000e+00	-8.90548202e-03
7.97000000e+00	-1.19843575e-02
7.98000000e+00	-1.43300586e-02
7.99000000e+00	-1.58070973e-02
8.00000000e+00	-1.63338231e-02
8.01000000e+00	-1.58868876e-02
8.02000000e+00	-1.45021365e-02
8.03000000e+00	-1.22719071e-02
8.04000000e+00	-9.33892601e-03
8.05000000e+00	-5.88720359e-03
8.06000000e+00	-2.13050679e-03
8.07000000e+00	1.70087201e-03
8.08000000e+00	5.37423077e-03
8.09000000e+00	8.66859368e-03
8.10000000e+00	1.13880080e-02
8.11000000e+00	1.33732012e-02
8.12000000e+00	1.45109042e-02
8.13000000e+00	1.47402943e-02
8.14000000e+00	1.40561918e-02
8.15000000e+00	1.25088449e-02
8.16000000e+00	1.02003465e-02
8.17000000e+00	7.27793320e-03
8.18000000e+00	3.92460131e-03
8.19000000e+00	3.47638888e-04
8.20000000e+00	-3.23420953e-03
8.21000000e+00	-6.60414903e-03
8.22000000e+00	-9.56048865e-03
8.23000000e+00	-1.19287437e-02
8.24000000e+00	-1.35719583e-02
8.25000000e+00	-1.43986354e-02
8.26000000e+00	-1.43678138e-02
8.27000000e+00	-1.34910124e-02
8.28000000e+00	-1.18309535e-02
8.29000000e+00	-9.49717754e-03
8.30000000e+00	-6.63885000e-03
8.31000000e+00	-3.43523081e-03
8.32000000e+00	-8.44136478e-05
8.33000000e+00	3.20895611e-03
8.34000000e+00	6.24622188e-03
8.35000000e+00	8.84674405e-03
8.36000000e+00	1.08586850e-02
8.37000000e+00	1.21679044e-02
8.38000000e+00	1.27044424e-02
8.39000000e+00	1.24462211e-02
8.40000000e+00	1.14197717e-02
8.41000000e+00	9.69797871e-03
8.42000000e+00	7.39501698e-03
8.43000000e+00	4.65882749e-03
8.44000000e+00	1.66162533e-03
8.45000000e+00	-1.41095149e-03
8.46000000e+00	-4.37136803e-03
8.47000000e+00	-7.04167582e-03
8.48000000e+00	-9.26424829e-03
8.49000000e+00	-1.09111184e-02
8.50000000e+00	-1.18913633e-02
8.51000000e+00	-1.21561093e-02
8.52000000e+00	-1.17008828e-02
8.53000000e+00	-1.05652011e-02
8.54000000e+00	-8.82946766e-03
8.55000000e+00	-6.60940405e-03
8.56000000e+00	-4.04839812e-03
8.57000000e+00	-1.30827124e-03
8.58000000e+00	1.44094138e-03
8.59000000e+00	4.03155199e-03
8.60000000e+00	6.30846632e-03
8.61000000e+00	8.13848702e-03
8.62000000e+00	9.41811560e-03
8.63000000e+00	1.00793954e-02
8.64000000e+00	1.00934669e-02
8.65000000e+00	9.47165390e-03
8.66000000e+00	8.26405474e-03
8.67000000e+00	6.55576735e-03
8.68000000e+00	4.46102271e-03
8.69000000e+00	2.11562503e-03
8.70000000e+00	-3.31804299e-04
8.71000000e+00	-2.72921600e-03
8.72000000e+00	-4.93056352e-03
8.73000000e+00	-6.80469019e-03
8.74000000e+00	-8.24313282e-03
8.75000000e+00	-9.16637777e-03
8.76000000e+00	-9.52821066e-03
8.77000000e+00	-9.31792509e-03
8.78000000e+00	-8.56029346e-03
8.79000000e+00	-7.31334329e-03
8.80000000e+00	-5.66411854e-03
8.81000000e+00	-3.72272663e-03
8.82000000e+00	-1.61507326e-03
8.83000000e+00	5.25239118e-04
8.84000000e+00	2.56533051e-03
8.85000000e+00	4.38125153e-03
8.86000000e+00	5.86547523e-03
8.87000000e+00	6.93322175e-03
8.88000000e+00	7.52724608e-03
8.89000000e+00	7.62082231e-03
8.90000000e+00	7.21877505e-03
8.91000000e+00	6.35653317e-03
8.92000000e+00	5.09730456e-03
8.93000000e+00	3.52758539e-03
8.94000000e+00	1.75131680e-03
8.95000000e+00	-1.16920418e-04
8.96000000e+00	-1.95923069e-03
8.97000000e+00	-3.66178247e-03
8.98000000e+00	-5.12178157e-03
8.99000000e+00	-6.25361454e-03
9.00000000e+00	-6.99379802e-03
9.01000000e+00	-7.30445197e-03
9.02000000e+00	-7.17511244e-03
9.03000000e+00	-6.62280671e-03
9.04000000e+00	-5.69042322e-03
9.05000000e+00	-4.44351404e-03
9.06000000e+00	-2.96576187e-03
9.07000000e+00	-1.35342156e-03
9.08000000e+00	2.90897228e-04
9.09000000e+00	1.86470666e-03
9.10000000e+00	3.27197019e-03
9.11000000e+00	4.42889641e-03
9.12000000e+00	5.26885107e-03
9.13000000e+00	5.74610338e-03
9.14000000e+00	5.83820160e-03
9.15000000e+00	5.54686216e-03
9.16000000e+00	4.89735161e-03
9.17000000e+00	3.93643362e-03
9.18000000e+00	2.72904084e-03
9.19000000e+00	1.35390564e-03
9.20000000e+00	-1.01557483e-04
9.21000000e+00	-1.54678598e-03
9.22000000e+00	-2.89367085e-03
9.23000000e+00	-4.06188082e-03
9.24000000e+00	-4.98359024e-03
9.25000000e+00	-5.60733604e-03
9.26000000e+00	-5.90078944e-03
9.27000000e+00	-5.85230030e-03
9.28000000e+00	-5.47114994e-03
9.29000000e+00	-4.78652935e-03
9.30000000e+00	-3.84533657e-03
9.31000000e+00	-2.70895616e-03
9.32000000e+00	-1.44924174e-03
9.33000000e+00	-1.43964110e-04
9.34000000e+00	1.12798644e-03
9.35000000e+00	2.29134881e-03
9.36000000e+00	3.27890660e-03
9.37000000e+00	4.03531422e-03
9.38000000e+00	4.52012032e-03
9.39000000e+00	4.70982906e-03
9.40000000e+00	4.59890192e-03
9.41000000e+00	4.19966908e-03
9.42000000e+00	3.54118489e-03
9.43000000e+00	2.66712408e-03
9.44000000e+00	1.63286929e-03
9.45000000e+00	5.01983937e-04
9.46000000e+00	-6.57704886e-04
9.47000000e+00	-1.77817257e-03
9.48000000e+00	-2.79516974e-03
9.49000000e+00	-3.65187190e-03
9.50000000e+00	-4.30200203e-03
9.51000000e+00	-4.71225925e-03
9.52000000e+00	-4.86393200e-03
9.53000000e+00	-4.75362539e-03
9.54000000e+00	-4.39308553e-03
9.55000000e+00	-3.80815667e-03
9.56000000e+00	-3.03695559e-03
9.57000000e+00	-2.12738998e-03
9.58000000e+00	-1.13418161e-03
9.59000000e+00	-1.15578077e-04
9.60000000e+00	8.70050755e-04
9.61000000e+00	1.76753475e-03
9.62000000e+00	2.52795792e-03
9.63000000e+00	3.11127969e-03
9.64000000e+00	3.48838697e-03
9.65000000e+00	3.64247676e-03
9.66000000e+00	3.56970985e-03
9.67000000e+00	3.27911838e-03
9.68000000e+00	2.79179230e-03
9.69000000e+00	2.13940931e-03
9.70000000e+00	1.36220731e-03
9.71000000e+00	5.06527027e-04
9.72000000e+00	-3.77927671e-04
9.73000000e+00	-1.24095208e-03
9.74000000e+00	-2.03466361e-03
9.75000000e+00	-2.71612944e-03
9.76000000e+00	-3.24965789e-03
9.77000000e+00	-3.60863406e-03
9.78000000e+00	-3.77680858e-03
9.79000000e+00	-3.74898014e-03
9.80000000e+00	-3.53104751e-03
9.81000000e+00	-3.13944147e-03
9.82000000e+00	-2.59998137e-03
9.83000000e+00	-1.94623146e-03
9.84000000e+00	-1.21745836e-03
9.85000000e+00	-4.56310836e-04
9.86000000e+00	2.93643784e-04
9.87000000e+00	9.90386733e-04
9.88000000e+00	1.59578102e-03
9.89000000e+00	2.07764295e-03
9.90000000e+00	2.41144076e-03
9.91000000e+00	2.58153178e-03
9.92000000e+00	2.58187645e-03
9.93000000e+00	2.41619764e-03
9.94000000e+00	2.09758529e-03
9.95000000e+00	1.64757735e-03
9.96000000e+00	1.09477699e-03
9.97000000e+00	4.73091421e-04
9.98000000e+00	-1.80302229e-04
9.99000000e+00	-8.27144241e-04
1.00000000e+01	-1.43030615e-03
1.00100000e+01	-1.95590429e-03
1.00200000e+01	-2.37519359e-03
1.00300000e+01	-2.66613605e-03
1.00400000e+01	-2.81455832e-03
1.00500000e+01	-2.81483724e-03
1.00600000e+01	-2.67008033e-03
1.00700000e+01	-2.39179727e-03
1.00800000e+01	-1.99908848e-03
1.00900000e+01	-1.51740396e-03
1.01000000e+01	-9.76950378e-04
1.01100000e+01	-4.10843686e-04
1.01200000e+01	1.46881680e-04
1.01300000e+01	6.63288737e-04
1.01400000e+01	1.10846074e-03
1.01500000e+01	1.45721926e-03
1.01600000e+01	1.69053922e-03
1.01700000e+01	1.79658151e-03
1.01800000e+01	1.77128717e-03
1.01900000e+01	1.61850346e-03
1.02000000e+01	1.34964020e-03
1.02100000e+01	9.82882329e-04
1.02200000e+01	5.42010650e-04
1.02300000e+01	5.49052277e-05
1.02400000e+01	-4.48176129e-04
1.02500000e+01	-9.36439595e-04
1.02600000e+01	-1.38040656e-03
1.02700000e+01	-1.75366431e-03
1.02800000e+01	-2.03441325e-03
1.02900000e+01	-2.20672092e-03
1.03000000e+01	-2.26141123e-03
1.03100000e+01	-2.19654012e-03
1.03200000e+01	-2.01743331e-03
1.03300000e+01	-1.73628861e-03
1.03400000e+01	-1.37137075e-03
1.03500000e+01	-9.45850655e-04
1.03600000e+01	-4.86361922e-04
1.03700000e+01	-2.13631176e-05
1.03800000e+01	4.20594577e-04
1.03900000e+01	8.12590171e-04
1.04000000e+01	1.13094340e-03
1.04100000e+01	1.35661779e-03
1.04200000e+01	1.47633424e-03
1.04300000e+01	1.48333092e-03
1.04400000e+01	1.37772680e-03
1.04500000e+01	1.16647024e-03
1.04600000e+01	8.62878568e-04
1.04700000e+01	4.85798979e-04
1.04800000e+01	5.84436016e-05
1.04900000e+01	-3.93029842e-04
1.05000000e+01	-8.41105399e-04
1.05100000e+01	-1.25856862e-03
1.05200000e+01	-1.62013936e-03
1.05300000e+01	-1.90398048e-03
1.05400000e+01	-2.09299348e-03
1.05500000e+01	-2.17582502e-03
1.05600000e+01	-2.14752615e-03
1.05700000e+01	-2.00982690e-03
1.05800000e+01	-1.77101192e-03
1.05900000e+01	-1.44540662e-03
1.06000000e+01	-1.05250611e-03
1.06100000e+01	-6.15800479e-04
1.06200000e+01	-1.61367270e-04
1.06300000e+01	2.83684401e-04
1.06400000e+01	6.92825492e-04
1.06500000e+01	1.04167897e-03
1.06600000e+01	1.30945950e-03
1.06700000e+01	1.48019652e-03
1.06800000e+01	1.54366967e-03
1.06900000e+01	1.49600262e-03
1.07000000e+01	1.33988172e-03
1.07100000e+01	1.08438810e-03
1.07200000e+01	7.44454466e-04
1.07300000e+01	3.39979631e-04
1.07400000e+01	-1.05346130e-04
1.07500000e+01	-5.65435400e-04
1.07600000e+01	-1.01333547e-03
1.07700000e+01	-1.42280792e-03
1.07800000e+01	-1.76986380e-03
1.07900000e+01	-2.03416490e-03
1.08000000e+01	-2.20021008e-03
1.08100000e+01	-2.25823782e-03
1.08200000e+01	-2.20479323e-03
1.08300000e+01	-2.04292700e-03
1.08400000e+01	-1.78201513e-03
1.08500000e+01	-1.43721051e-03
1.08600000e+01	-1.02855817e-03
1.08700000e+01	-5.79826046e-04
1.08800000e+01	-1.17118901e-04
1.08900000e+01	3.32643935e-04
1.09000000e+01	7.43298744e-04
1.09100000e+01	1.09096428e-03
1.09200000e+01	1.35543649e-03
1.09300000e+01	1.52136983e-03
1.09400000e+01	1.57917595e-03
1.09500000e+01	1.52558693e-03
1.09600000e+01	1.36384950e-03
1.09700000e+01	1.10353784e-03
1.09800000e+01	7.59995152e-04
1.09900000e+01	3.53435449e-04
1.10000000e+01	-9.22427151e-05
1.10100000e+01	-5.50861738e-04
1.10200000e+01	-9.95507688e-04
1.10300000e+01	-1.40011966e-03
1.10400000e+01	-1.74103191e-03
1.10500000e+01	-1.99837703e-03
1.10600000e+01	-2.15726637e-03
1.10700000e+01	-2.20867610e-03
1.10800000e+01	-2.14998497e-03
1.10900000e+01	-1.98512987e-03
1.11000000e+01	-1.72436824e-03
1.11100000e+01	-1.38365978e-03
1.11200000e+01	-9.83703373e-04
1.11300000e+01	-5.48685798e-04
1.11400000e+01	-1.04817267e-04
1.11500000e+01	3.21257997e-04
1.11600000e+01	7.04079445e-04
1.11700000e+01	1.02091711e-03
1.11800000e+01	1.25315233e-03
1.11900000e+01	1.38740668e-03
1.12000000e+01	1.41634822e-03
1.12100000e+01	1.33912438e-03
1.12200000e+01	1.16139327e-03
1.12300000e+01	8.94950569e-04
1.12400000e+01	5.56974568e-04
1.12500000e+01	1.68935927e-04
1.12600000e+01	-2.44759562e-04
1.12700000e+01	-6.58309827e-04
1.12800000e+01	-1.04613965e-03
1.12900000e+01	-1.38450502e-03
1.13000000e+01	-1.65297642e-03
1.13100000e+01	-1.83570657e-03
1.13200000e+01	-1.92240134e-03
1.13300000e+01	-1.90893217e-03
1.13400000e+01	-1.79755100e-03
1.13500000e+01	-1.59669476e-03
1.13600000e+01	-1.32039331e-03
1.13700000e+01	-9.87320263e-04
1.13800000e+01	-6.19549930e-04
1.13900000e+01	-2.41102415e-04
1.14000000e+01	1.23626974e-04
1.14100000e+01	4.51450670e-04
1.14200000e+01	7.21880178e-04
1.14300000e+01	9.18428290e-04
1.14400000e+01	1.02963760e-03
1.14500000e+01	1.04976933e-03
1.14600000e+01	9.79109388e-04
1.14700000e+01	8.23874433e-04
1.14800000e+01	5.95727507e-04
1.14900000e+01	3.10938856e-04
1.15000000e+01	-1.07488794e-05
1.15100000e+01	-3.47472520e-04
1.15200000e+01	-6.76724793e-04
1.15300000e+01	-9.76855266e-04
1.15400000e+01	-1.22849501e-03
1.15500000e+01	-1.41581035e-03
1.15600000e+01	-1.52750365e-03
1.15700000e+01	-1.55749692e-03
1.15800000e+01	-1.50525661e-03
1.15900000e+01	-1.37574218e-03
1.16000000e+01	-1.17898741e-03
1.16100000e+01	-9.29347688e-04
1.16200000e+01	-6.44469055e-04
1.16300000e+01	-3.44052655e-04
1.16400000e+01	-4.85012815e-05
1.16500000e+01	2.22458774e-04
1.16600000e+01	4.51087078e-04
1.16700000e+01	6.22782344e-04
1.16800000e+01	7.27004466e-04
1.16900000e+01	7.57907142e-04
1.17000000e+01	7.14643685e-04
1.17100000e+01	6.01331494e-04
1.17200000e+01	4.26684187e-04
1.17300000e+01	2.03342775e-04
1.17400000e+01	-5.30429032e-05
1.17500000e+01	-3.24915392e-04
1.17600000e+01	-5.94015415e-04
1.17700000e+01	-8.42608836e-04
1.17800000e+01	-1.05465182e-03
1.17900000e+01	-1.21681737e-03
1.18000000e+01	-1.31931769e-03
1.18100000e+01	-1.35647218e-03
1.18200000e+01	-1.32698948e-03
1.18300000e+01	-1.23395201e-03
1.18400000e+01	-1.08451190e-03
1.18500000e+01	-8.89326393e-04
1.18600000e+01	-6.61777638e-04
1.18700000e+01	-4.17034701e-04
1.18800000e+01	-1.71024808e-04
1.18900000e+01	6.06154307e-05
1.19000000e+01	2.63538914e-04
1.19100000e+01	4.25572818e-04
1.19200000e+01	5.37434845e-04
1.19300000e+01	5.93239721e-04
1.19400000e+01	5.90770162e-04
1.19500000e+01	5.31503176e-04
1.19600000e+01	4.20399148e-04
1.19700000e+01	2.65476571e-04
1.19800000e+01	7.72085122e-05
1.19900000e+01	-1.32212895e-04
1.20000000e+01	-3.49690979e-04
1.20100000e+01	-5.62062383e-04
1.20200000e+01	-7.56903652e-04
1.20300000e+01	-9.23256675e-04
1.20400000e+01	-1.05223096e-03
1.20500000e+01	-1.13745093e-03
1.20600000e+01	-1.17532818e-03
1.20700000e+01	-1.16515124e-03
1.20800000e+01	-1.10899734e-03
1.20900000e+01	-1.01148211e-03
1.21000000e+01	-8.79372317e-04
1.21100000e+01	-7.21093821e-04
1.21200000e+01	-5.46171491e-04
1.21300000e+01	-3.64639270e-04
1.21400000e+01	-1.86457751e-04
1.21500000e+01	-2.09730911e-05
1.21600000e+01	1.23554190e-04
1.21700000e+01	2.40328801e-04
1.21800000e+01	3.24294495e-04
1.21900000e+01	3.72295696e-04
1.22000000e+01	3.83127938e-04
1.22100000e+01	3.57484562e-04
1.22200000e+01	2.97812415e-04
1.22300000e+01	2.08092995e-04
1.22400000e+01	9.35676732e-05
1.22500000e+01	-3.95737531e-05
1.22600000e+01	-1.84522654e-04
1.22700000e+01	-3.34182622e-04
1.22800000e+01	-4.81487858e-04
1.22900000e+01	-6.19697763e-04
1.23000000e+01	-7.42659610e-04
1.23100000e+01	-8.45033950e-04
1.23200000e+01	-9.22479707e-04
1.23300000e+01	-9.71797578e-04
1.23400000e+01	-9.91031371e-04
1.23500000e+01	-9.79527370e-04
1.23600000e+01	-9.37951747e-04
1.23700000e+01	-8.68265825e-04
1.23800000e+01	-7.73658669e-04
1.23900000e+01	-6.58436482e-04
1.24000000e+01	-5.27868614e-04
1.24100000e+01	-3.87991003e-04
1.24200000e+01	-2.45369457e-04
1.24300000e+01	-1.06827387e-04
1.24400000e+01	2.08546450e-05
1.24500000e+01	1.31257285e-04
1.24600000e+01	2.18645383e-04
1.24700000e+01	2.78279832e-04
1.24800000e+01	3.06700545e-04
1.24900000e+01	3.01962095e-04
1.25000000e+01	2.63803976e-04
1.25100000e+01	1.93739428e-04
1.25200000e+01	9.50501731e-05
1.25300000e+01	-2.73206734e-05
1.25400000e+01	-1.66979269e-04
1.25500000e+01	-3.16390137e-04
1.25600000e+01	-4.67271370e-04
1.25700000e+01	-6.11056659e-04
1.25800000e+01	-7.39398638e-04
1.25900000e+01	-8.44683274e-04
1.26000000e+01	-9.20521994e-04
1.26100000e+01	-9.62187573e-04
1.26200000e+01	-9.66961494e-04
1.26300000e+01	-9.34364755e-04
1.26400000e+01	-8.66250695e-04
1.26500000e+01	-7.66746969e-04
1.26600000e+01	-6.42043859e-04
1.26700000e+01	-5.00036930e-04
1.26800000e+01	-3.49842802e-04
1.26900000e+01	-2.01216797e-04
1.27000000e+01	-6.39095418e-05
1.27100000e+01	5.29944581e-05
1.27200000e+01	1.41710188e-04
1.27300000e+01	1.96311600e-04
1.27400000e+01	2.13175005e-04
1.27500000e+01	1.91271113e-04
1.27600000e+01	1.32280264e-04
1.27700000e+01	4.05174332e-05
1.27800000e+01	-7.73329119e-05
1.27900000e+01	-2.12658080e-04
1.28000000e+01	-3.55507184e-04
1.28100000e+01	-4.95290800e-04
1.28200000e+01	-6.21541933e-04
1.28300000e+01	-7.24684080e-04
1.28400000e+01	-7.96750196e-04
1.28500000e+01	-8.31998473e-04
1.28600000e+01	-8.27377101e-04
1.28700000e+01	-7.82800136e-04
1.28800000e+01	-7.01209671e-04
1.28900000e+01	-5.88414782e-04
1.29000000e+01	-4.52714058e-04
1.29100000e+01	-3.04324802e-04
1.29200000e+01	-1.54656890e-04
1.29300000e+01	-1.54817403e-05
1.29400000e+01	1.01944240e-04
1.29500000e+01	1.87737595e-04
1.29600000e+01	2.34163013e-04
1.29700000e+01	2.36266383e-04
1.29800000e+01	1.92315581e-04
1.29900000e+01	1.04012111e-04
1.30000000e+01	-2.35470651e-05
1.30100000e+01	-1.82160074e-04
1.30200000e+01	-3.61046974e-04
1.30300000e+01	-5.47579002e-04
1.30400000e+01	-7.28160735e-04
1.30500000e+01	-8.89203417e-04
1.30600000e+01	-1.01811986e-03
1.30700000e+01	-1.10426844e-03
1.30800000e+01	-1.13977618e-03
1.30900000e+01	-1.12017854e-03
1.31000000e+01	-1.04482593e-03
1.31100000e+01	-9.17023217e-04
1.31200000e+01	-7.43887375e-04
1.31300000e+01	-5.35928767e-04
1.31400000e+01	-3.06381806e-04
1.31500000e+01	-7.03291376e-05
1.31600000e+01	1.56320857e-04
1.31700000e+01	3.57932111e-04
1.31800000e+01	5.20237037e-04
1.31900000e+01	6.31352631e-04
1.32000000e+01	6.82643277e-04
1.32100000e+01	6.69367272e-04
1.32200000e+01	5.91059075e-04
1.32300000e+01	4.51617735e-04
1.32400000e+01	2.59092768e-04
1.32500000e+01	2.51802645e-05
1.32600000e+01	-2.35537294e-04
1.32700000e+01	-5.06555608e-04
1.32800000e+01	-7.70550915e-04
1.32900000e+01	-1.01054352e-03
1.33000000e+01	-1.21104142e-03
1.33100000e+01	-1.35908410e-03
1.33200000e+01	-1.44511396e-03
1.33300000e+01	-1.46361452e-03
1.33400000e+01	-1.41347172e-03
1.33500000e+01	-1.29803374e-03
1.33600000e+01	-1.12486665e-03
1.33700000e+01	-9.05224175e-04
1.33800000e+01	-6.53270445e-04
1.33900000e+01	-3.85111320e-04
1.34000000e+01	-1.17703353e-04
1.34100000e+01	1.32282693e-04
1.34200000e+01	3.49564296e-04
1.34300000e+01	5.21239362e-04
1.34400000e+01	6.37600597e-04
1.34500000e+01	6.92717964e-04
1.34600000e+01	6.84752314e-04
1.34700000e+01	6.15982920e-04
1.34800000e+01	4.92552311e-04
1.34900000e+01	3.23951893e-04
1.35000000e+01	1.22289984e-04
1.35100000e+01	-9.86012677e-05
1.35200000e+01	-3.24153182e-04
1.35300000e+01	-5.40069673e-04
1.35400000e+01	-7.33285869e-04
1.35500000e+01	-8.92809108e-04
1.35600000e+01	-1.01038539e-03
1.35700000e+01	-1.08094849e-03
1.35800000e+01	-1.10282591e-03
1.35900000e+01	-1.07769461e-03
1.36000000e+01	-1.01029807e-03
1.36100000e+01	-9.07953588e-04
1.36200000e+01	-7.79894005e-04
1.36300000e+01	-6.36498717e-04
1.36400000e+01	-4.88476000e-04
1.36500000e+01	-3.46060309e-04
1.36600000e+01	-2.18285175e-04
1.36700000e+01	-1.12384601e-04
1.36800000e+01	-3.33642118e-05
1.36900000e+01	1.62312019e-05
1.37000000e+01	3.63434020e-05
1.37100000e+01	2.92261370e-05
1.37200000e+01	-9.07439907e-07
1.37300000e+01	-4.83794088e-05
1.37400000e+01	-1.06637365e-04
1.37500000e+01	-1.68887480e-04
1.37600000e+01	-2.28715468e-04
1.37700000e+01	-2.80643173e-04
1.37800000e+01	-3.20575265e-04
1.37900000e+01	-3.46101023e-04
1.38000000e+01	-3.56629367e-04
1.38100000e+01	-3.53350072e-04
1.38200000e+01	-3.39029215e-04
1.38300000e+01	-3.17661160e-04
1.38400000e+01	-2.94011436e-04
1.38500000e+01	-2.73093949e-04
1.38600000e+01	-2.59631114e-04
1.38700000e+01	-2.57546512e-04
1.38800000e+01	-2.69536328e-04
1.38900000e+01	-2.96758590e-04
1.39000000e+01	-3.38668579e-04
1.39100000e+01	-3.93015816e-04
1.39200000e+01	-4.56003674e-04
1.39300000e+01	-5.22598307e-04
1.39400000e+01	-5.86960374e-04
1.39500000e+01	-6.42962079e-04
1.39600000e+01	-6.84744358e-04
1.39700000e+01	-7.07265184e-04
1.39800000e+01	-7.06790358e-04
1.39900000e+01	-6.81282722e-04
1.40000000e+01	-6.30654078e-04
1.40100000e+01	-5.56855638e-04
1.40200000e+01	-4.63796407e-04
1.40300000e+01	-3.57093546e-04
1.40400000e+01	-2.43673145e-04
1.40500000e+01	-1.31252748e-04
1.40600000e+01	-2.77472764e-05
1.40700000e+01	5.93530317e-05
1.40800000e+01	1.23581306e-04
1.40900000e+01	1.60019394e-04
1.41000000e+01	1.65705668e-04
1.41100000e+01	1.39890477e-04
1.41200000e+01	8.41169173e-05
1.41300000e+01	2.11891648e-06
1.41400000e+01	-1.00456208e-04
1.41500000e+01	-2.16478962e-04
1.41600000e+01	-3.37888021e-04
1.41700000e+01	-4.56315072e-04
1.41800000e+01	-5.63733128e-04
1.41900000e+01	-6.53075222e-04
1.42000000e+01	-7.18772714e-04
1.42100000e+01	-7.57169010e-04
1.42200000e+01	-7.66774857e-04
1.42300000e+01	-7.48344511e-04
1.42400000e+01	-7.04767108e-04
1.42500000e+01	-6.40783001e-04
1.42600000e+01	-5.62549618e-04
1.42700000e+01	-4.77094049e-04
1.42800000e+01	-3.91699203e-04
1.42900000e+01	-3.13276056e-04
1.43000000e+01	-2.47775763e-04
1.43100000e+01	-1.99692085e-04
1.43200000e+01	-1.71696979e-04
1.43300000e+01	-1.64440891e-04
1.43400000e+01	-1.76535215e-04
1.43500000e+01	-2.04718708e-04
1.43600000e+01	-2.44193750e-04
1.43700000e+01	-2.89103447e-04
1.43800000e+01	-3.33108089e-04
1.43900000e+01	-3.70010387e-04
1.44000000e+01	-3.94374077e-04
1.44100000e+01	-4.02080367e-04
1.44200000e+01	-3.90771293e-04
1.44300000e+01	-3.60138169e-04
1.44400000e+01	-3.12026064e-04
1.44500000e+01	-2.50340768e-04
1.44600000e+01	-1.80761590e-04
1.44700000e+01	-1.10280289e-04
1.44800000e+01	-4.66019465e-05
1.44900000e+01	2.54362645e-06
1.45000000e+01	3.01224234e-05
1.45100000e+01	3.04869697e-05
1.45200000e+01	-2.36473903e-08
1.45300000e+01	-6.26293118e-05
1.45400000e+01	-1.55844093e-04
1.45500000e+01	-2.75430569e-04
1.45600000e+01	-4.14585215e-04
1.45700000e+01	-5.64347901e-04
1.45800000e+01	-7.14209805e-04
1.45900000e+01	-8.52876896e-04
1.46000000e+01	-9.69132190e-04
1.46100000e+01	-1.05273020e-03
1.46200000e+01	-1.09525253e-03
1.46300000e+01	-1.09085465e-03
1.46400000e+01	-1.03684069e-03
1.46500000e+01	-9.34015073e-04
1.46600000e+01	-7.86776237e-04
1.46700000e+01	-6.02937233e-04
1.46800000e+01	-3.93279072e-04
1.46900000e+01	-1.70863897e-04
1.47000000e+01	4.98455353e-05
1.47100000e+01	2.53997422e-04
1.47200000e+01	4.27419354e-04
1.47300000e+01	5.57663499e-04
1.47400000e+01	6.34948617e-04
1.47500000e+01	6.52925433e-04
1.47600000e+01	6.09204204e-04
1.47700000e+01	5.05600478e-04
1.47800000e+01	3.48075968e-04
1.47900000e+01	1.46374390e-04
1.48000000e+01	-8.66245984e-05
1.48100000e+01	-3.35788462e-04
1.48200000e+01	-5.84788420e-04
1.48300000e+01	-8.17252327e-04
1.48400000e+01	-1.01792847e-03
1.48500000e+01	-1.17377337e-03
1.48600000e+01	-1.27488193e-03
1.48700000e+01	-1.31518950e-03
1.48800000e+01	-1.29289277e-03
1.48900000e+01	-1.21055703e-03
1.49000000e+01	-1.07490177e-03
1.49100000e+01	-8.96280368e-04
1.49200000e+01	-6.87893572e-04
1.49300000e+01	-4.64796522e-04
1.49400000e+01	-2.42774976e-04
1.49500000e+01	-3.71764204e-05
1.49600000e+01	1.38214937e-04
1.49700000e+01	2.72173800e-04
1.49800000e+01	3.56824709e-04
1.49900000e+01	3.88168988e-04
1.50000000e+01	3.66309042e-04
1.50100000e+01	2.95355003e-04
1.50200000e+01	1.83023483e-04
1.50300000e+01	3.99621686e-05
1.50400000e+01	-1.21144683e-04
1.50500000e+01	-2.86617920e-04
1.50600000e+01	-4.42889132e-04
1.50700000e+01	-5.77582433e-04
1.50800000e+01	-6.80486857e-04
1.50900000e+01	-7.44342914e-04
1.51000000e+01	-7.65381941e-04
1.51100000e+01	-7.43576828e-04
1.51200000e+01	-6.82585885e-04
1.51300000e+01	-5.89396202e-04
1.51400000e+01	-4.73696902e-04
1.51500000e+01	-3.47034242e-04
1.51600000e+01	-2.21817939e-04
1.51700000e+01	-1.10259892e-04
1.51800000e+01	-2.33318211e-05
1.51900000e+01	3.01732861e-05
1.52000000e+01	4.43994122e-05
1.52100000e+01	1.69434809e-05
1.52200000e+01	-5.09134060e-05
1.52300000e+01	-1.54279013e-04
1.52400000e+01	-2.85022342e-04
1.52500000e+01	-4.32416259e-04
1.52600000e+01	-5.83999460e-04
1.52700000e+01	-7.26589069e-04
1.52800000e+01	-8.47362848e-04
1.52900000e+01	-9.34924087e-04
1.53000000e+01	-9.80263312e-04
1.53100000e+01	-9.77538837e-04
1.53200000e+01	-9.24612301e-04
1.53300000e+01	-8.23294599e-04
1.53400000e+01	-6.79280415e-04
1.53500000e+01	-5.01774217e-04
1.53600000e+01	-3.02835004e-04
1.53700000e+01	-9.64894531e-05
1.53800000e+01	1.02318413e-04
1.53900000e+01	2.78859807e-04
1.54000000e+01	4.19748008e-04
1.54100000e+01	5.13971659e-04
1.54200000e+01	5.53753795e-04
1.54300000e+01	5.35169365e-04
1.54400000e+01	4.58472704e-04
1.54500000e+01	3.28108978e-04
1.54600000e+01	1.52408222e-04
1.54700000e+01	-5.70147472e-05
1.54800000e+01	-2.86108422e-04
1.54900000e+01	-5.19415404e-04
1.55000000e+01	-7.41206560e-04
1.55100000e+01	-9.36631421e-04
1.55200000e+01	-1.09279674e-03
1.55300000e+01	-1.19969109e-03
1.55400000e+01	-1.25088573e-03
1.55500000e+01	-1.24395979e-03
1.55600000e+01	-1.18061949e-03
1.55700000e+01	-1.06650518e-03
1.55800000e+01	-9.10704479e-04
1.55900000e+01	-7.25012226e-04
1.56000000e+01	-5.22997796e-04
1.56100000e+01	-3.18954481e-04
1.56200000e+01	-1.26814330e-04
1.56300000e+01	4.08864168e-05
1.56400000e+01	1.73911105e-04
1.56500000e+01	2.65026724e-04
1.56600000e+01	3.10456021e-04
1.56700000e+01	3.10046136e-04
1.56800000e+01	2.67145303e-04
1.56900000e+01	1.88202719e-04
1.57000000e+01	8.21287996e-05
1.57100000e+01	-4.05279767e-05
1.57200000e+01	-1.68517160e-04
1.57300000e+01	-2.90856464e-04
1.57400000e+01	-3.97755054e-04
1.57500000e+01	-4.81413759e-04
1.57600000e+01	-5.36636823e-04
1.57700000e+01	-5.61205963e-04
1.57800000e+01	-5.55987650e-04
1.57900000e+01	-5.24766967e-04
1.58000000e+01	-4.73824374e-04
1.58100000e+01	-4.11293270e-04
1.58200000e+01	-3.46354661e-04
1.58300000e+01	-2.88339019e-04
1.58400000e+01	-2.45813390e-04
1.58500000e+01	-2.25733341e-04
1.58600000e+01	-2.32734224e-04
1.58700000e+01	-2.68624970e-04
1.58800000e+01	-3.32130983e-04
1.58900000e+01	-4.18912103e-04
1.59000000e+01	-5.21858643e-04
1.59100000e+01	-6.31645093e-04
1.59200000e+01	-7.37499092e-04
1.59300000e+01	-8.28124467e-04
1.59400000e+01	-8.92703224e-04
1.59500000e+01	-9.21893340e-04
1.59600000e+01	-9.08737929e-04
