# Supplementary material for: Observation of angular momentum transfer among crystal lattice modes
Source: Nat Phys. 2026 May 12;22(7):1100–6. doi: 10.1038/s41567-026-03274-8 (PMC13423836; doi:10.1038/s41567-026-03274-8)
Supplement: Supplementary file 14 — Source data for Extended Data Fig. 5a–m. [file 41567_2026_3274_MOESM14_ESM.zip › extended_fig5c_TKE_Lin-THz_probe0.txt]

THz Kerr effect signal in Bi2Se3 after linear THz excitation at probe pulse 0 degrees
Time (ps)	THz Kerr signal (a.u.)
0.00000000e+00	-4.18742737e-04
1.00000000e-02	-6.93681737e-04
2.00000000e-02	3.46716263e-04
3.00000000e-02	1.57832026e-03
4.00000000e-02	5.06555263e-04
5.00000000e-02	4.29194263e-04
6.00000000e-02	-1.30835737e-04
7.00000000e-02	1.10394926e-03
8.00000000e-02	9.94501263e-04
9.00000000e-02	-1.08290737e-04
1.00000000e-01	6.26752263e-04
1.10000000e-01	-6.82066737e-04
1.20000000e-01	-2.71056737e-04
1.30000000e-01	-6.50505737e-04
1.40000000e-01	-9.80840737e-04
1.50000000e-01	-3.08155737e-04
1.60000000e-01	-8.79350737e-04
1.70000000e-01	-9.89421737e-04
1.80000000e-01	1.95243263e-04
1.90000000e-01	-8.70257368e-05
2.00000000e-01	-1.31502074e-03
2.10000000e-01	-1.05375737e-04
2.20000000e-01	-1.37543737e-04
2.30000000e-01	-7.73213737e-04
2.40000000e-01	1.21727263e-04
2.50000000e-01	-1.24995074e-03
2.60000000e-01	-1.19170074e-03
2.70000000e-01	2.06415263e-04
2.80000000e-01	1.52151526e-03
2.90000000e-01	2.08430826e-03
3.00000000e-01	-4.52523737e-04
3.10000000e-01	5.75503263e-04
3.20000000e-01	8.51411263e-04
3.30000000e-01	-2.78697737e-04
3.40000000e-01	-1.19885274e-03
3.50000000e-01	9.68597263e-04
3.60000000e-01	-5.45534737e-04
3.70000000e-01	-6.72600737e-04
3.80000000e-01	3.95069263e-04
3.90000000e-01	-1.88759737e-04
4.00000000e-01	-2.18820737e-04
4.10000000e-01	-5.65560737e-04
4.20000000e-01	1.25688826e-03
4.30000000e-01	1.74721826e-03
4.40000000e-01	1.10953726e-03
4.50000000e-01	-6.75647737e-04
4.60000000e-01	-3.77199737e-04
4.70000000e-01	-1.34722737e-04
4.80000000e-01	2.91822632e-05
4.90000000e-01	1.11266263e-04
5.00000000e-01	-3.56743737e-04
5.10000000e-01	9.18073263e-04
5.20000000e-01	-7.80237368e-05
5.30000000e-01	-3.31072737e-04
5.40000000e-01	6.64259263e-04
5.50000000e-01	7.23523263e-04
5.60000000e-01	-2.71584737e-04
5.70000000e-01	-8.31243737e-04
5.80000000e-01	-3.26619737e-04
5.90000000e-01	-1.99499737e-04
6.00000000e-01	-2.76801737e-04
6.10000000e-01	1.49433263e-04
6.20000000e-01	2.52052632e-05
6.30000000e-01	-3.07506737e-04
6.40000000e-01	2.09627263e-04
6.50000000e-01	-2.63875737e-04
6.60000000e-01	1.59866263e-04
6.70000000e-01	-2.93342737e-04
6.80000000e-01	4.54202263e-04
6.90000000e-01	9.43187263e-04
7.00000000e-01	-8.45057368e-05
7.10000000e-01	3.37148263e-04
7.20000000e-01	4.78765263e-04
7.30000000e-01	3.45063263e-04
7.40000000e-01	2.17201263e-04
7.50000000e-01	1.11692632e-05
7.60000000e-01	-1.09417368e-05
7.70000000e-01	-4.59595737e-04
7.80000000e-01	-5.50463737e-04
7.90000000e-01	2.84055263e-04
8.00000000e-01	9.52574263e-04
8.10000000e-01	1.49986826e-03
8.20000000e-01	1.18775126e-03
8.30000000e-01	2.71876263e-04
8.40000000e-01	3.76325263e-04
8.50000000e-01	6.48282632e-05
8.60000000e-01	2.90726316e-06
8.70000000e-01	7.29200263e-04
8.80000000e-01	1.05793926e-03
8.90000000e-01	1.03996226e-03
9.00000000e-01	-1.15569737e-04
9.10000000e-01	-7.99240737e-04
9.20000000e-01	1.53923226e-03
9.30000000e-01	4.63007263e-04
9.40000000e-01	8.83850263e-04
9.50000000e-01	1.14400526e-03
9.60000000e-01	5.15132632e-05
9.70000000e-01	4.71664263e-04
9.80000000e-01	-1.31427368e-05
9.90000000e-01	1.62512026e-03
1.00000000e+00	1.11254263e-04
1.01000000e+00	-5.02815737e-04
1.02000000e+00	-4.85504737e-04
1.03000000e+00	3.74431263e-04
1.04000000e+00	-7.13065737e-04
1.05000000e+00	4.42241263e-04
1.06000000e+00	-4.54932737e-04
1.07000000e+00	-7.63304737e-04
1.08000000e+00	3.80544263e-04
1.09000000e+00	-2.29909737e-04
1.10000000e+00	1.35617826e-03
1.11000000e+00	6.25759263e-04
1.12000000e+00	2.63846263e-04
1.13000000e+00	1.02930126e-03
1.14000000e+00	1.60596526e-03
1.15000000e+00	1.29173826e-03
1.16000000e+00	2.53939263e-04
1.17000000e+00	-3.04104737e-04
1.18000000e+00	3.41546263e-04
1.19000000e+00	-3.47934737e-04
1.20000000e+00	6.91532263e-04
1.21000000e+00	-1.02869737e-04
1.22000000e+00	8.39957263e-04
1.23000000e+00	-7.34237737e-04
1.24000000e+00	-1.02133737e-04
1.25000000e+00	-2.33066737e-04
1.26000000e+00	6.21621263e-04
1.27000000e+00	-3.74357368e-05
1.28000000e+00	-1.39226737e-04
1.29000000e+00	-4.45827368e-05
1.30000000e+00	-4.76197368e-05
1.31000000e+00	3.17513263e-04
1.32000000e+00	1.94334263e-04
1.33000000e+00	-1.69236737e-04
1.34000000e+00	-5.99814737e-04
1.35000000e+00	-6.85914737e-04
1.36000000e+00	-1.93786737e-04
1.37000000e+00	8.92451263e-04
1.38000000e+00	1.49742632e-05
1.39000000e+00	-4.15618737e-04
1.40000000e+00	-2.71547368e-05
1.41000000e+00	-1.01302737e-04
1.42000000e+00	3.78595263e-04
1.43000000e+00	9.16778263e-04
1.44000000e+00	1.82833263e-04
1.45000000e+00	1.15285826e-03
1.46000000e+00	1.15972632e-05
1.47000000e+00	2.46025263e-04
1.48000000e+00	-5.71817368e-05
1.49000000e+00	3.55840263e-04
1.50000000e+00	-4.32345737e-04
1.51000000e+00	-3.68084737e-04
1.52000000e+00	4.49640263e-04
1.53000000e+00	-9.27390737e-04
1.54000000e+00	-8.10763737e-04
1.55000000e+00	-5.06120737e-04
1.56000000e+00	-4.27984737e-04
1.57000000e+00	-1.22790974e-03
1.58000000e+00	-5.41192737e-04
1.59000000e+00	2.49598263e-04
1.60000000e+00	-7.75437368e-05
1.61000000e+00	2.16926263e-04
1.62000000e+00	3.16960263e-04
1.63000000e+00	5.93328263e-04
1.64000000e+00	-2.89365737e-04
1.65000000e+00	4.56008263e-04
1.66000000e+00	-1.20140737e-04
1.67000000e+00	1.62545263e-04
1.68000000e+00	9.95232632e-05
1.69000000e+00	-2.32039737e-04
1.70000000e+00	6.07522632e-05
1.71000000e+00	1.25477726e-03
1.72000000e+00	4.65057263e-04
1.73000000e+00	-1.19187674e-03
1.74000000e+00	-1.04255974e-03
1.75000000e+00	1.54951126e-03
1.76000000e+00	7.98822263e-04
1.77000000e+00	1.53235426e-03
1.78000000e+00	9.04942632e-05
1.79000000e+00	-3.70080737e-04
1.80000000e+00	6.75386263e-04
1.81000000e+00	-8.64297368e-05
1.82000000e+00	-8.73892737e-04
1.83000000e+00	9.13328263e-04
1.84000000e+00	6.20360263e-04
1.85000000e+00	1.03920726e-03
1.86000000e+00	8.86795263e-04
1.87000000e+00	7.88516263e-04
1.88000000e+00	4.89532632e-05
1.89000000e+00	9.95733263e-04
1.90000000e+00	-5.73797368e-05
1.91000000e+00	8.67525263e-04
1.92000000e+00	-8.36765737e-04
1.93000000e+00	-1.55527374e-03
1.94000000e+00	1.72295926e-03
1.95000000e+00	2.15877263e-04
1.96000000e+00	-2.68917368e-05
1.97000000e+00	6.99746263e-04
1.98000000e+00	-8.84022737e-04
1.99000000e+00	-3.14675737e-04
2.00000000e+00	-5.14546737e-04
2.01000000e+00	4.37763263e-04
2.02000000e+00	7.78962632e-05
2.03000000e+00	-1.17642174e-03
2.04000000e+00	-8.63972737e-04
2.05000000e+00	-1.30778474e-03
2.06000000e+00	-2.71263737e-04
2.07000000e+00	-7.26873684e-06
2.08000000e+00	-1.83858374e-03
2.09000000e+00	3.62071263e-04
2.10000000e+00	1.80183026e-03
2.11000000e+00	7.44433263e-04
2.12000000e+00	1.49949826e-03
2.13000000e+00	1.87528263e-04
2.14000000e+00	-2.52382737e-04
2.15000000e+00	5.42924263e-04
2.16000000e+00	1.27467026e-03
2.17000000e+00	8.36963263e-04
2.18000000e+00	4.51242632e-05
2.19000000e+00	3.01031263e-04
2.20000000e+00	1.35545526e-03
2.21000000e+00	1.21429426e-03
2.22000000e+00	3.60974263e-04
2.23000000e+00	-5.24697368e-05
2.24000000e+00	-1.16537774e-03
2.25000000e+00	-3.85067737e-04
2.26000000e+00	6.89485263e-04
2.27000000e+00	1.27331726e-03
2.28000000e+00	-3.39226737e-04
2.29000000e+00	-3.67469737e-04
2.30000000e+00	1.01477926e-03
2.31000000e+00	1.12431626e-03
2.32000000e+00	9.42034263e-04
2.33000000e+00	3.05342263e-04
2.34000000e+00	5.22592632e-05
2.35000000e+00	3.51402632e-05
2.36000000e+00	1.92014263e-04
2.37000000e+00	-4.89525737e-04
2.38000000e+00	-6.52799737e-04
2.39000000e+00	-5.50865737e-04
2.40000000e+00	-2.64566737e-04
2.41000000e+00	-1.19318174e-03
2.42000000e+00	-5.09996737e-04
2.43000000e+00	-5.09984737e-04
2.44000000e+00	-7.59689737e-04
2.45000000e+00	-6.87280737e-04
2.46000000e+00	-1.30666974e-03
2.47000000e+00	-6.35239737e-04
2.48000000e+00	-2.04312737e-04
2.49000000e+00	3.26272632e-05
2.50000000e+00	-1.25811774e-03
2.51000000e+00	-4.18721737e-04
2.52000000e+00	-1.16819674e-03
2.53000000e+00	-1.16763874e-03
2.54000000e+00	-2.24137737e-04
2.55000000e+00	-6.05435737e-04
2.56000000e+00	-1.00465174e-03
2.57000000e+00	-6.12673737e-04
2.58000000e+00	-8.73155737e-04
2.59000000e+00	-1.47728074e-03
2.60000000e+00	-5.80845737e-04
2.61000000e+00	-1.33388474e-03
2.62000000e+00	-1.35047674e-03
2.63000000e+00	-1.39278574e-03
2.64000000e+00	-1.55813374e-03
2.65000000e+00	-1.81286674e-03
2.66000000e+00	-8.37628737e-04
2.67000000e+00	-2.06974074e-03
2.68000000e+00	-2.32575174e-03
2.69000000e+00	-2.61970374e-03
2.70000000e+00	-1.03510874e-03
2.71000000e+00	-1.11068674e-03
2.72000000e+00	-1.91021874e-03
2.73000000e+00	-1.86692974e-03
2.74000000e+00	-2.27024974e-03
2.75000000e+00	-3.21500574e-03
2.76000000e+00	-2.16077774e-03
2.77000000e+00	-2.23063174e-03
2.78000000e+00	-1.89784674e-03
2.79000000e+00	-2.32695774e-03
2.80000000e+00	-1.67220974e-03
2.81000000e+00	-1.63385574e-03
2.82000000e+00	-2.16812374e-03
2.83000000e+00	-2.70827374e-03
2.84000000e+00	-2.64865974e-03
2.85000000e+00	-2.28003074e-03
2.86000000e+00	-1.49103374e-03
2.87000000e+00	-2.49618774e-03
2.88000000e+00	-2.68533174e-03
2.89000000e+00	-2.01724174e-03
2.90000000e+00	-2.07371174e-03
2.91000000e+00	-2.13173474e-03
2.92000000e+00	-3.61317774e-03
2.93000000e+00	-2.71105574e-03
2.94000000e+00	-2.28295974e-03
2.95000000e+00	-3.40665674e-03
2.96000000e+00	-3.41992974e-03
2.97000000e+00	-3.22918474e-03
2.98000000e+00	-2.38378774e-03
2.99000000e+00	-2.82421874e-03
3.00000000e+00	-2.40938174e-03
3.01000000e+00	-3.39525974e-03
3.02000000e+00	-2.31630674e-03
3.03000000e+00	-1.17222574e-03
3.04000000e+00	-1.58951774e-03
3.05000000e+00	-3.22683374e-03
3.06000000e+00	-1.97709074e-03
3.07000000e+00	-1.33434774e-03
3.08000000e+00	-1.96414774e-03
3.09000000e+00	-2.79153374e-03
3.10000000e+00	-1.34874174e-03
3.11000000e+00	-9.30121737e-04
3.12000000e+00	-1.45479974e-03
3.13000000e+00	-1.27926874e-03
3.14000000e+00	-2.07718574e-03
3.15000000e+00	-1.46864774e-03
3.16000000e+00	-2.51535474e-03
3.17000000e+00	-2.01859274e-03
3.18000000e+00	-2.85890274e-03
3.19000000e+00	-2.38868474e-03
3.20000000e+00	-2.54391074e-03
3.21000000e+00	-2.40749474e-03
3.22000000e+00	-1.44190774e-03
3.23000000e+00	-1.81272374e-03
3.24000000e+00	-2.48511774e-03
3.25000000e+00	-2.46901174e-03
3.26000000e+00	-2.39718874e-03
3.27000000e+00	-4.01251974e-03
3.28000000e+00	-2.89932874e-03
3.29000000e+00	-2.77818974e-03
3.30000000e+00	-3.01009774e-03
3.31000000e+00	-4.07418574e-03
3.32000000e+00	-2.53351574e-03
3.33000000e+00	-4.62758774e-03
3.34000000e+00	-2.86480974e-03
3.35000000e+00	-3.52300374e-03
3.36000000e+00	-3.41297974e-03
3.37000000e+00	-3.60852674e-03
3.38000000e+00	-2.92160774e-03
3.39000000e+00	-1.81697174e-03
3.40000000e+00	2.77237263e-04
3.41000000e+00	-1.04636274e-03
3.42000000e+00	-7.93697368e-05
3.43000000e+00	7.98925263e-04
3.44000000e+00	1.52086026e-03
3.45000000e+00	3.08647026e-03
3.46000000e+00	3.58024826e-03
3.47000000e+00	2.78777226e-03
3.48000000e+00	3.66716726e-03
3.49000000e+00	3.36744126e-03
3.50000000e+00	2.78892426e-03
3.51000000e+00	2.09214226e-03
3.52000000e+00	1.75823226e-03
3.53000000e+00	-8.30976737e-04
3.54000000e+00	-3.04514874e-03
3.55000000e+00	-4.48853974e-03
3.56000000e+00	-8.38786674e-03
3.57000000e+00	-1.14453367e-02
3.58000000e+00	-1.30382067e-02
3.59000000e+00	-1.68198167e-02
3.60000000e+00	-1.82159367e-02
3.61000000e+00	-2.05985467e-02
3.62000000e+00	-2.26668367e-02
3.63000000e+00	-2.45327567e-02
3.64000000e+00	-2.64316767e-02
3.65000000e+00	-2.64630567e-02
3.66000000e+00	-2.54804367e-02
3.67000000e+00	-2.64977167e-02
3.68000000e+00	-2.41150367e-02
3.69000000e+00	-2.28074767e-02
3.70000000e+00	-1.99795067e-02
3.71000000e+00	-1.56698767e-02
3.72000000e+00	-1.27461967e-02
3.73000000e+00	-9.18511674e-03
3.74000000e+00	-5.94694674e-03
3.75000000e+00	-3.83817374e-03
3.76000000e+00	-3.01593074e-03
3.77000000e+00	-1.91965774e-03
3.78000000e+00	-2.49787474e-03
3.79000000e+00	-3.09085174e-03
3.80000000e+00	-6.20253674e-03
3.81000000e+00	-1.13150267e-02
3.82000000e+00	-1.47806367e-02
3.83000000e+00	-2.01902567e-02
3.84000000e+00	-2.53909067e-02
3.85000000e+00	-3.00701367e-02
3.86000000e+00	-3.46377167e-02
3.87000000e+00	-3.90533967e-02
3.88000000e+00	-4.25812567e-02
3.89000000e+00	-4.28374667e-02
3.90000000e+00	-4.19892867e-02
3.91000000e+00	-4.14069567e-02
3.92000000e+00	-3.94694467e-02
3.93000000e+00	-3.69280967e-02
3.94000000e+00	-3.29140367e-02
3.95000000e+00	-3.00473267e-02
3.96000000e+00	-2.48089567e-02
3.97000000e+00	-1.96345867e-02
3.98000000e+00	-1.53942367e-02
3.99000000e+00	-1.23575867e-02
4.00000000e+00	-8.07589674e-03
4.01000000e+00	-6.97115674e-03
4.02000000e+00	-7.97154674e-03
4.03000000e+00	-7.34313674e-03
4.04000000e+00	-9.30534674e-03
4.05000000e+00	-1.22262367e-02
4.06000000e+00	-1.56581767e-02
4.07000000e+00	-2.02989067e-02
4.08000000e+00	-2.30377467e-02
4.09000000e+00	-2.65244467e-02
4.10000000e+00	-2.85923467e-02
4.11000000e+00	-3.02264567e-02
4.12000000e+00	-3.07397367e-02
4.13000000e+00	-3.25935767e-02
4.14000000e+00	-3.10579967e-02
4.15000000e+00	-2.99449367e-02
4.16000000e+00	-2.70837567e-02
4.17000000e+00	-2.31652667e-02
4.18000000e+00	-1.77610467e-02
4.19000000e+00	-1.35040367e-02
4.20000000e+00	-1.13918367e-02
4.21000000e+00	-7.86172674e-03
4.22000000e+00	-5.53180674e-03
4.23000000e+00	-3.60623574e-03
4.24000000e+00	-2.79424974e-03
4.25000000e+00	-3.41818774e-03
4.26000000e+00	-4.04500974e-03
4.27000000e+00	-5.69689674e-03
4.28000000e+00	-7.84468674e-03
4.29000000e+00	-1.28776167e-02
4.30000000e+00	-1.57860867e-02
4.31000000e+00	-1.99347667e-02
4.32000000e+00	-2.39993467e-02
4.33000000e+00	-2.62549767e-02
4.34000000e+00	-3.07295767e-02
4.35000000e+00	-3.26039867e-02
4.36000000e+00	-3.38864067e-02
4.37000000e+00	-3.49789867e-02
4.38000000e+00	-3.37098367e-02
4.39000000e+00	-3.22701967e-02
4.40000000e+00	-2.84707967e-02
4.41000000e+00	-2.58875067e-02
4.42000000e+00	-2.33804567e-02
4.43000000e+00	-1.86992167e-02
4.44000000e+00	-1.39539567e-02
4.45000000e+00	-8.29536674e-03
4.46000000e+00	-5.71352674e-03
4.47000000e+00	-2.82275674e-03
4.48000000e+00	-1.21829674e-03
4.49000000e+00	-1.33102374e-03
4.50000000e+00	-1.32421074e-03
4.51000000e+00	-1.71489274e-03
4.52000000e+00	-4.62904274e-03
4.53000000e+00	-6.70735674e-03
4.54000000e+00	-9.99239674e-03
4.55000000e+00	-1.20348267e-02
4.56000000e+00	-1.49013967e-02
4.57000000e+00	-1.91146167e-02
4.58000000e+00	-2.17258367e-02
4.59000000e+00	-2.35654067e-02
4.60000000e+00	-2.43937967e-02
4.61000000e+00	-2.51179067e-02
4.62000000e+00	-2.39311167e-02
4.63000000e+00	-2.16120167e-02
4.64000000e+00	-1.95319167e-02
4.65000000e+00	-1.73322867e-02
4.66000000e+00	-1.42938767e-02
4.67000000e+00	-1.12583867e-02
4.68000000e+00	-6.89022674e-03
4.69000000e+00	-4.09028674e-03
4.70000000e+00	-3.61620737e-04
4.71000000e+00	1.68951826e-03
4.72000000e+00	3.63594626e-03
4.73000000e+00	4.26998876e-03
4.74000000e+00	4.67851376e-03
4.75000000e+00	2.90368726e-03
4.76000000e+00	4.71612263e-04
4.77000000e+00	-2.84038474e-03
4.78000000e+00	-6.11951674e-03
4.79000000e+00	-1.01726767e-02
4.80000000e+00	-1.47910267e-02
4.81000000e+00	-1.88670867e-02
4.82000000e+00	-2.11683167e-02
4.83000000e+00	-2.36347667e-02
4.84000000e+00	-2.37350167e-02
4.85000000e+00	-2.47244967e-02
4.86000000e+00	-2.43731467e-02
4.87000000e+00	-2.38488967e-02
4.88000000e+00	-2.17054767e-02
4.89000000e+00	-1.79964067e-02
4.90000000e+00	-1.35190867e-02
4.91000000e+00	-1.07595167e-02
4.92000000e+00	-8.24267674e-03
4.93000000e+00	-5.64398674e-03
4.94000000e+00	-9.90841737e-04
4.95000000e+00	1.84731426e-03
4.96000000e+00	3.16530026e-03
4.97000000e+00	2.59577726e-03
4.98000000e+00	4.37854706e-03
4.99000000e+00	4.44329966e-03
5.00000000e+00	4.28297106e-03
5.01000000e+00	2.28121526e-03
5.02000000e+00	-3.71127737e-04
5.03000000e+00	-2.96877174e-03
5.04000000e+00	-5.41126674e-03
5.05000000e+00	-8.82405674e-03
5.06000000e+00	-1.15333767e-02
5.07000000e+00	-1.35404567e-02
5.08000000e+00	-1.59349067e-02
5.09000000e+00	-1.77552967e-02
5.10000000e+00	-1.73111367e-02
5.11000000e+00	-1.75725667e-02
5.12000000e+00	-1.65599067e-02
5.13000000e+00	-1.58702167e-02
5.14000000e+00	-1.26467067e-02
5.15000000e+00	-9.10644674e-03
5.16000000e+00	-6.78740674e-03
5.17000000e+00	-3.91373574e-03
5.18000000e+00	-7.83025737e-04
5.19000000e+00	2.04289226e-03
5.20000000e+00	3.65328626e-03
5.21000000e+00	3.86386426e-03
5.22000000e+00	4.68898806e-03
5.23000000e+00	2.94582026e-03
5.24000000e+00	2.10743526e-03
5.25000000e+00	1.46492526e-03
5.26000000e+00	-1.32872074e-03
5.27000000e+00	-5.24560674e-03
5.28000000e+00	-6.27179674e-03
5.29000000e+00	-9.38914674e-03
5.30000000e+00	-1.21791867e-02
5.31000000e+00	-1.39582667e-02
5.32000000e+00	-1.76821167e-02
5.33000000e+00	-1.92443667e-02
5.34000000e+00	-2.06368767e-02
5.35000000e+00	-2.00458767e-02
5.36000000e+00	-1.87503667e-02
5.37000000e+00	-1.83608367e-02
5.38000000e+00	-1.69771267e-02
5.39000000e+00	-1.51079667e-02
5.40000000e+00	-1.24801767e-02
5.41000000e+00	-1.00607167e-02
5.42000000e+00	-6.64629674e-03
5.43000000e+00	-1.71160574e-03
5.44000000e+00	-5.25194737e-04
5.45000000e+00	2.27042726e-03
5.46000000e+00	2.56920526e-03
5.47000000e+00	4.46690056e-03
5.48000000e+00	4.60029396e-03
5.49000000e+00	5.28786586e-03
5.50000000e+00	5.86904016e-03
5.51000000e+00	4.81282036e-03
5.52000000e+00	2.50145226e-03
5.53000000e+00	1.59755826e-03
5.54000000e+00	-3.22507737e-04
5.55000000e+00	-1.91433674e-03
5.56000000e+00	-4.31029674e-03
5.57000000e+00	-7.87723674e-03
5.58000000e+00	-8.69025674e-03
5.59000000e+00	-9.35960674e-03
5.60000000e+00	-9.81620674e-03
5.61000000e+00	-1.15385767e-02
5.62000000e+00	-1.07971467e-02
5.63000000e+00	-9.05720674e-03
5.64000000e+00	-8.33883674e-03
5.65000000e+00	-6.10953674e-03
5.66000000e+00	-3.01236874e-03
5.67000000e+00	-5.70026737e-04
5.68000000e+00	-5.30897737e-04
5.69000000e+00	3.29995826e-03
5.70000000e+00	4.57244746e-03
5.71000000e+00	4.63575016e-03
5.72000000e+00	6.08647226e-03
5.73000000e+00	6.03878926e-03
5.74000000e+00	5.77732796e-03
5.75000000e+00	4.68604886e-03
5.76000000e+00	2.93338626e-03
5.77000000e+00	2.18234426e-03
5.78000000e+00	-3.17649737e-04
5.79000000e+00	-2.88847174e-03
5.80000000e+00	-4.93854074e-03
5.81000000e+00	-5.03626674e-03
5.82000000e+00	-6.65936674e-03
5.83000000e+00	-9.70540674e-03
5.84000000e+00	-9.87066674e-03
5.85000000e+00	-1.11070667e-02
5.86000000e+00	-1.00398667e-02
5.87000000e+00	-1.04189767e-02
5.88000000e+00	-9.53209674e-03
5.89000000e+00	-8.66640674e-03
5.90000000e+00	-5.72541674e-03
5.91000000e+00	-4.76179674e-03
5.92000000e+00	-3.95452874e-03
5.93000000e+00	-2.80411874e-03
5.94000000e+00	-2.09048774e-03
5.95000000e+00	-5.70631737e-04
5.96000000e+00	1.30632326e-03
5.97000000e+00	3.19902826e-03
5.98000000e+00	3.11369826e-03
5.99000000e+00	2.62065426e-03
6.00000000e+00	2.94261926e-03
6.01000000e+00	2.15983626e-03
6.02000000e+00	1.23018926e-03
6.03000000e+00	4.54686263e-04
6.04000000e+00	-9.46916737e-04
6.05000000e+00	-8.47039737e-04
6.06000000e+00	-3.01623374e-03
6.07000000e+00	-4.16336574e-03
6.08000000e+00	-6.53329674e-03
6.09000000e+00	-7.06603674e-03
6.10000000e+00	-7.50235674e-03
6.11000000e+00	-7.21473674e-03
6.12000000e+00	-7.52413674e-03
6.13000000e+00	-6.30668674e-03
6.14000000e+00	-5.46728674e-03
6.15000000e+00	-5.67544674e-03
6.16000000e+00	-4.65854974e-03
6.17000000e+00	-4.55825774e-03
6.18000000e+00	-1.75856574e-03
6.19000000e+00	1.52461263e-04
6.20000000e+00	6.42705263e-04
6.21000000e+00	1.46633326e-03
6.22000000e+00	2.07996626e-03
6.23000000e+00	3.69589326e-03
6.24000000e+00	3.39444526e-03
6.25000000e+00	1.30558126e-03
6.26000000e+00	1.53945526e-03
6.27000000e+00	-2.98277368e-05
6.28000000e+00	-3.74302737e-04
6.29000000e+00	-1.66355674e-03
6.30000000e+00	-2.58753674e-03
6.31000000e+00	-4.50492474e-03
6.32000000e+00	-4.22423274e-03
6.33000000e+00	-5.46179674e-03
6.34000000e+00	-6.76844674e-03
6.35000000e+00	-8.33127674e-03
6.36000000e+00	-9.13532674e-03
6.37000000e+00	-8.27353674e-03
6.38000000e+00	-8.05615674e-03
6.39000000e+00	-7.67559674e-03
6.40000000e+00	-6.87839674e-03
6.41000000e+00	-4.82976474e-03
6.42000000e+00	-3.82196674e-03
6.43000000e+00	-1.78347574e-03
6.44000000e+00	-3.54023737e-04
6.45000000e+00	-1.36797974e-03
6.46000000e+00	2.11380263e-04
6.47000000e+00	1.22356526e-03
6.48000000e+00	1.66501926e-03
6.49000000e+00	2.06938726e-03
6.50000000e+00	4.20722936e-03
6.51000000e+00	1.17864326e-03
6.52000000e+00	1.02041326e-03
6.53000000e+00	-6.37334737e-04
6.54000000e+00	-1.52127737e-04
6.55000000e+00	-1.16569574e-03
6.56000000e+00	-2.84503474e-03
6.57000000e+00	-3.06838874e-03
6.58000000e+00	-4.03714774e-03
6.59000000e+00	-5.88704674e-03
6.60000000e+00	-5.51678674e-03
6.61000000e+00	-4.94577374e-03
6.62000000e+00	-5.36666674e-03
6.63000000e+00	-6.69369674e-03
6.64000000e+00	-5.46174674e-03
6.65000000e+00	-4.77490074e-03
6.66000000e+00	-5.38045674e-03
6.67000000e+00	-3.19879374e-03
6.68000000e+00	-1.06241774e-03
6.69000000e+00	7.21026316e-06
6.70000000e+00	2.35371263e-04
6.71000000e+00	9.37474263e-04
6.72000000e+00	1.33361426e-03
6.73000000e+00	3.01579526e-03
6.74000000e+00	2.38885326e-03
6.75000000e+00	1.65732826e-03
6.76000000e+00	1.32867526e-03
6.77000000e+00	1.82968226e-03
6.78000000e+00	1.80874226e-03
6.79000000e+00	5.34935263e-04
6.80000000e+00	-9.51527368e-05
6.81000000e+00	-3.24059774e-03
6.82000000e+00	-4.36748774e-03
6.83000000e+00	-3.79407874e-03
6.84000000e+00	-4.97981674e-03
6.85000000e+00	-4.64684574e-03
6.86000000e+00	-5.13583674e-03
6.87000000e+00	-5.89642674e-03
6.88000000e+00	-5.75348674e-03
6.89000000e+00	-4.58260074e-03
6.90000000e+00	-3.59620574e-03
6.91000000e+00	-4.08816474e-03
6.92000000e+00	-2.77475974e-03
6.93000000e+00	-2.38863074e-03
6.94000000e+00	-7.97029737e-04
6.95000000e+00	-1.32565174e-03
6.96000000e+00	-1.41692174e-03
6.97000000e+00	-4.46207368e-05
6.98000000e+00	1.09937426e-03
6.99000000e+00	1.46297926e-03
7.00000000e+00	1.77752826e-03
7.01000000e+00	3.05858126e-03
7.02000000e+00	2.24327726e-03
7.03000000e+00	1.47881226e-03
7.04000000e+00	7.55396263e-04
7.05000000e+00	-2.17608574e-03
7.06000000e+00	-1.60512674e-03
7.07000000e+00	-1.56188774e-03
7.08000000e+00	-1.45991174e-03
7.09000000e+00	-2.05888974e-03
7.10000000e+00	-4.31525674e-03
7.11000000e+00	-5.05073674e-03
7.12000000e+00	-4.98840674e-03
7.13000000e+00	-3.85006874e-03
7.14000000e+00	-4.16192774e-03
7.15000000e+00	-4.27722174e-03
7.16000000e+00	-3.39357474e-03
7.17000000e+00	-1.74026474e-03
7.18000000e+00	-1.13211574e-03
7.19000000e+00	-1.76202174e-03
7.20000000e+00	-7.81767737e-04
7.21000000e+00	-2.11542737e-04
7.22000000e+00	-3.18251737e-04
7.23000000e+00	2.52742263e-04
7.24000000e+00	1.16283526e-03
7.25000000e+00	7.30067263e-04
7.26000000e+00	6.93948263e-04
7.27000000e+00	6.90892263e-04
7.28000000e+00	1.30174263e-04
7.29000000e+00	4.61048263e-04
7.30000000e+00	-4.88902737e-04
7.31000000e+00	-2.26578737e-04
7.32000000e+00	-1.12002174e-03
7.33000000e+00	-2.69175374e-03
7.34000000e+00	-2.57035674e-03
7.35000000e+00	-3.00522274e-03
7.36000000e+00	-3.48330774e-03
7.37000000e+00	-4.62269774e-03
7.38000000e+00	-4.52181074e-03
7.39000000e+00	-5.00372674e-03
7.40000000e+00	-4.29884374e-03
7.41000000e+00	-3.55108674e-03
7.42000000e+00	-2.91775874e-03
7.43000000e+00	-2.09952674e-03
7.44000000e+00	-1.30197774e-03
7.45000000e+00	6.35289263e-04
7.46000000e+00	9.48139263e-04
7.47000000e+00	5.76482263e-04
7.48000000e+00	6.25169263e-04
7.49000000e+00	2.76968926e-03
7.50000000e+00	1.71091526e-03
7.51000000e+00	2.18775526e-03
7.52000000e+00	2.97983626e-03
7.53000000e+00	3.15454326e-03
7.54000000e+00	2.49419126e-03
7.55000000e+00	7.02884263e-04
7.56000000e+00	3.93094263e-04
7.57000000e+00	3.50651263e-04
7.58000000e+00	-1.33323737e-04
7.59000000e+00	-1.50568674e-03
7.60000000e+00	-1.42773274e-03
7.61000000e+00	-6.48308737e-04
7.62000000e+00	-1.91600174e-03
7.63000000e+00	-2.35323074e-03
7.64000000e+00	-2.38760674e-03
7.65000000e+00	-1.92237574e-03
7.66000000e+00	-1.53178074e-03
7.67000000e+00	-8.35724737e-04
7.68000000e+00	-1.03500574e-03
7.69000000e+00	-6.76337737e-04
7.70000000e+00	-1.50671774e-03
7.71000000e+00	8.72750263e-04
7.72000000e+00	1.62570626e-03
7.73000000e+00	1.87951726e-03
7.74000000e+00	1.14042426e-03
7.75000000e+00	2.40593526e-03
7.76000000e+00	2.67280826e-03
7.77000000e+00	1.43718526e-03
7.78000000e+00	2.32765926e-03
7.79000000e+00	2.71527426e-03
7.80000000e+00	2.68996926e-03
7.81000000e+00	1.69396926e-03
7.82000000e+00	1.19078826e-03
7.83000000e+00	2.45548263e-04
7.84000000e+00	8.45426316e-06
7.85000000e+00	-3.04852737e-04
7.86000000e+00	-1.36925474e-03
7.87000000e+00	-1.05059774e-03
7.88000000e+00	-1.21460274e-03
7.89000000e+00	-1.65209374e-03
7.90000000e+00	-2.18509274e-03
7.91000000e+00	-2.13608174e-03
7.92000000e+00	-1.44435074e-03
7.93000000e+00	-9.40470737e-04
7.94000000e+00	-7.31331737e-04
7.95000000e+00	1.56083263e-04
7.96000000e+00	5.43692263e-04
7.97000000e+00	1.05996726e-03
7.98000000e+00	1.67170926e-03
7.99000000e+00	1.52403726e-03
8.00000000e+00	2.11972626e-03
8.01000000e+00	1.66950826e-03
8.02000000e+00	1.18982226e-03
8.03000000e+00	2.43796826e-03
8.04000000e+00	1.29401326e-03
8.05000000e+00	7.07906263e-04
8.06000000e+00	1.49892226e-03
8.07000000e+00	-5.34704737e-04
8.08000000e+00	-8.88336737e-04
8.09000000e+00	-3.47552737e-04
8.10000000e+00	-1.46839274e-03
8.11000000e+00	-1.73562874e-03
8.12000000e+00	-2.41017574e-03
8.13000000e+00	-1.66337974e-03
8.14000000e+00	-1.95905474e-03
8.15000000e+00	-1.70533374e-03
8.16000000e+00	-6.76455737e-04
8.17000000e+00	-8.81945737e-04
8.18000000e+00	3.88286263e-04
8.19000000e+00	-1.97925737e-04
8.20000000e+00	-5.02928737e-04
8.21000000e+00	1.41733026e-03
8.22000000e+00	1.30767426e-03
8.23000000e+00	9.62760263e-04
8.24000000e+00	2.21660526e-03
8.25000000e+00	1.88034826e-03
8.26000000e+00	1.01038326e-03
8.27000000e+00	1.72442526e-03
8.28000000e+00	2.67520626e-03
8.29000000e+00	1.94392426e-03
8.30000000e+00	1.50440826e-03
8.31000000e+00	1.18339126e-03
8.32000000e+00	7.96340263e-04
8.33000000e+00	1.22187826e-03
8.34000000e+00	8.43842632e-05
8.35000000e+00	5.83576263e-04
8.36000000e+00	2.60383263e-04
8.37000000e+00	5.30285263e-04
8.38000000e+00	-9.64875737e-04
8.39000000e+00	-1.37928774e-03
8.40000000e+00	-1.64944474e-03
8.41000000e+00	-1.02618974e-03
8.42000000e+00	-1.07290574e-03
8.43000000e+00	2.50822632e-05
8.44000000e+00	7.77223263e-04
8.45000000e+00	5.99280263e-04
8.46000000e+00	-1.65751737e-04
8.47000000e+00	1.52101726e-03
8.48000000e+00	2.28021626e-03
8.49000000e+00	2.66217926e-03
8.50000000e+00	2.05189726e-03
8.51000000e+00	2.53497026e-03
8.52000000e+00	2.66886726e-03
8.53000000e+00	2.22006926e-03
8.54000000e+00	1.73186226e-03
8.55000000e+00	1.53532026e-03
8.56000000e+00	1.53353263e-04
8.57000000e+00	-8.07497737e-04
8.58000000e+00	-8.09601737e-04
8.59000000e+00	-1.09678674e-03
8.60000000e+00	6.40071263e-04
8.61000000e+00	-1.17983874e-03
8.62000000e+00	-1.42763674e-03
8.63000000e+00	-3.00480737e-04
8.64000000e+00	-1.79202737e-04
8.65000000e+00	-1.16566374e-03
8.66000000e+00	-2.13535737e-04
8.67000000e+00	-3.54404737e-04
8.68000000e+00	2.06143263e-04
8.69000000e+00	-2.11431174e-03
8.70000000e+00	-1.23637737e-04
8.71000000e+00	6.56229263e-04
8.72000000e+00	1.28086826e-03
8.73000000e+00	1.09645626e-03
8.74000000e+00	1.81273426e-03
8.75000000e+00	2.00877626e-03
8.76000000e+00	2.17497526e-03
8.77000000e+00	1.53923926e-03
8.78000000e+00	3.23563226e-03
8.79000000e+00	3.13856226e-03
8.80000000e+00	1.71817826e-03
8.81000000e+00	2.33378026e-03
8.82000000e+00	2.73017626e-03
8.83000000e+00	1.85323326e-03
8.84000000e+00	1.76776426e-03
8.85000000e+00	2.75985026e-03
8.86000000e+00	3.72565726e-03
8.87000000e+00	1.22638126e-03
8.88000000e+00	1.50690226e-03
8.89000000e+00	2.01650326e-03
8.90000000e+00	5.77614263e-04
8.91000000e+00	7.52564263e-04
8.92000000e+00	1.00434526e-03
8.93000000e+00	1.84158726e-03
8.94000000e+00	3.04530326e-03
8.95000000e+00	3.40002926e-03
8.96000000e+00	2.45816726e-03
8.97000000e+00	3.35200026e-03
8.98000000e+00	4.04442526e-03
8.99000000e+00	3.33322526e-03
9.00000000e+00	3.76673726e-03
9.01000000e+00	3.50886126e-03
9.02000000e+00	4.08563036e-03
9.03000000e+00	4.72579306e-03
9.04000000e+00	4.81165246e-03
9.05000000e+00	4.60319476e-03
9.06000000e+00	4.62421836e-03
9.07000000e+00	4.02949436e-03
9.08000000e+00	2.64147126e-03
9.09000000e+00	3.07489626e-03
9.10000000e+00	2.36797126e-03
9.11000000e+00	2.98456126e-03
9.12000000e+00	2.12911426e-03
9.13000000e+00	3.47040526e-03
9.14000000e+00	1.94886926e-03
9.15000000e+00	1.89094526e-03
9.16000000e+00	1.91689726e-03
9.17000000e+00	1.40111726e-03
9.18000000e+00	-3.49473684e-06
9.19000000e+00	1.10396626e-03
9.20000000e+00	3.59279263e-04
9.21000000e+00	2.15092632e-05
9.22000000e+00	1.01654726e-03
9.23000000e+00	-1.09148874e-03
9.24000000e+00	-6.39275737e-04
9.25000000e+00	9.08512632e-05
9.26000000e+00	2.89887263e-04
9.27000000e+00	1.25614826e-03
9.28000000e+00	1.30067826e-03
9.29000000e+00	7.05110263e-04
9.30000000e+00	9.82634263e-04
9.31000000e+00	4.90278263e-04
9.32000000e+00	9.90104263e-04
9.33000000e+00	7.16628263e-04
9.34000000e+00	1.40140626e-03
9.35000000e+00	9.44113263e-04
9.36000000e+00	2.19203263e-04
9.37000000e+00	-1.35637368e-05
9.38000000e+00	-2.45259737e-04
9.39000000e+00	-6.01257368e-05
9.40000000e+00	-3.93644737e-04
9.41000000e+00	6.41799263e-04
9.42000000e+00	6.76554263e-04
9.43000000e+00	4.83522632e-05
9.44000000e+00	1.89698263e-04
9.45000000e+00	-8.38957368e-05
9.46000000e+00	1.89915226e-03
9.47000000e+00	2.86918726e-03
9.48000000e+00	2.75404626e-03
9.49000000e+00	2.92772926e-03
9.50000000e+00	2.56274126e-03
9.51000000e+00	2.17543826e-03
9.52000000e+00	2.61447526e-03
9.53000000e+00	2.67656226e-03
9.54000000e+00	2.61621726e-03
9.55000000e+00	2.54698926e-03
9.56000000e+00	3.74354026e-03
9.57000000e+00	2.63354026e-03
9.58000000e+00	9.32540263e-04
9.59000000e+00	3.73460726e-03
9.60000000e+00	1.72347826e-03
9.61000000e+00	1.73493426e-03
9.62000000e+00	2.13456426e-03
9.63000000e+00	1.62051726e-03
9.64000000e+00	1.33768926e-03
9.65000000e+00	1.74024326e-03
9.66000000e+00	8.01347263e-04
9.67000000e+00	1.92450026e-03
9.68000000e+00	1.97228126e-03
9.69000000e+00	1.24887626e-03
9.70000000e+00	2.25889926e-03
9.71000000e+00	1.85339026e-03
9.72000000e+00	-2.63373737e-04
9.73000000e+00	5.01884263e-04
9.74000000e+00	1.05947026e-03
9.75000000e+00	6.18045263e-04
9.76000000e+00	1.35746226e-03
9.77000000e+00	9.58991263e-04
9.78000000e+00	1.08578526e-03
9.79000000e+00	1.52753026e-03
9.80000000e+00	1.18722826e-03
9.81000000e+00	1.68275826e-03
9.82000000e+00	9.64385263e-04
9.83000000e+00	5.32087263e-04
9.84000000e+00	7.14910263e-04
9.85000000e+00	6.23373263e-04
9.86000000e+00	-2.32187737e-04
9.87000000e+00	-1.24614874e-03
9.88000000e+00	9.10826263e-04
9.89000000e+00	5.02183263e-04
9.90000000e+00	-7.92967737e-04
9.91000000e+00	6.92023263e-04
9.92000000e+00	4.77437263e-04
9.93000000e+00	1.13254826e-03
9.94000000e+00	8.82110263e-04
9.95000000e+00	2.74534526e-03
9.96000000e+00	2.19981126e-03
9.97000000e+00	2.12072126e-03
9.98000000e+00	1.74590126e-03
9.99000000e+00	1.75993426e-03
1.00000000e+01	1.85900826e-03
1.00100000e+01	2.70329726e-03
1.00200000e+01	1.06071926e-03
1.00300000e+01	2.93685226e-03
1.00400000e+01	3.81642126e-03
1.00500000e+01	3.43802426e-03
1.00600000e+01	3.36584626e-03
1.00700000e+01	3.27751526e-03
1.00800000e+01	2.24556626e-03
1.00900000e+01	2.45050526e-03
1.01000000e+01	2.92722326e-03
1.01100000e+01	2.48190526e-03
1.01200000e+01	2.31277326e-03
1.01300000e+01	2.37825126e-03
1.01400000e+01	1.87460426e-03
1.01500000e+01	1.76435526e-03
1.01600000e+01	1.56516426e-03
1.01700000e+01	1.65973426e-03
1.01800000e+01	1.79784726e-03
1.01900000e+01	1.87672926e-03
1.02000000e+01	1.08230726e-03
1.02100000e+01	5.98898263e-04
1.02200000e+01	1.79450263e-04
1.02300000e+01	1.24806526e-03
1.02400000e+01	1.44747426e-03
1.02500000e+01	2.52805263e-04
1.02600000e+01	7.87015263e-04
1.02700000e+01	6.69692632e-05
1.02800000e+01	8.00094263e-04
1.02900000e+01	1.19992626e-03
1.03000000e+01	1.18876626e-03
1.03100000e+01	1.20913126e-03
1.03200000e+01	1.69641826e-03
1.03300000e+01	1.28873726e-03
1.03400000e+01	1.33852226e-03
1.03500000e+01	9.29080263e-04
1.03600000e+01	8.27419263e-04
1.03700000e+01	-9.42980737e-04
1.03800000e+01	8.15078263e-04
1.03900000e+01	7.87726263e-04
1.04000000e+01	9.26770263e-04
1.04100000e+01	4.14505263e-04
1.04200000e+01	2.66251263e-04
1.04300000e+01	2.36367263e-04
1.04400000e+01	2.18068326e-03
1.04500000e+01	1.85682326e-03
1.04600000e+01	1.63490426e-03
1.04700000e+01	1.59356526e-03
1.04800000e+01	6.73664263e-04
1.04900000e+01	1.92153226e-03
1.05000000e+01	7.93744263e-04
1.05100000e+01	1.27603526e-03
1.05200000e+01	5.65659263e-04
1.05300000e+01	1.22229326e-03
1.05400000e+01	7.07273263e-04
1.05500000e+01	1.02883263e-04
1.05600000e+01	2.00528926e-03
1.05700000e+01	3.12963926e-03
1.05800000e+01	2.01485926e-03
1.05900000e+01	2.30145826e-03
1.06000000e+01	1.68938426e-03
1.06100000e+01	2.01117826e-03
1.06200000e+01	1.23116426e-03
1.06300000e+01	1.40339926e-03
1.06400000e+01	9.78657263e-04
1.06500000e+01	4.08797263e-04
1.06600000e+01	6.05452263e-04
1.06700000e+01	9.34609263e-04
1.06800000e+01	-1.22750737e-04
1.06900000e+01	4.29567263e-04
1.07000000e+01	-8.93457368e-05
1.07100000e+01	-1.92520737e-04
1.07200000e+01	1.04589526e-03
1.07300000e+01	9.29348263e-04
1.07400000e+01	9.11227263e-04
1.07500000e+01	1.34016726e-03
1.07600000e+01	1.02178326e-03
1.07700000e+01	7.44753263e-04
1.07800000e+01	3.80533263e-04
1.07900000e+01	4.37513263e-04
1.08000000e+01	4.27873263e-04
1.08100000e+01	2.66755263e-04
1.08200000e+01	5.29928263e-04
1.08300000e+01	1.59566626e-03
1.08400000e+01	1.37868426e-03
1.08500000e+01	6.88626263e-04
1.08600000e+01	-5.89427368e-05
1.08700000e+01	1.20854226e-03
1.08800000e+01	1.72885226e-03
1.08900000e+01	1.19272826e-03
1.09000000e+01	-3.15151737e-04
1.09100000e+01	2.87675263e-04
1.09200000e+01	7.64233263e-04
1.09300000e+01	1.90425226e-03
1.09400000e+01	1.50696126e-03
1.09500000e+01	1.44134826e-03
1.09600000e+01	2.43333426e-03
1.09700000e+01	1.56283326e-03
1.09800000e+01	1.39412326e-03
1.09900000e+01	1.21431226e-03
1.10000000e+01	1.63818526e-03
1.10100000e+01	1.03195826e-03
1.10200000e+01	2.85283026e-03
1.10300000e+01	1.85165626e-03
1.10400000e+01	3.83602326e-03
1.10500000e+01	2.47021926e-03
1.10600000e+01	2.55963626e-03
1.10700000e+01	3.02301026e-03
1.10800000e+01	2.53260026e-03
1.10900000e+01	2.41328026e-03
1.11000000e+01	2.52448426e-03
1.11100000e+01	2.12622826e-03
1.11200000e+01	2.13219226e-03
1.11300000e+01	2.05498926e-03
1.11400000e+01	1.72438626e-03
1.11500000e+01	2.15664826e-03
1.11600000e+01	1.14789826e-03
1.11700000e+01	-2.12599737e-04
1.11800000e+01	1.33133126e-03
1.11900000e+01	8.17450263e-04
1.12000000e+01	1.46560626e-03
1.12100000e+01	9.56536263e-04
1.12200000e+01	6.34721263e-04
1.12300000e+01	3.04726263e-04
1.12400000e+01	7.21673263e-04
1.12500000e+01	4.11861263e-04
1.12600000e+01	1.26672632e-05
1.12700000e+01	1.04653263e-04
1.12800000e+01	4.85451263e-04
1.12900000e+01	1.65990426e-03
1.13000000e+01	4.67067263e-04
1.13100000e+01	9.29561263e-04
1.13200000e+01	1.49588526e-03
1.13300000e+01	6.00541263e-04
1.13400000e+01	5.53364263e-04
1.13500000e+01	-2.35587368e-05
1.13600000e+01	-2.96973684e-06
1.13700000e+01	-2.56133737e-04
1.13800000e+01	-1.01537368e-05
1.13900000e+01	-1.05970737e-04
1.14000000e+01	1.02177326e-03
1.14100000e+01	2.04118426e-03
1.14200000e+01	9.73582263e-04
1.14300000e+01	1.23452926e-03
1.14400000e+01	2.72998263e-04
1.14500000e+01	8.54652263e-04
1.14600000e+01	1.37870426e-03
1.14700000e+01	5.24693263e-04
1.14800000e+01	1.11743263e-04
1.14900000e+01	8.11035263e-04
1.15000000e+01	1.68159926e-03
1.15100000e+01	6.86030263e-04
1.15200000e+01	1.66212226e-03
1.15300000e+01	1.50569426e-03
1.15400000e+01	5.13202263e-04
1.15500000e+01	8.88688263e-04
1.15600000e+01	1.15826026e-03
1.15700000e+01	1.74750526e-03
1.15800000e+01	1.35322726e-03
1.15900000e+01	8.16294263e-04
1.16000000e+01	2.16917626e-03
1.16100000e+01	1.87417326e-03
1.16200000e+01	2.04477926e-03
1.16300000e+01	1.84188726e-03
1.16400000e+01	7.60459263e-04
1.16500000e+01	2.21448426e-03
1.16600000e+01	1.59697126e-03
1.16700000e+01	2.08146326e-03
1.16800000e+01	9.44629263e-04
1.16900000e+01	8.97519263e-04
1.17000000e+01	1.80203726e-03
1.17100000e+01	1.50093263e-04
1.17200000e+01	1.10014426e-03
1.17300000e+01	9.86727263e-04
1.17400000e+01	-1.13702974e-03
1.17500000e+01	5.97858263e-04
1.17600000e+01	3.23004263e-04
1.17700000e+01	9.72312632e-05
1.17800000e+01	1.95942926e-03
1.17900000e+01	5.24399263e-04
1.18000000e+01	-1.34505737e-04
1.18100000e+01	5.18864263e-04
1.18200000e+01	-5.88373684e-06
1.18300000e+01	-8.40097368e-05
1.18400000e+01	3.21678263e-04
1.18500000e+01	2.57986263e-04
1.18600000e+01	3.05201263e-04
1.18700000e+01	3.95719263e-04
1.18800000e+01	-1.23435737e-04
1.18900000e+01	-1.19797274e-03
1.19000000e+01	-4.81353737e-04
1.19100000e+01	8.25206263e-04
1.19200000e+01	4.77144263e-04
1.19300000e+01	-7.42825737e-04
1.19400000e+01	-9.10646737e-04
1.19500000e+01	-4.94656737e-04
1.19600000e+01	2.39171263e-04
1.19700000e+01	6.78600263e-04
1.19800000e+01	6.83483263e-04
1.19900000e+01	3.19958263e-04
1.20000000e+01	9.48619263e-04
1.20100000e+01	9.26650263e-04
1.20200000e+01	7.59630263e-04
1.20300000e+01	2.17955226e-03
1.20400000e+01	9.26140263e-04
1.20500000e+01	4.85293263e-04
1.20600000e+01	5.48998263e-04
1.20700000e+01	1.80143126e-03
1.20800000e+01	1.91703626e-03
1.20900000e+01	1.86517326e-03
1.21000000e+01	1.05182526e-03
1.21100000e+01	-8.38247368e-05
1.21200000e+01	1.32270263e-04
1.21300000e+01	1.15720726e-03
1.21400000e+01	1.81732326e-03
1.21500000e+01	6.76779263e-04
1.21600000e+01	1.24115226e-03
1.21700000e+01	6.28730263e-04
1.21800000e+01	9.51198263e-04
1.21900000e+01	7.68949263e-04
1.22000000e+01	1.10110126e-03
1.22100000e+01	4.82618263e-04
1.22200000e+01	1.08574926e-03
1.22300000e+01	1.52635626e-03
1.22400000e+01	8.70977263e-04
1.22500000e+01	-2.30787737e-04
1.22600000e+01	1.85700263e-04
1.22700000e+01	-2.41316737e-04
1.22800000e+01	-2.18139737e-04
1.22900000e+01	-7.22333737e-04
1.23000000e+01	1.26797126e-03
1.23100000e+01	-3.82230737e-04
1.23200000e+01	1.22217263e-04
1.23300000e+01	1.40876263e-04
1.23400000e+01	8.66144263e-04
1.23500000e+01	2.64402632e-05
1.23600000e+01	4.08292632e-05
1.23700000e+01	9.15222632e-05
1.23800000e+01	7.55610263e-04
1.23900000e+01	6.11822263e-04
1.24000000e+01	-2.11864737e-04
1.24100000e+01	6.78872632e-05
1.24200000e+01	6.07672632e-05
1.24300000e+01	6.47062632e-05
1.24400000e+01	4.80193263e-04
1.24500000e+01	1.98494226e-03
1.24600000e+01	-6.06914737e-04
1.24700000e+01	4.48117263e-04
1.24800000e+01	9.86331263e-04
1.24900000e+01	-3.33165737e-04
1.25000000e+01	3.76355263e-04
1.25100000e+01	6.25170263e-04
1.25200000e+01	2.59741263e-04
1.25300000e+01	1.64885526e-03
1.25400000e+01	8.96063263e-04
1.25500000e+01	5.30241263e-04
1.25600000e+01	-1.46458737e-04
1.25700000e+01	-1.88297737e-04
1.25800000e+01	-6.50494737e-04
1.25900000e+01	2.01164263e-04
1.26000000e+01	-1.42847368e-05
1.26100000e+01	6.60780263e-04
1.26200000e+01	4.32472263e-04
1.26300000e+01	-5.09696737e-04
1.26400000e+01	-9.65668737e-04
1.26500000e+01	-1.69421737e-04
1.26600000e+01	-1.74493737e-04
1.26700000e+01	-7.76847368e-05
1.26800000e+01	1.20083263e-04
1.26900000e+01	1.09878226e-03
1.27000000e+01	1.31506026e-03
1.27100000e+01	2.59258826e-03
1.27200000e+01	4.69070263e-04
1.27300000e+01	3.74349263e-04
1.27400000e+01	6.84589263e-04
1.27500000e+01	8.04956263e-04
1.27600000e+01	-4.19317368e-05
1.27700000e+01	7.74203263e-04
1.27800000e+01	9.05089263e-04
1.27900000e+01	1.52297326e-03
1.28000000e+01	8.72700263e-04
1.28100000e+01	4.64438263e-04
1.28200000e+01	1.42945326e-03
1.28300000e+01	1.42134926e-03
1.28400000e+01	1.40275826e-03
1.28500000e+01	6.40976263e-04
1.28600000e+01	2.78687263e-04
1.28700000e+01	1.08843126e-03
1.28800000e+01	2.32333026e-03
1.28900000e+01	8.93345263e-04
1.29000000e+01	1.45507426e-03
1.29100000e+01	2.51746226e-03
1.29200000e+01	2.49693126e-03
1.29300000e+01	1.94382826e-03
1.29400000e+01	1.57112426e-03
1.29500000e+01	8.85839263e-04
1.29600000e+01	2.63804263e-04
1.29700000e+01	4.25794263e-04
1.29800000e+01	8.31578263e-04
1.29900000e+01	1.84914626e-03
1.30000000e+01	1.41263426e-03
1.30100000e+01	1.65747926e-03
1.30200000e+01	1.53375326e-03
1.30300000e+01	-1.96073737e-04
1.30400000e+01	-8.72837368e-05
1.30500000e+01	6.54950263e-04
1.30600000e+01	1.91884263e-04
1.30700000e+01	9.68481263e-04
1.30800000e+01	1.90398926e-03
1.30900000e+01	-2.98877368e-05
1.31000000e+01	1.51625626e-03
1.31100000e+01	1.45423126e-03
1.31200000e+01	2.44213126e-03
1.31300000e+01	2.14350263e-04
1.31400000e+01	6.30031263e-04
1.31500000e+01	1.25867263e-04
1.31600000e+01	2.51309263e-04
1.31700000e+01	-3.89136737e-04
1.31800000e+01	1.15131263e-04
1.31900000e+01	3.91896263e-04
1.32000000e+01	-1.04917737e-04
1.32100000e+01	2.08100263e-04
1.32200000e+01	1.51492263e-04
1.32300000e+01	8.32673263e-04
1.32400000e+01	1.10335426e-03
1.32500000e+01	1.90991526e-03
1.32600000e+01	2.40531926e-03
1.32700000e+01	3.16291263e-04
1.32800000e+01	-2.75778737e-04
1.32900000e+01	5.11940263e-04
1.33000000e+01	4.23262632e-05
1.33100000e+01	-9.14133737e-04
1.33200000e+01	5.39963263e-04
1.33300000e+01	1.01664326e-03
1.33400000e+01	8.35011263e-04
1.33500000e+01	4.15994263e-04
1.33600000e+01	-1.43559737e-04
1.33700000e+01	1.50107026e-03
1.33800000e+01	4.87425263e-04
1.33900000e+01	1.00720263e-04
1.34000000e+01	1.31482326e-03
1.34100000e+01	9.59417263e-04
1.34200000e+01	8.37448263e-04
1.34300000e+01	1.30335826e-03
1.34400000e+01	7.13198263e-04
1.34500000e+01	7.72890263e-04
1.34600000e+01	3.33402632e-05
1.34700000e+01	-9.84373684e-06
1.34800000e+01	1.03517126e-03
1.34900000e+01	7.31924263e-04
1.35000000e+01	1.13686726e-03
1.35100000e+01	2.80411263e-04
1.35200000e+01	1.33957263e-04
1.35300000e+01	1.03158426e-03
1.35400000e+01	-3.17983737e-04
1.35500000e+01	-3.27531737e-04
1.35600000e+01	-3.99424737e-04
1.35700000e+01	-1.86304737e-04
1.35800000e+01	5.89970263e-04
1.35900000e+01	8.35231263e-04
1.36000000e+01	8.12526316e-06
1.36100000e+01	7.15596263e-04
1.36200000e+01	6.35991263e-04
1.36300000e+01	1.16288026e-03
1.36400000e+01	3.91669263e-04
1.36500000e+01	4.26565263e-04
1.36600000e+01	-9.11720737e-04
1.36700000e+01	-2.08810737e-04
1.36800000e+01	-1.16476374e-03
1.36900000e+01	-7.68167737e-04
1.37000000e+01	-2.57651737e-04
1.37100000e+01	2.73422263e-04
1.37200000e+01	-6.28605737e-04
1.37300000e+01	6.94926316e-06
1.37400000e+01	-3.21270737e-04
1.37500000e+01	9.65702632e-05
1.37600000e+01	2.70513263e-04
1.37700000e+01	7.58799263e-04
1.37800000e+01	8.62228263e-04
1.37900000e+01	8.16258263e-04
1.38000000e+01	6.45437263e-04
1.38100000e+01	-3.22716737e-04
1.38200000e+01	1.06727263e-04
1.38300000e+01	5.62851263e-04
1.38400000e+01	4.88695263e-04
1.38500000e+01	5.21539263e-04
1.38600000e+01	7.35442632e-05
1.38700000e+01	4.44192263e-04
1.38800000e+01	9.13593263e-04
1.38900000e+01	-6.25423737e-04
1.39000000e+01	-2.99272737e-04
1.39100000e+01	-6.50267368e-05
1.39200000e+01	2.38812632e-05
1.39300000e+01	-2.47268737e-04
1.39400000e+01	8.83194263e-04
1.39500000e+01	-2.36854737e-04
1.39600000e+01	-7.26791737e-04
1.39700000e+01	4.91820263e-04
1.39800000e+01	4.36765263e-04
1.39900000e+01	-2.66557737e-04
1.40000000e+01	-3.41084737e-04
1.40100000e+01	4.51696263e-04
1.40200000e+01	1.44468426e-03
1.40300000e+01	-2.55291737e-04
1.40400000e+01	-7.78569737e-04
1.40500000e+01	4.12854263e-04
1.40600000e+01	-3.66482737e-04
1.40700000e+01	-1.27433574e-03
1.40800000e+01	6.82954263e-04
1.40900000e+01	-4.39126737e-04
1.41000000e+01	-1.64147737e-04
1.41100000e+01	1.88415263e-04
1.41200000e+01	-2.04317874e-03
1.41300000e+01	-8.04998737e-04
1.41400000e+01	2.41472632e-05
1.41500000e+01	-2.89778737e-04
1.41600000e+01	1.75802632e-05
1.41700000e+01	-2.45377368e-05
1.41800000e+01	7.65635263e-04
1.41900000e+01	1.49893126e-03
1.42000000e+01	7.01557263e-04
1.42100000e+01	7.16742263e-04
1.42200000e+01	-4.39635737e-04
1.42300000e+01	9.22740263e-04
1.42400000e+01	1.19850263e-04
1.42500000e+01	2.02017726e-03
1.42600000e+01	1.31579926e-03
1.42700000e+01	6.79123263e-04
1.42800000e+01	-3.58328737e-04
1.42900000e+01	6.34530263e-04
1.43000000e+01	6.40425263e-04
1.43100000e+01	9.61538263e-04
1.43200000e+01	2.37650263e-04
1.43300000e+01	1.34261263e-04
1.43400000e+01	5.24329263e-04
1.43500000e+01	1.28346026e-03
1.43600000e+01	-2.45129737e-04
1.43700000e+01	-2.51621737e-04
1.43800000e+01	-6.01877368e-05
1.43900000e+01	5.89123263e-04
1.44000000e+01	1.03166726e-03
1.44100000e+01	2.27781926e-03
1.44200000e+01	2.08103826e-03
1.44300000e+01	1.09041626e-03
1.44400000e+01	-4.83199737e-04
1.44500000e+01	1.30271926e-03
1.44600000e+01	9.81935263e-04
1.44700000e+01	9.17216263e-04
1.44800000e+01	1.41389926e-03
1.44900000e+01	1.52713026e-03
1.45000000e+01	4.23651263e-04
1.45100000e+01	8.75392632e-05
1.45200000e+01	5.91318263e-04
1.45300000e+01	-9.31827368e-05
1.45400000e+01	6.62418263e-04
1.45500000e+01	8.46278263e-04
1.45600000e+01	1.23941263e-04
1.45700000e+01	-4.57127368e-05
1.45800000e+01	5.82860263e-04
1.45900000e+01	5.15030263e-04
1.46000000e+01	8.11690263e-04
1.46100000e+01	3.39855263e-04
1.46200000e+01	1.22619926e-03
1.46300000e+01	2.67902263e-04
1.46400000e+01	-1.32592974e-03
1.46500000e+01	-3.59915737e-04
1.46600000e+01	9.81112632e-05
1.46700000e+01	-1.75783737e-04
1.46800000e+01	1.28485263e-04
1.46900000e+01	1.36406263e-04
1.47000000e+01	-3.18105737e-04
1.47100000e+01	-4.65262737e-04
1.47200000e+01	-1.84328074e-03
1.47300000e+01	-5.45139737e-04
1.47400000e+01	4.70431263e-04
1.47500000e+01	-9.25007368e-05
1.47600000e+01	8.66905263e-04
1.47700000e+01	6.39129263e-04
1.47800000e+01	1.14416263e-04
1.47900000e+01	1.73442263e-04
1.48000000e+01	-1.00797174e-03
1.48100000e+01	-1.18381974e-03
1.48200000e+01	2.11791263e-04
1.48300000e+01	6.33112632e-05
1.48400000e+01	-4.36536737e-04
1.48500000e+01	4.89582263e-04
1.48600000e+01	4.80485263e-04
1.48700000e+01	2.45010263e-04
1.48800000e+01	6.24259263e-04
1.48900000e+01	1.97313326e-03
1.49000000e+01	1.35625526e-03
1.49100000e+01	1.01380626e-03
1.49200000e+01	1.25539626e-03
1.49300000e+01	7.90038263e-04
1.49400000e+01	8.91913263e-04
1.49500000e+01	6.95925263e-04
1.49600000e+01	6.66300263e-04
1.49700000e+01	6.22259263e-04
1.49800000e+01	8.50829263e-04
1.49900000e+01	1.76438126e-03
1.50000000e+01	1.16955126e-03
1.50100000e+01	5.86131263e-04
1.50200000e+01	9.76304263e-04
1.50300000e+01	1.00506426e-03
1.50400000e+01	3.72812632e-05
1.50500000e+01	6.49444263e-04
1.50600000e+01	3.78104263e-04
1.50700000e+01	5.22657263e-04
1.50800000e+01	9.68529263e-04
1.50900000e+01	7.33746263e-04
1.51000000e+01	1.54364263e-04
1.51100000e+01	2.46177263e-04
1.51200000e+01	1.18831226e-03
1.51300000e+01	1.09645926e-03
1.51400000e+01	1.58740226e-03
1.51500000e+01	1.53219726e-03
1.51600000e+01	-2.20780737e-04
1.51700000e+01	6.41350263e-04
1.51800000e+01	8.01895263e-04
1.51900000e+01	7.06864263e-04
1.52000000e+01	3.56848263e-04
1.52100000e+01	7.57361263e-04
1.52200000e+01	4.67619263e-04
1.52300000e+01	1.02409026e-03
1.52400000e+01	6.51417263e-04
1.52500000e+01	7.90726316e-06
1.52600000e+01	-8.05347368e-05
1.52700000e+01	8.28231263e-04
1.52800000e+01	1.58504263e-04
1.52900000e+01	-3.15146737e-04
1.53000000e+01	5.95532263e-04
1.53100000e+01	9.51953263e-04
1.53200000e+01	9.88958263e-04
1.53300000e+01	1.23508026e-03
1.53400000e+01	1.23008826e-03
1.53500000e+01	3.99609263e-04
1.53600000e+01	1.24259826e-03
1.53700000e+01	3.13535263e-04
1.53800000e+01	-1.01358474e-03
1.53900000e+01	-2.73414737e-04
1.54000000e+01	4.70992263e-04
1.54100000e+01	4.70759263e-04
1.54200000e+01	1.07450226e-03
1.54300000e+01	-1.50239737e-04
1.54400000e+01	1.10485126e-03
1.54500000e+01	2.94716263e-04
1.54600000e+01	5.60731263e-04
1.54700000e+01	-1.07547737e-04
1.54800000e+01	-7.80052737e-04
1.54900000e+01	-4.40392737e-04
1.55000000e+01	3.80696263e-04
1.55100000e+01	1.13304126e-03
1.55200000e+01	5.55052263e-04
1.55300000e+01	1.11872726e-03
1.55400000e+01	7.60629263e-04
1.55500000e+01	1.11159126e-03
1.55600000e+01	5.96806263e-04
1.55700000e+01	1.52924726e-03
1.55800000e+01	-8.18987368e-05
1.55900000e+01	1.16535526e-03
1.56000000e+01	2.41707263e-04
1.56100000e+01	3.05083263e-04
1.56200000e+01	1.89571263e-04
1.56300000e+01	1.29487263e-04
1.56400000e+01	-9.39280737e-04
1.56500000e+01	-1.42366574e-03
1.56600000e+01	-3.07163737e-04
1.56700000e+01	3.80522263e-04
1.56800000e+01	-1.50798737e-04
1.56900000e+01	3.39445263e-04
1.57000000e+01	1.02929426e-03
1.57100000e+01	4.81772632e-05
1.57200000e+01	2.28791263e-04
1.57300000e+01	6.18435263e-04
1.57400000e+01	6.25061263e-04
1.57500000e+01	2.92290263e-04
1.57600000e+01	-3.86373684e-06
1.57700000e+01	-3.25831737e-04
1.57800000e+01	7.71482263e-04
1.57900000e+01	2.54185263e-04
1.58000000e+01	-7.71067737e-04
1.58100000e+01	7.12317263e-04
1.58200000e+01	5.66450263e-04
1.58300000e+01	2.00521426e-03
1.58400000e+01	1.25088226e-03
1.58500000e+01	-1.21581737e-04
1.58600000e+01	1.44295263e-04
1.58700000e+01	1.52166526e-03
1.58800000e+01	1.33654926e-03
1.58900000e+01	4.99323263e-04
1.59000000e+01	3.42358263e-04
1.59100000e+01	3.10654263e-04
1.59200000e+01	-1.61697737e-04
1.59300000e+01	-1.93513074e-03
1.59400000e+01	-1.20203674e-03
1.59500000e+01	-3.08325574e-03
1.59600000e+01	-3.53339574e-03
