# Supplementary material for: Observation of angular momentum transfer among crystal lattice modes
Source: Nat Phys. 2026 May 12;22(7):1100–6. doi: 10.1038/s41567-026-03274-8 (PMC13423836; doi:10.1038/s41567-026-03274-8)
Supplement: Supplementary file 14 — Source data for Extended Data Fig. 5a–m. [file 41567_2026_3274_MOESM14_ESM.zip › extended_fig5c_TKE_Lin-THz_probe45.txt]

THz Kerr effect signal in Bi2Se3 after linear THz excitation at probe pulse 45 degrees
Time (ps)	THz Kerr signal (a.u.)
0.00000000e+00	1.16364737e-04
1.00000000e-02	-5.20085263e-04
2.00000000e-02	9.99654737e-04
3.00000000e-02	3.33344737e-04
4.00000000e-02	-5.58895263e-04
5.00000000e-02	1.16194737e-04
6.00000000e-02	3.46654737e-04
7.00000000e-02	-4.96095263e-04
8.00000000e-02	-1.27175263e-04
9.00000000e-02	-4.37852632e-05
1.00000000e-01	-5.71715263e-04
1.10000000e-01	-1.55554526e-03
1.20000000e-01	3.38274737e-04
1.30000000e-01	6.43994737e-04
1.40000000e-01	-6.26455263e-04
1.50000000e-01	-5.00155263e-04
1.60000000e-01	1.39377474e-03
1.70000000e-01	1.28129474e-03
1.80000000e-01	-3.74475263e-04
1.90000000e-01	-7.88052632e-05
2.00000000e-01	-6.99005263e-04
2.10000000e-01	-1.95245263e-04
2.20000000e-01	3.69984737e-04
2.30000000e-01	-4.14875263e-04
2.40000000e-01	-6.38025263e-04
2.50000000e-01	1.03204737e-04
2.60000000e-01	-4.72552632e-05
2.70000000e-01	8.11473684e-06
2.80000000e-01	2.05254737e-04
2.90000000e-01	-1.41675263e-04
3.00000000e-01	-7.20935263e-04
3.10000000e-01	-4.55115263e-04
3.20000000e-01	4.68747368e-05
3.30000000e-01	-1.42365263e-04
3.40000000e-01	7.96704737e-04
3.50000000e-01	3.65984737e-04
3.60000000e-01	3.37464737e-04
3.70000000e-01	-2.49435263e-04
3.80000000e-01	-5.64615263e-04
3.90000000e-01	-7.92095263e-04
4.00000000e-01	-5.65255263e-04
4.10000000e-01	2.48624737e-04
4.20000000e-01	-4.96985263e-04
4.30000000e-01	1.14438474e-03
4.40000000e-01	1.71234737e-04
4.50000000e-01	-5.21755263e-04
4.60000000e-01	-4.34125263e-04
4.70000000e-01	-4.01875263e-04
4.80000000e-01	-1.19859526e-03
4.90000000e-01	-2.66895263e-04
5.00000000e-01	7.19247368e-05
5.10000000e-01	5.80634737e-04
5.20000000e-01	-5.52445263e-04
5.30000000e-01	-1.35539526e-03
5.40000000e-01	-1.35806526e-03
5.50000000e-01	-1.66961526e-03
5.60000000e-01	2.86404737e-04
5.70000000e-01	-3.93975263e-04
5.80000000e-01	-3.11325263e-04
5.90000000e-01	-1.15215263e-04
6.00000000e-01	-1.00045263e-04
6.10000000e-01	-1.08325263e-04
6.20000000e-01	2.11044737e-04
6.30000000e-01	8.92604737e-04
6.40000000e-01	2.58864737e-04
6.50000000e-01	-5.93285263e-04
6.60000000e-01	9.37434737e-04
6.70000000e-01	6.22254737e-04
6.80000000e-01	-7.73665263e-04
6.90000000e-01	-6.53035263e-04
7.00000000e-01	-4.91415263e-04
7.10000000e-01	-3.81045263e-04
7.20000000e-01	7.08547368e-05
7.30000000e-01	-2.54205263e-04
7.40000000e-01	2.99204737e-04
7.50000000e-01	-1.61855263e-04
7.60000000e-01	-7.40252632e-05
7.70000000e-01	-1.11685263e-04
7.80000000e-01	7.54547368e-05
7.90000000e-01	8.54547368e-05
8.00000000e-01	9.18504737e-04
8.10000000e-01	8.47473684e-06
8.20000000e-01	-5.50752632e-05
8.30000000e-01	7.51634737e-04
8.40000000e-01	-9.42952632e-05
8.50000000e-01	2.74747368e-05
8.60000000e-01	4.09514737e-04
8.70000000e-01	7.45784737e-04
8.80000000e-01	-2.97995263e-04
8.90000000e-01	-8.55785263e-04
9.00000000e-01	4.59004737e-04
9.10000000e-01	3.79054737e-04
9.20000000e-01	-9.57405263e-04
9.30000000e-01	-1.00952632e-05
9.40000000e-01	5.62134737e-04
9.50000000e-01	8.51194737e-04
9.60000000e-01	1.05054474e-03
9.70000000e-01	-8.93185263e-04
9.80000000e-01	1.95134737e-04
9.90000000e-01	7.53984737e-04
1.00000000e+00	7.01534737e-04
1.01000000e+00	-3.21575263e-04
1.02000000e+00	-1.28935263e-04
1.03000000e+00	1.34187474e-03
1.04000000e+00	1.03384474e-03
1.05000000e+00	6.21884737e-04
1.06000000e+00	5.79244737e-04
1.07000000e+00	2.85974737e-04
1.08000000e+00	-3.55625263e-04
1.09000000e+00	-5.13315263e-04
1.10000000e+00	-4.25905263e-04
1.11000000e+00	9.84704737e-04
1.12000000e+00	1.16348474e-03
1.13000000e+00	8.14534737e-04
1.14000000e+00	2.06034737e-04
1.15000000e+00	-6.52915263e-04
1.16000000e+00	-1.23530526e-03
1.17000000e+00	-1.98298526e-03
1.18000000e+00	-3.92765263e-04
1.19000000e+00	-8.58695263e-04
1.20000000e+00	-3.11415263e-04
1.21000000e+00	1.67142074e-03
1.22000000e+00	6.54584737e-04
1.23000000e+00	-6.53952632e-05
1.24000000e+00	7.53094737e-04
1.25000000e+00	2.93674737e-04
1.26000000e+00	-2.25845263e-04
1.27000000e+00	-2.04825263e-04
1.28000000e+00	8.17784737e-04
1.29000000e+00	1.39805474e-03
1.30000000e+00	1.23846474e-03
1.31000000e+00	-2.93252632e-05
1.32000000e+00	7.41904737e-04
1.33000000e+00	2.03647368e-05
1.34000000e+00	-9.63285263e-04
1.35000000e+00	-1.11165263e-04
1.36000000e+00	2.22514737e-04
1.37000000e+00	9.03647368e-05
1.38000000e+00	6.92354737e-04
1.39000000e+00	-4.73355263e-04
1.40000000e+00	-1.24365263e-04
1.41000000e+00	8.89174737e-04
1.42000000e+00	4.63884737e-04
1.43000000e+00	2.91274737e-04
1.44000000e+00	-2.98155263e-04
1.45000000e+00	-2.25565263e-04
1.46000000e+00	9.04664737e-04
1.47000000e+00	2.84914737e-04
1.48000000e+00	-1.00645263e-04
1.49000000e+00	2.73914737e-04
1.50000000e+00	1.63744737e-04
1.51000000e+00	3.78384737e-04
1.52000000e+00	7.17034737e-04
1.53000000e+00	6.50747368e-05
1.54000000e+00	-5.12905263e-04
1.55000000e+00	-3.67975263e-04
1.56000000e+00	-3.90526316e-06
1.57000000e+00	-4.61645263e-04
1.58000000e+00	4.67964737e-04
1.59000000e+00	9.90447368e-05
1.60000000e+00	3.75547368e-05
1.61000000e+00	-3.08175263e-04
1.62000000e+00	-1.18721526e-03
1.63000000e+00	5.05024737e-04
1.64000000e+00	-1.13217526e-03
1.65000000e+00	-5.52605263e-04
1.66000000e+00	3.82004737e-04
1.67000000e+00	-8.87375263e-04
1.68000000e+00	-1.19819526e-03
1.69000000e+00	-1.19731526e-03
1.70000000e+00	-9.64715263e-04
1.71000000e+00	-8.68765263e-04
1.72000000e+00	-5.63775263e-04
1.73000000e+00	-2.59526316e-06
1.74000000e+00	8.28094737e-04
1.75000000e+00	6.80234737e-04
1.76000000e+00	6.07264737e-04
1.77000000e+00	2.28374737e-04
1.78000000e+00	5.71824737e-04
1.79000000e+00	8.63874737e-04
1.80000000e+00	3.02404737e-04
1.81000000e+00	4.28584737e-04
1.82000000e+00	-7.32385263e-04
1.83000000e+00	-2.19995263e-04
1.84000000e+00	-1.17233526e-03
1.85000000e+00	-1.75125263e-04
1.86000000e+00	-3.58245263e-04
1.87000000e+00	-9.17155263e-04
1.88000000e+00	-7.75825263e-04
1.89000000e+00	-3.43895263e-04
1.90000000e+00	8.91514737e-04
1.91000000e+00	3.50724737e-04
1.92000000e+00	1.08768474e-03
1.93000000e+00	1.74464737e-04
1.94000000e+00	-2.40952632e-05
1.95000000e+00	-2.73185263e-04
1.96000000e+00	-5.10135263e-04
1.97000000e+00	-1.72611526e-03
1.98000000e+00	-1.34311526e-03
1.99000000e+00	-7.64945263e-04
2.00000000e+00	-8.46675263e-04
2.01000000e+00	-1.28785526e-03
2.02000000e+00	-4.08015263e-04
2.03000000e+00	-3.30415263e-04
2.04000000e+00	-9.58285263e-04
2.05000000e+00	-5.81455263e-04
2.06000000e+00	-3.89552632e-05
2.07000000e+00	-2.59505263e-04
2.08000000e+00	-9.95285263e-04
2.09000000e+00	9.43447368e-05
2.10000000e+00	8.40534737e-04
2.11000000e+00	1.88964737e-04
2.12000000e+00	-7.32145263e-04
2.13000000e+00	3.29154737e-04
2.14000000e+00	-4.16265263e-04
2.15000000e+00	-4.17505263e-04
2.16000000e+00	1.60725474e-03
2.17000000e+00	1.05705474e-03
2.18000000e+00	-5.04195263e-04
2.19000000e+00	-3.42252632e-05
2.20000000e+00	3.20747368e-05
2.21000000e+00	-2.49745263e-04
2.22000000e+00	2.23947368e-05
2.23000000e+00	4.55534737e-04
2.24000000e+00	-2.37065263e-04
2.25000000e+00	-1.38768526e-03
2.26000000e+00	-1.39178526e-03
2.27000000e+00	-3.15935263e-04
2.28000000e+00	-5.12252632e-05
2.29000000e+00	8.03764737e-04
2.30000000e+00	5.18384737e-04
2.31000000e+00	1.32804474e-03
2.32000000e+00	9.30894737e-04
2.33000000e+00	6.81224737e-04
2.34000000e+00	1.53644474e-03
2.35000000e+00	1.99676774e-03
2.36000000e+00	1.50184474e-03
2.37000000e+00	1.30987474e-03
2.38000000e+00	1.78806974e-03
2.39000000e+00	1.50621474e-03
2.40000000e+00	2.28387774e-03
2.41000000e+00	1.83873274e-03
2.42000000e+00	2.42206874e-03
2.43000000e+00	1.49954474e-03
2.44000000e+00	1.40645474e-03
2.45000000e+00	1.14685474e-03
2.46000000e+00	4.62544737e-04
2.47000000e+00	-1.91155263e-04
2.48000000e+00	9.88384737e-04
2.49000000e+00	8.56004737e-04
2.50000000e+00	-1.38426526e-03
2.51000000e+00	-3.88355263e-04
2.52000000e+00	5.78064737e-04
2.53000000e+00	5.15547368e-05
2.54000000e+00	1.22134737e-04
2.55000000e+00	-2.87045263e-04
2.56000000e+00	5.22214737e-04
2.57000000e+00	6.33274737e-04
2.58000000e+00	-1.88395263e-04
2.59000000e+00	1.31137474e-03
2.60000000e+00	1.86756574e-03
2.61000000e+00	1.18981474e-03
2.62000000e+00	2.83951674e-03
2.63000000e+00	2.55654474e-03
2.64000000e+00	1.40411474e-03
2.65000000e+00	1.63124474e-03
2.66000000e+00	1.08011474e-03
2.67000000e+00	2.05245174e-03
2.68000000e+00	1.74190074e-03
2.69000000e+00	3.28824737e-04
2.70000000e+00	2.45334737e-04
2.71000000e+00	8.98854737e-04
2.72000000e+00	-5.71995263e-04
2.73000000e+00	-1.80401526e-03
2.74000000e+00	-8.62445263e-04
2.75000000e+00	-8.54475263e-04
2.76000000e+00	-3.25325263e-04
2.77000000e+00	1.03614737e-04
2.78000000e+00	-4.62725263e-04
2.79000000e+00	-8.76675263e-04
2.80000000e+00	-4.62635263e-04
2.81000000e+00	-7.73635263e-04
2.82000000e+00	6.36247368e-05
2.83000000e+00	5.88304737e-04
2.84000000e+00	2.81974737e-04
2.85000000e+00	9.76054737e-04
2.86000000e+00	1.25384737e-04
2.87000000e+00	1.86094474e-03
2.88000000e+00	1.45935474e-03
2.89000000e+00	1.74783574e-03
2.90000000e+00	7.34014737e-04
2.91000000e+00	2.69844737e-04
2.92000000e+00	-7.03035263e-04
2.93000000e+00	-1.23295526e-03
2.94000000e+00	-2.31510526e-03
2.95000000e+00	-2.57024526e-03
2.96000000e+00	-1.56944526e-03
2.97000000e+00	-1.35885526e-03
2.98000000e+00	-2.32021526e-03
2.99000000e+00	-3.12592526e-03
3.00000000e+00	-3.06189526e-03
3.01000000e+00	-9.83785263e-04
3.02000000e+00	-2.60227526e-03
3.03000000e+00	-2.11429526e-03
3.04000000e+00	-1.30712526e-03
3.05000000e+00	6.36847368e-05
3.06000000e+00	-5.51465263e-04
3.07000000e+00	-4.44835263e-04
3.08000000e+00	-4.68285263e-04
3.09000000e+00	5.93454737e-04
3.10000000e+00	1.35590474e-03
3.11000000e+00	1.87103874e-03
3.12000000e+00	1.79940974e-03
3.13000000e+00	2.73931274e-03
3.14000000e+00	3.83687274e-03
3.15000000e+00	3.27532074e-03
3.16000000e+00	4.43319974e-03
3.17000000e+00	2.71593574e-03
3.18000000e+00	2.05918674e-03
3.19000000e+00	3.34089974e-03
3.20000000e+00	2.62628474e-03
3.21000000e+00	3.04577274e-03
3.22000000e+00	3.22746574e-03
3.23000000e+00	3.41038374e-03
3.24000000e+00	5.09751674e-03
3.25000000e+00	4.03576874e-03
3.26000000e+00	4.63637174e-03
3.27000000e+00	5.85538274e-03
3.28000000e+00	7.37397374e-03
3.29000000e+00	7.27739374e-03
3.30000000e+00	8.37625874e-03
3.31000000e+00	8.91775274e-03
3.32000000e+00	9.32843774e-03
3.33000000e+00	8.48466074e-03
3.34000000e+00	9.52801474e-03
3.35000000e+00	9.00426874e-03
3.36000000e+00	6.74892774e-03
3.37000000e+00	5.32556474e-03
3.38000000e+00	5.36771174e-03
3.39000000e+00	2.84681174e-03
3.40000000e+00	1.10908474e-03
3.41000000e+00	-4.68035263e-04
3.42000000e+00	-2.38541526e-03
3.43000000e+00	-3.66075526e-03
3.44000000e+00	-4.94314526e-03
3.45000000e+00	-4.11716526e-03
3.46000000e+00	-1.87411526e-03
3.47000000e+00	1.28814474e-03
3.48000000e+00	5.54706074e-03
3.49000000e+00	1.28091977e-02
3.50000000e+00	2.28340947e-02
3.51000000e+00	3.28375647e-02
3.52000000e+00	4.30297047e-02
3.53000000e+00	5.71262647e-02
3.54000000e+00	7.12430747e-02
3.55000000e+00	9.02616847e-02
3.56000000e+00	1.05927155e-01
3.57000000e+00	1.21934675e-01
3.58000000e+00	1.34775575e-01
3.59000000e+00	1.50267675e-01
3.60000000e+00	1.60988875e-01
3.61000000e+00	1.70442075e-01
3.62000000e+00	1.77142375e-01
3.63000000e+00	1.78859775e-01
3.64000000e+00	1.74683775e-01
3.65000000e+00	1.66448675e-01
3.66000000e+00	1.56070475e-01
3.67000000e+00	1.40038475e-01
3.68000000e+00	1.23280175e-01
3.69000000e+00	1.05652125e-01
3.70000000e+00	7.70603547e-02
3.71000000e+00	4.96015247e-02
3.72000000e+00	2.94632547e-02
3.73000000e+00	1.20757231e-02
3.74000000e+00	2.27664674e-03
3.75000000e+00	-3.58864526e-03
3.76000000e+00	-2.55551526e-03
3.77000000e+00	5.01850474e-03
3.78000000e+00	2.36451647e-02
3.79000000e+00	4.41277747e-02
3.80000000e+00	7.23954947e-02
3.81000000e+00	1.06829865e-01
3.82000000e+00	1.40472775e-01
3.83000000e+00	1.76540375e-01
3.84000000e+00	2.06702475e-01
3.85000000e+00	2.26206875e-01
3.86000000e+00	2.40442275e-01
3.87000000e+00	2.49404975e-01
3.88000000e+00	2.53103675e-01
3.89000000e+00	2.45998475e-01
3.90000000e+00	2.21450075e-01
3.91000000e+00	1.91973575e-01
3.92000000e+00	1.56017375e-01
3.93000000e+00	1.31102975e-01
3.94000000e+00	9.32053747e-02
3.95000000e+00	6.68838947e-02
3.96000000e+00	3.12212347e-02
3.97000000e+00	6.65116774e-03
3.98000000e+00	-1.02442353e-02
3.99000000e+00	-1.67061853e-02
4.00000000e+00	-1.30735953e-02
4.01000000e+00	-1.76912526e-03
4.02000000e+00	1.61922877e-02
4.03000000e+00	3.95028747e-02
4.04000000e+00	7.29208447e-02
4.05000000e+00	1.09153135e-01
4.06000000e+00	1.36285775e-01
4.07000000e+00	1.70910575e-01
4.08000000e+00	1.97192175e-01
4.09000000e+00	2.16223575e-01
4.10000000e+00	2.27817775e-01
4.11000000e+00	2.27990375e-01
4.12000000e+00	2.18118075e-01
4.13000000e+00	2.04954175e-01
4.14000000e+00	1.86273175e-01
4.15000000e+00	1.56055575e-01
4.16000000e+00	1.16590275e-01
4.17000000e+00	7.63373847e-02
4.18000000e+00	3.38198947e-02
4.19000000e+00	1.65825474e-03
4.20000000e+00	-2.10631753e-02
4.21000000e+00	-3.93830553e-02
4.22000000e+00	-4.95477253e-02
4.23000000e+00	-5.16930053e-02
4.24000000e+00	-4.55695753e-02
4.25000000e+00	-2.58322653e-02
4.26000000e+00	1.06173474e-03
4.27000000e+00	3.47346347e-02
4.28000000e+00	7.39248447e-02
4.29000000e+00	1.04868745e-01
4.30000000e+00	1.41186075e-01
4.31000000e+00	1.69791275e-01
4.32000000e+00	1.93851175e-01
4.33000000e+00	2.13695475e-01
4.34000000e+00	2.25003075e-01
4.35000000e+00	2.28328375e-01
4.36000000e+00	2.17391675e-01
4.37000000e+00	1.98553075e-01
4.38000000e+00	1.75272275e-01
4.39000000e+00	1.51347875e-01
4.40000000e+00	1.23253875e-01
4.41000000e+00	8.34611147e-02
4.42000000e+00	4.32609947e-02
4.43000000e+00	-3.77327526e-03
4.44000000e+00	-3.76767753e-02
4.45000000e+00	-6.14627653e-02
4.46000000e+00	-7.32964953e-02
4.47000000e+00	-7.92929953e-02
4.48000000e+00	-7.39111653e-02
4.49000000e+00	-6.21387753e-02
4.50000000e+00	-4.02115453e-02
4.51000000e+00	-1.47981253e-02
4.52000000e+00	2.37555747e-02
4.53000000e+00	6.08749647e-02
4.54000000e+00	8.85990547e-02
4.55000000e+00	1.25895975e-01
4.56000000e+00	1.45410075e-01
4.57000000e+00	1.75103575e-01
4.58000000e+00	1.85759775e-01
4.59000000e+00	1.89741775e-01
4.60000000e+00	1.87006275e-01
4.61000000e+00	1.75516175e-01
4.62000000e+00	1.49899675e-01
4.63000000e+00	1.18928275e-01
4.64000000e+00	8.23964247e-02
4.65000000e+00	5.06639847e-02
4.66000000e+00	1.62457497e-02
4.67000000e+00	-8.62383526e-03
4.68000000e+00	-3.71686053e-02
4.69000000e+00	-6.14099953e-02
4.70000000e+00	-8.11447553e-02
4.71000000e+00	-9.29364253e-02
4.72000000e+00	-8.89963253e-02
4.73000000e+00	-8.08317853e-02
4.74000000e+00	-6.40833053e-02
4.75000000e+00	-4.36895653e-02
4.76000000e+00	-1.29115753e-02
4.77000000e+00	2.23222747e-02
4.78000000e+00	5.63470747e-02
4.79000000e+00	8.44656547e-02
4.80000000e+00	1.15039275e-01
4.81000000e+00	1.38490075e-01
4.82000000e+00	1.56058975e-01
4.83000000e+00	1.63326875e-01
4.84000000e+00	1.64348575e-01
4.85000000e+00	1.57077575e-01
4.86000000e+00	1.41068275e-01
4.87000000e+00	1.22628375e-01
4.88000000e+00	9.21241447e-02
4.89000000e+00	6.22174547e-02
4.90000000e+00	2.28698047e-02
4.91000000e+00	-1.10179753e-02
4.92000000e+00	-3.54408653e-02
4.93000000e+00	-5.87470053e-02
4.94000000e+00	-7.28510353e-02
4.95000000e+00	-8.18235753e-02
4.96000000e+00	-8.41588253e-02
4.97000000e+00	-7.88890453e-02
4.98000000e+00	-6.71749653e-02
4.99000000e+00	-5.08043953e-02
5.00000000e+00	-2.87043553e-02
5.01000000e+00	-6.25595526e-03
5.02000000e+00	1.89576437e-02
5.03000000e+00	4.92616447e-02
5.04000000e+00	7.92471747e-02
5.05000000e+00	1.03354525e-01
5.06000000e+00	1.22825375e-01
5.07000000e+00	1.39455275e-01
5.08000000e+00	1.45122475e-01
5.09000000e+00	1.43055975e-01
5.10000000e+00	1.34064275e-01
5.11000000e+00	1.17853975e-01
5.12000000e+00	1.02153025e-01
5.13000000e+00	7.96843847e-02
5.14000000e+00	5.30482747e-02
5.15000000e+00	1.82470987e-02
5.16000000e+00	-7.46738526e-03
5.17000000e+00	-2.96782653e-02
5.18000000e+00	-5.29991353e-02
5.19000000e+00	-6.78241653e-02
5.20000000e+00	-7.47054253e-02
5.21000000e+00	-7.82458753e-02
5.22000000e+00	-7.51770653e-02
5.23000000e+00	-6.46808853e-02
5.24000000e+00	-4.89595953e-02
5.25000000e+00	-2.62469353e-02
5.26000000e+00	-7.53215263e-04
5.27000000e+00	2.33539647e-02
5.28000000e+00	4.60995747e-02
5.29000000e+00	7.12825047e-02
5.30000000e+00	9.17200247e-02
5.31000000e+00	1.08269885e-01
5.32000000e+00	1.19656875e-01
5.33000000e+00	1.25527275e-01
5.34000000e+00	1.23947875e-01
5.35000000e+00	1.15194375e-01
5.36000000e+00	1.04268005e-01
5.37000000e+00	8.91932147e-02
5.38000000e+00	7.24334947e-02
5.39000000e+00	4.94780347e-02
5.40000000e+00	2.31930347e-02
5.41000000e+00	-6.26145263e-04
5.42000000e+00	-2.51193453e-02
5.43000000e+00	-4.63557853e-02
5.44000000e+00	-5.99715853e-02
5.45000000e+00	-6.77495153e-02
5.46000000e+00	-7.16057953e-02
5.47000000e+00	-6.95890153e-02
5.48000000e+00	-6.06940753e-02
5.49000000e+00	-5.23363953e-02
5.50000000e+00	-3.29946253e-02
5.51000000e+00	-1.23543953e-02
5.52000000e+00	1.17137739e-02
5.53000000e+00	3.27953347e-02
5.54000000e+00	4.89720147e-02
5.55000000e+00	6.54180347e-02
5.56000000e+00	8.21040247e-02
5.57000000e+00	9.25496347e-02
5.58000000e+00	9.88847947e-02
5.59000000e+00	1.00165095e-01
5.60000000e+00	9.69219847e-02
5.61000000e+00	8.60296747e-02
5.62000000e+00	7.49336547e-02
5.63000000e+00	5.71580647e-02
5.64000000e+00	3.80462747e-02
5.65000000e+00	2.10691047e-02
5.66000000e+00	2.57389274e-03
5.67000000e+00	-1.21672153e-02
5.68000000e+00	-2.98053553e-02
5.69000000e+00	-4.33838453e-02
5.70000000e+00	-5.27174153e-02
5.71000000e+00	-5.53384753e-02
5.72000000e+00	-5.32746053e-02
5.73000000e+00	-4.90852853e-02
5.74000000e+00	-4.31119853e-02
5.75000000e+00	-3.03066053e-02
5.76000000e+00	-1.30369553e-02
5.77000000e+00	3.70437774e-03
5.78000000e+00	2.03631257e-02
5.79000000e+00	3.90870547e-02
5.80000000e+00	5.07218947e-02
5.81000000e+00	6.00788747e-02
5.82000000e+00	6.71878647e-02
5.83000000e+00	7.38878547e-02
5.84000000e+00	7.44709547e-02
5.85000000e+00	7.44486147e-02
5.86000000e+00	7.13613447e-02
5.87000000e+00	6.00535947e-02
5.88000000e+00	4.55736647e-02
5.89000000e+00	3.21762747e-02
5.90000000e+00	2.00308607e-02
5.91000000e+00	6.45818774e-03
5.92000000e+00	-7.86820526e-03
5.93000000e+00	-1.72393353e-02
5.94000000e+00	-2.98046853e-02
5.95000000e+00	-3.77174653e-02
5.96000000e+00	-4.28012153e-02
5.97000000e+00	-4.39580553e-02
5.98000000e+00	-3.81539853e-02
5.99000000e+00	-3.29447853e-02
6.00000000e+00	-2.64682853e-02
6.01000000e+00	-1.76135953e-02
6.02000000e+00	-6.01105526e-03
6.03000000e+00	8.71937774e-03
6.04000000e+00	2.34169047e-02
6.05000000e+00	3.94701247e-02
6.06000000e+00	5.01219547e-02
6.07000000e+00	5.79305447e-02
6.08000000e+00	6.28548447e-02
6.09000000e+00	6.38158947e-02
6.10000000e+00	6.25338547e-02
6.11000000e+00	6.00665747e-02
6.12000000e+00	5.42003247e-02
6.13000000e+00	4.36728647e-02
6.14000000e+00	3.47419347e-02
6.15000000e+00	1.97740417e-02
6.16000000e+00	8.57472074e-03
6.17000000e+00	-3.58325526e-03
6.18000000e+00	-1.44352453e-02
6.19000000e+00	-2.52371453e-02
6.20000000e+00	-3.18994053e-02
6.21000000e+00	-3.58568153e-02
6.22000000e+00	-3.75792553e-02
6.23000000e+00	-3.92930453e-02
6.24000000e+00	-3.31819553e-02
6.25000000e+00	-2.54061153e-02
6.26000000e+00	-1.78960853e-02
6.27000000e+00	-6.57652526e-03
6.28000000e+00	3.36117374e-03
6.29000000e+00	1.59591317e-02
6.30000000e+00	2.59544047e-02
6.31000000e+00	3.69204847e-02
6.32000000e+00	4.33450047e-02
6.33000000e+00	4.96828747e-02
6.34000000e+00	5.22535247e-02
6.35000000e+00	5.16191247e-02
6.36000000e+00	4.96766847e-02
6.37000000e+00	4.74686247e-02
6.38000000e+00	3.71925347e-02
6.39000000e+00	2.95633947e-02
6.40000000e+00	1.90168097e-02
6.41000000e+00	5.70646574e-03
6.42000000e+00	-3.07535526e-03
6.43000000e+00	-1.33671953e-02
6.44000000e+00	-2.14506753e-02
6.45000000e+00	-2.95277853e-02
6.46000000e+00	-3.36946353e-02
6.47000000e+00	-3.50625253e-02
6.48000000e+00	-3.50908353e-02
6.49000000e+00	-3.41134953e-02
6.50000000e+00	-2.51712053e-02
6.51000000e+00	-1.78147253e-02
6.52000000e+00	-1.05985253e-02
6.53000000e+00	-3.28608526e-03
6.54000000e+00	6.42572874e-03
6.55000000e+00	1.77307117e-02
6.56000000e+00	2.55954747e-02
6.57000000e+00	3.34519947e-02
6.58000000e+00	4.05493847e-02
6.59000000e+00	4.47170447e-02
6.60000000e+00	4.73596947e-02
6.61000000e+00	4.63004147e-02
6.62000000e+00	4.19222047e-02
6.63000000e+00	3.81134047e-02
6.64000000e+00	3.06685147e-02
6.65000000e+00	2.34448847e-02
6.66000000e+00	1.32625607e-02
6.67000000e+00	6.92448874e-03
6.68000000e+00	-2.48652526e-03
6.69000000e+00	-1.20388353e-02
6.70000000e+00	-1.88945053e-02
6.71000000e+00	-2.32102653e-02
6.72000000e+00	-2.68364053e-02
6.73000000e+00	-2.82668053e-02
6.74000000e+00	-2.70866253e-02
6.75000000e+00	-2.37245553e-02
6.76000000e+00	-1.86806253e-02
6.77000000e+00	-1.09281153e-02
6.78000000e+00	-2.80238526e-03
6.79000000e+00	5.59248774e-03
6.80000000e+00	1.28204287e-02
6.81000000e+00	2.01013647e-02
6.82000000e+00	2.87945147e-02
6.83000000e+00	3.55717247e-02
6.84000000e+00	3.98151247e-02
6.85000000e+00	4.17410547e-02
6.86000000e+00	4.13913947e-02
6.87000000e+00	3.99110847e-02
6.88000000e+00	3.60274047e-02
6.89000000e+00	3.21056847e-02
6.90000000e+00	2.25694847e-02
6.91000000e+00	1.60082607e-02
6.92000000e+00	9.37551974e-03
6.93000000e+00	1.03074737e-04
6.94000000e+00	-6.99970526e-03
6.95000000e+00	-1.34964153e-02
6.96000000e+00	-1.79950053e-02
6.97000000e+00	-2.18273153e-02
6.98000000e+00	-2.24985453e-02
6.99000000e+00	-2.22469253e-02
7.00000000e+00	-2.22462153e-02
7.01000000e+00	-1.96723453e-02
7.02000000e+00	-1.34927953e-02
7.03000000e+00	-4.89482526e-03
7.04000000e+00	3.15220674e-03
7.05000000e+00	9.91712474e-03
7.06000000e+00	1.60234397e-02
7.07000000e+00	2.39282547e-02
7.08000000e+00	2.83961347e-02
7.09000000e+00	3.20528147e-02
7.10000000e+00	3.39203647e-02
7.11000000e+00	3.56378747e-02
7.12000000e+00	3.37981347e-02
7.13000000e+00	3.08593547e-02
7.14000000e+00	2.58540747e-02
7.15000000e+00	2.15784597e-02
7.16000000e+00	1.59923077e-02
7.17000000e+00	7.11432874e-03
7.18000000e+00	-6.59135263e-04
7.19000000e+00	-5.89374526e-03
7.20000000e+00	-1.15235753e-02
7.21000000e+00	-1.67051453e-02
7.22000000e+00	-2.06114453e-02
7.23000000e+00	-2.12165353e-02
7.24000000e+00	-2.27954753e-02
7.25000000e+00	-2.11773453e-02
7.26000000e+00	-1.75197353e-02
7.27000000e+00	-1.39733653e-02
7.28000000e+00	-8.68087526e-03
7.29000000e+00	-3.10834526e-03
7.30000000e+00	2.27680674e-03
7.31000000e+00	8.44721374e-03
7.32000000e+00	1.37683637e-02
7.33000000e+00	1.86140957e-02
7.34000000e+00	2.26659547e-02
7.35000000e+00	2.69845647e-02
7.36000000e+00	2.83581747e-02
7.37000000e+00	2.70298847e-02
7.38000000e+00	2.55477047e-02
7.39000000e+00	2.31479847e-02
7.40000000e+00	1.88962187e-02
7.41000000e+00	1.38679727e-02
7.42000000e+00	9.19464474e-03
7.43000000e+00	2.70646374e-03
7.44000000e+00	-4.50752526e-03
7.45000000e+00	-7.34783526e-03
7.46000000e+00	-1.16717053e-02
7.47000000e+00	-1.52540953e-02
7.48000000e+00	-1.76130353e-02
7.49000000e+00	-1.75661153e-02
7.50000000e+00	-1.84125053e-02
7.51000000e+00	-1.55554453e-02
7.52000000e+00	-1.22713853e-02
7.53000000e+00	-8.62176526e-03
7.54000000e+00	-5.11620526e-03
7.55000000e+00	1.94451374e-03
7.56000000e+00	7.70682574e-03
7.57000000e+00	1.12946349e-02
7.58000000e+00	1.67009397e-02
7.59000000e+00	2.05213747e-02
7.60000000e+00	2.38422347e-02
7.61000000e+00	2.58284847e-02
7.62000000e+00	2.46531747e-02
7.63000000e+00	2.36452747e-02
7.64000000e+00	2.22614847e-02
7.65000000e+00	1.87891327e-02
7.66000000e+00	1.60727737e-02
7.67000000e+00	1.11327563e-02
7.68000000e+00	5.92834374e-03
7.69000000e+00	2.47384074e-03
7.70000000e+00	-2.53436526e-03
7.71000000e+00	-5.40468526e-03
7.72000000e+00	-9.53783526e-03
7.73000000e+00	-1.14468153e-02
7.74000000e+00	-1.26770453e-02
7.75000000e+00	-1.30594953e-02
7.76000000e+00	-1.25887853e-02
7.77000000e+00	-1.00722253e-02
7.78000000e+00	-8.15227526e-03
7.79000000e+00	-2.31856526e-03
7.80000000e+00	1.27420474e-03
7.81000000e+00	3.66617574e-03
7.82000000e+00	7.89491774e-03
7.83000000e+00	1.34044167e-02
7.84000000e+00	1.77236767e-02
7.85000000e+00	1.97846307e-02
7.86000000e+00	2.06688137e-02
7.87000000e+00	2.29339847e-02
7.88000000e+00	2.17392547e-02
7.89000000e+00	1.89455947e-02
7.90000000e+00	1.77728667e-02
7.91000000e+00	1.25405594e-02
7.92000000e+00	1.09339299e-02
7.93000000e+00	6.46803274e-03
7.94000000e+00	2.23018674e-03
7.95000000e+00	-1.63509526e-03
7.96000000e+00	-6.24055526e-03
7.97000000e+00	-8.70785526e-03
7.98000000e+00	-1.12366653e-02
7.99000000e+00	-1.25458953e-02
8.00000000e+00	-1.37453053e-02
8.01000000e+00	-1.30027253e-02
8.02000000e+00	-1.03214353e-02
8.03000000e+00	-8.75458526e-03
8.04000000e+00	-4.81769526e-03
8.05000000e+00	-1.93195526e-03
8.06000000e+00	2.96544737e-04
8.07000000e+00	4.19637874e-03
8.08000000e+00	7.84370174e-03
8.09000000e+00	9.93577274e-03
8.10000000e+00	1.22384615e-02
8.11000000e+00	1.40710097e-02
8.12000000e+00	1.53349867e-02
8.13000000e+00	1.49173177e-02
8.14000000e+00	1.47739777e-02
8.15000000e+00	1.36436737e-02
8.16000000e+00	1.19306584e-02
8.17000000e+00	7.93354574e-03
8.18000000e+00	5.53983074e-03
8.19000000e+00	2.83220574e-03
8.20000000e+00	-1.84198526e-03
8.21000000e+00	-6.75345526e-03
8.22000000e+00	-8.16393526e-03
8.23000000e+00	-9.66660526e-03
8.24000000e+00	-1.20141553e-02
8.25000000e+00	-1.25419053e-02
8.26000000e+00	-1.26355753e-02
8.27000000e+00	-1.27391853e-02
8.28000000e+00	-1.14280053e-02
8.29000000e+00	-9.93050526e-03
8.30000000e+00	-5.92490526e-03
8.31000000e+00	-3.92817526e-03
8.32000000e+00	-7.60795263e-04
8.33000000e+00	3.24254074e-03
8.34000000e+00	6.26774774e-03
8.35000000e+00	1.07695089e-02
8.36000000e+00	1.13117036e-02
8.37000000e+00	1.19794550e-02
8.38000000e+00	1.29075577e-02
8.39000000e+00	1.22997660e-02
8.40000000e+00	1.08571261e-02
8.41000000e+00	9.75357874e-03
8.42000000e+00	8.01714274e-03
8.43000000e+00	4.98403874e-03
8.44000000e+00	2.77250574e-03
8.45000000e+00	1.34372474e-03
8.46000000e+00	-1.37873526e-03
8.47000000e+00	-4.36514526e-03
8.48000000e+00	-7.50160526e-03
8.49000000e+00	-8.75464526e-03
8.50000000e+00	-9.43607526e-03
8.51000000e+00	-1.06623753e-02
8.52000000e+00	-9.76035526e-03
8.53000000e+00	-8.53256526e-03
8.54000000e+00	-6.83443526e-03
8.55000000e+00	-3.80043526e-03
8.56000000e+00	-2.66064526e-03
8.57000000e+00	1.85234737e-04
8.58000000e+00	4.04435374e-03
8.59000000e+00	5.88442074e-03
8.60000000e+00	7.71568174e-03
8.61000000e+00	1.01653657e-02
8.62000000e+00	1.13750976e-02
8.63000000e+00	1.14772294e-02
8.64000000e+00	1.12027170e-02
8.65000000e+00	1.15153177e-02
8.66000000e+00	9.93818874e-03
8.67000000e+00	7.82533574e-03
8.68000000e+00	3.97712874e-03
8.69000000e+00	3.11044074e-03
8.70000000e+00	1.76461974e-03
8.71000000e+00	-1.69109526e-03
8.72000000e+00	-3.76680526e-03
8.73000000e+00	-5.73821526e-03
8.74000000e+00	-6.95358526e-03
8.75000000e+00	-9.44192526e-03
8.76000000e+00	-1.09153653e-02
8.77000000e+00	-9.68889526e-03
8.78000000e+00	-7.57107526e-03
8.79000000e+00	-6.80201526e-03
8.80000000e+00	-5.33765526e-03
8.81000000e+00	-4.33403526e-03
8.82000000e+00	-1.64310526e-03
8.83000000e+00	3.15074737e-04
8.84000000e+00	2.16419274e-03
8.85000000e+00	4.63938074e-03
8.86000000e+00	7.01643174e-03
8.87000000e+00	6.89974874e-03
8.88000000e+00	7.21579674e-03
8.89000000e+00	7.64746574e-03
8.90000000e+00	9.09954474e-03
8.91000000e+00	7.09312474e-03
8.92000000e+00	6.36760774e-03
8.93000000e+00	3.82142774e-03
8.94000000e+00	1.69904074e-03
8.95000000e+00	1.84104737e-04
8.96000000e+00	-2.73126526e-03
8.97000000e+00	-3.43920526e-03
8.98000000e+00	-4.08158526e-03
8.99000000e+00	-6.88669526e-03
9.00000000e+00	-8.21409526e-03
9.01000000e+00	-8.33593526e-03
9.02000000e+00	-9.21452526e-03
9.03000000e+00	-8.27375526e-03
9.04000000e+00	-6.31433526e-03
9.05000000e+00	-4.96176526e-03
9.06000000e+00	-4.77226526e-03
9.07000000e+00	-2.58271526e-03
9.08000000e+00	-5.83055263e-04
9.09000000e+00	1.22005474e-03
9.10000000e+00	2.06521374e-03
9.11000000e+00	3.69466774e-03
9.12000000e+00	5.14229074e-03
9.13000000e+00	4.92367374e-03
9.14000000e+00	4.70968974e-03
9.15000000e+00	5.61284074e-03
9.16000000e+00	4.58627074e-03
9.17000000e+00	3.02882374e-03
9.18000000e+00	1.82780774e-03
9.19000000e+00	7.78724737e-04
9.20000000e+00	-1.36624526e-03
9.21000000e+00	-3.41428526e-03
9.22000000e+00	-4.40493526e-03
9.23000000e+00	-5.31735526e-03
9.24000000e+00	-7.10656526e-03
9.25000000e+00	-7.89182526e-03
9.26000000e+00	-6.96148526e-03
9.27000000e+00	-6.24524526e-03
9.28000000e+00	-5.11973526e-03
9.29000000e+00	-4.94680526e-03
9.30000000e+00	-3.64276526e-03
9.31000000e+00	-3.00137526e-03
9.32000000e+00	-1.11773526e-03
9.33000000e+00	-8.52945263e-04
9.34000000e+00	7.25944737e-04
9.35000000e+00	2.85457974e-03
9.36000000e+00	3.92398674e-03
9.37000000e+00	3.29719174e-03
9.38000000e+00	5.96466974e-03
9.39000000e+00	6.32325674e-03
9.40000000e+00	5.79199074e-03
9.41000000e+00	5.11519474e-03
9.42000000e+00	4.73229474e-03
9.43000000e+00	3.11419674e-03
9.44000000e+00	2.66103274e-03
9.45000000e+00	1.23468474e-03
9.46000000e+00	1.09171474e-03
9.47000000e+00	-3.95785263e-04
9.48000000e+00	-2.30132526e-03
9.49000000e+00	-2.92839526e-03
9.50000000e+00	-2.85080526e-03
9.51000000e+00	-3.82630526e-03
9.52000000e+00	-2.96542526e-03
9.53000000e+00	-3.30764526e-03
9.54000000e+00	-2.28461526e-03
9.55000000e+00	-2.08888526e-03
9.56000000e+00	-1.70624526e-03
9.57000000e+00	-1.40752526e-03
9.58000000e+00	8.85204737e-04
9.59000000e+00	2.50918274e-03
9.60000000e+00	5.98314737e-04
9.61000000e+00	1.40364474e-03
9.62000000e+00	2.99252474e-03
9.63000000e+00	3.49938474e-03
9.64000000e+00	3.36898274e-03
9.65000000e+00	3.38944774e-03
9.66000000e+00	2.80174874e-03
9.67000000e+00	1.38552474e-03
9.68000000e+00	2.35612874e-03
9.69000000e+00	1.65733474e-03
9.70000000e+00	-7.61225263e-04
9.71000000e+00	-8.45825263e-04
9.72000000e+00	-1.03861526e-03
9.73000000e+00	-1.62762526e-03
9.74000000e+00	-2.57472526e-03
9.75000000e+00	-2.57966526e-03
9.76000000e+00	-4.35149526e-03
9.77000000e+00	-5.38462526e-03
9.78000000e+00	-5.50741526e-03
9.79000000e+00	-4.47749526e-03
9.80000000e+00	-4.71983526e-03
9.81000000e+00	-4.03259526e-03
9.82000000e+00	-3.20108526e-03
9.83000000e+00	-4.02371526e-03
9.84000000e+00	-4.22433526e-03
9.85000000e+00	-1.44784526e-03
9.86000000e+00	-1.10357526e-03
9.87000000e+00	-8.21975263e-04
9.88000000e+00	-2.72805263e-04
9.89000000e+00	-1.12324526e-03
9.90000000e+00	-1.22506526e-03
9.91000000e+00	5.09014737e-04
9.92000000e+00	5.37547368e-05
9.93000000e+00	-1.81605263e-04
9.94000000e+00	4.48334737e-04
9.95000000e+00	4.35914737e-04
9.96000000e+00	-5.20765263e-04
9.97000000e+00	-1.16637526e-03
9.98000000e+00	-1.84462526e-03
9.99000000e+00	-3.16237526e-03
1.00000000e+01	-3.93001526e-03
1.00100000e+01	-3.23710526e-03
1.00200000e+01	-3.63409526e-03
1.00300000e+01	-4.90367526e-03
1.00400000e+01	-4.77012526e-03
1.00500000e+01	-4.60987526e-03
1.00600000e+01	-3.78696526e-03
1.00700000e+01	-4.30562526e-03
1.00800000e+01	-4.70250526e-03
1.00900000e+01	-3.17942526e-03
1.01000000e+01	-3.49331526e-03
1.01100000e+01	-1.92979526e-03
1.01200000e+01	-8.13025263e-04
1.01300000e+01	-6.72265263e-04
1.01400000e+01	2.26914737e-04
1.01500000e+01	2.51084737e-04
1.01600000e+01	1.00313474e-03
1.01700000e+01	4.45514737e-04
1.01800000e+01	-6.93755263e-04
1.01900000e+01	8.29047368e-05
1.02000000e+01	-1.43731526e-03
1.02100000e+01	-1.69462526e-03
1.02200000e+01	3.02104737e-04
1.02300000e+01	-9.13965263e-04
1.02400000e+01	-2.17834526e-03
1.02500000e+01	-2.60960526e-03
1.02600000e+01	-3.59089526e-03
1.02700000e+01	-3.65770526e-03
1.02800000e+01	-3.48670526e-03
1.02900000e+01	-2.59370526e-03
1.03000000e+01	-3.42671526e-03
1.03100000e+01	-3.15691526e-03
1.03200000e+01	-3.12560526e-03
1.03300000e+01	-3.34699526e-03
1.03400000e+01	-3.00753526e-03
1.03500000e+01	-1.94526526e-03
1.03600000e+01	-1.80683526e-03
1.03700000e+01	-2.22415526e-03
1.03800000e+01	-5.19825263e-04
1.03900000e+01	-1.21835263e-04
1.04000000e+01	1.68694737e-04
1.04100000e+01	3.95694737e-04
1.04200000e+01	1.71374974e-03
1.04300000e+01	2.42450574e-03
1.04400000e+01	1.40924474e-03
1.04500000e+01	1.37084474e-03
1.04600000e+01	1.49900474e-03
1.04700000e+01	3.38434737e-04
1.04800000e+01	-2.82665263e-04
1.04900000e+01	-4.18395263e-04
1.05000000e+01	-1.66467526e-03
1.05100000e+01	-1.67947526e-03
1.05200000e+01	-1.91610526e-03
1.05300000e+01	-2.14265526e-03
1.05400000e+01	-3.46678526e-03
1.05500000e+01	-2.31312526e-03
1.05600000e+01	-2.61101526e-03
1.05700000e+01	-2.77831526e-03
1.05800000e+01	-4.03894526e-03
1.05900000e+01	-3.20749526e-03
1.06000000e+01	-2.27083526e-03
1.06100000e+01	-1.71946526e-03
1.06200000e+01	-1.30120526e-03
1.06300000e+01	-2.25456526e-03
1.06400000e+01	3.89244737e-04
1.06500000e+01	1.03880474e-03
1.06600000e+01	1.65773874e-03
1.06700000e+01	3.58447368e-05
1.06800000e+01	1.16871474e-03
1.06900000e+01	1.59055474e-03
1.07000000e+01	1.77794737e-04
1.07100000e+01	-9.73255263e-04
1.07200000e+01	-1.61599526e-03
1.07300000e+01	-1.12520526e-03
1.07400000e+01	-1.68070526e-03
1.07500000e+01	-2.82340526e-03
1.07600000e+01	-2.99666526e-03
1.07700000e+01	-2.36089526e-03
1.07800000e+01	-2.59319526e-03
1.07900000e+01	-4.36217526e-03
1.08000000e+01	-3.67713526e-03
1.08100000e+01	-4.10838526e-03
1.08200000e+01	-4.20988526e-03
1.08300000e+01	-4.26817526e-03
1.08400000e+01	-3.32774526e-03
1.08500000e+01	-2.90276526e-03
1.08600000e+01	-3.08466526e-03
1.08700000e+01	-2.85576526e-03
1.08800000e+01	-2.29478526e-03
1.08900000e+01	-6.58115263e-04
1.09000000e+01	-1.67000526e-03
1.09100000e+01	-6.68605263e-04
1.09200000e+01	-1.41985263e-04
1.09300000e+01	4.48614737e-04
1.09400000e+01	-1.26583526e-03
1.09500000e+01	-3.34165263e-04
1.09600000e+01	-1.01795526e-03
1.09700000e+01	-1.33260526e-03
1.09800000e+01	-1.13263526e-03
1.09900000e+01	-1.32155263e-04
1.10000000e+01	-1.13861526e-03
1.10100000e+01	-2.07649526e-03
1.10200000e+01	-5.58555263e-04
1.10300000e+01	-3.57758526e-03
1.10400000e+01	-2.81743526e-03
1.10500000e+01	-2.81426526e-03
1.10600000e+01	-2.27329526e-03
1.10700000e+01	-1.69753526e-03
1.10800000e+01	-1.32986526e-03
1.10900000e+01	-1.47054526e-03
1.11000000e+01	-1.13785263e-04
1.11100000e+01	-1.40806526e-03
1.11200000e+01	-5.14715263e-04
1.11300000e+01	-8.47085263e-04
1.11400000e+01	5.25954737e-04
1.11500000e+01	1.46409474e-03
1.11600000e+01	7.57014737e-04
1.11700000e+01	3.65514737e-04
1.11800000e+01	1.49024737e-04
1.11900000e+01	2.56869274e-03
1.12000000e+01	2.31956174e-03
1.12100000e+01	2.04084574e-03
1.12200000e+01	9.44194737e-04
1.12300000e+01	4.53334737e-04
1.12400000e+01	1.35710474e-03
1.12500000e+01	1.01108474e-03
1.12600000e+01	9.59647368e-05
1.12700000e+01	-1.03501526e-03
1.12800000e+01	-3.39575263e-04
1.12900000e+01	-6.29775263e-04
1.13000000e+01	-9.85505263e-04
1.13100000e+01	-1.35092526e-03
1.13200000e+01	-1.94815526e-03
1.13300000e+01	-1.76513526e-03
1.13400000e+01	-7.20245263e-04
1.13500000e+01	-3.19905263e-04
1.13600000e+01	-6.85395263e-04
1.13700000e+01	-5.34795263e-04
1.13800000e+01	2.59574737e-04
1.13900000e+01	3.59554737e-04
1.14000000e+01	-2.66015263e-04
1.14100000e+01	8.70804737e-04
1.14200000e+01	1.49986474e-03
1.14300000e+01	2.54903574e-03
1.14400000e+01	1.57353474e-03
1.14500000e+01	2.02743274e-03
1.14600000e+01	1.84138474e-03
1.14700000e+01	1.61710474e-03
1.14800000e+01	1.35909474e-03
1.14900000e+01	6.34814737e-04
1.15000000e+01	-1.31533526e-03
1.15100000e+01	7.73047368e-05
1.15200000e+01	8.79814737e-04
1.15300000e+01	-1.65085263e-04
1.15400000e+01	-1.20239526e-03
1.15500000e+01	-7.23495263e-04
1.15600000e+01	-1.11733526e-03
1.15700000e+01	-1.68646526e-03
1.15800000e+01	-3.60115263e-04
1.15900000e+01	1.94744737e-04
1.16000000e+01	-1.06368526e-03
1.16100000e+01	-9.22625263e-04
1.16200000e+01	-4.34185263e-04
1.16300000e+01	1.41323474e-03
1.16400000e+01	2.66364737e-04
1.16500000e+01	2.16684737e-04
1.16600000e+01	3.78244737e-04
1.16700000e+01	2.02435474e-03
1.16800000e+01	2.00590274e-03
1.16900000e+01	1.49029474e-03
1.17000000e+01	1.02778474e-03
1.17100000e+01	9.92954737e-04
1.17200000e+01	2.81864737e-04
1.17300000e+01	8.87954737e-04
1.17400000e+01	4.72094737e-04
1.17500000e+01	7.55534737e-04
1.17600000e+01	6.11684737e-04
1.17700000e+01	4.80747368e-05
1.17800000e+01	-3.82425263e-04
1.17900000e+01	-1.37074526e-03
1.18000000e+01	-1.72616526e-03
1.18100000e+01	-2.00155263e-04
1.18200000e+01	-9.87605263e-04
1.18300000e+01	-1.33646526e-03
1.18400000e+01	-1.17005526e-03
1.18500000e+01	-4.44725263e-04
1.18600000e+01	-6.05135263e-04
1.18700000e+01	4.57047368e-05
1.18800000e+01	2.03564737e-04
1.18900000e+01	-1.28095263e-04
1.19000000e+01	8.10447368e-05
1.19100000e+01	-3.94675263e-04
1.19200000e+01	2.33494737e-04
1.19300000e+01	1.45320474e-03
1.19400000e+01	1.77251674e-03
1.19500000e+01	8.46434737e-04
1.19600000e+01	2.04822974e-03
1.19700000e+01	2.02468674e-03
1.19800000e+01	1.67108874e-03
1.19900000e+01	1.45235474e-03
1.20000000e+01	1.40157474e-03
1.20100000e+01	1.70279774e-03
1.20200000e+01	5.37247368e-05
1.20300000e+01	1.39150474e-03
1.20400000e+01	5.91014737e-04
1.20500000e+01	1.63902474e-03
1.20600000e+01	6.10024737e-04
1.20700000e+01	1.30888474e-03
1.20800000e+01	5.72964737e-04
1.20900000e+01	1.13647474e-03
1.21000000e+01	1.12438474e-03
1.21100000e+01	1.76225274e-03
1.21200000e+01	1.01949474e-03
1.21300000e+01	1.16941474e-03
1.21400000e+01	7.21534737e-04
1.21500000e+01	1.73107174e-03
1.21600000e+01	2.49661274e-03
1.21700000e+01	2.78396574e-03
1.21800000e+01	1.82878074e-03
1.21900000e+01	2.89075274e-03
1.22000000e+01	2.06764174e-03
1.22100000e+01	2.96036474e-03
1.22200000e+01	1.82155674e-03
1.22300000e+01	1.23366474e-03
1.22400000e+01	1.69367274e-03
1.22500000e+01	2.49867374e-03
1.22600000e+01	2.01923774e-03
1.22700000e+01	1.28832474e-03
1.22800000e+01	1.38515474e-03
1.22900000e+01	1.93075974e-03
1.23000000e+01	7.46924737e-04
1.23100000e+01	1.04275474e-03
1.23200000e+01	7.05574737e-04
1.23300000e+01	1.13695474e-03
1.23400000e+01	3.98814737e-04
1.23500000e+01	6.01304737e-04
1.23600000e+01	1.20190474e-03
1.23700000e+01	2.25619174e-03
1.23800000e+01	1.87120874e-03
1.23900000e+01	1.75665074e-03
1.24000000e+01	1.39423474e-03
1.24100000e+01	1.62217474e-03
1.24200000e+01	1.70679774e-03
1.24300000e+01	2.14406874e-03
1.24400000e+01	2.16272074e-03
1.24500000e+01	2.12923074e-03
1.24600000e+01	1.94843074e-03
1.24700000e+01	2.50485474e-03
1.24800000e+01	2.27106974e-03
1.24900000e+01	1.85584474e-03
1.25000000e+01	1.17942474e-03
1.25100000e+01	3.41004737e-04
1.25200000e+01	1.55111474e-03
1.25300000e+01	1.42326474e-03
1.25400000e+01	4.77864737e-04
1.25500000e+01	8.42524737e-04
1.25600000e+01	1.45103474e-03
1.25700000e+01	1.02946474e-03
1.25800000e+01	5.73864737e-04
1.25900000e+01	6.50354737e-04
1.26000000e+01	-4.48865263e-04
1.26100000e+01	-4.53465263e-04
1.26200000e+01	8.60854737e-04
1.26300000e+01	8.43884737e-04
1.26400000e+01	1.99154737e-04
1.26500000e+01	1.48770474e-03
1.26600000e+01	1.00886474e-03
1.26700000e+01	4.26484737e-04
1.26800000e+01	2.15705174e-03
1.26900000e+01	2.40437574e-03
1.27000000e+01	1.58096474e-03
1.27100000e+01	2.98926174e-03
1.27200000e+01	1.85401374e-03
1.27300000e+01	1.14304474e-03
1.27400000e+01	1.71914074e-03
1.27500000e+01	1.64654274e-03
1.27600000e+01	2.59703774e-03
1.27700000e+01	1.13071474e-03
1.27800000e+01	2.14337374e-03
1.27900000e+01	2.16781074e-03
1.28000000e+01	2.02674737e-04
1.28100000e+01	1.57596474e-03
1.28200000e+01	2.45268674e-03
1.28300000e+01	6.36674737e-04
1.28400000e+01	1.09357474e-03
1.28500000e+01	2.80138374e-03
1.28600000e+01	1.36860474e-03
1.28700000e+01	2.69641574e-03
1.28800000e+01	1.42547474e-03
1.28900000e+01	1.51481474e-03
1.29000000e+01	2.48465874e-03
1.29100000e+01	2.04741874e-03
1.29200000e+01	3.28477774e-03
1.29300000e+01	3.43203074e-03
1.29400000e+01	2.43864774e-03
1.29500000e+01	2.79822674e-03
1.29600000e+01	2.81696874e-03
1.29700000e+01	3.59912774e-03
1.29800000e+01	3.81453674e-03
1.29900000e+01	3.69805374e-03
1.30000000e+01	2.74728974e-03
1.30100000e+01	2.56779674e-03
1.30200000e+01	2.17147674e-03
1.30300000e+01	3.04074174e-03
1.30400000e+01	2.24266674e-03
1.30500000e+01	2.17556974e-03
1.30600000e+01	3.32023074e-03
1.30700000e+01	2.88965974e-03
1.30800000e+01	1.19230474e-03
1.30900000e+01	5.99264737e-04
1.31000000e+01	1.92102974e-03
1.31100000e+01	2.25989974e-03
1.31200000e+01	1.90483074e-03
1.31300000e+01	2.22778174e-03
1.31400000e+01	3.21830074e-03
1.31500000e+01	2.55529974e-03
1.31600000e+01	3.02614874e-03
1.31700000e+01	3.03603274e-03
1.31800000e+01	2.64674974e-03
1.31900000e+01	2.38684374e-03
1.32000000e+01	3.48272074e-03
1.32100000e+01	3.75427374e-03
1.32200000e+01	2.97525574e-03
1.32300000e+01	2.55399774e-03
1.32400000e+01	1.53416474e-03
1.32500000e+01	2.53547174e-03
1.32600000e+01	2.89568874e-03
1.32700000e+01	1.81525574e-03
1.32800000e+01	1.13161474e-03
1.32900000e+01	1.79354674e-03
1.33000000e+01	2.09793774e-03
1.33100000e+01	1.04258474e-03
1.33200000e+01	1.96628174e-03
1.33300000e+01	1.97691974e-03
1.33400000e+01	2.40603274e-03
1.33500000e+01	8.59704737e-04
1.33600000e+01	9.99134737e-04
1.33700000e+01	1.98621874e-03
1.33800000e+01	1.69684174e-03
1.33900000e+01	1.62209474e-03
1.34000000e+01	2.07524474e-03
1.34100000e+01	1.64320474e-03
1.34200000e+01	2.31858874e-03
1.34300000e+01	2.46618874e-03
1.34400000e+01	3.47792574e-03
1.34500000e+01	3.00715874e-03
1.34600000e+01	2.20116774e-03
1.34700000e+01	2.19132874e-03
1.34800000e+01	2.31662574e-03
1.34900000e+01	3.12816174e-03
1.35000000e+01	1.87390574e-03
1.35100000e+01	2.02083874e-03
1.35200000e+01	2.26719874e-03
1.35300000e+01	2.10675874e-03
1.35400000e+01	1.94093874e-03
1.35500000e+01	1.84462374e-03
1.35600000e+01	2.31412874e-03
1.35700000e+01	1.97799074e-03
1.35800000e+01	3.57684737e-04
1.35900000e+01	1.31264474e-03
1.36000000e+01	2.62618674e-03
1.36100000e+01	1.19992474e-03
1.36200000e+01	1.65117374e-03
1.36300000e+01	1.12174474e-03
1.36400000e+01	1.58480474e-03
1.36500000e+01	1.09357474e-03
1.36600000e+01	1.92480074e-03
1.36700000e+01	1.88982874e-03
1.36800000e+01	3.05500274e-03
1.36900000e+01	2.85348074e-03
1.37000000e+01	1.16119474e-03
1.37100000e+01	2.70139074e-03
1.37200000e+01	2.58424174e-03
1.37300000e+01	2.68834374e-03
1.37400000e+01	3.16767474e-03
1.37500000e+01	2.32642874e-03
1.37600000e+01	2.69757674e-03
1.37700000e+01	1.92800774e-03
1.37800000e+01	2.52734174e-03
1.37900000e+01	8.49864737e-04
1.38000000e+01	1.88911074e-03
1.38100000e+01	1.30155474e-03
1.38200000e+01	2.86616774e-03
1.38300000e+01	2.30535174e-03
1.38400000e+01	3.06770874e-03
1.38500000e+01	9.82924737e-04
1.38600000e+01	3.34637674e-03
1.38700000e+01	2.52340374e-03
1.38800000e+01	3.25430974e-03
1.38900000e+01	3.56191174e-03
1.39000000e+01	3.34102874e-03
1.39100000e+01	3.22546374e-03
1.39200000e+01	3.86824074e-03
1.39300000e+01	2.71154874e-03
1.39400000e+01	2.56007774e-03
1.39500000e+01	2.31693174e-03
1.39600000e+01	3.17509474e-03
1.39700000e+01	4.03344774e-03
1.39800000e+01	4.78895674e-03
1.39900000e+01	3.17060374e-03
1.40000000e+01	2.75844774e-03
1.40100000e+01	2.10508274e-03
1.40200000e+01	1.86849674e-03
1.40300000e+01	4.08434174e-03
1.40400000e+01	3.03556474e-03
1.40500000e+01	1.94194374e-03
1.40600000e+01	2.86845974e-03
1.40700000e+01	3.13313474e-03
1.40800000e+01	2.06348474e-03
1.40900000e+01	2.22287874e-03
1.41000000e+01	3.06855774e-03
1.41100000e+01	2.21981774e-03
1.41200000e+01	2.41693974e-03
1.41300000e+01	2.46859574e-03
1.41400000e+01	1.71557974e-03
1.41500000e+01	1.69769674e-03
1.41600000e+01	1.46184474e-03
1.41700000e+01	8.86284737e-04
1.41800000e+01	2.13213774e-03
1.41900000e+01	1.72003174e-03
1.42000000e+01	2.84728074e-03
1.42100000e+01	1.81821874e-03
1.42200000e+01	1.81158974e-03
1.42300000e+01	1.78038274e-03
1.42400000e+01	2.00228074e-03
1.42500000e+01	2.50315574e-03
1.42600000e+01	1.65196974e-03
1.42700000e+01	2.56932874e-03
1.42800000e+01	1.86149774e-03
1.42900000e+01	5.28154737e-04
1.43000000e+01	2.37878474e-03
1.43100000e+01	3.07627274e-03
1.43200000e+01	2.48017574e-03
1.43300000e+01	2.31290974e-03
1.43400000e+01	2.49198474e-03
1.43500000e+01	1.48713474e-03
1.43600000e+01	1.60337474e-03
1.43700000e+01	1.95451274e-03
1.43800000e+01	1.81839174e-03
1.43900000e+01	2.15059574e-03
1.44000000e+01	2.79269374e-03
1.44100000e+01	2.26121974e-03
1.44200000e+01	9.43854737e-04
1.44300000e+01	1.37966474e-03
1.44400000e+01	1.84900274e-03
1.44500000e+01	9.21134737e-04
1.44600000e+01	1.06565474e-03
1.44700000e+01	1.97740674e-03
1.44800000e+01	3.46984174e-03
1.44900000e+01	1.95605074e-03
1.45000000e+01	1.16909474e-03
1.45100000e+01	2.53118574e-03
1.45200000e+01	2.20806974e-03
1.45300000e+01	2.59194737e-04
1.45400000e+01	1.88939674e-03
1.45500000e+01	2.75452574e-03
1.45600000e+01	1.57701474e-03
1.45700000e+01	1.12953474e-03
1.45800000e+01	1.72908074e-03
1.45900000e+01	1.18090474e-03
1.46000000e+01	6.63164737e-04
1.46100000e+01	1.23011474e-03
1.46200000e+01	5.53584737e-04
1.46300000e+01	1.61750474e-03
1.46400000e+01	2.29989474e-03
1.46500000e+01	2.70868674e-03
1.46600000e+01	1.41398474e-03
1.46700000e+01	2.74761374e-03
1.46800000e+01	2.07139074e-03
1.46900000e+01	1.56470474e-03
1.47000000e+01	1.88087274e-03
1.47100000e+01	2.34830074e-03
1.47200000e+01	2.54388574e-03
1.47300000e+01	1.08377474e-03
1.47400000e+01	2.73510474e-03
1.47500000e+01	1.36628474e-03
1.47600000e+01	1.13207474e-03
1.47700000e+01	1.99315774e-03
1.47800000e+01	2.67412774e-03
1.47900000e+01	2.37105274e-03
1.48000000e+01	2.60359674e-03
1.48100000e+01	2.50481174e-03
1.48200000e+01	1.20347474e-03
1.48300000e+01	8.72624737e-04
1.48400000e+01	3.99114737e-04
1.48500000e+01	2.74234737e-04
1.48600000e+01	1.47543474e-03
1.48700000e+01	6.12254737e-04
1.48800000e+01	7.41314737e-04
1.48900000e+01	1.48882474e-03
1.49000000e+01	1.34521474e-03
1.49100000e+01	3.58594737e-04
1.49200000e+01	1.99053974e-03
1.49300000e+01	1.80827074e-03
1.49400000e+01	1.86330674e-03
1.49500000e+01	1.43165474e-03
1.49600000e+01	1.90323874e-03
1.49700000e+01	1.31626474e-03
1.49800000e+01	1.24644474e-03
1.49900000e+01	1.46524474e-03
1.50000000e+01	1.97286074e-03
1.50100000e+01	2.36510874e-03
1.50200000e+01	5.73644737e-04
1.50300000e+01	6.07324737e-04
1.50400000e+01	2.34946874e-03
1.50500000e+01	2.43691074e-03
1.50600000e+01	1.21626474e-03
1.50700000e+01	8.56204737e-04
1.50800000e+01	-3.11105263e-04
1.50900000e+01	4.47984737e-04
1.51000000e+01	7.43544737e-04
1.51100000e+01	8.90344737e-04
1.51200000e+01	4.89204737e-04
1.51300000e+01	1.51954737e-04
1.51400000e+01	4.00374737e-04
1.51500000e+01	1.75990774e-03
1.51600000e+01	1.97723974e-03
1.51700000e+01	8.79664737e-04
1.51800000e+01	2.88312774e-03
1.51900000e+01	2.53742474e-03
1.52000000e+01	2.00226974e-03
1.52100000e+01	5.07347368e-05
1.52200000e+01	7.38734737e-04
1.52300000e+01	4.93047368e-05
1.52400000e+01	2.60634737e-04
1.52500000e+01	4.81414737e-04
1.52600000e+01	-1.11052632e-05
1.52700000e+01	-2.28325263e-04
1.52800000e+01	4.78004737e-04
1.52900000e+01	1.14854737e-04
1.53000000e+01	2.33826874e-03
1.53100000e+01	2.15395874e-03
1.53200000e+01	4.34064737e-04
1.53300000e+01	-3.74152632e-05
1.53400000e+01	-9.52785263e-04
1.53500000e+01	-1.43542526e-03
1.53600000e+01	3.37974737e-04
1.53700000e+01	9.80514737e-04
1.53800000e+01	1.91074737e-04
1.53900000e+01	2.55464737e-04
1.54000000e+01	4.65554737e-04
1.54100000e+01	4.76974737e-04
1.54200000e+01	7.06734737e-04
1.54300000e+01	-7.76452632e-05
1.54400000e+01	2.07544737e-04
1.54500000e+01	2.70814737e-04
1.54600000e+01	3.66394737e-04
1.54700000e+01	7.01944737e-04
1.54800000e+01	1.81668074e-03
1.54900000e+01	1.39618474e-03
1.55000000e+01	3.03454737e-04
1.55100000e+01	2.44934737e-04
1.55200000e+01	8.14824737e-04
1.55300000e+01	-5.29375263e-04
1.55400000e+01	-5.66752632e-05
1.55500000e+01	-4.32315263e-04
1.55600000e+01	-7.49815263e-04
1.55700000e+01	-1.89175263e-04
1.55800000e+01	1.11514737e-04
1.55900000e+01	1.11012474e-03
1.56000000e+01	1.35989474e-03
1.56100000e+01	1.42461474e-03
1.56200000e+01	7.55424737e-04
1.56300000e+01	9.38824737e-04
1.56400000e+01	-4.20775263e-04
1.56500000e+01	6.74047368e-05
1.56600000e+01	4.96174737e-04
1.56700000e+01	-9.52052632e-05
1.56800000e+01	-6.67235263e-04
1.56900000e+01	-2.68115263e-04
1.57000000e+01	8.77874737e-04
1.57100000e+01	1.83114737e-04
1.57200000e+01	-8.54252632e-05
1.57300000e+01	-4.16775263e-04
1.57400000e+01	-4.85526316e-06
1.57500000e+01	4.13764737e-04
1.57600000e+01	5.31754737e-04
1.57700000e+01	4.74947368e-05
1.57800000e+01	6.03484737e-04
1.57900000e+01	9.80084737e-04
1.58000000e+01	3.93764737e-04
1.58100000e+01	9.46184737e-04
1.58200000e+01	-5.84875263e-04
1.58300000e+01	-1.10391526e-03
1.58400000e+01	-4.04005263e-04
1.58500000e+01	3.38564737e-04
1.58600000e+01	2.92064737e-04
1.58700000e+01	-4.18715263e-04
1.58800000e+01	-2.91815263e-04
1.58900000e+01	-5.54645263e-04
1.59000000e+01	-9.95315263e-04
1.59100000e+01	-3.98152632e-05
1.59200000e+01	-1.08200526e-03
1.59300000e+01	9.86147368e-05
1.59400000e+01	-5.62325263e-04
1.59500000e+01	-5.61225263e-04
1.59600000e+01	-1.77487526e-03
