# Supplementary material for: Observation of angular momentum transfer among crystal lattice modes
Source: Nat Phys. 2026 May 12;22(7):1100–6. doi: 10.1038/s41567-026-03274-8 (PMC13423836; doi:10.1038/s41567-026-03274-8)
Supplement: Supplementary file 14 — Source data for Extended Data Fig. 5a–m. [file 41567_2026_3274_MOESM14_ESM.zip › extended_fig5d_Eg_phonon_spectrum_Lin-THz_probe0.txt]

Fourier-filtered Eg phonon contribution in Bi2Se3 after linear THz excitation at probe pulse 0 degrees
Frequency (THz)	Spectrum (a.u.)
-4.99686913e+01	1.84060510e-103+7.63988755e-104i
-4.99060739e+01	-1.30235114e-103+7.03987048e-104i
-4.98434565e+01	-3.27439615e-104-3.63898105e-103i
-4.97808391e+01	-3.77206723e-104-4.02094539e-103i
-4.97182217e+01	1.85593274e-103+3.83440726e-105i
-4.96556043e+01	3.20407005e-103+4.55152824e-103i
-4.95929869e+01	-7.36629772e-103+8.87405952e-104i
-4.95303694e+01	2.17451342e-103+1.46110912e-102i
-4.94677520e+01	-1.38245925e-102-1.17100241e-102i
-4.94051346e+01	1.44482531e-102-1.24203536e-102i
-4.93425172e+01	1.25458234e-103-8.92864304e-103i
-4.92798998e+01	-3.01167315e-102-3.25501064e-102i
-4.92172824e+01	3.48550862e-102-5.12371442e-102i
-4.91546650e+01	2.77679953e-102+5.68515921e-102i
-4.90920476e+01	6.19382393e-102+1.06355719e-102i
-4.90294302e+01	2.91986907e-102-1.28351313e-101i
-4.89668128e+01	-1.96731722e-101+3.09896518e-102i
-4.89041954e+01	-3.61205388e-101+3.97172726e-101i
-4.88415780e+01	4.73584475e-101+1.42023520e-101i
-4.87789606e+01	3.42999817e-101-5.42172934e-101i
-4.87163431e+01	1.63632797e-102+3.94177256e-101i
-4.86537257e+01	-7.31124621e-101-2.93401518e-100i
-4.85911083e+01	-6.50600488e-101-4.18246115e-101i
-4.85284909e+01	7.48254801e-101+1.31243729e-101i
-4.84658735e+01	4.72411900e-101+9.20253295e-101i
-4.84032561e+01	-2.74883203e-100+1.08066604e-100i
-4.83406387e+01	-4.76547405e-100+3.04544740e-100i
-4.82780213e+01	1.26712348e-99+1.51434271e-100i
-4.82154039e+01	-2.46300492e-100+1.81209024e-100i
-4.81527865e+01	8.19370806e-100+1.78788920e-101i
-4.80901691e+01	-5.67660163e-100-1.20560084e-100i
-4.80275517e+01	-2.20780341e-99+2.30543391e-99i
-4.79649343e+01	1.92681004e-100+1.23261042e-100i
-4.79023168e+01	-3.34979517e-99+1.51646938e-99i
-4.78396994e+01	-9.10843370e-100+4.38312995e-99i
-4.77770820e+01	-2.07225008e-99+2.90933088e-99i
-4.77144646e+01	3.80335125e-99-2.92808459e-99i
-4.76518472e+01	1.64173386e-98-6.01641205e-100i
-4.75892298e+01	7.72244976e-99-1.92647519e-98i
-4.75266124e+01	-2.22561768e-99+3.35247461e-98i
-4.74639950e+01	5.17550347e-98+3.24450701e-99i
-4.74013776e+01	4.57652350e-98+1.51123342e-98i
-4.73387602e+01	2.37634631e-98-1.28336948e-98i
-4.72761428e+01	1.54359711e-98+6.63732324e-98i
-4.72135254e+01	-2.86529261e-98+1.05483255e-97i
-4.71509080e+01	-2.70558875e-97-1.62694655e-97i
-4.70882905e+01	-6.64965117e-99+5.60145274e-98i
-4.70256731e+01	-1.13423909e-97-3.08660816e-97i
-4.69630557e+01	4.80683802e-97-1.22641074e-97i
-4.69004383e+01	-2.61734574e-97+3.66403079e-97i
-4.68378209e+01	-1.11730782e-96-1.56679060e-96i
-4.67752035e+01	-4.11841674e-97-1.22129209e-96i
-4.67125861e+01	-1.40828185e-97+1.21125838e-96i
-4.66499687e+01	2.38731784e-96-1.58497690e-96i
-4.65873513e+01	-7.86003289e-97+1.69876324e-96i
-4.65247339e+01	-3.73327148e-96+2.58122929e-96i
-4.64621165e+01	-4.92075515e-96-6.94691764e-96i
-4.63994991e+01	-7.28959971e-96+5.66690021e-96i
-4.63368817e+01	1.10250962e-96+2.90015162e-96i
-4.62742642e+01	-1.29820979e-95+5.57374272e-96i
-4.62116468e+01	-1.89416962e-95-6.81090499e-96i
-4.61490294e+01	-2.09229055e-95+3.11791198e-96i
-4.60864120e+01	1.08219805e-97+3.38111550e-95i
-4.60237946e+01	2.03600286e-95+1.68284679e-95i
-4.59611772e+01	-7.31828199e-95-2.14732238e-95i
-4.58985598e+01	6.11193888e-96-1.02135084e-94i
-4.58359424e+01	-8.74069848e-95-3.17175878e-95i
-4.57733250e+01	-4.82656125e-95-8.00227230e-96i
-4.57107076e+01	5.01656992e-95+9.19618662e-95i
-4.56480902e+01	2.24068581e-94+2.07277158e-94i
-4.55854728e+01	-2.71594254e-94-2.89099934e-94i
-4.55228554e+01	1.18020930e-95+1.90720054e-94i
-4.54602379e+01	4.20373585e-94+8.94789702e-95i
-4.53976205e+01	1.61545007e-93-5.75428244e-94i
-4.53350031e+01	1.37699089e-93+2.68347225e-93i
-4.52723857e+01	1.57958689e-93-6.50307769e-94i
-4.52097683e+01	-1.89428685e-93+1.47843115e-93i
-4.51471509e+01	2.67675898e-94-1.71535684e-93i
-4.50845335e+01	-2.39180997e-93+3.76164666e-93i
-4.50219161e+01	4.32660460e-94+1.36810619e-93i
-4.49592987e+01	3.44752635e-93+7.55173278e-93i
-4.48966813e+01	1.54985379e-92+4.46614879e-93i
-4.48340639e+01	5.97926214e-93-9.22146984e-93i
-4.47714465e+01	-1.32868772e-92+1.20234855e-92i
-4.47088291e+01	1.97378330e-92+4.76918791e-92i
-4.46462116e+01	3.23037310e-92-3.31290115e-92i
-4.45835942e+01	8.12059612e-93-2.22429788e-93i
-4.45209768e+01	-8.45584539e-92+7.84168261e-93i
-4.44583594e+01	9.58295912e-92-6.15764200e-92i
-4.43957420e+01	-1.06842809e-91+5.39118090e-92i
-4.43331246e+01	1.98121812e-92-3.88376300e-93i
-4.42705072e+01	-9.21600276e-92+8.96153948e-92i
-4.42078898e+01	4.16422965e-92+2.21676160e-91i
-4.41452724e+01	-1.33204733e-91+1.61503552e-91i
-4.40826550e+01	-7.63886137e-91+4.97045868e-91i
-4.40200376e+01	-6.07411494e-91-7.93782170e-93i
-4.39574202e+01	-1.87105204e-90-1.98930173e-91i
-4.38948028e+01	-2.55010456e-91+2.63939916e-90i
-4.38321853e+01	5.89856124e-91-5.03350961e-91i
-4.37695679e+01	-3.19959628e-90-4.18667227e-90i
-4.37069505e+01	-2.00513870e-90-5.94861817e-90i
-4.36443331e+01	5.46513038e-90+8.16293880e-90i
-4.35817157e+01	8.28584175e-91-4.93448461e-90i
-4.35190983e+01	9.01331952e-90-1.71248230e-89i
-4.34564809e+01	2.28306951e-89+1.17966119e-89i
-4.33938635e+01	1.32351997e-89-3.65990682e-89i
-4.33312461e+01	1.52065726e-89+4.14672253e-89i
-4.32686287e+01	-6.31115767e-89+5.88599203e-90i
-4.32060113e+01	6.24514588e-89-2.39730637e-89i
-4.31433939e+01	-4.03912425e-89+9.20506513e-89i
-4.30807765e+01	-1.13039018e-88+1.10589372e-89i
-4.30181590e+01	-8.01945489e-90-1.84567393e-88i
-4.29555416e+01	1.28523502e-88-2.19874390e-88i
-4.28929242e+01	2.06166451e-88+1.29574634e-89i
-4.28303068e+01	-9.45333547e-89-4.17242414e-88i
-4.27676894e+01	5.70993390e-88-1.65252637e-88i
-4.27050720e+01	3.06165338e-88-5.82776657e-88i
-4.26424546e+01	4.39344251e-88+3.45396424e-88i
-4.25798372e+01	2.53340355e-88+5.49214858e-89i
-4.25172198e+01	2.53163517e-87-9.70859850e-88i
-4.24546024e+01	-3.61918628e-88+1.08569289e-87i
-4.23919850e+01	1.18407379e-87-1.46298049e-87i
-4.23293676e+01	6.28753042e-87-4.48950777e-87i
-4.22667502e+01	-4.51959478e-87-2.51661512e-88i
-4.22041327e+01	7.29603579e-87-7.13706670e-87i
-4.21415153e+01	7.46617748e-87+2.49853098e-86i
-4.20788979e+01	-4.45027353e-87+1.90406068e-87i
-4.20162805e+01	5.87081099e-87-1.30005909e-87i
-4.19536631e+01	-6.32289795e-87-6.54122356e-87i
-4.18910457e+01	2.23963525e-87-7.53861538e-87i
-4.18284283e+01	1.68587083e-86-6.67928219e-86i
-4.17658109e+01	4.28628446e-86+1.43510536e-86i
-4.17031935e+01	-1.08231190e-86-3.83725442e-86i
-4.16405761e+01	1.48470317e-85-7.89439239e-86i
-4.15779587e+01	5.21658400e-86+1.44592123e-85i
-4.15153413e+01	-6.30952027e-87+3.50084331e-85i
-4.14527239e+01	6.03488679e-86+4.22727911e-86i
-4.13901064e+01	3.69221379e-85-5.08476524e-85i
-4.13274890e+01	2.50367531e-85-1.18516682e-84i
-4.12648716e+01	5.48206256e-85+5.31475848e-85i
-4.12022542e+01	7.70011638e-85-5.85418203e-85i
-4.11396368e+01	-1.74635764e-84-2.28001481e-84i
-4.10770194e+01	2.26238634e-84+1.12304461e-84i
-4.10144020e+01	-1.41412086e-84+1.91224266e-84i
-4.09517846e+01	-4.13600828e-85-2.40446169e-84i
-4.08891672e+01	9.26403743e-84-2.66739224e-84i
-4.08265498e+01	-6.40608487e-84+3.72936713e-84i
-4.07639324e+01	5.13998613e-84-1.95797894e-84i
-4.07013150e+01	3.45311179e-84-1.53365237e-83i
-4.06386976e+01	3.02109457e-84+3.03522453e-84i
-4.05760802e+01	4.24110530e-83+3.01459446e-83i
-4.05134627e+01	-4.72309019e-83+1.87491880e-83i
-4.04508453e+01	-1.44160011e-83+4.45714733e-83i
-4.03882279e+01	-1.00897906e-82+7.62754500e-85i
-4.03256105e+01	6.11323219e-83+1.18981083e-82i
-4.02629931e+01	-1.84364151e-83-1.67836302e-82i
-4.02003757e+01	1.53122179e-82+3.47957190e-83i
-4.01377583e+01	2.74570628e-82+5.04141206e-82i
-4.00751409e+01	4.48460302e-82-8.57320375e-83i
-4.00125235e+01	9.51999470e-83-3.39259166e-82i
-3.99499061e+01	6.30122548e-82+4.88786937e-82i
-3.98872887e+01	-1.58138091e-81+1.01096762e-81i
-3.98246713e+01	1.17344632e-82+1.43184086e-81i
-3.97620539e+01	1.19295876e-81-1.84634694e-81i
-3.96994364e+01	3.81693555e-82+1.06938149e-82i
-3.96368190e+01	1.99263608e-81+1.49756893e-81i
-3.95742016e+01	3.54630744e-81-4.47659487e-81i
-3.95115842e+01	-2.94333049e-81-8.40856745e-81i
-3.94489668e+01	-6.30754134e-81+4.84683868e-81i
-3.93863494e+01	9.63840660e-81+4.41586748e-81i
-3.93237320e+01	-1.17358459e-80-1.82072420e-80i
-3.92611146e+01	2.77172146e-80-9.50451217e-81i
-3.91984972e+01	3.58480026e-80-1.12903650e-80i
-3.91358798e+01	2.80318860e-80-1.03739325e-81i
-3.90732624e+01	9.28154974e-80+5.52627883e-80i
-3.90106450e+01	-5.96157671e-80+5.68787711e-80i
-3.89480276e+01	5.47054530e-81+1.37177618e-79i
-3.88854101e+01	2.11838366e-81-2.07050529e-79i
-3.88227927e+01	3.25725145e-79-6.71384235e-80i
-3.87601753e+01	-3.17684171e-79+3.39248474e-79i
-3.86975579e+01	1.93334412e-79+2.22051417e-79i
-3.86349405e+01	5.87910364e-79-3.66605626e-80i
-3.85723231e+01	-7.54806376e-79+3.72636006e-79i
-3.85097057e+01	-3.91215222e-79-3.99508960e-79i
-3.84470883e+01	-1.17389999e-78+2.02972810e-78i
-3.83844709e+01	-1.76635603e-78-3.22835519e-78i
-3.83218535e+01	-1.44917798e-78-2.53909026e-79i
-3.82592361e+01	9.03808132e-79-1.85625429e-78i
-3.81966187e+01	4.77559443e-78+5.08034203e-78i
-3.81340013e+01	1.46880540e-77+4.83175644e-78i
-3.80713838e+01	7.19523533e-78-9.64732445e-79i
-3.80087664e+01	1.77999378e-77+2.76691497e-78i
-3.79461490e+01	1.90216177e-77+3.99669952e-78i
-3.78835316e+01	-1.79632566e-77-8.88567168e-78i
-3.78209142e+01	-1.53938776e-77+1.71139771e-77i
-3.77582968e+01	8.79247849e-77-3.00232996e-77i
-3.76956794e+01	9.17694689e-77+1.18670206e-78i
-3.76330620e+01	2.57672199e-77+1.19819349e-76i
-3.75704446e+01	-5.49493927e-77+9.41690561e-77i
-3.75078272e+01	3.88157168e-77-3.37346818e-77i
-3.74452098e+01	1.11188968e-76-5.05690169e-77i
-3.73825924e+01	-1.06145704e-76+5.30766000e-77i
-3.73199750e+01	3.79757072e-76-5.06685434e-78i
-3.72573575e+01	2.18967883e-76-8.10542630e-76i
-3.71947401e+01	1.34793400e-75+1.90722245e-76i
-3.71321227e+01	9.86609564e-76-7.48764237e-76i
-3.70695053e+01	-1.24505806e-76+2.99001765e-75i
-3.70068879e+01	2.68868672e-75+1.13602211e-75i
-3.69442705e+01	2.03000901e-75+9.38270940e-76i
-3.68816531e+01	2.27898435e-75-7.15893521e-76i
-3.68190357e+01	-7.57719656e-75+3.28059084e-76i
-3.67564183e+01	2.11746218e-75-2.18459067e-75i
-3.66938009e+01	-3.71528876e-76+3.80315754e-75i
-3.66311835e+01	-2.34926909e-75+2.89520542e-74i
-3.65685661e+01	3.36390395e-74+1.66520161e-74i
-3.65059487e+01	3.40500797e-74-4.07000683e-75i
-3.64433312e+01	-3.35491339e-74+1.52864798e-74i
-3.63807138e+01	1.30621083e-74-1.67970556e-74i
-3.63180964e+01	1.30626592e-74+2.67618466e-74i
-3.62554790e+01	-3.13842786e-74-1.11795566e-73i
-3.61928616e+01	2.31764466e-74-5.82054286e-74i
-3.61302442e+01	5.88132705e-74+9.99202479e-74i
-3.60676268e+01	-3.47662796e-74+4.01301036e-74i
-3.60050094e+01	-1.02267289e-73+1.06707307e-73i
-3.59423920e+01	-9.61258954e-74+2.17093242e-73i
-3.58797746e+01	7.69897198e-74-6.91848986e-74i
-3.58171572e+01	3.60312609e-75-3.21705716e-73i
-3.57545398e+01	2.72557906e-73+3.61855646e-73i
-3.56919224e+01	-1.52746069e-72-1.44810413e-72i
-3.56293049e+01	-2.70786836e-72+1.25366172e-73i
-3.55666875e+01	3.16653148e-72-1.33856857e-72i
-3.55040701e+01	-1.27300202e-72-1.01100167e-72i
-3.54414527e+01	-1.64911614e-72-2.96382737e-72i
-3.53788353e+01	-8.97806911e-72-5.21539457e-72i
-3.53162179e+01	-6.27929665e-72-3.52199927e-73i
-3.52536005e+01	1.12120640e-71-5.54051556e-72i
-3.51909831e+01	-4.62585084e-71+3.13405331e-72i
-3.51283657e+01	-9.97745960e-72-1.64042354e-71i
-3.50657483e+01	1.86834336e-71-1.33505990e-71i
-3.50031309e+01	3.65050888e-71-1.03229842e-71i
-3.49405135e+01	1.31313342e-70+1.01900824e-70i
-3.48778961e+01	4.63923163e-71-5.74437746e-71i
-3.48152786e+01	-6.92893417e-72-1.27994563e-70i
-3.47526612e+01	-2.51758065e-70-1.77145940e-70i
-3.46900438e+01	4.20339583e-71+1.53240040e-70i
-3.46274264e+01	2.60608818e-71-6.11852552e-71i
-3.45648090e+01	-4.25562898e-70-1.98098802e-70i
-3.45021916e+01	-2.35112366e-70-4.90085158e-70i
-3.44395742e+01	7.70984958e-70+2.25601400e-70i
-3.43769568e+01	1.27197513e-69+1.29090263e-69i
-3.43143394e+01	2.00051067e-69-1.28804522e-69i
-3.42517220e+01	-1.56986355e-69-1.95634182e-70i
-3.41891046e+01	6.06856383e-70+1.31627371e-69i
-3.41264872e+01	-2.39538536e-69-7.16686614e-70i
-3.40638698e+01	-2.74743485e-69+5.34270332e-69i
-3.40012523e+01	6.11247745e-69-3.93216070e-69i
-3.39386349e+01	3.44404706e-69-5.02080300e-69i
-3.38760175e+01	1.69033695e-68-5.87326318e-69i
-3.38134001e+01	-1.06581440e-68-6.69579061e-69i
-3.37507827e+01	7.90499247e-70-1.10295834e-68i
-3.36881653e+01	5.79422709e-69+1.96818622e-68i
-3.36255479e+01	-1.22432039e-67-3.17361870e-68i
-3.35629305e+01	-2.60197896e-69-2.66445042e-68i
-3.35003131e+01	1.60460180e-67+3.03579299e-68i
-3.34376957e+01	-4.82344204e-68-6.53374498e-68i
-3.33750783e+01	1.03252727e-67+1.31073419e-67i
-3.33124609e+01	-2.30563414e-67+1.26064383e-67i
-3.32498435e+01	3.82643065e-67+3.39132142e-67i
-3.31872260e+01	1.48628586e-67+3.67209112e-67i
-3.31246086e+01	-1.73901883e-67-4.79138768e-67i
-3.30619912e+01	-3.31434179e-67+2.57385622e-67i
-3.29993738e+01	8.13914546e-67-1.00876941e-66i
-3.29367564e+01	8.13799052e-67+2.04300880e-66i
-3.28741390e+01	2.35413721e-66-2.22596841e-67i
-3.28115216e+01	-2.58888213e-66+6.73098025e-67i
-3.27489042e+01	6.16391393e-66+8.42471677e-67i
-3.26862868e+01	-1.07474851e-66-7.16832551e-66i
-3.26236694e+01	6.02364740e-66+5.46923495e-66i
-3.25610520e+01	5.09263880e-66-1.02090156e-65i
-3.24984346e+01	3.75703325e-66+7.82820540e-66i
-3.24358172e+01	-1.11313824e-65-3.30761667e-66i
-3.23731997e+01	1.53287632e-65-2.33882611e-65i
-3.23105823e+01	1.82920998e-65+7.60151149e-66i
-3.22479649e+01	3.05772002e-65-1.73786201e-65i
-3.21853475e+01	6.19542921e-65-2.19182134e-65i
-3.21227301e+01	-5.79224058e-65-2.74951027e-65i
-3.20601127e+01	-2.18811835e-65+5.48280897e-65i
-3.19974953e+01	1.78658588e-64-1.77773030e-64i
-3.19348779e+01	-3.08596439e-64+7.81090239e-65i
-3.18722605e+01	4.59709548e-65+2.71376467e-64i
-3.18096431e+01	3.20406612e-64+1.15626715e-64i
-3.17470257e+01	3.27260251e-64+5.52378757e-64i
-3.16844083e+01	-2.14464897e-64-1.11962513e-63i
-3.16217909e+01	1.00951810e-63-1.98667805e-64i
-3.15591735e+01	1.99327216e-63-2.86308060e-64i
-3.14965560e+01	4.66329217e-63-1.93696095e-63i
-3.14339386e+01	3.28471799e-64-1.76154808e-63i
-3.13713212e+01	1.98356926e-63+2.18321419e-63i
-3.13087038e+01	4.74200895e-63-8.23584070e-64i
-3.12460864e+01	-1.44416167e-63+5.31200684e-63i
-3.11834690e+01	-9.53889021e-63-3.96541054e-63i
-3.11208516e+01	-7.86653786e-63-3.62321473e-63i
-3.10582342e+01	1.64431683e-62-1.64776058e-62i
-3.09956168e+01	1.32685979e-62-1.89613179e-62i
-3.09329994e+01	3.58084604e-63+1.73014462e-62i
-3.08703820e+01	-1.45526558e-62+5.21300106e-62i
-3.08077646e+01	-4.65106084e-62+4.14801406e-62i
-3.07451472e+01	3.15975732e-63+1.76001833e-62i
-3.06825297e+01	7.18527103e-62+4.14584520e-62i
-3.06199123e+01	-1.39775561e-61+7.74460919e-62i
-3.05572949e+01	3.79288019e-62+1.60830875e-61i
-3.04946775e+01	-7.33836419e-62-1.37124682e-61i
-3.04320601e+01	3.80013373e-61+3.68662661e-62i
-3.03694427e+01	5.24051407e-61+2.96103680e-61i
-3.03068253e+01	4.29544994e-61+4.36909448e-61i
-3.02442079e+01	-8.38092306e-61+9.08201351e-61i
-3.01815905e+01	-3.12455750e-61+1.02976571e-61i
-3.01189731e+01	3.22008259e-63-1.29373119e-61i
-3.00563557e+01	-8.76650643e-61-1.52960274e-60i
-2.99937383e+01	-6.35332399e-61-8.37052955e-61i
-2.99311209e+01	-3.26509078e-60+2.70107234e-60i
-2.98685034e+01	-8.20420980e-60-2.18517947e-61i
-2.98058860e+01	1.99189771e-60+1.18870155e-59i
-2.97432686e+01	-2.52796588e-60-1.19260452e-59i
-2.96806512e+01	2.54615527e-59-1.77010918e-59i
-2.96180338e+01	3.32627071e-61-1.61498499e-59i
-2.95554164e+01	2.25394585e-59-4.62683436e-59i
-2.94927990e+01	8.70318374e-59-8.85714771e-60i
-2.94301816e+01	-3.24981301e-59-9.41702242e-59i
-2.93675642e+01	-5.82704429e-59-1.57747937e-58i
-2.93049468e+01	-1.18641795e-58-1.08407864e-58i
-2.92423294e+01	8.33408297e-59+1.93485182e-58i
-2.91797120e+01	1.40981243e-58-1.37738690e-58i
-2.91170946e+01	1.56420977e-58+1.38343476e-58i
-2.90544771e+01	2.17346398e-58-5.22720708e-58i
-2.89918597e+01	2.28370357e-58-5.72624568e-58i
-2.89292423e+01	3.79670465e-58+1.70253921e-59i
-2.88666249e+01	-2.75464816e-58+8.17676784e-58i
-2.88040075e+01	-4.27421672e-58-1.68640821e-57i
-2.87413901e+01	1.84127029e-57-7.37837322e-58i
-2.86787727e+01	5.92671692e-59+5.90369978e-58i
-2.86161553e+01	7.05440991e-58-4.59305221e-57i
-2.85535379e+01	6.19573871e-58-7.15168913e-58i
-2.84909205e+01	-7.15789985e-57-4.25297676e-57i
-2.84283031e+01	1.14783844e-56-7.33027935e-58i
-2.83656857e+01	8.75972881e-57-9.94557642e-57i
-2.83030683e+01	2.87646277e-58-2.75008142e-56i
-2.82404508e+01	2.53567714e-56+8.56598856e-57i
-2.81778334e+01	9.20068999e-58+7.48067288e-57i
-2.81152160e+01	6.95139425e-56+6.30269544e-56i
-2.80525986e+01	-4.55608268e-56-1.27609628e-55i
-2.79899812e+01	4.00545306e-56-1.48033839e-56i
-2.79273638e+01	3.56204812e-56-5.80255553e-56i
-2.78647464e+01	-1.98107095e-55+6.55199439e-56i
-2.78021290e+01	9.10680990e-56+1.02547159e-55i
-2.77395116e+01	3.25923700e-55-1.65503339e-56i
-2.76768942e+01	4.40608868e-55+2.13048034e-55i
-2.76142768e+01	4.00533601e-55+7.42207553e-55i
-2.75516594e+01	-3.98666690e-55-7.52236941e-55i
-2.74890420e+01	-4.41339633e-55-6.60577184e-55i
-2.74264245e+01	5.10113818e-56-9.21116194e-55i
-2.73638071e+01	4.87109030e-55+7.76816913e-55i
-2.73011897e+01	-3.67133175e-55+2.85554211e-54i
-2.72385723e+01	3.36809867e-54-4.20191498e-54i
-2.71759549e+01	-8.88580502e-55+1.15027214e-53i
-2.71133375e+01	-4.94614406e-54-2.43943252e-54i
-2.70507201e+01	5.25795599e-56+8.22086712e-54i
-2.69881027e+01	1.36540694e-53+1.31152032e-53i
-2.69254853e+01	-1.80293354e-54+1.38403895e-53i
-2.68628679e+01	-2.25680643e-53+3.92171692e-55i
-2.68002505e+01	6.12155648e-54-1.39053696e-53i
-2.67376331e+01	-4.30914761e-53+3.88499011e-53i
-2.66750157e+01	4.19158663e-53+1.51706484e-54i
-2.66123982e+01	-1.02667319e-52+1.01447364e-52i
-2.65497808e+01	-9.99996627e-53-1.84614365e-52i
-2.64871634e+01	-5.14322777e-53-1.19294384e-52i
-2.64245460e+01	5.34290995e-53-3.30279374e-52i
-2.63619286e+01	-3.72049151e-52-2.43350794e-52i
-2.62993112e+01	8.35570477e-52-1.96057861e-52i
-2.62366938e+01	-7.73831755e-52+2.86600405e-52i
-2.61740764e+01	1.89540302e-51+1.94352275e-52i
-2.61114590e+01	6.75786848e-52-3.04009018e-52i
-2.60488416e+01	-7.95643956e-52-2.40042407e-52i
-2.59862242e+01	-1.90701987e-51-1.05148774e-51i
-2.59236068e+01	2.40460357e-51+1.07321407e-51i
-2.58609894e+01	1.97994549e-52-3.66991428e-51i
-2.57983719e+01	9.80242693e-52+4.56827545e-52i
-2.57357545e+01	4.59820515e-51-7.27163664e-51i
-2.56731371e+01	3.89289513e-51-6.84004978e-51i
-2.56105197e+01	9.47173447e-51-4.10775020e-51i
-2.55479023e+01	-1.30186932e-50-3.48396142e-51i
-2.54852849e+01	1.14868429e-50-2.56643098e-51i
-2.54226675e+01	-2.58208031e-51+2.34338060e-52i
-2.53600501e+01	-1.37152245e-51+5.62961526e-50i
-2.52974327e+01	-5.00812285e-50-9.64072558e-50i
-2.52348153e+01	1.27334549e-49+5.38800891e-50i
-2.51721979e+01	6.98741834e-52+4.32204825e-50i
-2.51095805e+01	3.24453661e-49-1.75113047e-49i
-2.50469631e+01	2.38148581e-50+1.08500539e-49i
-2.49843456e+01	-1.20857785e-49+7.44984735e-50i
-2.49217282e+01	-4.64822099e-49-2.90194745e-49i
-2.48591108e+01	-5.91189891e-49-1.21344936e-49i
-2.47964934e+01	6.12125663e-50+9.39920329e-49i
-2.47338760e+01	-4.79106633e-49+2.17359502e-49i
-2.46712586e+01	-1.46128936e-48+1.75761236e-48i
-2.46086412e+01	1.12280270e-48+2.42222689e-48i
-2.45460238e+01	8.29579837e-49-4.08007255e-49i
-2.44834064e+01	3.11432057e-49+3.05778176e-49i
-2.44207890e+01	-1.23541159e-48-1.50828343e-49i
-2.43581716e+01	-4.82784029e-48+6.45307156e-48i
-2.42955542e+01	-4.10235138e-48-9.45532334e-49i
-2.42329368e+01	-1.04690234e-47+3.41190269e-48i
-2.41703193e+01	-3.58485778e-48-1.30643359e-48i
-2.41077019e+01	-3.62077899e-49-2.90273386e-47i
-2.40450845e+01	-3.60362702e-47+2.23886537e-47i
-2.39824671e+01	-7.42108794e-47+2.77774260e-47i
-2.39198497e+01	6.36997548e-48-3.43365255e-47i
-2.38572323e+01	8.82495758e-47-6.07421780e-47i
-2.37946149e+01	-2.17980341e-47-6.43525288e-47i
-2.37319975e+01	-1.01076227e-47+1.88686527e-46i
-2.36693801e+01	-1.70524103e-46+1.92996816e-46i
-2.36067627e+01	-6.98969596e-47+2.04016337e-46i
-2.35441453e+01	-2.74445604e-46+1.68513608e-46i
-2.34815279e+01	7.17155563e-46-4.75360314e-46i
-2.34189105e+01	4.50336871e-46+8.16758249e-47i
-2.33562930e+01	1.15852200e-46+5.40453838e-46i
-2.32936756e+01	-1.30940558e-45+1.17227536e-46i
-2.32310582e+01	1.22807921e-45+2.20265326e-45i
-2.31684408e+01	4.80683424e-46+1.81322311e-45i
-2.31058234e+01	-2.42163817e-45-6.20121292e-47i
-2.30432060e+01	6.01806879e-46+7.74849829e-45i
-2.29805886e+01	3.47236669e-45+7.03850651e-46i
-2.29179712e+01	3.39453772e-45-8.72682384e-45i
-2.28553538e+01	-5.33716474e-46-7.51541621e-45i
-2.27927364e+01	-6.15998769e-46+2.77630078e-45i
-2.27301190e+01	2.62805809e-45-9.37142406e-45i
-2.26675016e+01	1.57895678e-44+5.99567758e-44i
-2.26048842e+01	3.96006557e-44-2.64220701e-44i
-2.25422668e+01	-1.04107943e-43-7.93560133e-45i
-2.24796493e+01	3.62243228e-44-3.48039114e-44i
-2.24170319e+01	8.79237853e-44+1.24460545e-43i
-2.23544145e+01	-1.29430568e-43-1.34221373e-43i
-2.22917971e+01	-1.56578772e-43-1.55345268e-43i
-2.22291797e+01	-2.68399254e-43-1.23692706e-43i
-2.21665623e+01	5.19937066e-43-1.91472655e-43i
-2.21039449e+01	-1.70146102e-43+6.44602482e-43i
-2.20413275e+01	8.38406064e-43+3.74228524e-43i
-2.19787101e+01	3.12095009e-43+5.63265099e-43i
-2.19160927e+01	-1.91707471e-42-3.59039008e-43i
-2.18534753e+01	-1.75432405e-42-1.83717965e-42i
-2.17908579e+01	4.29537305e-42+2.51081608e-43i
-2.17282405e+01	1.76693730e-42+4.77520565e-42i
-2.16656230e+01	5.78647694e-42-4.10340145e-43i
-2.16030056e+01	1.96623127e-42+5.04302410e-42i
-2.15403882e+01	-1.17203854e-42-6.04615315e-42i
-2.14777708e+01	2.02123688e-41+7.66859338e-42i
-2.14151534e+01	-2.50241726e-42+7.34461354e-42i
-2.13525360e+01	3.55715762e-41-3.03291060e-41i
-2.12899186e+01	1.75235155e-41-8.00975096e-42i
-2.12273012e+01	-4.22305629e-44-2.13542779e-41i
-2.11646838e+01	3.65645272e-41-1.57006068e-41i
-2.11020664e+01	3.08584031e-41+2.14472675e-41i
-2.10394490e+01	1.12129832e-40-9.15443022e-42i
-2.09768316e+01	5.35861186e-41+7.97512924e-41i
-2.09142142e+01	1.23621769e-40-1.38305157e-40i
-2.08515967e+01	-1.43970582e-40-1.57979224e-40i
-2.07889793e+01	7.99116314e-41+1.17053867e-40i
-2.07263619e+01	-6.12177829e-40+5.02691505e-40i
-2.06637445e+01	-6.18663943e-40-1.00569525e-40i
-2.06011271e+01	7.37070404e-40+3.92703050e-40i
-2.05385097e+01	-1.04717074e-39-9.85129660e-40i
-2.04758923e+01	1.65359084e-39+1.72992752e-39i
-2.04132749e+01	3.31692157e-39-1.50946328e-39i
-2.03506575e+01	2.51195111e-39+8.47396618e-40i
-2.02880401e+01	-1.07563068e-40+7.09832599e-39i
-2.02254227e+01	3.65866858e-39-3.15210565e-39i
-2.01628053e+01	-6.52744067e-39+1.27842039e-38i
-2.01001879e+01	-2.13303625e-38-8.78584807e-39i
-2.00375704e+01	2.07033180e-38-2.98395612e-38i
-1.99749530e+01	5.71504669e-39+1.22871182e-39i
-1.99123356e+01	3.34774789e-39+2.20622929e-38i
-1.98497182e+01	-1.94517841e-38+1.94532406e-38i
-1.97871008e+01	5.07653449e-38+6.41798718e-38i
-1.97244834e+01	-6.04353202e-38+7.85201105e-38i
-1.96618660e+01	-1.90852578e-37-1.36261232e-37i
-1.95992486e+01	-2.50012316e-38-1.19548079e-37i
-1.95366312e+01	-1.82737286e-37-3.25951872e-38i
-1.94740138e+01	-3.79019822e-38-7.14565349e-37i
-1.94113964e+01	1.10972974e-37+1.45207040e-37i
-1.93487790e+01	-4.95285728e-37+4.69339824e-37i
-1.92861616e+01	6.09941984e-37+3.71134221e-37i
-1.92235441e+01	5.65175750e-37-2.00556966e-36i
-1.91609267e+01	-1.59894465e-36-1.55082317e-36i
-1.90983093e+01	2.78995780e-37-1.56091657e-37i
-1.90356919e+01	1.43133934e-36-3.42948570e-36i
-1.89730745e+01	-1.59863963e-36-7.07046345e-36i
-1.89104571e+01	-3.14710165e-36-2.44617570e-38i
-1.88478397e+01	-4.79455485e-36+2.24493517e-36i
-1.87852223e+01	-1.24631336e-37-8.15286776e-37i
-1.87226049e+01	-2.31694170e-35+1.18503451e-35i
-1.86599875e+01	-1.36636902e-35-2.47245439e-35i
-1.85973701e+01	3.13936138e-36-3.04031775e-35i
-1.85347527e+01	-2.03383227e-36-4.68657106e-36i
-1.84721353e+01	4.32684093e-35-4.83702530e-35i
-1.84095178e+01	2.88789785e-37-7.91197138e-35i
-1.83469004e+01	-9.32565406e-35+9.09203915e-35i
-1.82842830e+01	-9.95423440e-35-1.41655539e-34i
-1.82216656e+01	8.83068778e-35+5.34335974e-35i
-1.81590482e+01	1.70446889e-34+1.22909328e-34i
-1.80964308e+01	1.56154461e-34+3.30353958e-34i
-1.80338134e+01	9.55656512e-35-2.53341397e-35i
-1.79711960e+01	6.52384112e-34+4.82771917e-34i
-1.79085786e+01	-4.53211656e-34+7.15470909e-34i
-1.78459612e+01	-2.20145739e-33+1.35755753e-34i
-1.77833438e+01	-5.89109111e-34-3.09783469e-34i
-1.77207264e+01	-1.22534195e-34-3.42952873e-33i
-1.76581090e+01	-3.65155888e-34+1.77672816e-33i
-1.75954915e+01	-3.47330842e-33-7.03463430e-34i
-1.75328741e+01	7.09196466e-33-9.04586790e-34i
-1.74702567e+01	-1.04660290e-33-2.48616843e-34i
-1.74076393e+01	3.15810894e-33-1.29986140e-32i
-1.73450219e+01	2.23898643e-35-2.28967807e-35i
-1.72824045e+01	1.82054298e-33+1.22436162e-32i
-1.72197871e+01	1.54360388e-32-1.31279628e-33i
-1.71571697e+01	-4.77214792e-32-4.26307682e-32i
-1.70945523e+01	1.27272723e-32+2.10120574e-32i
-1.70319349e+01	-8.57119751e-32+2.81097201e-32i
-1.69693175e+01	4.43618208e-32-3.89420382e-32i
-1.69067001e+01	5.77573892e-32+9.70012166e-32i
-1.68440827e+01	-3.81601554e-32-1.20547787e-31i
-1.67814652e+01	2.11412580e-31+5.18587634e-32i
-1.67188478e+01	-1.13292890e-31+4.54517553e-32i
-1.66562304e+01	-3.37965681e-31-4.94067344e-31i
-1.65936130e+01	-1.56598430e-31+5.66454064e-32i
-1.65309956e+01	1.00950841e-31-1.69980468e-31i
-1.64683782e+01	-2.92061227e-32-5.41240673e-31i
-1.64057608e+01	1.80287498e-32-2.09388104e-30i
-1.63431434e+01	-5.19382899e-31+1.97221281e-30i
-1.62805260e+01	-1.62638907e-31+1.73186422e-30i
-1.62179086e+01	-1.70382249e-30-2.69563861e-30i
-1.61552912e+01	5.57776440e-30-3.27850510e-31i
-1.60926738e+01	-7.36469354e-30-1.58695233e-30i
-1.60300564e+01	3.91073011e-30+6.06219153e-30i
-1.59674389e+01	-5.95692281e-30+2.41546654e-30i
-1.59048215e+01	1.10769710e-29-7.98166739e-30i
-1.58422041e+01	4.52977736e-30+3.78105368e-30i
-1.57795867e+01	2.17696412e-29+6.09596762e-29i
-1.57169693e+01	-9.63046495e-30-5.15046502e-30i
-1.56543519e+01	-1.06057856e-28+5.56761957e-29i
-1.55917345e+01	-1.08646566e-28+4.80180057e-29i
-1.55291171e+01	9.25313139e-29+4.91880181e-29i
-1.54664997e+01	-1.15333235e-28-3.14745496e-29i
-1.54038823e+01	-6.33530481e-29-1.73459621e-28i
-1.53412649e+01	-1.32907503e-28-5.11677353e-28i
-1.52786475e+01	3.54625142e-30-1.76030993e-28i
-1.52160301e+01	-4.42840123e-28+3.52417901e-28i
-1.51534126e+01	-1.18793380e-27-5.96092244e-28i
-1.50907952e+01	5.73285490e-28-6.70001824e-28i
-1.50281778e+01	-3.37989553e-28-1.76469123e-28i
-1.49655604e+01	-1.77982140e-27+4.29407763e-28i
-1.49029430e+01	-1.26810331e-27-2.06463866e-27i
-1.48403256e+01	1.10496750e-27+7.33310691e-28i
-1.47777082e+01	6.73696608e-27-3.11432966e-27i
-1.47150908e+01	5.39960944e-27+2.18479444e-27i
-1.46524734e+01	3.90021309e-27-1.05774781e-27i
-1.45898560e+01	-3.27095257e-27-1.67148154e-26i
-1.45272386e+01	8.15915129e-27+1.00072142e-26i
-1.44646212e+01	1.91865597e-27-1.28304744e-26i
-1.44020038e+01	-5.71947692e-26-1.26391241e-26i
-1.43393863e+01	6.45299032e-26+3.74896146e-27i
-1.42767689e+01	-7.00505646e-26-3.53831833e-26i
-1.42141515e+01	1.94672564e-26+1.02610340e-25i
-1.41515341e+01	9.40228007e-26-9.74689760e-26i
-1.40889167e+01	1.71895762e-25-3.92817683e-26i
-1.40262993e+01	2.02268629e-25-1.29335414e-25i
-1.39636819e+01	7.94961487e-26-1.50176663e-25i
-1.39010645e+01	-1.35549746e-25-5.63956554e-25i
-1.38384471e+01	7.61698499e-25-1.74478824e-25i
-1.37758297e+01	-7.27470001e-25-2.16007794e-25i
-1.37132123e+01	4.65253891e-25-4.79480821e-25i
-1.36505949e+01	-4.93182729e-25-2.56968399e-25i
-1.35879775e+01	2.62648593e-24-5.91033594e-25i
-1.35253601e+01	-2.07598993e-24+4.96325985e-24i
-1.34627426e+01	-4.99768165e-24+5.04175608e-25i
-1.34001252e+01	1.38241191e-23+3.43011512e-24i
-1.33375078e+01	2.14805440e-24-3.11019219e-25i
-1.32748904e+01	9.70020376e-24-1.16215290e-23i
-1.32122730e+01	4.22060591e-24+2.47857486e-24i
-1.31496556e+01	8.51173148e-24+4.28704964e-24i
-1.30870382e+01	-1.18037237e-23-3.32008857e-23i
-1.30244208e+01	-2.02884361e-23-9.13889352e-24i
-1.29618034e+01	-3.06580409e-23+2.32270105e-25i
-1.28991860e+01	-7.19421240e-24+1.84257010e-23i
-1.28365686e+01	1.25446007e-22+6.05308825e-23i
-1.27739512e+01	-6.10013665e-23-1.60008014e-22i
-1.27113338e+01	-9.92877467e-23-2.02722758e-22i
-1.26487163e+01	-3.79662634e-22+1.74950086e-22i
-1.25860989e+01	-2.14429647e-22-3.89832970e-22i
-1.25234815e+01	3.33502461e-22-1.58954046e-22i
-1.24608641e+01	-1.67377298e-22-3.40969685e-22i
-1.23982467e+01	6.36739299e-22-1.95485070e-22i
-1.23356293e+01	-7.84840389e-23+5.33595953e-22i
-1.22730119e+01	4.42289980e-22+5.98206161e-22i
-1.22103945e+01	5.39017784e-22-7.86337307e-22i
-1.21477771e+01	7.35388978e-22-2.03927538e-21i
-1.20851597e+01	-3.12940053e-21-3.46048146e-21i
-1.20225423e+01	-1.00789004e-20-3.16887446e-21i
-1.19599249e+01	-6.25986322e-21-5.33758991e-21i
-1.18973075e+01	-1.09236394e-20-2.92951973e-21i
-1.18346900e+01	1.69459598e-20+2.32108532e-21i
-1.17720726e+01	-8.43407635e-21-5.17247637e-21i
-1.17094552e+01	2.29359815e-20+7.83052431e-21i
-1.16468378e+01	-3.00706175e-20+4.24222576e-21i
-1.15842204e+01	-3.01355069e-20-4.04550502e-20i
-1.15216030e+01	1.52521671e-20-8.39353139e-21i
-1.14589856e+01	-1.43810661e-20-9.33470216e-20i
-1.13963682e+01	2.18565632e-19-3.42227586e-20i
-1.13337508e+01	-6.55411931e-20+6.05218120e-21i
-1.12711334e+01	-1.32118433e-20-3.21065058e-19i
-1.12085160e+01	1.68178082e-20+9.24582656e-20i
-1.11458986e+01	3.54567725e-19+7.78769528e-19i
-1.10832812e+01	-5.48406214e-19-3.87273921e-19i
-1.10206637e+01	8.84366671e-19+4.51343995e-20i
-1.09580463e+01	1.49293958e-18-9.12005156e-19i
-1.08954289e+01	-6.29433266e-19-8.41424964e-19i
-1.08328115e+01	-2.00258170e-18+5.53154232e-19i
-1.07701941e+01	6.09556583e-18-2.90410746e-18i
-1.07075767e+01	2.10509310e-18+3.26302869e-19i
-1.06449593e+01	-7.25808222e-18-7.52988260e-18i
-1.05823419e+01	-4.06165686e-18-1.23491798e-18i
-1.05197245e+01	3.95187607e-18-8.12025074e-18i
-1.04571071e+01	2.63109487e-19-1.24098173e-17i
-1.03944897e+01	-2.36850190e-17+9.88688843e-18i
-1.03318723e+01	-1.88101821e-17-3.75751106e-17i
-1.02692549e+01	-7.90933676e-19-6.28871208e-18i
-1.02066374e+01	-3.81596431e-17+8.90581592e-18i
-1.01440200e+01	6.67779799e-17+5.46306081e-18i
-1.00814026e+01	-5.30973193e-17-1.41155901e-16i
-1.00187852e+01	-5.82152963e-17-1.89172431e-16i
-9.95616781e+00	1.24963525e-16-2.28258954e-17i
-9.89355041e+00	-1.40899747e-16+2.49878725e-16i
-9.83093300e+00	2.43665686e-16+8.06111646e-17i
-9.76831559e+00	-4.73378047e-16-3.33604283e-16i
-9.70569818e+00	3.79161254e-16-5.25199236e-16i
-9.64308078e+00	-4.90128890e-17+4.25615065e-16i
-9.58046337e+00	4.18168892e-16+1.48020194e-15i
-9.51784596e+00	8.23173310e-16+5.01426514e-16i
-9.45522855e+00	1.11174694e-15+1.45324486e-15i
-9.39261115e+00	1.22569641e-15-1.48139694e-16i
-9.32999374e+00	-4.57695335e-15-2.51299029e-15i
-9.26737633e+00	3.51260202e-15+2.89559114e-15i
-9.20475892e+00	-1.72762587e-15-3.13915231e-15i
-9.14214152e+00	5.87953199e-15+3.98694452e-15i
-9.07952411e+00	-5.15071729e-15-1.72558505e-14i
-9.01690670e+00	1.30375254e-14-4.59490022e-15i
-8.95428929e+00	-7.09349074e-15+8.72115167e-15i
-8.89167188e+00	-4.88748777e-14-8.48866138e-15i
-8.82905448e+00	4.62614827e-15+1.08784239e-14i
-8.76643707e+00	-6.08442379e-14-5.81755679e-14i
-8.70381966e+00	-1.17137367e-13-1.30062800e-13i
-8.64120225e+00	-1.23177880e-13+1.33275569e-13i
-8.57858485e+00	8.62704580e-15+1.09764730e-13i
-8.51596744e+00	1.35921179e-14+5.88769998e-14i
-8.45335003e+00	-1.79680662e-14+2.98444806e-13i
-8.39073262e+00	-4.66864149e-13+4.60488836e-14i
-8.32811522e+00	-3.07705301e-13-3.12030636e-13i
-8.26549781e+00	-6.35927595e-13-6.87778630e-13i
-8.20288040e+00	-5.53980060e-13+9.90918938e-13i
-8.14026299e+00	7.45998497e-13-9.81605566e-13i
-8.07764559e+00	-6.02839179e-13-1.32220431e-12i
-8.01502818e+00	-1.22425875e-12-4.86369606e-13i
-7.95241077e+00	2.83153776e-12-3.66348521e-12i
-7.88979336e+00	-8.45221784e-12+1.23236270e-12i
-7.82717595e+00	-1.09112025e-11+2.79594728e-12i
-7.76455855e+00	4.91746822e-12-7.95277184e-12i
-7.70194114e+00	-1.90444725e-12-1.82994583e-12i
-7.63932373e+00	1.64663201e-11-7.73502555e-12i
-7.57670632e+00	-1.01254821e-11-5.41309402e-11i
-7.51408892e+00	-3.05277768e-11+2.58545401e-11i
-7.45147151e+00	9.42328481e-12-7.72782509e-11i
-7.38885410e+00	1.08989916e-10-3.52370650e-11i
-7.32623669e+00	5.39545491e-11+7.44295864e-11i
-7.26361929e+00	4.40280183e-12-1.45903570e-10i
-7.20100188e+00	3.21430298e-11-4.71625811e-10i
-7.13838447e+00	2.29664710e-10-8.10599339e-11i
-7.07576706e+00	-9.42182551e-11+1.59305740e-10i
-7.01314966e+00	-7.32691311e-10-9.81692334e-10i
-6.95053225e+00	1.08492129e-09-1.27106746e-10i
-6.88791484e+00	-3.04034718e-10+3.20461111e-10i
-6.82529743e+00	-8.13855660e-10-2.95109648e-11i
-6.76268003e+00	-2.24515997e-09+6.86107218e-11i
-6.70006262e+00	1.55523532e-09-3.53005069e-10i
-6.63744521e+00	-2.51900615e-09-1.08515058e-10i
-6.57482780e+00	-2.14711867e-09-5.44918271e-09i
-6.51221039e+00	1.60076625e-09-1.37022407e-09i
-6.44959299e+00	-9.10664828e-09-3.52802973e-09i
-6.38697558e+00	-8.12241385e-09-1.20533456e-08i
-6.32435817e+00	1.79124636e-08-1.07476770e-08i
-6.26174076e+00	-1.61109667e-08-1.48596266e-08i
-6.19912336e+00	-4.44428615e-08+1.00444909e-09i
-6.13650595e+00	5.47210758e-08-8.59842336e-08i
-6.07388854e+00	-8.39140259e-08+7.01411652e-08i
-6.01127113e+00	4.46535434e-08+1.32754922e-08i
-5.94865373e+00	-7.87168601e-08+9.19641757e-08i
-5.88603632e+00	-1.21089497e-07+1.06558175e-07i
-5.82341891e+00	-2.07866592e-07-3.40749163e-07i
-5.76080150e+00	2.84528276e-07-1.19343870e-07i
-5.69818410e+00	-9.35128989e-07+1.76601705e-07i
-5.63556669e+00	-8.72720048e-07-3.36143408e-07i
-5.57294928e+00	6.69139520e-07-6.57352374e-07i
-5.51033187e+00	1.31457608e-06-8.56701420e-07i
-5.44771446e+00	-1.34237587e-06+1.49603330e-06i
-5.38509706e+00	-5.89419717e-06+9.16445378e-07i
-5.32247965e+00	-3.85655670e-06-4.48959161e-06i
-5.25986224e+00	8.67290362e-06-1.20738440e-06i
-5.19724483e+00	1.05283089e-07+1.39712390e-05i
-5.13462743e+00	-1.52890276e-05+3.16266537e-06i
-5.07201002e+00	-1.28090934e-06-2.50103944e-05i
-5.00939261e+00	1.85180082e-05-1.23718157e-05i
-4.94677520e+00	1.29875411e-05+2.98421462e-05i
-4.88415780e+00	-7.33438268e-05+4.07383677e-05i
-4.82154039e+00	-8.74231241e-05-1.09919790e-04i
-4.75892298e+00	1.26296662e-04-1.73505180e-04i
-4.69630557e+00	2.44338719e-04+2.44531306e-04i
-4.63368817e+00	-2.20041778e-04+3.88354871e-04i
-4.57107076e+00	-8.37849659e-04-5.05510305e-04i
-4.50845335e+00	7.94132384e-04-1.66336587e-03i
-4.44583594e+00	1.70584119e-03+8.46552744e-04i
-4.38321853e+00	-1.40160774e-03+2.14061951e-03i
-4.32060113e+00	-2.79682499e-03-1.89171218e-03i
-4.25798372e+00	2.52486241e-03-3.29416103e-03i
-4.19536631e+00	3.36167283e-03+3.34238371e-03i
-4.13274890e+00	-4.39838290e-03+3.48899066e-03i
-4.07013150e+00	-3.02667509e-03-5.82437260e-03i
-4.00751409e+00	7.37974028e-03-1.03496634e-03i
-3.94489668e+00	-2.58842986e-03+6.49340945e-03i
-3.88227927e+00	-3.03397497e-03-3.55779953e-03i
-3.81966187e+00	1.64169544e-03-1.15251245e-03i
-3.75704446e+00	6.62340943e-04+4.96031154e-04i
-3.69442705e+00	9.99114915e-05+5.31411076e-04i
-3.63180964e+00	-5.72814101e-04+5.21462718e-04i
-3.56919224e+00	-1.07056617e-03-6.21963041e-04i
-3.50657483e+00	5.77225098e-04-1.17949140e-03i
-3.44395742e+00	1.32368047e-03+4.55400414e-04i
-3.38134001e+00	-5.80755324e-04+1.36837445e-03i
-3.31872260e+00	-1.21776148e-03-4.84834002e-04i
-3.25610520e+00	2.36716170e-05-1.00431088e-03i
-3.19348779e+00	1.02571489e-03-2.00993285e-04i
-3.13087038e+00	2.28907601e-04+1.15773336e-03i
-3.06825297e+00	-6.81990044e-04+6.46942682e-04i
-3.00563557e+00	-6.47946549e-04-5.67613872e-04i
-2.94301816e+00	3.28347967e-04-3.69905945e-04i
-2.88040075e+00	3.31038748e-04+2.38487166e-04i
-2.81778334e+00	-1.02495761e-04+1.90006376e-04i
-2.75516594e+00	-1.58945385e-04-8.25343826e-05i
-2.69254853e+00	2.73116035e-05-1.27980049e-04i
-2.62993112e+00	8.91229981e-05+1.61582940e-05i
-2.56731371e+00	6.46530037e-06+5.96537917e-05i
-2.50469631e+00	-4.71541828e-05+1.43844171e-05i
-2.44207890e+00	-2.02406746e-05-3.63498501e-05i
-2.37946149e+00	2.61761654e-05-5.31556451e-06i
-2.31684408e+00	7.68504197e-06+1.64993955e-05i
-2.25422668e+00	-1.26289352e-05+3.25982324e-06i
-2.19160927e+00	1.92679949e-06-1.02819563e-05i
-2.12899186e+00	4.25424989e-06+4.46861357e-06i
-2.06637445e+00	-4.27288104e-06+6.02898013e-06i
-2.00375704e+00	1.53604487e-06-5.36864738e-06i
-1.94113964e+00	1.30765999e-06+1.60137747e-06i
-1.87852223e+00	-8.47147224e-07+2.11569178e-06i
-1.81590482e+00	-4.69103462e-07-2.26487360e-06i
-1.75328741e+00	3.71418529e-07-1.84568651e-08i
-1.69067001e+00	2.45672441e-07+2.13675389e-07i
-1.62805260e+00	-2.64395837e-07+3.93350533e-07i
-1.56543519e+00	-1.16278611e-07-3.32621351e-08i
-1.50281778e+00	-2.64582873e-07-2.89675639e-07i
-1.44020038e+00	2.80853799e-07+6.50938898e-08i
-1.37758297e+00	-9.86541091e-09+2.03433717e-07i
-1.31496556e+00	-1.35082740e-07+2.92160634e-08i
-1.25234815e+00	5.67127833e-09-1.27661637e-07i
-1.18973075e+00	8.48173822e-08-4.28375164e-09i
-1.12711334e+00	1.28059354e-08+4.31990981e-08i
-1.06449593e+00	-3.13518269e-08+2.16229630e-08i
-1.00187852e+00	-1.75730649e-08-1.43798311e-08i
-9.39261115e-01	1.85017600e-09-3.62019594e-08i
-8.76643707e-01	2.84172239e-08+1.12984640e-08i
-8.14026299e-01	-5.16939316e-09+2.11225225e-08i
-7.51408892e-01	-1.86345877e-08+2.12766096e-09i
-6.88791484e-01	1.43375245e-11-1.37362846e-08i
-6.26174076e-01	9.49303691e-09-1.10440023e-09i
-5.63556669e-01	1.50996415e-09+6.55408511e-09i
-5.00939261e-01	-7.02633077e-09+2.71666354e-09i
-4.38321853e-01	-2.36513490e-09-5.06208617e-09i
-3.75704446e-01	4.89511633e-09-2.00494510e-09i
-3.13087038e-01	1.68664562e-09+4.76495745e-09i
-2.50469631e-01	-4.05455786e-09+1.21732055e-09i
-1.87852223e-01	-1.28693573e-09-3.19075362e-09i
-1.25234815e-01	3.34832893e-09-1.53128805e-09i
-6.26174076e-02	4.15190323e-10+3.48867559e-09i
0.00000000e+00	-7.88081557e-09+9.65121557e-25i
6.26174076e-02	4.15190323e-10-3.48867559e-09i
1.25234815e-01	3.34832893e-09+1.53128805e-09i
1.87852223e-01	-1.28693573e-09+3.19075362e-09i
2.50469631e-01	-4.05455786e-09-1.21732055e-09i
3.13087038e-01	1.68664562e-09-4.76495745e-09i
3.75704446e-01	4.89511633e-09+2.00494510e-09i
4.38321853e-01	-2.36513490e-09+5.06208617e-09i
5.00939261e-01	-7.02633077e-09-2.71666354e-09i
5.63556669e-01	1.50996415e-09-6.55408511e-09i
6.26174076e-01	9.49303691e-09+1.10440023e-09i
6.88791484e-01	1.43375245e-11+1.37362846e-08i
7.51408892e-01	-1.86345877e-08-2.12766096e-09i
8.14026299e-01	-5.16939316e-09-2.11225225e-08i
8.76643707e-01	2.84172239e-08-1.12984640e-08i
9.39261115e-01	1.85017600e-09+3.62019594e-08i
1.00187852e+00	-1.75730649e-08+1.43798311e-08i
1.06449593e+00	-3.13518269e-08-2.16229630e-08i
1.12711334e+00	1.28059354e-08-4.31990981e-08i
1.18973075e+00	8.48173822e-08+4.28375164e-09i
1.25234815e+00	5.67127833e-09+1.27661637e-07i
1.31496556e+00	-1.35082740e-07-2.92160634e-08i
1.37758297e+00	-9.86541091e-09-2.03433717e-07i
1.44020038e+00	2.80853799e-07-6.50938898e-08i
1.50281778e+00	-2.64582873e-07+2.89675639e-07i
1.56543519e+00	-1.16278611e-07+3.32621351e-08i
1.62805260e+00	-2.64395837e-07-3.93350533e-07i
1.69067001e+00	2.45672441e-07-2.13675389e-07i
1.75328741e+00	3.71418529e-07+1.84568651e-08i
1.81590482e+00	-4.69103462e-07+2.26487360e-06i
1.87852223e+00	-8.47147224e-07-2.11569178e-06i
1.94113964e+00	1.30765999e-06-1.60137747e-06i
2.00375704e+00	1.53604487e-06+5.36864738e-06i
2.06637445e+00	-4.27288104e-06-6.02898013e-06i
2.12899186e+00	4.25424989e-06-4.46861357e-06i
2.19160927e+00	1.92679949e-06+1.02819563e-05i
2.25422668e+00	-1.26289352e-05-3.25982324e-06i
2.31684408e+00	7.68504197e-06-1.64993955e-05i
2.37946149e+00	2.61761654e-05+5.31556451e-06i
2.44207890e+00	-2.02406746e-05+3.63498501e-05i
2.50469631e+00	-4.71541828e-05-1.43844171e-05i
2.56731371e+00	6.46530037e-06-5.96537917e-05i
2.62993112e+00	8.91229981e-05-1.61582940e-05i
2.69254853e+00	2.73116035e-05+1.27980049e-04i
2.75516594e+00	-1.58945385e-04+8.25343826e-05i
2.81778334e+00	-1.02495761e-04-1.90006376e-04i
2.88040075e+00	3.31038748e-04-2.38487166e-04i
2.94301816e+00	3.28347967e-04+3.69905945e-04i
3.00563557e+00	-6.47946549e-04+5.67613872e-04i
3.06825297e+00	-6.81990044e-04-6.46942682e-04i
3.13087038e+00	2.28907601e-04-1.15773336e-03i
3.19348779e+00	1.02571489e-03+2.00993285e-04i
3.25610520e+00	2.36716170e-05+1.00431088e-03i
3.31872260e+00	-1.21776148e-03+4.84834002e-04i
3.38134001e+00	-5.80755324e-04-1.36837445e-03i
3.44395742e+00	1.32368047e-03-4.55400414e-04i
3.50657483e+00	5.77225098e-04+1.17949140e-03i
3.56919224e+00	-1.07056617e-03+6.21963041e-04i
3.63180964e+00	-5.72814101e-04-5.21462718e-04i
3.69442705e+00	9.99114915e-05-5.31411076e-04i
3.75704446e+00	6.62340943e-04-4.96031154e-04i
3.81966187e+00	1.64169544e-03+1.15251245e-03i
3.88227927e+00	-3.03397497e-03+3.55779953e-03i
3.94489668e+00	-2.58842986e-03-6.49340945e-03i
4.00751409e+00	7.37974028e-03+1.03496634e-03i
4.07013150e+00	-3.02667509e-03+5.82437260e-03i
4.13274890e+00	-4.39838290e-03-3.48899066e-03i
4.19536631e+00	3.36167283e-03-3.34238371e-03i
4.25798372e+00	2.52486241e-03+3.29416103e-03i
4.32060113e+00	-2.79682499e-03+1.89171218e-03i
4.38321853e+00	-1.40160774e-03-2.14061951e-03i
4.44583594e+00	1.70584119e-03-8.46552744e-04i
4.50845335e+00	7.94132384e-04+1.66336587e-03i
4.57107076e+00	-8.37849659e-04+5.05510305e-04i
4.63368817e+00	-2.20041778e-04-3.88354871e-04i
4.69630557e+00	2.44338719e-04-2.44531306e-04i
4.75892298e+00	1.26296662e-04+1.73505180e-04i
4.82154039e+00	-8.74231241e-05+1.09919790e-04i
4.88415780e+00	-7.33438268e-05-4.07383677e-05i
4.94677520e+00	1.29875411e-05-2.98421462e-05i
5.00939261e+00	1.85180082e-05+1.23718157e-05i
5.07201002e+00	-1.28090934e-06+2.50103944e-05i
5.13462743e+00	-1.52890276e-05-3.16266537e-06i
5.19724483e+00	1.05283089e-07-1.39712390e-05i
5.25986224e+00	8.67290362e-06+1.20738440e-06i
5.32247965e+00	-3.85655670e-06+4.48959161e-06i
5.38509706e+00	-5.89419717e-06-9.16445378e-07i
5.44771446e+00	-1.34237587e-06-1.49603330e-06i
5.51033187e+00	1.31457608e-06+8.56701420e-07i
5.57294928e+00	6.69139520e-07+6.57352374e-07i
5.63556669e+00	-8.72720048e-07+3.36143408e-07i
5.69818410e+00	-9.35128989e-07-1.76601705e-07i
5.76080150e+00	2.84528276e-07+1.19343870e-07i
5.82341891e+00	-2.07866592e-07+3.40749163e-07i
5.88603632e+00	-1.21089497e-07-1.06558175e-07i
5.94865373e+00	-7.87168601e-08-9.19641757e-08i
6.01127113e+00	4.46535434e-08-1.32754922e-08i
6.07388854e+00	-8.39140259e-08-7.01411652e-08i
6.13650595e+00	5.47210758e-08+8.59842336e-08i
6.19912336e+00	-4.44428615e-08-1.00444909e-09i
6.26174076e+00	-1.61109667e-08+1.48596266e-08i
6.32435817e+00	1.79124636e-08+1.07476770e-08i
6.38697558e+00	-8.12241385e-09+1.20533456e-08i
6.44959299e+00	-9.10664828e-09+3.52802973e-09i
6.51221039e+00	1.60076625e-09+1.37022407e-09i
6.57482780e+00	-2.14711867e-09+5.44918271e-09i
6.63744521e+00	-2.51900615e-09+1.08515058e-10i
6.70006262e+00	1.55523532e-09+3.53005069e-10i
6.76268003e+00	-2.24515997e-09-6.86107218e-11i
6.82529743e+00	-8.13855660e-10+2.95109648e-11i
6.88791484e+00	-3.04034718e-10-3.20461111e-10i
6.95053225e+00	1.08492129e-09+1.27106746e-10i
7.01314966e+00	-7.32691311e-10+9.81692334e-10i
7.07576706e+00	-9.42182551e-11-1.59305740e-10i
7.13838447e+00	2.29664710e-10+8.10599339e-11i
7.20100188e+00	3.21430298e-11+4.71625811e-10i
7.26361929e+00	4.40280183e-12+1.45903570e-10i
7.32623669e+00	5.39545491e-11-7.44295864e-11i
7.38885410e+00	1.08989916e-10+3.52370650e-11i
7.45147151e+00	9.42328481e-12+7.72782509e-11i
7.51408892e+00	-3.05277768e-11-2.58545401e-11i
7.57670632e+00	-1.01254821e-11+5.41309402e-11i
7.63932373e+00	1.64663201e-11+7.73502555e-12i
7.70194114e+00	-1.90444725e-12+1.82994583e-12i
7.76455855e+00	4.91746822e-12+7.95277184e-12i
7.82717595e+00	-1.09112025e-11-2.79594728e-12i
7.88979336e+00	-8.45221784e-12-1.23236270e-12i
7.95241077e+00	2.83153776e-12+3.66348521e-12i
8.01502818e+00	-1.22425875e-12+4.86369606e-13i
8.07764559e+00	-6.02839179e-13+1.32220431e-12i
8.14026299e+00	7.45998497e-13+9.81605566e-13i
8.20288040e+00	-5.53980060e-13-9.90918938e-13i
8.26549781e+00	-6.35927595e-13+6.87778630e-13i
8.32811522e+00	-3.07705301e-13+3.12030636e-13i
8.39073262e+00	-4.66864149e-13-4.60488836e-14i
8.45335003e+00	-1.79680662e-14-2.98444806e-13i
8.51596744e+00	1.35921179e-14-5.88769998e-14i
8.57858485e+00	8.62704580e-15-1.09764730e-13i
8.64120225e+00	-1.23177880e-13-1.33275569e-13i
8.70381966e+00	-1.17137367e-13+1.30062800e-13i
8.76643707e+00	-6.08442379e-14+5.81755679e-14i
8.82905448e+00	4.62614827e-15-1.08784239e-14i
8.89167188e+00	-4.88748777e-14+8.48866138e-15i
8.95428929e+00	-7.09349074e-15-8.72115167e-15i
9.01690670e+00	1.30375254e-14+4.59490022e-15i
9.07952411e+00	-5.15071729e-15+1.72558505e-14i
9.14214152e+00	5.87953199e-15-3.98694452e-15i
9.20475892e+00	-1.72762587e-15+3.13915231e-15i
9.26737633e+00	3.51260202e-15-2.89559114e-15i
9.32999374e+00	-4.57695335e-15+2.51299029e-15i
9.39261115e+00	1.22569641e-15+1.48139694e-16i
9.45522855e+00	1.11174694e-15-1.45324486e-15i
9.51784596e+00	8.23173310e-16-5.01426514e-16i
9.58046337e+00	4.18168892e-16-1.48020194e-15i
9.64308078e+00	-4.90128890e-17-4.25615065e-16i
9.70569818e+00	3.79161254e-16+5.25199236e-16i
9.76831559e+00	-4.73378047e-16+3.33604283e-16i
9.83093300e+00	2.43665686e-16-8.06111646e-17i
9.89355041e+00	-1.40899747e-16-2.49878725e-16i
9.95616781e+00	1.24963525e-16+2.28258954e-17i
1.00187852e+01	-5.82152963e-17+1.89172431e-16i
1.00814026e+01	-5.30973193e-17+1.41155901e-16i
1.01440200e+01	6.67779799e-17-5.46306081e-18i
1.02066374e+01	-3.81596431e-17-8.90581592e-18i
1.02692549e+01	-7.90933676e-19+6.28871208e-18i
1.03318723e+01	-1.88101821e-17+3.75751106e-17i
1.03944897e+01	-2.36850190e-17-9.88688843e-18i
1.04571071e+01	2.63109487e-19+1.24098173e-17i
1.05197245e+01	3.95187607e-18+8.12025074e-18i
1.05823419e+01	-4.06165686e-18+1.23491798e-18i
1.06449593e+01	-7.25808222e-18+7.52988260e-18i
1.07075767e+01	2.10509310e-18-3.26302869e-19i
1.07701941e+01	6.09556583e-18+2.90410746e-18i
1.08328115e+01	-2.00258170e-18-5.53154232e-19i
1.08954289e+01	-6.29433266e-19+8.41424964e-19i
1.09580463e+01	1.49293958e-18+9.12005156e-19i
1.10206637e+01	8.84366671e-19-4.51343995e-20i
1.10832812e+01	-5.48406214e-19+3.87273921e-19i
1.11458986e+01	3.54567725e-19-7.78769528e-19i
1.12085160e+01	1.68178082e-20-9.24582656e-20i
1.12711334e+01	-1.32118433e-20+3.21065058e-19i
1.13337508e+01	-6.55411931e-20-6.05218120e-21i
1.13963682e+01	2.18565632e-19+3.42227586e-20i
1.14589856e+01	-1.43810661e-20+9.33470216e-20i
1.15216030e+01	1.52521671e-20+8.39353139e-21i
1.15842204e+01	-3.01355069e-20+4.04550502e-20i
1.16468378e+01	-3.00706175e-20-4.24222576e-21i
1.17094552e+01	2.29359815e-20-7.83052431e-21i
1.17720726e+01	-8.43407635e-21+5.17247637e-21i
1.18346900e+01	1.69459598e-20-2.32108532e-21i
1.18973075e+01	-1.09236394e-20+2.92951973e-21i
1.19599249e+01	-6.25986322e-21+5.33758991e-21i
1.20225423e+01	-1.00789004e-20+3.16887446e-21i
1.20851597e+01	-3.12940053e-21+3.46048146e-21i
1.21477771e+01	7.35388978e-22+2.03927538e-21i
1.22103945e+01	5.39017784e-22+7.86337307e-22i
1.22730119e+01	4.42289980e-22-5.98206161e-22i
1.23356293e+01	-7.84840389e-23-5.33595953e-22i
1.23982467e+01	6.36739299e-22+1.95485070e-22i
1.24608641e+01	-1.67377298e-22+3.40969685e-22i
1.25234815e+01	3.33502461e-22+1.58954046e-22i
1.25860989e+01	-2.14429647e-22+3.89832970e-22i
1.26487163e+01	-3.79662634e-22-1.74950086e-22i
1.27113338e+01	-9.92877467e-23+2.02722758e-22i
1.27739512e+01	-6.10013665e-23+1.60008014e-22i
1.28365686e+01	1.25446007e-22-6.05308825e-23i
1.28991860e+01	-7.19421240e-24-1.84257010e-23i
1.29618034e+01	-3.06580409e-23-2.32270105e-25i
1.30244208e+01	-2.02884361e-23+9.13889352e-24i
1.30870382e+01	-1.18037237e-23+3.32008857e-23i
1.31496556e+01	8.51173148e-24-4.28704964e-24i
1.32122730e+01	4.22060591e-24-2.47857486e-24i
1.32748904e+01	9.70020376e-24+1.16215290e-23i
1.33375078e+01	2.14805440e-24+3.11019219e-25i
1.34001252e+01	1.38241191e-23-3.43011512e-24i
1.34627426e+01	-4.99768165e-24-5.04175608e-25i
1.35253601e+01	-2.07598993e-24-4.96325985e-24i
1.35879775e+01	2.62648593e-24+5.91033594e-25i
1.36505949e+01	-4.93182729e-25+2.56968399e-25i
1.37132123e+01	4.65253891e-25+4.79480821e-25i
1.37758297e+01	-7.27470001e-25+2.16007794e-25i
1.38384471e+01	7.61698499e-25+1.74478824e-25i
1.39010645e+01	-1.35549746e-25+5.63956554e-25i
1.39636819e+01	7.94961487e-26+1.50176663e-25i
1.40262993e+01	2.02268629e-25+1.29335414e-25i
1.40889167e+01	1.71895762e-25+3.92817683e-26i
1.41515341e+01	9.40228007e-26+9.74689760e-26i
1.42141515e+01	1.94672564e-26-1.02610340e-25i
1.42767689e+01	-7.00505646e-26+3.53831833e-26i
1.43393863e+01	6.45299032e-26-3.74896146e-27i
1.44020038e+01	-5.71947692e-26+1.26391241e-26i
1.44646212e+01	1.91865597e-27+1.28304744e-26i
1.45272386e+01	8.15915129e-27-1.00072142e-26i
1.45898560e+01	-3.27095257e-27+1.67148154e-26i
1.46524734e+01	3.90021309e-27+1.05774781e-27i
1.47150908e+01	5.39960944e-27-2.18479444e-27i
1.47777082e+01	6.73696608e-27+3.11432966e-27i
1.48403256e+01	1.10496750e-27-7.33310691e-28i
1.49029430e+01	-1.26810331e-27+2.06463866e-27i
1.49655604e+01	-1.77982140e-27-4.29407763e-28i
1.50281778e+01	-3.37989553e-28+1.76469123e-28i
1.50907952e+01	5.73285490e-28+6.70001824e-28i
1.51534126e+01	-1.18793380e-27+5.96092244e-28i
1.52160301e+01	-4.42840123e-28-3.52417901e-28i
1.52786475e+01	3.54625142e-30+1.76030993e-28i
1.53412649e+01	-1.32907503e-28+5.11677353e-28i
1.54038823e+01	-6.33530481e-29+1.73459621e-28i
1.54664997e+01	-1.15333235e-28+3.14745496e-29i
1.55291171e+01	9.25313139e-29-4.91880181e-29i
1.55917345e+01	-1.08646566e-28-4.80180057e-29i
1.56543519e+01	-1.06057856e-28-5.56761957e-29i
1.57169693e+01	-9.63046495e-30+5.15046502e-30i
1.57795867e+01	2.17696412e-29-6.09596762e-29i
1.58422041e+01	4.52977736e-30-3.78105368e-30i
1.59048215e+01	1.10769710e-29+7.98166739e-30i
1.59674389e+01	-5.95692281e-30-2.41546654e-30i
1.60300564e+01	3.91073011e-30-6.06219153e-30i
1.60926738e+01	-7.36469354e-30+1.58695233e-30i
1.61552912e+01	5.57776440e-30+3.27850510e-31i
1.62179086e+01	-1.70382249e-30+2.69563861e-30i
1.62805260e+01	-1.62638907e-31-1.73186422e-30i
1.63431434e+01	-5.19382899e-31-1.97221281e-30i
1.64057608e+01	1.80287498e-32+2.09388104e-30i
1.64683782e+01	-2.92061227e-32+5.41240673e-31i
1.65309956e+01	1.00950841e-31+1.69980468e-31i
1.65936130e+01	-1.56598430e-31-5.66454064e-32i
1.66562304e+01	-3.37965681e-31+4.94067344e-31i
1.67188478e+01	-1.13292890e-31-4.54517553e-32i
1.67814652e+01	2.11412580e-31-5.18587634e-32i
1.68440827e+01	-3.81601554e-32+1.20547787e-31i
1.69067001e+01	5.77573892e-32-9.70012166e-32i
1.69693175e+01	4.43618208e-32+3.89420382e-32i
1.70319349e+01	-8.57119751e-32-2.81097201e-32i
1.70945523e+01	1.27272723e-32-2.10120574e-32i
1.71571697e+01	-4.77214792e-32+4.26307682e-32i
1.72197871e+01	1.54360388e-32+1.31279628e-33i
1.72824045e+01	1.82054298e-33-1.22436162e-32i
1.73450219e+01	2.23898643e-35+2.28967807e-35i
1.74076393e+01	3.15810894e-33+1.29986140e-32i
1.74702567e+01	-1.04660290e-33+2.48616843e-34i
1.75328741e+01	7.09196466e-33+9.04586790e-34i
1.75954915e+01	-3.47330842e-33+7.03463430e-34i
1.76581090e+01	-3.65155888e-34-1.77672816e-33i
1.77207264e+01	-1.22534195e-34+3.42952873e-33i
1.77833438e+01	-5.89109111e-34+3.09783469e-34i
1.78459612e+01	-2.20145739e-33-1.35755753e-34i
1.79085786e+01	-4.53211656e-34-7.15470909e-34i
1.79711960e+01	6.52384112e-34-4.82771917e-34i
1.80338134e+01	9.55656512e-35+2.53341397e-35i
1.80964308e+01	1.56154461e-34-3.30353958e-34i
1.81590482e+01	1.70446889e-34-1.22909328e-34i
1.82216656e+01	8.83068778e-35-5.34335974e-35i
1.82842830e+01	-9.95423440e-35+1.41655539e-34i
1.83469004e+01	-9.32565406e-35-9.09203915e-35i
1.84095178e+01	2.88789785e-37+7.91197138e-35i
1.84721353e+01	4.32684093e-35+4.83702530e-35i
1.85347527e+01	-2.03383227e-36+4.68657106e-36i
1.85973701e+01	3.13936138e-36+3.04031775e-35i
1.86599875e+01	-1.36636902e-35+2.47245439e-35i
1.87226049e+01	-2.31694170e-35-1.18503451e-35i
1.87852223e+01	-1.24631336e-37+8.15286776e-37i
1.88478397e+01	-4.79455485e-36-2.24493517e-36i
1.89104571e+01	-3.14710165e-36+2.44617570e-38i
1.89730745e+01	-1.59863963e-36+7.07046345e-36i
1.90356919e+01	1.43133934e-36+3.42948570e-36i
1.90983093e+01	2.78995780e-37+1.56091657e-37i
1.91609267e+01	-1.59894465e-36+1.55082317e-36i
1.92235441e+01	5.65175750e-37+2.00556966e-36i
1.92861616e+01	6.09941984e-37-3.71134221e-37i
1.93487790e+01	-4.95285728e-37-4.69339824e-37i
1.94113964e+01	1.10972974e-37-1.45207040e-37i
1.94740138e+01	-3.79019822e-38+7.14565349e-37i
1.95366312e+01	-1.82737286e-37+3.25951872e-38i
1.95992486e+01	-2.50012316e-38+1.19548079e-37i
1.96618660e+01	-1.90852578e-37+1.36261232e-37i
1.97244834e+01	-6.04353202e-38-7.85201105e-38i
1.97871008e+01	5.07653449e-38-6.41798718e-38i
1.98497182e+01	-1.94517841e-38-1.94532406e-38i
1.99123356e+01	3.34774789e-39-2.20622929e-38i
1.99749530e+01	5.71504669e-39-1.22871182e-39i
2.00375704e+01	2.07033180e-38+2.98395612e-38i
2.01001879e+01	-2.13303625e-38+8.78584807e-39i
2.01628053e+01	-6.52744067e-39-1.27842039e-38i
2.02254227e+01	3.65866858e-39+3.15210565e-39i
2.02880401e+01	-1.07563068e-40-7.09832599e-39i
2.03506575e+01	2.51195111e-39-8.47396618e-40i
2.04132749e+01	3.31692157e-39+1.50946328e-39i
2.04758923e+01	1.65359084e-39-1.72992752e-39i
2.05385097e+01	-1.04717074e-39+9.85129660e-40i
2.06011271e+01	7.37070404e-40-3.92703050e-40i
2.06637445e+01	-6.18663943e-40+1.00569525e-40i
2.07263619e+01	-6.12177829e-40-5.02691505e-40i
2.07889793e+01	7.99116314e-41-1.17053867e-40i
2.08515967e+01	-1.43970582e-40+1.57979224e-40i
2.09142142e+01	1.23621769e-40+1.38305157e-40i
2.09768316e+01	5.35861186e-41-7.97512924e-41i
2.10394490e+01	1.12129832e-40+9.15443022e-42i
2.11020664e+01	3.08584031e-41-2.14472675e-41i
2.11646838e+01	3.65645272e-41+1.57006068e-41i
2.12273012e+01	-4.22305629e-44+2.13542779e-41i
2.12899186e+01	1.75235155e-41+8.00975096e-42i
2.13525360e+01	3.55715762e-41+3.03291060e-41i
2.14151534e+01	-2.50241726e-42-7.34461354e-42i
2.14777708e+01	2.02123688e-41-7.66859338e-42i
2.15403882e+01	-1.17203854e-42+6.04615315e-42i
2.16030056e+01	1.96623127e-42-5.04302410e-42i
2.16656230e+01	5.78647694e-42+4.10340145e-43i
2.17282405e+01	1.76693730e-42-4.77520565e-42i
2.17908579e+01	4.29537305e-42-2.51081608e-43i
2.18534753e+01	-1.75432405e-42+1.83717965e-42i
2.19160927e+01	-1.91707471e-42+3.59039008e-43i
2.19787101e+01	3.12095009e-43-5.63265099e-43i
2.20413275e+01	8.38406064e-43-3.74228524e-43i
2.21039449e+01	-1.70146102e-43-6.44602482e-43i
2.21665623e+01	5.19937066e-43+1.91472655e-43i
2.22291797e+01	-2.68399254e-43+1.23692706e-43i
2.22917971e+01	-1.56578772e-43+1.55345268e-43i
2.23544145e+01	-1.29430568e-43+1.34221373e-43i
2.24170319e+01	8.79237853e-44-1.24460545e-43i
2.24796493e+01	3.62243228e-44+3.48039114e-44i
2.25422668e+01	-1.04107943e-43+7.93560133e-45i
2.26048842e+01	3.96006557e-44+2.64220701e-44i
2.26675016e+01	1.57895678e-44-5.99567758e-44i
2.27301190e+01	2.62805809e-45+9.37142406e-45i
2.27927364e+01	-6.15998769e-46-2.77630078e-45i
2.28553538e+01	-5.33716474e-46+7.51541621e-45i
2.29179712e+01	3.39453772e-45+8.72682384e-45i
2.29805886e+01	3.47236669e-45-7.03850651e-46i
2.30432060e+01	6.01806879e-46-7.74849829e-45i
2.31058234e+01	-2.42163817e-45+6.20121292e-47i
2.31684408e+01	4.80683424e-46-1.81322311e-45i
2.32310582e+01	1.22807921e-45-2.20265326e-45i
2.32936756e+01	-1.30940558e-45-1.17227536e-46i
2.33562930e+01	1.15852200e-46-5.40453838e-46i
2.34189105e+01	4.50336871e-46-8.16758249e-47i
2.34815279e+01	7.17155563e-46+4.75360314e-46i
2.35441453e+01	-2.74445604e-46-1.68513608e-46i
2.36067627e+01	-6.98969596e-47-2.04016337e-46i
2.36693801e+01	-1.70524103e-46-1.92996816e-46i
2.37319975e+01	-1.01076227e-47-1.88686527e-46i
2.37946149e+01	-2.17980341e-47+6.43525288e-47i
2.38572323e+01	8.82495758e-47+6.07421780e-47i
2.39198497e+01	6.36997548e-48+3.43365255e-47i
2.39824671e+01	-7.42108794e-47-2.77774260e-47i
2.40450845e+01	-3.60362702e-47-2.23886537e-47i
2.41077019e+01	-3.62077899e-49+2.90273386e-47i
2.41703193e+01	-3.58485778e-48+1.30643359e-48i
2.42329368e+01	-1.04690234e-47-3.41190269e-48i
2.42955542e+01	-4.10235138e-48+9.45532334e-49i
2.43581716e+01	-4.82784029e-48-6.45307156e-48i
2.44207890e+01	-1.23541159e-48+1.50828343e-49i
2.44834064e+01	3.11432057e-49-3.05778176e-49i
2.45460238e+01	8.29579837e-49+4.08007255e-49i
2.46086412e+01	1.12280270e-48-2.42222689e-48i
2.46712586e+01	-1.46128936e-48-1.75761236e-48i
2.47338760e+01	-4.79106633e-49-2.17359502e-49i
2.47964934e+01	6.12125663e-50-9.39920329e-49i
2.48591108e+01	-5.91189891e-49+1.21344936e-49i
2.49217282e+01	-4.64822099e-49+2.90194745e-49i
2.49843456e+01	-1.20857785e-49-7.44984735e-50i
2.50469631e+01	2.38148581e-50-1.08500539e-49i
2.51095805e+01	3.24453661e-49+1.75113047e-49i
2.51721979e+01	6.98741834e-52-4.32204825e-50i
2.52348153e+01	1.27334549e-49-5.38800891e-50i
2.52974327e+01	-5.00812285e-50+9.64072558e-50i
2.53600501e+01	-1.37152245e-51-5.62961526e-50i
2.54226675e+01	-2.58208031e-51-2.34338060e-52i
2.54852849e+01	1.14868429e-50+2.56643098e-51i
2.55479023e+01	-1.30186932e-50+3.48396142e-51i
2.56105197e+01	9.47173447e-51+4.10775020e-51i
2.56731371e+01	3.89289513e-51+6.84004978e-51i
2.57357545e+01	4.59820515e-51+7.27163664e-51i
2.57983719e+01	9.80242693e-52-4.56827545e-52i
2.58609894e+01	1.97994549e-52+3.66991428e-51i
2.59236068e+01	2.40460357e-51-1.07321407e-51i
2.59862242e+01	-1.90701987e-51+1.05148774e-51i
2.60488416e+01	-7.95643956e-52+2.40042407e-52i
2.61114590e+01	6.75786848e-52+3.04009018e-52i
2.61740764e+01	1.89540302e-51-1.94352275e-52i
2.62366938e+01	-7.73831755e-52-2.86600405e-52i
2.62993112e+01	8.35570477e-52+1.96057861e-52i
2.63619286e+01	-3.72049151e-52+2.43350794e-52i
2.64245460e+01	5.34290995e-53+3.30279374e-52i
2.64871634e+01	-5.14322777e-53+1.19294384e-52i
2.65497808e+01	-9.99996627e-53+1.84614365e-52i
2.66123982e+01	-1.02667319e-52-1.01447364e-52i
2.66750157e+01	4.19158663e-53-1.51706484e-54i
2.67376331e+01	-4.30914761e-53-3.88499011e-53i
2.68002505e+01	6.12155648e-54+1.39053696e-53i
2.68628679e+01	-2.25680643e-53-3.92171692e-55i
2.69254853e+01	-1.80293354e-54-1.38403895e-53i
2.69881027e+01	1.36540694e-53-1.31152032e-53i
2.70507201e+01	5.25795599e-56-8.22086712e-54i
2.71133375e+01	-4.94614406e-54+2.43943252e-54i
2.71759549e+01	-8.88580502e-55-1.15027214e-53i
2.72385723e+01	3.36809867e-54+4.20191498e-54i
2.73011897e+01	-3.67133175e-55-2.85554211e-54i
2.73638071e+01	4.87109030e-55-7.76816913e-55i
2.74264245e+01	5.10113818e-56+9.21116194e-55i
2.74890420e+01	-4.41339633e-55+6.60577184e-55i
2.75516594e+01	-3.98666690e-55+7.52236941e-55i
2.76142768e+01	4.00533601e-55-7.42207553e-55i
2.76768942e+01	4.40608868e-55-2.13048034e-55i
2.77395116e+01	3.25923700e-55+1.65503339e-56i
2.78021290e+01	9.10680990e-56-1.02547159e-55i
2.78647464e+01	-1.98107095e-55-6.55199439e-56i
2.79273638e+01	3.56204812e-56+5.80255553e-56i
2.79899812e+01	4.00545306e-56+1.48033839e-56i
2.80525986e+01	-4.55608268e-56+1.27609628e-55i
2.81152160e+01	6.95139425e-56-6.30269544e-56i
2.81778334e+01	9.20068999e-58-7.48067288e-57i
2.82404508e+01	2.53567714e-56-8.56598856e-57i
2.83030683e+01	2.87646277e-58+2.75008142e-56i
2.83656857e+01	8.75972881e-57+9.94557642e-57i
2.84283031e+01	1.14783844e-56+7.33027935e-58i
2.84909205e+01	-7.15789985e-57+4.25297676e-57i
2.85535379e+01	6.19573871e-58+7.15168913e-58i
2.86161553e+01	7.05440991e-58+4.59305221e-57i
2.86787727e+01	5.92671692e-59-5.90369978e-58i
2.87413901e+01	1.84127029e-57+7.37837322e-58i
2.88040075e+01	-4.27421672e-58+1.68640821e-57i
2.88666249e+01	-2.75464816e-58-8.17676784e-58i
2.89292423e+01	3.79670465e-58-1.70253921e-59i
2.89918597e+01	2.28370357e-58+5.72624568e-58i
2.90544771e+01	2.17346398e-58+5.22720708e-58i
2.91170946e+01	1.56420977e-58-1.38343476e-58i
2.91797120e+01	1.40981243e-58+1.37738690e-58i
2.92423294e+01	8.33408297e-59-1.93485182e-58i
2.93049468e+01	-1.18641795e-58+1.08407864e-58i
2.93675642e+01	-5.82704429e-59+1.57747937e-58i
2.94301816e+01	-3.24981301e-59+9.41702242e-59i
2.94927990e+01	8.70318374e-59+8.85714771e-60i
2.95554164e+01	2.25394585e-59+4.62683436e-59i
2.96180338e+01	3.32627071e-61+1.61498499e-59i
2.96806512e+01	2.54615527e-59+1.77010918e-59i
2.97432686e+01	-2.52796588e-60+1.19260452e-59i
2.98058860e+01	1.99189771e-60-1.18870155e-59i
2.98685034e+01	-8.20420980e-60+2.18517947e-61i
2.99311209e+01	-3.26509078e-60-2.70107234e-60i
2.99937383e+01	-6.35332399e-61+8.37052955e-61i
3.00563557e+01	-8.76650643e-61+1.52960274e-60i
3.01189731e+01	3.22008259e-63+1.29373119e-61i
3.01815905e+01	-3.12455750e-61-1.02976571e-61i
3.02442079e+01	-8.38092306e-61-9.08201351e-61i
3.03068253e+01	4.29544994e-61-4.36909448e-61i
3.03694427e+01	5.24051407e-61-2.96103680e-61i
3.04320601e+01	3.80013373e-61-3.68662661e-62i
3.04946775e+01	-7.33836419e-62+1.37124682e-61i
3.05572949e+01	3.79288019e-62-1.60830875e-61i
3.06199123e+01	-1.39775561e-61-7.74460919e-62i
3.06825297e+01	7.18527103e-62-4.14584520e-62i
3.07451472e+01	3.15975732e-63-1.76001833e-62i
3.08077646e+01	-4.65106084e-62-4.14801406e-62i
3.08703820e+01	-1.45526558e-62-5.21300106e-62i
3.09329994e+01	3.58084604e-63-1.73014462e-62i
3.09956168e+01	1.32685979e-62+1.89613179e-62i
3.10582342e+01	1.64431683e-62+1.64776058e-62i
3.11208516e+01	-7.86653786e-63+3.62321473e-63i
3.11834690e+01	-9.53889021e-63+3.96541054e-63i
3.12460864e+01	-1.44416167e-63-5.31200684e-63i
3.13087038e+01	4.74200895e-63+8.23584070e-64i
3.13713212e+01	1.98356926e-63-2.18321419e-63i
3.14339386e+01	3.28471799e-64+1.76154808e-63i
3.14965560e+01	4.66329217e-63+1.93696095e-63i
3.15591735e+01	1.99327216e-63+2.86308060e-64i
3.16217909e+01	1.00951810e-63+1.98667805e-64i
3.16844083e+01	-2.14464897e-64+1.11962513e-63i
3.17470257e+01	3.27260251e-64-5.52378757e-64i
3.18096431e+01	3.20406612e-64-1.15626715e-64i
3.18722605e+01	4.59709548e-65-2.71376467e-64i
3.19348779e+01	-3.08596439e-64-7.81090239e-65i
3.19974953e+01	1.78658588e-64+1.77773030e-64i
3.20601127e+01	-2.18811835e-65-5.48280897e-65i
3.21227301e+01	-5.79224058e-65+2.74951027e-65i
3.21853475e+01	6.19542921e-65+2.19182134e-65i
3.22479649e+01	3.05772002e-65+1.73786201e-65i
3.23105823e+01	1.82920998e-65-7.60151149e-66i
3.23731997e+01	1.53287632e-65+2.33882611e-65i
3.24358172e+01	-1.11313824e-65+3.30761667e-66i
3.24984346e+01	3.75703325e-66-7.82820540e-66i
3.25610520e+01	5.09263880e-66+1.02090156e-65i
3.26236694e+01	6.02364740e-66-5.46923495e-66i
3.26862868e+01	-1.07474851e-66+7.16832551e-66i
3.27489042e+01	6.16391393e-66-8.42471677e-67i
3.28115216e+01	-2.58888213e-66-6.73098025e-67i
3.28741390e+01	2.35413721e-66+2.22596841e-67i
3.29367564e+01	8.13799052e-67-2.04300880e-66i
3.29993738e+01	8.13914546e-67+1.00876941e-66i
3.30619912e+01	-3.31434179e-67-2.57385622e-67i
3.31246086e+01	-1.73901883e-67+4.79138768e-67i
3.31872260e+01	1.48628586e-67-3.67209112e-67i
3.32498435e+01	3.82643065e-67-3.39132142e-67i
3.33124609e+01	-2.30563414e-67-1.26064383e-67i
3.33750783e+01	1.03252727e-67-1.31073419e-67i
3.34376957e+01	-4.82344204e-68+6.53374498e-68i
3.35003131e+01	1.60460180e-67-3.03579299e-68i
3.35629305e+01	-2.60197896e-69+2.66445042e-68i
3.36255479e+01	-1.22432039e-67+3.17361870e-68i
3.36881653e+01	5.79422709e-69-1.96818622e-68i
3.37507827e+01	7.90499247e-70+1.10295834e-68i
3.38134001e+01	-1.06581440e-68+6.69579061e-69i
3.38760175e+01	1.69033695e-68+5.87326318e-69i
3.39386349e+01	3.44404706e-69+5.02080300e-69i
3.40012523e+01	6.11247745e-69+3.93216070e-69i
3.40638698e+01	-2.74743485e-69-5.34270332e-69i
3.41264872e+01	-2.39538536e-69+7.16686614e-70i
3.41891046e+01	6.06856383e-70-1.31627371e-69i
3.42517220e+01	-1.56986355e-69+1.95634182e-70i
3.43143394e+01	2.00051067e-69+1.28804522e-69i
3.43769568e+01	1.27197513e-69-1.29090263e-69i
3.44395742e+01	7.70984958e-70-2.25601400e-70i
3.45021916e+01	-2.35112366e-70+4.90085158e-70i
3.45648090e+01	-4.25562898e-70+1.98098802e-70i
3.46274264e+01	2.60608818e-71+6.11852552e-71i
3.46900438e+01	4.20339583e-71-1.53240040e-70i
3.47526612e+01	-2.51758065e-70+1.77145940e-70i
3.48152786e+01	-6.92893417e-72+1.27994563e-70i
3.48778961e+01	4.63923163e-71+5.74437746e-71i
3.49405135e+01	1.31313342e-70-1.01900824e-70i
3.50031309e+01	3.65050888e-71+1.03229842e-71i
3.50657483e+01	1.86834336e-71+1.33505990e-71i
3.51283657e+01	-9.97745960e-72+1.64042354e-71i
3.51909831e+01	-4.62585084e-71-3.13405331e-72i
3.52536005e+01	1.12120640e-71+5.54051556e-72i
3.53162179e+01	-6.27929665e-72+3.52199927e-73i
3.53788353e+01	-8.97806911e-72+5.21539457e-72i
3.54414527e+01	-1.64911614e-72+2.96382737e-72i
3.55040701e+01	-1.27300202e-72+1.01100167e-72i
3.55666875e+01	3.16653148e-72+1.33856857e-72i
3.56293049e+01	-2.70786836e-72-1.25366172e-73i
3.56919224e+01	-1.52746069e-72+1.44810413e-72i
3.57545398e+01	2.72557906e-73-3.61855646e-73i
3.58171572e+01	3.60312609e-75+3.21705716e-73i
3.58797746e+01	7.69897198e-74+6.91848986e-74i
3.59423920e+01	-9.61258954e-74-2.17093242e-73i
3.60050094e+01	-1.02267289e-73-1.06707307e-73i
3.60676268e+01	-3.47662796e-74-4.01301036e-74i
3.61302442e+01	5.88132705e-74-9.99202479e-74i
3.61928616e+01	2.31764466e-74+5.82054286e-74i
3.62554790e+01	-3.13842786e-74+1.11795566e-73i
3.63180964e+01	1.30626592e-74-2.67618466e-74i
3.63807138e+01	1.30621083e-74+1.67970556e-74i
3.64433312e+01	-3.35491339e-74-1.52864798e-74i
3.65059487e+01	3.40500797e-74+4.07000683e-75i
3.65685661e+01	3.36390395e-74-1.66520161e-74i
3.66311835e+01	-2.34926909e-75-2.89520542e-74i
3.66938009e+01	-3.71528876e-76-3.80315754e-75i
3.67564183e+01	2.11746218e-75+2.18459067e-75i
3.68190357e+01	-7.57719656e-75-3.28059084e-76i
3.68816531e+01	2.27898435e-75+7.15893521e-76i
3.69442705e+01	2.03000901e-75-9.38270940e-76i
3.70068879e+01	2.68868672e-75-1.13602211e-75i
3.70695053e+01	-1.24505806e-76-2.99001765e-75i
3.71321227e+01	9.86609564e-76+7.48764237e-76i
3.71947401e+01	1.34793400e-75-1.90722245e-76i
3.72573575e+01	2.18967883e-76+8.10542630e-76i
3.73199750e+01	3.79757072e-76+5.06685434e-78i
3.73825924e+01	-1.06145704e-76-5.30766000e-77i
3.74452098e+01	1.11188968e-76+5.05690169e-77i
3.75078272e+01	3.88157168e-77+3.37346818e-77i
3.75704446e+01	-5.49493927e-77-9.41690561e-77i
3.76330620e+01	2.57672199e-77-1.19819349e-76i
3.76956794e+01	9.17694689e-77-1.18670206e-78i
3.77582968e+01	8.79247849e-77+3.00232996e-77i
3.78209142e+01	-1.53938776e-77-1.71139771e-77i
3.78835316e+01	-1.79632566e-77+8.88567168e-78i
3.79461490e+01	1.90216177e-77-3.99669952e-78i
3.80087664e+01	1.77999378e-77-2.76691497e-78i
3.80713838e+01	7.19523533e-78+9.64732445e-79i
3.81340013e+01	1.46880540e-77-4.83175644e-78i
3.81966187e+01	4.77559443e-78-5.08034203e-78i
3.82592361e+01	9.03808132e-79+1.85625429e-78i
3.83218535e+01	-1.44917798e-78+2.53909026e-79i
3.83844709e+01	-1.76635603e-78+3.22835519e-78i
3.84470883e+01	-1.17389999e-78-2.02972810e-78i
3.85097057e+01	-3.91215222e-79+3.99508960e-79i
3.85723231e+01	-7.54806376e-79-3.72636006e-79i
3.86349405e+01	5.87910364e-79+3.66605626e-80i
3.86975579e+01	1.93334412e-79-2.22051417e-79i
3.87601753e+01	-3.17684171e-79-3.39248474e-79i
3.88227927e+01	3.25725145e-79+6.71384235e-80i
3.88854101e+01	2.11838366e-81+2.07050529e-79i
3.89480276e+01	5.47054530e-81-1.37177618e-79i
3.90106450e+01	-5.96157671e-80-5.68787711e-80i
3.90732624e+01	9.28154974e-80-5.52627883e-80i
3.91358798e+01	2.80318860e-80+1.03739325e-81i
3.91984972e+01	3.58480026e-80+1.12903650e-80i
3.92611146e+01	2.77172146e-80+9.50451217e-81i
3.93237320e+01	-1.17358459e-80+1.82072420e-80i
3.93863494e+01	9.63840660e-81-4.41586748e-81i
3.94489668e+01	-6.30754134e-81-4.84683868e-81i
3.95115842e+01	-2.94333049e-81+8.40856745e-81i
3.95742016e+01	3.54630744e-81+4.47659487e-81i
3.96368190e+01	1.99263608e-81-1.49756893e-81i
3.96994364e+01	3.81693555e-82-1.06938149e-82i
3.97620539e+01	1.19295876e-81+1.84634694e-81i
3.98246713e+01	1.17344632e-82-1.43184086e-81i
3.98872887e+01	-1.58138091e-81-1.01096762e-81i
3.99499061e+01	6.30122548e-82-4.88786937e-82i
4.00125235e+01	9.51999470e-83+3.39259166e-82i
4.00751409e+01	4.48460302e-82+8.57320375e-83i
4.01377583e+01	2.74570628e-82-5.04141206e-82i
4.02003757e+01	1.53122179e-82-3.47957190e-83i
4.02629931e+01	-1.84364151e-83+1.67836302e-82i
4.03256105e+01	6.11323219e-83-1.18981083e-82i
4.03882279e+01	-1.00897906e-82-7.62754500e-85i
4.04508453e+01	-1.44160011e-83-4.45714733e-83i
4.05134627e+01	-4.72309019e-83-1.87491880e-83i
4.05760802e+01	4.24110530e-83-3.01459446e-83i
4.06386976e+01	3.02109457e-84-3.03522453e-84i
4.07013150e+01	3.45311179e-84+1.53365237e-83i
4.07639324e+01	5.13998613e-84+1.95797894e-84i
4.08265498e+01	-6.40608487e-84-3.72936713e-84i
4.08891672e+01	9.26403743e-84+2.66739224e-84i
4.09517846e+01	-4.13600828e-85+2.40446169e-84i
4.10144020e+01	-1.41412086e-84-1.91224266e-84i
4.10770194e+01	2.26238634e-84-1.12304461e-84i
4.11396368e+01	-1.74635764e-84+2.28001481e-84i
4.12022542e+01	7.70011638e-85+5.85418203e-85i
4.12648716e+01	5.48206256e-85-5.31475848e-85i
4.13274890e+01	2.50367531e-85+1.18516682e-84i
4.13901064e+01	3.69221379e-85+5.08476524e-85i
4.14527239e+01	6.03488679e-86-4.22727911e-86i
4.15153413e+01	-6.30952027e-87-3.50084331e-85i
4.15779587e+01	5.21658400e-86-1.44592123e-85i
4.16405761e+01	1.48470317e-85+7.89439239e-86i
4.17031935e+01	-1.08231190e-86+3.83725442e-86i
4.17658109e+01	4.28628446e-86-1.43510536e-86i
4.18284283e+01	1.68587083e-86+6.67928219e-86i
4.18910457e+01	2.23963525e-87+7.53861538e-87i
4.19536631e+01	-6.32289795e-87+6.54122356e-87i
4.20162805e+01	5.87081099e-87+1.30005909e-87i
4.20788979e+01	-4.45027353e-87-1.90406068e-87i
4.21415153e+01	7.46617748e-87-2.49853098e-86i
4.22041327e+01	7.29603579e-87+7.13706670e-87i
4.22667502e+01	-4.51959478e-87+2.51661512e-88i
4.23293676e+01	6.28753042e-87+4.48950777e-87i
4.23919850e+01	1.18407379e-87+1.46298049e-87i
4.24546024e+01	-3.61918628e-88-1.08569289e-87i
4.25172198e+01	2.53163517e-87+9.70859850e-88i
4.25798372e+01	2.53340355e-88-5.49214858e-89i
4.26424546e+01	4.39344251e-88-3.45396424e-88i
4.27050720e+01	3.06165338e-88+5.82776657e-88i
4.27676894e+01	5.70993390e-88+1.65252637e-88i
4.28303068e+01	-9.45333547e-89+4.17242414e-88i
4.28929242e+01	2.06166451e-88-1.29574634e-89i
4.29555416e+01	1.28523502e-88+2.19874390e-88i
4.30181590e+01	-8.01945489e-90+1.84567393e-88i
4.30807765e+01	-1.13039018e-88-1.10589372e-89i
4.31433939e+01	-4.03912425e-89-9.20506513e-89i
4.32060113e+01	6.24514588e-89+2.39730637e-89i
4.32686287e+01	-6.31115767e-89-5.88599203e-90i
4.33312461e+01	1.52065726e-89-4.14672253e-89i
4.33938635e+01	1.32351997e-89+3.65990682e-89i
4.34564809e+01	2.28306951e-89-1.17966119e-89i
4.35190983e+01	9.01331952e-90+1.71248230e-89i
4.35817157e+01	8.28584175e-91+4.93448461e-90i
4.36443331e+01	5.46513038e-90-8.16293880e-90i
4.37069505e+01	-2.00513870e-90+5.94861817e-90i
4.37695679e+01	-3.19959628e-90+4.18667227e-90i
4.38321853e+01	5.89856124e-91+5.03350961e-91i
4.38948028e+01	-2.55010456e-91-2.63939916e-90i
4.39574202e+01	-1.87105204e-90+1.98930173e-91i
4.40200376e+01	-6.07411494e-91+7.93782170e-93i
4.40826550e+01	-7.63886137e-91-4.97045868e-91i
4.41452724e+01	-1.33204733e-91-1.61503552e-91i
4.42078898e+01	4.16422965e-92-2.21676160e-91i
4.42705072e+01	-9.21600276e-92-8.96153948e-92i
4.43331246e+01	1.98121812e-92+3.88376300e-93i
4.43957420e+01	-1.06842809e-91-5.39118090e-92i
4.44583594e+01	9.58295912e-92+6.15764200e-92i
4.45209768e+01	-8.45584539e-92-7.84168261e-93i
4.45835942e+01	8.12059612e-93+2.22429788e-93i
4.46462116e+01	3.23037310e-92+3.31290115e-92i
4.47088291e+01	1.97378330e-92-4.76918791e-92i
4.47714465e+01	-1.32868772e-92-1.20234855e-92i
4.48340639e+01	5.97926214e-93+9.22146984e-93i
4.48966813e+01	1.54985379e-92-4.46614879e-93i
4.49592987e+01	3.44752635e-93-7.55173278e-93i
4.50219161e+01	4.32660460e-94-1.36810619e-93i
4.50845335e+01	-2.39180997e-93-3.76164666e-93i
4.51471509e+01	2.67675898e-94+1.71535684e-93i
4.52097683e+01	-1.89428685e-93-1.47843115e-93i
4.52723857e+01	1.57958689e-93+6.50307769e-94i
4.53350031e+01	1.37699089e-93-2.68347225e-93i
4.53976205e+01	1.61545007e-93+5.75428244e-94i
4.54602379e+01	4.20373585e-94-8.94789702e-95i
4.55228554e+01	1.18020930e-95-1.90720054e-94i
4.55854728e+01	-2.71594254e-94+2.89099934e-94i
4.56480902e+01	2.24068581e-94-2.07277158e-94i
4.57107076e+01	5.01656992e-95-9.19618662e-95i
4.57733250e+01	-4.82656125e-95+8.00227230e-96i
4.58359424e+01	-8.74069848e-95+3.17175878e-95i
4.58985598e+01	6.11193888e-96+1.02135084e-94i
4.59611772e+01	-7.31828199e-95+2.14732238e-95i
4.60237946e+01	2.03600286e-95-1.68284679e-95i
4.60864120e+01	1.08219805e-97-3.38111550e-95i
4.61490294e+01	-2.09229055e-95-3.11791198e-96i
4.62116468e+01	-1.89416962e-95+6.81090499e-96i
4.62742642e+01	-1.29820979e-95-5.57374272e-96i
4.63368817e+01	1.10250962e-96-2.90015162e-96i
4.63994991e+01	-7.28959971e-96-5.66690021e-96i
4.64621165e+01	-4.92075515e-96+6.94691764e-96i
4.65247339e+01	-3.73327148e-96-2.58122929e-96i
4.65873513e+01	-7.86003289e-97-1.69876324e-96i
4.66499687e+01	2.38731784e-96+1.58497690e-96i
4.67125861e+01	-1.40828185e-97-1.21125838e-96i
4.67752035e+01	-4.11841674e-97+1.22129209e-96i
4.68378209e+01	-1.11730782e-96+1.56679060e-96i
4.69004383e+01	-2.61734574e-97-3.66403079e-97i
4.69630557e+01	4.80683802e-97+1.22641074e-97i
4.70256731e+01	-1.13423909e-97+3.08660816e-97i
4.70882905e+01	-6.64965117e-99-5.60145274e-98i
4.71509080e+01	-2.70558875e-97+1.62694655e-97i
4.72135254e+01	-2.86529261e-98-1.05483255e-97i
4.72761428e+01	1.54359711e-98-6.63732324e-98i
4.73387602e+01	2.37634631e-98+1.28336948e-98i
4.74013776e+01	4.57652350e-98-1.51123342e-98i
4.74639950e+01	5.17550347e-98-3.24450701e-99i
4.75266124e+01	-2.22561768e-99-3.35247461e-98i
4.75892298e+01	7.72244976e-99+1.92647519e-98i
4.76518472e+01	1.64173386e-98+6.01641205e-100i
4.77144646e+01	3.80335125e-99+2.92808459e-99i
4.77770820e+01	-2.07225008e-99-2.90933088e-99i
4.78396994e+01	-9.10843370e-100-4.38312995e-99i
4.79023168e+01	-3.34979517e-99-1.51646938e-99i
4.79649343e+01	1.92681004e-100-1.23261042e-100i
4.80275517e+01	-2.20780341e-99-2.30543391e-99i
4.80901691e+01	-5.67660163e-100+1.20560084e-100i
4.81527865e+01	8.19370806e-100-1.78788920e-101i
4.82154039e+01	-2.46300492e-100-1.81209024e-100i
4.82780213e+01	1.26712348e-99-1.51434271e-100i
4.83406387e+01	-4.76547405e-100-3.04544740e-100i
4.84032561e+01	-2.74883203e-100-1.08066604e-100i
4.84658735e+01	4.72411900e-101-9.20253295e-101i
4.85284909e+01	7.48254801e-101-1.31243729e-101i
4.85911083e+01	-6.50600488e-101+4.18246115e-101i
4.86537257e+01	-7.31124621e-101+2.93401518e-100i
4.87163431e+01	1.63632797e-102-3.94177256e-101i
4.87789606e+01	3.42999817e-101+5.42172934e-101i
4.88415780e+01	4.73584475e-101-1.42023520e-101i
4.89041954e+01	-3.61205388e-101-3.97172726e-101i
4.89668128e+01	-1.96731722e-101-3.09896518e-102i
4.90294302e+01	2.91986907e-102+1.28351313e-101i
4.90920476e+01	6.19382393e-102-1.06355719e-102i
4.91546650e+01	2.77679953e-102-5.68515921e-102i
4.92172824e+01	3.48550862e-102+5.12371442e-102i
4.92798998e+01	-3.01167315e-102+3.25501064e-102i
4.93425172e+01	1.25458234e-103+8.92864304e-103i
4.94051346e+01	1.44482531e-102+1.24203536e-102i
4.94677520e+01	-1.38245925e-102+1.17100241e-102i
4.95303694e+01	2.17451342e-103-1.46110912e-102i
4.95929869e+01	-7.36629772e-103-8.87405952e-104i
4.96556043e+01	3.20407005e-103-4.55152824e-103i
4.97182217e+01	1.85593274e-103-3.83440726e-105i
4.97808391e+01	-3.77206723e-104+4.02094539e-103i
4.98434565e+01	-3.27439615e-104+3.63898105e-103i
4.99060739e+01	-1.30235114e-103-7.03987048e-104i
4.99686913e+01	1.84060510e-103-7.63988755e-104i
