# Supplementary material for: Observation of angular momentum transfer among crystal lattice modes
Source: Nat Phys. 2026 May 12;22(7):1100–6. doi: 10.1038/s41567-026-03274-8 (PMC13423836; doi:10.1038/s41567-026-03274-8)
Supplement: Supplementary file 14 — Source data for Extended Data Fig. 5a–m. [file 41567_2026_3274_MOESM14_ESM.zip › extended_fig5d_Eg_phonon_spectrum_Lin-THz_probe45.txt]

Fourier-filtered Eg phonon contribution in Bi2Se3 after linear THz excitation at probe pulse 45 degrees
Frequency (THz)	Spectrum (a.u.)
-4.99686913e+01	-1.50202244e-103-2.22201980e-103i
-4.99060739e+01	1.23363144e-103-8.52578456e-104i
-4.98434565e+01	5.24017454e-104+5.33719019e-103i
-4.97808391e+01	4.66430290e-103+8.15012605e-103i
-4.97182217e+01	-2.12804466e-103-4.86438887e-103i
-4.96556043e+01	9.19899434e-103-1.14421768e-102i
-4.95929869e+01	-3.68532917e-103+8.70138191e-103i
-4.95303694e+01	-6.27096553e-103+1.34691208e-102i
-4.94677520e+01	3.00714462e-103-1.03655068e-102i
-4.94051346e+01	1.54591896e-102-8.83141965e-103i
-4.93425172e+01	2.67591722e-102+4.26065810e-102i
-4.92798998e+01	3.03082318e-102-3.44363847e-102i
-4.92172824e+01	1.62632859e-102-1.42751480e-102i
-4.91546650e+01	1.82004639e-102-1.12010113e-101i
-4.90920476e+01	8.05614073e-102-6.08459182e-102i
-4.90294302e+01	1.19463507e-101+2.03118081e-101i
-4.89668128e+01	-3.53398299e-101+8.47588487e-102i
-4.89041954e+01	1.66694677e-101-5.14005506e-101i
-4.88415780e+01	7.42830741e-101-1.61002983e-102i
-4.87789606e+01	-6.30689708e-102+2.96925486e-101i
-4.87163431e+01	-2.31480098e-101+4.25057949e-101i
-4.86537257e+01	4.81843229e-101-1.97701340e-100i
-4.85911083e+01	8.29190702e-101-3.06316673e-101i
-4.85284909e+01	-7.62083650e-102+1.99639809e-100i
-4.84658735e+01	-3.84259222e-100-2.03264490e-102i
-4.84032561e+01	1.18533999e-99-4.05548138e-100i
-4.83406387e+01	5.21750480e-100+7.14913098e-100i
-4.82780213e+01	-1.60713255e-99+8.93063475e-100i
-4.82154039e+01	-3.74892794e-100-2.45822808e-99i
-4.81527865e+01	1.79307664e-99+1.94899450e-100i
-4.80901691e+01	-3.27186663e-100+3.54130096e-99i
-4.80275517e+01	-2.56904691e-99+1.47048817e-99i
-4.79649343e+01	1.18413052e-99-1.23057750e-99i
-4.79023168e+01	6.85090136e-99-4.22552644e-99i
-4.78396994e+01	1.08523206e-98+9.29153129e-99i
-4.77770820e+01	-1.26171910e-98-6.81989076e-100i
-4.77144646e+01	-1.53574956e-99-1.08743927e-98i
-4.76518472e+01	1.46849319e-98+3.86248627e-99i
-4.75892298e+01	-1.38528897e-98-2.32118232e-98i
-4.75266124e+01	2.43562825e-98-8.68828338e-99i
-4.74639950e+01	1.24377575e-98+4.76996460e-98i
-4.74013776e+01	-2.41364328e-99-4.37902052e-98i
-4.73387602e+01	-6.18124921e-98-1.11629504e-97i
-4.72761428e+01	1.46034223e-97+1.65242981e-98i
-4.72135254e+01	-8.99508912e-98+2.83046067e-97i
-4.71509080e+01	-5.83518493e-97-3.27061220e-97i
-4.70882905e+01	8.48993464e-97-3.20740546e-97i
-4.70256731e+01	5.25065489e-97+9.36424862e-97i
-4.69630557e+01	-6.52591455e-97+1.30907018e-97i
-4.69004383e+01	4.58506636e-97-9.74244366e-97i
-4.68378209e+01	2.09365685e-96-7.27646530e-97i
-4.67752035e+01	7.90016873e-98+9.68005268e-97i
-4.67125861e+01	-7.69545324e-97+1.76125270e-96i
-4.66499687e+01	1.41945450e-97-5.20969654e-96i
-4.65873513e+01	5.71013717e-96+9.20646968e-97i
-4.65247339e+01	-8.44509322e-96+6.98876970e-96i
-4.64621165e+01	8.37297966e-96-6.50542749e-96i
-4.63994991e+01	9.56959025e-96+1.48226890e-96i
-4.63368817e+01	-2.53335595e-96-7.84079944e-96i
-4.62742642e+01	1.06362223e-96-6.27183293e-96i
-4.62116468e+01	-1.36094760e-96-7.35301600e-96i
-4.61490294e+01	-1.62588706e-95+1.40585220e-95i
-4.60864120e+01	-4.89497572e-95+4.54626221e-96i
-4.60237946e+01	1.76874628e-95-6.38263659e-95i
-4.59611772e+01	1.09803171e-94+3.62580786e-95i
-4.58985598e+01	-1.55107845e-94+1.37557832e-94i
-4.58359424e+01	-1.09366528e-95-1.47924329e-94i
-4.57733250e+01	1.67374552e-94+1.11194155e-94i
-4.57107076e+01	-2.75975207e-94+5.19516211e-94i
-4.56480902e+01	-3.85699892e-94+5.83980950e-94i
-4.55854728e+01	3.23294135e-94-9.61226619e-94i
-4.55228554e+01	7.93363348e-94+1.65717864e-94i
-4.54602379e+01	-7.12309829e-94+1.21369209e-93i
-4.53976205e+01	-6.51565898e-94-2.16132374e-93i
-4.53350031e+01	-4.58292696e-95-2.83230029e-93i
-4.52723857e+01	1.58994339e-93+5.54705055e-93i
-4.52097683e+01	-3.51824893e-93+1.09729109e-93i
-4.51471509e+01	-2.22154745e-93-6.46106837e-93i
-4.50845335e+01	-3.62286988e-93-2.81650462e-93i
-4.50219161e+01	-9.57404430e-94-5.15951872e-93i
-4.49592987e+01	1.68344349e-93+4.49717125e-93i
-4.48966813e+01	-5.63716802e-93+1.86579222e-93i
-4.48340639e+01	3.60235609e-92-1.86845697e-92i
-4.47714465e+01	1.84002782e-92+2.33969389e-92i
-4.47088291e+01	1.27752223e-92+4.52871784e-92i
-4.46462116e+01	2.10187252e-92-6.40203838e-92i
-4.45835942e+01	9.48968225e-92-9.55578197e-92i
-4.45209768e+01	5.54225552e-92+1.34970675e-91i
-4.44583594e+01	-1.87618527e-91-1.44443957e-92i
-4.43957420e+01	-8.36199099e-92-1.26762867e-91i
-4.43331246e+01	-1.73978374e-92+5.49665681e-92i
-4.42705072e+01	4.25830105e-92+1.30472594e-91i
-4.42078898e+01	8.14464941e-91-4.72630855e-91i
-4.41452724e+01	9.52344379e-91+4.10224427e-91i
-4.40826550e+01	-9.77266112e-91+4.25615934e-91i
-4.40200376e+01	-1.16624975e-90-1.88834577e-90i
-4.39574202e+01	3.11581058e-90+7.98782140e-92i
-4.38948028e+01	6.38673226e-91+3.29421393e-90i
-4.38321853e+01	-2.68781132e-90-5.30946205e-90i
-4.37695679e+01	2.22204759e-90-3.81240367e-90i
-4.37069505e+01	1.03126055e-89+1.15451547e-90i
-4.36443331e+01	-9.14037220e-90+2.62287363e-90i
-4.35817157e+01	-8.82791783e-90-1.29491013e-89i
-4.35190983e+01	1.85809010e-89-5.80982815e-90i
-4.34564809e+01	-8.32569850e-90+2.85364544e-89i
-4.33938635e+01	-3.90337495e-89+5.09766001e-90i
-4.33312461e+01	-8.42729283e-91-4.47484350e-89i
-4.32686287e+01	6.03454381e-89-3.44229956e-89i
-4.32060113e+01	-2.56131834e-89+5.20681594e-89i
-4.31433939e+01	-1.74433614e-89+1.32326485e-90i
-4.30807765e+01	-1.16989718e-89-1.92728003e-88i
-4.30181590e+01	2.58805326e-88-1.44553715e-89i
-4.29555416e+01	1.93182933e-89+2.65079151e-88i
-4.28929242e+01	-5.84429829e-89-4.50514617e-88i
-4.28303068e+01	-2.80891892e-89-4.61144870e-88i
-4.27676894e+01	-5.89502731e-89-2.10352421e-89i
-4.27050720e+01	-3.54458119e-88+2.16805951e-88i
-4.26424546e+01	-7.80800413e-88+1.08452280e-87i
-4.25798372e+01	-9.38956518e-88-4.02943977e-87i
-4.25172198e+01	2.55020756e-87+6.61206474e-88i
-4.24546024e+01	-1.24056338e-87+5.29812345e-87i
-4.23919850e+01	-3.47579855e-87-9.32683010e-88i
-4.23293676e+01	4.04283781e-87-7.56425170e-87i
-4.22667502e+01	7.93880385e-87-2.73903906e-87i
-4.22041327e+01	3.89826032e-88-5.58575222e-87i
-4.21415153e+01	-5.80409659e-87+1.49450017e-86i
-4.20788979e+01	-3.72255115e-86-5.85193345e-87i
-4.20162805e+01	5.80234380e-86-3.85058601e-86i
-4.19536631e+01	3.05785399e-86+5.34344960e-86i
-4.18910457e+01	-1.10017198e-85+9.99879311e-86i
-4.18284283e+01	-8.74460895e-87-2.27509132e-85i
-4.17658109e+01	1.88950134e-85+3.47607336e-86i
-4.17031935e+01	-1.49001651e-86+7.89955294e-86i
-4.16405761e+01	1.64550401e-85-2.70813730e-86i
-4.15779587e+01	-3.07908059e-85-2.63235971e-85i
-4.15153413e+01	4.28033258e-85-4.46004486e-85i
-4.14527239e+01	3.07412617e-85+3.30451158e-85i
-4.13901064e+01	-7.42461318e-85+3.15758513e-85i
-4.13274890e+01	-3.70399539e-85-7.82191071e-85i
-4.12648716e+01	5.88068665e-85+2.14953005e-85i
-4.12022542e+01	1.22245827e-84-9.73325953e-85i
-4.11396368e+01	-5.98072149e-85-2.12584192e-84i
-4.10770194e+01	1.60557342e-84-2.40365030e-85i
-4.10144020e+01	-2.66661182e-84+2.90740319e-84i
-4.09517846e+01	-5.01998268e-84-7.85163284e-84i
-4.08891672e+01	8.04541171e-84+1.37075338e-83i
-4.08265498e+01	6.56580411e-85+1.84559313e-83i
-4.07639324e+01	-6.69213317e-84-1.06372911e-83i
-4.07013150e+01	2.70114062e-83-3.14813432e-83i
-4.06386976e+01	4.39230286e-83+5.18982310e-83i
-4.05760802e+01	-9.64655806e-83+6.45300930e-84i
-4.05134627e+01	-1.49854736e-84-1.54236897e-82i
-4.04508453e+01	1.93933585e-82+1.42076664e-82i
-4.03882279e+01	-8.34374537e-83+2.57166598e-82i
-4.03256105e+01	-2.52888906e-82-1.68234292e-83i
-4.02629931e+01	1.17205142e-82-3.73916486e-82i
-4.02003757e+01	1.84469572e-82+5.40940718e-82i
-4.01377583e+01	-5.95291214e-82+2.42944930e-82i
-4.00751409e+01	-8.45655712e-82-1.03733723e-81i
-4.00125235e+01	1.35573214e-81+1.93178642e-83i
-3.99499061e+01	-8.25712584e-82+1.19728823e-81i
-3.98872887e+01	-9.30687391e-82-1.74049401e-81i
-3.98246713e+01	1.35642796e-81-2.21399443e-81i
-3.97620539e+01	3.37547074e-81+1.88731277e-81i
-3.96994364e+01	-4.36739070e-81+2.59053535e-81i
-3.96368190e+01	2.47484172e-81+6.03247847e-83i
-3.95742016e+01	3.11008394e-81-5.13567235e-81i
-3.95115842e+01	-6.26396250e-81+1.00119657e-80i
-3.94489668e+01	-5.96862257e-81-7.81097385e-81i
-3.93863494e+01	2.74981389e-81+1.50177532e-81i
-3.93237320e+01	-7.33788328e-81-2.10122000e-80i
-3.92611146e+01	2.29153152e-80+2.00198181e-80i
-3.91984972e+01	-3.42270428e-80+4.04127399e-80i
-3.91358798e+01	4.36402933e-80-3.83073820e-80i
-3.90732624e+01	2.13813522e-80+4.23647036e-80i
-3.90106450e+01	-2.77821450e-80+2.48529917e-80i
-3.89480276e+01	7.87496180e-80-1.71901759e-79i
-3.88854101e+01	1.68415615e-79+8.72395934e-80i
-3.88227927e+01	-1.86738182e-79-3.38952529e-80i
-3.87601753e+01	4.22748615e-79+1.52322794e-79i
-3.86975579e+01	-8.64038418e-79-9.52641678e-80i
-3.86349405e+01	8.35483700e-79-6.10667608e-80i
-3.85723231e+01	-3.21988862e-80+7.69828032e-79i
-3.85097057e+01	-2.97876040e-79-2.92379179e-79i
-3.84470883e+01	1.41355462e-78+3.41291046e-78i
-3.83844709e+01	-2.07006484e-78+1.05079630e-78i
-3.83218535e+01	-1.38953863e-78-3.55842368e-78i
-3.82592361e+01	1.02269221e-78+3.66909510e-79i
-3.81966187e+01	-9.17440898e-78+2.71218060e-78i
-3.81340013e+01	-3.77477409e-78+6.40158524e-78i
-3.80713838e+01	-1.52529958e-78-7.02072392e-79i
-3.80087664e+01	9.48353259e-78-9.89533777e-78i
-3.79461490e+01	6.84179241e-79+1.31912983e-77i
-3.78835316e+01	3.66776850e-78-4.38962566e-77i
-3.78209142e+01	3.24267251e-77+6.51133787e-77i
-3.77582968e+01	3.95872974e-77+1.94668305e-77i
-3.76956794e+01	-4.94144297e-78-7.09617779e-77i
-3.76330620e+01	5.57808958e-77-1.41568130e-76i
-3.75704446e+01	2.04951636e-76+1.56452516e-76i
-3.75078272e+01	-1.18250941e-76+4.58121395e-78i
-3.74452098e+01	6.90266014e-77-1.42177423e-76i
-3.73825924e+01	5.11314077e-76-3.50548357e-76i
-3.73199750e+01	1.94846376e-76+3.70615866e-76i
-3.72573575e+01	-1.13875572e-75+3.89206787e-76i
-3.71947401e+01	4.44967033e-76-4.00226905e-76i
-3.71321227e+01	5.60762555e-76+6.52498298e-77i
-3.70695053e+01	1.35969971e-75+1.70761708e-76i
-3.70068879e+01	-2.25759904e-75-3.06202646e-75i
-3.69442705e+01	2.05027597e-75-1.21384953e-76i
-3.68816531e+01	-1.54635305e-75+5.47389207e-75i
-3.68190357e+01	-3.21447034e-75+3.62202420e-75i
-3.67564183e+01	5.17948807e-75-5.48573727e-75i
-3.66938009e+01	4.70602598e-76-4.09313123e-75i
-3.66311835e+01	-3.80601675e-75+7.03788078e-75i
-3.65685661e+01	1.58791109e-75+6.90631208e-75i
-3.65059487e+01	1.66061872e-74-1.29082349e-74i
-3.64433312e+01	1.55954026e-74+5.77049398e-75i
-3.63807138e+01	-4.02105624e-74-1.34592807e-74i
-3.63180964e+01	1.66731555e-75-5.20535610e-74i
-3.62554790e+01	5.87488146e-74+2.29421854e-74i
-3.61928616e+01	1.75043430e-73+1.07399157e-73i
-3.61302442e+01	2.68561238e-73+1.70416460e-73i
-3.60676268e+01	-2.91474959e-73-1.50698089e-73i
-3.60050094e+01	2.24801711e-73+1.23302279e-73i
-3.59423920e+01	-3.56945566e-73+8.02438448e-73i
-3.58797746e+01	-1.06596023e-72-1.81243993e-73i
-3.58171572e+01	9.92769727e-73-1.53653478e-72i
-3.57545398e+01	1.25726893e-72+9.92860146e-73i
-3.56919224e+01	-2.40651672e-72+1.52225886e-73i
-3.56293049e+01	-1.43849729e-72-1.30198805e-72i
-3.55666875e+01	2.59928623e-72-1.52056220e-72i
-3.55040701e+01	2.94039972e-72+2.95605788e-72i
-3.54414527e+01	3.06417817e-72-5.62041813e-72i
-3.53788353e+01	3.78203601e-72+1.00339473e-71i
-3.53162179e+01	-5.96807127e-72+1.06902934e-71i
-3.52536005e+01	-2.44413590e-71+1.72850401e-72i
-3.51909831e+01	2.16166601e-71-1.33951828e-73i
-3.51283657e+01	-6.39166552e-72-4.85113001e-72i
-3.50657483e+01	2.14067996e-71-8.72680727e-72i
-3.50031309e+01	-2.66677547e-71-2.20570404e-72i
-3.49405135e+01	4.42860762e-71-3.74277819e-71i
-3.48778961e+01	4.49183132e-71-4.03473473e-71i
-3.48152786e+01	-1.42058548e-70+6.08638625e-71i
-3.47526612e+01	-4.12043519e-72-1.19792436e-70i
-3.46900438e+01	2.50203766e-70+5.03216102e-70i
-3.46274264e+01	2.24841074e-70+1.12529765e-70i
-3.45648090e+01	5.86864916e-70-3.30247821e-71i
-3.45021916e+01	-2.23951561e-70+1.00756430e-69i
-3.44395742e+01	-1.13348933e-69-1.30699825e-69i
-3.43769568e+01	4.88760711e-70-3.90237273e-70i
-3.43143394e+01	2.37393804e-69+1.46201119e-69i
-3.42517220e+01	-2.47098621e-69+5.69281503e-70i
-3.41891046e+01	1.37602094e-69-2.81673403e-69i
-3.41264872e+01	5.68425024e-69-4.22615481e-69i
-3.40638698e+01	-1.56002995e-69+3.44595486e-69i
-3.40012523e+01	-2.05964519e-68-6.28843616e-70i
-3.39386349e+01	-8.76267339e-69-1.77126976e-68i
-3.38760175e+01	6.19208372e-69-9.38576730e-70i
-3.38134001e+01	-8.09521138e-69+3.13717930e-68i
-3.37507827e+01	-5.34577420e-68+7.14518884e-68i
-3.36881653e+01	1.15758743e-68-4.40065915e-68i
-3.36255479e+01	7.07093411e-68+3.49750826e-69i
-3.35629305e+01	1.35635587e-69+1.16212056e-67i
-3.35003131e+01	-1.11813256e-67+1.33870573e-68i
-3.34376957e+01	-2.81365675e-68-1.60640787e-67i
-3.33750783e+01	3.61674154e-68+8.68233199e-68i
-3.33124609e+01	6.30324213e-68+1.83179932e-67i
-3.32498435e+01	1.84883334e-67+2.79037367e-67i
-3.31872260e+01	2.64022264e-67-3.64487185e-67i
-3.31246086e+01	1.02960503e-66-2.63942836e-67i
-3.30619912e+01	1.24624354e-66+1.24273502e-66i
-3.29993738e+01	-2.20698836e-66-1.13553946e-66i
-3.29367564e+01	6.14545205e-67-1.32872840e-66i
-3.28741390e+01	2.36785759e-66-1.69583381e-66i
-3.28115216e+01	-3.79999906e-68+1.57739886e-66i
-3.27489042e+01	-2.96455186e-66-7.80234033e-67i
-3.26862868e+01	-2.11601821e-67+1.41365433e-66i
-3.26236694e+01	-9.82856216e-66-1.38545274e-66i
-3.25610520e+01	1.51401247e-65-1.07594684e-65i
-3.24984346e+01	2.81057903e-65+1.54092381e-65i
-3.24358172e+01	-3.54896071e-65-1.94078136e-65i
-3.23731997e+01	2.76659073e-65-4.69744017e-65i
-3.23105823e+01	8.82871246e-65-7.50676543e-66i
-3.22479649e+01	-3.90818662e-65-6.61832494e-66i
-3.21853475e+01	6.20131659e-66-3.76487622e-65i
-3.21227301e+01	-1.99645999e-65-1.09110918e-64i
-3.20601127e+01	1.25299824e-64+2.39443092e-64i
-3.19974953e+01	-1.28663637e-64-2.06789649e-65i
-3.19348779e+01	5.47259109e-64-1.91337367e-64i
-3.18722605e+01	2.82309910e-65+4.42833693e-64i
-3.18096431e+01	-4.29981798e-64+9.39909685e-65i
-3.17470257e+01	4.65298885e-64+2.45926021e-64i
-3.16844083e+01	1.55204172e-63+1.40716088e-64i
-3.16217909e+01	-2.49412181e-64-4.63784147e-64i
-3.15591735e+01	9.28773147e-65+7.82372401e-64i
-3.14965560e+01	-5.42840676e-64-1.03475544e-63i
-3.14339386e+01	2.78988994e-63-6.30093197e-63i
-3.13713212e+01	1.05749424e-62+7.06212226e-63i
-3.13087038e+01	-1.00595617e-62-1.37581828e-63i
-3.12460864e+01	-4.35580793e-63-6.02467779e-63i
-3.11834690e+01	5.97797660e-63+4.56732178e-63i
-3.11208516e+01	3.11606266e-63+2.22180166e-62i
-3.10582342e+01	-6.35835019e-63+2.55678954e-62i
-3.09956168e+01	2.23470533e-62-2.52678016e-62i
-3.09329994e+01	1.25433740e-62-1.67320691e-62i
-3.08703820e+01	7.87303286e-63+9.90875851e-62i
-3.08077646e+01	-1.03787255e-61+1.82466591e-62i
-3.07451472e+01	1.24241508e-61-1.78333798e-62i
-3.06825297e+01	-7.74866145e-62-1.62068678e-61i
-3.06199123e+01	-4.01899158e-62-2.90718995e-61i
-3.05572949e+01	2.10660281e-61+3.99894207e-61i
-3.04946775e+01	-5.44743020e-61+9.94883827e-62i
-3.04320601e+01	1.73624051e-61-4.63403900e-61i
-3.03694427e+01	2.40118897e-61+3.28816213e-61i
-3.03068253e+01	-5.36533387e-61+6.30677714e-61i
-3.02442079e+01	2.39038296e-62-1.10989669e-60i
-3.01815905e+01	1.87073126e-60-1.19264469e-60i
-3.01189731e+01	1.98284715e-60+4.76165735e-60i
-3.00563557e+01	3.90572506e-60-4.93421334e-60i
-2.99937383e+01	-4.69441954e-60+3.59274955e-60i
-2.99311209e+01	8.98078305e-60+5.04005409e-60i
-2.98685034e+01	-3.06177623e-60-8.47509810e-60i
-2.98058860e+01	-9.93792786e-60+3.70410021e-60i
-2.97432686e+01	-1.28219201e-59+4.57667568e-60i
-2.96806512e+01	-1.94210627e-59-5.68460560e-60i
-2.96180338e+01	2.50446576e-59+6.36949177e-59i
-2.95554164e+01	1.11240192e-59+1.31670728e-59i
-2.94927990e+01	6.60525727e-59+6.12017393e-59i
-2.94301816e+01	-2.84209898e-59+4.84745906e-59i
-2.93675642e+01	-2.40982167e-59-4.06581291e-59i
-2.93049468e+01	-1.50251926e-58+1.48988598e-58i
-2.92423294e+01	-2.93524873e-59-3.49026059e-58i
-2.91797120e+01	3.69263260e-59+1.09693428e-60i
-2.91170946e+01	-8.98804416e-58-5.64394878e-59i
-2.90544771e+01	-3.31861225e-58-1.63459636e-58i
-2.89918597e+01	7.62078344e-58-1.53168246e-59i
-2.89292423e+01	2.98134106e-58+1.59741767e-57i
-2.88666249e+01	4.96433810e-58-3.68987821e-58i
-2.88040075e+01	-7.30852996e-59+5.69525940e-59i
-2.87413901e+01	6.70153246e-58-1.76782659e-57i
-2.86787727e+01	1.02301045e-57-2.00524308e-57i
-2.86161553e+01	2.63086338e-57+3.61528118e-57i
-2.85535379e+01	-7.03235434e-57+5.65768067e-57i
-2.84909205e+01	1.95641890e-57-1.42527154e-56i
-2.84283031e+01	-1.58865722e-57+2.23092833e-56i
-2.83656857e+01	-4.22593655e-56+1.08512252e-56i
-2.83030683e+01	2.73924558e-56-1.86822092e-56i
-2.82404508e+01	-8.40494419e-57-1.33837956e-56i
-2.81778334e+01	2.39338804e-56-9.89540919e-57i
-2.81152160e+01	2.44551575e-56-2.71180744e-56i
-2.80525986e+01	3.11189045e-56+6.13154632e-56i
-2.79899812e+01	-6.70095480e-56+7.08568958e-56i
-2.79273638e+01	-1.25429784e-55+1.00179324e-55i
-2.78647464e+01	2.72867994e-57-4.15864944e-55i
-2.78021290e+01	-9.42560160e-56-3.36808128e-56i
-2.77395116e+01	-2.48825140e-55+1.38683743e-55i
-2.76768942e+01	8.99300280e-57-2.23719716e-55i
-2.76142768e+01	-2.12116398e-55+4.25704995e-56i
-2.75516594e+01	-7.87231381e-55+5.71325826e-55i
-2.74890420e+01	-1.04685735e-54-2.92177729e-56i
-2.74264245e+01	-1.51985667e-54-1.73771256e-55i
-2.73638071e+01	-6.48824114e-55-1.61050838e-54i
-2.73011897e+01	-6.17428699e-55+2.08500039e-54i
-2.72385723e+01	-5.26362780e-56+8.70294865e-55i
-2.71759549e+01	1.19796747e-55+2.72683817e-54i
-2.71133375e+01	-4.50663678e-54+4.77348189e-54i
-2.70507201e+01	-9.12260326e-54+1.89906403e-53i
-2.69881027e+01	1.33966270e-53+4.64028765e-54i
-2.69254853e+01	2.36222560e-53+1.77936720e-53i
-2.68628679e+01	2.82862807e-53-1.23983255e-53i
-2.68002505e+01	-4.76178137e-53+1.83779901e-53i
-2.67376331e+01	2.55386049e-53+5.67209035e-54i
-2.66750157e+01	-5.21264524e-53-8.08071738e-53i
-2.66123982e+01	-9.22804597e-54-1.12618478e-52i
-2.65497808e+01	1.10338339e-52+3.57308214e-53i
-2.64871634e+01	-1.79729423e-52-2.34544332e-52i
-2.64245460e+01	1.67653743e-52-8.06847728e-53i
-2.63619286e+01	-9.12344143e-52+4.95830264e-52i
-2.62993112e+01	-5.73570706e-53-8.29772489e-52i
-2.62366938e+01	1.49746878e-51+5.47162496e-52i
-2.61740764e+01	-3.00874607e-52+2.32355653e-51i
-2.61114590e+01	-2.17332688e-52-1.13159385e-51i
-2.60488416e+01	-1.22936630e-51-1.59131959e-51i
-2.59862242e+01	1.45844261e-51-1.33001380e-51i
-2.59236068e+01	-3.27034669e-51-2.07640829e-51i
-2.58609894e+01	-2.92261029e-51+5.68827400e-51i
-2.57983719e+01	1.28057707e-51-1.18156883e-50i
-2.57357545e+01	1.43783368e-50-1.97252597e-51i
-2.56731371e+01	-1.57973155e-50-1.61396150e-50i
-2.56105197e+01	-1.24460120e-50+2.16775674e-51i
-2.55479023e+01	1.59521016e-50-4.33405651e-51i
-2.54852849e+01	-2.83799377e-50-5.56210545e-51i
-2.54226675e+01	5.36349484e-50-3.28079254e-50i
-2.53600501e+01	8.21036413e-50+6.46864134e-51i
-2.52974327e+01	1.04804591e-50+2.24229119e-51i
-2.52348153e+01	-1.31281501e-49-8.63172113e-50i
-2.51721979e+01	3.32930857e-49-2.07322372e-49i
-2.51095805e+01	-2.93746169e-49+4.55335038e-49i
-2.50469631e+01	-1.03390634e-49-2.46572100e-49i
-2.49843456e+01	1.13758840e-49-4.43559432e-50i
-2.49217282e+01	5.34056358e-49+4.34249751e-49i
-2.48591108e+01	-1.05266943e-48+7.82092912e-49i
-2.47964934e+01	-8.60624388e-49-9.33571593e-49i
-2.47338760e+01	3.21463974e-48-8.21364459e-49i
-2.46712586e+01	-1.71549500e-48+1.34091694e-48i
-2.46086412e+01	9.78510615e-49-5.18444852e-48i
-2.45460238e+01	-2.05275380e-48+1.11844596e-48i
-2.44834064e+01	-9.76404631e-49+1.62314717e-48i
-2.44207890e+01	-3.55560793e-48-5.32263923e-48i
-2.43581716e+01	-4.88892907e-48-1.03374558e-47i
-2.42955542e+01	-2.68102006e-48-2.03877180e-49i
-2.42329368e+01	9.13228658e-48+5.95538203e-48i
-2.41703193e+01	3.17053524e-47-3.01815724e-47i
-2.41077019e+01	1.97911356e-47+3.89779260e-47i
-2.40450845e+01	2.05370250e-47-1.86701505e-47i
-2.39824671e+01	2.68020068e-47-5.97550209e-47i
-2.39198497e+01	-2.72549489e-48+7.78784088e-48i
-2.38572323e+01	2.22344293e-47+4.20262429e-47i
-2.37946149e+01	-3.86587874e-47+7.79313492e-47i
-2.37319975e+01	-3.32394993e-46+4.48234020e-47i
-2.36693801e+01	1.73762755e-46-2.44581875e-46i
-2.36067627e+01	1.70479550e-46+4.80020960e-47i
-2.35441453e+01	-4.35342119e-46+6.81692212e-46i
-2.34815279e+01	-1.48613757e-46-9.49396445e-46i
-2.34189105e+01	6.07452472e-47-8.98748611e-46i
-2.33562930e+01	1.23229595e-45+1.48006557e-45i
-2.32936756e+01	-1.03118901e-45+2.28585012e-46i
-2.32310582e+01	4.04521646e-45-3.96076418e-45i
-2.31684408e+01	3.18036893e-45+8.31074665e-45i
-2.31058234e+01	-2.31850556e-45+1.29387641e-45i
-2.30432060e+01	5.68626902e-45-7.70555489e-45i
-2.29805886e+01	-1.98763900e-45+8.52877746e-45i
-2.29179712e+01	-1.22533675e-45+3.65366223e-45i
-2.28553538e+01	1.82220710e-44+9.08499422e-45i
-2.27927364e+01	-4.98834926e-45+6.61580277e-46i
-2.27301190e+01	6.32906415e-45-1.11428262e-44i
-2.26675016e+01	-2.40164746e-44-2.09399794e-44i
-2.26048842e+01	2.39761668e-44-2.59026495e-44i
-2.25422668e+01	-3.68027742e-45-3.47710502e-44i
-2.24796493e+01	1.90476935e-44-5.41247765e-44i
-2.24170319e+01	1.02632273e-43+1.97935508e-43i
-2.23544145e+01	-1.96151356e-43-6.41076360e-44i
-2.22917971e+01	-2.72132316e-43-3.98085697e-43i
-2.22291797e+01	7.03941289e-43-9.75513481e-44i
-2.21665623e+01	-4.37401825e-43+9.83572038e-43i
-2.21039449e+01	-4.21209953e-43-3.00134460e-43i
-2.20413275e+01	8.70489611e-43+5.76978295e-43i
-2.19787101e+01	2.39514949e-43-4.51217432e-43i
-2.19160927e+01	-1.17871330e-42-1.39582289e-42i
-2.18534753e+01	7.40287282e-43+2.46943183e-42i
-2.17908579e+01	1.64434598e-42+3.58687091e-42i
-2.17282405e+01	-5.78014362e-42-7.28200965e-42i
-2.16656230e+01	5.75377279e-42+2.16368400e-42i
-2.16030056e+01	3.66169992e-42-1.78889600e-42i
-2.15403882e+01	-1.11036682e-41+1.02854718e-42i
-2.14777708e+01	-2.20524801e-41+8.58450009e-43i
-2.14151534e+01	1.20792367e-42-4.02332020e-41i
-2.13525360e+01	2.20454043e-41-1.44616072e-41i
-2.12899186e+01	-4.53299289e-41+2.69717034e-41i
-2.12273012e+01	-5.51952639e-41-4.56137073e-41i
-2.11646838e+01	7.15127909e-41+3.57715236e-41i
-2.11020664e+01	-1.43626048e-40-4.02077988e-41i
-2.10394490e+01	8.92075745e-41+1.78698746e-40i
-2.09768316e+01	2.26478300e-41+7.98450393e-41i
-2.09142142e+01	1.77412381e-40-1.46104502e-40i
-2.08515967e+01	-3.89476981e-40-1.82882521e-41i
-2.07889793e+01	-2.84401247e-40+6.56392436e-40i
-2.07263619e+01	-1.14674975e-39+5.82208089e-40i
-2.06637445e+01	4.00232403e-40-9.95469976e-40i
-2.06011271e+01	-5.12885328e-40+2.33861635e-40i
-2.05385097e+01	1.24182326e-39-6.56829817e-40i
-2.04758923e+01	1.98772986e-39+1.13839798e-39i
-2.04132749e+01	-9.95000899e-39+1.01246590e-39i
-2.03506575e+01	-3.83826612e-39-6.64348113e-39i
-2.02880401e+01	1.25303277e-38-4.23907998e-39i
-2.02254227e+01	-1.02788768e-38+1.94449324e-38i
-2.01628053e+01	-3.37365049e-38-1.34606526e-38i
-2.01001879e+01	9.32176250e-39-1.06266261e-38i
-2.00375704e+01	1.18435243e-38+8.53290202e-39i
-1.99749530e+01	-1.64285005e-38+4.47578582e-39i
-1.99123356e+01	7.19380782e-39-1.06241289e-38i
-1.98497182e+01	-6.96295624e-38+1.32115197e-38i
-1.97871008e+01	3.93150338e-38-5.75652587e-38i
-1.97244834e+01	1.40067896e-37+1.78424299e-37i
-1.96618660e+01	-6.59578653e-38+1.96813890e-37i
-1.95992486e+01	-2.50562934e-37-2.26724125e-37i
-1.95366312e+01	4.31274896e-37-5.53021095e-37i
-1.94740138e+01	8.23596211e-37+3.60525180e-37i
-1.94113964e+01	-9.30759027e-37+7.79266862e-37i
-1.93487790e+01	-1.35975851e-36-1.70050426e-36i
-1.92861616e+01	2.59202459e-36-1.46707758e-36i
-1.92235441e+01	5.65581888e-37+2.60375292e-36i
-1.91609267e+01	-4.09900304e-36+3.41897854e-36i
-1.90983093e+01	-3.34424650e-36-1.07788069e-35i
-1.90356919e+01	1.37024710e-35-1.83379806e-36i
-1.89730745e+01	-5.14645080e-36+1.77426514e-35i
-1.89104571e+01	-1.48195767e-35-7.07810353e-36i
-1.88478397e+01	7.52472857e-36-1.23059049e-35i
-1.87852223e+01	1.27472278e-35+8.18293405e-36i
-1.87226049e+01	-2.47534521e-35+3.97763016e-35i
-1.86599875e+01	-4.20063339e-36+8.05594825e-36i
-1.85973701e+01	1.65414788e-35-4.84403384e-35i
-1.85347527e+01	1.34905930e-36-1.39989512e-35i
-1.84721353e+01	8.29965113e-35-2.33730176e-37i
-1.84095178e+01	-4.54163975e-35+1.17128229e-35i
-1.83469004e+01	-2.95672868e-35-5.88471409e-35i
-1.82842830e+01	1.11539775e-34-9.35007504e-36i
-1.82216656e+01	1.30714459e-34-1.11054993e-34i
-1.81590482e+01	2.27197944e-34+3.15397367e-34i
-1.80964308e+01	-3.92860329e-34-2.66442316e-34i
-1.80338134e+01	4.41110102e-34-1.20296263e-33i
-1.79711960e+01	1.31545796e-33-7.16182829e-34i
-1.79085786e+01	-1.09694798e-33+6.54356785e-34i
-1.78459612e+01	-8.70425187e-34+3.72546393e-34i
-1.77833438e+01	1.16499431e-33-2.78762802e-33i
-1.77207264e+01	4.19370779e-33-6.74294692e-34i
-1.76581090e+01	-1.73826370e-33+3.33550135e-33i
-1.75954915e+01	-2.72602517e-33-2.95934320e-34i
-1.75328741e+01	3.46213699e-33-2.77813800e-33i
-1.74702567e+01	4.23341172e-33+1.54294420e-33i
-1.74076393e+01	-1.66001497e-33+1.04158658e-32i
-1.73450219e+01	-3.75926674e-33-1.13160676e-32i
-1.72824045e+01	-1.42178048e-32-3.14772817e-32i
-1.72197871e+01	-6.76836461e-33+2.63840141e-32i
-1.71571697e+01	-6.18066553e-32+2.60831488e-32i
-1.70945523e+01	9.54393826e-33-3.08154822e-32i
-1.70319349e+01	1.36077313e-31+1.27475682e-32i
-1.69693175e+01	-6.41487101e-32+8.89249492e-32i
-1.69067001e+01	-7.57043639e-32+7.69648134e-32i
-1.68440827e+01	-9.13003060e-32-1.92758965e-31i
-1.67814652e+01	1.35258154e-31+9.11374198e-32i
-1.67188478e+01	1.83958243e-32+4.86923139e-31i
-1.66562304e+01	-8.64264163e-31-1.66984410e-31i
-1.65936130e+01	1.21320984e-30-1.71152493e-31i
-1.65309956e+01	1.10141485e-30+2.04582703e-31i
-1.64683782e+01	-1.49693736e-30+1.51947496e-30i
-1.64057608e+01	3.76014206e-31-2.90320917e-30i
-1.63431434e+01	2.51697767e-30-1.40050005e-30i
-1.62805260e+01	-2.57022798e-30+9.03173355e-32i
-1.62179086e+01	1.05373492e-30-9.43811591e-30i
-1.61552912e+01	1.61781671e-29+1.64497131e-30i
-1.60926738e+01	-3.55347384e-30+9.13152827e-31i
-1.60300564e+01	-1.20840588e-29+1.08182660e-30i
-1.59674389e+01	-2.06016916e-29-3.76809178e-29i
-1.59048215e+01	3.94394192e-29+1.72887092e-29i
-1.58422041e+01	-2.91573251e-29+3.18047486e-29i
-1.57795867e+01	-1.06097252e-28-2.76901664e-29i
-1.57169693e+01	3.94628955e-29-1.38982289e-28i
-1.56543519e+01	1.63894292e-28+8.70659212e-29i
-1.55917345e+01	-1.14750691e-28+3.24854599e-28i
-1.55291171e+01	-4.16421048e-28-5.00873997e-29i
-1.54664997e+01	-9.92602655e-29-6.10093329e-28i
-1.54038823e+01	1.27230499e-27+2.46405735e-29i
-1.53412649e+01	-6.00734749e-28+2.42155676e-27i
-1.52786475e+01	-3.12092375e-27-2.46819043e-27i
-1.52160301e+01	4.30230834e-27-3.62489875e-27i
-1.51534126e+01	3.70530775e-27+6.58060886e-27i
-1.50907952e+01	-8.29161980e-27+9.87178954e-28i
-1.50281778e+01	1.14960259e-27-9.53048448e-27i
-1.49655604e+01	4.54790775e-27+1.74903250e-28i
-1.49029430e+01	9.94000994e-28+1.83950691e-27i
-1.48403256e+01	-8.85749521e-27+3.07687060e-27i
-1.47777082e+01	-8.46980035e-27-3.58228151e-27i
-1.47150908e+01	1.04618082e-26-1.45625546e-26i
-1.46524734e+01	-8.35817333e-28+2.28394137e-26i
-1.45898560e+01	-3.69860742e-26-1.46118268e-26i
-1.45272386e+01	3.71738300e-27-3.07490502e-26i
-1.44646212e+01	5.54409900e-26+3.56315608e-26i
-1.44020038e+01	-5.42664886e-26-5.32259673e-26i
-1.43393863e+01	2.35070139e-26-6.29102974e-26i
-1.42767689e+01	-2.21471287e-26+8.57179173e-26i
-1.42141515e+01	-2.31079164e-25-4.57114762e-26i
-1.41515341e+01	2.77763673e-26-4.53150734e-26i
-1.40889167e+01	3.78362793e-25+4.65650502e-26i
-1.40262993e+01	1.71367940e-25+1.57407331e-25i
-1.39636819e+01	-3.35109848e-25+9.54381948e-27i
-1.39010645e+01	3.89074479e-25-1.12884732e-24i
-1.38384471e+01	6.77553795e-25+6.71828247e-25i
-1.37758297e+01	-4.14674039e-25+1.35069826e-24i
-1.37132123e+01	-9.38607884e-26-1.62801168e-25i
-1.36505949e+01	3.14658500e-25+1.08035618e-24i
-1.35879775e+01	-1.52311599e-24+6.37615067e-25i
-1.35253601e+01	1.34954609e-24-3.60607076e-26i
-1.34627426e+01	7.38140822e-24+6.92411429e-25i
-1.34001252e+01	-2.60259753e-24-1.10394362e-23i
-1.33375078e+01	3.32143895e-24-1.80953157e-24i
-1.32748904e+01	-1.45378608e-23+1.50799493e-24i
-1.32122730e+01	2.69395714e-24-4.27076370e-24i
-1.31496556e+01	-3.44741267e-23+4.24465050e-23i
-1.30870382e+01	-2.15994352e-23-2.67148532e-23i
-1.30244208e+01	7.34807144e-23+6.18619735e-24i
-1.29618034e+01	-9.08239518e-23+9.80928381e-23i
-1.28991860e+01	-1.36414302e-22-2.17999403e-23i
-1.28365686e+01	3.48057465e-23-4.73550487e-23i
-1.27739512e+01	-1.29228330e-22-4.14505868e-23i
-1.27113338e+01	-2.51085771e-23-2.22799611e-23i
-1.26487163e+01	-4.22515003e-23-2.48133739e-22i
-1.25860989e+01	2.19098724e-24-3.04569485e-22i
-1.25234815e+01	1.20000736e-23-6.67918457e-22i
-1.24608641e+01	5.13717656e-22+8.09934016e-23i
-1.23982467e+01	-1.27740673e-21+5.74331593e-22i
-1.23356293e+01	-1.36405203e-22-5.64270166e-22i
-1.22730119e+01	1.61126082e-21+6.81092346e-22i
-1.22103945e+01	-1.22728000e-21+4.45787122e-21i
-1.21477771e+01	-3.88712042e-22-3.57332579e-22i
-1.20851597e+01	6.12689915e-21-1.91837449e-21i
-1.20225423e+01	1.62658950e-21+7.37101890e-21i
-1.19599249e+01	1.83509281e-21-5.29531810e-21i
-1.18973075e+01	-1.53732168e-21-4.87717207e-21i
-1.18346900e+01	3.83850745e-21-1.86479079e-20i
-1.17720726e+01	-1.56426295e-20+1.02576702e-21i
-1.17094552e+01	2.47216091e-20+2.33658916e-20i
-1.16468378e+01	-9.51748141e-21-2.46249857e-20i
-1.15842204e+01	1.07914911e-20-6.06456206e-20i
-1.15216030e+01	1.16029279e-19+4.50298715e-20i
-1.14589856e+01	6.41628626e-20+1.50432589e-19i
-1.13963682e+01	-5.14782227e-20-8.19034158e-20i
-1.13337508e+01	3.22125008e-19+1.41094065e-19i
-1.12711334e+01	7.93871593e-21+4.93126205e-19i
-1.12085160e+01	-1.15538151e-18+3.36026040e-19i
-1.11458986e+01	-2.18888058e-19-1.46794133e-18i
-1.10832812e+01	2.58873584e-18+1.06978352e-18i
-1.10206637e+01	-2.98480590e-18+4.21912404e-18i
-1.09580463e+01	-4.74510702e-18-5.38058657e-18i
-1.08954289e+01	9.02180876e-18-3.11839484e-18i
-1.08328115e+01	9.54602588e-19+9.06056152e-18i
-1.07701941e+01	-6.88691859e-18-2.21400509e-19i
-1.07075767e+01	1.55761876e-18-1.03671179e-17i
-1.06449593e+01	2.02061605e-17+1.21229025e-17i
-1.05823419e+01	-7.69992557e-18+1.13776978e-17i
-1.05197245e+01	-1.95056170e-17-9.15055019e-18i
-1.04571071e+01	3.54036365e-17-2.47658751e-17i
-1.03944897e+01	2.26286667e-18+5.19960925e-17i
-1.03318723e+01	-4.74610055e-17+2.95506404e-17i
-1.02692549e+01	2.87582739e-17-7.02937825e-17i
-1.02066374e+01	1.06747593e-16+1.54483954e-17i
-1.01440200e+01	-2.31622225e-16+7.75427664e-17i
-1.00814026e+01	-4.64615702e-17-4.86809469e-16i
-1.00187852e+01	4.76702289e-16+1.96243432e-16i
-9.95616781e+00	-3.53308222e-16+4.13098117e-17i
-9.89355041e+00	-3.61535472e-16-8.19309852e-16i
-9.83093300e+00	5.14184493e-16-2.03734242e-16i
-9.76831559e+00	-9.48957126e-17+8.54056929e-16i
-9.70569818e+00	-1.09536245e-15-5.84606365e-16i
-9.64308078e+00	-6.46067427e-16-6.20163745e-16i
-9.58046337e+00	4.92049161e-16-2.57230029e-16i
-9.51784596e+00	-1.67884530e-15+1.53653905e-15i
-9.45522855e+00	3.28359794e-16+2.28576523e-16i
-9.39261115e+00	-3.98921745e-15-4.03398230e-15i
-9.32999374e+00	-1.20701797e-15+2.47772972e-15i
-9.26737633e+00	6.33572883e-16+5.39222567e-15i
-9.20475892e+00	-6.60931380e-15+7.71469431e-15i
-9.14214152e+00	-1.98110295e-14-1.85991078e-14i
-9.07952411e+00	5.45748435e-14+7.12022147e-15i
-9.01690670e+00	-2.63916534e-14+5.47574160e-14i
-8.95428929e+00	-4.52691659e-14-7.03566303e-14i
-8.89167188e+00	6.83041491e-14-9.07064245e-15i
-8.82905448e+00	5.90450274e-14+1.30388449e-13i
-8.76643707e+00	-2.24007928e-13-1.27470404e-14i
-8.70381966e+00	6.51884173e-14-1.66861605e-13i
-8.64120225e+00	4.56786550e-13+1.62939399e-15i
-8.57858485e+00	-1.78632857e-13+4.47144000e-13i
-8.51596744e+00	-3.60426504e-13-3.70044976e-13i
-8.45335003e+00	4.85385796e-13-9.37181006e-13i
-8.39073262e+00	5.50110354e-13+1.91002925e-13i
-8.32811522e+00	-1.00491928e-12+6.55766786e-14i
-8.26549781e+00	-5.05253623e-14-1.22770651e-12i
-8.20288040e+00	6.41535190e-13-1.38563460e-12i
-8.14026299e+00	7.81148950e-14+2.36490927e-12i
-8.07764559e+00	-4.87322222e-12-2.60919424e-13i
-8.01502818e+00	-2.27004762e-12-3.51431744e-12i
-7.95241077e+00	7.86796392e-12-1.86568048e-12i
-7.88979336e+00	3.39493145e-12+6.58098596e-12i
-7.82717595e+00	-1.13382734e-11+1.76298178e-12i
-7.76455855e+00	6.87800912e-12+2.49888094e-12i
-7.70194114e+00	3.17567334e-12+3.37667008e-12i
-7.63932373e+00	1.14413020e-11+1.80395505e-11i
-7.57670632e+00	-1.63047351e-11+1.79167285e-11i
-7.51408892e+00	-8.61407689e-12-1.19921081e-10i
-7.45147151e+00	1.62094479e-10-5.20167631e-11i
-7.38885410e+00	-1.77444688e-10+2.17951690e-10i
-7.32623669e+00	-3.29775723e-10-5.88521003e-10i
-7.26361929e+00	8.29988082e-10-4.29113949e-10i
-7.20100188e+00	1.91817280e-10+1.67923006e-09i
-7.13838447e+00	-2.56374947e-09-4.94315066e-10i
-7.07576706e+00	9.59752097e-10-2.58934219e-09i
-7.01314966e+00	2.71810463e-09+1.84880013e-09i
-6.95053225e+00	-3.64641257e-09+2.78351278e-09i
-6.88791484e+00	-3.50948061e-09-3.98673247e-09i
-6.82529743e+00	4.77201253e-09-3.43734778e-09i
-6.76268003e+00	5.33998153e-09+6.16607932e-09i
-6.70006262e+00	-7.55136281e-09+6.31517016e-09i
-6.63744521e+00	-7.24073991e-09-1.19216456e-08i
-6.57482780e+00	8.72850121e-09+2.74924495e-11i
-6.51221039e+00	4.75868367e-10+2.26285863e-09i
-6.44959299e+00	3.68402964e-10+1.34069688e-08i
-6.38697558e+00	-6.22416425e-09+2.11334209e-09i
-6.32435817e+00	-2.12941206e-09-1.15405630e-08i
-6.26174076e+00	4.37387233e-08-3.92350695e-08i
-6.19912336e+00	1.03345263e-07+8.56662990e-08i
-6.13650595e+00	-1.81447124e-08+8.04110211e-08i
-6.07388854e+00	-9.68399033e-08-1.06640940e-08i
-6.01127113e+00	-9.90010594e-09-1.79893094e-07i
-5.94865373e+00	3.45544622e-07-1.38828998e-07i
-5.88603632e+00	1.69145744e-07+5.74837873e-07i
-5.82341891e+00	-7.97103198e-07+5.07635185e-07i
-5.76080150e+00	-8.96808078e-07-1.73368227e-06i
-5.69818410e+00	2.33851551e-06-1.39653943e-06i
-5.63556669e+00	2.38255391e-06+2.45504349e-06i
-5.57294928e+00	-3.62561757e-06+4.35182218e-06i
-5.51033187e+00	-7.46915804e-06-3.98417763e-06i
-5.44771446e+00	6.50348387e-06-1.30658189e-05i
-5.38509706e+00	2.10261951e-05+1.11864540e-05i
-5.32247965e+00	-1.75795081e-05+3.33536562e-05i
-5.25986224e+00	-4.21878265e-05-3.12025372e-05i
-5.19724483e+00	2.59898012e-05-6.14834123e-05i
-5.13462743e+00	9.54066333e-05+1.94975023e-05i
-5.07201002e+00	6.45003996e-08+1.51667591e-04i
-5.00939261e+00	-2.52885907e-04+2.59411574e-05i
-4.94677520e+00	-7.40912164e-05-4.12030365e-04i
-4.88415780e+00	6.59421369e-04-1.94822629e-04i
-4.82154039e+00	4.11749963e-04+1.00700657e-03i
-4.75892298e+00	-1.63106995e-03+7.23296248e-04i
-4.69630557e+00	-1.36168367e-03-2.54470459e-03i
-4.63368817e+00	4.02719877e-03-2.70732496e-03i
-4.57107076e+00	4.58638878e-03+6.49847545e-03i
-4.50845335e+00	-1.04074060e-02+8.50147364e-03i
-4.44583594e+00	-1.16689331e-02-1.39433451e-02i
-4.38321853e+00	1.86898130e-02-1.28942858e-02i
-4.32060113e+00	1.42324430e-02+2.36543603e-02i
-4.25798372e+00	-3.08376769e-02+1.48003327e-02i
-4.19536631e+00	-1.23583828e-02-3.87087829e-02i
-4.13274890e+00	4.69100414e-02-8.22254022e-03i
-4.07013150e+00	-1.93675166e-03+5.76070474e-02i
-4.00751409e+00	-6.11903243e-02-2.41640168e-02i
-3.94489668e+00	4.88651994e-02-4.14898774e-02i
-3.88227927e+00	8.51418308e-03+4.36693527e-02i
-3.81966187e+00	-2.32618051e-02-1.80212043e-03i
-3.75704446e+00	-1.54203299e-04-1.14987778e-02i
-3.69442705e+00	5.97351240e-03-2.31872428e-03i
-3.63180964e+00	3.58754598e-03+2.49603260e-03i
-3.56919224e+00	5.51133067e-05+4.59450494e-03i
-3.50657483e+00	-5.48915424e-03+1.76325084e-03i
-3.44395742e+00	-3.05498661e-03-5.88315738e-03i
-3.38134001e+00	5.58622502e-03-3.59507390e-03i
-3.31872260e+00	3.88130083e-03+5.06914488e-03i
-3.25610520e+00	-3.93466528e-03+3.87388752e-03i
-3.19348779e+00	-4.14244170e-03-2.31536131e-03i
-3.13087038e+00	9.97436971e-04-5.45505476e-03i
-3.06825297e+00	4.44294494e-03-3.91628088e-04i
-3.00563557e+00	9.52290778e-04+3.41808046e-03i
-2.94301816e+00	-2.72898958e-03+1.00549614e-03i
-2.88040075e+00	-8.83361022e-04-1.93455869e-03i
-2.81778334e+00	1.31380286e-03-7.76479244e-04i
-2.75516594e+00	6.22135600e-04+8.26371481e-04i
-2.69254853e+00	-4.98515318e-04+5.43346427e-04i
-2.62993112e+00	-4.49177222e-04-2.81043679e-04i
-2.56731371e+00	1.71741583e-04-3.23361978e-04i
-2.50469631e+00	2.48345679e-04+8.03611771e-05i
-2.44207890e+00	-2.82129052e-05+1.79451884e-04i
-2.37946149e+00	-1.29946802e-04-7.25714556e-06i
-2.31684408e+00	-3.70573290e-06-8.61229498e-05i
-2.25422668e+00	5.36678712e-05-1.29054256e-05i
-2.19160927e+00	8.20741936e-06+3.07961348e-05i
-2.12899186e+00	-1.44789931e-05+8.73550126e-06i
-2.06637445e+00	-8.73634763e-06-3.67227121e-06i
-2.00375704e+00	1.57967986e-06-7.88671410e-06i
-1.94113964e+00	4.47414400e-06-1.36158697e-06i
-1.87852223e+00	2.60582945e-06+3.53829798e-06i
-1.81590482e+00	-2.08982032e-06+2.34230102e-06i
-1.75328741e+00	-3.16260738e-06-7.53098256e-07i
-1.69067001e+00	2.42999488e-07-2.53929384e-06i
-1.62805260e+00	2.10964305e-06-2.03443786e-07i
-1.56543519e+00	4.04728957e-07+1.67423199e-06i
-1.50281778e+00	-1.26361401e-06+5.12229692e-07i
-1.44020038e+00	-5.69576836e-07-8.89345479e-07i
-1.37758297e+00	6.18224457e-07-5.56085284e-07i
-1.31496556e+00	5.05622619e-07+4.03087488e-07i
-1.25234815e+00	-2.93407709e-07+4.27913446e-07i
-1.18973075e+00	-3.38963158e-07-2.34554491e-07i
-1.12711334e+00	6.71979096e-08-1.53452840e-07i
-1.06449593e+00	2.01979345e-07-3.56438446e-08i
-1.00187852e+00	4.64778151e-08+1.56454073e-07i
-9.39261115e-01	-1.16100751e-07+6.31142071e-08i
-8.76643707e-01	-7.54058617e-08-8.60653284e-08i
-8.14026299e-01	5.70672184e-08-8.20609713e-08i
-7.51408892e-01	8.23317290e-08+4.12165001e-08i
-6.88791484e-01	-2.83097137e-08+7.42307381e-08i
-6.26174076e-01	-6.34799673e-08-1.60906118e-08i
-5.63556669e-01	7.91990621e-09-5.48803981e-08i
-5.00939261e-01	4.47607743e-08+3.44758672e-09i
-4.38321853e-01	1.61443961e-09+3.63724596e-08i
-3.75704446e-01	-3.13847016e-08+4.49205755e-09i
-3.13087038e-01	-5.94890048e-09-2.61290779e-08i
-2.50469631e-01	2.19331195e-08-5.99070395e-09i
-1.87852223e-01	4.70210898e-09+1.82529391e-08i
-1.25234815e-01	-1.63393547e-08+6.10377571e-09i
-6.26174076e-02	-2.34696527e-09-1.43088539e-08i
0.00000000e+00	-1.82553473e-09-2.23563526e-25i
6.26174076e-02	-2.34696527e-09+1.43088539e-08i
1.25234815e-01	-1.63393547e-08-6.10377571e-09i
1.87852223e-01	4.70210898e-09-1.82529391e-08i
2.50469631e-01	2.19331195e-08+5.99070395e-09i
3.13087038e-01	-5.94890048e-09+2.61290779e-08i
3.75704446e-01	-3.13847016e-08-4.49205755e-09i
4.38321853e-01	1.61443961e-09-3.63724596e-08i
5.00939261e-01	4.47607743e-08-3.44758672e-09i
5.63556669e-01	7.91990621e-09+5.48803981e-08i
6.26174076e-01	-6.34799673e-08+1.60906118e-08i
6.88791484e-01	-2.83097137e-08-7.42307381e-08i
7.51408892e-01	8.23317290e-08-4.12165001e-08i
8.14026299e-01	5.70672184e-08+8.20609713e-08i
8.76643707e-01	-7.54058617e-08+8.60653284e-08i
9.39261115e-01	-1.16100751e-07-6.31142071e-08i
1.00187852e+00	4.64778151e-08-1.56454073e-07i
1.06449593e+00	2.01979345e-07+3.56438446e-08i
1.12711334e+00	6.71979096e-08+1.53452840e-07i
1.18973075e+00	-3.38963158e-07+2.34554491e-07i
1.25234815e+00	-2.93407709e-07-4.27913446e-07i
1.31496556e+00	5.05622619e-07-4.03087488e-07i
1.37758297e+00	6.18224457e-07+5.56085284e-07i
1.44020038e+00	-5.69576836e-07+8.89345479e-07i
1.50281778e+00	-1.26361401e-06-5.12229692e-07i
1.56543519e+00	4.04728957e-07-1.67423199e-06i
1.62805260e+00	2.10964305e-06+2.03443786e-07i
1.69067001e+00	2.42999488e-07+2.53929384e-06i
1.75328741e+00	-3.16260738e-06+7.53098256e-07i
1.81590482e+00	-2.08982032e-06-2.34230102e-06i
1.87852223e+00	2.60582945e-06-3.53829798e-06i
1.94113964e+00	4.47414400e-06+1.36158697e-06i
2.00375704e+00	1.57967986e-06+7.88671410e-06i
2.06637445e+00	-8.73634763e-06+3.67227121e-06i
2.12899186e+00	-1.44789931e-05-8.73550126e-06i
2.19160927e+00	8.20741936e-06-3.07961348e-05i
2.25422668e+00	5.36678712e-05+1.29054256e-05i
2.31684408e+00	-3.70573290e-06+8.61229498e-05i
2.37946149e+00	-1.29946802e-04+7.25714556e-06i
2.44207890e+00	-2.82129052e-05-1.79451884e-04i
2.50469631e+00	2.48345679e-04-8.03611771e-05i
2.56731371e+00	1.71741583e-04+3.23361978e-04i
2.62993112e+00	-4.49177222e-04+2.81043679e-04i
2.69254853e+00	-4.98515318e-04-5.43346427e-04i
2.75516594e+00	6.22135600e-04-8.26371481e-04i
2.81778334e+00	1.31380286e-03+7.76479244e-04i
2.88040075e+00	-8.83361022e-04+1.93455869e-03i
2.94301816e+00	-2.72898958e-03-1.00549614e-03i
3.00563557e+00	9.52290778e-04-3.41808046e-03i
3.06825297e+00	4.44294494e-03+3.91628088e-04i
3.13087038e+00	9.97436971e-04+5.45505476e-03i
3.19348779e+00	-4.14244170e-03+2.31536131e-03i
3.25610520e+00	-3.93466528e-03-3.87388752e-03i
3.31872260e+00	3.88130083e-03-5.06914488e-03i
3.38134001e+00	5.58622502e-03+3.59507390e-03i
3.44395742e+00	-3.05498661e-03+5.88315738e-03i
3.50657483e+00	-5.48915424e-03-1.76325084e-03i
3.56919224e+00	5.51133067e-05-4.59450494e-03i
3.63180964e+00	3.58754598e-03-2.49603260e-03i
3.69442705e+00	5.97351240e-03+2.31872428e-03i
3.75704446e+00	-1.54203299e-04+1.14987778e-02i
3.81966187e+00	-2.32618051e-02+1.80212043e-03i
3.88227927e+00	8.51418308e-03-4.36693527e-02i
3.94489668e+00	4.88651994e-02+4.14898774e-02i
4.00751409e+00	-6.11903243e-02+2.41640168e-02i
4.07013150e+00	-1.93675166e-03-5.76070474e-02i
4.13274890e+00	4.69100414e-02+8.22254022e-03i
4.19536631e+00	-1.23583828e-02+3.87087829e-02i
4.25798372e+00	-3.08376769e-02-1.48003327e-02i
4.32060113e+00	1.42324430e-02-2.36543603e-02i
4.38321853e+00	1.86898130e-02+1.28942858e-02i
4.44583594e+00	-1.16689331e-02+1.39433451e-02i
4.50845335e+00	-1.04074060e-02-8.50147364e-03i
4.57107076e+00	4.58638878e-03-6.49847545e-03i
4.63368817e+00	4.02719877e-03+2.70732496e-03i
4.69630557e+00	-1.36168367e-03+2.54470459e-03i
4.75892298e+00	-1.63106995e-03-7.23296248e-04i
4.82154039e+00	4.11749963e-04-1.00700657e-03i
4.88415780e+00	6.59421369e-04+1.94822629e-04i
4.94677520e+00	-7.40912164e-05+4.12030365e-04i
5.00939261e+00	-2.52885907e-04-2.59411574e-05i
5.07201002e+00	6.45003996e-08-1.51667591e-04i
5.13462743e+00	9.54066333e-05-1.94975023e-05i
5.19724483e+00	2.59898012e-05+6.14834123e-05i
5.25986224e+00	-4.21878265e-05+3.12025372e-05i
5.32247965e+00	-1.75795081e-05-3.33536562e-05i
5.38509706e+00	2.10261951e-05-1.11864540e-05i
5.44771446e+00	6.50348387e-06+1.30658189e-05i
5.51033187e+00	-7.46915804e-06+3.98417763e-06i
5.57294928e+00	-3.62561757e-06-4.35182218e-06i
5.63556669e+00	2.38255391e-06-2.45504349e-06i
5.69818410e+00	2.33851551e-06+1.39653943e-06i
5.76080150e+00	-8.96808078e-07+1.73368227e-06i
5.82341891e+00	-7.97103198e-07-5.07635185e-07i
5.88603632e+00	1.69145744e-07-5.74837873e-07i
5.94865373e+00	3.45544622e-07+1.38828998e-07i
6.01127113e+00	-9.90010594e-09+1.79893094e-07i
6.07388854e+00	-9.68399033e-08+1.06640940e-08i
6.13650595e+00	-1.81447124e-08-8.04110211e-08i
6.19912336e+00	1.03345263e-07-8.56662990e-08i
6.26174076e+00	4.37387233e-08+3.92350695e-08i
6.32435817e+00	-2.12941206e-09+1.15405630e-08i
6.38697558e+00	-6.22416425e-09-2.11334209e-09i
6.44959299e+00	3.68402964e-10-1.34069688e-08i
6.51221039e+00	4.75868367e-10-2.26285863e-09i
6.57482780e+00	8.72850121e-09-2.74924495e-11i
6.63744521e+00	-7.24073991e-09+1.19216456e-08i
6.70006262e+00	-7.55136281e-09-6.31517016e-09i
6.76268003e+00	5.33998153e-09-6.16607932e-09i
6.82529743e+00	4.77201253e-09+3.43734778e-09i
6.88791484e+00	-3.50948061e-09+3.98673247e-09i
6.95053225e+00	-3.64641257e-09-2.78351278e-09i
7.01314966e+00	2.71810463e-09-1.84880013e-09i
7.07576706e+00	9.59752097e-10+2.58934219e-09i
7.13838447e+00	-2.56374947e-09+4.94315066e-10i
7.20100188e+00	1.91817280e-10-1.67923006e-09i
7.26361929e+00	8.29988082e-10+4.29113949e-10i
7.32623669e+00	-3.29775723e-10+5.88521003e-10i
7.38885410e+00	-1.77444688e-10-2.17951690e-10i
7.45147151e+00	1.62094479e-10+5.20167631e-11i
7.51408892e+00	-8.61407689e-12+1.19921081e-10i
7.57670632e+00	-1.63047351e-11-1.79167285e-11i
7.63932373e+00	1.14413020e-11-1.80395505e-11i
7.70194114e+00	3.17567334e-12-3.37667008e-12i
7.76455855e+00	6.87800912e-12-2.49888094e-12i
7.82717595e+00	-1.13382734e-11-1.76298178e-12i
7.88979336e+00	3.39493145e-12-6.58098596e-12i
7.95241077e+00	7.86796392e-12+1.86568048e-12i
8.01502818e+00	-2.27004762e-12+3.51431744e-12i
8.07764559e+00	-4.87322222e-12+2.60919424e-13i
8.14026299e+00	7.81148950e-14-2.36490927e-12i
8.20288040e+00	6.41535190e-13+1.38563460e-12i
8.26549781e+00	-5.05253623e-14+1.22770651e-12i
8.32811522e+00	-1.00491928e-12-6.55766786e-14i
8.39073262e+00	5.50110354e-13-1.91002925e-13i
8.45335003e+00	4.85385796e-13+9.37181006e-13i
8.51596744e+00	-3.60426504e-13+3.70044976e-13i
8.57858485e+00	-1.78632857e-13-4.47144000e-13i
8.64120225e+00	4.56786550e-13-1.62939399e-15i
8.70381966e+00	6.51884173e-14+1.66861605e-13i
8.76643707e+00	-2.24007928e-13+1.27470404e-14i
8.82905448e+00	5.90450274e-14-1.30388449e-13i
8.89167188e+00	6.83041491e-14+9.07064245e-15i
8.95428929e+00	-4.52691659e-14+7.03566303e-14i
9.01690670e+00	-2.63916534e-14-5.47574160e-14i
9.07952411e+00	5.45748435e-14-7.12022147e-15i
9.14214152e+00	-1.98110295e-14+1.85991078e-14i
9.20475892e+00	-6.60931380e-15-7.71469431e-15i
9.26737633e+00	6.33572883e-16-5.39222567e-15i
9.32999374e+00	-1.20701797e-15-2.47772972e-15i
9.39261115e+00	-3.98921745e-15+4.03398230e-15i
9.45522855e+00	3.28359794e-16-2.28576523e-16i
9.51784596e+00	-1.67884530e-15-1.53653905e-15i
9.58046337e+00	4.92049161e-16+2.57230029e-16i
9.64308078e+00	-6.46067427e-16+6.20163745e-16i
9.70569818e+00	-1.09536245e-15+5.84606365e-16i
9.76831559e+00	-9.48957126e-17-8.54056929e-16i
9.83093300e+00	5.14184493e-16+2.03734242e-16i
9.89355041e+00	-3.61535472e-16+8.19309852e-16i
9.95616781e+00	-3.53308222e-16-4.13098117e-17i
1.00187852e+01	4.76702289e-16-1.96243432e-16i
1.00814026e+01	-4.64615702e-17+4.86809469e-16i
1.01440200e+01	-2.31622225e-16-7.75427664e-17i
1.02066374e+01	1.06747593e-16-1.54483954e-17i
1.02692549e+01	2.87582739e-17+7.02937825e-17i
1.03318723e+01	-4.74610055e-17-2.95506404e-17i
1.03944897e+01	2.26286667e-18-5.19960925e-17i
1.04571071e+01	3.54036365e-17+2.47658751e-17i
1.05197245e+01	-1.95056170e-17+9.15055019e-18i
1.05823419e+01	-7.69992557e-18-1.13776978e-17i
1.06449593e+01	2.02061605e-17-1.21229025e-17i
1.07075767e+01	1.55761876e-18+1.03671179e-17i
1.07701941e+01	-6.88691859e-18+2.21400509e-19i
1.08328115e+01	9.54602588e-19-9.06056152e-18i
1.08954289e+01	9.02180876e-18+3.11839484e-18i
1.09580463e+01	-4.74510702e-18+5.38058657e-18i
1.10206637e+01	-2.98480590e-18-4.21912404e-18i
1.10832812e+01	2.58873584e-18-1.06978352e-18i
1.11458986e+01	-2.18888058e-19+1.46794133e-18i
1.12085160e+01	-1.15538151e-18-3.36026040e-19i
1.12711334e+01	7.93871593e-21-4.93126205e-19i
1.13337508e+01	3.22125008e-19-1.41094065e-19i
1.13963682e+01	-5.14782227e-20+8.19034158e-20i
1.14589856e+01	6.41628626e-20-1.50432589e-19i
1.15216030e+01	1.16029279e-19-4.50298715e-20i
1.15842204e+01	1.07914911e-20+6.06456206e-20i
1.16468378e+01	-9.51748141e-21+2.46249857e-20i
1.17094552e+01	2.47216091e-20-2.33658916e-20i
1.17720726e+01	-1.56426295e-20-1.02576702e-21i
1.18346900e+01	3.83850745e-21+1.86479079e-20i
1.18973075e+01	-1.53732168e-21+4.87717207e-21i
1.19599249e+01	1.83509281e-21+5.29531810e-21i
1.20225423e+01	1.62658950e-21-7.37101890e-21i
1.20851597e+01	6.12689915e-21+1.91837449e-21i
1.21477771e+01	-3.88712042e-22+3.57332579e-22i
1.22103945e+01	-1.22728000e-21-4.45787122e-21i
1.22730119e+01	1.61126082e-21-6.81092346e-22i
1.23356293e+01	-1.36405203e-22+5.64270166e-22i
1.23982467e+01	-1.27740673e-21-5.74331593e-22i
1.24608641e+01	5.13717656e-22-8.09934016e-23i
1.25234815e+01	1.20000736e-23+6.67918457e-22i
1.25860989e+01	2.19098724e-24+3.04569485e-22i
1.26487163e+01	-4.22515003e-23+2.48133739e-22i
1.27113338e+01	-2.51085771e-23+2.22799611e-23i
1.27739512e+01	-1.29228330e-22+4.14505868e-23i
1.28365686e+01	3.48057465e-23+4.73550487e-23i
1.28991860e+01	-1.36414302e-22+2.17999403e-23i
1.29618034e+01	-9.08239518e-23-9.80928381e-23i
1.30244208e+01	7.34807144e-23-6.18619735e-24i
1.30870382e+01	-2.15994352e-23+2.67148532e-23i
1.31496556e+01	-3.44741267e-23-4.24465050e-23i
1.32122730e+01	2.69395714e-24+4.27076370e-24i
1.32748904e+01	-1.45378608e-23-1.50799493e-24i
1.33375078e+01	3.32143895e-24+1.80953157e-24i
1.34001252e+01	-2.60259753e-24+1.10394362e-23i
1.34627426e+01	7.38140822e-24-6.92411429e-25i
1.35253601e+01	1.34954609e-24+3.60607076e-26i
1.35879775e+01	-1.52311599e-24-6.37615067e-25i
1.36505949e+01	3.14658500e-25-1.08035618e-24i
1.37132123e+01	-9.38607884e-26+1.62801168e-25i
1.37758297e+01	-4.14674039e-25-1.35069826e-24i
1.38384471e+01	6.77553795e-25-6.71828247e-25i
1.39010645e+01	3.89074479e-25+1.12884732e-24i
1.39636819e+01	-3.35109848e-25-9.54381948e-27i
1.40262993e+01	1.71367940e-25-1.57407331e-25i
1.40889167e+01	3.78362793e-25-4.65650502e-26i
1.41515341e+01	2.77763673e-26+4.53150734e-26i
1.42141515e+01	-2.31079164e-25+4.57114762e-26i
1.42767689e+01	-2.21471287e-26-8.57179173e-26i
1.43393863e+01	2.35070139e-26+6.29102974e-26i
1.44020038e+01	-5.42664886e-26+5.32259673e-26i
1.44646212e+01	5.54409900e-26-3.56315608e-26i
1.45272386e+01	3.71738300e-27+3.07490502e-26i
1.45898560e+01	-3.69860742e-26+1.46118268e-26i
1.46524734e+01	-8.35817333e-28-2.28394137e-26i
1.47150908e+01	1.04618082e-26+1.45625546e-26i
1.47777082e+01	-8.46980035e-27+3.58228151e-27i
1.48403256e+01	-8.85749521e-27-3.07687060e-27i
1.49029430e+01	9.94000994e-28-1.83950691e-27i
1.49655604e+01	4.54790775e-27-1.74903250e-28i
1.50281778e+01	1.14960259e-27+9.53048448e-27i
1.50907952e+01	-8.29161980e-27-9.87178954e-28i
1.51534126e+01	3.70530775e-27-6.58060886e-27i
1.52160301e+01	4.30230834e-27+3.62489875e-27i
1.52786475e+01	-3.12092375e-27+2.46819043e-27i
1.53412649e+01	-6.00734749e-28-2.42155676e-27i
1.54038823e+01	1.27230499e-27-2.46405735e-29i
1.54664997e+01	-9.92602655e-29+6.10093329e-28i
1.55291171e+01	-4.16421048e-28+5.00873997e-29i
1.55917345e+01	-1.14750691e-28-3.24854599e-28i
1.56543519e+01	1.63894292e-28-8.70659212e-29i
1.57169693e+01	3.94628955e-29+1.38982289e-28i
1.57795867e+01	-1.06097252e-28+2.76901664e-29i
1.58422041e+01	-2.91573251e-29-3.18047486e-29i
1.59048215e+01	3.94394192e-29-1.72887092e-29i
1.59674389e+01	-2.06016916e-29+3.76809178e-29i
1.60300564e+01	-1.20840588e-29-1.08182660e-30i
1.60926738e+01	-3.55347384e-30-9.13152827e-31i
1.61552912e+01	1.61781671e-29-1.64497131e-30i
1.62179086e+01	1.05373492e-30+9.43811591e-30i
1.62805260e+01	-2.57022798e-30-9.03173355e-32i
1.63431434e+01	2.51697767e-30+1.40050005e-30i
1.64057608e+01	3.76014206e-31+2.90320917e-30i
1.64683782e+01	-1.49693736e-30-1.51947496e-30i
1.65309956e+01	1.10141485e-30-2.04582703e-31i
1.65936130e+01	1.21320984e-30+1.71152493e-31i
1.66562304e+01	-8.64264163e-31+1.66984410e-31i
1.67188478e+01	1.83958243e-32-4.86923139e-31i
1.67814652e+01	1.35258154e-31-9.11374198e-32i
1.68440827e+01	-9.13003060e-32+1.92758965e-31i
1.69067001e+01	-7.57043639e-32-7.69648134e-32i
1.69693175e+01	-6.41487101e-32-8.89249492e-32i
1.70319349e+01	1.36077313e-31-1.27475682e-32i
1.70945523e+01	9.54393826e-33+3.08154822e-32i
1.71571697e+01	-6.18066553e-32-2.60831488e-32i
1.72197871e+01	-6.76836461e-33-2.63840141e-32i
1.72824045e+01	-1.42178048e-32+3.14772817e-32i
1.73450219e+01	-3.75926674e-33+1.13160676e-32i
1.74076393e+01	-1.66001497e-33-1.04158658e-32i
1.74702567e+01	4.23341172e-33-1.54294420e-33i
1.75328741e+01	3.46213699e-33+2.77813800e-33i
1.75954915e+01	-2.72602517e-33+2.95934320e-34i
1.76581090e+01	-1.73826370e-33-3.33550135e-33i
1.77207264e+01	4.19370779e-33+6.74294692e-34i
1.77833438e+01	1.16499431e-33+2.78762802e-33i
1.78459612e+01	-8.70425187e-34-3.72546393e-34i
1.79085786e+01	-1.09694798e-33-6.54356785e-34i
1.79711960e+01	1.31545796e-33+7.16182829e-34i
1.80338134e+01	4.41110102e-34+1.20296263e-33i
1.80964308e+01	-3.92860329e-34+2.66442316e-34i
1.81590482e+01	2.27197944e-34-3.15397367e-34i
1.82216656e+01	1.30714459e-34+1.11054993e-34i
1.82842830e+01	1.11539775e-34+9.35007504e-36i
1.83469004e+01	-2.95672868e-35+5.88471409e-35i
1.84095178e+01	-4.54163975e-35-1.17128229e-35i
1.84721353e+01	8.29965113e-35+2.33730176e-37i
1.85347527e+01	1.34905930e-36+1.39989512e-35i
1.85973701e+01	1.65414788e-35+4.84403384e-35i
1.86599875e+01	-4.20063339e-36-8.05594825e-36i
1.87226049e+01	-2.47534521e-35-3.97763016e-35i
1.87852223e+01	1.27472278e-35-8.18293405e-36i
1.88478397e+01	7.52472857e-36+1.23059049e-35i
1.89104571e+01	-1.48195767e-35+7.07810353e-36i
1.89730745e+01	-5.14645080e-36-1.77426514e-35i
1.90356919e+01	1.37024710e-35+1.83379806e-36i
1.90983093e+01	-3.34424650e-36+1.07788069e-35i
1.91609267e+01	-4.09900304e-36-3.41897854e-36i
1.92235441e+01	5.65581888e-37-2.60375292e-36i
1.92861616e+01	2.59202459e-36+1.46707758e-36i
1.93487790e+01	-1.35975851e-36+1.70050426e-36i
1.94113964e+01	-9.30759027e-37-7.79266862e-37i
1.94740138e+01	8.23596211e-37-3.60525180e-37i
1.95366312e+01	4.31274896e-37+5.53021095e-37i
1.95992486e+01	-2.50562934e-37+2.26724125e-37i
1.96618660e+01	-6.59578653e-38-1.96813890e-37i
1.97244834e+01	1.40067896e-37-1.78424299e-37i
1.97871008e+01	3.93150338e-38+5.75652587e-38i
1.98497182e+01	-6.96295624e-38-1.32115197e-38i
1.99123356e+01	7.19380782e-39+1.06241289e-38i
1.99749530e+01	-1.64285005e-38-4.47578582e-39i
2.00375704e+01	1.18435243e-38-8.53290202e-39i
2.01001879e+01	9.32176250e-39+1.06266261e-38i
2.01628053e+01	-3.37365049e-38+1.34606526e-38i
2.02254227e+01	-1.02788768e-38-1.94449324e-38i
2.02880401e+01	1.25303277e-38+4.23907998e-39i
2.03506575e+01	-3.83826612e-39+6.64348113e-39i
2.04132749e+01	-9.95000899e-39-1.01246590e-39i
2.04758923e+01	1.98772986e-39-1.13839798e-39i
2.05385097e+01	1.24182326e-39+6.56829817e-40i
2.06011271e+01	-5.12885328e-40-2.33861635e-40i
2.06637445e+01	4.00232403e-40+9.95469976e-40i
2.07263619e+01	-1.14674975e-39-5.82208089e-40i
2.07889793e+01	-2.84401247e-40-6.56392436e-40i
2.08515967e+01	-3.89476981e-40+1.82882521e-41i
2.09142142e+01	1.77412381e-40+1.46104502e-40i
2.09768316e+01	2.26478300e-41-7.98450393e-41i
2.10394490e+01	8.92075745e-41-1.78698746e-40i
2.11020664e+01	-1.43626048e-40+4.02077988e-41i
2.11646838e+01	7.15127909e-41-3.57715236e-41i
2.12273012e+01	-5.51952639e-41+4.56137073e-41i
2.12899186e+01	-4.53299289e-41-2.69717034e-41i
2.13525360e+01	2.20454043e-41+1.44616072e-41i
2.14151534e+01	1.20792367e-42+4.02332020e-41i
2.14777708e+01	-2.20524801e-41-8.58450009e-43i
2.15403882e+01	-1.11036682e-41-1.02854718e-42i
2.16030056e+01	3.66169992e-42+1.78889600e-42i
2.16656230e+01	5.75377279e-42-2.16368400e-42i
2.17282405e+01	-5.78014362e-42+7.28200965e-42i
2.17908579e+01	1.64434598e-42-3.58687091e-42i
2.18534753e+01	7.40287282e-43-2.46943183e-42i
2.19160927e+01	-1.17871330e-42+1.39582289e-42i
2.19787101e+01	2.39514949e-43+4.51217432e-43i
2.20413275e+01	8.70489611e-43-5.76978295e-43i
2.21039449e+01	-4.21209953e-43+3.00134460e-43i
2.21665623e+01	-4.37401825e-43-9.83572038e-43i
2.22291797e+01	7.03941289e-43+9.75513481e-44i
2.22917971e+01	-2.72132316e-43+3.98085697e-43i
2.23544145e+01	-1.96151356e-43+6.41076360e-44i
2.24170319e+01	1.02632273e-43-1.97935508e-43i
2.24796493e+01	1.90476935e-44+5.41247765e-44i
2.25422668e+01	-3.68027742e-45+3.47710502e-44i
2.26048842e+01	2.39761668e-44+2.59026495e-44i
2.26675016e+01	-2.40164746e-44+2.09399794e-44i
2.27301190e+01	6.32906415e-45+1.11428262e-44i
2.27927364e+01	-4.98834926e-45-6.61580277e-46i
2.28553538e+01	1.82220710e-44-9.08499422e-45i
2.29179712e+01	-1.22533675e-45-3.65366223e-45i
2.29805886e+01	-1.98763900e-45-8.52877746e-45i
2.30432060e+01	5.68626902e-45+7.70555489e-45i
2.31058234e+01	-2.31850556e-45-1.29387641e-45i
2.31684408e+01	3.18036893e-45-8.31074665e-45i
2.32310582e+01	4.04521646e-45+3.96076418e-45i
2.32936756e+01	-1.03118901e-45-2.28585012e-46i
2.33562930e+01	1.23229595e-45-1.48006557e-45i
2.34189105e+01	6.07452472e-47+8.98748611e-46i
2.34815279e+01	-1.48613757e-46+9.49396445e-46i
2.35441453e+01	-4.35342119e-46-6.81692212e-46i
2.36067627e+01	1.70479550e-46-4.80020960e-47i
2.36693801e+01	1.73762755e-46+2.44581875e-46i
2.37319975e+01	-3.32394993e-46-4.48234020e-47i
2.37946149e+01	-3.86587874e-47-7.79313492e-47i
2.38572323e+01	2.22344293e-47-4.20262429e-47i
2.39198497e+01	-2.72549489e-48-7.78784088e-48i
2.39824671e+01	2.68020068e-47+5.97550209e-47i
2.40450845e+01	2.05370250e-47+1.86701505e-47i
2.41077019e+01	1.97911356e-47-3.89779260e-47i
2.41703193e+01	3.17053524e-47+3.01815724e-47i
2.42329368e+01	9.13228658e-48-5.95538203e-48i
2.42955542e+01	-2.68102006e-48+2.03877180e-49i
2.43581716e+01	-4.88892907e-48+1.03374558e-47i
2.44207890e+01	-3.55560793e-48+5.32263923e-48i
2.44834064e+01	-9.76404631e-49-1.62314717e-48i
2.45460238e+01	-2.05275380e-48-1.11844596e-48i
2.46086412e+01	9.78510615e-49+5.18444852e-48i
2.46712586e+01	-1.71549500e-48-1.34091694e-48i
2.47338760e+01	3.21463974e-48+8.21364459e-49i
2.47964934e+01	-8.60624388e-49+9.33571593e-49i
2.48591108e+01	-1.05266943e-48-7.82092912e-49i
2.49217282e+01	5.34056358e-49-4.34249751e-49i
2.49843456e+01	1.13758840e-49+4.43559432e-50i
2.50469631e+01	-1.03390634e-49+2.46572100e-49i
2.51095805e+01	-2.93746169e-49-4.55335038e-49i
2.51721979e+01	3.32930857e-49+2.07322372e-49i
2.52348153e+01	-1.31281501e-49+8.63172113e-50i
2.52974327e+01	1.04804591e-50-2.24229119e-51i
2.53600501e+01	8.21036413e-50-6.46864134e-51i
2.54226675e+01	5.36349484e-50+3.28079254e-50i
2.54852849e+01	-2.83799377e-50+5.56210545e-51i
2.55479023e+01	1.59521016e-50+4.33405651e-51i
2.56105197e+01	-1.24460120e-50-2.16775674e-51i
2.56731371e+01	-1.57973155e-50+1.61396150e-50i
2.57357545e+01	1.43783368e-50+1.97252597e-51i
2.57983719e+01	1.28057707e-51+1.18156883e-50i
2.58609894e+01	-2.92261029e-51-5.68827400e-51i
2.59236068e+01	-3.27034669e-51+2.07640829e-51i
2.59862242e+01	1.45844261e-51+1.33001380e-51i
2.60488416e+01	-1.22936630e-51+1.59131959e-51i
2.61114590e+01	-2.17332688e-52+1.13159385e-51i
2.61740764e+01	-3.00874607e-52-2.32355653e-51i
2.62366938e+01	1.49746878e-51-5.47162496e-52i
2.62993112e+01	-5.73570706e-53+8.29772489e-52i
2.63619286e+01	-9.12344143e-52-4.95830264e-52i
2.64245460e+01	1.67653743e-52+8.06847728e-53i
2.64871634e+01	-1.79729423e-52+2.34544332e-52i
2.65497808e+01	1.10338339e-52-3.57308214e-53i
2.66123982e+01	-9.22804597e-54+1.12618478e-52i
2.66750157e+01	-5.21264524e-53+8.08071738e-53i
2.67376331e+01	2.55386049e-53-5.67209035e-54i
2.68002505e+01	-4.76178137e-53-1.83779901e-53i
2.68628679e+01	2.82862807e-53+1.23983255e-53i
2.69254853e+01	2.36222560e-53-1.77936720e-53i
2.69881027e+01	1.33966270e-53-4.64028765e-54i
2.70507201e+01	-9.12260326e-54-1.89906403e-53i
2.71133375e+01	-4.50663678e-54-4.77348189e-54i
2.71759549e+01	1.19796747e-55-2.72683817e-54i
2.72385723e+01	-5.26362780e-56-8.70294865e-55i
2.73011897e+01	-6.17428699e-55-2.08500039e-54i
2.73638071e+01	-6.48824114e-55+1.61050838e-54i
2.74264245e+01	-1.51985667e-54+1.73771256e-55i
2.74890420e+01	-1.04685735e-54+2.92177729e-56i
2.75516594e+01	-7.87231381e-55-5.71325826e-55i
2.76142768e+01	-2.12116398e-55-4.25704995e-56i
2.76768942e+01	8.99300280e-57+2.23719716e-55i
2.77395116e+01	-2.48825140e-55-1.38683743e-55i
2.78021290e+01	-9.42560160e-56+3.36808128e-56i
2.78647464e+01	2.72867994e-57+4.15864944e-55i
2.79273638e+01	-1.25429784e-55-1.00179324e-55i
2.79899812e+01	-6.70095480e-56-7.08568958e-56i
2.80525986e+01	3.11189045e-56-6.13154632e-56i
2.81152160e+01	2.44551575e-56+2.71180744e-56i
2.81778334e+01	2.39338804e-56+9.89540919e-57i
2.82404508e+01	-8.40494419e-57+1.33837956e-56i
2.83030683e+01	2.73924558e-56+1.86822092e-56i
2.83656857e+01	-4.22593655e-56-1.08512252e-56i
2.84283031e+01	-1.58865722e-57-2.23092833e-56i
2.84909205e+01	1.95641890e-57+1.42527154e-56i
2.85535379e+01	-7.03235434e-57-5.65768067e-57i
2.86161553e+01	2.63086338e-57-3.61528118e-57i
2.86787727e+01	1.02301045e-57+2.00524308e-57i
2.87413901e+01	6.70153246e-58+1.76782659e-57i
2.88040075e+01	-7.30852996e-59-5.69525940e-59i
2.88666249e+01	4.96433810e-58+3.68987821e-58i
2.89292423e+01	2.98134106e-58-1.59741767e-57i
2.89918597e+01	7.62078344e-58+1.53168246e-59i
2.90544771e+01	-3.31861225e-58+1.63459636e-58i
2.91170946e+01	-8.98804416e-58+5.64394878e-59i
2.91797120e+01	3.69263260e-59-1.09693428e-60i
2.92423294e+01	-2.93524873e-59+3.49026059e-58i
2.93049468e+01	-1.50251926e-58-1.48988598e-58i
2.93675642e+01	-2.40982167e-59+4.06581291e-59i
2.94301816e+01	-2.84209898e-59-4.84745906e-59i
2.94927990e+01	6.60525727e-59-6.12017393e-59i
2.95554164e+01	1.11240192e-59-1.31670728e-59i
2.96180338e+01	2.50446576e-59-6.36949177e-59i
2.96806512e+01	-1.94210627e-59+5.68460560e-60i
2.97432686e+01	-1.28219201e-59-4.57667568e-60i
2.98058860e+01	-9.93792786e-60-3.70410021e-60i
2.98685034e+01	-3.06177623e-60+8.47509810e-60i
2.99311209e+01	8.98078305e-60-5.04005409e-60i
2.99937383e+01	-4.69441954e-60-3.59274955e-60i
3.00563557e+01	3.90572506e-60+4.93421334e-60i
3.01189731e+01	1.98284715e-60-4.76165735e-60i
3.01815905e+01	1.87073126e-60+1.19264469e-60i
3.02442079e+01	2.39038296e-62+1.10989669e-60i
3.03068253e+01	-5.36533387e-61-6.30677714e-61i
3.03694427e+01	2.40118897e-61-3.28816213e-61i
3.04320601e+01	1.73624051e-61+4.63403900e-61i
3.04946775e+01	-5.44743020e-61-9.94883827e-62i
3.05572949e+01	2.10660281e-61-3.99894207e-61i
3.06199123e+01	-4.01899158e-62+2.90718995e-61i
3.06825297e+01	-7.74866145e-62+1.62068678e-61i
3.07451472e+01	1.24241508e-61+1.78333798e-62i
3.08077646e+01	-1.03787255e-61-1.82466591e-62i
3.08703820e+01	7.87303286e-63-9.90875851e-62i
3.09329994e+01	1.25433740e-62+1.67320691e-62i
3.09956168e+01	2.23470533e-62+2.52678016e-62i
3.10582342e+01	-6.35835019e-63-2.55678954e-62i
3.11208516e+01	3.11606266e-63-2.22180166e-62i
3.11834690e+01	5.97797660e-63-4.56732178e-63i
3.12460864e+01	-4.35580793e-63+6.02467779e-63i
3.13087038e+01	-1.00595617e-62+1.37581828e-63i
3.13713212e+01	1.05749424e-62-7.06212226e-63i
3.14339386e+01	2.78988994e-63+6.30093197e-63i
3.14965560e+01	-5.42840676e-64+1.03475544e-63i
3.15591735e+01	9.28773147e-65-7.82372401e-64i
3.16217909e+01	-2.49412181e-64+4.63784147e-64i
3.16844083e+01	1.55204172e-63-1.40716088e-64i
3.17470257e+01	4.65298885e-64-2.45926021e-64i
3.18096431e+01	-4.29981798e-64-9.39909685e-65i
3.18722605e+01	2.82309910e-65-4.42833693e-64i
3.19348779e+01	5.47259109e-64+1.91337367e-64i
3.19974953e+01	-1.28663637e-64+2.06789649e-65i
3.20601127e+01	1.25299824e-64-2.39443092e-64i
3.21227301e+01	-1.99645999e-65+1.09110918e-64i
3.21853475e+01	6.20131659e-66+3.76487622e-65i
3.22479649e+01	-3.90818662e-65+6.61832494e-66i
3.23105823e+01	8.82871246e-65+7.50676543e-66i
3.23731997e+01	2.76659073e-65+4.69744017e-65i
3.24358172e+01	-3.54896071e-65+1.94078136e-65i
3.24984346e+01	2.81057903e-65-1.54092381e-65i
3.25610520e+01	1.51401247e-65+1.07594684e-65i
3.26236694e+01	-9.82856216e-66+1.38545274e-66i
3.26862868e+01	-2.11601821e-67-1.41365433e-66i
3.27489042e+01	-2.96455186e-66+7.80234033e-67i
3.28115216e+01	-3.79999906e-68-1.57739886e-66i
3.28741390e+01	2.36785759e-66+1.69583381e-66i
3.29367564e+01	6.14545205e-67+1.32872840e-66i
3.29993738e+01	-2.20698836e-66+1.13553946e-66i
3.30619912e+01	1.24624354e-66-1.24273502e-66i
3.31246086e+01	1.02960503e-66+2.63942836e-67i
3.31872260e+01	2.64022264e-67+3.64487185e-67i
3.32498435e+01	1.84883334e-67-2.79037367e-67i
3.33124609e+01	6.30324213e-68-1.83179932e-67i
3.33750783e+01	3.61674154e-68-8.68233199e-68i
3.34376957e+01	-2.81365675e-68+1.60640787e-67i
3.35003131e+01	-1.11813256e-67-1.33870573e-68i
3.35629305e+01	1.35635587e-69-1.16212056e-67i
3.36255479e+01	7.07093411e-68-3.49750826e-69i
3.36881653e+01	1.15758743e-68+4.40065915e-68i
3.37507827e+01	-5.34577420e-68-7.14518884e-68i
3.38134001e+01	-8.09521138e-69-3.13717930e-68i
3.38760175e+01	6.19208372e-69+9.38576730e-70i
3.39386349e+01	-8.76267339e-69+1.77126976e-68i
3.40012523e+01	-2.05964519e-68+6.28843616e-70i
3.40638698e+01	-1.56002995e-69-3.44595486e-69i
3.41264872e+01	5.68425024e-69+4.22615481e-69i
3.41891046e+01	1.37602094e-69+2.81673403e-69i
3.42517220e+01	-2.47098621e-69-5.69281503e-70i
3.43143394e+01	2.37393804e-69-1.46201119e-69i
3.43769568e+01	4.88760711e-70+3.90237273e-70i
3.44395742e+01	-1.13348933e-69+1.30699825e-69i
3.45021916e+01	-2.23951561e-70-1.00756430e-69i
3.45648090e+01	5.86864916e-70+3.30247821e-71i
3.46274264e+01	2.24841074e-70-1.12529765e-70i
3.46900438e+01	2.50203766e-70-5.03216102e-70i
3.47526612e+01	-4.12043519e-72+1.19792436e-70i
3.48152786e+01	-1.42058548e-70-6.08638625e-71i
3.48778961e+01	4.49183132e-71+4.03473473e-71i
3.49405135e+01	4.42860762e-71+3.74277819e-71i
3.50031309e+01	-2.66677547e-71+2.20570404e-72i
3.50657483e+01	2.14067996e-71+8.72680727e-72i
3.51283657e+01	-6.39166552e-72+4.85113001e-72i
3.51909831e+01	2.16166601e-71+1.33951828e-73i
3.52536005e+01	-2.44413590e-71-1.72850401e-72i
3.53162179e+01	-5.96807127e-72-1.06902934e-71i
3.53788353e+01	3.78203601e-72-1.00339473e-71i
3.54414527e+01	3.06417817e-72+5.62041813e-72i
3.55040701e+01	2.94039972e-72-2.95605788e-72i
3.55666875e+01	2.59928623e-72+1.52056220e-72i
3.56293049e+01	-1.43849729e-72+1.30198805e-72i
3.56919224e+01	-2.40651672e-72-1.52225886e-73i
3.57545398e+01	1.25726893e-72-9.92860146e-73i
3.58171572e+01	9.92769727e-73+1.53653478e-72i
3.58797746e+01	-1.06596023e-72+1.81243993e-73i
3.59423920e+01	-3.56945566e-73-8.02438448e-73i
3.60050094e+01	2.24801711e-73-1.23302279e-73i
3.60676268e+01	-2.91474959e-73+1.50698089e-73i
3.61302442e+01	2.68561238e-73-1.70416460e-73i
3.61928616e+01	1.75043430e-73-1.07399157e-73i
3.62554790e+01	5.87488146e-74-2.29421854e-74i
3.63180964e+01	1.66731555e-75+5.20535610e-74i
3.63807138e+01	-4.02105624e-74+1.34592807e-74i
3.64433312e+01	1.55954026e-74-5.77049398e-75i
3.65059487e+01	1.66061872e-74+1.29082349e-74i
3.65685661e+01	1.58791109e-75-6.90631208e-75i
3.66311835e+01	-3.80601675e-75-7.03788078e-75i
3.66938009e+01	4.70602598e-76+4.09313123e-75i
3.67564183e+01	5.17948807e-75+5.48573727e-75i
3.68190357e+01	-3.21447034e-75-3.62202420e-75i
3.68816531e+01	-1.54635305e-75-5.47389207e-75i
3.69442705e+01	2.05027597e-75+1.21384953e-76i
3.70068879e+01	-2.25759904e-75+3.06202646e-75i
3.70695053e+01	1.35969971e-75-1.70761708e-76i
3.71321227e+01	5.60762555e-76-6.52498298e-77i
3.71947401e+01	4.44967033e-76+4.00226905e-76i
3.72573575e+01	-1.13875572e-75-3.89206787e-76i
3.73199750e+01	1.94846376e-76-3.70615866e-76i
3.73825924e+01	5.11314077e-76+3.50548357e-76i
3.74452098e+01	6.90266014e-77+1.42177423e-76i
3.75078272e+01	-1.18250941e-76-4.58121395e-78i
3.75704446e+01	2.04951636e-76-1.56452516e-76i
3.76330620e+01	5.57808958e-77+1.41568130e-76i
3.76956794e+01	-4.94144297e-78+7.09617779e-77i
3.77582968e+01	3.95872974e-77-1.94668305e-77i
3.78209142e+01	3.24267251e-77-6.51133787e-77i
3.78835316e+01	3.66776850e-78+4.38962566e-77i
3.79461490e+01	6.84179241e-79-1.31912983e-77i
3.80087664e+01	9.48353259e-78+9.89533777e-78i
3.80713838e+01	-1.52529958e-78+7.02072392e-79i
3.81340013e+01	-3.77477409e-78-6.40158524e-78i
3.81966187e+01	-9.17440898e-78-2.71218060e-78i
3.82592361e+01	1.02269221e-78-3.66909510e-79i
3.83218535e+01	-1.38953863e-78+3.55842368e-78i
3.83844709e+01	-2.07006484e-78-1.05079630e-78i
3.84470883e+01	1.41355462e-78-3.41291046e-78i
3.85097057e+01	-2.97876040e-79+2.92379179e-79i
3.85723231e+01	-3.21988862e-80-7.69828032e-79i
3.86349405e+01	8.35483700e-79+6.10667608e-80i
3.86975579e+01	-8.64038418e-79+9.52641678e-80i
3.87601753e+01	4.22748615e-79-1.52322794e-79i
3.88227927e+01	-1.86738182e-79+3.38952529e-80i
3.88854101e+01	1.68415615e-79-8.72395934e-80i
3.89480276e+01	7.87496180e-80+1.71901759e-79i
3.90106450e+01	-2.77821450e-80-2.48529917e-80i
3.90732624e+01	2.13813522e-80-4.23647036e-80i
3.91358798e+01	4.36402933e-80+3.83073820e-80i
3.91984972e+01	-3.42270428e-80-4.04127399e-80i
3.92611146e+01	2.29153152e-80-2.00198181e-80i
3.93237320e+01	-7.33788328e-81+2.10122000e-80i
3.93863494e+01	2.74981389e-81-1.50177532e-81i
3.94489668e+01	-5.96862257e-81+7.81097385e-81i
3.95115842e+01	-6.26396250e-81-1.00119657e-80i
3.95742016e+01	3.11008394e-81+5.13567235e-81i
3.96368190e+01	2.47484172e-81-6.03247847e-83i
3.96994364e+01	-4.36739070e-81-2.59053535e-81i
3.97620539e+01	3.37547074e-81-1.88731277e-81i
3.98246713e+01	1.35642796e-81+2.21399443e-81i
3.98872887e+01	-9.30687391e-82+1.74049401e-81i
3.99499061e+01	-8.25712584e-82-1.19728823e-81i
4.00125235e+01	1.35573214e-81-1.93178642e-83i
4.00751409e+01	-8.45655712e-82+1.03733723e-81i
4.01377583e+01	-5.95291214e-82-2.42944930e-82i
4.02003757e+01	1.84469572e-82-5.40940718e-82i
4.02629931e+01	1.17205142e-82+3.73916486e-82i
4.03256105e+01	-2.52888906e-82+1.68234292e-83i
4.03882279e+01	-8.34374537e-83-2.57166598e-82i
4.04508453e+01	1.93933585e-82-1.42076664e-82i
4.05134627e+01	-1.49854736e-84+1.54236897e-82i
4.05760802e+01	-9.64655806e-83-6.45300930e-84i
4.06386976e+01	4.39230286e-83-5.18982310e-83i
4.07013150e+01	2.70114062e-83+3.14813432e-83i
4.07639324e+01	-6.69213317e-84+1.06372911e-83i
4.08265498e+01	6.56580411e-85-1.84559313e-83i
4.08891672e+01	8.04541171e-84-1.37075338e-83i
4.09517846e+01	-5.01998268e-84+7.85163284e-84i
4.10144020e+01	-2.66661182e-84-2.90740319e-84i
4.10770194e+01	1.60557342e-84+2.40365030e-85i
4.11396368e+01	-5.98072149e-85+2.12584192e-84i
4.12022542e+01	1.22245827e-84+9.73325953e-85i
4.12648716e+01	5.88068665e-85-2.14953005e-85i
4.13274890e+01	-3.70399539e-85+7.82191071e-85i
4.13901064e+01	-7.42461318e-85-3.15758513e-85i
4.14527239e+01	3.07412617e-85-3.30451158e-85i
4.15153413e+01	4.28033258e-85+4.46004486e-85i
4.15779587e+01	-3.07908059e-85+2.63235971e-85i
4.16405761e+01	1.64550401e-85+2.70813730e-86i
4.17031935e+01	-1.49001651e-86-7.89955294e-86i
4.17658109e+01	1.88950134e-85-3.47607336e-86i
4.18284283e+01	-8.74460895e-87+2.27509132e-85i
4.18910457e+01	-1.10017198e-85-9.99879311e-86i
4.19536631e+01	3.05785399e-86-5.34344960e-86i
4.20162805e+01	5.80234380e-86+3.85058601e-86i
4.20788979e+01	-3.72255115e-86+5.85193345e-87i
4.21415153e+01	-5.80409659e-87-1.49450017e-86i
4.22041327e+01	3.89826032e-88+5.58575222e-87i
4.22667502e+01	7.93880385e-87+2.73903906e-87i
4.23293676e+01	4.04283781e-87+7.56425170e-87i
4.23919850e+01	-3.47579855e-87+9.32683010e-88i
4.24546024e+01	-1.24056338e-87-5.29812345e-87i
4.25172198e+01	2.55020756e-87-6.61206474e-88i
4.25798372e+01	-9.38956518e-88+4.02943977e-87i
4.26424546e+01	-7.80800413e-88-1.08452280e-87i
4.27050720e+01	-3.54458119e-88-2.16805951e-88i
4.27676894e+01	-5.89502731e-89+2.10352421e-89i
4.28303068e+01	-2.80891892e-89+4.61144870e-88i
4.28929242e+01	-5.84429829e-89+4.50514617e-88i
4.29555416e+01	1.93182933e-89-2.65079151e-88i
4.30181590e+01	2.58805326e-88+1.44553715e-89i
4.30807765e+01	-1.16989718e-89+1.92728003e-88i
4.31433939e+01	-1.74433614e-89-1.32326485e-90i
4.32060113e+01	-2.56131834e-89-5.20681594e-89i
4.32686287e+01	6.03454381e-89+3.44229956e-89i
4.33312461e+01	-8.42729283e-91+4.47484350e-89i
4.33938635e+01	-3.90337495e-89-5.09766001e-90i
4.34564809e+01	-8.32569850e-90-2.85364544e-89i
4.35190983e+01	1.85809010e-89+5.80982815e-90i
4.35817157e+01	-8.82791783e-90+1.29491013e-89i
4.36443331e+01	-9.14037220e-90-2.62287363e-90i
4.37069505e+01	1.03126055e-89-1.15451547e-90i
4.37695679e+01	2.22204759e-90+3.81240367e-90i
4.38321853e+01	-2.68781132e-90+5.30946205e-90i
4.38948028e+01	6.38673226e-91-3.29421393e-90i
4.39574202e+01	3.11581058e-90-7.98782140e-92i
4.40200376e+01	-1.16624975e-90+1.88834577e-90i
4.40826550e+01	-9.77266112e-91-4.25615934e-91i
4.41452724e+01	9.52344379e-91-4.10224427e-91i
4.42078898e+01	8.14464941e-91+4.72630855e-91i
4.42705072e+01	4.25830105e-92-1.30472594e-91i
4.43331246e+01	-1.73978374e-92-5.49665681e-92i
4.43957420e+01	-8.36199099e-92+1.26762867e-91i
4.44583594e+01	-1.87618527e-91+1.44443957e-92i
4.45209768e+01	5.54225552e-92-1.34970675e-91i
4.45835942e+01	9.48968225e-92+9.55578197e-92i
4.46462116e+01	2.10187252e-92+6.40203838e-92i
4.47088291e+01	1.27752223e-92-4.52871784e-92i
4.47714465e+01	1.84002782e-92-2.33969389e-92i
4.48340639e+01	3.60235609e-92+1.86845697e-92i
4.48966813e+01	-5.63716802e-93-1.86579222e-93i
4.49592987e+01	1.68344349e-93-4.49717125e-93i
4.50219161e+01	-9.57404430e-94+5.15951872e-93i
4.50845335e+01	-3.62286988e-93+2.81650462e-93i
4.51471509e+01	-2.22154745e-93+6.46106837e-93i
4.52097683e+01	-3.51824893e-93-1.09729109e-93i
4.52723857e+01	1.58994339e-93-5.54705055e-93i
4.53350031e+01	-4.58292696e-95+2.83230029e-93i
4.53976205e+01	-6.51565898e-94+2.16132374e-93i
4.54602379e+01	-7.12309829e-94-1.21369209e-93i
4.55228554e+01	7.93363348e-94-1.65717864e-94i
4.55854728e+01	3.23294135e-94+9.61226619e-94i
4.56480902e+01	-3.85699892e-94-5.83980950e-94i
4.57107076e+01	-2.75975207e-94-5.19516211e-94i
4.57733250e+01	1.67374552e-94-1.11194155e-94i
4.58359424e+01	-1.09366528e-95+1.47924329e-94i
4.58985598e+01	-1.55107845e-94-1.37557832e-94i
4.59611772e+01	1.09803171e-94-3.62580786e-95i
4.60237946e+01	1.76874628e-95+6.38263659e-95i
4.60864120e+01	-4.89497572e-95-4.54626221e-96i
4.61490294e+01	-1.62588706e-95-1.40585220e-95i
4.62116468e+01	-1.36094760e-96+7.35301600e-96i
4.62742642e+01	1.06362223e-96+6.27183293e-96i
4.63368817e+01	-2.53335595e-96+7.84079944e-96i
4.63994991e+01	9.56959025e-96-1.48226890e-96i
4.64621165e+01	8.37297966e-96+6.50542749e-96i
4.65247339e+01	-8.44509322e-96-6.98876970e-96i
4.65873513e+01	5.71013717e-96-9.20646968e-97i
4.66499687e+01	1.41945450e-97+5.20969654e-96i
4.67125861e+01	-7.69545324e-97-1.76125270e-96i
4.67752035e+01	7.90016873e-98-9.68005268e-97i
4.68378209e+01	2.09365685e-96+7.27646530e-97i
4.69004383e+01	4.58506636e-97+9.74244366e-97i
4.69630557e+01	-6.52591455e-97-1.30907018e-97i
4.70256731e+01	5.25065489e-97-9.36424862e-97i
4.70882905e+01	8.48993464e-97+3.20740546e-97i
4.71509080e+01	-5.83518493e-97+3.27061220e-97i
4.72135254e+01	-8.99508912e-98-2.83046067e-97i
4.72761428e+01	1.46034223e-97-1.65242981e-98i
4.73387602e+01	-6.18124921e-98+1.11629504e-97i
4.74013776e+01	-2.41364328e-99+4.37902052e-98i
4.74639950e+01	1.24377575e-98-4.76996460e-98i
4.75266124e+01	2.43562825e-98+8.68828338e-99i
4.75892298e+01	-1.38528897e-98+2.32118232e-98i
4.76518472e+01	1.46849319e-98-3.86248627e-99i
4.77144646e+01	-1.53574956e-99+1.08743927e-98i
4.77770820e+01	-1.26171910e-98+6.81989076e-100i
4.78396994e+01	1.08523206e-98-9.29153129e-99i
4.79023168e+01	6.85090136e-99+4.22552644e-99i
4.79649343e+01	1.18413052e-99+1.23057750e-99i
4.80275517e+01	-2.56904691e-99-1.47048817e-99i
4.80901691e+01	-3.27186663e-100-3.54130096e-99i
4.81527865e+01	1.79307664e-99-1.94899450e-100i
4.82154039e+01	-3.74892794e-100+2.45822808e-99i
4.82780213e+01	-1.60713255e-99-8.93063475e-100i
4.83406387e+01	5.21750480e-100-7.14913098e-100i
4.84032561e+01	1.18533999e-99+4.05548138e-100i
4.84658735e+01	-3.84259222e-100+2.03264490e-102i
4.85284909e+01	-7.62083650e-102-1.99639809e-100i
4.85911083e+01	8.29190702e-101+3.06316673e-101i
4.86537257e+01	4.81843229e-101+1.97701340e-100i
4.87163431e+01	-2.31480098e-101-4.25057949e-101i
4.87789606e+01	-6.30689708e-102-2.96925486e-101i
4.88415780e+01	7.42830741e-101+1.61002983e-102i
4.89041954e+01	1.66694677e-101+5.14005506e-101i
4.89668128e+01	-3.53398299e-101-8.47588487e-102i
4.90294302e+01	1.19463507e-101-2.03118081e-101i
4.90920476e+01	8.05614073e-102+6.08459182e-102i
4.91546650e+01	1.82004639e-102+1.12010113e-101i
4.92172824e+01	1.62632859e-102+1.42751480e-102i
4.92798998e+01	3.03082318e-102+3.44363847e-102i
4.93425172e+01	2.67591722e-102-4.26065810e-102i
4.94051346e+01	1.54591896e-102+8.83141965e-103i
4.94677520e+01	3.00714462e-103+1.03655068e-102i
4.95303694e+01	-6.27096553e-103-1.34691208e-102i
4.95929869e+01	-3.68532917e-103-8.70138191e-103i
4.96556043e+01	9.19899434e-103+1.14421768e-102i
4.97182217e+01	-2.12804466e-103+4.86438887e-103i
4.97808391e+01	4.66430290e-103-8.15012605e-103i
4.98434565e+01	5.24017454e-104-5.33719019e-103i
4.99060739e+01	1.23363144e-103+8.52578456e-104i
4.99686913e+01	-1.50202244e-103+2.22201980e-103i
