# Supplementary material for: Observation of angular momentum transfer among crystal lattice modes
Source: Nat Phys. 2026 May 12;22(7):1100–6. doi: 10.1038/s41567-026-03274-8 (PMC13423836; doi:10.1038/s41567-026-03274-8)
Supplement: Supplementary file 14 — Source data for Extended Data Fig. 5a–m. [file 41567_2026_3274_MOESM14_ESM.zip › extended_fig5d_TKE_spectrum_Lin-THz_probe0.txt]

Spectrum of the THz Kerr signal in Bi2Se3 after linear THz excitation at probe pulse 0 degrees
Frequency (THz)	Spectrum (a.u.)
-4.99686913e+01	5.95085548e-05+5.56141731e-05i
-4.99060739e+01	-7.95505670e-05+6.43259075e-05i
-4.98434565e+01	-1.80691941e-05-6.31567031e-05i
-4.97808391e+01	1.55435583e-07-5.51350834e-05i
-4.97182217e+01	4.42617290e-05+9.79630531e-06i
-4.96556043e+01	5.17999141e-05+4.31643908e-05i
-4.95929869e+01	-4.89215093e-05-1.07389311e-05i
-4.95303694e+01	1.66934242e-05+7.05625344e-05i
-4.94677520e+01	-7.03213569e-05-5.40667841e-05i
-4.94051346e+01	3.40751296e-05-1.36325235e-05i
-4.93425172e+01	4.18463590e-06+2.45904029e-05i
-4.92798998e+01	-3.76192476e-05-2.24579359e-05i
-4.92172824e+01	4.50793526e-05-5.89144449e-05i
-4.91546650e+01	-3.26904159e-06+5.30413974e-05i
-4.90920476e+01	1.14583335e-05+2.99218752e-05i
-4.90294302e+01	2.63854952e-05-3.44970242e-05i
-4.89668128e+01	-2.13684944e-05+6.45570507e-07i
-4.89041954e+01	-6.54612084e-05+4.81860353e-05i
-4.88415780e+01	6.32536071e-05-1.83650648e-05i
-4.87789606e+01	-6.72519465e-06-5.36990035e-05i
-4.87163431e+01	-2.00672844e-05+1.22424010e-04i
-4.86537257e+01	-2.81697099e-05-1.40823197e-04i
-4.85911083e+01	5.31162868e-06+2.01613707e-05i
-4.85284909e+01	5.70020994e-05+1.90529953e-05i
-4.84658735e+01	3.00860506e-05+2.51272166e-05i
-4.84032561e+01	-4.79165282e-05-3.67088065e-07i
-4.83406387e+01	-8.22102685e-05+2.45033343e-06i
-4.82780213e+01	1.13356956e-04-2.50153498e-05i
-4.82154039e+01	-5.71234186e-05-3.08571678e-07i
-4.81527865e+01	4.20566736e-05+3.74736568e-06i
-4.80901691e+01	-2.54904669e-06-1.08461590e-05i
-4.80275517e+01	-3.68862913e-05+5.32088255e-05i
-4.79649343e+01	4.06031388e-05-2.81694244e-05i
-4.79023168e+01	-2.68080733e-05-6.74962370e-06i
-4.78396994e+01	6.22548270e-06+2.07124394e-05i
-4.77770820e+01	-3.03270336e-05-4.02794454e-07i
-4.77144646e+01	-9.04605547e-06-2.42179351e-05i
-4.76518472e+01	4.48287645e-05+1.24666846e-05i
-4.75892298e+01	-1.98560697e-06-6.31202697e-05i
-4.75266124e+01	-4.21445322e-05+7.27879080e-05i
-4.74639950e+01	4.87500406e-05-2.52100358e-05i
-4.74013776e+01	8.86511079e-06-9.46068282e-07i
-4.73387602e+01	-9.98647198e-06-2.13002602e-05i
-4.72761428e+01	1.03253818e-05+4.85389675e-05i
-4.72135254e+01	7.29328089e-06+5.46327314e-05i
-4.71509080e+01	-7.83385817e-05-7.24529805e-05i
-4.70882905e+01	2.65867249e-05+1.64327479e-05i
-4.70256731e+01	-1.18745400e-05-5.48353510e-05i
-4.69630557e+01	7.73515877e-05+1.79802571e-05i
-4.69004383e+01	-2.54294464e-05+1.03721876e-04i
-4.68378209e+01	-6.98355259e-05-7.68727465e-05i
-4.67752035e+01	1.01808956e-05-5.01643611e-05i
-4.67125861e+01	1.18638295e-05+5.17658915e-05i
-4.66499687e+01	7.51800411e-05-5.82414000e-05i
-4.65873513e+01	-1.98961013e-05+5.65488510e-05i
-4.65247339e+01	-3.49752372e-05+6.53265229e-05i
-4.64621165e+01	-7.07652289e-06-9.56374851e-05i
-4.63994991e+01	-1.65768593e-05+2.82502762e-05i
-4.63368817e+01	4.70310169e-05-1.30814051e-06i
-4.62742642e+01	-2.33685541e-05+2.46076225e-05i
-4.62116468e+01	-1.13587939e-05-3.10205264e-05i
-4.61490294e+01	-1.36036423e-06-1.84484948e-05i
-4.60864120e+01	2.33943120e-05+3.26367978e-05i
-4.60237946e+01	2.28897010e-05+1.55705437e-05i
-4.59611772e+01	-8.05660764e-05+5.50526254e-06i
-4.58985598e+01	3.37866141e-05-4.13478575e-05i
-4.58359424e+01	-4.43575685e-06-2.19195588e-06i
-4.57733250e+01	8.78657493e-06-1.26794807e-05i
-4.57107076e+01	1.35452715e-05+1.69246909e-05i
-4.56480902e+01	3.14984831e-05+4.82334175e-05i
-4.55854728e+01	-6.32256396e-05-4.26913966e-05i
-4.55228554e+01	-1.69956098e-05+1.27638083e-05i
-4.54602379e+01	6.62762180e-06-2.15550503e-05i
-4.53976205e+01	5.57234681e-05-7.22639393e-05i
-4.53350031e+01	8.62449874e-06+1.03334185e-04i
-4.52723857e+01	1.14159649e-05-2.47340626e-05i
-4.52097683e+01	-5.92289588e-05+4.39197234e-05i
-4.51471509e+01	2.16665881e-05-3.94167408e-05i
-4.50845335e+01	-1.41525789e-05+1.44854315e-05i
-4.50219161e+01	-4.70009225e-06-3.61756694e-05i
-4.49592987e+01	-1.06360200e-05+1.97940378e-05i
-4.48966813e+01	4.64489991e-05+1.31357970e-05i
-4.48340639e+01	6.83614311e-06-4.17702748e-05i
-4.47714465e+01	-4.59599788e-05+1.21854667e-05i
-4.47088291e+01	1.98200733e-05+7.03095121e-05i
-4.46462116e+01	1.89823842e-05-6.01613071e-05i
-4.45835942e+01	-8.45931068e-06+8.61136212e-06i
-4.45209768e+01	-6.40157357e-05+2.09392319e-05i
-4.44583594e+01	7.02510332e-05-3.26791719e-05i
-4.43957420e+01	-3.30572194e-05+1.61614666e-05i
-4.43331246e+01	1.78479988e-05-1.47170346e-05i
-4.42705072e+01	-8.59694387e-06-1.78565790e-07i
-4.42078898e+01	1.95978115e-05+1.31329796e-05i
-4.41452724e+01	3.08959638e-06+2.10930472e-06i
-4.40826550e+01	-2.85667357e-05+3.22666120e-05i
-4.40200376e+01	1.92267024e-05-2.22728340e-05i
-4.39574202e+01	-3.66906046e-05-4.44899489e-05i
-4.38948028e+01	1.66020083e-05+6.79709608e-05i
-4.38321853e+01	2.28965275e-05-1.34973241e-06i
-4.37695679e+01	-4.56657877e-05-3.84803059e-05i
-4.37069505e+01	-6.98532275e-06-4.67857389e-05i
-4.36443331e+01	5.28165707e-05+9.36297187e-05i
-4.35817157e+01	-3.68057932e-05-3.09560894e-05i
-4.35190983e+01	-1.75545846e-05-7.13953730e-05i
-4.34564809e+01	3.56469720e-05+7.81253995e-05i
-4.33938635e+01	1.37743063e-05-8.33023684e-05i
-4.33312461e+01	3.08793541e-05+8.55460309e-05i
-4.32686287e+01	-8.68533609e-05-7.64395016e-06i
-4.32060113e+01	8.39288699e-05-4.42114344e-05i
-4.31433939e+01	-1.91838633e-05+6.72868576e-05i
-4.30807765e+01	-6.02389372e-05+1.31067373e-05i
-4.30181590e+01	-7.22718654e-06-5.73564165e-05i
-4.29555416e+01	2.65354141e-05-3.25847641e-05i
-4.28929242e+01	2.57067591e-05+4.72989029e-05i
-4.28303068e+01	-4.38354146e-05-2.92861346e-05i
-4.27676894e+01	4.14750989e-05+1.37469174e-05i
-4.27050720e+01	-1.53943595e-06-2.90229855e-05i
-4.26424546e+01	3.70559229e-07+3.67935191e-05i
-4.25798372e+01	-1.97977146e-05+8.27109653e-06i
-4.25172198e+01	5.06999984e-05-3.07686446e-05i
-4.24546024e+01	-5.62837058e-05+3.90392507e-05i
-4.23919850e+01	-2.20457697e-05-6.58239890e-06i
-4.23293676e+01	5.84435401e-05-3.74731073e-05i
-4.22667502e+01	-5.52886087e-05+1.04798376e-05i
-4.22041327e+01	5.50838976e-05-6.41485501e-05i
-4.21415153e+01	3.33250683e-05+1.09145119e-04i
-4.20788979e+01	-3.91137013e-05-1.38867592e-05i
-4.20162805e+01	-6.43047390e-06-3.74695350e-06i
-4.19536631e+01	-2.70599532e-05+2.20563045e-06i
-4.18910457e+01	-3.85999754e-06+5.67607105e-06i
-4.18284283e+01	5.63537155e-06-6.16047130e-05i
-4.17658109e+01	1.52375194e-05+2.99242584e-05i
-4.17031935e+01	-2.15985796e-05-4.59922704e-06i
-4.16405761e+01	6.14351970e-05-3.07725582e-05i
-4.15779587e+01	7.68956940e-06+2.95636026e-05i
-4.15153413e+01	-3.17382295e-05+5.94376641e-05i
-4.14527239e+01	-3.67196161e-05+1.90963020e-06i
-4.13901064e+01	2.70941830e-06-4.28297985e-05i
-4.13274890e+01	-4.64293175e-06-7.25050136e-05i
-4.12648716e+01	2.43752114e-05+7.59622907e-05i
-4.12022542e+01	3.48276779e-05+5.60615115e-06i
-4.11396368e+01	-6.04608683e-05-5.77273771e-05i
-4.10770194e+01	6.40605275e-05+4.04834295e-05i
-4.10144020e+01	-3.53042239e-05+3.54268340e-05i
-4.09517846e+01	-2.98388529e-05-3.50051617e-05i
-4.08891672e+01	6.71011752e-05-1.76272883e-05i
-4.08265498e+01	-7.03160528e-05+4.27200496e-05i
-4.07639324e+01	1.56030670e-05-5.92677046e-06i
-4.07013150e+01	2.05694733e-06-6.86607192e-05i
-4.06386976e+01	-5.21390035e-07+1.30888528e-07i
-4.05760802e+01	9.53972347e-05+5.59672082e-05i
-4.05134627e+01	-5.82911667e-05+1.16936436e-05i
-4.04508453e+01	1.79566265e-06+2.29629377e-05i
-4.03882279e+01	-7.64644357e-05-3.00218308e-05i
-4.03256105e+01	3.88207766e-05+4.78382476e-05i
-4.02629931e+01	-1.65656379e-05-1.04523832e-04i
-4.02003757e+01	2.34398925e-05-2.28179179e-05i
-4.01377583e+01	1.42616841e-05+9.42634465e-05i
-4.00751409e+01	2.05712911e-05-2.20886607e-05i
-4.00125235e+01	-2.23252809e-05-3.61705536e-05i
-3.99499061e+01	6.05301398e-05+4.13293439e-05i
-3.98872887e+01	-9.58815738e-05+3.46498044e-05i
-3.98246713e+01	4.86593946e-06+2.13471595e-05i
-3.97620539e+01	2.09750097e-05-1.04298435e-04i
-3.96994364e+01	-2.05459627e-05+2.70425556e-06i
-3.96368190e+01	1.80123124e-05+6.21468520e-05i
-3.95742016e+01	4.59227662e-05-1.59634223e-05i
-3.95115842e+01	-2.43172551e-05-4.24393107e-05i
-3.94489668e+01	-4.16369890e-05+6.64560304e-05i
-3.93863494e+01	4.47911240e-05+3.18541421e-05i
-3.93237320e+01	-8.59684192e-05-7.75585235e-05i
-3.92611146e+01	3.12832632e-05-2.22413133e-05i
-3.91984972e+01	3.43049959e-05-1.05234098e-05i
-3.91358798e+01	1.70379061e-05+2.21133471e-06i
-3.90732624e+01	8.44808524e-05+4.73036764e-05i
-3.90106450e+01	-9.02560659e-05+2.08612843e-05i
-3.89480276e+01	-4.07458414e-05+6.77687838e-05i
-3.88854101e+01	-2.83574994e-05-1.06246776e-04i
-3.88227927e+01	1.02691435e-04-4.09938710e-05i
-3.87601753e+01	-7.94553483e-05+5.03809664e-05i
-3.86975579e+01	3.03763368e-05+5.99933080e-06i
-3.86349405e+01	7.71503906e-05-2.09577230e-05i
-3.85723231e+01	-5.64485113e-05+3.87305222e-05i
-3.85097057e+01	5.22197153e-06-1.90884302e-05i
-3.84470883e+01	-2.56419955e-05+1.15806791e-04i
-3.83844709e+01	-3.72158665e-05-1.10717326e-04i
-3.83218535e+01	-1.72565260e-05-3.86738100e-06i
-3.82592361e+01	2.14727947e-05-5.99137757e-05i
-3.81966187e+01	2.95994395e-05+3.00253859e-05i
-3.81340013e+01	6.71282557e-05+1.47018590e-05i
-3.80713838e+01	-5.47880686e-05-9.08518531e-06i
-3.80087664e+01	1.62776812e-05+4.28899529e-05i
-3.79461490e+01	3.34376968e-05+3.58040874e-05i
-3.78835316e+01	-8.57365874e-05-3.98943546e-05i
-3.78209142e+01	-7.35066260e-05+5.89456599e-06i
-3.77582968e+01	9.81703228e-05-7.99901743e-05i
-3.76956794e+01	7.03120858e-05-1.82787372e-05i
-3.76330620e+01	-4.36847823e-06+9.02257821e-05i
-3.75704446e+01	-5.53439962e-05+4.54192066e-05i
-3.75078272e+01	-1.22299269e-06-2.69497337e-05i
-3.74452098e+01	1.46685975e-05-2.15708128e-05i
-3.73825924e+01	-6.20362454e-05+1.48345850e-05i
-3.73199750e+01	1.79015580e-05+8.33390815e-06i
-3.72573575e+01	-3.22667738e-05-8.94687620e-05i
-3.71947401e+01	8.07467095e-05+3.87331471e-05i
-3.71321227e+01	3.36081309e-05-6.05668081e-05i
-3.70695053e+01	-4.91831179e-05+1.14056250e-04i
-3.70068879e+01	3.63161690e-05-1.24103348e-05i
-3.69442705e+01	-2.10775492e-05+8.46038206e-07i
-3.68816531e+01	2.95375309e-06+1.00399843e-06i
-3.68190357e+01	-9.73229911e-05+2.24198428e-05i
-3.67564183e+01	7.43670005e-05-5.56719758e-05i
-3.66938009e+01	2.09788581e-05-5.56411360e-05i
-3.66311835e+01	-5.04878360e-05+7.49692952e-05i
-3.65685661e+01	7.04568087e-05+1.41470397e-05i
-3.65059487e+01	4.14574654e-05-2.42760260e-05i
-3.64433312e+01	-1.10632789e-04+4.48901432e-05i
-3.63807138e+01	1.23753233e-05-1.96687260e-05i
-3.63180964e+01	1.18260118e-05+4.11809875e-05i
-3.62554790e+01	-3.12035354e-05-8.62525438e-05i
-3.61928616e+01	1.97545604e-05-2.06749517e-05i
-3.61302442e+01	4.13015571e-05+5.62584774e-05i
-3.60676268e+01	2.34376046e-06+3.76699760e-06i
-3.60050094e+01	-1.84924426e-05+1.87591263e-06i
-3.59423920e+01	-2.11896017e-05+1.39049283e-05i
-3.58797746e+01	1.48401963e-06-1.96203242e-05i
-3.58171572e+01	3.01200375e-07-1.55076811e-05i
-3.57545398e+01	4.31483491e-05+6.01523546e-05i
-3.56919224e+01	-4.21079411e-05-5.16355429e-05i
-3.56293049e+01	-7.35074971e-05+1.58228829e-05i
-3.55666875e+01	1.03820557e-04-2.53214642e-05i
-3.55040701e+01	-1.81512668e-05+1.51232301e-05i
-3.54414527e+01	7.64506583e-06+6.90175722e-06i
-3.53788353e+01	-4.27400900e-05-1.53224452e-05i
-3.53162179e+01	6.25418513e-06+2.43218929e-05i
-3.52536005e+01	1.09884094e-04-5.51413149e-06i
-3.51909831e+01	-1.66665774e-04+4.71936862e-05i
-3.51283657e+01	4.27510429e-06-4.08894598e-05i
-3.50657483e+01	4.90141453e-05-6.12689324e-05i
-3.50031309e+01	5.27560873e-06-6.00320669e-05i
-3.49405135e+01	6.84698160e-05+1.29771747e-04i
-3.48778961e+01	-2.53057086e-05+6.39165171e-06i
-3.48152786e+01	-2.49489574e-06-1.42028366e-05i
-3.47526612e+01	-7.87956320e-05-4.88510870e-05i
-3.46900438e+01	5.23348172e-05+6.60143358e-05i
-3.46274264e+01	2.31656853e-05-6.77017683e-08i
-3.45648090e+01	-6.69890245e-05-1.53598653e-05i
-3.45021916e+01	-2.09554091e-05-6.97094691e-05i
-3.44395742e+01	5.67821245e-05-7.10537449e-06i
-3.43769568e+01	2.85885487e-05+7.59206236e-05i
-3.43143394e+01	4.16727965e-05-5.05572017e-05i
-3.42517220e+01	-8.19958297e-05+3.23763619e-05i
-3.41891046e+01	4.60796024e-05+4.89347401e-05i
-3.41264872e+01	-2.61279194e-05-4.93360561e-05i
-3.40638698e+01	-5.58105350e-05+4.16649570e-05i
-3.40012523e+01	3.05749639e-05-5.80742249e-05i
-3.39386349e+01	-9.21898489e-06-2.05962358e-05i
-3.38760175e+01	8.13668059e-05+5.40902887e-06i
-3.38134001e+01	-5.17021634e-05+2.14690930e-05i
-3.37507827e+01	2.39569513e-05+1.50995399e-05i
-3.36881653e+01	5.70325330e-05+7.74670818e-05i
-3.36255479e+01	-1.77092531e-04-6.03261793e-05i
-3.35629305e+01	2.96512450e-06-5.60847857e-05i
-3.35003131e+01	1.32247237e-04+1.92738620e-05i
-3.34376957e+01	-4.40510104e-05-4.12181925e-05i
-3.33750783e+01	6.06732340e-05+5.08160193e-05i
-3.33124609e+01	-8.33693659e-05-5.08925358e-06i
-3.32498435e+01	7.09247550e-05+3.03523077e-05i
-3.31872260e+01	-2.06526331e-05+4.15197229e-05i
-3.31246086e+01	-5.45677655e-05-6.71441777e-05i
-3.30619912e+01	-3.41892529e-05+2.80716525e-05i
-3.29993738e+01	6.38899807e-05-9.81560837e-05i
-3.29367564e+01	1.95109633e-05+8.75844160e-05i
-3.28741390e+01	4.77123019e-05-1.94349000e-05i
-3.28115216e+01	-1.28298868e-04+2.70116909e-05i
-3.27489042e+01	9.04891912e-05+2.79449792e-05i
-3.26862868e+01	-6.18908779e-05-1.05551249e-04i
-3.26236694e+01	2.98869997e-05+8.29506820e-05i
-3.25610520e+01	1.86923466e-05-6.08073394e-05i
-3.24984346e+01	1.34078648e-05+7.03616090e-05i
-3.24358172e+01	-6.46295641e-05-5.02670589e-06i
-3.23731997e+01	2.12606067e-05-6.79161624e-05i
-3.23105823e+01	3.76552202e-06+4.01562197e-05i
-3.22479649e+01	1.47342916e-05-3.27198229e-06i
-3.21853475e+01	4.64133100e-05-3.05530725e-06i
-3.21227301e+01	-8.12523945e-05-3.05801157e-06i
-3.20601127e+01	-2.00202510e-05+5.85952236e-05i
-3.19974953e+01	1.13189204e-04-8.69295633e-05i
-3.19348779e+01	-8.64877366e-05+6.72315205e-06i
-3.18722605e+01	1.98453372e-05+3.69912482e-05i
-3.18096431e+01	3.75447571e-05-1.90787451e-06i
-3.17470257e+01	-2.56885611e-06+8.12613661e-05i
-3.16844083e+01	-8.81893179e-05-1.04255449e-04i
-3.16217909e+01	-3.27548720e-06+4.38423894e-06i
-3.15591735e+01	1.68417276e-05+1.01421235e-05i
-3.14965560e+01	1.02431463e-04-4.43381103e-05i
-3.14339386e+01	-5.66356440e-05-1.62694660e-05i
-3.13713212e+01	8.64206385e-06+7.36755643e-05i
-3.13087038e+01	6.23912119e-05-3.92241705e-06i
-3.12460864e+01	-2.32216881e-05+6.62095512e-05i
-3.11834690e+01	-8.76403862e-05-3.13435764e-05i
-3.11208516e+01	-5.80138922e-05-1.38721848e-05i
-3.10582342e+01	6.81000230e-05-5.86089515e-05i
-3.09956168e+01	4.71880144e-05-4.37823875e-05i
-3.09329994e+01	2.80974406e-05+4.70711343e-05i
-3.08703820e+01	-2.53612993e-06+6.63753377e-05i
-3.08077646e+01	-5.24966525e-05+3.50346485e-06i
-3.07451472e+01	-2.88173324e-06-3.11481813e-05i
-3.06825297e+01	4.67698172e-05-1.79213503e-06i
-3.06199123e+01	-6.70545640e-05+1.49205097e-05i
-3.05572949e+01	1.83349696e-05+2.77606467e-05i
-3.04946775e+01	-3.67492672e-05-7.62624301e-05i
-3.04320601e+01	4.30412546e-05-2.00635583e-05i
-3.03694427e+01	4.48929692e-05+2.99143706e-05i
-3.03068253e+01	2.99335464e-05+3.32607804e-05i
-3.02442079e+01	-7.10197640e-05+4.62101081e-05i
-3.01815905e+01	-2.11313411e-05-2.45842743e-05i
-3.01189731e+01	-3.54343726e-07-1.83952131e-05i
-3.00563557e+01	-5.78766884e-06-3.28651979e-05i
-2.99937383e+01	4.39556434e-05+3.66960603e-06i
-2.99311209e+01	2.17797727e-05+4.35171932e-05i
-2.98685034e+01	-5.19967070e-05-3.31306914e-05i
-2.98058860e+01	9.73485290e-06+8.19357610e-05i
-2.97432686e+01	-6.27286877e-05-6.05561049e-05i
-2.96806512e+01	7.28590291e-05-3.00633476e-05i
-2.96180338e+01	-4.39106064e-05+7.55124042e-06i
-2.95554164e+01	-1.31285054e-06-4.69667523e-05i
-2.94927990e+01	9.83751690e-05+8.70434485e-05i
-2.94301816e+01	-6.86574344e-05+6.16871058e-06i
-2.93675642e+01	-1.83798155e-05-4.47034901e-05i
-2.93049468e+01	-2.45890012e-05-4.00378420e-05i
-2.92423294e+01	5.97309507e-05+8.23979870e-05i
-2.91797120e+01	3.20501939e-06-7.00555245e-05i
-2.91170946e+01	-3.18014452e-05+7.01975576e-05i
-2.90544771e+01	-6.68870641e-06-4.64398254e-05i
-2.89918597e+01	1.68385519e-05-3.18833177e-05i
-2.89292423e+01	3.87191188e-05+3.12422143e-05i
-2.88666249e+01	-3.03471196e-05+7.66894699e-05i
-2.88040075e+01	-4.45759909e-05-9.25833493e-05i
-2.87413901e+01	5.36791938e-05-7.87750912e-06i
-2.86787727e+01	-1.77335753e-05+6.82738053e-05i
-2.86161553e+01	1.68240900e-05-4.60988197e-05i
-2.85535379e+01	1.99553776e-05+3.41000143e-05i
-2.84909205e+01	-1.01890364e-04-2.68434999e-05i
-2.84283031e+01	5.76742086e-05+2.40710348e-05i
-2.83656857e+01	4.89357522e-06-1.37171517e-05i
-2.83030683e+01	-2.70770191e-05-8.22975852e-05i
-2.82404508e+01	7.63877619e-05+4.65332660e-05i
-2.81778334e+01	-3.49981764e-05+6.00581231e-06i
-2.81152160e+01	6.40411965e-05+1.22948686e-04i
-2.80525986e+01	-1.22181884e-04-1.31875997e-04i
-2.79899812e+01	3.09916887e-05+4.50630624e-05i
-2.79273638e+01	5.60463706e-05-1.81978489e-05i
-2.78647464e+01	-8.33332201e-05+9.31350038e-06i
-2.78021290e+01	2.43829203e-05-1.25063715e-05i
-2.77395116e+01	4.76932628e-05-5.21151254e-05i
-2.76768942e+01	2.97842155e-05+2.38612773e-05i
-2.76142768e+01	3.71239730e-06+1.26558434e-04i
-2.75516594e+01	-7.62588729e-05-5.00295461e-05i
-2.74890420e+01	-3.02407079e-05-2.15556496e-05i
-2.74264245e+01	2.85018877e-05-5.27605598e-05i
-2.73638071e+01	3.28059718e-05+7.46676091e-06i
-2.73011897e+01	-2.58524839e-05+6.17579736e-05i
-2.72385723e+01	6.39783126e-05-1.19722446e-04i
-2.71759549e+01	-1.18396771e-05+1.73307010e-04i
-2.71133375e+01	-5.10519004e-05-8.88407345e-05i
-2.70507201e+01	-6.91746400e-06-4.16535349e-06i
-2.69881027e+01	6.48094724e-05+2.04188126e-05i
-2.69254853e+01	-2.70474824e-05+3.10560321e-05i
-2.68628679e+01	-6.45567469e-05-1.93306389e-05i
-2.68002505e+01	6.33935424e-05-6.17721827e-05i
-2.67376331e+01	-3.07394256e-05+4.67760669e-05i
-2.66750157e+01	1.02015927e-04-1.27562973e-05i
-2.66123982e+01	-7.81099211e-05+1.20254100e-04i
-2.65497808e+01	-5.81803460e-05-8.91915119e-05i
-2.64871634e+01	-1.23870699e-05+1.53106042e-05i
-2.64245460e+01	4.65766747e-05-4.59540149e-05i
-2.63619286e+01	-8.31571345e-05-1.36384866e-05i
-2.62993112e+01	1.82626728e-04-3.13817038e-05i
-2.62366938e+01	-1.69305301e-04+3.22559258e-05i
-2.61740764e+01	1.44341060e-04+2.64109180e-05i
-2.61114590e+01	8.63037595e-08+8.73864151e-06i
-2.60488416e+01	-6.09787079e-05+2.48501521e-05i
-2.59862242e+01	-7.16842486e-05-2.98765366e-05i
-2.59236068e+01	8.23820374e-05+3.70348492e-05i
-2.58609894e+01	-2.16406349e-05-7.63384873e-05i
-2.57983719e+01	-2.57857480e-05+4.81625269e-05i
-2.57357545e+01	1.92113872e-05-3.48322255e-05i
-2.56731371e+01	9.44227338e-06-4.50673017e-06i
-2.56105197e+01	5.25614649e-05+1.82219103e-05i
-2.55479023e+01	-6.82555306e-05+8.73993373e-06i
-2.54852849e+01	4.42640503e-05-1.82681491e-06i
-2.54226675e+01	-7.39744082e-06-2.72990106e-06i
-2.53600501e+01	-7.93020986e-06+1.02656690e-04i
-2.52974327e+01	-8.81647925e-05-1.55271405e-04i
-2.52348153e+01	9.71379402e-05+3.69806890e-05i
-2.51721979e+01	-6.32398363e-05+2.47316980e-05i
-2.51095805e+01	1.15331198e-04-7.89165949e-05i
-2.50469631e+01	-2.60850389e-05+8.90577234e-05i
-2.49843456e+01	-1.96999355e-05+6.06460340e-05i
-2.49217282e+01	-4.58847538e-05-5.87630645e-05i
-2.48591108e+01	-2.52535038e-05-4.85212528e-05i
-2.47964934e+01	7.43129837e-05+5.98279354e-05i
-2.47338760e+01	1.24788192e-05-4.96190883e-05i
-2.46712586e+01	-6.71947165e-05+3.03711154e-05i
-2.46086412e+01	3.81892897e-05+3.93914153e-05i
-2.45460238e+01	-5.64752171e-06-5.14773378e-05i
-2.44834064e+01	-3.60557863e-06+5.11754677e-06i
-2.44207890e+01	1.20759275e-05-3.53501377e-06i
-2.43581716e+01	-5.29473461e-06+5.76656977e-05i
-2.42955542e+01	5.15490041e-06-4.95624026e-05i
-2.42329368e+01	-4.88204300e-05+1.16641548e-05i
-2.41703193e+01	1.73726421e-05+2.36950863e-05i
-2.41077019e+01	6.65092706e-05-6.82754708e-05i
-2.40450845e+01	-2.18835136e-05+7.29514267e-05i
-2.39824671e+01	-1.05806370e-04+3.41582062e-05i
-2.39198497e+01	6.78579129e-06-6.98215057e-05i
-2.38572323e+01	8.02419698e-05-5.40572758e-05i
-2.37946149e+01	-8.35244219e-07-2.51960009e-05i
-2.37319975e+01	4.58755812e-05+1.05235633e-04i
-2.36693801e+01	-2.63797879e-05+2.86731269e-05i
-2.36067627e+01	-2.27645032e-05-9.57670213e-06i
-2.35441453e+01	-1.05625102e-04-6.71979409e-06i
-2.34815279e+01	7.42495158e-05-8.12342474e-05i
-2.34189105e+01	4.07892648e-05+1.86400763e-05i
-2.33562930e+01	1.93501771e-05+3.25702028e-05i
-2.32936756e+01	-7.61844705e-05-3.44774035e-05i
-2.32310582e+01	6.15412513e-05+5.33271704e-05i
-2.31684408e+01	2.52398524e-05+9.35161471e-06i
-2.31058234e+01	-5.51006784e-05-6.31187728e-05i
-2.30432060e+01	-9.41065986e-06+8.65321006e-05i
-2.29805886e+01	-7.94923073e-07-7.90648480e-06i
-2.29179712e+01	-4.88765026e-06-5.43140729e-05i
-2.28553538e+01	-3.48885249e-06-1.24362966e-05i
-2.27927364e+01	1.68372591e-05+1.90240769e-05i
-2.27301190e+01	8.13817456e-06-6.84103370e-05i
-2.26675016e+01	1.43989661e-05+1.41009267e-04i
-2.26048842e+01	5.87489317e-05-5.60109543e-05i
-2.25422668e+01	-1.49418023e-04-5.35347366e-06i
-2.24796493e+01	5.86115545e-05-4.11779894e-05i
-2.24170319e+01	7.50520055e-05+1.05433182e-04i
-2.23544145e+01	-7.58310453e-05-4.26182744e-05i
-2.22917971e+01	-4.16439138e-05-1.57527549e-05i
-2.22291797e+01	-3.68898753e-05-1.92723176e-05i
-2.21665623e+01	1.47151778e-04-7.45045479e-05i
-2.21039449e+01	-5.14214488e-05+6.24507850e-05i
-2.20413275e+01	5.22887067e-05+3.08020685e-05i
-2.19787101e+01	-1.50594197e-06+7.10661626e-05i
-2.19160927e+01	-1.14128021e-04-6.50433388e-06i
-2.18534753e+01	-6.10961015e-05-1.08959781e-04i
-2.17908579e+01	1.40372553e-04-4.10051765e-05i
-2.17282405e+01	-1.11538424e-05+8.09821536e-05i
-2.16656230e+01	3.55698018e-05-2.07690058e-05i
-2.16030056e+01	-3.22517389e-05+6.91528297e-05i
-2.15403882e+01	-5.94872234e-05-7.42685892e-05i
-2.14777708e+01	8.80815352e-05+3.25467722e-05i
-2.14151534e+01	-9.50431459e-05+3.59792456e-05i
-2.13525360e+01	6.00292005e-05-8.21364596e-05i
-2.12899186e+01	-1.97002443e-06+3.81520461e-05i
-2.12273012e+01	-2.66834816e-05+3.03879017e-06i
-2.11646838e+01	2.92374902e-05-1.14801370e-05i
-2.11020664e+01	-1.47951905e-05+9.83909549e-06i
-2.10394490e+01	2.30170655e-05-2.30114849e-05i
-2.09768316e+01	-3.06476202e-05+5.22043480e-05i
-2.09142142e+01	2.87404167e-05-3.58983003e-05i
-2.08515967e+01	-2.22184725e-05-2.47027107e-05i
-2.07889793e+01	7.35556917e-05+3.28345839e-05i
-2.07263619e+01	-5.60555539e-05+6.83207753e-05i
-2.06637445e+01	-5.75814743e-05-3.80469755e-05i
-2.06011271e+01	6.08082397e-05+1.46361393e-05i
-2.05385097e+01	-9.47195898e-05-8.89565321e-05i
-2.04758923e+01	4.12187374e-05+5.56931751e-05i
-2.04132749e+01	6.86012797e-05-8.00453861e-05i
-2.03506575e+01	2.43714978e-05+1.00649657e-05i
-2.02880401e+01	-1.90245592e-05+1.29825803e-04i
-2.02254227e+01	4.91205365e-05-5.73079099e-05i
-2.01628053e+01	-7.50380518e-05+1.19388545e-04i
-2.01001879e+01	-1.72308521e-04-5.90739109e-05i
-2.00375704e+01	1.18197763e-04-1.44002253e-04i
-1.99749530e+01	4.95682406e-05+8.54898922e-06i
-1.99123356e+01	3.78983649e-05+3.76456791e-05i
-1.98497182e+01	-2.85100844e-05+2.13810603e-06i
-1.97871008e+01	8.61812828e-05+7.44845897e-05i
-1.97244834e+01	-5.46717184e-05+8.69578039e-05i
-1.96618660e+01	-1.34134513e-04-9.24559069e-05i
-1.95992486e+01	2.40557857e-05-2.33826951e-05i
-1.95366312e+01	-2.04818485e-05+5.23303434e-05i
-1.94740138e+01	6.39796147e-05-1.81553673e-04i
-1.94113964e+01	8.19191974e-05+5.46148757e-05i
-1.93487790e+01	-8.43182313e-05+9.18578272e-05i
-1.92861616e+01	3.99061886e-05+8.56086684e-05i
-1.92235441e+01	1.52026164e-05-1.13997472e-04i
-1.91609267e+01	-1.24414176e-04-2.07474540e-05i
-1.90983093e+01	1.49149859e-05+7.34668106e-05i
-1.90356919e+01	6.59049061e-05-4.22113314e-05i
-1.89730745e+01	-1.73521736e-06-1.04396126e-04i
-1.89104571e+01	1.24961028e-05+6.36381556e-05i
-1.88478397e+01	1.50669987e-05+5.91932900e-05i
-1.87852223e+01	6.39065693e-05-3.42949879e-06i
-1.87226049e+01	-1.34410543e-04+1.02440649e-04i
-1.86599875e+01	-4.44191299e-05-1.08339716e-04i
-1.85973701e+01	3.52067670e-05-7.87375155e-05i
-1.85347527e+01	5.18280265e-07+5.06593419e-05i
-1.84721353e+01	9.42153430e-05-1.66025052e-05i
-1.84095178e+01	1.45341846e-05-2.92506051e-05i
-1.83469004e+01	-7.49095577e-05+1.71426219e-04i
-1.82842830e+01	-5.57211770e-05-1.20021772e-04i
-1.82216656e+01	4.81276752e-05-2.25908925e-05i
-1.81590482e+01	3.01856572e-05-2.00014296e-05i
-1.80964308e+01	-6.77769992e-06+4.69958510e-05i
-1.80338134e+01	-1.10728419e-05-5.00006120e-05i
-1.79711960e+01	1.19944458e-04+5.29416691e-05i
-1.79085786e+01	-2.88241066e-05+6.87113920e-05i
-1.78459612e+01	-1.65742960e-04+7.40073026e-06i
-1.77833438e+01	1.51442710e-05-3.62396945e-06i
-1.77207264e+01	5.60251681e-05-1.48986053e-04i
-1.76581090e+01	3.14716338e-05+8.24232264e-05i
-1.75954915e+01	-9.19616061e-05-9.35083118e-06i
-1.75328741e+01	1.06615406e-04+6.68140513e-06i
-1.74702567e+01	-5.46080101e-05+4.09401771e-05i
-1.74076393e+01	1.60321530e-05-9.71589899e-05i
-1.73450219e+01	-2.77892974e-06+1.87764438e-05i
-1.72824045e+01	4.78250072e-06+7.76483524e-05i
-1.72197871e+01	6.24288144e-05+1.59350857e-05i
-1.71571697e+01	-1.20927522e-04-9.61807049e-05i
-1.70945523e+01	8.18678700e-05+6.31284341e-05i
-1.70319349e+01	-9.01999740e-05+2.36857261e-05i
-1.69693175e+01	6.40430509e-05-8.97967206e-05i
-1.69067001e+01	2.20623757e-05+5.87726365e-05i
-1.68440827e+01	-6.03091848e-05-6.32603982e-05i
-1.67814652e+01	8.71406742e-05+6.65679218e-05i
-1.67188478e+01	-2.04821876e-05+5.93333258e-05i
-1.66562304e+01	-5.70247696e-05-9.38804657e-05i
-1.65936130e+01	-1.38532993e-05+3.29136065e-05i
-1.65309956e+01	1.58926629e-05+1.02974999e-05i
-1.64683782e+01	6.39515301e-06-8.46002592e-06i
-1.64057608e+01	2.80831817e-05-1.14528793e-04i
-1.63431434e+01	2.38970609e-06+1.10102696e-04i
-1.62805260e+01	2.92379986e-06+5.56654973e-05i
-1.62179086e+01	-5.96895878e-05-7.64645992e-05i
-1.61552912e+01	1.01920883e-04+1.03814888e-05i
-1.60926738e+01	-1.06043935e-04-7.86597491e-06i
-1.60300564e+01	5.13545993e-05+5.63166363e-05i
-1.59674389e+01	-5.33616110e-05-1.82320634e-05i
-1.59048215e+01	4.11490614e-05-9.41597244e-05i
-1.58422041e+01	-2.01910082e-06-2.51778302e-05i
-1.57795867e+01	7.46217092e-05+1.56578093e-04i
-1.57169693e+01	2.57169882e-05-4.93650050e-05i
-1.56543519e+01	-1.01764315e-04+3.69790592e-05i
-1.55917345e+01	-6.58202285e-05-1.01041731e-05i
-1.55291171e+01	1.11452709e-04-3.74508601e-06i
-1.54664997e+01	-7.43288364e-05-7.16101561e-06i
-1.54038823e+01	-1.60877033e-05-4.31739315e-06i
-1.53412649e+01	1.07577592e-05-7.79266489e-05i
-1.52786475e+01	8.56674757e-05+2.73471714e-05i
-1.52160301e+01	-9.30642976e-06+9.96416156e-05i
-1.51534126e+01	-1.18042161e-04-5.72511890e-05i
-1.50907952e+01	8.77258109e-05-2.94020613e-05i
-1.50281778e+01	1.42869538e-05+3.04963885e-05i
-1.49655604e+01	-5.26225343e-05+4.89215462e-05i
-1.49029430e+01	-3.12915954e-05-8.03266996e-05i
-1.48403256e+01	3.97545597e-06+1.09623914e-05i
-1.47777082e+01	7.30542516e-05-5.81995476e-05i
-1.47150908e+01	6.08555467e-06+6.83926343e-05i
-1.46524734e+01	-1.01382002e-05+4.00590605e-05i
-1.45898560e+01	-4.78573242e-05-8.95911764e-05i
-1.45272386e+01	4.88387959e-05+9.13513225e-05i
-1.44646212e+01	2.10709182e-05-2.96530265e-05i
-1.44020038e+01	-1.55062412e-04-1.49241100e-05i
-1.43393863e+01	1.85677694e-04+2.15607714e-05i
-1.42767689e+01	-9.90707662e-05-6.99714361e-05i
-1.42141515e+01	-3.55630281e-07+1.08307739e-04i
-1.41515341e+01	1.35265579e-05-8.68069607e-05i
-1.40889167e+01	2.03785189e-05+1.50411427e-05i
-1.40262993e+01	1.35794408e-05+1.27272341e-05i
-1.39636819e+01	-2.83570439e-05+3.73320395e-05i
-1.39010645e+01	-6.06132227e-05-6.29991751e-05i
-1.38384471e+01	1.37375833e-04+2.60048583e-05i
-1.37758297e+01	-1.10072049e-04+5.37972318e-06i
-1.37132123e+01	3.15005194e-05-2.08043347e-05i
-1.36505949e+01	-3.93988179e-05+4.76185250e-06i
-1.35879775e+01	1.63218057e-04-3.98956507e-05i
-1.35253601e+01	-6.95553923e-05+1.32358933e-04i
-1.34627426e+01	-1.87242138e-04-7.99374827e-05i
-1.34001252e+01	1.94464239e-04+1.16838236e-05i
-1.33375078e+01	-7.14588462e-05-3.20365844e-07i
-1.32748904e+01	3.84837759e-05-8.66958007e-05i
-1.32122730e+01	-9.24647781e-06+7.46077444e-05i
-1.31496556e+01	2.41877945e-05+8.92067333e-05i
-1.30870382e+01	-4.22062095e-05-7.81081126e-05i
-1.30244208e+01	-7.68703791e-06+4.14706455e-06i
-1.29618034e+01	-1.36890433e-05-3.11954126e-05i
-1.28991860e+01	-1.15305329e-05-1.92284491e-05i
-1.28365686e+01	1.17893253e-04+9.25974545e-05i
-1.27739512e+01	-5.74868565e-05-4.52820881e-05i
-1.27113338e+01	1.23010083e-05-2.09531634e-05i
-1.26487163e+01	-8.43236010e-05+1.44490636e-04i
-1.25860989e+01	-2.90450500e-05-1.29376056e-04i
-1.25234815e+01	7.52334311e-05-1.91785530e-05i
-1.24608641e+01	-5.27510928e-05-1.99735816e-05i
-1.23982467e+01	9.20276563e-05-9.31056363e-07i
-1.23356293e+01	-1.12843836e-05+3.90882352e-05i
-1.22730119e+01	-3.92969345e-06+2.51614035e-05i
-1.22103945e+01	-1.82337426e-05-8.81971739e-06i
-1.21477771e+01	2.91188164e-05+1.86454945e-05i
-1.20851597e+01	-1.43680843e-05+1.86300505e-05i
-1.20225423e+01	-8.74902220e-05+1.42318044e-05i
-1.19599249e+01	2.40630450e-05-6.09617426e-05i
-1.18973075e+01	-5.57702874e-05-4.62374237e-05i
-1.18346900e+01	1.57712641e-04+1.11011913e-05i
-1.17720726e+01	-6.52261394e-05-1.31997303e-05i
-1.17094552e+01	9.48912224e-05+7.78412978e-05i
-1.16468378e+01	-9.12764483e-05+6.05641098e-05i
-1.15842204e+01	-5.91493657e-05-6.41098961e-05i
-1.15216030e+01	2.23150060e-05+6.01724692e-06i
-1.14589856e+01	-5.56044424e-05-9.25868355e-05i
-1.13963682e+01	1.53186428e-04+2.47446147e-05i
-1.13337508e+01	-7.56980264e-05+8.24793081e-05i
-1.12711334e+01	5.83747328e-06-1.08321298e-04i
-1.12085160e+01	2.95346932e-05+2.24806304e-05i
-1.11458986e+01	7.37470883e-05+1.50794869e-04i
-1.10832812e+01	-1.87917255e-04-1.15833904e-04i
-1.10206637e+01	4.14801918e-05+3.15808468e-05i
-1.09580463e+01	1.16713124e-04-3.35952836e-05i
-1.08954289e+01	-5.56269912e-05-1.84744170e-05i
-1.08328115e+01	-1.37387544e-04+5.61444404e-05i
-1.07701941e+01	1.96688360e-04-7.22746369e-05i
-1.07075767e+01	2.33307315e-05+1.02579732e-04i
-1.06449593e+01	-1.46413070e-04-6.37237023e-05i
-1.05823419e+01	-1.68442376e-05+4.93301059e-05i
-1.05197245e+01	8.76964321e-05-4.98110726e-05i
-1.04571071e+01	3.47756377e-05-4.29353004e-05i
-1.03944897e+01	-8.94944858e-05+1.48399975e-04i
-1.03318723e+01	5.35553457e-06-1.09997320e-04i
-1.02692549e+01	6.88139804e-05-6.62095344e-06i
-1.02066374e+01	-9.13404343e-05+2.91381744e-05i
-1.01440200e+01	7.89753196e-05+7.12037177e-05i
-1.00814026e+01	-8.28028890e-05-7.17142925e-05i
-1.00187852e+01	-1.02154598e-05-8.39739036e-05i
-9.95616781e+00	1.43717439e-04+1.31236870e-05i
-9.89355041e+00	-6.93650962e-05+1.13543687e-04i
-9.83093300e+00	4.66575288e-05+3.32504743e-05i
-9.76831559e+00	-1.63521706e-04-5.61719257e-05i
-9.70569818e+00	9.05076640e-05-8.78453734e-05i
-9.64308078e+00	2.08314396e-05+1.53610498e-05i
-9.58046337e+00	3.03626941e-05+6.50477431e-05i
-9.51784596e+00	-1.85164020e-06-3.71641448e-05i
-9.45522855e+00	-7.33941427e-06+6.57351599e-05i
-9.39261115e+00	2.41784624e-05+1.55398883e-05i
-9.32999374e+00	-1.25344627e-04-6.34940226e-05i
-9.26737633e+00	9.43101723e-05+5.10987724e-05i
-9.20475892e+00	-4.67223364e-05-6.71467906e-05i
-9.14214152e+00	3.32997876e-05+6.83557120e-05i
-9.07952411e+00	-5.76532504e-05-9.48166277e-05i
-9.01690670e+00	1.17348398e-04+2.60632764e-05i
-8.95428929e+00	2.01101598e-05+6.74635737e-05i
-8.89167188e+00	-1.27649865e-04-1.24236509e-05i
-8.82905448e+00	4.96962725e-05+7.20211747e-05i
-8.76643707e+00	-3.33264046e-05-3.99789244e-05i
-8.70381966e+00	-2.80339514e-05-1.41033242e-04i
-8.64120225e+00	9.09974533e-06+9.12491251e-05i
-8.57858485e+00	7.86366538e-05-7.12654612e-06i
-8.51596744e+00	2.06784608e-05-3.56093918e-05i
-8.45335003e+00	-8.09634638e-07+1.02011124e-04i
-8.39073262e+00	-8.94548563e-05+3.45678278e-05i
-8.32811522e+00	1.11458306e-05-4.40274258e-05i
-8.26549781e+00	-2.02974439e-05-9.85650805e-05i
-8.20288040e+00	-1.22315794e-05+1.08755325e-04i
-8.14026299e+00	7.43977110e-05-6.35007283e-05i
-8.07764559e+00	-3.83377709e-05-2.91982122e-05i
-8.01502818e+00	-3.62071249e-05+5.96444172e-05i
-7.95241077e+00	1.54408623e-04-3.47741937e-05i
-7.88979336e+00	-9.27001444e-05+6.47436370e-05i
-7.82717595e+00	-1.01092939e-04+3.30254492e-05i
-7.76455855e+00	7.92764824e-05-1.12454270e-04i
-7.70194114e+00	-4.66315225e-05+2.83594508e-05i
-7.63932373e+00	8.54005561e-05+6.19537300e-05i
-7.57670632e+00	-3.17404367e-05-1.31673329e-04i
-7.51408892e+00	-7.65219591e-05+1.76203915e-04i
-7.45147151e+00	1.43178876e-05-1.61236886e-04i
-7.38885410e+00	1.29308237e-04-3.15671604e-05i
-7.32623669e+00	-3.71840548e-05+1.83711925e-04i
-7.26361929e+00	-8.74174961e-05-9.82559507e-06i
-7.20100188e+00	-1.50287237e-05-1.90737355e-04i
-7.13838447e+00	1.27944420e-04+8.63801425e-05i
-7.07576706e+00	-2.16587454e-05+1.51994456e-04i
-7.01314966e+00	-2.01987243e-04-2.16949069e-04i
-6.95053225e+00	2.40635402e-04+2.86229359e-05i
-6.88791484e+00	-7.83455958e-06+8.97438931e-05i
-6.82529743e+00	-2.99883265e-05+8.17431094e-06i
-6.76268003e+00	-1.25358406e-04-5.06063339e-06i
-6.70006262e+00	1.33426773e-04-1.95332652e-05i
-6.63744521e+00	-7.49728620e-05+3.98353268e-05i
-6.57482780e+00	-1.59624107e-05-9.02809503e-05i
-6.51221039e+00	1.06588905e-04+6.39152352e-05i
-6.44959299e+00	-9.54684357e-05+3.02902855e-05i
-6.38697558e+00	-6.73750550e-05-5.84993295e-05i
-6.32435817e+00	1.81820029e-04+5.19571447e-06i
-6.26174076e+00	-8.35178049e-05+6.28510245e-06i
-6.19912336e+00	-1.72131363e-04+9.09554779e-05i
-6.13650595e+00	2.64724106e-04-2.60974485e-04i
-6.07388854e+00	-1.35159589e-04+1.78667464e-04i
-6.01127113e+00	1.62307410e-04-2.61919652e-05i
-5.94865373e+00	-6.44798252e-05+6.91136682e-05i
-5.88603632e+00	-9.70034408e-05+1.01496005e-04i
-5.82341891e+00	-9.23514783e-05-1.87665268e-04i
-5.76080150e+00	2.90579739e-04+2.57674040e-05i
-5.69818410e+00	-2.11576915e-04+1.16749402e-04i
-5.63556669e+00	-1.51450576e-04-9.37835879e-05i
-5.57294928e+00	1.68589931e-04-1.05455617e-04i
-5.51033187e+00	2.31266798e-04-3.14577041e-05i
-5.44771446e+00	-4.79558004e-05+2.78499766e-04i
-5.38509706e+00	-3.25403029e-04+9.75605962e-05i
-5.32247965e+00	-9.47947033e-05-3.51350104e-04i
-5.25986224e+00	4.48937971e-04-1.52883879e-04i
-5.19724483e+00	1.05125594e-05+4.11118558e-04i
-5.13462743e+00	-3.60683966e-04+9.70639662e-05i
-5.07201002e+00	2.72416863e-06-3.77558554e-04i
-5.00939261e+00	2.78411072e-04-8.73191103e-05i
-4.94677520e+00	1.75905381e-04+3.48109953e-04i
-4.88415780e+00	-4.33122205e-04+3.35221850e-04i
-4.82154039e+00	-3.65245106e-04-5.15033924e-04i
-4.75892298e+00	5.10754923e-04-6.20355004e-04i
-4.69630557e+00	6.54706983e-04+6.73243357e-04i
-4.63368817e+00	-4.72678969e-04+8.31794305e-04i
-4.57107076e+00	-1.24273315e-03-5.68110801e-04i
-4.50845335e+00	8.29943848e-04-1.53264431e-03i
-4.44583594e+00	1.76623880e-03+1.02957136e-03i
-4.38321853e+00	-1.32552050e-03+2.25992274e-03i
-4.32060113e+00	-2.74624053e-03-1.82117263e-03i
-4.25798372e+00	2.55654133e-03-3.23930307e-03i
-4.19536631e+00	3.40086173e-03+3.38172653e-03i
-4.13274890e+00	-4.35566436e-03+3.49741633e-03i
-4.07013150e+00	-3.00224493e-03-5.82914047e-03i
-4.00751409e+00	7.39648225e-03-1.01137789e-03i
-3.94489668e+00	-2.54012878e-03+6.55591546e-03i
-3.88227927e+00	-2.94264337e-03-3.48487393e-03i
-3.81966187e+00	1.74290970e-03-1.08647245e-03i
-3.75704446e+00	7.42648629e-04+5.71242865e-04i
-3.69442705e+00	1.61811248e-04+6.26639708e-04i
-3.63180964e+00	-5.20674570e-04+6.14737753e-04i
-3.56919224e+00	-1.03875983e-03-5.56505304e-04i
-3.50657483e+00	5.81512089e-04-1.13974858e-03i
-3.44395742e+00	1.32211352e-03+4.84021304e-04i
-3.38134001e+00	-5.57146018e-04+1.38560088e-03i
-3.31872260e+00	-1.16133670e-03-4.86015762e-04i
-3.25610520e+00	9.98248558e-05-1.01573870e-03i
-3.19348779e+00	1.11184512e-03-2.05843236e-04i
-3.13087038e+00	2.90041409e-04+9.94860522e-04i
-3.06825297e+00	-7.08824339e-04+7.49698461e-04i
-3.00563557e+00	-9.78576372e-04-9.44731139e-04i
-2.94301816e+00	7.23728571e-04-8.58972373e-04i
-2.88040075e+00	9.44922617e-04+6.92491748e-04i
-2.81778334e+00	-4.76095742e-04+8.10339576e-04i
-2.75516594e+00	-9.08791080e-04-3.94439813e-04i
-2.69254853e+00	2.31760693e-04-9.20852589e-04i
-2.62993112e+00	9.58718011e-04+2.03180693e-04i
-2.56731371e+00	1.00664026e-04+8.79233054e-04i
-2.50469631e+00	-9.09615203e-04+2.95745677e-04i
-2.44207890e+00	-5.12772494e-04-1.00701871e-03i
-2.37946149e+00	9.65621444e-04-2.76548616e-04i
-2.31684408e+00	3.48339762e-04+7.60962527e-04i
-2.25422668e+00	-8.84878917e-04+2.17677840e-04i
-2.19160927e+00	2.38942215e-04-9.69497328e-04i
-2.12899186e+00	6.22233773e-04+4.79710586e-04i
-2.06637445e+00	-7.71237599e-04+8.93816930e-04i
-2.00375704e+00	2.38806746e-04-1.40944284e-03i
-1.94113964e+00	3.00429992e-04+5.11074364e-04i
-1.87852223e+00	-4.17335405e-04+9.94614936e-04i
-1.81590482e+00	-2.38027794e-04-1.34202169e-03i
-1.75328741e+00	4.12172628e-04+3.58332995e-05i
-1.69067001e+00	4.11750631e-04+2.94639524e-04i
-1.62805260e+00	-2.91321672e-04+6.37349658e-04i
-1.56543519e+00	-1.65152237e-04-8.62706168e-05i
-1.50281778e+00	-7.07045044e-04-8.96870464e-04i
-1.44020038e+00	1.22005469e-03+1.38595085e-04i
-1.37758297e+00	-2.98130850e-06+8.95934988e-04i
-1.31496556e+00	-1.08339945e-03+2.85780956e-05i
-1.25234815e+00	-5.08527901e-05-1.29901591e-03i
-1.18973075e+00	1.19664078e-03+1.16103587e-04i
-1.12711334e+00	3.17072212e-04+9.53384587e-04i
-1.06449593e+00	-8.99926763e-04+5.83866947e-04i
-1.00187852e+00	-8.49645221e-04-4.51377641e-04i
-9.39261115e-01	2.58205735e-05-1.66816757e-03i
-8.76643707e-01	2.12634338e-03+6.50783696e-04i
-8.14026299e-01	-2.48936277e-04+1.55385534e-03i
-7.51408892e-01	-2.29728588e-03+4.97598948e-06i
-6.88791484e-01	1.13651078e-04-2.17992708e-03i
-6.26174076e-01	2.59654088e-03+9.41780059e-05i
-5.63556669e-01	7.21402198e-04+2.22606821e-03i
-5.00939261e-01	-3.38328340e-03+1.19873262e-03i
-4.38321853e-01	-1.85404352e-03-2.93414862e-03i
-3.75704446e-01	4.13083269e-03-1.92238885e-03i
-3.13087038e-01	2.30820233e-03+4.09601690e-03i
-2.50469631e-01	-6.23264738e-03+4.13790126e-04i
-1.87852223e-01	-2.37272129e-03-6.39266022e-03i
-1.25234815e-01	1.27478857e-02-1.71279457e-03i
-6.26174076e-02	8.90224596e-03+1.65302119e-02i
0.00000000e+00	-3.31531659e-02+3.73709451e-19i
6.26174076e-02	8.90224596e-03-1.65302119e-02i
1.25234815e-01	1.27478857e-02+1.71279457e-03i
1.87852223e-01	-2.37272129e-03+6.39266022e-03i
2.50469631e-01	-6.23264738e-03-4.13790126e-04i
3.13087038e-01	2.30820233e-03-4.09601690e-03i
3.75704446e-01	4.13083269e-03+1.92238885e-03i
4.38321853e-01	-1.85404352e-03+2.93414862e-03i
5.00939261e-01	-3.38328340e-03-1.19873262e-03i
5.63556669e-01	7.21402198e-04-2.22606821e-03i
6.26174076e-01	2.59654088e-03-9.41780059e-05i
6.88791484e-01	1.13651078e-04+2.17992708e-03i
7.51408892e-01	-2.29728588e-03-4.97598948e-06i
8.14026299e-01	-2.48936277e-04-1.55385534e-03i
8.76643707e-01	2.12634338e-03-6.50783696e-04i
9.39261115e-01	2.58205735e-05+1.66816757e-03i
1.00187852e+00	-8.49645221e-04+4.51377641e-04i
1.06449593e+00	-8.99926763e-04-5.83866947e-04i
1.12711334e+00	3.17072212e-04-9.53384587e-04i
1.18973075e+00	1.19664078e-03-1.16103587e-04i
1.25234815e+00	-5.08527901e-05+1.29901591e-03i
1.31496556e+00	-1.08339945e-03-2.85780956e-05i
1.37758297e+00	-2.98130850e-06-8.95934988e-04i
1.44020038e+00	1.22005469e-03-1.38595085e-04i
1.50281778e+00	-7.07045044e-04+8.96870464e-04i
1.56543519e+00	-1.65152237e-04+8.62706168e-05i
1.62805260e+00	-2.91321672e-04-6.37349658e-04i
1.69067001e+00	4.11750631e-04-2.94639524e-04i
1.75328741e+00	4.12172628e-04-3.58332995e-05i
1.81590482e+00	-2.38027794e-04+1.34202169e-03i
1.87852223e+00	-4.17335405e-04-9.94614936e-04i
1.94113964e+00	3.00429992e-04-5.11074364e-04i
2.00375704e+00	2.38806746e-04+1.40944284e-03i
2.06637445e+00	-7.71237599e-04-8.93816930e-04i
2.12899186e+00	6.22233773e-04-4.79710586e-04i
2.19160927e+00	2.38942215e-04+9.69497328e-04i
2.25422668e+00	-8.84878917e-04-2.17677840e-04i
2.31684408e+00	3.48339762e-04-7.60962527e-04i
2.37946149e+00	9.65621444e-04+2.76548616e-04i
2.44207890e+00	-5.12772494e-04+1.00701871e-03i
2.50469631e+00	-9.09615203e-04-2.95745677e-04i
2.56731371e+00	1.00664026e-04-8.79233054e-04i
2.62993112e+00	9.58718011e-04-2.03180693e-04i
2.69254853e+00	2.31760693e-04+9.20852589e-04i
2.75516594e+00	-9.08791080e-04+3.94439813e-04i
2.81778334e+00	-4.76095742e-04-8.10339576e-04i
2.88040075e+00	9.44922617e-04-6.92491748e-04i
2.94301816e+00	7.23728571e-04+8.58972373e-04i
3.00563557e+00	-9.78576372e-04+9.44731139e-04i
3.06825297e+00	-7.08824339e-04-7.49698461e-04i
3.13087038e+00	2.90041409e-04-9.94860522e-04i
3.19348779e+00	1.11184512e-03+2.05843236e-04i
3.25610520e+00	9.98248558e-05+1.01573870e-03i
3.31872260e+00	-1.16133670e-03+4.86015762e-04i
3.38134001e+00	-5.57146018e-04-1.38560088e-03i
3.44395742e+00	1.32211352e-03-4.84021304e-04i
3.50657483e+00	5.81512089e-04+1.13974858e-03i
3.56919224e+00	-1.03875983e-03+5.56505304e-04i
3.63180964e+00	-5.20674570e-04-6.14737753e-04i
3.69442705e+00	1.61811248e-04-6.26639708e-04i
3.75704446e+00	7.42648629e-04-5.71242865e-04i
3.81966187e+00	1.74290970e-03+1.08647245e-03i
3.88227927e+00	-2.94264337e-03+3.48487393e-03i
3.94489668e+00	-2.54012878e-03-6.55591546e-03i
4.00751409e+00	7.39648225e-03+1.01137789e-03i
4.07013150e+00	-3.00224493e-03+5.82914047e-03i
4.13274890e+00	-4.35566436e-03-3.49741633e-03i
4.19536631e+00	3.40086173e-03-3.38172653e-03i
4.25798372e+00	2.55654133e-03+3.23930307e-03i
4.32060113e+00	-2.74624053e-03+1.82117263e-03i
4.38321853e+00	-1.32552050e-03-2.25992274e-03i
4.44583594e+00	1.76623880e-03-1.02957136e-03i
4.50845335e+00	8.29943848e-04+1.53264431e-03i
4.57107076e+00	-1.24273315e-03+5.68110801e-04i
4.63368817e+00	-4.72678969e-04-8.31794305e-04i
4.69630557e+00	6.54706983e-04-6.73243357e-04i
4.75892298e+00	5.10754923e-04+6.20355004e-04i
4.82154039e+00	-3.65245106e-04+5.15033924e-04i
4.88415780e+00	-4.33122205e-04-3.35221850e-04i
4.94677520e+00	1.75905381e-04-3.48109953e-04i
5.00939261e+00	2.78411072e-04+8.73191103e-05i
5.07201002e+00	2.72416863e-06+3.77558554e-04i
5.13462743e+00	-3.60683966e-04-9.70639662e-05i
5.19724483e+00	1.05125594e-05-4.11118558e-04i
5.25986224e+00	4.48937971e-04+1.52883879e-04i
5.32247965e+00	-9.47947033e-05+3.51350104e-04i
5.38509706e+00	-3.25403029e-04-9.75605962e-05i
5.44771446e+00	-4.79558004e-05-2.78499766e-04i
5.51033187e+00	2.31266798e-04+3.14577041e-05i
5.57294928e+00	1.68589931e-04+1.05455617e-04i
5.63556669e+00	-1.51450576e-04+9.37835879e-05i
5.69818410e+00	-2.11576915e-04-1.16749402e-04i
5.76080150e+00	2.90579739e-04-2.57674040e-05i
5.82341891e+00	-9.23514783e-05+1.87665268e-04i
5.88603632e+00	-9.70034408e-05-1.01496005e-04i
5.94865373e+00	-6.44798252e-05-6.91136682e-05i
6.01127113e+00	1.62307410e-04+2.61919652e-05i
6.07388854e+00	-1.35159589e-04-1.78667464e-04i
6.13650595e+00	2.64724106e-04+2.60974485e-04i
6.19912336e+00	-1.72131363e-04-9.09554779e-05i
6.26174076e+00	-8.35178049e-05-6.28510245e-06i
6.32435817e+00	1.81820029e-04-5.19571447e-06i
6.38697558e+00	-6.73750550e-05+5.84993295e-05i
6.44959299e+00	-9.54684357e-05-3.02902855e-05i
6.51221039e+00	1.06588905e-04-6.39152352e-05i
6.57482780e+00	-1.59624107e-05+9.02809503e-05i
6.63744521e+00	-7.49728620e-05-3.98353268e-05i
6.70006262e+00	1.33426773e-04+1.95332652e-05i
6.76268003e+00	-1.25358406e-04+5.06063339e-06i
6.82529743e+00	-2.99883265e-05-8.17431094e-06i
6.88791484e+00	-7.83455958e-06-8.97438931e-05i
6.95053225e+00	2.40635402e-04-2.86229359e-05i
7.01314966e+00	-2.01987243e-04+2.16949069e-04i
7.07576706e+00	-2.16587454e-05-1.51994456e-04i
7.13838447e+00	1.27944420e-04-8.63801425e-05i
7.20100188e+00	-1.50287237e-05+1.90737355e-04i
7.26361929e+00	-8.74174961e-05+9.82559507e-06i
7.32623669e+00	-3.71840548e-05-1.83711925e-04i
7.38885410e+00	1.29308237e-04+3.15671604e-05i
7.45147151e+00	1.43178876e-05+1.61236886e-04i
7.51408892e+00	-7.65219591e-05-1.76203915e-04i
7.57670632e+00	-3.17404367e-05+1.31673329e-04i
7.63932373e+00	8.54005561e-05-6.19537300e-05i
7.70194114e+00	-4.66315225e-05-2.83594508e-05i
7.76455855e+00	7.92764824e-05+1.12454270e-04i
7.82717595e+00	-1.01092939e-04-3.30254492e-05i
7.88979336e+00	-9.27001444e-05-6.47436370e-05i
7.95241077e+00	1.54408623e-04+3.47741937e-05i
8.01502818e+00	-3.62071249e-05-5.96444172e-05i
8.07764559e+00	-3.83377709e-05+2.91982122e-05i
8.14026299e+00	7.43977110e-05+6.35007283e-05i
8.20288040e+00	-1.22315794e-05-1.08755325e-04i
8.26549781e+00	-2.02974439e-05+9.85650805e-05i
8.32811522e+00	1.11458306e-05+4.40274258e-05i
8.39073262e+00	-8.94548563e-05-3.45678278e-05i
8.45335003e+00	-8.09634638e-07-1.02011124e-04i
8.51596744e+00	2.06784608e-05+3.56093918e-05i
8.57858485e+00	7.86366538e-05+7.12654612e-06i
8.64120225e+00	9.09974533e-06-9.12491251e-05i
8.70381966e+00	-2.80339514e-05+1.41033242e-04i
8.76643707e+00	-3.33264046e-05+3.99789244e-05i
8.82905448e+00	4.96962725e-05-7.20211747e-05i
8.89167188e+00	-1.27649865e-04+1.24236509e-05i
8.95428929e+00	2.01101598e-05-6.74635737e-05i
9.01690670e+00	1.17348398e-04-2.60632764e-05i
9.07952411e+00	-5.76532504e-05+9.48166277e-05i
9.14214152e+00	3.32997876e-05-6.83557120e-05i
9.20475892e+00	-4.67223364e-05+6.71467906e-05i
9.26737633e+00	9.43101723e-05-5.10987724e-05i
9.32999374e+00	-1.25344627e-04+6.34940226e-05i
9.39261115e+00	2.41784624e-05-1.55398883e-05i
9.45522855e+00	-7.33941427e-06-6.57351599e-05i
9.51784596e+00	-1.85164020e-06+3.71641448e-05i
9.58046337e+00	3.03626941e-05-6.50477431e-05i
9.64308078e+00	2.08314396e-05-1.53610498e-05i
9.70569818e+00	9.05076640e-05+8.78453734e-05i
9.76831559e+00	-1.63521706e-04+5.61719257e-05i
9.83093300e+00	4.66575288e-05-3.32504743e-05i
9.89355041e+00	-6.93650962e-05-1.13543687e-04i
9.95616781e+00	1.43717439e-04-1.31236870e-05i
1.00187852e+01	-1.02154598e-05+8.39739036e-05i
1.00814026e+01	-8.28028890e-05+7.17142925e-05i
1.01440200e+01	7.89753196e-05-7.12037177e-05i
1.02066374e+01	-9.13404343e-05-2.91381744e-05i
1.02692549e+01	6.88139804e-05+6.62095344e-06i
1.03318723e+01	5.35553457e-06+1.09997320e-04i
1.03944897e+01	-8.94944858e-05-1.48399975e-04i
1.04571071e+01	3.47756377e-05+4.29353004e-05i
1.05197245e+01	8.76964321e-05+4.98110726e-05i
1.05823419e+01	-1.68442376e-05-4.93301059e-05i
1.06449593e+01	-1.46413070e-04+6.37237023e-05i
1.07075767e+01	2.33307315e-05-1.02579732e-04i
1.07701941e+01	1.96688360e-04+7.22746369e-05i
1.08328115e+01	-1.37387544e-04-5.61444404e-05i
1.08954289e+01	-5.56269912e-05+1.84744170e-05i
1.09580463e+01	1.16713124e-04+3.35952836e-05i
1.10206637e+01	4.14801918e-05-3.15808468e-05i
1.10832812e+01	-1.87917255e-04+1.15833904e-04i
1.11458986e+01	7.37470883e-05-1.50794869e-04i
1.12085160e+01	2.95346932e-05-2.24806304e-05i
1.12711334e+01	5.83747328e-06+1.08321298e-04i
1.13337508e+01	-7.56980264e-05-8.24793081e-05i
1.13963682e+01	1.53186428e-04-2.47446147e-05i
1.14589856e+01	-5.56044424e-05+9.25868355e-05i
1.15216030e+01	2.23150060e-05-6.01724692e-06i
1.15842204e+01	-5.91493657e-05+6.41098961e-05i
1.16468378e+01	-9.12764483e-05-6.05641098e-05i
1.17094552e+01	9.48912224e-05-7.78412978e-05i
1.17720726e+01	-6.52261394e-05+1.31997303e-05i
1.18346900e+01	1.57712641e-04-1.11011913e-05i
1.18973075e+01	-5.57702874e-05+4.62374237e-05i
1.19599249e+01	2.40630450e-05+6.09617426e-05i
1.20225423e+01	-8.74902220e-05-1.42318044e-05i
1.20851597e+01	-1.43680843e-05-1.86300505e-05i
1.21477771e+01	2.91188164e-05-1.86454945e-05i
1.22103945e+01	-1.82337426e-05+8.81971739e-06i
1.22730119e+01	-3.92969345e-06-2.51614035e-05i
1.23356293e+01	-1.12843836e-05-3.90882352e-05i
1.23982467e+01	9.20276563e-05+9.31056363e-07i
1.24608641e+01	-5.27510928e-05+1.99735816e-05i
1.25234815e+01	7.52334311e-05+1.91785530e-05i
1.25860989e+01	-2.90450500e-05+1.29376056e-04i
1.26487163e+01	-8.43236010e-05-1.44490636e-04i
1.27113338e+01	1.23010083e-05+2.09531634e-05i
1.27739512e+01	-5.74868565e-05+4.52820881e-05i
1.28365686e+01	1.17893253e-04-9.25974545e-05i
1.28991860e+01	-1.15305329e-05+1.92284491e-05i
1.29618034e+01	-1.36890433e-05+3.11954126e-05i
1.30244208e+01	-7.68703791e-06-4.14706455e-06i
1.30870382e+01	-4.22062095e-05+7.81081126e-05i
1.31496556e+01	2.41877945e-05-8.92067333e-05i
1.32122730e+01	-9.24647781e-06-7.46077444e-05i
1.32748904e+01	3.84837759e-05+8.66958007e-05i
1.33375078e+01	-7.14588462e-05+3.20365844e-07i
1.34001252e+01	1.94464239e-04-1.16838236e-05i
1.34627426e+01	-1.87242138e-04+7.99374827e-05i
1.35253601e+01	-6.95553923e-05-1.32358933e-04i
1.35879775e+01	1.63218057e-04+3.98956507e-05i
1.36505949e+01	-3.93988179e-05-4.76185250e-06i
1.37132123e+01	3.15005194e-05+2.08043347e-05i
1.37758297e+01	-1.10072049e-04-5.37972318e-06i
1.38384471e+01	1.37375833e-04-2.60048583e-05i
1.39010645e+01	-6.06132227e-05+6.29991751e-05i
1.39636819e+01	-2.83570439e-05-3.73320395e-05i
1.40262993e+01	1.35794408e-05-1.27272341e-05i
1.40889167e+01	2.03785189e-05-1.50411427e-05i
1.41515341e+01	1.35265579e-05+8.68069607e-05i
1.42141515e+01	-3.55630281e-07-1.08307739e-04i
1.42767689e+01	-9.90707662e-05+6.99714361e-05i
1.43393863e+01	1.85677694e-04-2.15607714e-05i
1.44020038e+01	-1.55062412e-04+1.49241100e-05i
1.44646212e+01	2.10709182e-05+2.96530265e-05i
1.45272386e+01	4.88387959e-05-9.13513225e-05i
1.45898560e+01	-4.78573242e-05+8.95911764e-05i
1.46524734e+01	-1.01382002e-05-4.00590605e-05i
1.47150908e+01	6.08555467e-06-6.83926343e-05i
1.47777082e+01	7.30542516e-05+5.81995476e-05i
1.48403256e+01	3.97545597e-06-1.09623914e-05i
1.49029430e+01	-3.12915954e-05+8.03266996e-05i
1.49655604e+01	-5.26225343e-05-4.89215462e-05i
1.50281778e+01	1.42869538e-05-3.04963885e-05i
1.50907952e+01	8.77258109e-05+2.94020613e-05i
1.51534126e+01	-1.18042161e-04+5.72511890e-05i
1.52160301e+01	-9.30642976e-06-9.96416156e-05i
1.52786475e+01	8.56674757e-05-2.73471714e-05i
1.53412649e+01	1.07577592e-05+7.79266489e-05i
1.54038823e+01	-1.60877033e-05+4.31739315e-06i
1.54664997e+01	-7.43288364e-05+7.16101561e-06i
1.55291171e+01	1.11452709e-04+3.74508601e-06i
1.55917345e+01	-6.58202285e-05+1.01041731e-05i
1.56543519e+01	-1.01764315e-04-3.69790592e-05i
1.57169693e+01	2.57169882e-05+4.93650050e-05i
1.57795867e+01	7.46217092e-05-1.56578093e-04i
1.58422041e+01	-2.01910082e-06+2.51778302e-05i
1.59048215e+01	4.11490614e-05+9.41597244e-05i
1.59674389e+01	-5.33616110e-05+1.82320634e-05i
1.60300564e+01	5.13545993e-05-5.63166363e-05i
1.60926738e+01	-1.06043935e-04+7.86597491e-06i
1.61552912e+01	1.01920883e-04-1.03814888e-05i
1.62179086e+01	-5.96895878e-05+7.64645992e-05i
1.62805260e+01	2.92379986e-06-5.56654973e-05i
1.63431434e+01	2.38970609e-06-1.10102696e-04i
1.64057608e+01	2.80831817e-05+1.14528793e-04i
1.64683782e+01	6.39515301e-06+8.46002592e-06i
1.65309956e+01	1.58926629e-05-1.02974999e-05i
1.65936130e+01	-1.38532993e-05-3.29136065e-05i
1.66562304e+01	-5.70247696e-05+9.38804657e-05i
1.67188478e+01	-2.04821876e-05-5.93333258e-05i
1.67814652e+01	8.71406742e-05-6.65679218e-05i
1.68440827e+01	-6.03091848e-05+6.32603982e-05i
1.69067001e+01	2.20623757e-05-5.87726365e-05i
1.69693175e+01	6.40430509e-05+8.97967206e-05i
1.70319349e+01	-9.01999740e-05-2.36857261e-05i
1.70945523e+01	8.18678700e-05-6.31284341e-05i
1.71571697e+01	-1.20927522e-04+9.61807049e-05i
1.72197871e+01	6.24288144e-05-1.59350857e-05i
1.72824045e+01	4.78250072e-06-7.76483524e-05i
1.73450219e+01	-2.77892974e-06-1.87764438e-05i
1.74076393e+01	1.60321530e-05+9.71589899e-05i
1.74702567e+01	-5.46080101e-05-4.09401771e-05i
1.75328741e+01	1.06615406e-04-6.68140513e-06i
1.75954915e+01	-9.19616061e-05+9.35083118e-06i
1.76581090e+01	3.14716338e-05-8.24232264e-05i
1.77207264e+01	5.60251681e-05+1.48986053e-04i
1.77833438e+01	1.51442710e-05+3.62396945e-06i
1.78459612e+01	-1.65742960e-04-7.40073026e-06i
1.79085786e+01	-2.88241066e-05-6.87113920e-05i
1.79711960e+01	1.19944458e-04-5.29416691e-05i
1.80338134e+01	-1.10728419e-05+5.00006120e-05i
1.80964308e+01	-6.77769992e-06-4.69958510e-05i
1.81590482e+01	3.01856572e-05+2.00014296e-05i
1.82216656e+01	4.81276752e-05+2.25908925e-05i
1.82842830e+01	-5.57211770e-05+1.20021772e-04i
1.83469004e+01	-7.49095577e-05-1.71426219e-04i
1.84095178e+01	1.45341846e-05+2.92506051e-05i
1.84721353e+01	9.42153430e-05+1.66025052e-05i
1.85347527e+01	5.18280265e-07-5.06593419e-05i
1.85973701e+01	3.52067670e-05+7.87375155e-05i
1.86599875e+01	-4.44191299e-05+1.08339716e-04i
1.87226049e+01	-1.34410543e-04-1.02440649e-04i
1.87852223e+01	6.39065693e-05+3.42949879e-06i
1.88478397e+01	1.50669987e-05-5.91932900e-05i
1.89104571e+01	1.24961028e-05-6.36381556e-05i
1.89730745e+01	-1.73521736e-06+1.04396126e-04i
1.90356919e+01	6.59049061e-05+4.22113314e-05i
1.90983093e+01	1.49149859e-05-7.34668106e-05i
1.91609267e+01	-1.24414176e-04+2.07474540e-05i
1.92235441e+01	1.52026164e-05+1.13997472e-04i
1.92861616e+01	3.99061886e-05-8.56086684e-05i
1.93487790e+01	-8.43182313e-05-9.18578272e-05i
1.94113964e+01	8.19191974e-05-5.46148757e-05i
1.94740138e+01	6.39796147e-05+1.81553673e-04i
1.95366312e+01	-2.04818485e-05-5.23303434e-05i
1.95992486e+01	2.40557857e-05+2.33826951e-05i
1.96618660e+01	-1.34134513e-04+9.24559069e-05i
1.97244834e+01	-5.46717184e-05-8.69578039e-05i
1.97871008e+01	8.61812828e-05-7.44845897e-05i
1.98497182e+01	-2.85100844e-05-2.13810603e-06i
1.99123356e+01	3.78983649e-05-3.76456791e-05i
1.99749530e+01	4.95682406e-05-8.54898922e-06i
2.00375704e+01	1.18197763e-04+1.44002253e-04i
2.01001879e+01	-1.72308521e-04+5.90739109e-05i
2.01628053e+01	-7.50380518e-05-1.19388545e-04i
2.02254227e+01	4.91205365e-05+5.73079099e-05i
2.02880401e+01	-1.90245592e-05-1.29825803e-04i
2.03506575e+01	2.43714978e-05-1.00649657e-05i
2.04132749e+01	6.86012797e-05+8.00453861e-05i
2.04758923e+01	4.12187374e-05-5.56931751e-05i
2.05385097e+01	-9.47195898e-05+8.89565321e-05i
2.06011271e+01	6.08082397e-05-1.46361393e-05i
2.06637445e+01	-5.75814743e-05+3.80469755e-05i
2.07263619e+01	-5.60555539e-05-6.83207753e-05i
2.07889793e+01	7.35556917e-05-3.28345839e-05i
2.08515967e+01	-2.22184725e-05+2.47027107e-05i
2.09142142e+01	2.87404167e-05+3.58983003e-05i
2.09768316e+01	-3.06476202e-05-5.22043480e-05i
2.10394490e+01	2.30170655e-05+2.30114849e-05i
2.11020664e+01	-1.47951905e-05-9.83909549e-06i
2.11646838e+01	2.92374902e-05+1.14801370e-05i
2.12273012e+01	-2.66834816e-05-3.03879017e-06i
2.12899186e+01	-1.97002443e-06-3.81520461e-05i
2.13525360e+01	6.00292005e-05+8.21364596e-05i
2.14151534e+01	-9.50431459e-05-3.59792456e-05i
2.14777708e+01	8.80815352e-05-3.25467722e-05i
2.15403882e+01	-5.94872234e-05+7.42685892e-05i
2.16030056e+01	-3.22517389e-05-6.91528297e-05i
2.16656230e+01	3.55698018e-05+2.07690058e-05i
2.17282405e+01	-1.11538424e-05-8.09821536e-05i
2.17908579e+01	1.40372553e-04+4.10051765e-05i
2.18534753e+01	-6.10961015e-05+1.08959781e-04i
2.19160927e+01	-1.14128021e-04+6.50433388e-06i
2.19787101e+01	-1.50594197e-06-7.10661626e-05i
2.20413275e+01	5.22887067e-05-3.08020685e-05i
2.21039449e+01	-5.14214488e-05-6.24507850e-05i
2.21665623e+01	1.47151778e-04+7.45045479e-05i
2.22291797e+01	-3.68898753e-05+1.92723176e-05i
2.22917971e+01	-4.16439138e-05+1.57527549e-05i
2.23544145e+01	-7.58310453e-05+4.26182744e-05i
2.24170319e+01	7.50520055e-05-1.05433182e-04i
2.24796493e+01	5.86115545e-05+4.11779894e-05i
2.25422668e+01	-1.49418023e-04+5.35347366e-06i
2.26048842e+01	5.87489317e-05+5.60109543e-05i
2.26675016e+01	1.43989661e-05-1.41009267e-04i
2.27301190e+01	8.13817456e-06+6.84103370e-05i
2.27927364e+01	1.68372591e-05-1.90240769e-05i
2.28553538e+01	-3.48885249e-06+1.24362966e-05i
2.29179712e+01	-4.88765026e-06+5.43140729e-05i
2.29805886e+01	-7.94923073e-07+7.90648480e-06i
2.30432060e+01	-9.41065986e-06-8.65321006e-05i
2.31058234e+01	-5.51006784e-05+6.31187728e-05i
2.31684408e+01	2.52398524e-05-9.35161471e-06i
2.32310582e+01	6.15412513e-05-5.33271704e-05i
2.32936756e+01	-7.61844705e-05+3.44774035e-05i
2.33562930e+01	1.93501771e-05-3.25702028e-05i
2.34189105e+01	4.07892648e-05-1.86400763e-05i
2.34815279e+01	7.42495158e-05+8.12342474e-05i
2.35441453e+01	-1.05625102e-04+6.71979409e-06i
2.36067627e+01	-2.27645032e-05+9.57670213e-06i
2.36693801e+01	-2.63797879e-05-2.86731269e-05i
2.37319975e+01	4.58755812e-05-1.05235633e-04i
2.37946149e+01	-8.35244219e-07+2.51960009e-05i
2.38572323e+01	8.02419698e-05+5.40572758e-05i
2.39198497e+01	6.78579129e-06+6.98215057e-05i
2.39824671e+01	-1.05806370e-04-3.41582062e-05i
2.40450845e+01	-2.18835136e-05-7.29514267e-05i
2.41077019e+01	6.65092706e-05+6.82754708e-05i
2.41703193e+01	1.73726421e-05-2.36950863e-05i
2.42329368e+01	-4.88204300e-05-1.16641548e-05i
2.42955542e+01	5.15490041e-06+4.95624026e-05i
2.43581716e+01	-5.29473461e-06-5.76656977e-05i
2.44207890e+01	1.20759275e-05+3.53501377e-06i
2.44834064e+01	-3.60557863e-06-5.11754677e-06i
2.45460238e+01	-5.64752171e-06+5.14773378e-05i
2.46086412e+01	3.81892897e-05-3.93914153e-05i
2.46712586e+01	-6.71947165e-05-3.03711154e-05i
2.47338760e+01	1.24788192e-05+4.96190883e-05i
2.47964934e+01	7.43129837e-05-5.98279354e-05i
2.48591108e+01	-2.52535038e-05+4.85212528e-05i
2.49217282e+01	-4.58847538e-05+5.87630645e-05i
2.49843456e+01	-1.96999355e-05-6.06460340e-05i
2.50469631e+01	-2.60850389e-05-8.90577234e-05i
2.51095805e+01	1.15331198e-04+7.89165949e-05i
2.51721979e+01	-6.32398363e-05-2.47316980e-05i
2.52348153e+01	9.71379402e-05-3.69806890e-05i
2.52974327e+01	-8.81647925e-05+1.55271405e-04i
2.53600501e+01	-7.93020986e-06-1.02656690e-04i
2.54226675e+01	-7.39744082e-06+2.72990106e-06i
2.54852849e+01	4.42640503e-05+1.82681491e-06i
2.55479023e+01	-6.82555306e-05-8.73993373e-06i
2.56105197e+01	5.25614649e-05-1.82219103e-05i
2.56731371e+01	9.44227338e-06+4.50673017e-06i
2.57357545e+01	1.92113872e-05+3.48322255e-05i
2.57983719e+01	-2.57857480e-05-4.81625269e-05i
2.58609894e+01	-2.16406349e-05+7.63384873e-05i
2.59236068e+01	8.23820374e-05-3.70348492e-05i
2.59862242e+01	-7.16842486e-05+2.98765366e-05i
2.60488416e+01	-6.09787079e-05-2.48501521e-05i
2.61114590e+01	8.63037595e-08-8.73864151e-06i
2.61740764e+01	1.44341060e-04-2.64109180e-05i
2.62366938e+01	-1.69305301e-04-3.22559258e-05i
2.62993112e+01	1.82626728e-04+3.13817038e-05i
2.63619286e+01	-8.31571345e-05+1.36384866e-05i
2.64245460e+01	4.65766747e-05+4.59540149e-05i
2.64871634e+01	-1.23870699e-05-1.53106042e-05i
2.65497808e+01	-5.81803460e-05+8.91915119e-05i
2.66123982e+01	-7.81099211e-05-1.20254100e-04i
2.66750157e+01	1.02015927e-04+1.27562973e-05i
2.67376331e+01	-3.07394256e-05-4.67760669e-05i
2.68002505e+01	6.33935424e-05+6.17721827e-05i
2.68628679e+01	-6.45567469e-05+1.93306389e-05i
2.69254853e+01	-2.70474824e-05-3.10560321e-05i
2.69881027e+01	6.48094724e-05-2.04188126e-05i
2.70507201e+01	-6.91746400e-06+4.16535349e-06i
2.71133375e+01	-5.10519004e-05+8.88407345e-05i
2.71759549e+01	-1.18396771e-05-1.73307010e-04i
2.72385723e+01	6.39783126e-05+1.19722446e-04i
2.73011897e+01	-2.58524839e-05-6.17579736e-05i
2.73638071e+01	3.28059718e-05-7.46676091e-06i
2.74264245e+01	2.85018877e-05+5.27605598e-05i
2.74890420e+01	-3.02407079e-05+2.15556496e-05i
2.75516594e+01	-7.62588729e-05+5.00295461e-05i
2.76142768e+01	3.71239730e-06-1.26558434e-04i
2.76768942e+01	2.97842155e-05-2.38612773e-05i
2.77395116e+01	4.76932628e-05+5.21151254e-05i
2.78021290e+01	2.43829203e-05+1.25063715e-05i
2.78647464e+01	-8.33332201e-05-9.31350038e-06i
2.79273638e+01	5.60463706e-05+1.81978489e-05i
2.79899812e+01	3.09916887e-05-4.50630624e-05i
2.80525986e+01	-1.22181884e-04+1.31875997e-04i
2.81152160e+01	6.40411965e-05-1.22948686e-04i
2.81778334e+01	-3.49981764e-05-6.00581231e-06i
2.82404508e+01	7.63877619e-05-4.65332660e-05i
2.83030683e+01	-2.70770191e-05+8.22975852e-05i
2.83656857e+01	4.89357522e-06+1.37171517e-05i
2.84283031e+01	5.76742086e-05-2.40710348e-05i
2.84909205e+01	-1.01890364e-04+2.68434999e-05i
2.85535379e+01	1.99553776e-05-3.41000143e-05i
2.86161553e+01	1.68240900e-05+4.60988197e-05i
2.86787727e+01	-1.77335753e-05-6.82738053e-05i
2.87413901e+01	5.36791938e-05+7.87750912e-06i
2.88040075e+01	-4.45759909e-05+9.25833493e-05i
2.88666249e+01	-3.03471196e-05-7.66894699e-05i
2.89292423e+01	3.87191188e-05-3.12422143e-05i
2.89918597e+01	1.68385519e-05+3.18833177e-05i
2.90544771e+01	-6.68870641e-06+4.64398254e-05i
2.91170946e+01	-3.18014452e-05-7.01975576e-05i
2.91797120e+01	3.20501939e-06+7.00555245e-05i
2.92423294e+01	5.97309507e-05-8.23979870e-05i
2.93049468e+01	-2.45890012e-05+4.00378420e-05i
2.93675642e+01	-1.83798155e-05+4.47034901e-05i
2.94301816e+01	-6.86574344e-05-6.16871058e-06i
2.94927990e+01	9.83751690e-05-8.70434485e-05i
2.95554164e+01	-1.31285054e-06+4.69667523e-05i
2.96180338e+01	-4.39106064e-05-7.55124042e-06i
2.96806512e+01	7.28590291e-05+3.00633476e-05i
2.97432686e+01	-6.27286877e-05+6.05561049e-05i
2.98058860e+01	9.73485290e-06-8.19357610e-05i
2.98685034e+01	-5.19967070e-05+3.31306914e-05i
2.99311209e+01	2.17797727e-05-4.35171932e-05i
2.99937383e+01	4.39556434e-05-3.66960603e-06i
3.00563557e+01	-5.78766884e-06+3.28651979e-05i
3.01189731e+01	-3.54343726e-07+1.83952131e-05i
3.01815905e+01	-2.11313411e-05+2.45842743e-05i
3.02442079e+01	-7.10197640e-05-4.62101081e-05i
3.03068253e+01	2.99335464e-05-3.32607804e-05i
3.03694427e+01	4.48929692e-05-2.99143706e-05i
3.04320601e+01	4.30412546e-05+2.00635583e-05i
3.04946775e+01	-3.67492672e-05+7.62624301e-05i
3.05572949e+01	1.83349696e-05-2.77606467e-05i
3.06199123e+01	-6.70545640e-05-1.49205097e-05i
3.06825297e+01	4.67698172e-05+1.79213503e-06i
3.07451472e+01	-2.88173324e-06+3.11481813e-05i
3.08077646e+01	-5.24966525e-05-3.50346485e-06i
3.08703820e+01	-2.53612993e-06-6.63753377e-05i
3.09329994e+01	2.80974406e-05-4.70711343e-05i
3.09956168e+01	4.71880144e-05+4.37823875e-05i
3.10582342e+01	6.81000230e-05+5.86089515e-05i
3.11208516e+01	-5.80138922e-05+1.38721848e-05i
3.11834690e+01	-8.76403862e-05+3.13435764e-05i
3.12460864e+01	-2.32216881e-05-6.62095512e-05i
3.13087038e+01	6.23912119e-05+3.92241705e-06i
3.13713212e+01	8.64206385e-06-7.36755643e-05i
3.14339386e+01	-5.66356440e-05+1.62694660e-05i
3.14965560e+01	1.02431463e-04+4.43381103e-05i
3.15591735e+01	1.68417276e-05-1.01421235e-05i
3.16217909e+01	-3.27548720e-06-4.38423894e-06i
3.16844083e+01	-8.81893179e-05+1.04255449e-04i
3.17470257e+01	-2.56885611e-06-8.12613661e-05i
3.18096431e+01	3.75447571e-05+1.90787451e-06i
3.18722605e+01	1.98453372e-05-3.69912482e-05i
3.19348779e+01	-8.64877366e-05-6.72315205e-06i
3.19974953e+01	1.13189204e-04+8.69295633e-05i
3.20601127e+01	-2.00202510e-05-5.85952236e-05i
3.21227301e+01	-8.12523945e-05+3.05801157e-06i
3.21853475e+01	4.64133100e-05+3.05530725e-06i
3.22479649e+01	1.47342916e-05+3.27198229e-06i
3.23105823e+01	3.76552202e-06-4.01562197e-05i
3.23731997e+01	2.12606067e-05+6.79161624e-05i
3.24358172e+01	-6.46295641e-05+5.02670589e-06i
3.24984346e+01	1.34078648e-05-7.03616090e-05i
3.25610520e+01	1.86923466e-05+6.08073394e-05i
3.26236694e+01	2.98869997e-05-8.29506820e-05i
3.26862868e+01	-6.18908779e-05+1.05551249e-04i
3.27489042e+01	9.04891912e-05-2.79449792e-05i
3.28115216e+01	-1.28298868e-04-2.70116909e-05i
3.28741390e+01	4.77123019e-05+1.94349000e-05i
3.29367564e+01	1.95109633e-05-8.75844160e-05i
3.29993738e+01	6.38899807e-05+9.81560837e-05i
3.30619912e+01	-3.41892529e-05-2.80716525e-05i
3.31246086e+01	-5.45677655e-05+6.71441777e-05i
3.31872260e+01	-2.06526331e-05-4.15197229e-05i
3.32498435e+01	7.09247550e-05-3.03523077e-05i
3.33124609e+01	-8.33693659e-05+5.08925358e-06i
3.33750783e+01	6.06732340e-05-5.08160193e-05i
3.34376957e+01	-4.40510104e-05+4.12181925e-05i
3.35003131e+01	1.32247237e-04-1.92738620e-05i
3.35629305e+01	2.96512450e-06+5.60847857e-05i
3.36255479e+01	-1.77092531e-04+6.03261793e-05i
3.36881653e+01	5.70325330e-05-7.74670818e-05i
3.37507827e+01	2.39569513e-05-1.50995399e-05i
3.38134001e+01	-5.17021634e-05-2.14690930e-05i
3.38760175e+01	8.13668059e-05-5.40902887e-06i
3.39386349e+01	-9.21898489e-06+2.05962358e-05i
3.40012523e+01	3.05749639e-05+5.80742249e-05i
3.40638698e+01	-5.58105350e-05-4.16649570e-05i
3.41264872e+01	-2.61279194e-05+4.93360561e-05i
3.41891046e+01	4.60796024e-05-4.89347401e-05i
3.42517220e+01	-8.19958297e-05-3.23763619e-05i
3.43143394e+01	4.16727965e-05+5.05572017e-05i
3.43769568e+01	2.85885487e-05-7.59206236e-05i
3.44395742e+01	5.67821245e-05+7.10537449e-06i
3.45021916e+01	-2.09554091e-05+6.97094691e-05i
3.45648090e+01	-6.69890245e-05+1.53598653e-05i
3.46274264e+01	2.31656853e-05+6.77017683e-08i
3.46900438e+01	5.23348172e-05-6.60143358e-05i
3.47526612e+01	-7.87956320e-05+4.88510870e-05i
3.48152786e+01	-2.49489574e-06+1.42028366e-05i
3.48778961e+01	-2.53057086e-05-6.39165171e-06i
3.49405135e+01	6.84698160e-05-1.29771747e-04i
3.50031309e+01	5.27560873e-06+6.00320669e-05i
3.50657483e+01	4.90141453e-05+6.12689324e-05i
3.51283657e+01	4.27510429e-06+4.08894598e-05i
3.51909831e+01	-1.66665774e-04-4.71936862e-05i
3.52536005e+01	1.09884094e-04+5.51413149e-06i
3.53162179e+01	6.25418513e-06-2.43218929e-05i
3.53788353e+01	-4.27400900e-05+1.53224452e-05i
3.54414527e+01	7.64506583e-06-6.90175722e-06i
3.55040701e+01	-1.81512668e-05-1.51232301e-05i
3.55666875e+01	1.03820557e-04+2.53214642e-05i
3.56293049e+01	-7.35074971e-05-1.58228829e-05i
3.56919224e+01	-4.21079411e-05+5.16355429e-05i
3.57545398e+01	4.31483491e-05-6.01523546e-05i
3.58171572e+01	3.01200375e-07+1.55076811e-05i
3.58797746e+01	1.48401963e-06+1.96203242e-05i
3.59423920e+01	-2.11896017e-05-1.39049283e-05i
3.60050094e+01	-1.84924426e-05-1.87591263e-06i
3.60676268e+01	2.34376046e-06-3.76699760e-06i
3.61302442e+01	4.13015571e-05-5.62584774e-05i
3.61928616e+01	1.97545604e-05+2.06749517e-05i
3.62554790e+01	-3.12035354e-05+8.62525438e-05i
3.63180964e+01	1.18260118e-05-4.11809875e-05i
3.63807138e+01	1.23753233e-05+1.96687260e-05i
3.64433312e+01	-1.10632789e-04-4.48901432e-05i
3.65059487e+01	4.14574654e-05+2.42760260e-05i
3.65685661e+01	7.04568087e-05-1.41470397e-05i
3.66311835e+01	-5.04878360e-05-7.49692952e-05i
3.66938009e+01	2.09788581e-05+5.56411360e-05i
3.67564183e+01	7.43670005e-05+5.56719758e-05i
3.68190357e+01	-9.73229911e-05-2.24198428e-05i
3.68816531e+01	2.95375309e-06-1.00399843e-06i
3.69442705e+01	-2.10775492e-05-8.46038206e-07i
3.70068879e+01	3.63161690e-05+1.24103348e-05i
3.70695053e+01	-4.91831179e-05-1.14056250e-04i
3.71321227e+01	3.36081309e-05+6.05668081e-05i
3.71947401e+01	8.07467095e-05-3.87331471e-05i
3.72573575e+01	-3.22667738e-05+8.94687620e-05i
3.73199750e+01	1.79015580e-05-8.33390815e-06i
3.73825924e+01	-6.20362454e-05-1.48345850e-05i
3.74452098e+01	1.46685975e-05+2.15708128e-05i
3.75078272e+01	-1.22299269e-06+2.69497337e-05i
3.75704446e+01	-5.53439962e-05-4.54192066e-05i
3.76330620e+01	-4.36847823e-06-9.02257821e-05i
3.76956794e+01	7.03120858e-05+1.82787372e-05i
3.77582968e+01	9.81703228e-05+7.99901743e-05i
3.78209142e+01	-7.35066260e-05-5.89456599e-06i
3.78835316e+01	-8.57365874e-05+3.98943546e-05i
3.79461490e+01	3.34376968e-05-3.58040874e-05i
3.80087664e+01	1.62776812e-05-4.28899529e-05i
3.80713838e+01	-5.47880686e-05+9.08518531e-06i
3.81340013e+01	6.71282557e-05-1.47018590e-05i
3.81966187e+01	2.95994395e-05-3.00253859e-05i
3.82592361e+01	2.14727947e-05+5.99137757e-05i
3.83218535e+01	-1.72565260e-05+3.86738100e-06i
3.83844709e+01	-3.72158665e-05+1.10717326e-04i
3.84470883e+01	-2.56419955e-05-1.15806791e-04i
3.85097057e+01	5.22197153e-06+1.90884302e-05i
3.85723231e+01	-5.64485113e-05-3.87305222e-05i
3.86349405e+01	7.71503906e-05+2.09577230e-05i
3.86975579e+01	3.03763368e-05-5.99933080e-06i
3.87601753e+01	-7.94553483e-05-5.03809664e-05i
3.88227927e+01	1.02691435e-04+4.09938710e-05i
3.88854101e+01	-2.83574994e-05+1.06246776e-04i
3.89480276e+01	-4.07458414e-05-6.77687838e-05i
3.90106450e+01	-9.02560659e-05-2.08612843e-05i
3.90732624e+01	8.44808524e-05-4.73036764e-05i
3.91358798e+01	1.70379061e-05-2.21133471e-06i
3.91984972e+01	3.43049959e-05+1.05234098e-05i
3.92611146e+01	3.12832632e-05+2.22413133e-05i
3.93237320e+01	-8.59684192e-05+7.75585235e-05i
3.93863494e+01	4.47911240e-05-3.18541421e-05i
3.94489668e+01	-4.16369890e-05-6.64560304e-05i
3.95115842e+01	-2.43172551e-05+4.24393107e-05i
3.95742016e+01	4.59227662e-05+1.59634223e-05i
3.96368190e+01	1.80123124e-05-6.21468520e-05i
3.96994364e+01	-2.05459627e-05-2.70425556e-06i
3.97620539e+01	2.09750097e-05+1.04298435e-04i
3.98246713e+01	4.86593946e-06-2.13471595e-05i
3.98872887e+01	-9.58815738e-05-3.46498044e-05i
3.99499061e+01	6.05301398e-05-4.13293439e-05i
4.00125235e+01	-2.23252809e-05+3.61705536e-05i
4.00751409e+01	2.05712911e-05+2.20886607e-05i
4.01377583e+01	1.42616841e-05-9.42634465e-05i
4.02003757e+01	2.34398925e-05+2.28179179e-05i
4.02629931e+01	-1.65656379e-05+1.04523832e-04i
4.03256105e+01	3.88207766e-05-4.78382476e-05i
4.03882279e+01	-7.64644357e-05+3.00218308e-05i
4.04508453e+01	1.79566265e-06-2.29629377e-05i
4.05134627e+01	-5.82911667e-05-1.16936436e-05i
4.05760802e+01	9.53972347e-05-5.59672082e-05i
4.06386976e+01	-5.21390035e-07-1.30888528e-07i
4.07013150e+01	2.05694733e-06+6.86607192e-05i
4.07639324e+01	1.56030670e-05+5.92677046e-06i
4.08265498e+01	-7.03160528e-05-4.27200496e-05i
4.08891672e+01	6.71011752e-05+1.76272883e-05i
4.09517846e+01	-2.98388529e-05+3.50051617e-05i
4.10144020e+01	-3.53042239e-05-3.54268340e-05i
4.10770194e+01	6.40605275e-05-4.04834295e-05i
4.11396368e+01	-6.04608683e-05+5.77273771e-05i
4.12022542e+01	3.48276779e-05-5.60615115e-06i
4.12648716e+01	2.43752114e-05-7.59622907e-05i
4.13274890e+01	-4.64293175e-06+7.25050136e-05i
4.13901064e+01	2.70941830e-06+4.28297985e-05i
4.14527239e+01	-3.67196161e-05-1.90963020e-06i
4.15153413e+01	-3.17382295e-05-5.94376641e-05i
4.15779587e+01	7.68956940e-06-2.95636026e-05i
4.16405761e+01	6.14351970e-05+3.07725582e-05i
4.17031935e+01	-2.15985796e-05+4.59922704e-06i
4.17658109e+01	1.52375194e-05-2.99242584e-05i
4.18284283e+01	5.63537155e-06+6.16047130e-05i
4.18910457e+01	-3.85999754e-06-5.67607105e-06i
4.19536631e+01	-2.70599532e-05-2.20563045e-06i
4.20162805e+01	-6.43047390e-06+3.74695350e-06i
4.20788979e+01	-3.91137013e-05+1.38867592e-05i
4.21415153e+01	3.33250683e-05-1.09145119e-04i
4.22041327e+01	5.50838976e-05+6.41485501e-05i
4.22667502e+01	-5.52886087e-05-1.04798376e-05i
4.23293676e+01	5.84435401e-05+3.74731073e-05i
4.23919850e+01	-2.20457697e-05+6.58239890e-06i
4.24546024e+01	-5.62837058e-05-3.90392507e-05i
4.25172198e+01	5.06999984e-05+3.07686446e-05i
4.25798372e+01	-1.97977146e-05-8.27109653e-06i
4.26424546e+01	3.70559229e-07-3.67935191e-05i
4.27050720e+01	-1.53943595e-06+2.90229855e-05i
4.27676894e+01	4.14750989e-05-1.37469174e-05i
4.28303068e+01	-4.38354146e-05+2.92861346e-05i
4.28929242e+01	2.57067591e-05-4.72989029e-05i
4.29555416e+01	2.65354141e-05+3.25847641e-05i
4.30181590e+01	-7.22718654e-06+5.73564165e-05i
4.30807765e+01	-6.02389372e-05-1.31067373e-05i
4.31433939e+01	-1.91838633e-05-6.72868576e-05i
4.32060113e+01	8.39288699e-05+4.42114344e-05i
4.32686287e+01	-8.68533609e-05+7.64395016e-06i
4.33312461e+01	3.08793541e-05-8.55460309e-05i
4.33938635e+01	1.37743063e-05+8.33023684e-05i
4.34564809e+01	3.56469720e-05-7.81253995e-05i
4.35190983e+01	-1.75545846e-05+7.13953730e-05i
4.35817157e+01	-3.68057932e-05+3.09560894e-05i
4.36443331e+01	5.28165707e-05-9.36297187e-05i
4.37069505e+01	-6.98532275e-06+4.67857389e-05i
4.37695679e+01	-4.56657877e-05+3.84803059e-05i
4.38321853e+01	2.28965275e-05+1.34973241e-06i
4.38948028e+01	1.66020083e-05-6.79709608e-05i
4.39574202e+01	-3.66906046e-05+4.44899489e-05i
4.40200376e+01	1.92267024e-05+2.22728340e-05i
4.40826550e+01	-2.85667357e-05-3.22666120e-05i
4.41452724e+01	3.08959638e-06-2.10930472e-06i
4.42078898e+01	1.95978115e-05-1.31329796e-05i
4.42705072e+01	-8.59694387e-06+1.78565790e-07i
4.43331246e+01	1.78479988e-05+1.47170346e-05i
4.43957420e+01	-3.30572194e-05-1.61614666e-05i
4.44583594e+01	7.02510332e-05+3.26791719e-05i
4.45209768e+01	-6.40157357e-05-2.09392319e-05i
4.45835942e+01	-8.45931068e-06-8.61136212e-06i
4.46462116e+01	1.89823842e-05+6.01613071e-05i
4.47088291e+01	1.98200733e-05-7.03095121e-05i
4.47714465e+01	-4.59599788e-05-1.21854667e-05i
4.48340639e+01	6.83614311e-06+4.17702748e-05i
4.48966813e+01	4.64489991e-05-1.31357970e-05i
4.49592987e+01	-1.06360200e-05-1.97940378e-05i
4.50219161e+01	-4.70009225e-06+3.61756694e-05i
4.50845335e+01	-1.41525789e-05-1.44854315e-05i
4.51471509e+01	2.16665881e-05+3.94167408e-05i
4.52097683e+01	-5.92289588e-05-4.39197234e-05i
4.52723857e+01	1.14159649e-05+2.47340626e-05i
4.53350031e+01	8.62449874e-06-1.03334185e-04i
4.53976205e+01	5.57234681e-05+7.22639393e-05i
4.54602379e+01	6.62762180e-06+2.15550503e-05i
4.55228554e+01	-1.69956098e-05-1.27638083e-05i
4.55854728e+01	-6.32256396e-05+4.26913966e-05i
4.56480902e+01	3.14984831e-05-4.82334175e-05i
4.57107076e+01	1.35452715e-05-1.69246909e-05i
4.57733250e+01	8.78657493e-06+1.26794807e-05i
4.58359424e+01	-4.43575685e-06+2.19195588e-06i
4.58985598e+01	3.37866141e-05+4.13478575e-05i
4.59611772e+01	-8.05660764e-05-5.50526254e-06i
4.60237946e+01	2.28897010e-05-1.55705437e-05i
4.60864120e+01	2.33943120e-05-3.26367978e-05i
4.61490294e+01	-1.36036423e-06+1.84484948e-05i
4.62116468e+01	-1.13587939e-05+3.10205264e-05i
4.62742642e+01	-2.33685541e-05-2.46076225e-05i
4.63368817e+01	4.70310169e-05+1.30814051e-06i
4.63994991e+01	-1.65768593e-05-2.82502762e-05i
4.64621165e+01	-7.07652289e-06+9.56374851e-05i
4.65247339e+01	-3.49752372e-05-6.53265229e-05i
4.65873513e+01	-1.98961013e-05-5.65488510e-05i
4.66499687e+01	7.51800411e-05+5.82414000e-05i
4.67125861e+01	1.18638295e-05-5.17658915e-05i
4.67752035e+01	1.01808956e-05+5.01643611e-05i
4.68378209e+01	-6.98355259e-05+7.68727465e-05i
4.69004383e+01	-2.54294464e-05-1.03721876e-04i
4.69630557e+01	7.73515877e-05-1.79802571e-05i
4.70256731e+01	-1.18745400e-05+5.48353510e-05i
4.70882905e+01	2.65867249e-05-1.64327479e-05i
4.71509080e+01	-7.83385817e-05+7.24529805e-05i
4.72135254e+01	7.29328089e-06-5.46327314e-05i
4.72761428e+01	1.03253818e-05-4.85389675e-05i
4.73387602e+01	-9.98647198e-06+2.13002602e-05i
4.74013776e+01	8.86511079e-06+9.46068282e-07i
4.74639950e+01	4.87500406e-05+2.52100358e-05i
4.75266124e+01	-4.21445322e-05-7.27879080e-05i
4.75892298e+01	-1.98560697e-06+6.31202697e-05i
4.76518472e+01	4.48287645e-05-1.24666846e-05i
4.77144646e+01	-9.04605547e-06+2.42179351e-05i
4.77770820e+01	-3.03270336e-05+4.02794454e-07i
4.78396994e+01	6.22548270e-06-2.07124394e-05i
4.79023168e+01	-2.68080733e-05+6.74962370e-06i
4.79649343e+01	4.06031388e-05+2.81694244e-05i
4.80275517e+01	-3.68862913e-05-5.32088255e-05i
4.80901691e+01	-2.54904669e-06+1.08461590e-05i
4.81527865e+01	4.20566736e-05-3.74736568e-06i
4.82154039e+01	-5.71234186e-05+3.08571678e-07i
4.82780213e+01	1.13356956e-04+2.50153498e-05i
4.83406387e+01	-8.22102685e-05-2.45033343e-06i
4.84032561e+01	-4.79165282e-05+3.67088065e-07i
4.84658735e+01	3.00860506e-05-2.51272166e-05i
4.85284909e+01	5.70020994e-05-1.90529953e-05i
4.85911083e+01	5.31162868e-06-2.01613707e-05i
4.86537257e+01	-2.81697099e-05+1.40823197e-04i
4.87163431e+01	-2.00672844e-05-1.22424010e-04i
4.87789606e+01	-6.72519465e-06+5.36990035e-05i
4.88415780e+01	6.32536071e-05+1.83650648e-05i
4.89041954e+01	-6.54612084e-05-4.81860353e-05i
4.89668128e+01	-2.13684944e-05-6.45570507e-07i
4.90294302e+01	2.63854952e-05+3.44970242e-05i
4.90920476e+01	1.14583335e-05-2.99218752e-05i
4.91546650e+01	-3.26904159e-06-5.30413974e-05i
4.92172824e+01	4.50793526e-05+5.89144449e-05i
4.92798998e+01	-3.76192476e-05+2.24579359e-05i
4.93425172e+01	4.18463590e-06-2.45904029e-05i
4.94051346e+01	3.40751296e-05+1.36325235e-05i
4.94677520e+01	-7.03213569e-05+5.40667841e-05i
4.95303694e+01	1.66934242e-05-7.05625344e-05i
4.95929869e+01	-4.89215093e-05+1.07389311e-05i
4.96556043e+01	5.17999141e-05-4.31643908e-05i
4.97182217e+01	4.42617290e-05-9.79630531e-06i
4.97808391e+01	1.55435583e-07+5.51350834e-05i
4.98434565e+01	-1.80691941e-05+6.31567031e-05i
4.99060739e+01	-7.95505670e-05-6.43259075e-05i
4.99686913e+01	5.95085548e-05-5.56141731e-05i
