# Supplementary material for: Observation of angular momentum transfer among crystal lattice modes
Source: Nat Phys. 2026 May 12;22(7):1100–6. doi: 10.1038/s41567-026-03274-8 (PMC13423836; doi:10.1038/s41567-026-03274-8)
Supplement: Supplementary file 14 — Source data for Extended Data Fig. 5a–m. [file 41567_2026_3274_MOESM14_ESM.zip › extended_fig5d_TKE_spectrum_Lin-THz_probe45.txt]

Spectrum of the THz Kerr signal in Bi2Se3 after linear THz excitation at probe pulse 45 degrees
Frequency (THz)	Spectrum (a.u.)
-4.99686913e+01	-5.29053715e-05-1.36841273e-04i
-4.99060739e+01	6.57769412e-05-8.51108374e-05i
-4.98434565e+01	-3.36136911e-06+8.05558653e-05i
-4.97808391e+01	3.75603583e-05+1.16425175e-04i
-4.97182217e+01	-1.01319033e-04-8.02132149e-05i
-4.96556043e+01	7.57087752e-05-9.93172777e-05i
-4.95929869e+01	-1.54114548e-05+8.92132823e-05i
-4.95303694e+01	-1.94062658e-05+6.25137685e-05i
-4.94677520e+01	1.33053690e-06-8.06409266e-05i
-4.94051346e+01	8.22822550e-06-4.98209379e-05i
-4.93425172e+01	8.46865859e-06+1.02572337e-04i
-4.92798998e+01	-3.43519668e-06-3.76270493e-05i
-4.92172824e+01	-2.51793242e-05+2.00289597e-05i
-4.91546650e+01	-7.04079474e-06-6.22848025e-05i
-4.90920476e+01	4.96822365e-05-1.65460041e-05i
-4.90294302e+01	5.35939776e-05+1.02362159e-04i
-4.89668128e+01	-1.47694640e-04+2.56198545e-05i
-4.89041954e+01	1.59630422e-05-1.31854667e-04i
-4.88415780e+01	1.16394314e-04+9.61140850e-06i
-4.87789606e+01	-3.80155612e-05+5.87364006e-05i
-4.87163431e+01	-5.63827310e-05+6.91501462e-05i
-4.86537257e+01	1.30925427e-05-1.16498599e-04i
-4.85911083e+01	4.06024747e-05+3.79827023e-06i
-4.85284909e+01	-6.19464408e-06+6.94724640e-05i
-4.84658735e+01	-1.40197550e-04-3.32018912e-05i
-4.84032561e+01	2.06290708e-04-1.08153784e-04i
-4.83406387e+01	3.96303231e-05+1.22254600e-04i
-4.82780213e+01	-1.94605578e-04+1.25772503e-04i
-4.82154039e+01	-9.89492909e-06-2.00846613e-04i
-4.81527865e+01	1.38284367e-04-9.99366412e-06i
-4.80901691e+01	-4.75766862e-06+1.16801602e-04i
-4.80275517e+01	-1.01945110e-04+1.74071983e-06i
-4.79649343e+01	-1.15782432e-05-6.28036406e-05i
-4.79023168e+01	7.21988021e-05-8.34124008e-05i
-4.78396994e+01	9.99100408e-05+1.33441416e-04i
-4.77770820e+01	-1.42214912e-04+1.68853476e-05i
-4.77144646e+01	-2.06420295e-05-5.38782098e-05i
-4.76518472e+01	6.79923739e-05+3.47213399e-05i
-4.75892298e+01	-5.94813325e-05-7.42127107e-05i
-4.75266124e+01	5.29395789e-05-1.18778830e-05i
-4.74639950e+01	8.56850484e-06+1.11087481e-04i
-4.74013776e+01	-1.57831722e-05-3.62601923e-05i
-4.73387602e+01	-6.35193873e-05-8.43547723e-05i
-4.72761428e+01	1.31431806e-04+3.85524095e-05i
-4.72135254e+01	-2.72588854e-05+1.63145352e-04i
-4.71509080e+01	-2.34371614e-04-1.54843730e-04i
-4.70882905e+01	2.30352553e-04-1.25209436e-04i
-4.70256731e+01	6.20057888e-05+1.88557238e-04i
-4.69630557e+01	-1.69525628e-04+2.23769549e-05i
-4.69004383e+01	-4.39237678e-06-1.00044334e-04i
-4.68378209e+01	1.33158003e-04-4.45641273e-05i
-4.67752035e+01	-3.32485067e-05+7.86590774e-05i
-4.67125861e+01	-6.39579291e-05+9.92165159e-05i
-4.66499687e+01	-1.05567793e-05-1.61839480e-04i
-4.65873513e+01	1.32951170e-04+2.09756100e-05i
-4.65247339e+01	-1.70047105e-04+1.07616462e-04i
-4.64621165e+01	6.99013603e-05-1.00795982e-04i
-4.63994991e+01	4.25037082e-05+2.74041543e-05i
-4.63368817e+01	-4.63803188e-05-1.13549724e-05i
-4.62742642e+01	1.46783021e-05+1.71520867e-05i
-4.62116468e+01	2.81006812e-05+3.45653574e-07i
-4.61490294e+01	-1.48246982e-05+4.06871193e-05i
-4.60864120e+01	-8.62131730e-05-1.13609988e-06i
-4.60237946e+01	2.56350287e-05-1.04331773e-04i
-4.59611772e+01	1.17334814e-04+2.98450486e-05i
-4.58985598e+01	-1.13169743e-04+9.54096959e-05i
-4.58359424e+01	1.75555490e-05-1.08839705e-04i
-4.57733250e+01	1.04870726e-04+3.85430500e-06i
-4.57107076e+01	-5.76585316e-05+9.73274088e-05i
-4.56480902e+01	-8.67986929e-05+6.77375905e-05i
-4.55854728e+01	2.57736798e-05-1.92537577e-04i
-4.55228554e+01	6.68530653e-05+3.00611341e-05i
-4.54602379e+01	-6.30718714e-05+1.44342478e-04i
-4.53976205e+01	-1.11122344e-05-1.08334925e-04i
-4.53350031e+01	3.58515100e-05-1.27309474e-04i
-4.52723857e+01	7.71028570e-05+1.85923472e-04i
-4.52097683e+01	-7.91258536e-05+3.84168998e-05i
-4.51471509e+01	-2.50537504e-05-8.51672404e-05i
-4.50845335e+01	-1.72959101e-05+3.96334952e-07i
-4.50219161e+01	2.25038584e-05-2.92439619e-05i
-4.49592987e+01	2.02703672e-05+3.30823898e-05i
-4.48966813e+01	-5.52803139e-05+1.34979154e-06i
-4.48340639e+01	8.76928495e-05-7.97816972e-05i
-4.47714465e+01	-9.90675257e-06+5.86534158e-05i
-4.47088291e+01	-3.80300114e-05+8.76036675e-05i
-4.46462116e+01	-2.81047784e-05-9.09916516e-05i
-4.45835942e+01	6.37389970e-05-8.06788031e-05i
-4.45209768e+01	3.89060357e-05+1.44319358e-04i
-4.44583594e+01	-8.29844289e-05+1.54678031e-05i
-4.43957420e+01	-4.19206014e-06-6.17169395e-05i
-4.43331246e+01	-4.68548268e-06-1.35695350e-05i
-4.42705072e+01	-3.17258069e-05+6.81572875e-06i
-4.42078898e+01	7.69759108e-05-7.01346504e-05i
-4.41452724e+01	7.45191644e-05+8.47224935e-05i
-4.40826550e+01	-1.00793593e-04+6.87056685e-05i
-4.40200376e+01	-7.97647771e-05-1.15240093e-04i
-4.39574202e+01	1.32210935e-04+1.12849858e-06i
-4.38948028e+01	-1.08155306e-05+1.24179488e-04i
-4.38321853e+01	-1.02529624e-04-1.08008081e-04i
-4.37695679e+01	1.95198982e-05-3.44739857e-05i
-4.37069505e+01	1.30780385e-04+4.96141160e-05i
-4.36443331e+01	-9.25843713e-05+5.32515888e-05i
-4.35817157e+01	-5.41843644e-05-7.59389396e-05i
-4.35190983e+01	1.20332407e-04-2.40405564e-05i
-4.34564809e+01	-1.13478745e-05+1.07235380e-04i
-4.33938635e+01	-1.00822703e-04+8.60246047e-06i
-4.33312461e+01	-2.20167352e-06-8.81865147e-05i
-4.32686287e+01	8.79816910e-05-3.22700725e-05i
-4.32060113e+01	-3.16376548e-05+8.46732796e-05i
-4.31433939e+01	-1.96001755e-05+2.13679642e-05i
-4.30807765e+01	-2.44031399e-05-1.03989372e-04i
-4.30181590e+01	8.00316652e-05+6.91705469e-06i
-4.29555416e+01	-3.03335987e-05+1.14346701e-04i
-4.28929242e+01	-3.00795121e-05-5.97338567e-05i
-4.28303068e+01	1.07714661e-05-3.66702598e-05i
-4.27676894e+01	2.56421180e-05+1.74865827e-05i
-4.27050720e+01	-6.76957173e-06+2.33357226e-05i
-4.26424546e+01	-3.90481484e-05+8.08132584e-05i
-4.25798372e+01	-2.95877401e-05-1.78633118e-04i
-4.25172198e+01	1.15264298e-04+3.31544432e-05i
-4.24546024e+01	-2.30519465e-05+1.27432059e-04i
-4.23919850e+01	-9.18920766e-05-2.86860768e-05i
-4.23293676e+01	1.26703078e-05-8.65744441e-05i
-4.22667502e+01	5.77656421e-05+1.80152327e-05i
-4.22041327e+01	1.51601233e-05-4.28635642e-06i
-4.21415153e+01	-6.90257860e-06+8.60841572e-05i
-4.20788979e+01	-1.38927004e-04-4.00485961e-05i
-4.20162805e+01	1.63235336e-04-1.24298877e-04i
-4.19536631e+01	5.81282798e-05+1.15094808e-04i
-4.18910457e+01	-1.75817165e-04+1.60507436e-04i
-4.18284283e+01	-2.12380936e-05-2.57038884e-04i
-4.17658109e+01	1.31752532e-04+3.69744757e-05i
-4.17031935e+01	-4.50627048e-05+6.87881036e-05i
-4.16405761e+01	3.85468982e-05+2.11578595e-05i
-4.15779587e+01	-1.24125677e-04-4.52802551e-05i
-4.15153413e+01	9.66085415e-05-6.70308135e-05i
-4.14527239e+01	6.45200202e-05+8.49154685e-05i
-4.13901064e+01	-8.12610149e-05+4.96148593e-05i
-4.13274890e+01	-3.60699406e-05-7.31776680e-05i
-4.12648716e+01	1.84263519e-05+2.35425893e-05i
-4.12022542e+01	3.22779468e-05-1.83733026e-05i
-4.11396368e+01	-3.69044708e-05-3.23993076e-05i
-4.10770194e+01	5.33288064e-05+3.20317872e-05i
-4.10144020e+01	-2.12788800e-05+6.51615763e-05i
-4.09517846e+01	-4.18492770e-05-1.43430839e-04i
-4.08891672e+01	8.73765467e-05+8.42852073e-05i
-4.08265498e+01	-2.84933152e-05+8.64844710e-05i
-4.07639324e+01	-9.28863076e-05-7.98922557e-05i
-4.07013150e+01	6.26381655e-05-1.11993390e-04i
-4.06386976e+01	1.11950261e-04+1.82880010e-04i
-4.05760802e+01	-2.04609636e-04+2.32195778e-05i
-4.05134627e+01	9.14216337e-06-2.68737682e-04i
-4.04508453e+01	2.30267070e-04+1.19233087e-04i
-4.03882279e+01	-7.26656804e-05+1.68275185e-04i
-4.03256105e+01	-1.54592150e-04-4.95667119e-05i
-4.02629931e+01	7.16275462e-05-1.89948280e-04i
-4.02003757e+01	9.89393823e-05+1.77453205e-04i
-4.01377583e+01	-9.65118320e-05+6.44807830e-05i
-4.00751409e+01	-1.09728961e-04-1.77388888e-04i
-4.00125235e+01	1.94364295e-04+1.51084399e-05i
-3.99499061e+01	-8.24143591e-05+1.37648938e-04i
-3.98872887e+01	-7.61216714e-05-9.12368590e-05i
-3.98246713e+01	6.04167888e-05-9.20865951e-05i
-3.97620539e+01	1.17436200e-04+7.14279013e-05i
-3.96994364e+01	-1.31512032e-04+5.88365925e-05i
-3.96368190e+01	3.62064946e-05-8.83545810e-06i
-3.95742016e+01	4.17533504e-05-7.63164637e-05i
-3.95115842e+01	-5.74138514e-05+1.10074669e-04i
-3.94489668e+01	-3.03118794e-05-5.59623998e-05i
-3.93863494e+01	3.24947578e-05+1.31191079e-05i
-3.93237320e+01	-1.55962743e-05-8.64737218e-05i
-3.92611146e+01	7.81168005e-05+5.19846648e-05i
-3.91984972e+01	-8.18419565e-05+7.08717218e-05i
-3.91358798e+01	4.75879520e-05-8.19684574e-05i
-3.90732624e+01	-8.58838581e-06+4.09475104e-05i
-3.90106450e+01	-5.70475505e-05+2.59155156e-05i
-3.89480276e+01	2.57939223e-05-9.59364218e-05i
-3.88854101e+01	6.34632309e-05+5.50618308e-05i
-3.88227927e+01	-7.21989731e-05-2.59269728e-06i
-3.87601753e+01	9.77234019e-05+3.70116778e-05i
-3.86975579e+01	-1.63792025e-04-2.85169815e-05i
-3.86349405e+01	1.08517729e-04-3.09187200e-05i
-3.85723231e+01	1.43135193e-06+3.52093967e-05i
-3.85097057e+01	-1.76478949e-05-7.73306253e-05i
-3.84470883e+01	6.57557318e-05+1.21598170e-04i
-3.83844709e+01	-8.73410532e-05+1.37187830e-05i
-3.83218535e+01	-1.82806184e-05-8.97124221e-05i
-3.82592361e+01	8.45104679e-05+1.99808038e-05i
-3.81966187e+01	-5.94912308e-05+2.13257765e-05i
-3.81340013e+01	-1.24295860e-06+2.62885379e-05i
-3.80713838e+01	-2.23339750e-05-3.12991428e-05i
-3.80087664e+01	2.94576095e-05-4.51800034e-05i
-3.79461490e+01	-6.66655744e-06+7.84084857e-05i
-3.78835316e+01	3.70080632e-06-1.38722519e-04i
-3.78209142e+01	3.38203993e-05+1.26907228e-04i
-3.77582968e+01	-6.09596307e-06+3.11545241e-05i
-3.76956794e+01	-7.23149749e-05-5.41014622e-05i
-3.76330620e+01	1.31901427e-05-8.98185981e-05i
-3.75704446e+01	1.08270878e-04+1.11086712e-04i
-3.75078272e+01	-9.86198781e-05-3.46782017e-06i
-3.74452098e+01	-3.11970305e-05-3.75879575e-05i
-3.73825924e+01	9.79635338e-05-5.47274237e-05i
-3.73199750e+01	4.46963159e-05+9.19081663e-05i
-3.72573575e+01	-1.35007786e-04+3.79671153e-05i
-3.71947401e+01	3.26153610e-05-7.31704952e-05i
-3.71321227e+01	-1.73655063e-06-1.22330974e-06i
-3.70695053e+01	4.16784751e-05+4.66200862e-05i
-3.70068879e+01	-7.32710545e-05-7.46716907e-05i
-3.69442705e+01	9.67190581e-05-4.56223732e-08i
-3.68816531e+01	-1.58357001e-05+7.60340165e-05i
-3.68190357e+01	-6.97443741e-05+1.98957000e-05i
-3.67564183e+01	3.17979843e-05-6.40166388e-05i
-3.66938009e+01	5.98290942e-06-2.23005308e-05i
-3.66311835e+01	-5.44724564e-06+3.60791292e-05i
-3.65685661e+01	2.06913457e-06+1.34706323e-05i
-3.65059487e+01	1.91819492e-05-3.40131092e-05i
-3.64433312e+01	6.55886983e-06+5.25801425e-05i
-3.63807138e+01	-7.07834073e-05+1.15248346e-05i
-3.63180964e+01	3.30804340e-06-7.58358280e-05i
-3.62554790e+01	1.86663142e-05-3.00696895e-05i
-3.61928616e+01	4.40371237e-05+2.55601997e-05i
-3.61302442e+01	6.60571254e-05+7.00131805e-05i
-3.60676268e+01	-1.16340433e-04-5.16432752e-05i
-3.60050094e+01	8.94811316e-05+1.20362072e-05i
-3.59423920e+01	-3.34922224e-05+1.07622566e-04i
-3.58797746e+01	-1.39189581e-04-5.72601226e-05i
-3.58171572e+01	9.49498806e-05-1.43915603e-04i
-3.57545398e+01	1.02087503e-04+1.17265751e-04i
-3.56919224e+01	-1.05251877e-04+4.35841299e-05i
-3.56293049e+01	-4.70562582e-05-4.93579631e-05i
-3.55666875e+01	4.76644751e-05-6.00446707e-05i
-3.55040701e+01	1.54752139e-05+5.55536308e-05i
-3.54414527e+01	2.09020765e-05-8.39791151e-05i
-3.53788353e+01	5.22129868e-05+1.00458430e-04i
-3.53162179e+01	-2.51760192e-05+4.75341980e-05i
-3.52536005e+01	-1.35476651e-04-3.74282481e-05i
-3.51909831e+01	9.30650182e-05-2.62927585e-05i
-3.51283657e+01	-2.52742763e-05-1.29121740e-05i
-3.50657483e+01	4.40816118e-05-2.08424805e-06i
-3.50031309e+01	-6.24695313e-05+2.38742825e-05i
-3.49405135e+01	3.55022311e-05-9.23486341e-06i
-3.48778961e+01	3.79572445e-05-3.17098446e-06i
-3.48152786e+01	-7.82361304e-05+3.83015721e-05i
-3.47526612e+01	7.38860007e-06-1.15896427e-04i
-3.46900438e+01	5.84849065e-05+9.74819987e-05i
-3.46274264e+01	-8.70706165e-06-3.01534652e-05i
-3.45648090e+01	5.10188231e-05-1.69617656e-05i
-3.45021916e+01	-5.23479443e-05+1.58705628e-04i
-3.44395742e+01	-1.02469228e-04-1.29346331e-04i
-3.43769568e+01	5.05075050e-05-4.87840763e-05i
-3.43143394e+01	1.17639498e-04+5.70111403e-05i
-3.42517220e+01	-1.34419589e-04+2.35374171e-05i
-3.41891046e+01	8.91880737e-06-4.83162884e-05i
-3.41264872e+01	1.16462778e-04-3.35586068e-05i
-3.40638698e+01	4.32356561e-06+1.14743804e-04i
-3.40012523e+01	-1.74897492e-04+3.72154146e-05i
-3.39386349e+01	1.23816369e-05-1.37503385e-04i
-3.38760175e+01	1.29159790e-04-3.83592815e-05i
-3.38134001e+01	3.34364401e-05+6.79168815e-05i
-3.37507827e+01	-1.46841024e-04+1.44821108e-04i
-3.36881653e+01	1.83507598e-05-1.79892604e-04i
-3.36255479e+01	1.00575751e-04-3.04929930e-05i
-3.35629305e+01	-8.79923840e-06+1.45433694e-04i
-3.35003131e+01	-9.22203603e-05+1.77867891e-05i
-3.34376957e+01	5.19258493e-06-1.18659495e-04i
-3.33750783e+01	3.12988162e-05+1.37225801e-05i
-3.33124609e+01	4.72662970e-06+2.34536384e-05i
-3.32498435e+01	-7.13278219e-06+3.62682209e-05i
-3.31872260e+01	-3.06129537e-05-8.50240254e-05i
-3.31246086e+01	6.78812165e-05-1.97304298e-05i
-3.30619912e+01	7.74292739e-05+1.65313149e-04i
-3.29993738e+01	-1.95114681e-04-5.78173433e-05i
-3.29367564e+01	2.18649684e-05-5.52293704e-05i
-3.28741390e+01	9.10942281e-05-4.71070690e-05i
-3.28115216e+01	9.52480686e-06+7.83362990e-05i
-3.27489042e+01	-3.45503738e-05+5.50917193e-06i
-3.26862868e+01	2.31933049e-05+2.14236491e-05i
-3.26236694e+01	-1.23356437e-04-2.80991512e-05i
-3.25610520e+01	8.53071954e-05-8.42497769e-05i
-3.24984346e+01	1.19496817e-04+1.35623513e-04i
-3.24358172e+01	-2.15877986e-04-3.54767717e-05i
-3.23731997e+01	3.88256926e-05-1.01730406e-04i
-3.23105823e+01	1.61570564e-04+4.59521842e-05i
-3.22479649e+01	-1.05588899e-04+5.91142085e-05i
-3.21853475e+01	4.67501639e-06-1.63596750e-06i
-3.21227301e+01	-1.59599618e-05-1.08112808e-04i
-3.20601127e+01	5.98717974e-05+1.28196642e-04i
-3.19974953e+01	-1.25076440e-04-4.33394613e-05i
-3.19348779e+01	1.53660612e-04-8.11180978e-05i
-3.18722605e+01	-1.40040101e-05+1.08108583e-04i
-3.18096431e+01	-1.02817086e-04-2.19398912e-05i
-3.17470257e+01	2.29894862e-05-1.06406767e-05i
-3.16844083e+01	9.96208758e-05+2.58816071e-06i
-3.16217909e+01	-7.13729722e-05-1.08246258e-05i
-3.15591735e+01	-2.00027399e-05+7.31591334e-05i
-3.14965560e+01	-5.05577500e-05-3.44494343e-05i
-3.14339386e+01	3.23360503e-05-1.83163162e-04i
-3.13713212e+01	1.82506240e-04+1.95043065e-04i
-3.13087038e+01	-1.76416567e-04+2.19761906e-05i
-3.12460864e+01	-1.83140101e-05-7.30088867e-05i
-3.11834690e+01	8.16777671e-05-2.83671079e-05i
-3.11208516e+01	7.42969210e-07+4.85974633e-05i
-3.10582342e+01	-8.13894159e-05+6.17673176e-05i
-3.09956168e+01	4.63887815e-05-9.75295554e-05i
-3.09329994e+01	4.40992242e-05-4.81142253e-05i
-3.08703820e+01	3.36752209e-05+1.48957450e-04i
-3.08077646e+01	-1.53723810e-04-9.61141956e-06i
-3.07451472e+01	8.54698956e-05-8.41318392e-06i
-3.06825297e+01	-6.34900197e-05-6.34434684e-05i
-3.06199123e+01	1.83697806e-05-1.03392041e-04i
-3.05572949e+01	1.32872108e-04+1.62939237e-04i
-3.04946775e+01	-1.28293399e-04+1.46492566e-05i
-3.04320601e+01	3.11166421e-05-9.74265094e-05i
-3.03694427e+01	2.75489968e-05+5.93833681e-05i
-3.03068253e+01	-6.72837212e-05+6.76006676e-05i
-3.02442079e+01	-2.75966711e-05-1.09942541e-04i
-3.01815905e+01	5.21571309e-05-9.11790680e-05i
-3.01189731e+01	2.23673873e-05+1.96331945e-04i
-3.00563557e+01	7.58469299e-05-1.57678469e-04i
-2.99937383e+01	-1.41586599e-04+7.18671167e-05i
-2.99311209e+01	1.19873529e-04+8.13286079e-05i
-2.98685034e+01	-4.46530106e-05-8.32733380e-05i
-2.98058860e+01	-4.56756062e-05+5.43692942e-05i
-2.97432686e+01	-2.42551053e-06+1.92755877e-06i
-2.96806512e+01	-3.04044476e-05-1.24917481e-04i
-2.96180338e+01	8.46710574e-05+9.46243271e-05i
-2.95554164e+01	-2.51740345e-05-6.42812726e-05i
-2.94927990e+01	7.37856849e-05+6.65978054e-05i
-2.94301816e+01	-5.00963894e-05+4.47014880e-05i
-2.93675642e+01	-7.01467233e-06-5.63910771e-05i
-2.93049468e+01	-8.30225973e-05+1.10979632e-04i
-2.92423294e+01	2.87267962e-05-1.47998551e-04i
-2.91797120e+01	9.60518024e-05+5.78802217e-05i
-2.91170946e+01	-1.49009149e-04+1.49438465e-05i
-2.90544771e+01	1.42200467e-05-5.62513580e-05i
-2.89918597e+01	1.29858673e-04-5.61397895e-05i
-2.89292423e+01	-2.13988405e-05+1.39159130e-04i
-2.88666249e+01	-3.68962037e-05-3.02529139e-05i
-2.88040075e+01	-5.83249597e-05+2.54439304e-05i
-2.87413901e+01	1.06104978e-05-6.43228571e-05i
-2.86787727e+01	3.36621669e-05-7.07312782e-05i
-2.86161553e+01	7.10492955e-05+7.39331399e-05i
-2.85535379e+01	-9.22226118e-05+9.66867783e-05i
-2.84909205e+01	7.92381010e-05-1.77598618e-04i
-2.84283031e+01	4.99309552e-05+1.81469009e-04i
-2.83656857e+01	-2.44631025e-04+3.03520446e-05i
-2.83030683e+01	1.25764253e-04-1.21512511e-04i
-2.82404508e+01	-5.82739368e-05-4.06522214e-05i
-2.81778334e+01	5.10848069e-05+6.32971529e-06i
-2.81152160e+01	6.09629155e-05-3.09353495e-05i
-2.80525986e+01	5.95174323e-05+7.85100042e-05i
-2.79899812e+01	-6.87724905e-05+5.83719825e-05i
-2.79273638e+01	-9.74842669e-05+8.17049966e-05i
-2.78647464e+01	2.12125554e-05-1.97291501e-04i
-2.78021290e+01	1.41472757e-05+1.56074653e-05i
-2.77395116e+01	-6.28625717e-06+5.32327408e-05i
-2.76768942e+01	6.21881538e-05-4.58838134e-05i
-2.76142768e+01	1.79532578e-05+1.09936380e-05i
-2.75516594e+01	-3.78703765e-05+7.57134658e-05i
-2.74890420e+01	-2.81038060e-05+4.47805056e-06i
-2.74264245e+01	-3.34965099e-05-1.88336382e-05i
-2.73638071e+01	1.60025088e-05-9.34678682e-05i
-2.73011897e+01	7.75872468e-06+4.54780895e-05i
-2.72385723e+01	2.46920928e-05+2.59505914e-06i
-2.71759549e+01	4.03094691e-05+1.43379902e-05i
-2.71133375e+01	-2.00360063e-05-1.43581991e-05i
-2.70507201e+01	-8.43217183e-05+6.25145977e-05i
-2.69881027e+01	3.75357550e-05-7.67227825e-05i
-2.69254853e+01	3.99894242e-05+3.40237066e-05i
-2.68628679e+01	5.31117333e-05-4.05110545e-05i
-2.68002505e+01	-1.28077380e-04+7.76944990e-05i
-2.67376331e+01	7.07963790e-05+3.67313226e-05i
-2.66750157e+01	-6.30177282e-05-8.44281725e-05i
-2.66123982e+01	-1.11644075e-05-6.11900289e-05i
-2.65497808e+01	9.16473285e-05+1.06393731e-04i
-2.64871634e+01	-6.66675056e-05-5.55988360e-05i
-2.64245460e+01	1.21888599e-04+6.29295177e-06i
-2.63619286e+01	-2.14808089e-04+1.34567575e-04i
-2.62993112e+01	2.13690461e-05-2.39945266e-04i
-2.62366938e+01	2.28364306e-04+9.75180904e-06i
-2.61740764e+01	-8.33530348e-05+2.24374117e-04i
-2.61114590e+01	-6.45177391e-05-7.55723185e-05i
-2.60488416e+01	-7.06241089e-05-3.06808554e-05i
-2.59862242e+01	1.26960356e-04-1.84522901e-06i
-2.59236068e+01	-4.61815148e-05-5.31820105e-05i
-2.58609894e+01	-6.01904093e-05+1.41401781e-04i
-2.57983719e+01	-9.81452527e-06-1.62041757e-04i
-2.57357545e+01	1.67676586e-04+7.68889023e-05i
-2.56731371e+01	-1.19807825e-04-4.51648189e-05i
-2.56105197e+01	-3.39884498e-05+7.48269339e-05i
-2.55479023e+01	1.01621785e-04-1.38177569e-05i
-2.54852849e+01	-1.41184526e-04-2.59198659e-05i
-2.54226675e+01	7.02003108e-05-7.24407819e-05i
-2.53600501e+01	8.33159951e-05+5.84054388e-05i
-2.52974327e+01	-4.03392984e-05+6.33118660e-05i
-2.52348153e+01	-1.58371824e-04-4.06166795e-05i
-2.51721979e+01	2.67873366e-04-1.39997873e-04i
-2.51095805e+01	-1.48433585e-04+2.45005926e-04i
-2.50469631e+01	-3.20089437e-05-1.30355505e-04i
-2.49843456e+01	4.28806532e-05-3.85140126e-05i
-2.49217282e+01	1.32190384e-04+7.24883212e-05i
-2.48591108e+01	-1.63307344e-04+9.65790018e-05i
-2.47964934e+01	-1.21169692e-04-1.31712243e-04i
-2.47338760e+01	2.41505485e-04-5.28833490e-05i
-2.46712586e+01	-1.25416415e-04+1.47316992e-04i
-2.46086412e+01	6.94131438e-05-1.65659800e-04i
-2.45460238e+01	-2.45439478e-05+9.47865574e-05i
-2.44834064e+01	1.21685260e-05+8.65557078e-05i
-2.44207890e+01	-3.77564337e-05-4.21328299e-05i
-2.43581716e+01	-3.63727873e-05-8.42884965e-05i
-2.42955542e+01	-1.04418107e-05+2.22940576e-05i
-2.42329368e+01	3.28213121e-05+3.81684020e-05i
-2.41703193e+01	7.66410110e-05-1.55535462e-04i
-2.41077019e+01	-3.25264271e-05+1.76670667e-04i
-2.40450845e+01	-2.58067766e-05-5.21586760e-06i
-2.39824671e+01	1.44502296e-05-8.53236895e-05i
-2.39198497e+01	-7.12643215e-06+2.22487308e-05i
-2.38572323e+01	4.65349079e-05+3.49979184e-05i
-2.37946149e+01	6.56992436e-06+3.87399583e-05i
-2.37319975e+01	-1.54127338e-04+1.70787774e-06i
-2.36693801e+01	1.01833913e-04-1.15027312e-04i
-2.36067627e+01	7.09277233e-05+2.32343095e-05i
-2.35441453e+01	-8.78727705e-05+1.76772199e-04i
-2.34815279e+01	-2.42089345e-05-1.31751760e-04i
-2.34189105e+01	-5.87427983e-06-9.10503424e-05i
-2.33562930e+01	8.12023789e-05+1.32367488e-04i
-2.32936756e+01	-1.11859373e-04-4.91621940e-06i
-2.32310582e+01	1.23466758e-04-2.20823455e-04i
-2.31684408e+01	2.95889497e-05+2.58147031e-04i
-2.31058234e+01	-1.23759684e-04+1.83061734e-05i
-2.30432060e+01	7.51238299e-05-1.58183178e-04i
-2.29805886e+01	-3.31060048e-05+7.69408237e-05i
-2.29179712e+01	-2.60333991e-05-1.70551621e-05i
-2.28553538e+01	9.65007525e-05+2.99174175e-05i
-2.27927364e+01	-6.58908529e-05+8.48274294e-06i
-2.27301190e+01	2.10614652e-06-4.27654649e-06i
-2.26675016e+01	-6.81973257e-05-1.00785086e-05i
-2.26048842e+01	6.03668976e-05-1.28125345e-05i
-2.25422668e+01	3.31712884e-06-2.75817597e-05i
-2.24796493e+01	1.73454095e-05-4.68691888e-05i
-2.24170319e+01	6.66511362e-05+1.74122601e-04i
-2.23544145e+01	-1.26262298e-04-1.11245944e-05i
-2.22917971e+01	-1.01157087e-04-1.46022557e-04i
-2.22291797e+01	2.58716367e-04-3.58262367e-05i
-2.21665623e+01	-7.96886639e-05+1.83670878e-04i
-2.21039449e+01	-9.09666151e-05-9.75836159e-05i
-2.20413275e+01	6.76727793e-05+5.78183843e-05i
-2.19787101e+01	5.71885200e-06-2.59339953e-05i
-2.19160927e+01	-6.02647885e-05-8.92412588e-05i
-2.18534753e+01	5.35393806e-05+9.11286389e-05i
-2.17908579e+01	5.02294955e-05+9.49790724e-05i
-2.17282405e+01	-1.66890665e-04-1.88129609e-04i
-2.16656230e+01	1.11330447e-04+7.09417834e-05i
-2.16030056e+01	8.12837095e-05+1.35117302e-05i
-2.15403882e+01	-7.09363209e-05+4.63015391e-05i
-2.14777708e+01	-1.24240225e-04+4.91546492e-05i
-2.14151534e+01	4.50992826e-05-1.61255637e-04i
-2.13525360e+01	1.30748648e-04+1.64921954e-06i
-2.12899186e+01	-8.25595644e-05+1.25695245e-04i
-2.12273012e+01	-6.71194975e-05-7.12999038e-05i
-2.11646838e+01	1.53744670e-04+4.22089537e-05i
-2.11020664e+01	-1.40314786e-04-9.76943973e-05i
-2.10394490e+01	5.88651635e-05+8.20706472e-05i
-2.09768316e+01	-1.55758972e-05+1.26180776e-05i
-2.09142142e+01	8.39569188e-05-5.95492233e-05i
-2.08515967e+01	-5.66385209e-05+7.73258053e-07i
-2.07889793e+01	3.21079235e-05+1.20072949e-04i
-2.07263619e+01	-1.28622989e-04+3.16790461e-05i
-2.06637445e+01	6.35354467e-05-1.77063884e-04i
-2.06011271e+01	-5.66750685e-05+2.26558682e-05i
-2.05385097e+01	9.74970656e-05-3.48524481e-06i
-2.04758923e+01	1.47812418e-04+9.58166126e-05i
-2.04132749e+01	-2.91630754e-04+5.56693694e-05i
-2.03506575e+01	-3.69269036e-05-1.63252801e-04i
-2.02880401e+01	3.08233599e-04-6.22721775e-05i
-2.02254227e+01	-6.28641715e-05+2.93487589e-04i
-2.01628053e+01	-2.63312519e-04-1.34879267e-04i
-2.01001879e+01	1.25683775e-04-9.37359274e-05i
-2.00375704e+01	8.27356244e-05+4.00145282e-05i
-1.99749530e+01	-6.12695201e-05+3.50675920e-05i
-1.99123356e+01	4.43010270e-05-9.70442182e-06i
-1.98497182e+01	-1.10927011e-04+1.69122443e-05i
-1.97871008e+01	7.91459798e-05-1.43022404e-04i
-1.97244834e+01	1.32643253e-04+1.44107868e-04i
-1.96618660e+01	-1.14123286e-04+1.34993884e-04i
-1.95992486e+01	-2.11347995e-04-1.30643644e-04i
-1.95366312e+01	1.53326572e-04-2.15251835e-04i
-1.94740138e+01	2.48877949e-04+1.64047692e-04i
-1.94113964e+01	-2.23730550e-04+2.38721093e-04i
-1.93487790e+01	-2.20575276e-04-2.53510221e-04i
-1.92861616e+01	3.51560543e-04-1.60863724e-04i
-1.92235441e+01	5.66346107e-05+2.62676312e-04i
-1.91609267e+01	-2.88569998e-04+2.59412305e-04i
-1.90983093e+01	-1.69164636e-04-5.12596119e-04i
-1.90356919e+01	5.10101044e-04-5.46649478e-05i
-1.89730745e+01	-1.27998860e-04+4.70498926e-04i
-1.89104571e+01	-2.73219757e-04-1.49389902e-04i
-1.88478397e+01	1.47069098e-04-1.97274467e-04i
-1.87852223e+01	1.84520335e-04+3.51127130e-05i
-1.87226049e+01	-1.67156294e-04+2.30108289e-04i
-1.86599875e+01	-5.28852050e-05-8.90162445e-06i
-1.85973701e+01	1.26035406e-05-1.94688412e-04i
-1.85347527e+01	-3.53955252e-05+6.27162420e-06i
-1.84721353e+01	1.65721117e-04+5.02514903e-05i
-1.84095178e+01	-8.63709757e-05+5.05662899e-05i
-1.83469004e+01	-5.88653375e-05-4.97293793e-05i
-1.82842830e+01	6.28473332e-05+4.73672442e-06i
-1.82216656e+01	3.49902631e-05-6.06362454e-05i
-1.81590482e+01	3.12557335e-05+1.69443180e-04i
-1.80964308e+01	-2.15972400e-04-1.65323584e-05i
-1.80338134e+01	5.23400077e-05-1.75189397e-04i
-1.79711960e+01	2.30276421e-04-1.06716489e-05i
-1.79085786e+01	-1.27954920e-04+1.52327278e-04i
-1.78459612e+01	-9.69946709e-05+5.30456479e-05i
-1.77833438e+01	2.75261897e-05-1.85339872e-04i
-1.77207264e+01	1.57597147e-04-7.15890264e-06i
-1.76581090e+01	-8.71921986e-05+1.51076859e-04i
-1.75954915e+01	-6.82246991e-05-1.46570907e-05i
-1.75328741e+01	6.70622858e-05-9.27769253e-05i
-1.74702567e+01	3.31704420e-05-3.25945789e-06i
-1.74076393e+01	-4.57619382e-05+1.34864526e-04i
-1.73450219e+01	-1.17537798e-05-2.53733716e-05i
-1.72824045e+01	-6.67182169e-06-1.28926281e-04i
-1.72197871e+01	6.32716223e-05+1.06491447e-04i
-1.71571697e+01	-1.34496751e-04+2.84341264e-05i
-1.70945523e+01	1.94261784e-05-1.23824009e-04i
-1.70319349e+01	1.91661596e-04-4.10955878e-06i
-1.69693175e+01	-9.54070847e-05+1.07674668e-04i
-1.69067001e+01	-5.63832215e-05+6.79279644e-05i
-1.68440827e+01	-3.05154468e-05-1.43007928e-04i
-1.67814652e+01	9.04160574e-05+2.26976905e-06i
-1.67188478e+01	2.17038958e-05+1.17990551e-04i
-1.66562304e+01	-2.17143686e-04-8.50252020e-05i
-1.65936130e+01	1.98966205e-04-5.83640754e-05i
-1.65309956e+01	1.04784239e-04+2.90351483e-05i
-1.64683782e+01	-1.96216919e-04+1.86188428e-04i
-1.64057608e+01	-1.51384347e-05-1.42163373e-04i
-1.63431434e+01	1.01235794e-04-5.41882130e-06i
-1.62805260e+01	-1.31567733e-04+5.81504366e-05i
-1.62179086e+01	-2.16509409e-05-2.10696440e-04i
-1.61552912e+01	2.75263193e-04+1.04764566e-04i
-1.60926738e+01	-7.67487591e-05+1.02347027e-04i
-1.60300564e+01	-1.08771574e-04+8.86407789e-05i
-1.59674389e+01	-1.14521774e-04-2.58657377e-04i
-1.59048215e+01	2.77086375e-04+1.15870151e-04i
-1.58422041e+01	-8.35569364e-05+1.48046995e-04i
-1.57795867e+01	-2.82792277e-04-7.13437217e-05i
-1.57169693e+01	1.46798578e-04-3.13799097e-04i
-1.56543519e+01	3.24803477e-04+1.28446186e-04i
-1.55917345e+01	-1.02226343e-04+3.69975172e-04i
-1.55291171e+01	-3.43301253e-04-6.89237512e-05i
-1.54664997e+01	-4.42958991e-05-4.19631176e-04i
-1.54038823e+01	6.12408614e-04-6.15144777e-06i
-1.53412649e+01	-2.18304004e-04+8.39781711e-04i
-1.52786475e+01	-8.12487517e-04-6.11950526e-04i
-1.52160301e+01	7.75989610e-04-6.48391251e-04i
-1.51534126e+01	4.67730822e-04+9.27527324e-04i
-1.50907952e+01	-8.68113619e-04+1.49804511e-04i
-1.50281778e+01	6.21457140e-05-6.15512267e-04i
-1.49655604e+01	2.70957935e-04+9.01678579e-05i
-1.49029430e+01	1.09956417e-04+1.21738222e-04i
-1.48403256e+01	-1.77402355e-04+1.02899233e-04i
-1.47777082e+01	-1.23282189e-04-6.24338080e-05i
-1.47150908e+01	2.02537270e-04-1.87522608e-04i
-1.46524734e+01	4.41323522e-05+2.96161071e-04i
-1.45898560e+01	-2.49668589e-04-9.61881033e-05i
-1.45272386e+01	3.79403405e-05-1.76153272e-04i
-1.44646212e+01	2.18892114e-04+1.85475282e-04i
-1.44020038e+01	-1.85800495e-04-8.83702684e-05i
-1.43393863e+01	9.99446124e-05-4.67512311e-05i
-1.42767689e+01	5.89573945e-05+1.98485118e-04i
-1.42141515e+01	-2.07874108e-04-8.05513904e-05i
-1.41515341e+01	2.19248834e-05-1.01980192e-04i
-1.40889167e+01	1.67939889e-04+2.05285471e-06i
-1.40262993e+01	-1.74708532e-05+1.07094661e-04i
-1.39636819e+01	-1.79442965e-04+5.76832885e-05i
-1.39010645e+01	8.56766336e-05-2.68604511e-04i
-1.38384471e+01	1.27766983e-04+1.05375182e-04i
-1.37758297e+01	-6.29766072e-05+1.41576842e-04i
-1.37132123e+01	-1.31288029e-05-6.45666419e-05i
-1.36505949e+01	2.35862092e-05+2.82076021e-05i
-1.35879775e+01	-1.02709693e-04-2.12125623e-05i
-1.35253601e+01	-1.02608856e-05-3.03866051e-05i
-1.34627426e+01	1.28236140e-04+5.92361493e-05i
-1.34001252e+01	-1.00617330e-04-1.29446784e-04i
-1.33375078e+01	8.92377351e-05+7.79329416e-05i
-1.32748904e+01	-6.72670658e-05+5.18601582e-05i
-1.32122730e+01	1.16205047e-04-8.59477767e-05i
-1.31496556e+01	-1.54325030e-04+1.69744366e-04i
-1.30870382e+01	-6.04447965e-05-1.89270159e-04i
-1.30244208e+01	2.92261992e-04-2.05447280e-05i
-1.29618034e+01	-1.31680690e-04+2.07989541e-04i
-1.28991860e+01	-1.43118264e-04-5.27095477e-05i
-1.28365686e+01	1.24488612e-04-5.64308806e-05i
-1.27739512e+01	-6.34311581e-05-7.41209137e-06i
-1.27113338e+01	1.07789433e-05+4.42905168e-05i
-1.26487163e+01	-1.81282296e-05-3.75245137e-05i
-1.25860989e+01	-4.26201327e-06-7.58313271e-06i
-1.25234815e+01	1.24595888e-05-8.04914761e-05i
-1.24608641e+01	1.29609385e-04+7.32819389e-05i
-1.23982467e+01	-1.44968844e-04+8.18828536e-05i
-1.23356293e+01	7.08444395e-06-1.06726370e-04i
-1.22730119e+01	1.20157820e-04-2.32402794e-05i
-1.22103945e+01	-9.11916881e-05+1.64650128e-04i
-1.21477771e+01	-6.00383103e-05-8.94406976e-05i
-1.20851597e+01	1.16796131e-04-1.06512750e-04i
-1.20225423e+01	-3.56150810e-05+1.55647039e-04i
-1.19599249e+01	-1.95831138e-05-3.62460417e-05i
-1.18973075e+01	-2.23778696e-05+1.81911052e-05i
-1.18346900e+01	6.02883975e-05-9.50953817e-05i
-1.17720726e+01	-7.80206455e-05+3.72737035e-05i
-1.17094552e+01	8.80697128e-05+1.18736504e-04i
-1.16468378e+01	-9.16520154e-05-6.69784234e-05i
-1.15842204e+01	-4.24351775e-05-1.40235648e-04i
-1.15216030e+01	1.39702467e-04+5.07289275e-05i
-1.14589856e+01	1.25307901e-05+1.27295916e-04i
-1.13963682e+01	-1.17071450e-04-1.52662805e-04i
-1.13337508e+01	1.90000871e-04+3.80824604e-05i
-1.12711334e+01	3.13886169e-05+1.97136481e-04i
-1.12085160e+01	-3.56805949e-04+6.30716169e-05i
-1.11458986e+01	1.56476966e-05-4.59650059e-04i
-1.10832812e+01	5.69718703e-04+1.64288997e-04i
-1.10206637e+01	-3.93444163e-04+5.81419713e-04i
-1.09580463e+01	-4.92410786e-04-5.84159971e-04i
-1.08954289e+01	6.72800602e-04-2.45440478e-04i
-1.08328115e+01	1.48850093e-05+5.15132454e-04i
-1.07701941e+01	-3.23489280e-04-1.94298938e-05i
-1.07075767e+01	-5.38799037e-06-3.55055822e-04i
-1.06449593e+01	3.64778571e-04+2.15122921e-04i
-1.05823419e+01	-2.06337526e-04+1.58286432e-04i
-1.05197245e+01	-2.61579741e-04-1.13167940e-04i
-1.04571071e+01	3.29607268e-04-2.45592409e-04i
-1.03944897e+01	3.91743803e-05+2.57346407e-04i
-1.03318723e+01	-2.35290544e-04+8.24228816e-05i
-1.02692549e+01	6.34423335e-05-2.17702464e-04i
-1.02066374e+01	2.57992242e-04+1.20874548e-04i
-1.01440200e+01	-3.96155406e-04+2.37630157e-04i
-1.00814026e+01	-5.07452682e-05-5.46480565e-04i
-1.00187852e+01	4.49485120e-04+2.99544686e-04i
-9.95616781e+00	-2.48436530e-04+1.57583067e-04i
-9.89355041e+00	-1.52195206e-04-3.06367577e-04i
-9.83093300e+00	2.50094675e-04+8.68846815e-09i
-9.76831559e+00	3.31618132e-05+2.78250665e-04i
-9.70569818e+00	-1.60155727e-04-9.18562886e-05i
-9.64308078e+00	-2.91760048e-05-7.88762247e-05i
-9.58046337e+00	1.17614203e-04-2.94160487e-05i
-9.51784596e+00	-7.67204514e-05+1.15881882e-04i
-9.45522855e+00	7.34889177e-05+1.75517226e-05i
-9.39261115e+00	-9.82190459e-05-1.61285399e-04i
-9.32999374e+00	4.63929536e-05+6.77641639e-05i
-9.26737633e+00	8.67407357e-05+8.37237851e-05i
-9.20475892e+00	-7.41050394e-05+7.30622954e-05i
-9.14214152e+00	-2.44773214e-04-2.67652015e-04i
-9.07952411e+00	4.54629808e-04+4.27222225e-05i
-9.01690670e+00	-1.88720119e-04+3.47095006e-04i
-8.95428929e+00	-2.16664882e-04-3.39392471e-04i
-8.89167188e+00	2.39880416e-04-5.07533417e-05i
-8.82905448e+00	1.53778131e-04+3.01909096e-04i
-8.76643707e+00	-4.14045992e-04-4.96563024e-05i
-8.70381966e+00	6.50643866e-05-2.44356203e-04i
-8.64120225e+00	3.95764683e-04+2.92177428e-06i
-8.57858485e+00	-2.01917285e-04+3.62207192e-04i
-8.51596744e+00	-2.53033715e-04-1.14163880e-04i
-8.45335003e+00	1.56348072e-04-2.64124397e-04i
-8.39073262e+00	1.56080125e-04+1.41682531e-04i
-8.32811522e+00	-1.87177567e-04+9.16416317e-05i
-8.26549781e+00	2.52014581e-05-1.06422784e-04i
-8.20288040e+00	1.20174816e-04-7.76233765e-05i
-8.14026299e+00	6.49660646e-05+2.42044435e-04i
-8.07764559e+00	-2.41607961e-04+5.66544529e-07i
-8.01502818e+00	-8.58500321e-05-1.64060881e-04i
-7.95241077e+00	2.31490738e-04-8.05897374e-05i
-7.88979336e+00	6.28122474e-05+1.31427304e-04i
-7.82717595e+00	-1.82891561e-04+3.16315639e-06i
-7.76455855e+00	1.04418982e-04-1.63967120e-05i
-7.70194114e+00	2.49646505e-05-2.58288240e-05i
-7.63932373e+00	2.50037820e-05+9.57481395e-05i
-7.57670632e+00	-1.55594834e-04+1.34416620e-04i
-7.51408892e+00	-9.26707242e-05-3.06827628e-04i
-7.45147151e+00	3.92189610e-04+5.24807983e-06i
-7.38885410e+00	-3.20221072e-04+5.37470059e-04i
-7.32623669e+00	-4.09572897e-04-7.00965875e-04i
-7.26361929e+00	9.03074218e-04-3.54171082e-04i
-7.20100188e+00	2.25515229e-04+1.27161079e-03i
-7.13838447e+00	-1.29937988e-03-2.45936340e-04i
-7.07576706e+00	4.37302798e-04-9.89644793e-04i
-7.01314966e+00	8.47410404e-04+5.65672644e-04i
-6.95053225e+00	-6.81586779e-04+6.00672074e-04i
-6.88791484e+00	-4.70337825e-04-6.31582703e-04i
-6.82529743e+00	5.58328853e-04-4.19520933e-04i
-6.76268003e+00	4.31469320e-04+4.98006443e-04i
-6.70006262e+00	-4.47336435e-04+4.05814299e-04i
-6.63744521e+00	-2.83329640e-04-4.90255322e-04i
-6.57482780e+00	3.21036379e-04+6.96872049e-06i
-6.51221039e+00	2.68077724e-05+2.87540137e-05i
-6.44959299e+00	-2.21879453e-05+1.87826293e-04i
-6.38697558e+00	-1.47695838e-04-2.05109749e-05i
-6.32435817e+00	-1.16319876e-04-1.55815832e-04i
-6.26174076e+00	1.80109316e-04-3.20388542e-04i
-6.19912336e+00	3.80806021e-04+3.58422717e-04i
-6.13650595e+00	-1.91197799e-04+2.45416634e-04i
-6.07388854e+00	-3.49985849e-04-3.54021764e-05i
-6.01127113e+00	-5.87131427e-05-3.32560931e-04i
-5.94865373e+00	4.85750779e-04-1.94389566e-04i
-5.88603632e+00	1.71279585e-04+5.76227533e-04i
-5.82341891e+00	-6.24917903e-04+3.91293214e-04i
-5.76080150e+00	-5.24610703e-04-8.94623762e-04i
-5.69818410e+00	9.21445540e-04-4.89801584e-04i
-5.63556669e+00	7.01232654e-04+7.64035424e-04i
-5.57294928e+00	-7.65464415e-04+9.41193228e-04i
-5.51033187e+00	-1.15755542e-03-6.44365492e-04i
-5.44771446e+00	7.44145817e-04-1.53894852e-03i
-5.38509706e+00	1.73333114e-03+8.95380196e-04i
-5.32247965e+00	-1.11249215e-03+2.04954706e-03i
-5.25986224e+00	-1.90100814e-03-1.32377635e-03i
-5.19724483e+00	8.66074127e-04-1.92619105e-03i
-5.13462743e+00	2.29002383e-03+5.18427119e-04i
-5.07201002e+00	-3.10460766e-05+2.68107561e-03i
-5.00939261e+00	-3.29479692e-03+3.68603993e-04i
-4.94677520e+00	-7.64299196e-04-3.80548535e-03i
-4.88415780e+00	4.42507759e-03-1.28897405e-03i
-4.82154039e+00	1.97564750e-03+5.08689585e-03i
-4.75892298e+00	-6.01015225e-03+2.73058955e-03i
-4.69630557e+00	-3.64978152e-03-6.69827060e-03i
-4.63368817e+00	7.87155685e-03-5.22162194e-03i
-4.57107076e+00	6.58100233e-03+9.29247418e-03i
-4.50845335e+00	-1.07804481e-02+8.83329724e-03i
-4.44583594e+00	-1.15766636e-02-1.40621782e-02i
-4.38321853e+00	1.87295250e-02-1.30548659e-02i
-4.32060113e+00	1.42143189e-02+2.35739338e-02i
-4.25798372e+00	-3.08077518e-02+1.48514739e-02i
-4.19536631e+00	-1.22186021e-02-3.86469946e-02i
-4.13274890e+00	4.70314300e-02-8.28769851e-03i
-4.07013150e+00	-2.01561286e-03+5.74774893e-02i
-4.00751409e+00	-6.14413530e-02-2.41636063e-02i
-3.94489668e+00	4.86737925e-02-4.13113757e-02i
-3.88227927e+00	8.53162646e-03+4.38537535e-02i
-3.81966187e+00	-2.31267627e-02-1.76922077e-03i
-3.75704446e+00	-6.78074876e-05-1.15714560e-02i
-3.69442705e+00	5.97814818e-03-2.35107459e-03i
-3.63180964e+00	3.58714982e-03+2.55672151e-03i
-3.56919224e+00	9.50468076e-05+4.69183277e-03i
-3.50657483e+00	-5.42772518e-03+1.83963456e-03i
-3.44395742e+00	-2.99424410e-03-5.84077807e-03i
-3.38134001e+00	5.64231221e-03-3.58170730e-03i
-3.31872260e+00	3.92620551e-03+5.06615589e-03i
-3.25610520e+00	-3.90980344e-03+3.87782780e-03i
-3.19348779e+00	-4.14038172e-03-2.28882137e-03i
-3.13087038e+00	8.30346448e-04-4.62690140e-03i
-3.06825297e+00	5.15961192e-03-3.94497171e-04i
-3.00563557e+00	1.48258630e-03+5.54674790e-03i
-2.94301816e+00	-5.99617021e-03+2.24317001e-03i
-2.88040075e+00	-2.63956491e-03-5.80559476e-03i
-2.81778334e+00	5.40805973e-03-3.19910316e-03i
-2.75516594e+00	3.54818623e-03+4.63913010e-03i
-2.69254853e+00	-3.71799776e-03+4.15316141e-03i
-2.62993112e+00	-4.63703293e-03-3.02691330e-03i
-2.56731371e+00	2.42484488e-03-4.73498120e-03i
-2.50469631e+00	4.76034712e-03+1.54985805e-03i
-2.44207890e+00	-8.28621832e-04+4.85054715e-03i
-2.37946149e+00	-4.77088012e-03-2.38534967e-04i
-2.31684408e+00	-1.70036754e-04-4.29299162e-03i
-2.25422668e+00	3.72380818e-03-7.91969071e-04i
-2.19160927e+00	8.78836849e-04+3.00819486e-03i
-2.12899186e+00	-1.75197162e-03+1.14575328e-03i
-2.06637445e+00	-1.56662503e-03-7.04498262e-04i
-2.00375704e+00	2.31585064e-04-1.90278759e-03i
-1.94113964e+00	1.40264454e-03-3.76280335e-04i
-1.87852223e+00	1.28106781e-03+1.61677383e-03i
-1.81590482e+00	-1.10393071e-03+1.38303547e-03i
-1.75328741e+00	-2.50687192e-03-6.44646569e-04i
-1.69067001e+00	4.25679828e-04-2.81731377e-03i
-1.62805260e+00	3.44154809e-03-2.08715207e-04i
-1.56543519e+00	8.59079085e-04+3.64615848e-03i
-1.50281778e+00	-3.86400930e-03+1.54632956e-03i
-1.44020038e+00	-2.40349056e-03-3.53618161e-03i
-1.37758297e+00	3.42066799e-03-3.10740255e-03i
-1.31496556e+00	3.89617577e-03+2.94249986e-03i
-1.25234815e+00	-2.84440896e-03+4.45431340e-03i
-1.18973075e+00	-4.44907649e-03-3.14061006e-03i
-1.12711334e+00	1.53943728e-03-2.94004060e-03i
-1.06449593e+00	5.08852833e-03-1.04541570e-03i
-1.00187852e+00	1.05662734e-03+5.73756218e-03i
-9.39261115e-01	-6.07581691e-03+3.38862258e-03i
-8.76643707e-01	-4.88625066e-03-5.89630282e-03i
-8.14026299e-01	5.51925944e-03-8.16523887e-03i
-7.51408892e-01	1.03933237e-02+4.85289029e-03i
-6.88791484e-01	-4.60009367e-03+1.32695699e-02i
-6.26174076e-01	-1.42156503e-02-3.11240281e-03i
-5.63556669e-01	2.74356837e-03-1.75422582e-02i
-5.00939261e-01	1.85526664e-02+1.61377222e-03i
-4.38321853e-01	-4.00134221e-04+2.25557642e-02i
-3.75704446e-01	-2.56461211e-02+3.62754871e-03i
-3.13087038e-01	-5.31042258e-03-3.19281347e-02i
-2.50469631e-01	3.46250328e-02-1.25927085e-02i
-1.87852223e-01	1.14757415e-02+3.86621422e-02i
-1.25234815e-01	-3.95917398e-02+2.29312120e-02i
-6.26174076e-02	7.26354192e-03-5.06447279e-02i
0.00000000e+00	1.11451747e-02-1.77165962e-18i
6.26174076e-02	7.26354192e-03+5.06447279e-02i
1.25234815e-01	-3.95917398e-02-2.29312120e-02i
1.87852223e-01	1.14757415e-02-3.86621422e-02i
2.50469631e-01	3.46250328e-02+1.25927085e-02i
3.13087038e-01	-5.31042258e-03+3.19281347e-02i
3.75704446e-01	-2.56461211e-02-3.62754871e-03i
4.38321853e-01	-4.00134221e-04-2.25557642e-02i
5.00939261e-01	1.85526664e-02-1.61377222e-03i
5.63556669e-01	2.74356837e-03+1.75422582e-02i
6.26174076e-01	-1.42156503e-02+3.11240281e-03i
6.88791484e-01	-4.60009367e-03-1.32695699e-02i
7.51408892e-01	1.03933237e-02-4.85289029e-03i
8.14026299e-01	5.51925944e-03+8.16523887e-03i
8.76643707e-01	-4.88625066e-03+5.89630282e-03i
9.39261115e-01	-6.07581691e-03-3.38862258e-03i
1.00187852e+00	1.05662734e-03-5.73756218e-03i
1.06449593e+00	5.08852833e-03+1.04541570e-03i
1.12711334e+00	1.53943728e-03+2.94004060e-03i
1.18973075e+00	-4.44907649e-03+3.14061006e-03i
1.25234815e+00	-2.84440896e-03-4.45431340e-03i
1.31496556e+00	3.89617577e-03-2.94249986e-03i
1.37758297e+00	3.42066799e-03+3.10740255e-03i
1.44020038e+00	-2.40349056e-03+3.53618161e-03i
1.50281778e+00	-3.86400930e-03-1.54632956e-03i
1.56543519e+00	8.59079085e-04-3.64615848e-03i
1.62805260e+00	3.44154809e-03+2.08715207e-04i
1.69067001e+00	4.25679828e-04+2.81731377e-03i
1.75328741e+00	-2.50687192e-03+6.44646569e-04i
1.81590482e+00	-1.10393071e-03-1.38303547e-03i
1.87852223e+00	1.28106781e-03-1.61677383e-03i
1.94113964e+00	1.40264454e-03+3.76280335e-04i
2.00375704e+00	2.31585064e-04+1.90278759e-03i
2.06637445e+00	-1.56662503e-03+7.04498262e-04i
2.12899186e+00	-1.75197162e-03-1.14575328e-03i
2.19160927e+00	8.78836849e-04-3.00819486e-03i
2.25422668e+00	3.72380818e-03+7.91969071e-04i
2.31684408e+00	-1.70036754e-04+4.29299162e-03i
2.37946149e+00	-4.77088012e-03+2.38534967e-04i
2.44207890e+00	-8.28621832e-04-4.85054715e-03i
2.50469631e+00	4.76034712e-03-1.54985805e-03i
2.56731371e+00	2.42484488e-03+4.73498120e-03i
2.62993112e+00	-4.63703293e-03+3.02691330e-03i
2.69254853e+00	-3.71799776e-03-4.15316141e-03i
2.75516594e+00	3.54818623e-03-4.63913010e-03i
2.81778334e+00	5.40805973e-03+3.19910316e-03i
2.88040075e+00	-2.63956491e-03+5.80559476e-03i
2.94301816e+00	-5.99617021e-03-2.24317001e-03i
3.00563557e+00	1.48258630e-03-5.54674790e-03i
3.06825297e+00	5.15961192e-03+3.94497171e-04i
3.13087038e+00	8.30346448e-04+4.62690140e-03i
3.19348779e+00	-4.14038172e-03+2.28882137e-03i
3.25610520e+00	-3.90980344e-03-3.87782780e-03i
3.31872260e+00	3.92620551e-03-5.06615589e-03i
3.38134001e+00	5.64231221e-03+3.58170730e-03i
3.44395742e+00	-2.99424410e-03+5.84077807e-03i
3.50657483e+00	-5.42772518e-03-1.83963456e-03i
3.56919224e+00	9.50468076e-05-4.69183277e-03i
3.63180964e+00	3.58714982e-03-2.55672151e-03i
3.69442705e+00	5.97814818e-03+2.35107459e-03i
3.75704446e+00	-6.78074876e-05+1.15714560e-02i
3.81966187e+00	-2.31267627e-02+1.76922077e-03i
3.88227927e+00	8.53162646e-03-4.38537535e-02i
3.94489668e+00	4.86737925e-02+4.13113757e-02i
4.00751409e+00	-6.14413530e-02+2.41636063e-02i
4.07013150e+00	-2.01561286e-03-5.74774893e-02i
4.13274890e+00	4.70314300e-02+8.28769851e-03i
4.19536631e+00	-1.22186021e-02+3.86469946e-02i
4.25798372e+00	-3.08077518e-02-1.48514739e-02i
4.32060113e+00	1.42143189e-02-2.35739338e-02i
4.38321853e+00	1.87295250e-02+1.30548659e-02i
4.44583594e+00	-1.15766636e-02+1.40621782e-02i
4.50845335e+00	-1.07804481e-02-8.83329724e-03i
4.57107076e+00	6.58100233e-03-9.29247418e-03i
4.63368817e+00	7.87155685e-03+5.22162194e-03i
4.69630557e+00	-3.64978152e-03+6.69827060e-03i
4.75892298e+00	-6.01015225e-03-2.73058955e-03i
4.82154039e+00	1.97564750e-03-5.08689585e-03i
4.88415780e+00	4.42507759e-03+1.28897405e-03i
4.94677520e+00	-7.64299196e-04+3.80548535e-03i
5.00939261e+00	-3.29479692e-03-3.68603993e-04i
5.07201002e+00	-3.10460766e-05-2.68107561e-03i
5.13462743e+00	2.29002383e-03-5.18427119e-04i
5.19724483e+00	8.66074127e-04+1.92619105e-03i
5.25986224e+00	-1.90100814e-03+1.32377635e-03i
5.32247965e+00	-1.11249215e-03-2.04954706e-03i
5.38509706e+00	1.73333114e-03-8.95380196e-04i
5.44771446e+00	7.44145817e-04+1.53894852e-03i
5.51033187e+00	-1.15755542e-03+6.44365492e-04i
5.57294928e+00	-7.65464415e-04-9.41193228e-04i
5.63556669e+00	7.01232654e-04-7.64035424e-04i
5.69818410e+00	9.21445540e-04+4.89801584e-04i
5.76080150e+00	-5.24610703e-04+8.94623762e-04i
5.82341891e+00	-6.24917903e-04-3.91293214e-04i
5.88603632e+00	1.71279585e-04-5.76227533e-04i
5.94865373e+00	4.85750779e-04+1.94389566e-04i
6.01127113e+00	-5.87131427e-05+3.32560931e-04i
6.07388854e+00	-3.49985849e-04+3.54021764e-05i
6.13650595e+00	-1.91197799e-04-2.45416634e-04i
6.19912336e+00	3.80806021e-04-3.58422717e-04i
6.26174076e+00	1.80109316e-04+3.20388542e-04i
6.32435817e+00	-1.16319876e-04+1.55815832e-04i
6.38697558e+00	-1.47695838e-04+2.05109749e-05i
6.44959299e+00	-2.21879453e-05-1.87826293e-04i
6.51221039e+00	2.68077724e-05-2.87540137e-05i
6.57482780e+00	3.21036379e-04-6.96872049e-06i
6.63744521e+00	-2.83329640e-04+4.90255322e-04i
6.70006262e+00	-4.47336435e-04-4.05814299e-04i
6.76268003e+00	4.31469320e-04-4.98006443e-04i
6.82529743e+00	5.58328853e-04+4.19520933e-04i
6.88791484e+00	-4.70337825e-04+6.31582703e-04i
6.95053225e+00	-6.81586779e-04-6.00672074e-04i
7.01314966e+00	8.47410404e-04-5.65672644e-04i
7.07576706e+00	4.37302798e-04+9.89644793e-04i
7.13838447e+00	-1.29937988e-03+2.45936340e-04i
7.20100188e+00	2.25515229e-04-1.27161079e-03i
7.26361929e+00	9.03074218e-04+3.54171082e-04i
7.32623669e+00	-4.09572897e-04+7.00965875e-04i
7.38885410e+00	-3.20221072e-04-5.37470059e-04i
7.45147151e+00	3.92189610e-04-5.24807983e-06i
7.51408892e+00	-9.26707242e-05+3.06827628e-04i
7.57670632e+00	-1.55594834e-04-1.34416620e-04i
7.63932373e+00	2.50037820e-05-9.57481395e-05i
7.70194114e+00	2.49646505e-05+2.58288240e-05i
7.76455855e+00	1.04418982e-04+1.63967120e-05i
7.82717595e+00	-1.82891561e-04-3.16315639e-06i
7.88979336e+00	6.28122474e-05-1.31427304e-04i
7.95241077e+00	2.31490738e-04+8.05897374e-05i
8.01502818e+00	-8.58500321e-05+1.64060881e-04i
8.07764559e+00	-2.41607961e-04-5.66544529e-07i
8.14026299e+00	6.49660646e-05-2.42044435e-04i
8.20288040e+00	1.20174816e-04+7.76233765e-05i
8.26549781e+00	2.52014581e-05+1.06422784e-04i
8.32811522e+00	-1.87177567e-04-9.16416317e-05i
8.39073262e+00	1.56080125e-04-1.41682531e-04i
8.45335003e+00	1.56348072e-04+2.64124397e-04i
8.51596744e+00	-2.53033715e-04+1.14163880e-04i
8.57858485e+00	-2.01917285e-04-3.62207192e-04i
8.64120225e+00	3.95764683e-04-2.92177428e-06i
8.70381966e+00	6.50643866e-05+2.44356203e-04i
8.76643707e+00	-4.14045992e-04+4.96563024e-05i
8.82905448e+00	1.53778131e-04-3.01909096e-04i
8.89167188e+00	2.39880416e-04+5.07533417e-05i
8.95428929e+00	-2.16664882e-04+3.39392471e-04i
9.01690670e+00	-1.88720119e-04-3.47095006e-04i
9.07952411e+00	4.54629808e-04-4.27222225e-05i
9.14214152e+00	-2.44773214e-04+2.67652015e-04i
9.20475892e+00	-7.41050394e-05-7.30622954e-05i
9.26737633e+00	8.67407357e-05-8.37237851e-05i
9.32999374e+00	4.63929536e-05-6.77641639e-05i
9.39261115e+00	-9.82190459e-05+1.61285399e-04i
9.45522855e+00	7.34889177e-05-1.75517226e-05i
9.51784596e+00	-7.67204514e-05-1.15881882e-04i
9.58046337e+00	1.17614203e-04+2.94160487e-05i
9.64308078e+00	-2.91760048e-05+7.88762247e-05i
9.70569818e+00	-1.60155727e-04+9.18562886e-05i
9.76831559e+00	3.31618132e-05-2.78250665e-04i
9.83093300e+00	2.50094675e-04-8.68846815e-09i
9.89355041e+00	-1.52195206e-04+3.06367577e-04i
9.95616781e+00	-2.48436530e-04-1.57583067e-04i
1.00187852e+01	4.49485120e-04-2.99544686e-04i
1.00814026e+01	-5.07452682e-05+5.46480565e-04i
1.01440200e+01	-3.96155406e-04-2.37630157e-04i
1.02066374e+01	2.57992242e-04-1.20874548e-04i
1.02692549e+01	6.34423335e-05+2.17702464e-04i
1.03318723e+01	-2.35290544e-04-8.24228816e-05i
1.03944897e+01	3.91743803e-05-2.57346407e-04i
1.04571071e+01	3.29607268e-04+2.45592409e-04i
1.05197245e+01	-2.61579741e-04+1.13167940e-04i
1.05823419e+01	-2.06337526e-04-1.58286432e-04i
1.06449593e+01	3.64778571e-04-2.15122921e-04i
1.07075767e+01	-5.38799037e-06+3.55055822e-04i
1.07701941e+01	-3.23489280e-04+1.94298938e-05i
1.08328115e+01	1.48850093e-05-5.15132454e-04i
1.08954289e+01	6.72800602e-04+2.45440478e-04i
1.09580463e+01	-4.92410786e-04+5.84159971e-04i
1.10206637e+01	-3.93444163e-04-5.81419713e-04i
1.10832812e+01	5.69718703e-04-1.64288997e-04i
1.11458986e+01	1.56476966e-05+4.59650059e-04i
1.12085160e+01	-3.56805949e-04-6.30716169e-05i
1.12711334e+01	3.13886169e-05-1.97136481e-04i
1.13337508e+01	1.90000871e-04-3.80824604e-05i
1.13963682e+01	-1.17071450e-04+1.52662805e-04i
1.14589856e+01	1.25307901e-05-1.27295916e-04i
1.15216030e+01	1.39702467e-04-5.07289275e-05i
1.15842204e+01	-4.24351775e-05+1.40235648e-04i
1.16468378e+01	-9.16520154e-05+6.69784234e-05i
1.17094552e+01	8.80697128e-05-1.18736504e-04i
1.17720726e+01	-7.80206455e-05-3.72737035e-05i
1.18346900e+01	6.02883975e-05+9.50953817e-05i
1.18973075e+01	-2.23778696e-05-1.81911052e-05i
1.19599249e+01	-1.95831138e-05+3.62460417e-05i
1.20225423e+01	-3.56150810e-05-1.55647039e-04i
1.20851597e+01	1.16796131e-04+1.06512750e-04i
1.21477771e+01	-6.00383103e-05+8.94406976e-05i
1.22103945e+01	-9.11916881e-05-1.64650128e-04i
1.22730119e+01	1.20157820e-04+2.32402794e-05i
1.23356293e+01	7.08444395e-06+1.06726370e-04i
1.23982467e+01	-1.44968844e-04-8.18828536e-05i
1.24608641e+01	1.29609385e-04-7.32819389e-05i
1.25234815e+01	1.24595888e-05+8.04914761e-05i
1.25860989e+01	-4.26201327e-06+7.58313271e-06i
1.26487163e+01	-1.81282296e-05+3.75245137e-05i
1.27113338e+01	1.07789433e-05-4.42905168e-05i
1.27739512e+01	-6.34311581e-05+7.41209137e-06i
1.28365686e+01	1.24488612e-04+5.64308806e-05i
1.28991860e+01	-1.43118264e-04+5.27095477e-05i
1.29618034e+01	-1.31680690e-04-2.07989541e-04i
1.30244208e+01	2.92261992e-04+2.05447280e-05i
1.30870382e+01	-6.04447965e-05+1.89270159e-04i
1.31496556e+01	-1.54325030e-04-1.69744366e-04i
1.32122730e+01	1.16205047e-04+8.59477767e-05i
1.32748904e+01	-6.72670658e-05-5.18601582e-05i
1.33375078e+01	8.92377351e-05-7.79329416e-05i
1.34001252e+01	-1.00617330e-04+1.29446784e-04i
1.34627426e+01	1.28236140e-04-5.92361493e-05i
1.35253601e+01	-1.02608856e-05+3.03866051e-05i
1.35879775e+01	-1.02709693e-04+2.12125623e-05i
1.36505949e+01	2.35862092e-05-2.82076021e-05i
1.37132123e+01	-1.31288029e-05+6.45666419e-05i
1.37758297e+01	-6.29766072e-05-1.41576842e-04i
1.38384471e+01	1.27766983e-04-1.05375182e-04i
1.39010645e+01	8.56766336e-05+2.68604511e-04i
1.39636819e+01	-1.79442965e-04-5.76832885e-05i
1.40262993e+01	-1.74708532e-05-1.07094661e-04i
1.40889167e+01	1.67939889e-04-2.05285471e-06i
1.41515341e+01	2.19248834e-05+1.01980192e-04i
1.42141515e+01	-2.07874108e-04+8.05513904e-05i
1.42767689e+01	5.89573945e-05-1.98485118e-04i
1.43393863e+01	9.99446124e-05+4.67512311e-05i
1.44020038e+01	-1.85800495e-04+8.83702684e-05i
1.44646212e+01	2.18892114e-04-1.85475282e-04i
1.45272386e+01	3.79403405e-05+1.76153272e-04i
1.45898560e+01	-2.49668589e-04+9.61881033e-05i
1.46524734e+01	4.41323522e-05-2.96161071e-04i
1.47150908e+01	2.02537270e-04+1.87522608e-04i
1.47777082e+01	-1.23282189e-04+6.24338080e-05i
1.48403256e+01	-1.77402355e-04-1.02899233e-04i
1.49029430e+01	1.09956417e-04-1.21738222e-04i
1.49655604e+01	2.70957935e-04-9.01678579e-05i
1.50281778e+01	6.21457140e-05+6.15512267e-04i
1.50907952e+01	-8.68113619e-04-1.49804511e-04i
1.51534126e+01	4.67730822e-04-9.27527324e-04i
1.52160301e+01	7.75989610e-04+6.48391251e-04i
1.52786475e+01	-8.12487517e-04+6.11950526e-04i
1.53412649e+01	-2.18304004e-04-8.39781711e-04i
1.54038823e+01	6.12408614e-04+6.15144777e-06i
1.54664997e+01	-4.42958991e-05+4.19631176e-04i
1.55291171e+01	-3.43301253e-04+6.89237512e-05i
1.55917345e+01	-1.02226343e-04-3.69975172e-04i
1.56543519e+01	3.24803477e-04-1.28446186e-04i
1.57169693e+01	1.46798578e-04+3.13799097e-04i
1.57795867e+01	-2.82792277e-04+7.13437217e-05i
1.58422041e+01	-8.35569364e-05-1.48046995e-04i
1.59048215e+01	2.77086375e-04-1.15870151e-04i
1.59674389e+01	-1.14521774e-04+2.58657377e-04i
1.60300564e+01	-1.08771574e-04-8.86407789e-05i
1.60926738e+01	-7.67487591e-05-1.02347027e-04i
1.61552912e+01	2.75263193e-04-1.04764566e-04i
1.62179086e+01	-2.16509409e-05+2.10696440e-04i
1.62805260e+01	-1.31567733e-04-5.81504366e-05i
1.63431434e+01	1.01235794e-04+5.41882130e-06i
1.64057608e+01	-1.51384347e-05+1.42163373e-04i
1.64683782e+01	-1.96216919e-04-1.86188428e-04i
1.65309956e+01	1.04784239e-04-2.90351483e-05i
1.65936130e+01	1.98966205e-04+5.83640754e-05i
1.66562304e+01	-2.17143686e-04+8.50252020e-05i
1.67188478e+01	2.17038958e-05-1.17990551e-04i
1.67814652e+01	9.04160574e-05-2.26976905e-06i
1.68440827e+01	-3.05154468e-05+1.43007928e-04i
1.69067001e+01	-5.63832215e-05-6.79279644e-05i
1.69693175e+01	-9.54070847e-05-1.07674668e-04i
1.70319349e+01	1.91661596e-04+4.10955878e-06i
1.70945523e+01	1.94261784e-05+1.23824009e-04i
1.71571697e+01	-1.34496751e-04-2.84341264e-05i
1.72197871e+01	6.32716223e-05-1.06491447e-04i
1.72824045e+01	-6.67182169e-06+1.28926281e-04i
1.73450219e+01	-1.17537798e-05+2.53733716e-05i
1.74076393e+01	-4.57619382e-05-1.34864526e-04i
1.74702567e+01	3.31704420e-05+3.25945789e-06i
1.75328741e+01	6.70622858e-05+9.27769253e-05i
1.75954915e+01	-6.82246991e-05+1.46570907e-05i
1.76581090e+01	-8.71921986e-05-1.51076859e-04i
1.77207264e+01	1.57597147e-04+7.15890264e-06i
1.77833438e+01	2.75261897e-05+1.85339872e-04i
1.78459612e+01	-9.69946709e-05-5.30456479e-05i
1.79085786e+01	-1.27954920e-04-1.52327278e-04i
1.79711960e+01	2.30276421e-04+1.06716489e-05i
1.80338134e+01	5.23400077e-05+1.75189397e-04i
1.80964308e+01	-2.15972400e-04+1.65323584e-05i
1.81590482e+01	3.12557335e-05-1.69443180e-04i
1.82216656e+01	3.49902631e-05+6.06362454e-05i
1.82842830e+01	6.28473332e-05-4.73672442e-06i
1.83469004e+01	-5.88653375e-05+4.97293793e-05i
1.84095178e+01	-8.63709757e-05-5.05662899e-05i
1.84721353e+01	1.65721117e-04-5.02514903e-05i
1.85347527e+01	-3.53955252e-05-6.27162420e-06i
1.85973701e+01	1.26035406e-05+1.94688412e-04i
1.86599875e+01	-5.28852050e-05+8.90162445e-06i
1.87226049e+01	-1.67156294e-04-2.30108289e-04i
1.87852223e+01	1.84520335e-04-3.51127130e-05i
1.88478397e+01	1.47069098e-04+1.97274467e-04i
1.89104571e+01	-2.73219757e-04+1.49389902e-04i
1.89730745e+01	-1.27998860e-04-4.70498926e-04i
1.90356919e+01	5.10101044e-04+5.46649478e-05i
1.90983093e+01	-1.69164636e-04+5.12596119e-04i
1.91609267e+01	-2.88569998e-04-2.59412305e-04i
1.92235441e+01	5.66346107e-05-2.62676312e-04i
1.92861616e+01	3.51560543e-04+1.60863724e-04i
1.93487790e+01	-2.20575276e-04+2.53510221e-04i
1.94113964e+01	-2.23730550e-04-2.38721093e-04i
1.94740138e+01	2.48877949e-04-1.64047692e-04i
1.95366312e+01	1.53326572e-04+2.15251835e-04i
1.95992486e+01	-2.11347995e-04+1.30643644e-04i
1.96618660e+01	-1.14123286e-04-1.34993884e-04i
1.97244834e+01	1.32643253e-04-1.44107868e-04i
1.97871008e+01	7.91459798e-05+1.43022404e-04i
1.98497182e+01	-1.10927011e-04-1.69122443e-05i
1.99123356e+01	4.43010270e-05+9.70442182e-06i
1.99749530e+01	-6.12695201e-05-3.50675920e-05i
2.00375704e+01	8.27356244e-05-4.00145282e-05i
2.01001879e+01	1.25683775e-04+9.37359274e-05i
2.01628053e+01	-2.63312519e-04+1.34879267e-04i
2.02254227e+01	-6.28641715e-05-2.93487589e-04i
2.02880401e+01	3.08233599e-04+6.22721775e-05i
2.03506575e+01	-3.69269036e-05+1.63252801e-04i
2.04132749e+01	-2.91630754e-04-5.56693694e-05i
2.04758923e+01	1.47812418e-04-9.58166126e-05i
2.05385097e+01	9.74970656e-05+3.48524481e-06i
2.06011271e+01	-5.66750685e-05-2.26558682e-05i
2.06637445e+01	6.35354467e-05+1.77063884e-04i
2.07263619e+01	-1.28622989e-04-3.16790461e-05i
2.07889793e+01	3.21079235e-05-1.20072949e-04i
2.08515967e+01	-5.66385209e-05-7.73258053e-07i
2.09142142e+01	8.39569188e-05+5.95492233e-05i
2.09768316e+01	-1.55758972e-05-1.26180776e-05i
2.10394490e+01	5.88651635e-05-8.20706472e-05i
2.11020664e+01	-1.40314786e-04+9.76943973e-05i
2.11646838e+01	1.53744670e-04-4.22089537e-05i
2.12273012e+01	-6.71194975e-05+7.12999038e-05i
2.12899186e+01	-8.25595644e-05-1.25695245e-04i
2.13525360e+01	1.30748648e-04-1.64921954e-06i
2.14151534e+01	4.50992826e-05+1.61255637e-04i
2.14777708e+01	-1.24240225e-04-4.91546492e-05i
2.15403882e+01	-7.09363209e-05-4.63015391e-05i
2.16030056e+01	8.12837095e-05-1.35117302e-05i
2.16656230e+01	1.11330447e-04-7.09417834e-05i
2.17282405e+01	-1.66890665e-04+1.88129609e-04i
2.17908579e+01	5.02294955e-05-9.49790724e-05i
2.18534753e+01	5.35393806e-05-9.11286389e-05i
2.19160927e+01	-6.02647885e-05+8.92412588e-05i
2.19787101e+01	5.71885200e-06+2.59339953e-05i
2.20413275e+01	6.76727793e-05-5.78183843e-05i
2.21039449e+01	-9.09666151e-05+9.75836159e-05i
2.21665623e+01	-7.96886639e-05-1.83670878e-04i
2.22291797e+01	2.58716367e-04+3.58262367e-05i
2.22917971e+01	-1.01157087e-04+1.46022557e-04i
2.23544145e+01	-1.26262298e-04+1.11245944e-05i
2.24170319e+01	6.66511362e-05-1.74122601e-04i
2.24796493e+01	1.73454095e-05+4.68691888e-05i
2.25422668e+01	3.31712884e-06+2.75817597e-05i
2.26048842e+01	6.03668976e-05+1.28125345e-05i
2.26675016e+01	-6.81973257e-05+1.00785086e-05i
2.27301190e+01	2.10614652e-06+4.27654649e-06i
2.27927364e+01	-6.58908529e-05-8.48274294e-06i
2.28553538e+01	9.65007525e-05-2.99174175e-05i
2.29179712e+01	-2.60333991e-05+1.70551621e-05i
2.29805886e+01	-3.31060048e-05-7.69408237e-05i
2.30432060e+01	7.51238299e-05+1.58183178e-04i
2.31058234e+01	-1.23759684e-04-1.83061734e-05i
2.31684408e+01	2.95889497e-05-2.58147031e-04i
2.32310582e+01	1.23466758e-04+2.20823455e-04i
2.32936756e+01	-1.11859373e-04+4.91621940e-06i
2.33562930e+01	8.12023789e-05-1.32367488e-04i
2.34189105e+01	-5.87427983e-06+9.10503424e-05i
2.34815279e+01	-2.42089345e-05+1.31751760e-04i
2.35441453e+01	-8.78727705e-05-1.76772199e-04i
2.36067627e+01	7.09277233e-05-2.32343095e-05i
2.36693801e+01	1.01833913e-04+1.15027312e-04i
2.37319975e+01	-1.54127338e-04-1.70787774e-06i
2.37946149e+01	6.56992436e-06-3.87399583e-05i
2.38572323e+01	4.65349079e-05-3.49979184e-05i
2.39198497e+01	-7.12643215e-06-2.22487308e-05i
2.39824671e+01	1.44502296e-05+8.53236895e-05i
2.40450845e+01	-2.58067766e-05+5.21586760e-06i
2.41077019e+01	-3.25264271e-05-1.76670667e-04i
2.41703193e+01	7.66410110e-05+1.55535462e-04i
2.42329368e+01	3.28213121e-05-3.81684020e-05i
2.42955542e+01	-1.04418107e-05-2.22940576e-05i
2.43581716e+01	-3.63727873e-05+8.42884965e-05i
2.44207890e+01	-3.77564337e-05+4.21328299e-05i
2.44834064e+01	1.21685260e-05-8.65557078e-05i
2.45460238e+01	-2.45439478e-05-9.47865574e-05i
2.46086412e+01	6.94131438e-05+1.65659800e-04i
2.46712586e+01	-1.25416415e-04-1.47316992e-04i
2.47338760e+01	2.41505485e-04+5.28833490e-05i
2.47964934e+01	-1.21169692e-04+1.31712243e-04i
2.48591108e+01	-1.63307344e-04-9.65790018e-05i
2.49217282e+01	1.32190384e-04-7.24883212e-05i
2.49843456e+01	4.28806532e-05+3.85140126e-05i
2.50469631e+01	-3.20089437e-05+1.30355505e-04i
2.51095805e+01	-1.48433585e-04-2.45005926e-04i
2.51721979e+01	2.67873366e-04+1.39997873e-04i
2.52348153e+01	-1.58371824e-04+4.06166795e-05i
2.52974327e+01	-4.03392984e-05-6.33118660e-05i
2.53600501e+01	8.33159951e-05-5.84054388e-05i
2.54226675e+01	7.02003108e-05+7.24407819e-05i
2.54852849e+01	-1.41184526e-04+2.59198659e-05i
2.55479023e+01	1.01621785e-04+1.38177569e-05i
2.56105197e+01	-3.39884498e-05-7.48269339e-05i
2.56731371e+01	-1.19807825e-04+4.51648189e-05i
2.57357545e+01	1.67676586e-04-7.68889023e-05i
2.57983719e+01	-9.81452527e-06+1.62041757e-04i
2.58609894e+01	-6.01904093e-05-1.41401781e-04i
2.59236068e+01	-4.61815148e-05+5.31820105e-05i
2.59862242e+01	1.26960356e-04+1.84522901e-06i
2.60488416e+01	-7.06241089e-05+3.06808554e-05i
2.61114590e+01	-6.45177391e-05+7.55723185e-05i
2.61740764e+01	-8.33530348e-05-2.24374117e-04i
2.62366938e+01	2.28364306e-04-9.75180904e-06i
2.62993112e+01	2.13690461e-05+2.39945266e-04i
2.63619286e+01	-2.14808089e-04-1.34567575e-04i
2.64245460e+01	1.21888599e-04-6.29295177e-06i
2.64871634e+01	-6.66675056e-05+5.55988360e-05i
2.65497808e+01	9.16473285e-05-1.06393731e-04i
2.66123982e+01	-1.11644075e-05+6.11900289e-05i
2.66750157e+01	-6.30177282e-05+8.44281725e-05i
2.67376331e+01	7.07963790e-05-3.67313226e-05i
2.68002505e+01	-1.28077380e-04-7.76944990e-05i
2.68628679e+01	5.31117333e-05+4.05110545e-05i
2.69254853e+01	3.99894242e-05-3.40237066e-05i
2.69881027e+01	3.75357550e-05+7.67227825e-05i
2.70507201e+01	-8.43217183e-05-6.25145977e-05i
2.71133375e+01	-2.00360063e-05+1.43581991e-05i
2.71759549e+01	4.03094691e-05-1.43379902e-05i
2.72385723e+01	2.46920928e-05-2.59505914e-06i
2.73011897e+01	7.75872468e-06-4.54780895e-05i
2.73638071e+01	1.60025088e-05+9.34678682e-05i
2.74264245e+01	-3.34965099e-05+1.88336382e-05i
2.74890420e+01	-2.81038060e-05-4.47805056e-06i
2.75516594e+01	-3.78703765e-05-7.57134658e-05i
2.76142768e+01	1.79532578e-05-1.09936380e-05i
2.76768942e+01	6.21881538e-05+4.58838134e-05i
2.77395116e+01	-6.28625717e-06-5.32327408e-05i
2.78021290e+01	1.41472757e-05-1.56074653e-05i
2.78647464e+01	2.12125554e-05+1.97291501e-04i
2.79273638e+01	-9.74842669e-05-8.17049966e-05i
2.79899812e+01	-6.87724905e-05-5.83719825e-05i
2.80525986e+01	5.95174323e-05-7.85100042e-05i
2.81152160e+01	6.09629155e-05+3.09353495e-05i
2.81778334e+01	5.10848069e-05-6.32971529e-06i
2.82404508e+01	-5.82739368e-05+4.06522214e-05i
2.83030683e+01	1.25764253e-04+1.21512511e-04i
2.83656857e+01	-2.44631025e-04-3.03520446e-05i
2.84283031e+01	4.99309552e-05-1.81469009e-04i
2.84909205e+01	7.92381010e-05+1.77598618e-04i
2.85535379e+01	-9.22226118e-05-9.66867783e-05i
2.86161553e+01	7.10492955e-05-7.39331399e-05i
2.86787727e+01	3.36621669e-05+7.07312782e-05i
2.87413901e+01	1.06104978e-05+6.43228571e-05i
2.88040075e+01	-5.83249597e-05-2.54439304e-05i
2.88666249e+01	-3.68962037e-05+3.02529139e-05i
2.89292423e+01	-2.13988405e-05-1.39159130e-04i
2.89918597e+01	1.29858673e-04+5.61397895e-05i
2.90544771e+01	1.42200467e-05+5.62513580e-05i
2.91170946e+01	-1.49009149e-04-1.49438465e-05i
2.91797120e+01	9.60518024e-05-5.78802217e-05i
2.92423294e+01	2.87267962e-05+1.47998551e-04i
2.93049468e+01	-8.30225973e-05-1.10979632e-04i
2.93675642e+01	-7.01467233e-06+5.63910771e-05i
2.94301816e+01	-5.00963894e-05-4.47014880e-05i
2.94927990e+01	7.37856849e-05-6.65978054e-05i
2.95554164e+01	-2.51740345e-05+6.42812726e-05i
2.96180338e+01	8.46710574e-05-9.46243271e-05i
2.96806512e+01	-3.04044476e-05+1.24917481e-04i
2.97432686e+01	-2.42551053e-06-1.92755877e-06i
2.98058860e+01	-4.56756062e-05-5.43692942e-05i
2.98685034e+01	-4.46530106e-05+8.32733380e-05i
2.99311209e+01	1.19873529e-04-8.13286079e-05i
2.99937383e+01	-1.41586599e-04-7.18671167e-05i
3.00563557e+01	7.58469299e-05+1.57678469e-04i
3.01189731e+01	2.23673873e-05-1.96331945e-04i
3.01815905e+01	5.21571309e-05+9.11790680e-05i
3.02442079e+01	-2.75966711e-05+1.09942541e-04i
3.03068253e+01	-6.72837212e-05-6.76006676e-05i
3.03694427e+01	2.75489968e-05-5.93833681e-05i
3.04320601e+01	3.11166421e-05+9.74265094e-05i
3.04946775e+01	-1.28293399e-04-1.46492566e-05i
3.05572949e+01	1.32872108e-04-1.62939237e-04i
3.06199123e+01	1.83697806e-05+1.03392041e-04i
3.06825297e+01	-6.34900197e-05+6.34434684e-05i
3.07451472e+01	8.54698956e-05+8.41318392e-06i
3.08077646e+01	-1.53723810e-04+9.61141956e-06i
3.08703820e+01	3.36752209e-05-1.48957450e-04i
3.09329994e+01	4.40992242e-05+4.81142253e-05i
3.09956168e+01	4.63887815e-05+9.75295554e-05i
3.10582342e+01	-8.13894159e-05-6.17673176e-05i
3.11208516e+01	7.42969210e-07-4.85974633e-05i
3.11834690e+01	8.16777671e-05+2.83671079e-05i
3.12460864e+01	-1.83140101e-05+7.30088867e-05i
3.13087038e+01	-1.76416567e-04-2.19761906e-05i
3.13713212e+01	1.82506240e-04-1.95043065e-04i
3.14339386e+01	3.23360503e-05+1.83163162e-04i
3.14965560e+01	-5.05577500e-05+3.44494343e-05i
3.15591735e+01	-2.00027399e-05-7.31591334e-05i
3.16217909e+01	-7.13729722e-05+1.08246258e-05i
3.16844083e+01	9.96208758e-05-2.58816071e-06i
3.17470257e+01	2.29894862e-05+1.06406767e-05i
3.18096431e+01	-1.02817086e-04+2.19398912e-05i
3.18722605e+01	-1.40040101e-05-1.08108583e-04i
3.19348779e+01	1.53660612e-04+8.11180978e-05i
3.19974953e+01	-1.25076440e-04+4.33394613e-05i
3.20601127e+01	5.98717974e-05-1.28196642e-04i
3.21227301e+01	-1.59599618e-05+1.08112808e-04i
3.21853475e+01	4.67501639e-06+1.63596750e-06i
3.22479649e+01	-1.05588899e-04-5.91142085e-05i
3.23105823e+01	1.61570564e-04-4.59521842e-05i
3.23731997e+01	3.88256926e-05+1.01730406e-04i
3.24358172e+01	-2.15877986e-04+3.54767717e-05i
3.24984346e+01	1.19496817e-04-1.35623513e-04i
3.25610520e+01	8.53071954e-05+8.42497769e-05i
3.26236694e+01	-1.23356437e-04+2.80991512e-05i
3.26862868e+01	2.31933049e-05-2.14236491e-05i
3.27489042e+01	-3.45503738e-05-5.50917193e-06i
3.28115216e+01	9.52480686e-06-7.83362990e-05i
3.28741390e+01	9.10942281e-05+4.71070690e-05i
3.29367564e+01	2.18649684e-05+5.52293704e-05i
3.29993738e+01	-1.95114681e-04+5.78173433e-05i
3.30619912e+01	7.74292739e-05-1.65313149e-04i
3.31246086e+01	6.78812165e-05+1.97304298e-05i
3.31872260e+01	-3.06129537e-05+8.50240254e-05i
3.32498435e+01	-7.13278219e-06-3.62682209e-05i
3.33124609e+01	4.72662970e-06-2.34536384e-05i
3.33750783e+01	3.12988162e-05-1.37225801e-05i
3.34376957e+01	5.19258493e-06+1.18659495e-04i
3.35003131e+01	-9.22203603e-05-1.77867891e-05i
3.35629305e+01	-8.79923840e-06-1.45433694e-04i
3.36255479e+01	1.00575751e-04+3.04929930e-05i
3.36881653e+01	1.83507598e-05+1.79892604e-04i
3.37507827e+01	-1.46841024e-04-1.44821108e-04i
3.38134001e+01	3.34364401e-05-6.79168815e-05i
3.38760175e+01	1.29159790e-04+3.83592815e-05i
3.39386349e+01	1.23816369e-05+1.37503385e-04i
3.40012523e+01	-1.74897492e-04-3.72154146e-05i
3.40638698e+01	4.32356561e-06-1.14743804e-04i
3.41264872e+01	1.16462778e-04+3.35586068e-05i
3.41891046e+01	8.91880737e-06+4.83162884e-05i
3.42517220e+01	-1.34419589e-04-2.35374171e-05i
3.43143394e+01	1.17639498e-04-5.70111403e-05i
3.43769568e+01	5.05075050e-05+4.87840763e-05i
3.44395742e+01	-1.02469228e-04+1.29346331e-04i
3.45021916e+01	-5.23479443e-05-1.58705628e-04i
3.45648090e+01	5.10188231e-05+1.69617656e-05i
3.46274264e+01	-8.70706165e-06+3.01534652e-05i
3.46900438e+01	5.84849065e-05-9.74819987e-05i
3.47526612e+01	7.38860007e-06+1.15896427e-04i
3.48152786e+01	-7.82361304e-05-3.83015721e-05i
3.48778961e+01	3.79572445e-05+3.17098446e-06i
3.49405135e+01	3.55022311e-05+9.23486341e-06i
3.50031309e+01	-6.24695313e-05-2.38742825e-05i
3.50657483e+01	4.40816118e-05+2.08424805e-06i
3.51283657e+01	-2.52742763e-05+1.29121740e-05i
3.51909831e+01	9.30650182e-05+2.62927585e-05i
3.52536005e+01	-1.35476651e-04+3.74282481e-05i
3.53162179e+01	-2.51760192e-05-4.75341980e-05i
3.53788353e+01	5.22129868e-05-1.00458430e-04i
3.54414527e+01	2.09020765e-05+8.39791151e-05i
3.55040701e+01	1.54752139e-05-5.55536308e-05i
3.55666875e+01	4.76644751e-05+6.00446707e-05i
3.56293049e+01	-4.70562582e-05+4.93579631e-05i
3.56919224e+01	-1.05251877e-04-4.35841299e-05i
3.57545398e+01	1.02087503e-04-1.17265751e-04i
3.58171572e+01	9.49498806e-05+1.43915603e-04i
3.58797746e+01	-1.39189581e-04+5.72601226e-05i
3.59423920e+01	-3.34922224e-05-1.07622566e-04i
3.60050094e+01	8.94811316e-05-1.20362072e-05i
3.60676268e+01	-1.16340433e-04+5.16432752e-05i
3.61302442e+01	6.60571254e-05-7.00131805e-05i
3.61928616e+01	4.40371237e-05-2.55601997e-05i
3.62554790e+01	1.86663142e-05+3.00696895e-05i
3.63180964e+01	3.30804340e-06+7.58358280e-05i
3.63807138e+01	-7.07834073e-05-1.15248346e-05i
3.64433312e+01	6.55886983e-06-5.25801425e-05i
3.65059487e+01	1.91819492e-05+3.40131092e-05i
3.65685661e+01	2.06913457e-06-1.34706323e-05i
3.66311835e+01	-5.44724564e-06-3.60791292e-05i
3.66938009e+01	5.98290942e-06+2.23005308e-05i
3.67564183e+01	3.17979843e-05+6.40166388e-05i
3.68190357e+01	-6.97443741e-05-1.98957000e-05i
3.68816531e+01	-1.58357001e-05-7.60340165e-05i
3.69442705e+01	9.67190581e-05+4.56223732e-08i
3.70068879e+01	-7.32710545e-05+7.46716907e-05i
3.70695053e+01	4.16784751e-05-4.66200862e-05i
3.71321227e+01	-1.73655063e-06+1.22330974e-06i
3.71947401e+01	3.26153610e-05+7.31704952e-05i
3.72573575e+01	-1.35007786e-04-3.79671153e-05i
3.73199750e+01	4.46963159e-05-9.19081663e-05i
3.73825924e+01	9.79635338e-05+5.47274237e-05i
3.74452098e+01	-3.11970305e-05+3.75879575e-05i
3.75078272e+01	-9.86198781e-05+3.46782017e-06i
3.75704446e+01	1.08270878e-04-1.11086712e-04i
3.76330620e+01	1.31901427e-05+8.98185981e-05i
3.76956794e+01	-7.23149749e-05+5.41014622e-05i
3.77582968e+01	-6.09596307e-06-3.11545241e-05i
3.78209142e+01	3.38203993e-05-1.26907228e-04i
3.78835316e+01	3.70080632e-06+1.38722519e-04i
3.79461490e+01	-6.66655744e-06-7.84084857e-05i
3.80087664e+01	2.94576095e-05+4.51800034e-05i
3.80713838e+01	-2.23339750e-05+3.12991428e-05i
3.81340013e+01	-1.24295860e-06-2.62885379e-05i
3.81966187e+01	-5.94912308e-05-2.13257765e-05i
3.82592361e+01	8.45104679e-05-1.99808038e-05i
3.83218535e+01	-1.82806184e-05+8.97124221e-05i
3.83844709e+01	-8.73410532e-05-1.37187830e-05i
3.84470883e+01	6.57557318e-05-1.21598170e-04i
3.85097057e+01	-1.76478949e-05+7.73306253e-05i
3.85723231e+01	1.43135193e-06-3.52093967e-05i
3.86349405e+01	1.08517729e-04+3.09187200e-05i
3.86975579e+01	-1.63792025e-04+2.85169815e-05i
3.87601753e+01	9.77234019e-05-3.70116778e-05i
3.88227927e+01	-7.21989731e-05+2.59269728e-06i
3.88854101e+01	6.34632309e-05-5.50618308e-05i
3.89480276e+01	2.57939223e-05+9.59364218e-05i
3.90106450e+01	-5.70475505e-05-2.59155156e-05i
3.90732624e+01	-8.58838581e-06-4.09475104e-05i
3.91358798e+01	4.75879520e-05+8.19684574e-05i
3.91984972e+01	-8.18419565e-05-7.08717218e-05i
3.92611146e+01	7.81168005e-05-5.19846648e-05i
3.93237320e+01	-1.55962743e-05+8.64737218e-05i
3.93863494e+01	3.24947578e-05-1.31191079e-05i
3.94489668e+01	-3.03118794e-05+5.59623998e-05i
3.95115842e+01	-5.74138514e-05-1.10074669e-04i
3.95742016e+01	4.17533504e-05+7.63164637e-05i
3.96368190e+01	3.62064946e-05+8.83545810e-06i
3.96994364e+01	-1.31512032e-04-5.88365925e-05i
3.97620539e+01	1.17436200e-04-7.14279013e-05i
3.98246713e+01	6.04167888e-05+9.20865951e-05i
3.98872887e+01	-7.61216714e-05+9.12368590e-05i
3.99499061e+01	-8.24143591e-05-1.37648938e-04i
4.00125235e+01	1.94364295e-04-1.51084399e-05i
4.00751409e+01	-1.09728961e-04+1.77388888e-04i
4.01377583e+01	-9.65118320e-05-6.44807830e-05i
4.02003757e+01	9.89393823e-05-1.77453205e-04i
4.02629931e+01	7.16275462e-05+1.89948280e-04i
4.03256105e+01	-1.54592150e-04+4.95667119e-05i
4.03882279e+01	-7.26656804e-05-1.68275185e-04i
4.04508453e+01	2.30267070e-04-1.19233087e-04i
4.05134627e+01	9.14216337e-06+2.68737682e-04i
4.05760802e+01	-2.04609636e-04-2.32195778e-05i
4.06386976e+01	1.11950261e-04-1.82880010e-04i
4.07013150e+01	6.26381655e-05+1.11993390e-04i
4.07639324e+01	-9.28863076e-05+7.98922557e-05i
4.08265498e+01	-2.84933152e-05-8.64844710e-05i
4.08891672e+01	8.73765467e-05-8.42852073e-05i
4.09517846e+01	-4.18492770e-05+1.43430839e-04i
4.10144020e+01	-2.12788800e-05-6.51615763e-05i
4.10770194e+01	5.33288064e-05-3.20317872e-05i
4.11396368e+01	-3.69044708e-05+3.23993076e-05i
4.12022542e+01	3.22779468e-05+1.83733026e-05i
4.12648716e+01	1.84263519e-05-2.35425893e-05i
4.13274890e+01	-3.60699406e-05+7.31776680e-05i
4.13901064e+01	-8.12610149e-05-4.96148593e-05i
4.14527239e+01	6.45200202e-05-8.49154685e-05i
4.15153413e+01	9.66085415e-05+6.70308135e-05i
4.15779587e+01	-1.24125677e-04+4.52802551e-05i
4.16405761e+01	3.85468982e-05-2.11578595e-05i
4.17031935e+01	-4.50627048e-05-6.87881036e-05i
4.17658109e+01	1.31752532e-04-3.69744757e-05i
4.18284283e+01	-2.12380936e-05+2.57038884e-04i
4.18910457e+01	-1.75817165e-04-1.60507436e-04i
4.19536631e+01	5.81282798e-05-1.15094808e-04i
4.20162805e+01	1.63235336e-04+1.24298877e-04i
4.20788979e+01	-1.38927004e-04+4.00485961e-05i
4.21415153e+01	-6.90257860e-06-8.60841572e-05i
4.22041327e+01	1.51601233e-05+4.28635642e-06i
4.22667502e+01	5.77656421e-05-1.80152327e-05i
4.23293676e+01	1.26703078e-05+8.65744441e-05i
4.23919850e+01	-9.18920766e-05+2.86860768e-05i
4.24546024e+01	-2.30519465e-05-1.27432059e-04i
4.25172198e+01	1.15264298e-04-3.31544432e-05i
4.25798372e+01	-2.95877401e-05+1.78633118e-04i
4.26424546e+01	-3.90481484e-05-8.08132584e-05i
4.27050720e+01	-6.76957173e-06-2.33357226e-05i
4.27676894e+01	2.56421180e-05-1.74865827e-05i
4.28303068e+01	1.07714661e-05+3.66702598e-05i
4.28929242e+01	-3.00795121e-05+5.97338567e-05i
4.29555416e+01	-3.03335987e-05-1.14346701e-04i
4.30181590e+01	8.00316652e-05-6.91705469e-06i
4.30807765e+01	-2.44031399e-05+1.03989372e-04i
4.31433939e+01	-1.96001755e-05-2.13679642e-05i
4.32060113e+01	-3.16376548e-05-8.46732796e-05i
4.32686287e+01	8.79816910e-05+3.22700725e-05i
4.33312461e+01	-2.20167352e-06+8.81865147e-05i
4.33938635e+01	-1.00822703e-04-8.60246047e-06i
4.34564809e+01	-1.13478745e-05-1.07235380e-04i
4.35190983e+01	1.20332407e-04+2.40405564e-05i
4.35817157e+01	-5.41843644e-05+7.59389396e-05i
4.36443331e+01	-9.25843713e-05-5.32515888e-05i
4.37069505e+01	1.30780385e-04-4.96141160e-05i
4.37695679e+01	1.95198982e-05+3.44739857e-05i
4.38321853e+01	-1.02529624e-04+1.08008081e-04i
4.38948028e+01	-1.08155306e-05-1.24179488e-04i
4.39574202e+01	1.32210935e-04-1.12849858e-06i
4.40200376e+01	-7.97647771e-05+1.15240093e-04i
4.40826550e+01	-1.00793593e-04-6.87056685e-05i
4.41452724e+01	7.45191644e-05-8.47224935e-05i
4.42078898e+01	7.69759108e-05+7.01346504e-05i
4.42705072e+01	-3.17258069e-05-6.81572875e-06i
4.43331246e+01	-4.68548268e-06+1.35695350e-05i
4.43957420e+01	-4.19206014e-06+6.17169395e-05i
4.44583594e+01	-8.29844289e-05-1.54678031e-05i
4.45209768e+01	3.89060357e-05-1.44319358e-04i
4.45835942e+01	6.37389970e-05+8.06788031e-05i
4.46462116e+01	-2.81047784e-05+9.09916516e-05i
4.47088291e+01	-3.80300114e-05-8.76036675e-05i
4.47714465e+01	-9.90675257e-06-5.86534158e-05i
4.48340639e+01	8.76928495e-05+7.97816972e-05i
4.48966813e+01	-5.52803139e-05-1.34979154e-06i
4.49592987e+01	2.02703672e-05-3.30823898e-05i
4.50219161e+01	2.25038584e-05+2.92439619e-05i
4.50845335e+01	-1.72959101e-05-3.96334952e-07i
4.51471509e+01	-2.50537504e-05+8.51672404e-05i
4.52097683e+01	-7.91258536e-05-3.84168998e-05i
4.52723857e+01	7.71028570e-05-1.85923472e-04i
4.53350031e+01	3.58515100e-05+1.27309474e-04i
4.53976205e+01	-1.11122344e-05+1.08334925e-04i
4.54602379e+01	-6.30718714e-05-1.44342478e-04i
4.55228554e+01	6.68530653e-05-3.00611341e-05i
4.55854728e+01	2.57736798e-05+1.92537577e-04i
4.56480902e+01	-8.67986929e-05-6.77375905e-05i
4.57107076e+01	-5.76585316e-05-9.73274088e-05i
4.57733250e+01	1.04870726e-04-3.85430500e-06i
4.58359424e+01	1.75555490e-05+1.08839705e-04i
4.58985598e+01	-1.13169743e-04-9.54096959e-05i
4.59611772e+01	1.17334814e-04-2.98450486e-05i
4.60237946e+01	2.56350287e-05+1.04331773e-04i
4.60864120e+01	-8.62131730e-05+1.13609988e-06i
4.61490294e+01	-1.48246982e-05-4.06871193e-05i
4.62116468e+01	2.81006812e-05-3.45653574e-07i
4.62742642e+01	1.46783021e-05-1.71520867e-05i
4.63368817e+01	-4.63803188e-05+1.13549724e-05i
4.63994991e+01	4.25037082e-05-2.74041543e-05i
4.64621165e+01	6.99013603e-05+1.00795982e-04i
4.65247339e+01	-1.70047105e-04-1.07616462e-04i
4.65873513e+01	1.32951170e-04-2.09756100e-05i
4.66499687e+01	-1.05567793e-05+1.61839480e-04i
4.67125861e+01	-6.39579291e-05-9.92165159e-05i
4.67752035e+01	-3.32485067e-05-7.86590774e-05i
4.68378209e+01	1.33158003e-04+4.45641273e-05i
4.69004383e+01	-4.39237678e-06+1.00044334e-04i
4.69630557e+01	-1.69525628e-04-2.23769549e-05i
4.70256731e+01	6.20057888e-05-1.88557238e-04i
4.70882905e+01	2.30352553e-04+1.25209436e-04i
4.71509080e+01	-2.34371614e-04+1.54843730e-04i
4.72135254e+01	-2.72588854e-05-1.63145352e-04i
4.72761428e+01	1.31431806e-04-3.85524095e-05i
4.73387602e+01	-6.35193873e-05+8.43547723e-05i
4.74013776e+01	-1.57831722e-05+3.62601923e-05i
4.74639950e+01	8.56850484e-06-1.11087481e-04i
4.75266124e+01	5.29395789e-05+1.18778830e-05i
4.75892298e+01	-5.94813325e-05+7.42127107e-05i
4.76518472e+01	6.79923739e-05-3.47213399e-05i
4.77144646e+01	-2.06420295e-05+5.38782098e-05i
4.77770820e+01	-1.42214912e-04-1.68853476e-05i
4.78396994e+01	9.99100408e-05-1.33441416e-04i
4.79023168e+01	7.21988021e-05+8.34124008e-05i
4.79649343e+01	-1.15782432e-05+6.28036406e-05i
4.80275517e+01	-1.01945110e-04-1.74071983e-06i
4.80901691e+01	-4.75766862e-06-1.16801602e-04i
4.81527865e+01	1.38284367e-04+9.99366412e-06i
4.82154039e+01	-9.89492909e-06+2.00846613e-04i
4.82780213e+01	-1.94605578e-04-1.25772503e-04i
4.83406387e+01	3.96303231e-05-1.22254600e-04i
4.84032561e+01	2.06290708e-04+1.08153784e-04i
4.84658735e+01	-1.40197550e-04+3.32018912e-05i
4.85284909e+01	-6.19464408e-06-6.94724640e-05i
4.85911083e+01	4.06024747e-05-3.79827023e-06i
4.86537257e+01	1.30925427e-05+1.16498599e-04i
4.87163431e+01	-5.63827310e-05-6.91501462e-05i
4.87789606e+01	-3.80155612e-05-5.87364006e-05i
4.88415780e+01	1.16394314e-04-9.61140850e-06i
4.89041954e+01	1.59630422e-05+1.31854667e-04i
4.89668128e+01	-1.47694640e-04-2.56198545e-05i
4.90294302e+01	5.35939776e-05-1.02362159e-04i
4.90920476e+01	4.96822365e-05+1.65460041e-05i
4.91546650e+01	-7.04079474e-06+6.22848025e-05i
4.92172824e+01	-2.51793242e-05-2.00289597e-05i
4.92798998e+01	-3.43519668e-06+3.76270493e-05i
4.93425172e+01	8.46865859e-06-1.02572337e-04i
4.94051346e+01	8.22822550e-06+4.98209379e-05i
4.94677520e+01	1.33053690e-06+8.06409266e-05i
4.95303694e+01	-1.94062658e-05-6.25137685e-05i
4.95929869e+01	-1.54114548e-05-8.92132823e-05i
4.96556043e+01	7.57087752e-05+9.93172777e-05i
4.97182217e+01	-1.01319033e-04+8.02132149e-05i
4.97808391e+01	3.75603583e-05-1.16425175e-04i
4.98434565e+01	-3.36136911e-06-8.05558653e-05i
4.99060739e+01	6.57769412e-05+8.51108374e-05i
4.99686913e+01	-5.29053715e-05+1.36841273e-04i
