# Supplementary material for: Observation of angular momentum transfer among crystal lattice modes
Source: Nat Phys. 2026 May 12;22(7):1100–6. doi: 10.1038/s41567-026-03274-8 (PMC13423836; doi:10.1038/s41567-026-03274-8)
Supplement: Supplementary file 14 — Source data for Extended Data Fig. 5a–m. [file 41567_2026_3274_MOESM14_ESM.zip › extended_fig5f_Eg_phonon_RHE-THz_probe0.txt]

Eg Q^R_beta in Bi2Se3 after right-handed elliptical THz excitation at probe pulse 0 degrees
Time (ps)	Q^R (a.u.)
0.00000000e+00	-2.82852081e-04
1.00000000e-02	-3.99048955e-04
2.00000000e-02	-4.95530779e-04
3.00000000e-02	-5.63658039e-04
4.00000000e-02	-5.96747444e-04
5.00000000e-02	-5.90662795e-04
6.00000000e-02	-5.44212843e-04
7.00000000e-02	-4.59320821e-04
8.00000000e-02	-3.40948346e-04
9.00000000e-02	-1.96775929e-04
1.00000000e-01	-3.66619887e-05
1.10000000e-01	1.28079690e-04
1.20000000e-01	2.85529044e-04
1.30000000e-01	4.24069561e-04
1.40000000e-01	5.33287456e-04
1.50000000e-01	6.04788837e-04
1.60000000e-01	6.32869338e-04
1.70000000e-01	6.14981768e-04
1.80000000e-01	5.51962896e-04
1.90000000e-01	4.47999349e-04
2.00000000e-01	3.10333113e-04
2.10000000e-01	1.48727885e-04
2.20000000e-01	-2.52633406e-05
2.30000000e-01	-1.99172999e-04
2.40000000e-01	-3.60567869e-04
2.50000000e-01	-4.97997767e-04
2.60000000e-01	-6.01869203e-04
2.70000000e-01	-6.65174837e-04
2.80000000e-01	-6.84020681e-04
2.90000000e-01	-6.57908937e-04
3.00000000e-01	-5.89753646e-04
3.10000000e-01	-4.85627632e-04
3.20000000e-01	-3.54260694e-04
3.30000000e-01	-2.06328998e-04
3.40000000e-01	-5.35924797e-05
3.50000000e-01	9.20505317e-05
3.60000000e-01	2.19515423e-04
3.70000000e-01	3.19413337e-04
3.80000000e-01	3.84791783e-04
3.90000000e-01	4.11673695e-04
4.00000000e-01	3.99350992e-04
4.10000000e-01	3.50408493e-04
4.20000000e-01	2.70475916e-04
4.30000000e-01	1.67727891e-04
4.40000000e-01	5.21725824e-05
4.50000000e-01	-6.52129191e-05
4.60000000e-01	-1.73429399e-04
4.70000000e-01	-2.62406260e-04
4.80000000e-01	-3.23877078e-04
4.90000000e-01	-3.52106428e-04
5.00000000e-01	-3.44406065e-04
5.10000000e-01	-3.01395389e-04
5.20000000e-01	-2.26981741e-04
5.30000000e-01	-1.28058993e-04
5.40000000e-01	-1.39461283e-05
5.50000000e-01	1.04390720e-04
5.60000000e-01	2.15270860e-04
5.70000000e-01	3.07310687e-04
5.80000000e-01	3.70431173e-04
5.90000000e-01	3.96777013e-04
6.00000000e-01	3.81469123e-04
6.10000000e-01	3.23124532e-04
6.20000000e-01	2.24095623e-04
6.30000000e-01	9.04027454e-05
6.40000000e-01	-6.86411898e-05
6.50000000e-01	-2.41090460e-04
6.60000000e-01	-4.13263353e-04
6.70000000e-01	-5.70808589e-04
6.80000000e-01	-6.99858782e-04
6.90000000e-01	-7.88179628e-04
7.00000000e-01	-8.26221945e-04
7.10000000e-01	-8.07989563e-04
7.20000000e-01	-7.31648951e-04
7.30000000e-01	-5.99825570e-04
7.40000000e-01	-4.19555718e-04
7.50000000e-01	-2.01889376e-04
7.60000000e-01	3.88328735e-05
7.70000000e-01	2.85979558e-04
7.80000000e-01	5.21832540e-04
7.90000000e-01	7.28906132e-04
8.00000000e-01	8.91280733e-04
8.10000000e-01	9.95847574e-04
8.20000000e-01	1.03336622e-03
8.30000000e-01	9.99249317e-04
8.40000000e-01	8.94008936e-04
8.50000000e-01	7.23323934e-04
8.60000000e-01	4.97716797e-04
8.70000000e-01	2.31858406e-04
8.80000000e-01	-5.64515796e-05
8.90000000e-01	-3.47555202e-04
9.00000000e-01	-6.21363548e-04
9.10000000e-01	-8.58833576e-04
9.20000000e-01	-1.04338186e-03
9.30000000e-01	-1.16212622e-03
9.40000000e-01	-1.20685843e-03
9.50000000e-01	-1.17467085e-03
9.60000000e-01	-1.06818616e-03
9.70000000e-01	-8.95369624e-04
9.80000000e-01	-6.68935610e-04
9.90000000e-01	-4.05391885e-04
1.00000000e+00	-1.23793748e-04
1.01000000e+00	1.55696723e-04
1.02000000e+00	4.13335139e-04
1.03000000e+00	6.31284555e-04
1.04000000e+00	7.94954147e-04
1.05000000e+00	8.94081725e-04
1.06000000e+00	9.23474720e-04
1.07000000e+00	8.83350959e-04
1.08000000e+00	7.79252081e-04
1.09000000e+00	6.21536382e-04
1.10000000e+00	4.24491569e-04
1.11000000e+00	2.05138519e-04
1.12000000e+00	-1.81776665e-05
1.13000000e+00	-2.27295467e-04
1.14000000e+00	-4.05721229e-04
1.15000000e+00	-5.39968886e-04
1.16000000e+00	-6.20645246e-04
1.17000000e+00	-6.43191164e-04
1.18000000e+00	-6.08216613e-04
1.19000000e+00	-5.21400624e-04
1.20000000e+00	-3.92962756e-04
1.21000000e+00	-2.36748181e-04
1.22000000e+00	-6.90008250e-05
1.23000000e+00	9.30744482e-05
1.24000000e+00	2.32841096e-04
1.25000000e+00	3.35723224e-04
1.26000000e+00	3.90534220e-04
1.27000000e+00	3.90527072e-04
1.28000000e+00	3.34073501e-04
1.29000000e+00	2.24908778e-04
1.30000000e+00	7.19145210e-05
1.31000000e+00	-1.11550073e-04
1.32000000e+00	-3.08720137e-04
1.33000000e+00	-5.00817260e-04
1.34000000e+00	-6.68650674e-04
1.35000000e+00	-7.94296848e-04
1.36000000e+00	-8.62717734e-04
1.37000000e+00	-8.63180280e-04
1.38000000e+00	-7.90353428e-04
1.39000000e+00	-6.44982965e-04
1.40000000e+00	-4.34077309e-04
1.41000000e+00	-1.70576188e-04
1.42000000e+00	1.27483965e-04
1.43000000e+00	4.38252491e-04
1.44000000e+00	7.37701570e-04
1.45000000e+00	1.00149362e-03
1.46000000e+00	1.20693324e-03
1.47000000e+00	1.33484780e-03
1.48000000e+00	1.37124310e-03
1.49000000e+00	1.30859543e-03
1.50000000e+00	1.14666726e-03
1.51000000e+00	8.92770171e-04
1.52000000e+00	5.61440645e-04
1.53000000e+00	1.73541122e-04
1.54000000e+00	-2.45155708e-04
1.55000000e+00	-6.65798861e-04
1.56000000e+00	-1.05857196e-03
1.57000000e+00	-1.39492697e-03
1.58000000e+00	-1.64976615e-03
1.59000000e+00	-1.80340098e-03
1.60000000e+00	-1.84313109e-03
1.61000000e+00	-1.76431419e-03
1.62000000e+00	-1.57083560e-03
1.63000000e+00	-1.27493225e-03
1.64000000e+00	-8.96375911e-04
1.65000000e+00	-4.61070942e-04
1.66000000e+00	8.31288432e-07
1.67000000e+00	4.57160118e-04
1.68000000e+00	8.76125475e-04
1.69000000e+00	1.22870465e-03
1.70000000e+00	1.49082969e-03
1.71000000e+00	1.64520314e-03
1.72000000e+00	1.68259729e-03
1.73000000e+00	1.60253200e-03
1.74000000e+00	1.41327421e-03
1.75000000e+00	1.13115560e-03
1.76000000e+00	7.79259265e-04
1.77000000e+00	3.85576594e-04
1.78000000e+00	-1.92210859e-05
1.79000000e+00	-4.04219925e-04
1.80000000e+00	-7.40715649e-04
1.81000000e+00	-1.00448343e-03
1.82000000e+00	-1.17768193e-03
1.83000000e+00	-1.25023601e-03
1.84000000e+00	-1.22058387e-03
1.85000000e+00	-1.09572492e-03
1.86000000e+00	-8.90561215e-04
1.87000000e+00	-6.26583003e-04
1.88000000e+00	-3.30002837e-04
1.89000000e+00	-2.94891528e-05
1.90000000e+00	2.46315501e-04
1.91000000e+00	4.71286628e-04
1.92000000e+00	6.24112258e-04
1.93000000e+00	6.90195485e-04
1.94000000e+00	6.63000850e-04
1.95000000e+00	5.44724203e-04
1.96000000e+00	3.46220155e-04
1.97000000e+00	8.61818493e-05
1.98000000e+00	-2.10370131e-04
1.99000000e+00	-5.14174593e-04
2.00000000e+00	-7.94227288e-04
2.01000000e+00	-1.02048708e-03
2.02000000e+00	-1.16656745e-03
2.03000000e+00	-1.21218694e-03
2.04000000e+00	-1.14516749e-03
2.05000000e+00	-9.62802579e-04
2.06000000e+00	-6.72465483e-04
2.07000000e+00	-2.91387656e-04
2.08000000e+00	1.54395989e-04
2.09000000e+00	6.31869693e-04
2.10000000e+00	1.10349780e-03
2.11000000e+00	1.53013928e-03
2.12000000e+00	1.87418975e-03
2.13000000e+00	2.10270129e-03
2.14000000e+00	2.19022618e-03
2.15000000e+00	2.12114754e-03
2.16000000e+00	1.89129541e-03
2.17000000e+00	1.50870051e-03
2.18000000e+00	9.93403376e-04
2.19000000e+00	3.76311036e-04
2.20000000e+00	-3.02830767e-04
2.21000000e+00	-9.98209535e-04
2.22000000e+00	-1.66125972e-03
2.23000000e+00	-2.24426854e-03
2.24000000e+00	-2.70399633e-03
2.25000000e+00	-3.00502750e-03
2.26000000e+00	-3.12258455e-03
2.27000000e+00	-3.04457579e-03
2.28000000e+00	-2.77270424e-03
2.29000000e+00	-2.32253698e-03
2.30000000e+00	-1.72251554e-03
2.31000000e+00	-1.01197092e-03
2.32000000e+00	-2.38287500e-04
2.33000000e+00	5.46571197e-04
2.34000000e+00	1.28990826e-03
2.35000000e+00	1.94221173e-03
2.36000000e+00	2.46083780e-03
2.37000000e+00	2.81316683e-03
2.38000000e+00	2.97898015e-03
2.39000000e+00	2.95186596e-03
2.40000000e+00	2.73953965e-03
2.41000000e+00	2.36305069e-03
2.42000000e+00	1.85493900e-03
2.43000000e+00	1.25648912e-03
2.44000000e+00	6.14306205e-04
2.45000000e+00	-2.35057204e-05
2.46000000e+00	-6.11247504e-04
2.47000000e+00	-1.10928646e-03
2.48000000e+00	-1.48716959e-03
2.49000000e+00	-1.72592611e-03
2.50000000e+00	-1.81936361e-03
2.51000000e+00	-1.77424586e-03
2.52000000e+00	-1.60933479e-03
2.53000000e+00	-1.35337664e-03
2.54000000e+00	-1.04220388e-03
2.55000000e+00	-7.15203687e-04
2.56000000e+00	-4.11462041e-04
2.57000000e+00	-1.65925706e-04
2.58000000e+00	-5.92845651e-06
2.59000000e+00	5.15978037e-05
2.60000000e+00	1.96054535e-06
2.61000000e+00	-1.46595242e-04
2.62000000e+00	-3.73419412e-04
2.63000000e+00	-6.47203441e-04
2.64000000e+00	-9.28816790e-04
2.65000000e+00	-1.17500713e-03
2.66000000e+00	-1.34265451e-03
2.67000000e+00	-1.39320990e-03
2.68000000e+00	-1.29691926e-03
2.69000000e+00	-1.03643866e-03
2.70000000e+00	-6.09485378e-04
2.71000000e+00	-3.02408989e-05
2.72000000e+00	6.70679182e-04
2.73000000e+00	1.44775530e-03
2.74000000e+00	2.24353215e-03
2.75000000e+00	2.99283499e-03
2.76000000e+00	3.62792708e-03
2.77000000e+00	4.08420634e-03
2.78000000e+00	4.30597528e-03
2.79000000e+00	4.25179106e-03
2.80000000e+00	3.89891721e-03
2.81000000e+00	3.24645382e-03
2.82000000e+00	2.31681735e-03
2.83000000e+00	1.15536660e-03
2.84000000e+00	-1.71880390e-04
2.85000000e+00	-1.58233525e-03
2.86000000e+00	-2.98247442e-03
2.87000000e+00	-4.27462046e-03
2.88000000e+00	-5.36435735e-03
2.89000000e+00	-6.16799384e-03
2.90000000e+00	-6.61946227e-03
2.91000000e+00	-6.67606363e-03
2.92000000e+00	-6.32254379e-03
2.93000000e+00	-5.57310634e-03
2.94000000e+00	-4.47112521e-03
2.95000000e+00	-3.08650446e-03
2.96000000e+00	-1.51082797e-03
2.97000000e+00	1.49368195e-04
2.98000000e+00	1.78069824e-03
2.99000000e+00	3.27176868e-03
3.00000000e+00	4.52204071e-03
3.01000000e+00	5.44996803e-03
3.02000000e+00	5.99970158e-03
3.03000000e+00	6.14575188e-03
3.04000000e+00	5.89515383e-03
3.05000000e+00	5.28687898e-03
3.06000000e+00	4.38846914e-03
3.07000000e+00	3.29010646e-03
3.08000000e+00	2.09656627e-03
3.09000000e+00	9.17701777e-04
3.10000000e+00	-1.41736260e-04
3.11000000e+00	-9.92050645e-04
3.12000000e+00	-1.56740908e-03
3.13000000e+00	-1.83266750e-03
3.14000000e+00	-1.78749720e-03
3.15000000e+00	-1.46731652e-03
3.16000000e+00	-9.40790850e-04
3.17000000e+00	-3.03962261e-04
3.18000000e+00	3.28622858e-04
3.19000000e+00	8.35128337e-04
3.20000000e+00	1.09907621e-03
3.21000000e+00	1.02233647e-03
3.22000000e+00	5.37269410e-04
3.23000000e+00	-3.83166949e-04
3.24000000e+00	-1.71842661e-03
3.25000000e+00	-3.39737757e-03
3.26000000e+00	-5.29987506e-03
3.27000000e+00	-7.26311987e-03
3.28000000e+00	-9.09260780e-03
3.29000000e+00	-1.05770593e-02
3.30000000e+00	-1.15063261e-02
3.31000000e+00	-1.16909388e-02
3.32000000e+00	-1.09817193e-02
3.33000000e+00	-9.28775899e-03
3.34000000e+00	-6.59107517e-03
3.35000000e+00	-2.95641387e-03
3.36000000e+00	1.46503787e-03
3.37000000e+00	6.43885165e-03
3.38000000e+00	1.16577756e-02
3.39000000e+00	1.67591037e-02
3.40000000e+00	2.13481397e-02
3.41000000e+00	2.50263372e-02
3.42000000e+00	2.74222180e-02
3.43000000e+00	2.82228069e-02
3.44000000e+00	2.72031248e-02
3.45000000e+00	2.42512588e-02
3.46000000e+00	1.93867116e-02
3.47000000e+00	1.27701037e-02
3.48000000e+00	4.70285454e-03
3.49000000e+00	-4.38384523e-03
3.50000000e+00	-1.39506625e-02
3.51000000e+00	-2.33814226e-02
3.52000000e+00	-3.20223474e-02
3.53000000e+00	-3.92267767e-02
3.54000000e+00	-4.44023583e-02
3.55000000e+00	-4.70573163e-02
3.56000000e+00	-4.68422875e-02
3.57000000e+00	-4.35843464e-02
3.58000000e+00	-3.73102403e-02
3.59000000e+00	-2.82565040e-02
3.60000000e+00	-1.68649816e-02
3.61000000e+00	-3.76329580e-03
3.62000000e+00	1.02690977e-02
3.63000000e+00	2.43475301e-02
3.64000000e+00	3.75386484e-02
3.65000000e+00	4.89232258e-02
3.66000000e+00	5.76609913e-02
3.67000000e+00	6.30528756e-02
3.68000000e+00	6.45960587e-02
3.69000000e+00	6.20275294e-02
3.70000000e+00	5.53525318e-02
3.71000000e+00	4.48552266e-02
3.72000000e+00	3.10900884e-02
3.73000000e+00	1.48539056e-02
3.74000000e+00	-2.86034740e-03
3.75000000e+00	-2.09251289e-02
3.76000000e+00	-3.81515883e-02
3.77000000e+00	-5.33696366e-02
3.78000000e+00	-6.55093446e-02
3.79000000e+00	-7.36779124e-02
3.80000000e+00	-7.72265909e-02
3.81000000e+00	-7.58024875e-02
3.82000000e+00	-6.93811301e-02
3.83000000e+00	-5.82769274e-02
3.84000000e+00	-4.31301758e-02
3.85000000e+00	-2.48709122e-02
3.86000000e+00	-4.66158347e-03
3.87000000e+00	1.61779276e-02
3.88000000e+00	3.62580277e-02
3.89000000e+00	5.42139678e-02
3.90000000e+00	6.88006844e-02
3.91000000e+00	7.89812166e-02
3.92000000e+00	8.40023121e-02
3.93000000e+00	8.34516152e-02
3.94000000e+00	7.72920425e-02
3.95000000e+00	6.58704960e-02
3.96000000e+00	4.98998447e-02
3.97000000e+00	3.04149962e-02
3.98000000e+00	8.70574181e-03
3.99000000e+00	-1.37692413e-02
4.00000000e+00	-3.54814374e-02
4.01000000e+00	-5.49377786e-02
4.02000000e+00	-7.07848202e-02
4.03000000e+00	-8.19044338e-02
4.04000000e+00	-8.74941551e-02
4.05000000e+00	-8.71263310e-02
4.06000000e+00	-8.07816476e-02
4.07000000e+00	-6.88543939e-02
4.08000000e+00	-5.21287948e-02
4.09000000e+00	-3.17277948e-02
4.10000000e+00	-9.03764491e-03
4.11000000e+00	1.43866084e-02
4.12000000e+00	3.69282332e-02
4.13000000e+00	5.70210765e-02
4.14000000e+00	7.32591121e-02
4.15000000e+00	8.44955397e-02
4.16000000e+00	8.99243868e-02
4.17000000e+00	8.91387576e-02
4.18000000e+00	8.21614906e-02
4.19000000e+00	6.94459127e-02
4.20000000e+00	5.18464768e-02
4.21000000e+00	3.05611988e-02
4.22000000e+00	7.04980318e-03
4.23000000e+00	-1.70667787e-02
4.24000000e+00	-4.01185817e-02
4.25000000e+00	-6.05026302e-02
4.26000000e+00	-7.67946925e-02
4.27000000e+00	-8.78489308e-02
4.28000000e+00	-9.28784380e-02
4.29000000e+00	-9.15109876e-02
4.30000000e+00	-8.38160466e-02
4.31000000e+00	-7.03011173e-02
4.32000000e+00	-5.18776162e-02
4.33000000e+00	-2.97986355e-02
4.34000000e+00	-5.57289815e-03
4.35000000e+00	1.91391181e-02
4.36000000e+00	4.26396667e-02
4.37000000e+00	6.33108732e-02
4.38000000e+00	7.97263945e-02
4.39000000e+00	9.07498553e-02
4.40000000e+00	9.56132469e-02
4.41000000e+00	9.39698833e-02
4.42000000e+00	8.59182833e-02
4.43000000e+00	7.19953769e-02
4.44000000e+00	5.31395616e-02
4.45000000e+00	3.06262241e-02
4.46000000e+00	5.98023538e-03
4.47000000e+00	-1.91284926e-02
4.48000000e+00	-4.29991578e-02
4.49000000e+00	-6.40160531e-02
4.50000000e+00	-8.07584201e-02
4.51000000e+00	-9.20966656e-02
4.52000000e+00	-9.72684086e-02
4.53000000e+00	-9.59292444e-02
4.54000000e+00	-8.81748748e-02
4.55000000e+00	-7.45332361e-02
4.56000000e+00	-5.59273160e-02
4.57000000e+00	-3.36113526e-02
4.58000000e+00	-9.08490896e-03
4.59000000e+00	1.60092062e-02
4.60000000e+00	3.99961414e-02
4.61000000e+00	6.12817304e-02
4.62000000e+00	7.84591008e-02
4.63000000e+00	9.04019974e-02
4.64000000e+00	9.63386121e-02
4.65000000e+00	9.59010904e-02
4.66000000e+00	8.91475690e-02
4.67000000e+00	7.65554898e-02
4.68000000e+00	5.89868854e-02
4.69000000e+00	3.76282141e-02
4.70000000e+00	1.39090170e-02
4.71000000e+00	-1.05949541e-02
4.72000000e+00	-3.42674995e-02
4.73000000e+00	-5.55594638e-02
4.74000000e+00	-7.30907568e-02
4.75000000e+00	-8.57401532e-02
4.76000000e+00	-9.27170161e-02
4.77000000e+00	-9.36103662e-02
4.78000000e+00	-8.84122921e-02
4.79000000e+00	-7.75144399e-02
4.80000000e+00	-6.16781368e-02
4.81000000e+00	-4.19804474e-02
4.82000000e+00	-1.97400338e-02
4.83000000e+00	3.57202069e-03
4.84000000e+00	2.64303384e-02
4.85000000e+00	4.73557283e-02
4.86000000e+00	6.50113655e-02
4.87000000e+00	7.82883937e-02
4.88000000e+00	8.63754663e-02
4.89000000e+00	8.88078836e-02
4.90000000e+00	8.54933969e-02
4.91000000e+00	7.67133288e-02
4.92000000e+00	6.30993068e-02
4.93000000e+00	4.55875019e-02
4.94000000e+00	2.53537104e-02
4.95000000e+00	3.73381721e-03
4.96000000e+00	-1.78649413e-02
4.97000000e+00	-3.80559856e-02
4.98000000e+00	-5.55626345e-02
4.99000000e+00	-6.92988254e-02
5.00000000e+00	-7.84362188e-02
5.01000000e+00	-8.24535682e-02
5.02000000e+00	-8.11654659e-02
5.03000000e+00	-7.47289665e-02
5.04000000e+00	-6.36280530e-02
5.05000000e+00	-4.86373456e-02
5.06000000e+00	-3.07677701e-02
5.07000000e+00	-1.11980140e-02
5.08000000e+00	8.80355786e-03
5.09000000e+00	2.79613347e-02
5.10000000e+00	4.50738695e-02
5.11000000e+00	5.90890728e-02
5.12000000e+00	6.91684990e-02
5.13000000e+00	7.47368345e-02
5.14000000e+00	7.55137220e-02
5.15000000e+00	7.15262443e-02
5.16000000e+00	6.31016670e-02
5.17000000e+00	5.08412993e-02
5.18000000e+00	3.55775217e-02
5.19000000e+00	1.83170525e-02
5.20000000e+00	1.74330643e-04
5.21000000e+00	-1.77005665e-02
5.22000000e+00	-3.41948034e-02
5.23000000e+00	-4.83018562e-02
5.24000000e+00	-5.91825046e-02
5.25000000e+00	-6.62140896e-02
5.26000000e+00	-6.90251991e-02
5.27000000e+00	-6.75139303e-02
5.28000000e+00	-6.18489461e-02
5.29000000e+00	-5.24536442e-02
5.30000000e+00	-3.99748009e-02
5.31000000e+00	-2.52379945e-02
5.32000000e+00	-9.19287676e-03
5.33000000e+00	7.14807618e-03
5.34000000e+00	2.27733882e-02
5.35000000e+00	3.67349713e-02
5.36000000e+00	4.82052530e-02
5.37000000e+00	5.65256385e-02
5.38000000e+00	6.12435196e-02
5.39000000e+00	6.21358193e-02
5.40000000e+00	5.92179363e-02
5.41000000e+00	5.27378821e-02
5.42000000e+00	4.31563127e-02
5.43000000e+00	3.11140069e-02
5.44000000e+00	1.73890693e-02
5.45000000e+00	2.84670818e-03
5.46000000e+00	-1.16151816e-02
5.47000000e+00	-2.51212234e-02
5.48000000e+00	-3.68711835e-02
5.49000000e+00	-4.61868857e-02
5.50000000e+00	-5.25507098e-02
5.51000000e+00	-5.56335433e-02
5.52000000e+00	-5.53107448e-02
5.53000000e+00	-5.16654335e-02
5.54000000e+00	-4.49792008e-02
5.55000000e+00	-3.57110889e-02
5.56000000e+00	-2.44663689e-02
5.57000000e+00	-1.19572196e-02
5.58000000e+00	1.04215619e-03
5.59000000e+00	1.37431679e-02
5.60000000e+00	2.53903240e-02
5.61000000e+00	3.53057388e-02
5.62000000e+00	4.29280779e-02
5.63000000e+00	4.78437448e-02
5.64000000e+00	4.98086288e-02
5.65000000e+00	4.87593232e-02
5.66000000e+00	4.48133785e-02
5.67000000e+00	3.82588036e-02
5.68000000e+00	2.95336657e-02
5.69000000e+00	1.91971972e-02
5.70000000e+00	7.89429226e-03
5.71000000e+00	-3.68437952e-03
5.72000000e+00	-1.48442008e-02
5.73000000e+00	-2.49278746e-02
5.74000000e+00	-3.33537122e-02
5.75000000e+00	-3.96487458e-02
5.76000000e+00	-4.34748168e-02
5.77000000e+00	-4.46462355e-02
5.78000000e+00	-4.31381313e-02
5.79000000e+00	-3.90851688e-02
5.80000000e+00	-3.27708779e-02
5.81000000e+00	-2.46083857e-02
5.82000000e+00	-1.51138299e-02
5.83000000e+00	-4.87413484e-03
5.84000000e+00	5.48886419e-03
5.85000000e+00	1.53557866e-02
5.86000000e+00	2.41463441e-02
5.87000000e+00	3.13531114e-02
5.88000000e+00	3.65704921e-02
5.89000000e+00	3.95172474e-02
5.90000000e+00	4.00513595e-02
5.91000000e+00	3.81764630e-02
5.92000000e+00	3.40395819e-02
5.93000000e+00	2.79204232e-02
5.94000000e+00	2.02129659e-02
5.95000000e+00	1.14005295e-02
5.96000000e+00	2.02587092e-03
5.97000000e+00	-7.34186572e-03
5.98000000e+00	-1.61413600e-02
5.99000000e+00	-2.38524519e-02
6.00000000e+00	-3.00266445e-02
6.01000000e+00	-3.43129986e-02
6.02000000e+00	-3.64779350e-02
6.03000000e+00	-3.64178345e-02
6.04000000e+00	-3.41637603e-02
6.05000000e+00	-2.98780995e-02
6.06000000e+00	-2.38434033e-02
6.07000000e+00	-1.64441606e-02
6.08000000e+00	-8.14265772e-03
6.09000000e+00	5.49582925e-04
6.10000000e+00	9.10304185e-03
6.11000000e+00	1.70022274e-02
6.12000000e+00	2.37765637e-02
6.13000000e+00	2.90282994e-02
6.14000000e+00	3.24557872e-02
6.15000000e+00	3.38707725e-02
6.16000000e+00	3.32086979e-02
6.17000000e+00	3.05314567e-02
6.18000000e+00	2.60224860e-02
6.19000000e+00	1.99745546e-02
6.20000000e+00	1.27710340e-02
6.21000000e+00	4.86183581e-03
6.22000000e+00	-3.26449014e-03
6.23000000e+00	-1.11107784e-02
6.24000000e+00	-1.82015537e-02
6.25000000e+00	-2.41117767e-02
6.26000000e+00	-2.84922935e-02
6.27000000e+00	-3.10904620e-02
6.28000000e+00	-3.17647323e-02
6.29000000e+00	-3.04923351e-02
6.30000000e+00	-2.73696564e-02
6.31000000e+00	-2.26053279e-02
6.32000000e+00	-1.65065072e-02
6.33000000e+00	-9.45923748e-03
6.34000000e+00	-1.90413054e-03
6.35000000e+00	5.69109899e-03
6.36000000e+00	1.28605415e-02
6.37000000e+00	1.91686554e-02
6.38000000e+00	2.42367315e-02
6.39000000e+00	2.77656487e-02
6.40000000e+00	2.95535458e-02
6.41000000e+00	2.95073639e-02
6.42000000e+00	2.76475927e-02
6.43000000e+00	2.41059849e-02
6.44000000e+00	1.91164360e-02
6.45000000e+00	1.29996472e-02
6.46000000e+00	6.14257393e-03
6.47000000e+00	-1.02602900e-03
6.48000000e+00	-8.06241774e-03
6.49000000e+00	-1.45353473e-02
6.50000000e+00	-2.00525304e-02
6.51000000e+00	-2.42844380e-02
6.52000000e+00	-2.69839951e-02
6.53000000e+00	-2.80009878e-02
6.54000000e+00	-2.72903430e-02
6.55000000e+00	-2.49138263e-02
6.56000000e+00	-2.10351191e-02
6.57000000e+00	-1.59086475e-02
6.58000000e+00	-9.86291964e-03
6.59000000e+00	-3.27946264e-03
6.60000000e+00	3.43128823e-03
6.61000000e+00	9.85562062e-03
6.62000000e+00	1.56020906e-02
6.63000000e+00	2.03254010e-02
6.64000000e+00	2.37471510e-02
6.65000000e+00	2.56722102e-02
6.66000000e+00	2.59997533e-02
6.67000000e+00	2.47283377e-02
6.68000000e+00	2.19547836e-02
6.69000000e+00	1.78670035e-02
6.70000000e+00	1.27313017e-02
6.71000000e+00	6.87500260e-03
6.72000000e+00	6.65541513e-04
6.73000000e+00	-5.51264023e-03
6.74000000e+00	-1.12819398e-02
6.75000000e+00	-1.62946941e-02
6.76000000e+00	-2.02541215e-02
6.77000000e+00	-2.29318439e-02
6.78000000e+00	-2.41809565e-02
6.79000000e+00	-2.39439064e-02
6.80000000e+00	-2.22547693e-02
6.81000000e+00	-1.92358691e-02
6.82000000e+00	-1.50890343e-02
6.83000000e+00	-1.00821085e-02
6.84000000e+00	-4.53161941e-03
6.85000000e+00	1.21727165e-03
6.86000000e+00	6.81226564e-03
6.87000000e+00	1.19155271e-02
6.88000000e+00	1.62240657e-02
6.89000000e+00	1.94876700e-02
6.90000000e+00	2.15233380e-02
6.91000000e+00	2.22253780e-02
6.92000000e+00	2.15706376e-02
6.93000000e+00	1.96186214e-02
6.94000000e+00	1.65065776e-02
6.95000000e+00	1.24399384e-02
6.96000000e+00	7.67877447e-03
6.97000000e+00	2.52115720e-03
6.98000000e+00	-2.71550730e-03
6.99000000e+00	-7.71400367e-03
7.00000000e+00	-1.21764924e-02
7.01000000e+00	-1.58421976e-02
7.02000000e+00	-1.85025525e-02
7.03000000e+00	-2.00129306e-02
7.04000000e+00	-2.03003147e-02
7.05000000e+00	-1.93665111e-02
7.06000000e+00	-1.72867971e-02
7.07000000e+00	-1.42041622e-02
7.08000000e+00	-1.03195724e-02
7.09000000e+00	-5.87891301e-03
7.10000000e+00	-1.15745770e-03
7.11000000e+00	3.55715890e-03
7.12000000e+00	7.98241420e-03
7.13000000e+00	1.18577592e-02
7.14000000e+00	1.49598682e-02
7.15000000e+00	1.71153913e-02
7.16000000e+00	1.82104917e-02
7.17000000e+00	1.81966547e-02
7.18000000e+00	1.70924875e-02
7.19000000e+00	1.49814770e-02
7.20000000e+00	1.20059096e-02
7.21000000e+00	8.35738655e-03
7.22000000e+00	4.26456185e-03
7.23000000e+00	-2.11186478e-05
7.24000000e+00	-4.24079033e-03
7.25000000e+00	-8.14372156e-03
7.26000000e+00	-1.15021158e-02
7.27000000e+00	-1.41242981e-02
7.28000000e+00	-1.58655307e-02
7.29000000e+00	-1.66358581e-02
7.30000000e+00	-1.64045673e-02
7.31000000e+00	-1.52010565e-02
7.32000000e+00	-1.31121239e-02
7.33000000e+00	-1.02758957e-02
7.34000000e+00	-6.87281043e-03
7.35000000e+00	-3.11424106e-03
7.36000000e+00	7.70534318e-04
7.37000000e+00	4.54821576e-03
7.38000000e+00	7.99538611e-03
7.39000000e+00	1.09116159e-02
7.40000000e+00	1.31310080e-02
7.41000000e+00	1.45315257e-02
7.42000000e+00	1.50415881e-02
7.43000000e+00	1.46435849e-02
7.44000000e+00	1.33741503e-02
7.45000000e+00	1.13212253e-02
7.46000000e+00	8.61812883e-03
7.47000000e+00	5.43502809e-03
7.48000000e+00	1.96834616e-03
7.49000000e+00	-1.57124122e-03
7.50000000e+00	-4.97149463e-03
7.51000000e+00	-8.03122918e-03
7.52000000e+00	-1.05721197e-02
7.53000000e+00	-1.24490076e-02
7.54000000e+00	-1.35581193e-02
7.55000000e+00	-1.38427366e-02
7.56000000e+00	-1.32960145e-02
7.57000000e+00	-1.19608101e-02
7.58000000e+00	-9.92656644e-03
7.59000000e+00	-7.32346637e-03
7.60000000e+00	-4.31422944e-03
7.61000000e+00	-1.08406087e-03
7.62000000e+00	2.17063458e-03
7.63000000e+00	5.25409360e-03
7.64000000e+00	7.98288299e-03
7.65000000e+00	1.01967437e-02
7.66000000e+00	1.17679534e-02
7.67000000e+00	1.26086631e-02
7.68000000e+00	1.26757881e-02
7.69000000e+00	1.19731802e-02
7.70000000e+00	1.05509737e-02
7.71000000e+00	8.50216414e-03
7.72000000e+00	5.95664564e-03
7.73000000e+00	3.07308022e-03
7.74000000e+00	2.91025152e-05
7.75000000e+00	-2.98954217e-03
7.76000000e+00	-5.80026681e-03
7.77000000e+00	-8.23463863e-03
7.78000000e+00	-1.01484419e-02
7.79000000e+00	-1.14302072e-02
7.80000000e+00	-1.20077015e-02
7.81000000e+00	-1.18520007e-02
7.82000000e+00	-1.09789113e-02
7.83000000e+00	-9.44767235e-03
7.84000000e+00	-7.35703187e-03
7.85000000e+00	-4.83895193e-03
7.86000000e+00	-2.05033804e-03
7.87000000e+00	8.36691972e-04
7.88000000e+00	3.64539872e-03
7.89000000e+00	6.20522144e-03
7.90000000e+00	8.36212745e-03
7.91000000e+00	9.98788208e-03
7.92000000e+00	1.09876791e-02
7.93000000e+00	1.13056754e-02
7.94000000e+00	1.09281048e-02
7.95000000e+00	9.88379457e-03
7.96000000e+00	8.24207194e-03
7.97000000e+00	6.10820459e-03
7.98000000e+00	3.61667291e-03
7.99000000e+00	9.22702014e-04
8.00000000e+00	-1.80741369e-03
8.01000000e+00	-4.40658935e-03
8.02000000e+00	-6.71719498e-03
8.03000000e+00	-8.60063679e-03
8.04000000e+00	-9.94568924e-03
8.05000000e+00	-1.06750746e-02
8.06000000e+00	-1.07498982e-02
8.07000000e+00	-1.01716849e-02
8.08000000e+00	-8.98190946e-03
8.09000000e+00	-7.25907522e-03
8.10000000e+00	-5.11353989e-03
8.11000000e+00	-2.68043148e-03
8.12000000e+00	-1.11108587e-04
8.13000000e+00	2.43629308e-03
8.14000000e+00	4.80663474e-03
8.15000000e+00	6.85726223e-03
8.16000000e+00	8.46662398e-03
8.17000000e+00	9.54149628e-03
8.18000000e+00	1.00223842e-02
8.19000000e+00	9.88678542e-03
8.20000000e+00	9.15013883e-03
8.21000000e+00	7.86442724e-03
8.22000000e+00	6.11454763e-03
8.23000000e+00	4.01270076e-03
8.24000000e+00	1.69117104e-03
8.25000000e+00	-7.06037079e-04
8.26000000e+00	-3.03217506e-03
8.27000000e+00	-5.14677641e-03
8.28000000e+00	-6.92417529e-03
8.29000000e+00	-8.26099890e-03
8.30000000e+00	-9.08218569e-03
8.31000000e+00	-9.34517915e-03
8.32000000e+00	-9.04206476e-03
8.33000000e+00	-8.19954855e-03
8.34000000e+00	-6.87681057e-03
8.35000000e+00	-5.16139760e-03
8.36000000e+00	-3.16343800e-03
8.37000000e+00	-1.00856099e-03
8.38000000e+00	1.17002364e-03
8.39000000e+00	3.23978465e-03
8.40000000e+00	5.07695399e-03
8.41000000e+00	6.57394284e-03
8.42000000e+00	7.64564449e-03
8.43000000e+00	8.23425550e-03
8.44000000e+00	8.31234439e-03
8.45000000e+00	7.88400948e-03
8.46000000e+00	6.98408787e-03
8.47000000e+00	5.67549829e-03
8.48000000e+00	4.04491344e-03
8.49000000e+00	2.19705670e-03
8.50000000e+00	2.47997199e-04
8.51000000e+00	-1.68212832e-03
8.52000000e+00	-3.47651107e-03
8.53000000e+00	-5.02872876e-03
8.54000000e+00	-6.24904187e-03
8.55000000e+00	-7.06955693e-03
8.56000000e+00	-7.44796259e-03
8.57000000e+00	-7.36963695e-03
8.58000000e+00	-6.84802797e-03
8.59000000e+00	-5.92331617e-03
8.60000000e+00	-4.65947326e-03
8.61000000e+00	-3.13992618e-03
8.62000000e+00	-1.46211662e-03
8.63000000e+00	2.68691848e-04
8.64000000e+00	1.94596829e-03
8.65000000e+00	3.46842516e-03
8.66000000e+00	4.74609023e-03
8.67000000e+00	5.70557911e-03
8.68000000e+00	6.29426284e-03
8.69000000e+00	6.48309799e-03
8.70000000e+00	6.26797204e-03
8.71000000e+00	5.66950952e-03
8.72000000e+00	4.73137839e-03
8.73000000e+00	3.51722626e-03
8.74000000e+00	2.10645627e-03
8.75000000e+00	5.89118879e-04
8.76000000e+00	-9.39755971e-04
8.77000000e+00	-2.38603364e-03
8.78000000e+00	-3.66219774e-03
8.79000000e+00	-4.69257770e-03
8.80000000e+00	-5.41777290e-03
8.81000000e+00	-5.79801927e-03
8.82000000e+00	-5.81531129e-03
8.83000000e+00	-5.47417109e-03
8.84000000e+00	-4.80103837e-03
8.85000000e+00	-3.84233900e-03
8.86000000e+00	-2.66136812e-03
8.87000000e+00	-1.33419280e-03
8.88000000e+00	5.51645330e-05
8.89000000e+00	1.41996141e-03
8.90000000e+00	2.67606781e-03
8.91000000e+00	3.74707260e-03
8.92000000e+00	4.56885849e-03
8.93000000e+00	5.09337573e-03
8.94000000e+00	5.29139609e-03
8.95000000e+00	5.15409254e-03
8.96000000e+00	4.69336187e-03
8.97000000e+00	3.94088455e-03
8.98000000e+00	2.94599119e-03
8.99000000e+00	1.77247665e-03
9.00000000e+00	4.94564388e-04
9.01000000e+00	-8.07727199e-04
9.02000000e+00	-2.05353067e-03
9.03000000e+00	-3.16608577e-03
9.04000000e+00	-4.07740586e-03
9.05000000e+00	-4.73237400e-03
9.06000000e+00	-5.09202485e-03
9.07000000e+00	-5.13581914e-03
9.08000000e+00	-4.86277964e-03
9.09000000e+00	-4.29142707e-03
9.10000000e+00	-3.45852744e-03
9.11000000e+00	-2.41673383e-03
9.12000000e+00	-1.23127237e-03
9.13000000e+00	2.41208260e-05
9.14000000e+00	1.27176071e-03
9.15000000e+00	2.43479214e-03
9.16000000e+00	3.44189434e-03
9.17000000e+00	4.23162467e-03
9.18000000e+00	4.75613834e-03
9.19000000e+00	4.98405995e-03
9.20000000e+00	4.90233490e-03
9.21000000e+00	4.51695196e-03
9.22000000e+00	3.85249711e-03
9.23000000e+00	2.95057065e-03
9.24000000e+00	1.86716872e-03
9.25000000e+00	6.69193439e-04
9.26000000e+00	-5.69691129e-04
9.27000000e+00	-1.77360082e-03
9.28000000e+00	-2.86909088e-03
9.29000000e+00	-3.78964668e-03
9.30000000e+00	-4.47973059e-03
9.31000000e+00	-4.89813781e-03
9.32000000e+00	-5.02045781e-03
9.33000000e+00	-4.84049316e-03
9.34000000e+00	-4.37055288e-03
9.35000000e+00	-3.64060687e-03
9.36000000e+00	-2.69635834e-03
9.37000000e+00	-1.59635813e-03
9.38000000e+00	-4.08343190e-04
9.39000000e+00	7.94970902e-04
9.40000000e+00	1.94038069e-03
9.41000000e+00	2.95868984e-03
9.42000000e+00	3.78893029e-03
9.43000000e+00	4.38204975e-03
9.44000000e+00	4.70384033e-03
9.45000000e+00	4.73693124e-03
9.46000000e+00	4.48172807e-03
9.47000000e+00	3.95624706e-03
9.48000000e+00	3.19486237e-03
9.49000000e+00	2.24605185e-03
9.50000000e+00	1.16928883e-03
9.51000000e+00	3.12800257e-05
9.52000000e+00	-1.09821110e-03
9.53000000e+00	-2.15069183e-03
9.54000000e+00	-3.06314749e-03
9.55000000e+00	-3.78186717e-03
9.56000000e+00	-4.26565265e-03
9.57000000e+00	-4.48821609e-03
9.58000000e+00	-4.43962474e-03
9.59000000e+00	-4.12671225e-03
9.60000000e+00	-3.57244199e-03
9.61000000e+00	-2.81427389e-03
9.62000000e+00	-1.90164864e-03
9.63000000e+00	-8.92757568e-04
9.64000000e+00	1.49190315e-04
9.65000000e+00	1.15996332e-03
9.66000000e+00	2.07830957e-03
9.67000000e+00	2.84971507e-03
9.68000000e+00	3.42968426e-03
9.69000000e+00	3.78634309e-03
9.70000000e+00	3.90221033e-03
9.71000000e+00	3.77503778e-03
9.72000000e+00	3.41768061e-03
9.73000000e+00	2.85702103e-03
9.74000000e+00	2.13202864e-03
9.75000000e+00	1.29109418e-03
9.76000000e+00	3.88817802e-04
9.77000000e+00	-5.17535464e-04
9.78000000e+00	-1.37168234e-03
9.79000000e+00	-2.12183681e-03
9.80000000e+00	-2.72387355e-03
9.81000000e+00	-3.14394464e-03
9.82000000e+00	-3.36039340e-03
9.83000000e+00	-3.36485665e-03
9.84000000e+00	-3.16250099e-03
9.85000000e+00	-2.77139487e-03
9.86000000e+00	-2.22107371e-03
9.87000000e+00	-1.55040597e-03
9.88000000e+00	-8.04910702e-04
9.89000000e+00	-3.37096479e-05
9.90000000e+00	7.13683492e-04
9.91000000e+00	1.39052737e-03
9.92000000e+00	1.95576896e-03
9.93000000e+00	2.37652940e-03
9.94000000e+00	2.63000930e-03
9.95000000e+00	2.70470365e-03
9.96000000e+00	2.60086351e-03
9.97000000e+00	2.33019115e-03
9.98000000e+00	1.91480563e-03
9.99000000e+00	1.38556155e-03
1.00000000e+01	7.79844266e-04
1.00100000e+01	1.38995639e-04
1.00200000e+01	-4.94454956e-04
1.00300000e+01	-1.07957076e-03
1.00400000e+01	-1.57961882e-03
1.00500000e+01	-1.96434692e-03
1.00600000e+01	-2.21178642e-03
1.00700000e+01	-2.30947502e-03
1.00800000e+01	-2.25503331e-03
1.00900000e+01	-2.05607268e-03
1.01000000e+01	-1.72945594e-03
1.01100000e+01	-1.29997353e-03
1.01200000e+01	-7.98534912e-04
1.01300000e+01	-2.60004007e-04
1.01400000e+01	2.79172386e-04
1.01500000e+01	7.83383883e-04
1.01600000e+01	1.22016493e-03
1.01700000e+01	1.56224446e-03
1.01800000e+01	1.78920911e-03
1.01900000e+01	1.88868046e-03
1.02000000e+01	1.85694067e-03
1.02100000e+01	1.69897827e-03
1.02200000e+01	1.42796441e-03
1.02300000e+01	1.06420677e-03
1.02400000e+01	6.33661258e-04
1.02500000e+01	1.66108714e-04
1.02600000e+01	-3.06876826e-04
1.02700000e+01	-7.54030978e-04
1.02800000e+01	-1.14643426e-03
1.02900000e+01	-1.45934861e-03
1.03000000e+01	-1.67374001e-03
1.03100000e+01	-1.77739530e-03
1.03200000e+01	-1.76556986e-03
1.03300000e+01	-1.64113486e-03
1.03400000e+01	-1.41422623e-03
1.03500000e+01	-1.10142999e-03
1.03600000e+01	-7.24567689e-04
1.03700000e+01	-3.09170550e-04
1.03800000e+01	1.17251275e-04
1.03900000e+01	5.27027088e-04
1.04000000e+01	8.94111725e-04
1.04100000e+01	1.19572453e-03
1.04200000e+01	1.41373892e-03
1.04300000e+01	1.53573911e-03
1.04400000e+01	1.55568434e-03
1.04500000e+01	1.47414803e-03
1.04600000e+01	1.29812765e-03
1.04700000e+01	1.04044904e-03
1.04800000e+01	7.18814357e-04
1.04900000e+01	3.54564503e-04
1.05000000e+01	-2.87567524e-05
1.05100000e+01	-4.06939675e-04
1.05200000e+01	-7.56645552e-04
1.05300000e+01	-1.05684596e-03
1.05400000e+01	-1.29007588e-03
1.05500000e+01	-1.44342688e-03
1.05600000e+01	-1.50922575e-03
1.05700000e+01	-1.48536565e-03
1.05800000e+01	-1.37528034e-03
1.05900000e+01	-1.18757473e-03
1.06000000e+01	-9.35346547e-04
1.06100000e+01	-6.35252231e-04
1.06200000e+01	-3.06384009e-04
1.06300000e+01	3.09651350e-05
1.06400000e+01	3.56568051e-04
1.06500000e+01	6.51482143e-04
1.06600000e+01	8.99146961e-04
1.06700000e+01	1.08629795e-03
1.06800000e+01	1.20364772e-03
1.06900000e+01	1.24630249e-03
1.07000000e+01	1.21389941e-03
1.07100000e+01	1.11046786e-03
1.07200000e+01	9.44034865e-04
1.07300000e+01	7.26009273e-04
1.07400000e+01	4.70391285e-04
1.07500000e+01	1.92862065e-04
1.07600000e+01	-9.01871212e-05
1.07700000e+01	-3.62626220e-04
1.07800000e+01	-6.09501093e-04
1.07900000e+01	-8.17840859e-04
1.08000000e+01	-9.77316079e-04
1.08100000e+01	-1.08071694e-03
1.08200000e+01	-1.12423278e-03
1.08300000e+01	-1.10752673e-03
1.08400000e+01	-1.03361150e-03
1.08500000e+01	-9.08543247e-04
1.08600000e+01	-7.40959876e-04
1.08700000e+01	-5.41497460e-04
1.08800000e+01	-3.22123220e-04
1.08900000e+01	-9.54260552e-05
1.09000000e+01	1.26094483e-04
1.09100000e+01	3.30702103e-04
1.09200000e+01	5.08026139e-04
1.09300000e+01	6.49563692e-04
1.09400000e+01	7.49059840e-04
1.09500000e+01	8.02751754e-04
1.09600000e+01	8.09470436e-04
1.09700000e+01	7.70601436e-04
1.09800000e+01	6.89912973e-04
1.09900000e+01	5.73266187e-04
1.10000000e+01	4.28227337e-04
1.10100000e+01	2.63605735e-04
1.10200000e+01	8.89437339e-05
1.10300000e+01	-8.60136624e-05
1.10400000e+01	-2.51842098e-04
1.10500000e+01	-3.99927955e-04
1.10600000e+01	-5.22901565e-04
1.10700000e+01	-6.14993294e-04
1.10800000e+01	-6.72296491e-04
1.10900000e+01	-6.92926109e-04
1.11000000e+01	-6.77067056e-04
1.11100000e+01	-6.26911761e-04
1.11200000e+01	-5.46491867e-04
1.11300000e+01	-4.41414134e-04
1.11400000e+01	-3.18515357e-04
1.11500000e+01	-1.85455178e-04
1.11600000e+01	-5.02688397e-05
1.11700000e+01	7.90958552e-05
1.11800000e+01	1.95232172e-04
1.11900000e+01	2.91693676e-04
1.12000000e+01	3.63355673e-04
1.12100000e+01	4.06698341e-04
1.12200000e+01	4.19995042e-04
1.12300000e+01	4.03394437e-04
1.12400000e+01	3.58890858e-04
1.12500000e+01	2.90183807e-04
1.12600000e+01	2.02433966e-04
1.12700000e+01	1.01929412e-04
1.12800000e+01	-4.31856769e-06
1.12900000e+01	-1.09025974e-04
1.13000000e+01	-2.05105463e-04
1.13100000e+01	-2.86125353e-04
1.13200000e+01	-3.46729084e-04
1.13300000e+01	-3.82987810e-04
1.13400000e+01	-3.92662488e-04
1.13500000e+01	-3.75357174e-04
1.13600000e+01	-3.32551894e-04
1.13700000e+01	-2.67511121e-04
1.13800000e+01	-1.85071975e-04
1.13900000e+01	-9.13243336e-05
1.14000000e+01	6.79749057e-06
1.14100000e+01	1.01985558e-04
1.14200000e+01	1.87060880e-04
1.14300000e+01	2.55474313e-04
1.14400000e+01	3.01771770e-04
1.14500000e+01	3.21991489e-04
1.14600000e+01	3.13965148e-04
1.14700000e+01	2.77500595e-04
1.14800000e+01	2.14431699e-04
1.14900000e+01	1.28529616e-04
1.15000000e+01	2.52791825e-05
1.15100000e+01	-8.84665583e-05
1.15200000e+01	-2.04932101e-04
1.15300000e+01	-3.15936698e-04
1.15400000e+01	-4.13448877e-04
1.15500000e+01	-4.90141029e-04
1.15600000e+01	-5.39906240e-04
1.15700000e+01	-5.58301641e-04
1.15800000e+01	-5.42886995e-04
1.15900000e+01	-4.93434043e-04
1.16000000e+01	-4.11990542e-04
1.16100000e+01	-3.02792640e-04
1.16200000e+01	-1.72029418e-04
1.16300000e+01	-2.74734485e-05
1.16400000e+01	1.21999595e-04
1.16500000e+01	2.66971577e-04
1.16600000e+01	3.98086429e-04
1.16700000e+01	5.06658992e-04
1.16800000e+01	5.85247997e-04
1.16900000e+01	6.28155158e-04
1.17000000e+01	6.31816994e-04
1.17100000e+01	5.95062943e-04
1.17200000e+01	5.19222016e-04
1.17300000e+01	4.08070142e-04
1.17400000e+01	2.67620788e-04
1.17500000e+01	1.05771667e-04
1.17600000e+01	-6.81702083e-05
1.17700000e+01	-2.44054987e-04
1.17800000e+01	-4.11511856e-04
1.17900000e+01	-5.60586702e-04
1.18000000e+01	-6.82354972e-04
1.18100000e+01	-7.69470899e-04
1.18200000e+01	-8.16618429e-04
1.18300000e+01	-8.20835732e-04
1.18400000e+01	-7.81693354e-04
1.18500000e+01	-7.01315609e-04
1.18600000e+01	-5.84244850e-04
1.18700000e+01	-4.37158297e-04
1.18800000e+01	-2.68456359e-04
1.18900000e+01	-8.77493888e-05
1.19000000e+01	9.47241035e-05
1.19100000e+01	2.68710780e-04
1.19200000e+01	4.24548894e-04
1.19300000e+01	5.53730350e-04
1.19400000e+01	6.49384349e-04
1.19500000e+01	7.06654130e-04
1.19600000e+01	7.22945604e-04
1.19700000e+01	6.98035146e-04
1.19800000e+01	6.34033030e-04
1.19900000e+01	5.35208113e-04
1.20000000e+01	4.07688019e-04
1.20100000e+01	2.59056542e-04
1.20200000e+01	9.78758515e-05
1.20300000e+01	-6.68349839e-05
1.20400000e+01	-2.26131849e-04
1.20500000e+01	-3.71654979e-04
1.20600000e+01	-4.96085601e-04
1.20700000e+01	-5.93523958e-04
1.20800000e+01	-6.59768822e-04
1.20900000e+01	-6.92485601e-04
1.21000000e+01	-6.91257730e-04
1.21100000e+01	-6.57523615e-04
1.21200000e+01	-5.94408516e-04
1.21300000e+01	-5.06466885e-04
1.21400000e+01	-3.99355518e-04
1.21500000e+01	-2.79461100e-04
1.21600000e+01	-1.53507260e-04
1.21700000e+01	-2.81659974e-05
1.21800000e+01	9.03034667e-05
1.21900000e+01	1.96368648e-04
1.22000000e+01	2.85475095e-04
1.22100000e+01	3.54224627e-04
1.22200000e+01	4.00475480e-04
1.22300000e+01	4.23364617e-04
1.22400000e+01	4.23257303e-04
1.22500000e+01	4.01633176e-04
1.22600000e+01	3.60921130e-04
1.22700000e+01	3.04297399e-04
1.22800000e+01	2.35462052e-04
1.22900000e+01	1.58408905e-04
1.23000000e+01	7.72026064e-05
1.23100000e+01	-4.22533202e-06
1.23200000e+01	-8.22523764e-05
1.23300000e+01	-1.53706359e-04
1.23400000e+01	-2.15969038e-04
1.23500000e+01	-2.67041191e-04
1.23600000e+01	-3.05571044e-04
1.23700000e+01	-3.30849704e-04
1.23800000e+01	-3.42778646e-04
1.23900000e+01	-3.41815017e-04
1.24000000e+01	-3.28900739e-04
1.24100000e+01	-3.05381090e-04
1.24200000e+01	-2.72917802e-04
1.24300000e+01	-2.33400826e-04
1.24400000e+01	-1.88861942e-04
1.24500000e+01	-1.41392432e-04
1.24600000e+01	-9.30662139e-05
1.24700000e+01	-4.58692233e-05
1.24800000e+01	-1.63544746e-06
1.24900000e+01	3.80100999e-05
1.25000000e+01	7.17010904e-05
1.25100000e+01	9.83716577e-05
1.25200000e+01	1.17289288e-04
1.25300000e+01	1.28077557e-04
1.25400000e+01	1.30727220e-04
1.25500000e+01	1.25594102e-04
1.25600000e+01	1.13382415e-04
1.25700000e+01	9.51125586e-05
1.25800000e+01	7.20731200e-05
1.25900000e+01	4.57577483e-05
1.26000000e+01	1.77885980e-05
1.26100000e+01	-1.01707746e-05
1.26200000e+01	-3.65090652e-05
1.26300000e+01	-5.97624406e-05
1.26400000e+01	-7.87055926e-05
1.26500000e+01	-9.24325088e-05
1.26600000e+01	-1.00420878e-04
1.26700000e+01	-1.02574557e-04
1.26800000e+01	-9.92395313e-05
1.26900000e+01	-9.11902512e-05
1.27000000e+01	-7.95850914e-05
1.27100000e+01	-6.58917950e-05
1.27200000e+01	-5.17860477e-05
1.27300000e+01	-3.90285694e-05
1.27400000e+01	-2.93281537e-05
1.27500000e+01	-2.41997439e-05
1.27600000e+01	-2.48277509e-05
1.27700000e+01	-3.19452521e-05
1.27800000e+01	-4.57393722e-05
1.27900000e+01	-6.57919997e-05
1.28000000e+01	-9.10630542e-05
1.28100000e+01	-1.19920878e-04
1.28200000e+01	-1.50221122e-04
1.28300000e+01	-1.79431940e-04
1.28400000e+01	-2.04799639e-04
1.28500000e+01	-2.23545421e-04
1.28600000e+01	-2.33080797e-04
1.28700000e+01	-2.31226901e-04
1.28800000e+01	-2.16421515e-04
1.28900000e+01	-1.87897357e-04
1.29000000e+01	-1.45816073e-04
1.29100000e+01	-9.13446045e-05
1.29200000e+01	-2.66638677e-05
1.29300000e+01	4.50959475e-05
1.29400000e+01	1.19994172e-04
1.29500000e+01	1.93487807e-04
1.29600000e+01	2.60698891e-04
1.29700000e+01	3.16725919e-04
1.29800000e+01	3.56979956e-04
1.29900000e+01	3.77523053e-04
1.30000000e+01	3.75384998e-04
1.30100000e+01	3.48834556e-04
1.30200000e+01	2.97583195e-04
1.30300000e+01	2.22902880e-04
1.30400000e+01	1.27644608e-04
1.30500000e+01	1.61507126e-05
1.30600000e+01	-1.05938861e-04
1.30700000e+01	-2.31978580e-04
1.30800000e+01	-3.54692608e-04
1.30900000e+01	-4.66611693e-04
1.31000000e+01	-5.60544689e-04
1.31100000e+01	-6.30054084e-04
1.31200000e+01	-6.69903311e-04
1.31300000e+01	-6.76444240e-04
1.31400000e+01	-6.47916126e-04
1.31500000e+01	-5.84632367e-04
1.31600000e+01	-4.89038280e-04
1.31700000e+01	-3.65631488e-04
1.31800000e+01	-2.20745655e-04
1.31900000e+01	-6.22077980e-05
1.32000000e+01	1.01111620e-04
1.32100000e+01	2.59828681e-04
1.32200000e+01	4.04622731e-04
1.32300000e+01	5.26822419e-04
1.32400000e+01	6.18962137e-04
1.32500000e+01	6.75271115e-04
1.32600000e+01	6.92061269e-04
1.32700000e+01	6.67986209e-04
1.32800000e+01	6.04152159e-04
1.32900000e+01	5.04071380e-04
1.33000000e+01	3.73459366e-04
1.33100000e+01	2.19887795e-04
1.33200000e+01	5.23152204e-05
1.33300000e+01	-1.19473876e-04
1.33400000e+01	-2.85484568e-04
1.33500000e+01	-4.36140393e-04
1.33600000e+01	-5.62883504e-04
1.33700000e+01	-6.58705704e-04
1.33800000e+01	-7.18574787e-04
1.33900000e+01	-7.39727819e-04
1.34000000e+01	-7.21812339e-04
1.34100000e+01	-6.66867055e-04
1.34200000e+01	-5.79144919e-04
1.34300000e+01	-4.64792442e-04
1.34400000e+01	-3.31409107e-04
1.34500000e+01	-1.87519004e-04
1.34600000e+01	-4.19926115e-05
1.34700000e+01	9.65402032e-05
1.34800000e+01	2.20244886e-04
1.34900000e+01	3.22566426e-04
1.35000000e+01	3.98610659e-04
1.35100000e+01	4.45398218e-04
1.35200000e+01	4.61976444e-04
1.35300000e+01	4.49385285e-04
1.35400000e+01	4.10484048e-04
1.35500000e+01	3.49656034e-04
1.35600000e+01	2.72416818e-04
1.35700000e+01	1.84958525e-04
1.35800000e+01	9.36664994e-05
1.35900000e+01	4.64589092e-06
1.36000000e+01	-7.67060841e-05
1.36100000e+01	-1.46050988e-04
1.36200000e+01	-2.00358784e-04
1.36300000e+01	-2.38040596e-04
1.36400000e+01	-2.58958705e-04
1.36500000e+01	-2.64317932e-04
1.36600000e+01	-2.56452053e-04
1.36700000e+01	-2.38527102e-04
1.36800000e+01	-2.14189689e-04
1.36900000e+01	-1.87192318e-04
1.37000000e+01	-1.61028800e-04
1.37100000e+01	-1.38611211e-04
1.37200000e+01	-1.22015611e-04
1.37300000e+01	-1.12317229e-04
1.37400000e+01	-1.09527702e-04
1.37500000e+01	-1.12637809e-04
1.37600000e+01	-1.19759887e-04
1.37700000e+01	-1.28355354e-04
1.37800000e+01	-1.35525423e-04
1.37900000e+01	-1.38337627e-04
1.38000000e+01	-1.34157748e-04
1.38100000e+01	-1.20956356e-04
1.38200000e+01	-9.75614058e-05
1.38300000e+01	-6.38331385e-05
1.38400000e+01	-2.07442968e-05
1.38500000e+01	2.96430204e-05
1.38600000e+01	8.43034914e-05
1.38700000e+01	1.39468262e-04
1.38800000e+01	1.90920479e-04
1.38900000e+01	2.34342149e-04
1.39000000e+01	2.65683085e-04
1.39100000e+01	2.81520421e-04
1.39200000e+01	2.79377613e-04
1.39300000e+01	2.57974901e-04
1.39400000e+01	2.17388653e-04
1.39500000e+01	1.59104472e-04
1.39600000e+01	8.59576283e-05
1.39700000e+01	1.96377283e-06
1.39800000e+01	-8.79479894e-05
1.39900000e+01	-1.78279375e-04
1.40000000e+01	-2.63357707e-04
1.40100000e+01	-3.37750008e-04
1.40200000e+01	-3.96663448e-04
1.40300000e+01	-4.36300094e-04
1.40400000e+01	-4.54137568e-04
1.40500000e+01	-4.49113143e-04
1.40600000e+01	-4.21696638e-04
1.40700000e+01	-3.73846542e-04
1.40800000e+01	-3.08853255e-04
1.40900000e+01	-2.31082534e-04
1.41000000e+01	-1.45640296e-04
1.41100000e+01	-5.79862018e-05
1.41200000e+01	2.64725144e-05
1.41300000e+01	1.02774177e-04
1.41400000e+01	1.66751312e-04
1.41500000e+01	2.15307339e-04
1.41600000e+01	2.46600150e-04
1.41700000e+01	2.60119369e-04
1.41800000e+01	2.56653219e-04
1.41900000e+01	2.38150240e-04
1.42000000e+01	2.07490001e-04
1.42100000e+01	1.68184530e-04
1.42200000e+01	1.24037882e-04
1.42300000e+01	7.87945876e-05
1.42400000e+01	3.58083383e-05
1.42500000e+01	-2.23983087e-06
1.42600000e+01	-3.35492379e-05
1.42700000e+01	-5.73153180e-05
1.42800000e+01	-7.37440027e-05
1.42900000e+01	-8.39644773e-05
1.43000000e+01	-8.98493401e-05
1.43100000e+01	-9.37596903e-05
1.43200000e+01	-9.82396683e-05
1.43300000e+01	-1.05689841e-04
1.43400000e+01	-1.18051118e-04
1.43500000e+01	-1.36530380e-04
1.43600000e+01	-1.61395684e-04
1.43700000e+01	-1.91863098e-04
1.43800000e+01	-2.26089249e-04
1.43900000e+01	-2.61274385e-04
1.44000000e+01	-2.93870748e-04
1.44100000e+01	-3.19881302e-04
1.44200000e+01	-3.35225197e-04
1.44300000e+01	-3.36139459e-04
1.44400000e+01	-3.19582003e-04
1.44500000e+01	-2.83599572e-04
1.44600000e+01	-2.27625761e-04
1.44700000e+01	-1.52678902e-04
1.44800000e+01	-6.14369055e-05
1.44900000e+01	4.18243350e-05
1.45000000e+01	1.51431454e-04
1.45100000e+01	2.60643980e-04
1.45200000e+01	3.62094367e-04
1.45300000e+01	4.48307637e-04
1.45400000e+01	5.12262828e-04
1.45500000e+01	5.47953526e-04
1.45600000e+01	5.50903111e-04
1.45700000e+01	5.18592182e-04
1.45800000e+01	4.50760938e-04
1.45900000e+01	3.49557702e-04
1.46000000e+01	2.19515677e-04
1.46100000e+01	6.73527134e-05
1.46200000e+01	-9.83977240e-05
1.46300000e+01	-2.67903014e-04
1.46400000e+01	-4.30662018e-04
1.46500000e+01	-5.76206993e-04
1.46600000e+01	-6.94827276e-04
1.46700000e+01	-7.78262251e-04
1.46800000e+01	-8.20312010e-04
1.46900000e+01	-8.17319011e-04
1.47000000e+01	-7.68482502e-04
1.47100000e+01	-6.75979035e-04
1.47200000e+01	-5.44876194e-04
1.47300000e+01	-3.82841660e-04
1.47400000e+01	-1.99664862e-04
1.47500000e+01	-6.62255187e-06
1.47600000e+01	1.84268390e-04
1.47700000e+01	3.61058715e-04
1.47800000e+01	5.12677778e-04
1.47900000e+01	6.29689463e-04
1.48000000e+01	7.04938206e-04
1.48100000e+01	7.34037831e-04
1.48200000e+01	7.15667066e-04
1.48300000e+01	6.51649572e-04
1.48400000e+01	5.46812056e-04
1.48500000e+01	4.08630394e-04
1.48600000e+01	2.46689361e-04
1.48700000e+01	7.19954661e-05
1.48800000e+01	-1.03806692e-04
1.48900000e+01	-2.69256874e-04
1.49000000e+01	-4.13879969e-04
1.49100000e+01	-5.28906253e-04
1.49200000e+01	-6.07858499e-04
1.49300000e+01	-6.46963480e-04
1.49400000e+01	-6.45358828e-04
1.49500000e+01	-6.05081824e-04
1.49600000e+01	-5.30843396e-04
1.49700000e+01	-4.29606904e-04
1.49800000e+01	-3.10006181e-04
1.49900000e+01	-1.81649357e-04
1.50000000e+01	-5.43634734e-05
1.50100000e+01	6.25609575e-05
1.50200000e+01	1.61066820e-04
1.50300000e+01	2.34915159e-04
1.50400000e+01	2.80113611e-04
1.50500000e+01	2.95157030e-04
1.50600000e+01	2.81064024e-04
1.50700000e+01	2.41209531e-04
1.50800000e+01	1.80969878e-04
1.50900000e+01	1.07211691e-04
1.51000000e+01	2.76683634e-05
1.51100000e+01	-4.97434995e-05
1.51200000e+01	-1.17610720e-04
1.51300000e+01	-1.69656546e-04
1.51400000e+01	-2.01268026e-04
1.51500000e+01	-2.09874790e-04
1.51600000e+01	-1.95148735e-04
1.51700000e+01	-1.59009042e-04
1.51800000e+01	-1.05433120e-04
1.51900000e+01	-4.00901983e-05
1.52000000e+01	3.01710775e-05
1.52100000e+01	9.79375289e-05
1.52200000e+01	1.55896823e-04
1.52300000e+01	1.97497119e-04
1.52400000e+01	2.17545164e-04
1.52500000e+01	2.12692038e-04
1.52600000e+01	1.81764942e-04
1.52700000e+01	1.25916096e-04
1.52800000e+01	4.85748610e-05
1.52900000e+01	-4.47945170e-05
1.53000000e+01	-1.47111061e-04
1.53100000e+01	-2.50237952e-04
1.53200000e+01	-3.45641029e-04
1.53300000e+01	-4.25091410e-04
1.53400000e+01	-4.81354762e-04
1.53500000e+01	-5.08810430e-04
1.53600000e+01	-5.03948916e-04
1.53700000e+01	-4.65705796e-04
1.53800000e+01	-3.95603100e-04
1.53900000e+01	-2.97684636e-04
1.54000000e+01	-1.78248293e-04
1.54100000e+01	-4.53948160e-05
1.54200000e+01	9.15725655e-05
1.54300000e+01	2.22851012e-04
1.54400000e+01	3.38888308e-04
1.54500000e+01	4.31121174e-04
1.54600000e+01	4.92642999e-04
1.54700000e+01	5.18747664e-04
1.54800000e+01	5.07305751e-04
1.54900000e+01	4.58942586e-04
1.55000000e+01	3.77003223e-04
1.55100000e+01	2.67306340e-04
1.55200000e+01	1.37705820e-04
1.55300000e+01	-2.50593224e-06
1.55400000e+01	-1.43306213e-04
1.55500000e+01	-2.74706172e-04
1.55600000e+01	-3.87510749e-04
1.55700000e+01	-4.74014573e-04
1.55800000e+01	-5.28579044e-04
1.55900000e+01	-5.48045299e-04
1.56000000e+01	-5.31950820e-04
1.56100000e+01	-4.82533131e-04
1.56200000e+01	-4.04521011e-04
1.56300000e+01	-3.04730659e-04
1.56400000e+01	-1.91499792e-04
1.56500000e+01	-7.40056392e-05
1.56600000e+01	3.84779918e-05
1.56700000e+01	1.37324539e-04
1.56800000e+01	2.15239424e-04
1.56900000e+01	2.66830549e-04
1.57000000e+01	2.89018750e-04
1.57100000e+01	2.81255397e-04
1.57200000e+01	2.45530073e-04
1.57300000e+01	1.86168360e-04
1.57400000e+01	1.09436896e-04
1.57500000e+01	2.29886659e-05
1.57600000e+01	-6.48053867e-05
1.57700000e+01	-1.45582945e-04
1.57800000e+01	-2.11714677e-04
1.57900000e+01	-2.56965997e-04
1.58000000e+01	-2.77040776e-04
1.58100000e+01	-2.69961120e-04
1.58200000e+01	-2.36250639e-04
1.58300000e+01	-1.78904748e-04
1.58400000e+01	-1.03149060e-04
1.58500000e+01	-1.60045520e-05
1.58600000e+01	7.43056939e-05
1.58700000e+01	1.59059886e-04
1.58800000e+01	2.29793222e-04
1.58900000e+01	2.79043126e-04
1.59000000e+01	3.01021483e-04
1.59100000e+01	2.92156651e-04
1.59200000e+01	2.51458151e-04
1.59300000e+01	1.80671009e-04
1.59400000e+01	8.42036225e-05
1.59500000e+01	-3.11684806e-05
1.59600000e+01	-1.56802219e-04
