# Supplementary material for: Observation of angular momentum transfer among crystal lattice modes
Source: Nat Phys. 2026 May 12;22(7):1100–6. doi: 10.1038/s41567-026-03274-8 (PMC13423836; doi:10.1038/s41567-026-03274-8)
Supplement: Supplementary file 14 — Source data for Extended Data Fig. 5a–m. [file 41567_2026_3274_MOESM14_ESM.zip › extended_fig5f_Eg_phonon_RHE-THz_probe45.txt]

Eg Q^R_alpha in Bi2Se3 after right-handed elliptical THz excitation at probe pulse 45 degrees
Time (ps)	Q^R (a.u.)
0.00000000e+00	-1.87865075e-04
1.00000000e-02	-3.03995911e-05
2.00000000e-02	1.38304780e-04
3.00000000e-02	3.06664871e-04
4.00000000e-02	4.62163169e-04
5.00000000e-02	5.92297343e-04
6.00000000e-02	6.85573959e-04
7.00000000e-02	7.32467777e-04
8.00000000e-02	7.26268537e-04
9.00000000e-02	6.63743862e-04
1.00000000e-01	5.45559553e-04
1.10000000e-01	3.76416104e-04
1.20000000e-01	1.64881550e-04
1.30000000e-01	-7.70759461e-05
1.40000000e-01	-3.34828816e-04
1.50000000e-01	-5.92055200e-04
1.60000000e-01	-8.31860953e-04
1.70000000e-01	-1.03797734e-03
1.80000000e-01	-1.19594552e-03
1.90000000e-01	-1.29419814e-03
2.00000000e-01	-1.32495409e-03
2.10000000e-01	-1.28485549e-03
2.20000000e-01	-1.17529394e-03
2.30000000e-01	-1.00239596e-03
2.40000000e-01	-7.76663011e-04
2.50000000e-01	-5.12287363e-04
2.60000000e-01	-2.26190413e-04
2.70000000e-01	6.31486282e-05
2.80000000e-01	3.36988710e-04
2.90000000e-01	5.77652225e-04
3.00000000e-01	7.69780916e-04
3.10000000e-01	9.01427944e-04
3.20000000e-01	9.64903211e-04
3.30000000e-01	9.57307065e-04
3.40000000e-01	8.80710729e-04
3.50000000e-01	7.41968496e-04
3.60000000e-01	5.52174774e-04
3.70000000e-01	3.25806422e-04
3.80000000e-01	7.96152149e-05
3.90000000e-01	-1.68645078e-04
4.00000000e-01	-4.01559347e-04
4.10000000e-01	-6.03356168e-04
4.20000000e-01	-7.61076167e-04
4.30000000e-01	-8.65512971e-04
4.40000000e-01	-9.11853419e-04
4.50000000e-01	-8.99967123e-04
4.60000000e-01	-8.34322895e-04
4.70000000e-01	-7.23539079e-04
4.80000000e-01	-5.79603947e-04
4.90000000e-01	-4.16828851e-04
5.00000000e-01	-2.50618540e-04
5.10000000e-01	-9.61582774e-05
5.20000000e-01	3.28753171e-05
5.30000000e-01	1.25473905e-04
5.40000000e-01	1.74231492e-04
5.50000000e-01	1.75974393e-04
5.60000000e-01	1.32032719e-04
5.70000000e-01	4.81277466e-05
5.80000000e-01	-6.61191615e-05
5.90000000e-01	-1.98019294e-04
6.00000000e-01	-3.32925515e-04
6.10000000e-01	-4.55528217e-04
6.20000000e-01	-5.51232308e-04
6.30000000e-01	-6.07500833e-04
6.40000000e-01	-6.15051526e-04
6.50000000e-01	-5.68802680e-04
6.60000000e-01	-4.68483357e-04
6.70000000e-01	-3.18848893e-04
6.80000000e-01	-1.29473918e-04
6.90000000e-01	8.58707930e-05
7.00000000e-01	3.10217040e-04
7.10000000e-01	5.24701188e-04
7.20000000e-01	7.10070673e-04
7.30000000e-01	8.48277206e-04
7.40000000e-01	9.24028965e-04
7.50000000e-01	9.26174236e-04
7.60000000e-01	8.48799431e-04
7.70000000e-01	6.91944531e-04
7.80000000e-01	4.61867315e-04
7.90000000e-01	1.70822202e-04
8.00000000e-01	-1.63642570e-04
8.10000000e-01	-5.19827275e-04
8.20000000e-01	-8.73384503e-04
8.30000000e-01	-1.19907600e-03
8.40000000e-01	-1.47265163e-03
8.50000000e-01	-1.67270713e-03
8.60000000e-01	-1.78237578e-03
8.70000000e-01	-1.79071912e-03
8.80000000e-01	-1.69370281e-03
8.90000000e-01	-1.49467358e-03
9.00000000e-01	-1.20429065e-03
9.10000000e-01	-8.39906668e-04
9.20000000e-01	-4.24435471e-04
9.30000000e-01	1.52152311e-05
9.40000000e-01	4.50033664e-04
9.50000000e-01	8.50976952e-04
9.60000000e-01	1.19107198e-03
9.70000000e-01	1.44738479e-03
9.80000000e-01	1.60270752e-03
9.90000000e-01	1.64683195e-03
1.00000000e+00	1.57730976e-03
1.01000000e+00	1.39963779e-03
1.02000000e+00	1.12685123e-03
1.03000000e+00	7.78552856e-04
1.04000000e+00	3.79450619e-04
1.05000000e+00	-4.24857605e-05
1.06000000e+00	-4.58108283e-04
1.07000000e+00	-8.39254170e-04
1.08000000e+00	-1.16082248e-03
1.09000000e+00	-1.40260337e-03
1.10000000e+00	-1.55071846e-03
1.11000000e+00	-1.59856128e-03
1.12000000e+00	-1.54716590e-03
1.13000000e+00	-1.40497705e-03
1.14000000e+00	-1.18704252e-03
1.15000000e+00	-9.13694439e-04
1.16000000e+00	-6.08827053e-04
1.17000000e+00	-2.97910746e-04
1.18000000e+00	-5.90330241e-06
1.19000000e+00	2.44772241e-04
1.20000000e+00	4.36019172e-04
1.21000000e+00	5.55482719e-04
1.22000000e+00	5.97474810e-04
1.23000000e+00	5.63332972e-04
1.24000000e+00	4.61184657e-04
1.25000000e+00	3.05137044e-04
1.26000000e+00	1.13959841e-04
1.27000000e+00	-9.06292231e-05
1.28000000e+00	-2.85933005e-04
1.29000000e+00	-4.50332528e-04
1.30000000e+00	-5.65259832e-04
1.31000000e+00	-6.16918059e-04
1.32000000e+00	-5.97600355e-04
1.33000000e+00	-5.06491089e-04
1.34000000e+00	-3.49874905e-04
1.35000000e+00	-1.40727599e-04
1.36000000e+00	1.02285886e-04
1.37000000e+00	3.56331264e-04
1.38000000e+00	5.96323139e-04
1.39000000e+00	7.97087252e-04
1.40000000e+00	9.35589448e-04
1.41000000e+00	9.93045481e-04
1.42000000e+00	9.56732214e-04
1.43000000e+00	8.21342099e-04
1.44000000e+00	5.89757370e-04
1.45000000e+00	2.73165602e-04
1.46000000e+00	-1.09509332e-04
1.47000000e+00	-5.32831527e-04
1.48000000e+00	-9.66649197e-04
1.49000000e+00	-1.37833127e-03
1.50000000e+00	-1.73527463e-03
1.51000000e+00	-2.00748700e-03
1.52000000e+00	-2.17004017e-03
1.53000000e+00	-2.20519496e-03
1.54000000e+00	-2.10402108e-03
1.55000000e+00	-1.86737247e-03
1.56000000e+00	-1.50612672e-03
1.57000000e+00	-1.04065434e-03
1.58000000e+00	-4.99543551e-04
1.59000000e+00	8.23341174e-05
1.60000000e+00	6.66279056e-04
1.61000000e+00	1.21255788e-03
1.62000000e+00	1.68332565e-03
1.63000000e+00	2.04545165e-03
1.64000000e+00	2.27302888e-03
1.65000000e+00	2.34936900e-03
1.66000000e+00	2.26832259e-03
1.67000000e+00	2.03481521e-03
1.68000000e+00	1.66455004e-03
1.69000000e+00	1.18289277e-03
1.70000000e+00	6.23018388e-04
1.71000000e+00	2.34583748e-05
1.72000000e+00	-5.74764887e-04
1.73000000e+00	-1.13119593e-03
1.74000000e+00	-1.60895871e-03
1.75000000e+00	-1.97748839e-03
1.76000000e+00	-2.21476754e-03
1.77000000e+00	-2.30889017e-03
1.78000000e+00	-2.25882926e-03
1.79000000e+00	-2.07434657e-03
1.80000000e+00	-1.77505168e-03
1.81000000e+00	-1.38868580e-03
1.82000000e+00	-9.48768369e-04
1.83000000e+00	-4.91797153e-04
1.84000000e+00	-5.42293788e-05
1.85000000e+00	3.30509309e-04
1.86000000e+00	6.34742209e-04
1.87000000e+00	8.38760359e-04
1.88000000e+00	9.32357487e-04
1.89000000e+00	9.15551047e-04
1.90000000e+00	7.98425832e-04
1.91000000e+00	6.00109158e-04
1.92000000e+00	3.46959292e-04
1.93000000e+00	7.01156201e-05
1.94000000e+00	-1.97385564e-04
1.95000000e+00	-4.23686525e-04
1.96000000e+00	-5.81112140e-04
1.97000000e+00	-6.48841862e-04
1.98000000e+00	-6.15012776e-04
1.99000000e+00	-4.78060894e-04
2.00000000e+00	-2.47168813e-04
2.01000000e+00	5.82390374e-05
2.02000000e+00	4.09932852e-04
2.03000000e+00	7.73145476e-04
2.04000000e+00	1.10949917e-03
2.05000000e+00	1.38035831e-03
2.06000000e+00	1.55033345e-03
2.07000000e+00	1.59064207e-03
2.08000000e+00	1.48203542e-03
2.09000000e+00	1.21702927e-03
2.10000000e+00	8.01226828e-04
2.11000000e+00	2.53591640e-04
2.12000000e+00	-3.94388583e-04
2.13000000e+00	-1.10061667e-03
2.14000000e+00	-1.81525873e-03
2.15000000e+00	-2.48437243e-03
2.16000000e+00	-3.05402069e-03
2.17000000e+00	-3.47455328e-03
2.18000000e+00	-3.70471629e-03
2.19000000e+00	-3.71525381e-03
2.20000000e+00	-3.49169790e-03
2.21000000e+00	-3.03610007e-03
2.22000000e+00	-2.36753601e-03
2.23000000e+00	-1.52130891e-03
2.24000000e+00	-5.46878838e-04
2.25000000e+00	4.95352452e-04
2.26000000e+00	1.53817795e-03
2.27000000e+00	2.51234202e-03
2.28000000e+00	3.35156076e-03
2.29000000e+00	3.99742166e-03
2.30000000e+00	4.40378060e-03
2.31000000e+00	4.54030720e-03
2.32000000e+00	4.39489085e-03
2.33000000e+00	3.97470548e-03
2.34000000e+00	3.30583401e-03
2.35000000e+00	2.43146614e-03
2.36000000e+00	1.40879634e-03
2.37000000e+00	3.04853118e-04
2.38000000e+00	-8.08421506e-04
2.39000000e+00	-1.85946129e-03
2.40000000e+00	-2.78231968e-03
2.41000000e+00	-3.52145489e-03
2.42000000e+00	-4.03567702e-03
2.43000000e+00	-4.30094318e-03
2.44000000e+00	-4.31177876e-03
2.45000000e+00	-4.08121366e-03
2.46000000e+00	-3.63924390e-03
2.47000000e+00	-3.02995026e-03
2.48000000e+00	-2.30751807e-03
2.49000000e+00	-1.53149431e-03
2.50000000e+00	-7.61684563e-04
2.51000000e+00	-5.31237619e-05
2.52000000e+00	5.48448342e-04
2.53000000e+00	1.01021741e-03
2.54000000e+00	1.31471480e-03
2.55000000e+00	1.46081491e-03
2.56000000e+00	1.46321868e-03
2.57000000e+00	1.35046465e-03
2.58000000e+00	1.16163940e-03
2.59000000e+00	9.42077447e-04
2.60000000e+00	7.38435747e-04
2.61000000e+00	5.93591377e-04
2.62000000e+00	5.41836175e-04
2.63000000e+00	6.04826643e-04
2.64000000e+00	7.88690771e-04
2.65000000e+00	1.08260004e-03
2.66000000e+00	1.45899143e-03
2.67000000e+00	1.87548061e-03
2.68000000e+00	2.27835618e-03
2.69000000e+00	2.60739700e-03
2.70000000e+00	2.80162617e-03
2.71000000e+00	2.80551408e-03
2.72000000e+00	2.57508283e-03
2.73000000e+00	2.08334849e-03
2.74000000e+00	1.32457120e-03
2.75000000e+00	3.16864210e-04
2.76000000e+00	-8.97163933e-04
2.77000000e+00	-2.25190297e-03
2.78000000e+00	-3.66236142e-03
2.79000000e+00	-5.02972039e-03
2.80000000e+00	-6.24845134e-03
2.81000000e+00	-7.21447661e-03
2.82000000e+00	-7.83373771e-03
2.83000000e+00	-8.03047181e-03
2.84000000e+00	-7.75448893e-03
2.85000000e+00	-6.98679373e-03
2.86000000e+00	-5.74300488e-03
2.87000000e+00	-4.07418467e-03
2.88000000e+00	-2.06489023e-03
2.89000000e+00	1.71519793e-04
2.90000000e+00	2.50006014e-03
2.91000000e+00	4.77329708e-03
2.92000000e+00	6.84186687e-03
2.93000000e+00	8.56553569e-03
2.94000000e+00	9.82392772e-03
2.95000000e+00	1.05260437e-02
2.96000000e+00	1.06177614e-02
2.97000000e+00	1.00866472e-02
2.98000000e+00	8.96361065e-03
2.99000000e+00	7.32117713e-03
3.00000000e+00	5.26843061e-03
3.01000000e+00	2.94295644e-03
3.02000000e+00	5.00376145e-04
3.03000000e+00	-1.89771373e-03
3.04000000e+00	-4.09642720e-03
3.05000000e+00	-5.95984499e-03
3.06000000e+00	-7.38179279e-03
3.07000000e+00	-8.29418725e-03
3.08000000e+00	-8.67217679e-03
3.09000000e+00	-8.53555709e-03
3.10000000e+00	-7.94625055e-03
3.11000000e+00	-7.00197702e-03
3.12000000e+00	-5.82658470e-03
3.13000000e+00	-4.55782385e-03
3.14000000e+00	-3.33360452e-03
3.15000000e+00	-2.27795757e-03
3.16000000e+00	-1.48799648e-03
3.17000000e+00	-1.02314476e-03
3.18000000e+00	-8.97746977e-04
3.19000000e+00	-1.07792792e-03
3.20000000e+00	-1.48322144e-03
3.21000000e+00	-1.99308186e-03
3.22000000e+00	-2.45795032e-03
3.23000000e+00	-2.71411139e-03
3.24000000e+00	-2.60118064e-03
3.25000000e+00	-1.98074798e-03
3.26000000e+00	-7.54497111e-04
3.27000000e+00	1.11994861e-03
3.28000000e+00	3.61712323e-03
3.29000000e+00	6.63719627e-03
3.30000000e+00	1.00058971e-02
3.31000000e+00	1.34814601e-02
3.32000000e+00	1.67685907e-02
3.33000000e+00	1.95388373e-02
3.34000000e+00	2.14561506e-02
3.35000000e+00	2.22058645e-02
3.36000000e+00	2.15249033e-02
3.37000000e+00	1.92307380e-02
3.38000000e+00	1.52465253e-02
3.39000000e+00	9.61997610e-03
3.40000000e+00	2.53383321e-03
3.41000000e+00	-5.69364290e-03
3.42000000e+00	-1.46190816e-02
3.43000000e+00	-2.36953915e-02
3.44000000e+00	-3.23033397e-02
3.45000000e+00	-3.97916505e-02
3.46000000e+00	-4.55231534e-02
3.47000000e+00	-4.89238476e-02
3.48000000e+00	-4.95312973e-02
3.49000000e+00	-4.70385683e-02
3.50000000e+00	-4.13300015e-02
3.51000000e+00	-3.25054952e-02
3.52000000e+00	-2.08906299e-02
3.53000000e+00	-7.03087853e-03
3.54000000e+00	8.33075491e-03
3.55000000e+00	2.42921096e-02
3.56000000e+00	3.98444493e-02
3.57000000e+00	5.39362672e-02
3.58000000e+00	6.55443101e-02
3.59000000e+00	7.37470446e-02
3.60000000e+00	7.77953365e-02
3.61000000e+00	7.71750285e-02
3.62000000e+00	7.16564119e-02
3.63000000e+00	6.13262917e-02
3.64000000e+00	4.65994004e-02
3.65000000e+00	2.82072662e-02
3.66000000e+00	7.16420104e-03
3.67000000e+00	-1.52882763e-02
3.68000000e+00	-3.77556312e-02
3.69000000e+00	-5.87786823e-02
3.70000000e+00	-7.69304885e-02
3.71000000e+00	-9.09152297e-02
3.72000000e+00	-9.96621443e-02
3.73000000e+00	-1.02407655e-01
3.74000000e+00	-9.87593980e-02
3.75000000e+00	-8.87369203e-02
3.76000000e+00	-7.27853052e-02
3.77000000e+00	-5.17597714e-02
3.78000000e+00	-2.68813172e-02
3.79000000e+00	3.34455671e-04
3.80000000e+00	2.81712118e-02
3.81000000e+00	5.48225700e-02
3.82000000e+00	7.85123500e-02
3.83000000e+00	9.76162212e-02
3.84000000e+00	1.10776257e-01
3.85000000e+00	1.17000164e-01
3.86000000e+00	1.15737824e-01
3.87000000e+00	1.06929190e-01
3.88000000e+00	9.10194807e-02
3.89000000e+00	6.89398127e-02
3.90000000e+00	4.20538304e-02
3.91000000e+00	1.20733099e-02
3.92000000e+00	-1.90520257e-02
3.93000000e+00	-4.92633076e-02
3.94000000e+00	-7.65312999e-02
3.95000000e+00	-9.89956444e-02
3.96000000e+00	-1.15094847e-01
3.97000000e+00	-1.23677753e-01
3.98000000e+00	-1.24088414e-01
3.99000000e+00	-1.16217977e-01
4.00000000e+00	-1.00519456e-01
4.01000000e+00	-7.79838124e-02
4.02000000e+00	-5.00784446e-02
4.03000000e+00	-1.86518879e-02
4.04000000e+00	1.41890717e-02
4.05000000e+00	4.62216234e-02
4.06000000e+00	7.52587959e-02
4.07000000e+00	9.93004613e-02
4.08000000e+00	1.16672923e-01
4.09000000e+00	1.26147221e-01
4.10000000e+00	1.27027676e-01
4.11000000e+00	1.19204226e-01
4.12000000e+00	1.03164547e-01
4.13000000e+00	7.99648041e-02
4.14000000e+00	5.11607083e-02
4.15000000e+00	1.87034011e-02
4.16000000e+00	-1.51928294e-02
4.17000000e+00	-4.82019716e-02
4.18000000e+00	-7.80464157e-02
4.19000000e+00	-1.02654675e-01
4.20000000e+00	-1.20305699e-01
4.21000000e+00	-1.29749646e-01
4.22000000e+00	-1.30296600e-01
4.23000000e+00	-1.21866885e-01
4.24000000e+00	-1.04999323e-01
4.25000000e+00	-8.08166768e-02
4.26000000e+00	-5.09505273e-02
4.27000000e+00	-1.74306504e-02
4.28000000e+00	1.74535256e-02
4.29000000e+00	5.13098573e-02
4.30000000e+00	8.18079777e-02
4.31000000e+00	1.06839961e-01
4.32000000e+00	1.24666023e-01
4.33000000e+00	1.34035147e-01
4.34000000e+00	1.34272255e-01
4.35000000e+00	1.25325864e-01
4.36000000e+00	1.07772889e-01
4.37000000e+00	8.27802512e-02
4.38000000e+00	5.20259080e-02
4.39000000e+00	1.75847475e-02
4.40000000e+00	-1.82127902e-02
4.41000000e+00	-5.29396320e-02
4.42000000e+00	-8.42375986e-02
4.43000000e+00	-1.09978169e-01
4.44000000e+00	-1.28407463e-01
4.45000000e+00	-1.38265536e-01
4.46000000e+00	-1.38871856e-01
4.47000000e+00	-1.30171204e-01
4.48000000e+00	-1.12736943e-01
4.49000000e+00	-8.77315495e-02
4.50000000e+00	-5.68272268e-02
4.51000000e+00	-2.20921266e-02
4.52000000e+00	1.41499514e-02
4.53000000e+00	4.94767520e-02
4.54000000e+00	8.15309057e-02
4.55000000e+00	1.08178313e-01
4.56000000e+00	1.27650865e-01
4.57000000e+00	1.38663912e-01
4.58000000e+00	1.40500676e-01
4.59000000e+00	1.33058077e-01
4.60000000e+00	1.16851108e-01
4.61000000e+00	9.29757151e-02
4.62000000e+00	6.30329319e-02
4.63000000e+00	2.90196395e-02
4.64000000e+00	-6.80648981e-03
4.65000000e+00	-4.20786138e-02
4.66000000e+00	-7.44786182e-02
4.67000000e+00	-1.01890671e-01
4.68000000e+00	-1.22540194e-01
4.69000000e+00	-1.35109088e-01
4.70000000e+00	-1.38819714e-01
4.71000000e+00	-1.33482327e-01
4.72000000e+00	-1.19503108e-01
4.73000000e+00	-9.78526499e-02
4.74000000e+00	-6.99973708e-02
4.75000000e+00	-3.77987695e-02
4.76000000e+00	-3.38754373e-03
4.77000000e+00	3.09788283e-02
4.78000000e+00	6.30654363e-02
4.79000000e+00	9.08062629e-02
4.80000000e+00	1.12437854e-01
4.81000000e+00	1.26611659e-01
4.82000000e+00	1.32477884e-01
4.83000000e+00	1.29735682e-01
4.84000000e+00	1.18646793e-01
4.85000000e+00	1.00012196e-01
4.86000000e+00	7.51137746e-02
4.87000000e+00	4.56252921e-02
4.88000000e+00	1.34989034e-02
4.89000000e+00	-1.91650263e-02
4.90000000e+00	-5.02560587e-02
4.91000000e+00	-7.77906390e-02
4.92000000e+00	-1.00038953e-01
4.93000000e+00	-1.15633562e-01
4.94000000e+00	-1.23653009e-01
4.95000000e+00	-1.23675333e-01
4.96000000e+00	-1.15798467e-01
4.97000000e+00	-1.00626716e-01
4.98000000e+00	-7.92246993e-02
4.99000000e+00	-5.30422841e-02
5.00000000e+00	-2.38158021e-02
5.01000000e+00	6.54765777e-03
5.02000000e+00	3.60951450e-02
5.03000000e+00	6.29537191e-02
5.04000000e+00	8.54491718e-02
5.05000000e+00	1.02210082e-01
5.06000000e+00	1.12250768e-01
5.07000000e+00	1.15028170e-01
5.08000000e+00	1.10469488e-01
5.09000000e+00	9.89693022e-02
5.10000000e+00	8.13569229e-02
5.11000000e+00	5.88365904e-02
5.12000000e+00	3.29048331e-02
5.13000000e+00	5.25068025e-03
5.14000000e+00	-2.23545999e-02
5.15000000e+00	-4.81710239e-02
5.16000000e+00	-7.05994038e-02
5.17000000e+00	-8.82799712e-02
5.18000000e+00	-1.00174069e-01
5.19000000e+00	-1.05624067e-01
5.20000000e+00	-1.04388130e-01
5.21000000e+00	-9.66481447e-02
5.22000000e+00	-8.29908129e-02
5.23000000e+00	-6.43636573e-02
5.24000000e+00	-4.20091884e-02
5.25000000e+00	-1.73818166e-02
5.26000000e+00	7.94692924e-03
5.27000000e+00	3.23886989e-02
5.28000000e+00	5.44377382e-02
5.29000000e+00	7.27632291e-02
5.30000000e+00	8.62889265e-02
5.31000000e+00	9.42553866e-02
5.32000000e+00	9.62612675e-02
5.33000000e+00	9.22815646e-02
5.34000000e+00	8.26621289e-02
5.35000000e+00	6.80913014e-02
5.36000000e+00	4.95509021e-02
5.37000000e+00	2.82500428e-02
5.38000000e+00	5.54621784e-03
5.39000000e+00	-1.71411817e-02
5.40000000e+00	-3.84194354e-02
5.41000000e+00	-5.70076375e-02
5.42000000e+00	-7.18132487e-02
5.43000000e+00	-8.19955322e-02
5.44000000e+00	-8.70122537e-02
5.45000000e+00	-8.66471393e-02
5.46000000e+00	-8.10168167e-02
5.47000000e+00	-7.05572523e-02
5.48000000e+00	-5.59909507e-02
5.49000000e+00	-3.82773305e-02
5.50000000e+00	-1.85496610e-02
5.51000000e+00	1.95730873e-03
5.52000000e+00	2.19844263e-02
5.53000000e+00	4.03251292e-02
5.54000000e+00	5.58976809e-02
5.55000000e+00	6.78083655e-02
5.56000000e+00	7.54020034e-02
5.57000000e+00	7.82969965e-02
5.58000000e+00	7.64031086e-02
5.59000000e+00	6.99212727e-02
5.60000000e+00	5.93258124e-02
5.61000000e+00	4.53305208e-02
5.62000000e+00	2.88409786e-02
5.63000000e+00	1.08962690e-02
5.64000000e+00	-7.39618259e-03
5.65000000e+00	-2.49285856e-02
5.66000000e+00	-4.06594368e-02
5.67000000e+00	-5.36748754e-02
5.68000000e+00	-6.32411703e-02
5.69000000e+00	-6.88453740e-02
5.70000000e+00	-7.02219487e-02
5.71000000e+00	-6.73640524e-02
5.72000000e+00	-6.05191166e-02
5.73000000e+00	-5.01692915e-02
5.74000000e+00	-3.69982218e-02
5.75000000e+00	-2.18464050e-02
5.76000000e+00	-5.65801278e-03
5.77000000e+00	1.05774897e-02
5.78000000e+00	2.58853506e-02
5.79000000e+00	3.93635607e-02
5.80000000e+00	5.02354894e-02
5.81000000e+00	5.78940952e-02
5.82000000e+00	6.19352363e-02
5.83000000e+00	6.21782979e-02
5.84000000e+00	5.86731384e-02
5.85000000e+00	5.16931814e-02
5.86000000e+00	4.17153067e-02
5.87000000e+00	2.93879625e-02
5.88000000e+00	1.54895894e-02
5.89000000e+00	8.79990366e-04
5.90000000e+00	-1.35523535e-02
5.91000000e+00	-2.69438247e-02
5.92000000e+00	-3.85068789e-02
5.93000000e+00	-4.75759177e-02
5.94000000e+00	-5.36451838e-02
5.95000000e+00	-5.63965518e-02
5.96000000e+00	-5.57157142e-02
5.97000000e+00	-5.16959744e-02
5.98000000e+00	-4.46296019e-02
5.99000000e+00	-3.49874406e-02
6.00000000e+00	-2.33881492e-02
6.01000000e+00	-1.05590472e-02
6.02000000e+00	2.70899042e-03
6.03000000e+00	1.56098224e-02
6.04000000e+00	2.73705984e-02
6.05000000e+00	3.72976839e-02
6.06000000e+00	4.48172491e-02
6.07000000e+00	4.95081653e-02
6.08000000e+00	5.11253384e-02
6.09000000e+00	4.96122014e-02
6.10000000e+00	4.51017447e-02
6.11000000e+00	3.79061587e-02
6.12000000e+00	2.84958364e-02
6.13000000e+00	1.74691148e-02
6.14000000e+00	5.51467129e-03
6.15000000e+00	-6.63108858e-03
6.16000000e+00	-1.82290390e-02
6.17000000e+00	-2.85820080e-02
6.18000000e+00	-3.70764342e-02
6.19000000e+00	-4.32185296e-02
6.20000000e+00	-4.66628258e-02
6.21000000e+00	-4.72314591e-02
6.22000000e+00	-4.49231222e-02
6.23000000e+00	-3.99112431e-02
6.24000000e+00	-3.25316048e-02
6.25000000e+00	-2.32602557e-02
6.26000000e+00	-1.26831394e-02
6.27000000e+00	-1.45936061e-03
6.28000000e+00	9.71962696e-03
6.29000000e+00	2.01723982e-02
6.30000000e+00	2.92689128e-02
6.31000000e+00	3.64683478e-02
6.32000000e+00	4.13511392e-02
6.33000000e+00	4.36433362e-02
6.34000000e+00	4.32318550e-02
6.35000000e+00	4.01697858e-02
6.36000000e+00	3.46715184e-02
6.37000000e+00	2.70980755e-02
6.38000000e+00	1.79336358e-02
6.39000000e+00	7.75475996e-03
6.40000000e+00	-2.80573572e-03
6.41000000e+00	-1.30980024e-02
6.42000000e+00	-2.24950514e-02
6.43000000e+00	-3.04308720e-02
6.44000000e+00	-3.64344553e-02
6.45000000e+00	-4.01576815e-02
6.46000000e+00	-4.13954170e-02
6.47000000e+00	-4.00966632e-02
6.48000000e+00	-3.63661571e-02
6.49000000e+00	-3.04564155e-02
6.50000000e+00	-2.27508017e-02
6.51000000e+00	-1.37387393e-02
6.52000000e+00	-3.98467060e-03
6.53000000e+00	5.90727432e-03
6.54000000e+00	1.53306859e-02
6.55000000e+00	2.37140430e-02
6.56000000e+00	3.05553605e-02
6.57000000e+00	3.54522128e-02
6.58000000e+00	3.81253380e-02
6.59000000e+00	3.84344382e-02
6.60000000e+00	3.63852887e-02
6.61000000e+00	3.21278105e-02
6.62000000e+00	2.59453252e-02
6.63000000e+00	1.82357461e-02
6.64000000e+00	9.48595314e-03
6.65000000e+00	2.41001196e-04
6.66000000e+00	-8.92988646e-03
6.67000000e+00	-1.74684149e-02
6.68000000e+00	-2.48612351e-02
6.69000000e+00	-3.06708074e-02
6.70000000e+00	-3.45612525e-02
6.71000000e+00	-3.63176657e-02
6.72000000e+00	-3.58577889e-02
6.73000000e+00	-3.32354202e-02
6.74000000e+00	-2.86354562e-02
6.75000000e+00	-2.23609786e-02
6.76000000e+00	-1.48132797e-02
6.77000000e+00	-6.46614312e-03
6.78000000e+00	2.16396718e-03
6.79000000e+00	1.05499310e-02
6.80000000e+00	1.81862176e-02
6.81000000e+00	2.46193781e-02
6.82000000e+00	2.94749436e-02
6.83000000e+00	3.24791370e-02
6.84000000e+00	3.34741450e-02
6.85000000e+00	3.24261111e-02
6.86000000e+00	2.94254683e-02
6.87000000e+00	2.46797034e-02
6.88000000e+00	1.84991077e-02
6.89000000e+00	1.12764873e-02
6.90000000e+00	3.46215966e-03
6.91000000e+00	-4.46416755e-03
6.92000000e+00	-1.20228790e-02
6.93000000e+00	-1.87634807e-02
6.94000000e+00	-2.42914192e-02
6.95000000e+00	-2.82910984e-02
6.96000000e+00	-3.05437582e-02
6.97000000e+00	-3.09392127e-02
6.98000000e+00	-2.94808383e-02
6.99000000e+00	-2.62836174e-02
7.00000000e+00	-2.15654734e-02
7.01000000e+00	-1.56325290e-02
7.02000000e+00	-8.85928143e-03
7.03000000e+00	-1.66497712e-03
7.04000000e+00	5.51232616e-03
7.05000000e+00	1.22424049e-02
7.06000000e+00	1.81286061e-02
7.07000000e+00	2.28311404e-02
7.08000000e+00	2.60865704e-02
7.09000000e+00	2.77223896e-02
7.10000000e+00	2.76658984e-02
7.11000000e+00	2.59469426e-02
7.12000000e+00	2.26944567e-02
7.13000000e+00	1.81271250e-02
7.14000000e+00	1.25388229e-02
7.15000000e+00	6.27979889e-03
7.16000000e+00	-2.65200780e-04
7.17000000e+00	-6.70050554e-03
7.18000000e+00	-1.26433523e-02
7.19000000e+00	-1.77465480e-02
7.20000000e+00	-2.17186295e-02
7.21000000e+00	-2.43403613e-02
7.22000000e+00	-2.54766484e-02
7.23000000e+00	-2.50832342e-02
7.24000000e+00	-2.32078704e-02
7.25000000e+00	-1.99859842e-02
7.26000000e+00	-1.56311926e-02
7.27000000e+00	-1.04213138e-02
7.28000000e+00	-4.68078246e-03
7.29000000e+00	1.23942591e-03
7.30000000e+00	6.98312844e-03
7.31000000e+00	1.22102378e-02
7.32000000e+00	1.66167703e-02
7.33000000e+00	1.99523915e-02
7.34000000e+00	2.20344970e-02
7.35000000e+00	2.27580482e-02
7.36000000e+00	2.21006435e-02
7.37000000e+00	2.01225998e-02
7.38000000e+00	1.69621150e-02
7.39000000e+00	1.28258717e-02
7.40000000e+00	7.97570964e-03
7.41000000e+00	2.71221432e-03
7.42000000e+00	-2.64375910e-03
7.43000000e+00	-7.77050097e-03
7.44000000e+00	-1.23646360e-02
7.45000000e+00	-1.61589501e-02
7.46000000e+00	-1.89378176e-02
7.47000000e+00	-2.05493440e-02
7.48000000e+00	-2.09135504e-02
7.49000000e+00	-2.00261651e-02
7.50000000e+00	-1.79578562e-02
7.51000000e+00	-1.48490094e-02
7.52000000e+00	-1.09004196e-02
7.53000000e+00	-6.36050124e-03
7.54000000e+00	-1.50982102e-03
7.55000000e+00	3.35609260e-03
7.56000000e+00	7.94461999e-03
7.57000000e+00	1.19835282e-02
7.58000000e+00	1.52370195e-02
7.59000000e+00	1.75194113e-02
7.60000000e+00	1.87056577e-02
7.61000000e+00	1.87381223e-02
7.62000000e+00	1.76292383e-02
7.63000000e+00	1.54599428e-02
7.64000000e+00	1.23740255e-02
7.65000000e+00	8.56877178e-03
7.66000000e+00	4.28250010e-03
7.67000000e+00	-2.20227892e-04
7.68000000e+00	-4.66481543e-03
7.69000000e+00	-8.78327043e-03
7.70000000e+00	-1.23302750e-02
7.71000000e+00	-1.50977259e-02
7.72000000e+00	-1.69268876e-02
7.73000000e+00	-1.77174501e-02
7.74000000e+00	-1.74329775e-02
7.75000000e+00	-1.61024521e-02
7.76000000e+00	-1.38178577e-02
7.77000000e+00	-1.07279843e-02
7.78000000e+00	-7.02886224e-03
7.79000000e+00	-2.95143254e-03
7.80000000e+00	1.25277665e-03
7.81000000e+00	5.32708537e-03
7.82000000e+00	9.02526552e-03
7.83000000e+00	1.21263679e-02
7.84000000e+00	1.44478821e-02
7.85000000e+00	1.58564454e-02
7.86000000e+00	1.62754752e-02
7.87000000e+00	1.56892852e-02
7.88000000e+00	1.41434682e-02
7.89000000e+00	1.17415523e-02
7.90000000e+00	8.63816627e-03
7.91000000e+00	5.02915822e-03
7.92000000e+00	1.13929473e-03
7.93000000e+00	-2.79169031e-03
7.94000000e+00	-6.52383422e-03
7.95000000e+00	-9.83156638e-03
7.96000000e+00	-1.25173215e-02
7.97000000e+00	-1.44233237e-02
7.98000000e+00	-1.54408376e-02
7.99000000e+00	-1.55163447e-02
8.00000000e+00	-1.46542927e-02
8.01000000e+00	-1.29162812e-02
8.02000000e+00	-1.04167640e-02
8.03000000e+00	-7.31556161e-03
8.04000000e+00	-3.80767049e-03
8.05000000e+00	-1.11016781e-04
8.06000000e+00	3.54707707e-03
8.07000000e+00	6.94387235e-03
8.08000000e+00	9.87478035e-03
8.09000000e+00	1.21656874e-02
8.10000000e+00	1.36832952e-02
8.11000000e+00	1.43428605e-02
8.12000000e+00	1.41128867e-02
8.13000000e+00	1.30165069e-02
8.14000000e+00	1.11295076e-02
8.15000000e+00	8.57514889e-03
8.16000000e+00	5.51612883e-03
8.17000000e+00	2.14421766e-03
8.18000000e+00	-1.33177983e-03
8.19000000e+00	-4.69897595e-03
8.20000000e+00	-7.75346119e-03
8.21000000e+00	-1.03126715e-02
8.22000000e+00	-1.22263100e-02
8.23000000e+00	-1.33851686e-02
8.24000000e+00	-1.37273316e-02
8.25000000e+00	-1.32414105e-02
8.26000000e+00	-1.19666454e-02
8.27000000e+00	-9.98990491e-03
8.28000000e+00	-7.43980465e-03
8.29000000e+00	-4.47834095e-03
8.30000000e+00	-1.29058407e-03
8.31000000e+00	1.92691247e-03
8.32000000e+00	4.97825889e-03
8.33000000e+00	7.68017987e-03
8.34000000e+00	9.87303838e-03
8.35000000e+00	1.14302686e-02
8.36000000e+00	1.22656609e-02
8.37000000e+00	1.23380805e-02
8.38000000e+00	1.16533663e-02
8.39000000e+00	1.02633328e-02
8.40000000e+00	8.26197524e-03
8.41000000e+00	5.77915192e-03
8.42000000e+00	2.97216549e-03
8.43000000e+00	1.57892011e-05
8.44000000e+00	-2.90862867e-03
8.45000000e+00	-5.62430226e-03
8.46000000e+00	-7.96970265e-03
8.47000000e+00	-9.80816262e-03
8.48000000e+00	-1.10358212e-02
8.49000000e+00	-1.15874481e-02
8.50000000e+00	-1.14398263e-02
8.51000000e+00	-1.06125222e-02
8.52000000e+00	-9.16604065e-03
8.53000000e+00	-7.19751540e-03
8.54000000e+00	-4.83423976e-03
8.55000000e+00	-2.22546430e-03
8.56000000e+00	4.67010146e-04
8.57000000e+00	3.07885230e-03
8.58000000e+00	5.45321372e-03
8.59000000e+00	7.45012680e-03
8.60000000e+00	8.95472639e-03
8.61000000e+00	9.88381518e-03
8.62000000e+00	1.01904016e-02
8.63000000e+00	9.86596825e-03
8.64000000e+00	8.94037103e-03
8.65000000e+00	7.47941421e-03
8.66000000e+00	5.58028669e-03
8.67000000e+00	3.36517141e-03
8.68000000e+00	9.73444457e-04
8.69000000e+00	-1.44704063e-03
8.70000000e+00	-3.74904175e-03
8.71000000e+00	-5.79483460e-03
8.72000000e+00	-7.46440180e-03
8.73000000e+00	-8.66242160e-03
8.74000000e+00	-9.32365388e-03
8.75000000e+00	-9.41642392e-03
8.76000000e+00	-8.94402401e-03
8.77000000e+00	-7.94398096e-03
8.78000000e+00	-6.48526668e-03
8.79000000e+00	-4.66365160e-03
8.80000000e+00	-2.59550872e-03
8.81000000e+00	-4.10464531e-04
8.82000000e+00	1.75664360e-03
8.83000000e+00	3.77400979e-03
8.84000000e+00	5.52080261e-03
8.85000000e+00	6.89433513e-03
8.86000000e+00	7.81604131e-03
8.87000000e+00	8.23591525e-03
8.88000000e+00	8.13516673e-03
8.89000000e+00	7.52695640e-03
8.90000000e+00	6.45519072e-03
8.91000000e+00	4.99147324e-03
8.92000000e+00	3.23041815e-03
8.93000000e+00	1.28362735e-03
8.94000000e+00	-7.27290691e-04
8.95000000e+00	-2.67822919e-03
8.96000000e+00	-4.45016008e-03
8.97000000e+00	-5.93632237e-03
8.98000000e+00	-7.04859216e-03
8.99000000e+00	-7.72265800e-03
9.00000000e+00	-7.92170051e-03
9.01000000e+00	-7.63836779e-03
9.02000000e+00	-6.89494251e-03
9.03000000e+00	-5.74170606e-03
9.04000000e+00	-4.25361403e-03
9.05000000e+00	-2.52549792e-03
9.06000000e+00	-6.66095573e-04
9.07000000e+00	1.20871875e-03
9.08000000e+00	2.98308747e-03
9.09000000e+00	4.54826858e-03
9.10000000e+00	5.80924867e-03
9.11000000e+00	6.69047045e-03
9.12000000e+00	7.14033102e-03
9.13000000e+00	7.13418393e-03
9.14000000e+00	6.67567020e-03
9.15000000e+00	5.79630632e-03
9.16000000e+00	4.55336402e-03
9.17000000e+00	3.02618049e-03
9.18000000e+00	1.31113368e-03
9.19000000e+00	-4.84402568e-04
9.20000000e+00	-2.24874680e-03
9.21000000e+00	-3.87282740e-03
9.22000000e+00	-5.25690210e-03
9.23000000e+00	-6.31666645e-03
9.24000000e+00	-6.98837699e-03
9.25000000e+00	-7.23267743e-03
9.26000000e+00	-7.03689698e-03
9.27000000e+00	-6.41568557e-03
9.28000000e+00	-5.40995400e-03
9.29000000e+00	-4.08419236e-03
9.30000000e+00	-2.52234040e-03
9.31000000e+00	-8.22472799e-04
9.32000000e+00	9.09364828e-04
9.33000000e+00	2.56578192e-03
9.34000000e+00	4.04471637e-03
9.35000000e+00	5.25573942e-03
9.36000000e+00	6.12560091e-03
9.37000000e+00	6.60267296e-03
9.38000000e+00	6.66002052e-03
9.39000000e+00	6.29691444e-03
9.40000000e+00	5.53870141e-03
9.41000000e+00	4.43504829e-03
9.42000000e+00	3.05668057e-03
9.43000000e+00	1.49082840e-03
9.44000000e+00	-1.64325919e-04
9.45000000e+00	-1.80584462e-03
9.46000000e+00	-3.33248192e-03
9.47000000e+00	-4.65097591e-03
9.48000000e+00	-5.68179102e-03
9.49000000e+00	-6.36395438e-03
9.50000000e+00	-6.65868913e-03
9.51000000e+00	-6.55162622e-03
9.52000000e+00	-6.05346718e-03
9.53000000e+00	-5.19906984e-03
9.54000000e+00	-4.04502852e-03
9.55000000e+00	-2.66591518e-03
9.56000000e+00	-1.14943126e-03
9.57000000e+00	4.09213554e-04
9.58000000e+00	1.91333288e-03
9.59000000e+00	3.27082079e-03
9.60000000e+00	4.39985176e-03
9.61000000e+00	5.23386719e-03
9.62000000e+00	5.72554172e-03
9.63000000e+00	5.84949026e-03
9.64000000e+00	5.60355980e-03
9.65000000e+00	5.00864164e-03
9.66000000e+00	4.10703464e-03
9.67000000e+00	2.95948203e-03
9.68000000e+00	1.64108726e-03
9.69000000e+00	2.36383008e-04
9.70000000e+00	-1.16612181e-03
9.71000000e+00	-2.47956347e-03
9.72000000e+00	-3.62415382e-03
9.73000000e+00	-4.53207728e-03
9.74000000e+00	-5.15155109e-03
9.75000000e+00	-5.44980360e-03
9.76000000e+00	-5.41479798e-03
9.77000000e+00	-5.05561188e-03
9.78000000e+00	-4.40147107e-03
9.79000000e+00	-3.49952132e-03
9.80000000e+00	-2.41150245e-03
9.81000000e+00	-1.20955626e-03
9.82000000e+00	2.85481937e-05
9.83000000e+00	1.22445585e-03
9.84000000e+00	2.30420565e-03
9.85000000e+00	3.20283123e-03
9.86000000e+00	3.86829443e-03
9.87000000e+00	4.26451186e-03
9.88000000e+00	4.37329811e-03
9.89000000e+00	4.19512210e-03
9.90000000e+00	3.74865202e-03
9.91000000e+00	3.06914327e-03
9.92000000e+00	2.20579731e-03
9.93000000e+00	1.21828395e-03
9.94000000e+00	1.72669501e-04
9.95000000e+00	-8.62972890e-04
9.96000000e+00	-1.82297977e-03
9.97000000e+00	-2.64825420e-03
9.98000000e+00	-3.28989935e-03
9.99000000e+00	-3.71210538e-03
1.00000000e+01	-3.89411969e-03
1.00100000e+01	-3.83119412e-03
1.00200000e+01	-3.53447229e-03
1.00300000e+01	-3.02984996e-03
1.00400000e+01	-2.35590792e-03
1.00500000e+01	-1.56107513e-03
1.00600000e+01	-7.00226349e-04
1.00700000e+01	1.69049439e-04
1.00800000e+01	9.90257830e-04
1.00900000e+01	1.71163439e-03
1.01000000e+01	2.28937374e-03
1.01100000e+01	2.69025225e-03
1.01200000e+01	2.89348916e-03
1.01300000e+01	2.89174520e-03
1.01400000e+01	2.69121725e-03
1.01500000e+01	2.31084777e-03
1.01600000e+01	1.78072574e-03
1.01700000e+01	1.13980658e-03
1.01800000e+01	4.33119789e-04
1.01900000e+01	-2.91338368e-04
1.02000000e+01	-9.85814499e-04
1.02100000e+01	-1.60589733e-03
1.02200000e+01	-2.11330720e-03
1.02300000e+01	-2.47820284e-03
1.02400000e+01	-2.68086953e-03
1.02500000e+01	-2.71269743e-03
1.02600000e+01	-2.57640818e-03
1.02700000e+01	-2.28553866e-03
1.02800000e+01	-1.86323901e-03
1.02900000e+01	-1.34048494e-03
1.03000000e+01	-7.53839576e-04
1.03100000e+01	-1.42924835e-04
1.03200000e+01	4.52224091e-04
1.03300000e+01	9.93745806e-04
1.03400000e+01	1.44831593e-03
1.03500000e+01	1.78914135e-03
1.03600000e+01	1.99746963e-03
1.03700000e+01	2.06353307e-03
1.03800000e+01	1.98688666e-03
1.03900000e+01	1.77613994e-03
1.04000000e+01	1.44812144e-03
1.04100000e+01	1.02655022e-03
1.04200000e+01	5.40317057e-04
1.04300000e+01	2.14995768e-05
1.04400000e+01	-4.96752709e-04
1.04500000e+01	-9.82324430e-04
1.04600000e+01	-1.40609873e-03
1.04700000e+01	-1.74366182e-03
1.04800000e+01	-1.97665093e-03
1.04900000e+01	-2.09367579e-03
1.05000000e+01	-2.09077356e-03
1.05100000e+01	-1.97138844e-03
1.05200000e+01	-1.74589742e-03
1.05300000e+01	-1.43073102e-03
1.05400000e+01	-1.04716086e-03
1.05500000e+01	-6.19843380e-04
1.05600000e+01	-1.75219566e-04
1.05700000e+01	2.60125364e-04
1.05800000e+01	6.61041059e-04
1.05900000e+01	1.00523776e-03
1.06000000e+01	1.27448055e-03
1.06100000e+01	1.45549222e-03
1.06200000e+01	1.54052578e-03
1.06300000e+01	1.52758953e-03
1.06400000e+01	1.42032928e-03
1.06500000e+01	1.22759255e-03
1.06600000e+01	9.62716551e-04
1.06700000e+01	6.42595722e-04
1.06800000e+01	2.86593722e-04
1.06900000e+01	-8.46301606e-05
1.07000000e+01	-4.50309820e-04
1.07100000e+01	-7.90709654e-04
1.07200000e+01	-1.08815093e-03
1.07300000e+01	-1.32787780e-03
1.07400000e+01	-1.49872563e-03
1.07500000e+01	-1.59356753e-03
1.07600000e+01	-1.60952835e-03
1.07700000e+01	-1.54796839e-03
1.07800000e+01	-1.41425068e-03
1.07900000e+01	-1.21731562e-03
1.08000000e+01	-9.69094887e-04
1.08100000e+01	-6.83801766e-04
1.08200000e+01	-3.77138774e-04
1.08300000e+01	-6.54643205e-05
1.08400000e+01	2.35040567e-04
1.08500000e+01	5.09167007e-04
1.08600000e+01	7.43399994e-04
1.08700000e+01	9.26537554e-04
1.08800000e+01	1.05018353e-03
1.08900000e+01	1.10909636e-03
1.09000000e+01	1.10138277e-03
1.09100000e+01	1.02853146e-03
1.09200000e+01	8.95288708e-04
1.09300000e+01	7.09383405e-04
1.09400000e+01	4.81115177e-04
1.09500000e+01	2.22824420e-04
1.09600000e+01	-5.17321602e-05
1.09700000e+01	-3.28072820e-04
1.09800000e+01	-5.91717985e-04
1.09900000e+01	-8.28920306e-04
1.10000000e+01	-1.02736346e-03
1.10100000e+01	-1.17679593e-03
1.10200000e+01	-1.26956781e-03
1.10300000e+01	-1.30104204e-03
1.10400000e+01	-1.26985644e-03
1.10500000e+01	-1.17801924e-03
1.10600000e+01	-1.03082877e-03
1.10700000e+01	-8.36616276e-04
1.10800000e+01	-6.06320645e-04
1.10900000e+01	-3.52912955e-04
1.11000000e+01	-9.06979128e-05
1.11100000e+01	1.65472640e-04
1.11200000e+01	4.01032560e-04
1.11300000e+01	6.02534492e-04
1.11400000e+01	7.58435274e-04
1.11500000e+01	8.59786520e-04
1.11600000e+01	9.00787097e-04
1.11700000e+01	8.79160793e-04
1.11800000e+01	7.96331774e-04
1.11900000e+01	6.57381739e-04
1.12000000e+01	4.70785647e-04
1.12100000e+01	2.47936485e-04
1.12200000e+01	2.48312427e-06
1.12300000e+01	-2.50482205e-04
1.12400000e+01	-4.95339598e-04
1.12500000e+01	-7.16905179e-04
1.12600000e+01	-9.01382975e-04
1.12700000e+01	-1.03724428e-03
1.12800000e+01	-1.11597685e-03
1.12900000e+01	-1.13265319e-03
1.13000000e+01	-1.08627791e-03
1.13100000e+01	-9.79887256e-04
1.13200000e+01	-8.20390037e-04
1.13300000e+01	-6.18155508e-04
1.13400000e+01	-3.86370942e-04
1.13500000e+01	-1.40207183e-04
1.13600000e+01	1.04155933e-04
1.13700000e+01	3.30582073e-04
1.13800000e+01	5.24040244e-04
1.13900000e+01	6.71605555e-04
1.14000000e+01	7.63331367e-04
1.14100000e+01	7.92932845e-04
1.14200000e+01	7.58233686e-04
1.14300000e+01	6.61343056e-04
1.14400000e+01	5.08547553e-04
1.14500000e+01	3.09922101e-04
1.14600000e+01	7.86828307e-05
1.14700000e+01	-1.69677188e-04
1.14800000e+01	-4.18413201e-04
1.14900000e+01	-6.50647221e-04
1.15000000e+01	-8.50504792e-04
1.15100000e+01	-1.00419312e-03
1.15200000e+01	-1.10094686e-03
1.15300000e+01	-1.13377623e-03
1.15400000e+01	-1.09996496e-03
1.15500000e+01	-1.00128242e-03
1.15600000e+01	-8.43893395e-04
1.15700000e+01	-6.37969669e-04
1.15800000e+01	-3.97027972e-04
1.15900000e+01	-1.37037745e-04
1.16000000e+01	1.24641804e-04
1.16100000e+01	3.70423904e-04
1.16200000e+01	5.83677118e-04
1.16300000e+01	7.49848647e-04
1.16400000e+01	8.57451569e-04
1.16500000e+01	8.98848622e-04
1.16600000e+01	8.70778929e-04
1.16700000e+01	7.74591498e-04
1.16800000e+01	6.16169337e-04
1.16900000e+01	4.05549107e-04
1.17000000e+01	1.56261956e-04
1.17100000e+01	-1.15559841e-04
1.17200000e+01	-3.92249984e-04
1.17300000e+01	-6.55776880e-04
1.17400000e+01	-8.88935184e-04
1.17500000e+01	-1.07648012e-03
1.17600000e+01	-1.20612870e-03
1.17700000e+01	-1.26936150e-03
1.17800000e+01	-1.26197216e-03
1.17900000e+01	-1.18432970e-03
1.18000000e+01	-1.04133766e-03
1.18100000e+01	-8.42095136e-04
1.18200000e+01	-5.99284546e-04
1.18300000e+01	-3.28328963e-04
1.18400000e+01	-4.63770770e-05
1.18500000e+01	2.28815448e-04
1.18600000e+01	4.80033254e-04
1.18700000e+01	6.91701292e-04
1.18800000e+01	8.50865823e-04
1.18900000e+01	9.47993594e-04
1.19000000e+01	9.77539421e-04
1.19100000e+01	9.38248561e-04
1.19200000e+01	8.33178378e-04
1.19300000e+01	6.69442668e-04
1.19400000e+01	4.57700250e-04
1.19500000e+01	2.11425888e-04
1.19600000e+01	-5.39848325e-05
1.19700000e+01	-3.22215229e-04
1.19800000e+01	-5.77064924e-04
1.19900000e+01	-8.03457073e-04
1.20000000e+01	-9.88351230e-04
1.20100000e+01	-1.12150545e-03
1.20200000e+01	-1.19604263e-03
1.20300000e+01	-1.20879006e-03
1.20400000e+01	-1.16037692e-03
1.20500000e+01	-1.05509066e-03
1.20600000e+01	-9.00508843e-04
1.20700000e+01	-7.06937186e-04
1.20800000e+01	-4.86696027e-04
1.20900000e+01	-2.53305870e-04
1.21000000e+01	-2.06273657e-05
1.21100000e+01	1.97988035e-04
1.21200000e+01	3.90483376e-04
1.21300000e+01	5.46770365e-04
1.21400000e+01	6.59254491e-04
1.21500000e+01	7.23184458e-04
1.21600000e+01	7.36811831e-04
1.21700000e+01	7.01359755e-04
1.21800000e+01	6.20811962e-04
1.21900000e+01	5.01544378e-04
1.22000000e+01	3.51830630e-04
1.22100000e+01	1.81259275e-04
1.22200000e+01	1.04153032e-07
1.22300000e+01	-1.81310059e-04
1.22400000e+01	-3.53207187e-04
1.22500000e+01	-5.06888649e-04
1.22600000e+01	-6.35163916e-04
1.22700000e+01	-7.32662255e-04
1.22800000e+01	-7.96014746e-04
1.22900000e+01	-8.23904791e-04
1.23000000e+01	-8.16994011e-04
1.23100000e+01	-7.77738036e-04
1.23200000e+01	-7.10112710e-04
1.23300000e+01	-6.19275394e-04
1.23400000e+01	-5.11188149e-04
1.23500000e+01	-3.92229665e-04
1.23600000e+01	-2.68820960e-04
1.23700000e+01	-1.47086496e-04
1.23800000e+01	-3.25676806e-05
1.23900000e+01	6.99996299e-05
1.24000000e+01	1.56837732e-04
1.24100000e+01	2.25209363e-04
1.24200000e+01	2.73434192e-04
1.24300000e+01	3.00848023e-04
1.24400000e+01	3.07716045e-04
1.24500000e+01	2.95113049e-04
1.24600000e+01	2.64783790e-04
1.24700000e+01	2.18995860e-04
1.24800000e+01	1.60395536e-04
1.24900000e+01	9.18746400e-05
1.25000000e+01	1.64534935e-05
1.25100000e+01	-6.28178142e-05
1.25200000e+01	-1.42940314e-04
1.25300000e+01	-2.21031792e-04
1.25400000e+01	-2.94381183e-04
1.25500000e+01	-3.60496348e-04
1.25600000e+01	-4.17149619e-04
1.25700000e+01	-4.62424535e-04
1.25800000e+01	-4.94765602e-04
1.25900000e+01	-5.13030960e-04
1.26000000e+01	-5.16545774e-04
1.26100000e+01	-5.05152239e-04
1.26200000e+01	-4.79250568e-04
1.26300000e+01	-4.39824458e-04
1.26400000e+01	-3.88444395e-04
1.26500000e+01	-3.27242924e-04
1.26600000e+01	-2.58857533e-04
1.26700000e+01	-1.86339169e-04
1.26800000e+01	-1.13027174e-04
1.26900000e+01	-4.23946343e-05
1.27000000e+01	2.21287569e-05
1.27100000e+01	7.73464055e-05
1.27200000e+01	1.20484935e-04
1.27300000e+01	1.49371249e-04
1.27400000e+01	1.62582783e-04
1.27500000e+01	1.59558102e-04
1.27600000e+01	1.40657043e-04
1.27700000e+01	1.07162787e-04
1.27800000e+01	6.12222027e-05
1.27900000e+01	5.72540266e-06
1.28000000e+01	-5.58697617e-05
1.28100000e+01	-1.19757946e-04
1.28200000e+01	-1.82036958e-04
1.28300000e+01	-2.38971391e-04
1.28400000e+01	-2.87250047e-04
1.28500000e+01	-3.24217579e-04
1.28600000e+01	-3.48062062e-04
1.28700000e+01	-3.57942903e-04
1.28800000e+01	-3.54047699e-04
1.28900000e+01	-3.37571815e-04
1.29000000e+01	-3.10620404e-04
1.29100000e+01	-2.76038746e-04
1.29200000e+01	-2.37182657e-04
1.29300000e+01	-1.97645907e-04
1.29400000e+01	-1.60965476e-04
1.29500000e+01	-1.30327906e-04
1.29600000e+01	-1.08300535e-04
1.29700000e+01	-9.66100431e-05
1.29800000e+01	-9.59875470e-05
1.29900000e+01	-1.06094545e-04
1.30000000e+01	-1.25537844e-04
1.30100000e+01	-1.51974536e-04
1.30200000e+01	-1.82300752e-04
1.30300000e+01	-2.12910861e-04
1.30400000e+01	-2.40007645e-04
1.30500000e+01	-2.59939195e-04
1.30600000e+01	-2.69535363e-04
1.30700000e+01	-2.66415820e-04
1.30800000e+01	-2.49243210e-04
1.30900000e+01	-2.17898550e-04
1.31000000e+01	-1.73561608e-04
1.31100000e+01	-1.18686159e-04
1.31200000e+01	-5.68681939e-05
1.31300000e+01	7.38628709e-06
1.31400000e+01	6.89790016e-05
1.31500000e+01	1.22600402e-04
1.31600000e+01	1.63146020e-04
1.31700000e+01	1.86136473e-04
1.31800000e+01	1.88108177e-04
1.31900000e+01	1.66943086e-04
1.32000000e+01	1.22109534e-04
1.32100000e+01	5.47923337e-05
1.32200000e+01	-3.21018434e-05
1.32300000e+01	-1.34068575e-04
1.32400000e+01	-2.45254340e-04
1.32500000e+01	-3.58815151e-04
1.32600000e+01	-4.67361922e-04
1.32700000e+01	-5.63462220e-04
1.32800000e+01	-6.40163089e-04
1.32900000e+01	-6.91497254e-04
1.33000000e+01	-7.12935408e-04
1.33100000e+01	-7.01750458e-04
1.33200000e+01	-6.57265396e-04
1.33300000e+01	-5.80964414e-04
1.33400000e+01	-4.76456449e-04
1.33500000e+01	-3.49290846e-04
1.33600000e+01	-2.06635435e-04
1.33700000e+01	-5.68373431e-05
1.33800000e+01	9.11045534e-05
1.33900000e+01	2.28120027e-04
1.34000000e+01	3.45661164e-04
1.34100000e+01	4.36268458e-04
1.34200000e+01	4.94070147e-04
1.34300000e+01	5.15180082e-04
1.34400000e+01	4.97966336e-04
1.34500000e+01	4.43171704e-04
1.34600000e+01	3.53877468e-04
1.34700000e+01	2.35312665e-04
1.34800000e+01	9.45217516e-05
1.34900000e+01	-6.00867297e-05
1.35000000e+01	-2.19279776e-04
1.35100000e+01	-3.73591231e-04
1.35200000e+01	-5.13924850e-04
1.35300000e+01	-6.32128695e-04
1.35400000e+01	-7.21502716e-04
1.35500000e+01	-7.77206293e-04
1.35600000e+01	-7.96539683e-04
1.35700000e+01	-7.79082183e-04
1.35800000e+01	-7.26679769e-04
1.35900000e+01	-6.43285290e-04
1.36000000e+01	-5.34664249e-04
1.36100000e+01	-4.07988105e-04
1.36200000e+01	-2.71344288e-04
1.36300000e+01	-1.33197252e-04
1.36400000e+01	-1.83756832e-06
1.36500000e+01	1.15143852e-04
1.36600000e+01	2.11321778e-04
1.36700000e+01	2.81813081e-04
1.36800000e+01	3.23540486e-04
1.36900000e+01	3.35368775e-04
1.37000000e+01	3.18107624e-04
1.37100000e+01	2.74384537e-04
1.37200000e+01	2.08400141e-04
1.37300000e+01	1.25585927e-04
1.37400000e+01	3.21906858e-05
1.37500000e+01	-6.51738043e-05
1.37600000e+01	-1.59995308e-04
1.37700000e+01	-2.46299615e-04
1.37800000e+01	-3.19035263e-04
1.37900000e+01	-3.74379352e-04
1.38000000e+01	-4.09945538e-04
1.38100000e+01	-4.24882699e-04
1.38200000e+01	-4.19860815e-04
1.38300000e+01	-3.96948721e-04
1.38400000e+01	-3.59395951e-04
1.38500000e+01	-3.11337431e-04
1.38600000e+01	-2.57444806e-04
1.38700000e+01	-2.02551379e-04
1.38800000e+01	-1.51278833e-04
1.38900000e+01	-1.07693036e-04
1.39000000e+01	-7.50133672e-05
1.39100000e+01	-5.53955048e-05
1.39200000e+01	-4.98016866e-05
1.39300000e+01	-5.79657001e-05
1.39400000e+01	-7.84527009e-05
1.39500000e+01	-1.08806957e-04
1.39600000e+01	-1.45774286e-04
1.39700000e+01	-1.85580723e-04
1.39800000e+01	-2.24245232e-04
1.39900000e+01	-2.57902230e-04
1.40000000e+01	-2.83109519e-04
1.40100000e+01	-2.97118834e-04
1.40200000e+01	-2.98089489e-04
1.40300000e+01	-2.85230243e-04
1.40400000e+01	-2.58860127e-04
1.40500000e+01	-2.20385192e-04
1.40600000e+01	-1.72194367e-04
1.40700000e+01	-1.17483535e-04
1.40800000e+01	-6.00219597e-05
1.40900000e+01	-3.87911552e-06
1.41000000e+01	4.68675848e-05
1.41100000e+01	8.84227827e-05
1.41200000e+01	1.17540219e-04
1.41300000e+01	1.31748370e-04
1.41400000e+01	1.29519711e-04
1.41500000e+01	1.10373099e-04
1.41600000e+01	7.49038753e-05
1.41700000e+01	2.47415663e-05
1.41800000e+01	-3.75598413e-05
1.41900000e+01	-1.08689516e-04
1.42000000e+01	-1.84792126e-04
1.42100000e+01	-2.61709211e-04
1.42200000e+01	-3.35232584e-04
1.42300000e+01	-4.01352815e-04
1.42400000e+01	-4.56487041e-04
1.42500000e+01	-4.97672675e-04
1.42600000e+01	-5.22716687e-04
1.42700000e+01	-5.30293788e-04
1.42800000e+01	-5.19990716e-04
1.42900000e+01	-4.92297615e-04
1.43000000e+01	-4.48550861e-04
1.43100000e+01	-3.90834490e-04
1.43200000e+01	-3.21849358e-04
1.43300000e+01	-2.44760261e-04
1.43400000e+01	-1.63031475e-04
1.43500000e+01	-8.02605858e-05
1.43600000e+01	-1.92048259e-08
1.43700000e+01	7.42925807e-05
1.43800000e+01	1.39573180e-04
1.43900000e+01	1.93125120e-04
1.44000000e+01	2.32738397e-04
1.44100000e+01	2.56752207e-04
1.44200000e+01	2.64096712e-04
1.44300000e+01	2.54317088e-04
1.44400000e+01	2.27582046e-04
1.44500000e+01	1.84678623e-04
1.44600000e+01	1.26994238e-04
1.44700000e+01	5.64860746e-05
1.44800000e+01	-2.43630319e-05
1.44900000e+01	-1.12603759e-04
1.45000000e+01	-2.04896372e-04
1.45100000e+01	-2.97605430e-04
1.45200000e+01	-3.86914131e-04
1.45300000e+01	-4.68958058e-04
1.45400000e+01	-5.39976374e-04
1.45500000e+01	-5.96476481e-04
1.45600000e+01	-6.35405986e-04
1.45700000e+01	-6.54323770e-04
1.45800000e+01	-6.51560230e-04
1.45900000e+01	-6.26355668e-04
1.46000000e+01	-5.78965464e-04
1.46100000e+01	-5.10721277e-04
1.46200000e+01	-4.24039130e-04
1.46300000e+01	-3.22367825e-04
1.46400000e+01	-2.10074575e-04
1.46500000e+01	-9.22688441e-05
1.46600000e+01	2.54301424e-05
1.46700000e+01	1.37172253e-04
1.46800000e+01	2.37187530e-04
1.46900000e+01	3.20111920e-04
1.47000000e+01	3.81307633e-04
1.47100000e+01	4.17157048e-04
1.47200000e+01	4.25309454e-04
1.47300000e+01	4.04861896e-04
1.47400000e+01	3.56458861e-04
1.47500000e+01	2.82300366e-04
1.47600000e+01	1.86053843e-04
1.47700000e+01	7.26716997e-05
1.47800000e+01	-5.18768749e-05
1.47900000e+01	-1.80944990e-04
1.48000000e+01	-3.07597592e-04
1.48100000e+01	-4.25026819e-04
1.48200000e+01	-5.26965924e-04
1.48300000e+01	-6.08073834e-04
1.48400000e+01	-6.64263759e-04
1.48500000e+01	-6.92952574e-04
1.48600000e+01	-6.93212876e-04
1.48700000e+01	-6.65816155e-04
1.48800000e+01	-6.13163185e-04
1.48900000e+01	-5.39105755e-04
1.49000000e+01	-4.48671804e-04
1.49100000e+01	-3.47713155e-04
1.49200000e+01	-2.42500917e-04
1.49300000e+01	-1.39297646e-04
1.49400000e+01	-4.39372822e-05
1.49500000e+01	3.85565272e-05
1.49600000e+01	1.04285891e-04
1.49700000e+01	1.50704976e-04
1.49800000e+01	1.76740964e-04
1.49900000e+01	1.82801533e-04
1.50000000e+01	1.70669512e-04
1.50100000e+01	1.43294156e-04
1.50200000e+01	1.04496673e-04
1.50300000e+01	5.86144181e-05
1.50400000e+01	1.01131908e-05
1.50500000e+01	-3.68003555e-05
1.50600000e+01	-7.85340316e-05
1.50700000e+01	-1.12403558e-04
1.50800000e+01	-1.36839487e-04
1.50900000e+01	-1.51490009e-04
1.51000000e+01	-1.57210665e-04
1.51100000e+01	-1.55941456e-04
1.51200000e+01	-1.50481455e-04
1.51300000e+01	-1.44179942e-04
1.51400000e+01	-1.40570595e-04
1.51500000e+01	-1.42980686e-04
1.51600000e+01	-1.54150109e-04
1.51700000e+01	-1.75895020e-04
1.51800000e+01	-2.08847945e-04
1.51900000e+01	-2.52300433e-04
1.52000000e+01	-3.04166289e-04
1.52100000e+01	-3.61073510e-04
1.52200000e+01	-4.18582222e-04
1.52300000e+01	-4.71514973e-04
1.52400000e+01	-5.14375548e-04
1.52500000e+01	-5.41823995e-04
1.52600000e+01	-5.49169488e-04
1.52700000e+01	-5.32839580e-04
1.52800000e+01	-4.90784699e-04
1.52900000e+01	-4.22780462e-04
1.53000000e+01	-3.30597350e-04
1.53100000e+01	-2.18017018e-04
1.53200000e+01	-9.06862991e-05
1.53300000e+01	4.41871092e-05
1.53400000e+01	1.78280210e-04
1.53500000e+01	3.02712357e-04
1.53600000e+01	4.08675651e-04
1.53700000e+01	4.88091413e-04
1.53800000e+01	5.34242315e-04
1.53900000e+01	5.42329851e-04
1.54000000e+01	5.09911083e-04
1.54100000e+01	4.37176540e-04
1.54200000e+01	3.27042513e-04
1.54300000e+01	1.85044634e-04
1.54400000e+01	1.90348740e-05
1.54500000e+01	-1.61300635e-04
1.54600000e+01	-3.45071090e-04
1.54700000e+01	-5.20913824e-04
1.54800000e+01	-6.77777428e-04
1.54900000e+01	-8.05697200e-04
1.55000000e+01	-8.96504403e-04
1.55100000e+01	-9.44414937e-04
1.55200000e+01	-9.46451426e-04
1.55300000e+01	-9.02664969e-04
1.55400000e+01	-8.16137840e-04
1.55500000e+01	-6.92765131e-04
1.55600000e+01	-5.40830472e-04
1.55700000e+01	-3.70407024e-04
1.55800000e+01	-1.92628741e-04
1.55900000e+01	-1.88872636e-05
1.56000000e+01	1.39984162e-04
1.56100000e+01	2.74477159e-04
1.56200000e+01	3.77066257e-04
1.56300000e+01	4.42708188e-04
1.56400000e+01	4.69144694e-04
1.56500000e+01	4.56986758e-04
1.56600000e+01	4.09575643e-04
1.56700000e+01	3.32634032e-04
1.56800000e+01	2.33737399e-04
1.56900000e+01	1.21650222e-04
1.57000000e+01	5.58240456e-06
1.57100000e+01	-1.05572372e-04
1.57200000e+01	-2.03953463e-04
1.57300000e+01	-2.83346260e-04
1.57400000e+01	-3.39641286e-04
1.57500000e+01	-3.71102267e-04
1.57600000e+01	-3.78422257e-04
1.57700000e+01	-3.64564797e-04
1.57800000e+01	-3.34405336e-04
1.57900000e+01	-2.94205194e-04
1.58000000e+01	-2.50964707e-04
1.58100000e+01	-2.11712747e-04
1.58200000e+01	-1.82795547e-04
1.58300000e+01	-1.69228213e-04
1.58400000e+01	-1.74167418e-04
1.58500000e+01	-1.98553790e-04
1.58600000e+01	-2.40958377e-04
1.58700000e+01	-2.97650305e-04
1.58800000e+01	-3.62883797e-04
1.58900000e+01	-4.29383690e-04
1.59000000e+01	-4.88991011e-04
1.59100000e+01	-5.33415558e-04
1.59200000e+01	-5.55032092e-04
1.59300000e+01	-5.47651468e-04
1.59400000e+01	-5.07198543e-04
1.59500000e+01	-4.32234828e-04
1.59600000e+01	-3.24275344e-04
