# Supplementary material for: Observation of angular momentum transfer among crystal lattice modes
Source: Nat Phys. 2026 May 12;22(7):1100–6. doi: 10.1038/s41567-026-03274-8 (PMC13423836; doi:10.1038/s41567-026-03274-8)
Supplement: Supplementary file 14 — Source data for Extended Data Fig. 5a–m. [file 41567_2026_3274_MOESM14_ESM.zip › extended_fig5f_TKE_RHE-THz_probe0.txt]

THz Kerr effect signal in Bi2Se3 after right-handed elliptical THz excitation at probe pulse 0 degrees
Time (ps)	THz Kerr signal (a.u.)
0.00000000e+00	1.00402468e-03
1.00000000e-02	1.00281684e-04
2.00000000e-02	-4.33376316e-04
3.00000000e-02	1.16617468e-03
4.00000000e-02	1.80370684e-04
5.00000000e-02	1.49762684e-04
6.00000000e-02	-3.75113316e-04
7.00000000e-02	-1.12435332e-03
8.00000000e-02	-5.21084316e-04
9.00000000e-02	1.14529684e-04
1.00000000e-01	-3.85660316e-04
1.10000000e-01	1.76799968e-03
1.20000000e-01	-8.68353158e-05
1.30000000e-01	-2.11167316e-04
1.40000000e-01	-7.63176316e-04
1.50000000e-01	-1.23679316e-04
1.60000000e-01	-5.94555316e-04
1.70000000e-01	-1.45346316e-04
1.80000000e-01	9.23546684e-04
1.90000000e-01	3.61681684e-04
2.00000000e-01	-4.58682316e-04
2.10000000e-01	5.92046842e-05
2.20000000e-01	-5.85464316e-04
2.30000000e-01	-4.90839316e-04
2.40000000e-01	2.63280684e-04
2.50000000e-01	7.71562684e-04
2.60000000e-01	-3.89064316e-04
2.70000000e-01	5.59051684e-04
2.80000000e-01	2.01404684e-04
2.90000000e-01	4.77611684e-04
3.00000000e-01	1.26874668e-03
3.10000000e-01	8.86579684e-04
3.20000000e-01	5.04168684e-04
3.30000000e-01	1.28610068e-03
3.40000000e-01	5.54767684e-04
3.50000000e-01	4.45495684e-04
3.60000000e-01	-3.66393316e-04
3.70000000e-01	8.88969684e-04
3.80000000e-01	7.60343684e-04
3.90000000e-01	1.23229684e-04
4.00000000e-01	-6.37892316e-04
4.10000000e-01	1.54009668e-03
4.20000000e-01	6.94795684e-04
4.30000000e-01	2.73821684e-04
4.40000000e-01	4.43541684e-04
4.50000000e-01	5.48670684e-04
4.60000000e-01	1.81282684e-04
4.70000000e-01	-3.09124316e-04
4.80000000e-01	1.13673368e-03
4.90000000e-01	-4.37800316e-04
5.00000000e-01	1.50914684e-04
5.10000000e-01	2.13433684e-04
5.20000000e-01	8.40803684e-04
5.30000000e-01	6.13519684e-04
5.40000000e-01	1.76876768e-03
5.50000000e-01	-1.04025432e-03
5.60000000e-01	5.00996842e-05
5.70000000e-01	6.15940684e-04
5.80000000e-01	1.10123968e-03
5.90000000e-01	1.11879268e-03
6.00000000e-01	-5.81702316e-04
6.10000000e-01	-6.90748316e-04
6.20000000e-01	1.09027168e-03
6.30000000e-01	-4.51424316e-04
6.40000000e-01	-4.82334316e-04
6.50000000e-01	-1.17972932e-03
6.60000000e-01	-1.78648316e-04
6.70000000e-01	6.99096842e-05
6.80000000e-01	-9.55747316e-04
6.90000000e-01	5.12025684e-04
7.00000000e-01	7.48840684e-04
7.10000000e-01	5.96426842e-05
7.20000000e-01	-1.35080032e-03
7.30000000e-01	2.58777684e-04
7.40000000e-01	-8.73428316e-04
7.50000000e-01	-4.60213316e-04
7.60000000e-01	1.56874684e-04
7.70000000e-01	-1.47633316e-04
7.80000000e-01	4.67780684e-04
7.90000000e-01	5.73952684e-04
8.00000000e-01	3.70080684e-04
8.10000000e-01	-5.86471316e-04
8.20000000e-01	-7.38494316e-04
8.30000000e-01	4.83772684e-04
8.40000000e-01	-2.38180316e-04
8.50000000e-01	-2.43929316e-04
8.60000000e-01	-1.52260316e-04
8.70000000e-01	4.40506842e-05
8.80000000e-01	8.36261684e-04
8.90000000e-01	3.25016684e-04
9.00000000e-01	2.81119684e-04
9.10000000e-01	2.73318684e-04
9.20000000e-01	4.49927684e-04
9.30000000e-01	1.14162684e-04
9.40000000e-01	1.20279768e-03
9.50000000e-01	9.40011684e-04
9.60000000e-01	3.55925684e-04
9.70000000e-01	-2.95941316e-04
9.80000000e-01	-1.07451532e-03
9.90000000e-01	-5.99817316e-04
1.00000000e+00	2.40921684e-04
1.01000000e+00	-8.93703158e-05
1.02000000e+00	-1.32084316e-04
1.03000000e+00	1.03660684e-04
1.04000000e+00	-4.12413316e-04
1.05000000e+00	-8.37693158e-05
1.06000000e+00	-4.07434316e-04
1.07000000e+00	7.76358684e-04
1.08000000e+00	8.32439684e-04
1.09000000e+00	6.66938684e-04
1.10000000e+00	-2.81102316e-04
1.11000000e+00	9.61512684e-04
1.12000000e+00	6.89253684e-04
1.13000000e+00	-4.60902316e-04
1.14000000e+00	1.69477684e-04
1.15000000e+00	-3.98590316e-04
1.16000000e+00	5.59815684e-04
1.17000000e+00	-4.62674316e-04
1.18000000e+00	-3.68044316e-04
1.19000000e+00	9.27214684e-04
1.20000000e+00	2.84381684e-04
1.21000000e+00	5.17576842e-05
1.22000000e+00	-3.83843316e-04
1.23000000e+00	6.60366842e-05
1.24000000e+00	3.09615684e-04
1.25000000e+00	3.62545684e-04
1.26000000e+00	7.09691684e-04
1.27000000e+00	1.37991968e-03
1.28000000e+00	1.63267468e-03
1.29000000e+00	6.09509684e-04
1.30000000e+00	5.94851684e-04
1.31000000e+00	-5.63959316e-04
1.32000000e+00	-8.16448316e-04
1.33000000e+00	9.60826842e-05
1.34000000e+00	-1.05350316e-04
1.35000000e+00	-1.56332316e-04
1.36000000e+00	8.04492684e-04
1.37000000e+00	4.76008684e-04
1.38000000e+00	-7.02463158e-05
1.39000000e+00	-3.25624316e-04
1.40000000e+00	-4.51350316e-04
1.41000000e+00	-4.28556316e-04
1.42000000e+00	-1.20553316e-04
1.43000000e+00	1.07662684e-04
1.44000000e+00	5.42971684e-04
1.45000000e+00	1.78474684e-04
1.46000000e+00	1.83886684e-04
1.47000000e+00	-3.48703158e-05
1.48000000e+00	-1.43870316e-04
1.49000000e+00	8.07315684e-04
1.50000000e+00	-3.29804316e-04
1.51000000e+00	-1.24789316e-04
1.52000000e+00	7.53475684e-04
1.53000000e+00	1.14856368e-03
1.54000000e+00	-8.14288316e-04
1.55000000e+00	-3.38757316e-04
1.56000000e+00	-1.01658932e-03
1.57000000e+00	2.74966842e-05
1.58000000e+00	-2.89973316e-04
1.59000000e+00	1.61355684e-04
1.60000000e+00	1.83241068e-03
1.61000000e+00	2.23866842e-05
1.62000000e+00	-5.24094316e-04
1.63000000e+00	2.18407684e-04
1.64000000e+00	1.58448068e-03
1.65000000e+00	1.17349868e-03
1.66000000e+00	6.38900684e-04
1.67000000e+00	-8.25483158e-05
1.68000000e+00	-1.08870316e-04
1.69000000e+00	-9.72597316e-04
1.70000000e+00	4.43373684e-04
1.71000000e+00	-2.66680316e-04
1.72000000e+00	4.16139684e-04
1.73000000e+00	1.81277684e-04
1.74000000e+00	2.03801684e-04
1.75000000e+00	1.25685768e-03
1.76000000e+00	7.15532684e-04
1.77000000e+00	-2.02733158e-05
1.78000000e+00	-1.54821316e-04
1.79000000e+00	8.11765684e-04
1.80000000e+00	-2.41156316e-04
1.81000000e+00	9.61272684e-04
1.82000000e+00	2.58057684e-04
1.83000000e+00	-1.45801032e-03
1.84000000e+00	-8.85430316e-04
1.85000000e+00	-1.01574832e-03
1.86000000e+00	-2.95462316e-04
1.87000000e+00	9.54806842e-05
1.88000000e+00	8.23437684e-04
1.89000000e+00	9.32975684e-04
1.90000000e+00	-7.52487316e-04
1.91000000e+00	-3.85800316e-04
1.92000000e+00	-1.71521316e-04
1.93000000e+00	-1.92255316e-04
1.94000000e+00	1.28810684e-04
1.95000000e+00	3.92004684e-04
1.96000000e+00	-2.68633316e-04
1.97000000e+00	1.71804668e-03
1.98000000e+00	-3.75889316e-04
1.99000000e+00	-3.29973316e-04
2.00000000e+00	-3.11182316e-04
2.01000000e+00	-7.14219316e-04
2.02000000e+00	-3.93887316e-04
2.03000000e+00	-7.46793316e-04
2.04000000e+00	5.59796842e-05
2.05000000e+00	-9.22731579e-06
2.06000000e+00	1.21749068e-03
2.07000000e+00	-2.85884316e-04
2.08000000e+00	1.49407684e-04
2.09000000e+00	7.42962684e-04
2.10000000e+00	1.05047268e-03
2.11000000e+00	3.21577684e-04
2.12000000e+00	-7.92504316e-04
2.13000000e+00	7.64551684e-04
2.14000000e+00	-7.86913158e-05
2.15000000e+00	-8.16415316e-04
2.16000000e+00	3.05720684e-04
2.17000000e+00	3.29360684e-04
2.18000000e+00	6.62089684e-04
2.19000000e+00	8.98326684e-04
2.20000000e+00	9.12357684e-04
2.21000000e+00	-4.44170316e-04
2.22000000e+00	7.22541684e-04
2.23000000e+00	-2.05634316e-04
2.24000000e+00	2.50410684e-04
2.25000000e+00	7.48156842e-05
2.26000000e+00	-1.37811316e-04
2.27000000e+00	-3.70078316e-04
2.28000000e+00	-2.19230316e-04
2.29000000e+00	-3.05843316e-04
2.30000000e+00	-5.32060316e-04
2.31000000e+00	-1.06704632e-03
2.32000000e+00	-1.36694332e-03
2.33000000e+00	-4.10857316e-04
2.34000000e+00	-2.28765316e-04
2.35000000e+00	-5.16214316e-04
2.36000000e+00	-2.04902732e-03
2.37000000e+00	-9.76076316e-04
2.38000000e+00	-4.30089316e-04
2.39000000e+00	-2.75333316e-04
2.40000000e+00	-1.96092316e-04
2.41000000e+00	-3.47953316e-04
2.42000000e+00	-9.93353316e-04
2.43000000e+00	-1.39758832e-03
2.44000000e+00	1.22621268e-03
2.45000000e+00	3.23903684e-04
2.46000000e+00	-4.49781316e-04
2.47000000e+00	9.50923684e-04
2.48000000e+00	4.23288684e-04
2.49000000e+00	-6.80287316e-04
2.50000000e+00	-4.82119316e-04
2.51000000e+00	-8.05243158e-05
2.52000000e+00	-6.84869316e-04
2.53000000e+00	-1.47538232e-03
2.54000000e+00	-1.85716632e-03
2.55000000e+00	-1.79829532e-03
2.56000000e+00	-1.89053132e-03
2.57000000e+00	-2.06179132e-03
2.58000000e+00	-3.07853132e-03
2.59000000e+00	-2.87182632e-03
2.60000000e+00	-2.25500032e-03
2.61000000e+00	-2.32690932e-03
2.62000000e+00	-2.61754032e-03
2.63000000e+00	-1.13591432e-03
2.64000000e+00	-1.49613332e-03
2.65000000e+00	-1.42005632e-03
2.66000000e+00	-9.36053316e-04
2.67000000e+00	-9.48828316e-04
2.68000000e+00	-1.18058732e-03
2.69000000e+00	-2.13351316e-04
2.70000000e+00	-4.99506316e-04
2.71000000e+00	-1.03949332e-03
2.72000000e+00	-1.10032932e-03
2.73000000e+00	-8.84780316e-04
2.74000000e+00	-8.07289316e-04
2.75000000e+00	-1.58740232e-03
2.76000000e+00	-2.64779532e-03
2.77000000e+00	-2.11463332e-03
2.78000000e+00	-2.17825532e-03
2.79000000e+00	-4.20468032e-03
2.80000000e+00	-3.58248832e-03
2.81000000e+00	-3.25626332e-03
2.82000000e+00	-2.87704632e-03
2.83000000e+00	-3.51089632e-03
2.84000000e+00	-4.57001732e-03
2.85000000e+00	-3.11171532e-03
2.86000000e+00	-3.10904432e-03
2.87000000e+00	-2.25457732e-03
2.88000000e+00	-1.93350832e-03
2.89000000e+00	-2.05489632e-03
2.90000000e+00	-1.72519232e-03
2.91000000e+00	-1.22733632e-03
2.92000000e+00	-8.86477316e-04
2.93000000e+00	-1.04761932e-03
2.94000000e+00	-1.13449232e-03
2.95000000e+00	-1.49377632e-03
2.96000000e+00	-9.89390316e-04
2.97000000e+00	-1.21800232e-03
2.98000000e+00	-2.01726832e-03
2.99000000e+00	-1.65794832e-03
3.00000000e+00	-1.55394832e-03
3.01000000e+00	-3.12869432e-03
3.02000000e+00	-2.95718132e-03
3.03000000e+00	-2.82674132e-03
3.04000000e+00	-2.38159232e-03
3.05000000e+00	-3.43993532e-03
3.06000000e+00	-2.23948032e-03
3.07000000e+00	-2.62802332e-03
3.08000000e+00	-2.94697232e-03
3.09000000e+00	-3.57526332e-03
3.10000000e+00	-1.94647632e-03
3.11000000e+00	-1.72293032e-03
3.12000000e+00	-1.77436732e-03
3.13000000e+00	-7.12931316e-04
3.14000000e+00	-6.83715316e-04
3.15000000e+00	-1.05339332e-03
3.16000000e+00	-1.68222332e-03
3.17000000e+00	-1.84001332e-03
3.18000000e+00	-2.50425832e-03
3.19000000e+00	-2.46658132e-03
3.20000000e+00	-2.13101632e-03
3.21000000e+00	-2.38592732e-03
3.22000000e+00	-3.07164832e-03
3.23000000e+00	-4.01998532e-03
3.24000000e+00	-5.30451032e-03
3.25000000e+00	-4.77521432e-03
3.26000000e+00	-4.44854032e-03
3.27000000e+00	-4.40353632e-03
3.28000000e+00	-3.26036932e-03
3.29000000e+00	-3.12995032e-03
3.30000000e+00	-1.98743232e-03
3.31000000e+00	-3.24611632e-03
3.32000000e+00	-1.80027632e-03
3.33000000e+00	1.22840684e-04
3.34000000e+00	1.56132568e-03
3.35000000e+00	2.12137658e-03
3.36000000e+00	3.04375662e-03
3.37000000e+00	5.25997168e-03
3.38000000e+00	6.64459368e-03
3.39000000e+00	8.35279168e-03
3.40000000e+00	6.18746068e-03
3.41000000e+00	6.39835268e-03
3.42000000e+00	2.34171608e-03
3.43000000e+00	9.58154684e-04
3.44000000e+00	-4.40967932e-03
3.45000000e+00	-8.51981532e-03
3.46000000e+00	-1.26135453e-02
3.47000000e+00	-1.85236553e-02
3.48000000e+00	-2.48160453e-02
3.49000000e+00	-3.00937053e-02
3.50000000e+00	-3.61631353e-02
3.51000000e+00	-4.31782553e-02
3.52000000e+00	-4.92048153e-02
3.53000000e+00	-5.35687953e-02
3.54000000e+00	-5.71227253e-02
3.55000000e+00	-5.90983753e-02
3.56000000e+00	-5.94784353e-02
3.57000000e+00	-5.80929153e-02
3.58000000e+00	-5.52543553e-02
3.59000000e+00	-4.98237453e-02
3.60000000e+00	-4.03118453e-02
3.61000000e+00	-3.14874853e-02
3.62000000e+00	-1.68716053e-02
3.63000000e+00	-5.08121232e-03
3.64000000e+00	8.74265068e-03
3.65000000e+00	1.89105347e-02
3.66000000e+00	2.92946347e-02
3.67000000e+00	3.87028947e-02
3.68000000e+00	4.58923547e-02
3.69000000e+00	4.86158247e-02
3.70000000e+00	4.61462547e-02
3.71000000e+00	3.64601147e-02
3.72000000e+00	2.53840547e-02
3.73000000e+00	1.33737447e-02
3.74000000e+00	-2.60366332e-03
3.75000000e+00	-2.39472253e-02
3.76000000e+00	-4.50018553e-02
3.77000000e+00	-6.62235953e-02
3.78000000e+00	-8.85463153e-02
3.79000000e+00	-1.04823455e-01
3.80000000e+00	-1.13242155e-01
3.81000000e+00	-1.16033255e-01
3.82000000e+00	-1.14308155e-01
3.83000000e+00	-1.06813655e-01
3.84000000e+00	-9.15679553e-02
3.85000000e+00	-7.11439853e-02
3.86000000e+00	-4.99173953e-02
3.87000000e+00	-2.67759553e-02
3.88000000e+00	4.15919368e-03
3.89000000e+00	2.62013247e-02
3.90000000e+00	4.26155947e-02
3.91000000e+00	5.84536547e-02
3.92000000e+00	6.49154047e-02
3.93000000e+00	6.62653147e-02
3.94000000e+00	5.91598847e-02
3.95000000e+00	4.47571647e-02
3.96000000e+00	2.70430747e-02
3.97000000e+00	2.19397228e-03
3.98000000e+00	-2.11905253e-02
3.99000000e+00	-4.16560053e-02
4.00000000e+00	-6.48288353e-02
4.01000000e+00	-8.03623053e-02
4.02000000e+00	-9.77625553e-02
4.03000000e+00	-1.06142555e-01
4.04000000e+00	-1.14509955e-01
4.05000000e+00	-1.11286755e-01
4.06000000e+00	-1.04773755e-01
4.07000000e+00	-9.06039053e-02
4.08000000e+00	-7.44704153e-02
4.09000000e+00	-5.17264053e-02
4.10000000e+00	-2.88225653e-02
4.11000000e+00	1.61073868e-03
4.12000000e+00	2.56801447e-02
4.13000000e+00	4.87823147e-02
4.14000000e+00	6.32472547e-02
4.15000000e+00	7.31242047e-02
4.16000000e+00	7.71227247e-02
4.17000000e+00	7.33182647e-02
4.18000000e+00	6.36710747e-02
4.19000000e+00	5.21751147e-02
4.20000000e+00	3.23768747e-02
4.21000000e+00	1.06261357e-02
4.22000000e+00	-2.24525953e-02
4.23000000e+00	-4.89934053e-02
4.24000000e+00	-7.75182353e-02
4.25000000e+00	-9.48088053e-02
4.26000000e+00	-1.10642255e-01
4.27000000e+00	-1.17275055e-01
4.28000000e+00	-1.20402555e-01
4.29000000e+00	-1.20992155e-01
4.30000000e+00	-1.09152955e-01
4.31000000e+00	-9.17684253e-02
4.32000000e+00	-6.86496553e-02
4.33000000e+00	-4.15584653e-02
4.34000000e+00	-1.40095653e-02
4.35000000e+00	9.95223268e-03
4.36000000e+00	2.89948947e-02
4.37000000e+00	4.93024947e-02
4.38000000e+00	6.47922747e-02
4.39000000e+00	7.84696147e-02
4.40000000e+00	8.06022347e-02
4.41000000e+00	7.50466847e-02
4.42000000e+00	6.71582147e-02
4.43000000e+00	4.73338747e-02
4.44000000e+00	2.91907047e-02
4.45000000e+00	1.06084697e-02
4.46000000e+00	-1.21396253e-02
4.47000000e+00	-2.97261953e-02
4.48000000e+00	-5.65125553e-02
4.49000000e+00	-8.00269853e-02
4.50000000e+00	-9.52135053e-02
4.51000000e+00	-1.08532955e-01
4.52000000e+00	-1.09683555e-01
4.53000000e+00	-1.04206455e-01
4.54000000e+00	-9.70047553e-02
4.55000000e+00	-8.50046853e-02
4.56000000e+00	-6.48575753e-02
4.57000000e+00	-4.54204153e-02
4.58000000e+00	-1.57360753e-02
4.59000000e+00	1.12363287e-02
4.60000000e+00	3.45443547e-02
4.61000000e+00	5.01966047e-02
4.62000000e+00	6.37517347e-02
4.63000000e+00	7.66773047e-02
4.64000000e+00	8.18912147e-02
4.65000000e+00	8.07441047e-02
4.66000000e+00	7.54893347e-02
4.67000000e+00	6.09197447e-02
4.68000000e+00	4.19512847e-02
4.69000000e+00	1.81070747e-02
4.70000000e+00	-6.50052332e-03
4.71000000e+00	-2.88405753e-02
4.72000000e+00	-4.83450853e-02
4.73000000e+00	-6.55297253e-02
4.74000000e+00	-7.95830353e-02
4.75000000e+00	-9.29780353e-02
4.76000000e+00	-1.00452355e-01
4.77000000e+00	-1.04796555e-01
4.78000000e+00	-9.60151153e-02
4.79000000e+00	-8.69429153e-02
4.80000000e+00	-7.24179653e-02
4.81000000e+00	-5.52940453e-02
4.82000000e+00	-3.63467353e-02
4.83000000e+00	-1.00530353e-02
4.84000000e+00	1.22432727e-02
4.85000000e+00	3.08246947e-02
4.86000000e+00	4.66935947e-02
4.87000000e+00	6.16395447e-02
4.88000000e+00	6.87672347e-02
4.89000000e+00	7.14411247e-02
4.90000000e+00	6.94105247e-02
4.91000000e+00	6.19773147e-02
4.92000000e+00	5.18761147e-02
4.93000000e+00	3.69802647e-02
4.94000000e+00	1.34533447e-02
4.95000000e+00	-8.08642532e-03
4.96000000e+00	-2.95321453e-02
4.97000000e+00	-4.55527453e-02
4.98000000e+00	-6.48943553e-02
4.99000000e+00	-7.85519253e-02
5.00000000e+00	-8.36283753e-02
5.01000000e+00	-8.65266853e-02
5.02000000e+00	-8.64527053e-02
5.03000000e+00	-7.89467353e-02
5.04000000e+00	-6.71679653e-02
5.05000000e+00	-5.48400153e-02
5.06000000e+00	-3.61499553e-02
5.07000000e+00	-2.13558553e-02
5.08000000e+00	-3.07960132e-03
5.09000000e+00	1.22862157e-02
5.10000000e+00	3.04549747e-02
5.11000000e+00	4.69547247e-02
5.12000000e+00	5.80247947e-02
5.13000000e+00	6.69370747e-02
5.14000000e+00	6.60488547e-02
5.15000000e+00	6.27583047e-02
5.16000000e+00	5.44205547e-02
5.17000000e+00	4.11468447e-02
5.18000000e+00	2.83101747e-02
5.19000000e+00	6.56300768e-03
5.20000000e+00	-1.25738553e-02
5.21000000e+00	-2.64194453e-02
5.22000000e+00	-4.32947153e-02
5.23000000e+00	-5.86028453e-02
5.24000000e+00	-7.17974853e-02
5.25000000e+00	-7.76081653e-02
5.26000000e+00	-7.88358453e-02
5.27000000e+00	-7.79857653e-02
5.28000000e+00	-7.56185953e-02
5.29000000e+00	-6.65514553e-02
5.30000000e+00	-5.30597953e-02
5.31000000e+00	-3.54761953e-02
5.32000000e+00	-1.70822053e-02
5.33000000e+00	1.41744968e-03
5.34000000e+00	1.30085007e-02
5.35000000e+00	2.59385847e-02
5.36000000e+00	3.91752847e-02
5.37000000e+00	4.76583647e-02
5.38000000e+00	5.45693947e-02
5.39000000e+00	5.62091747e-02
5.40000000e+00	5.57145647e-02
5.41000000e+00	4.94999347e-02
5.42000000e+00	3.79299247e-02
5.43000000e+00	2.76901747e-02
5.44000000e+00	1.34899847e-02
5.45000000e+00	4.22953068e-03
5.46000000e+00	-1.00492953e-02
5.47000000e+00	-2.53257453e-02
5.48000000e+00	-3.86245553e-02
5.49000000e+00	-4.94006453e-02
5.50000000e+00	-5.54308753e-02
5.51000000e+00	-5.90728053e-02
5.52000000e+00	-6.02994653e-02
5.53000000e+00	-5.73051453e-02
5.54000000e+00	-5.33132453e-02
5.55000000e+00	-4.37988353e-02
5.56000000e+00	-3.08236653e-02
5.57000000e+00	-1.69625653e-02
5.58000000e+00	-5.12223316e-04
5.59000000e+00	1.19521027e-02
5.60000000e+00	2.40831147e-02
5.61000000e+00	3.20957747e-02
5.62000000e+00	3.98731847e-02
5.63000000e+00	4.54577947e-02
5.64000000e+00	4.81074147e-02
5.65000000e+00	4.88394347e-02
5.66000000e+00	4.48441047e-02
5.67000000e+00	3.93252747e-02
5.68000000e+00	2.89614647e-02
5.69000000e+00	1.62456847e-02
5.70000000e+00	3.44278958e-03
5.71000000e+00	-8.53958532e-03
5.72000000e+00	-2.42154053e-02
5.73000000e+00	-3.10337453e-02
5.74000000e+00	-4.01722353e-02
5.75000000e+00	-4.58769453e-02
5.76000000e+00	-4.82367853e-02
5.77000000e+00	-4.97263453e-02
5.78000000e+00	-4.72412653e-02
5.79000000e+00	-4.12534353e-02
5.80000000e+00	-3.93913453e-02
5.81000000e+00	-3.06147553e-02
5.82000000e+00	-2.20758853e-02
5.83000000e+00	-8.70363532e-03
5.84000000e+00	-6.17197316e-04
5.85000000e+00	9.90258068e-03
5.86000000e+00	1.82456347e-02
5.87000000e+00	2.47786447e-02
5.88000000e+00	3.15006447e-02
5.89000000e+00	3.42966247e-02
5.90000000e+00	3.42246047e-02
5.91000000e+00	3.27788247e-02
5.92000000e+00	2.84970947e-02
5.93000000e+00	2.20357847e-02
5.94000000e+00	1.61189747e-02
5.95000000e+00	7.02236968e-03
5.96000000e+00	-4.89001332e-03
5.97000000e+00	-1.42550553e-02
5.98000000e+00	-2.30704753e-02
5.99000000e+00	-2.84620553e-02
6.00000000e+00	-3.29672853e-02
6.01000000e+00	-3.65720953e-02
6.02000000e+00	-3.93005653e-02
6.03000000e+00	-3.75507053e-02
6.04000000e+00	-3.36621653e-02
6.05000000e+00	-3.00397253e-02
6.06000000e+00	-2.47862353e-02
6.07000000e+00	-1.86214653e-02
6.08000000e+00	-1.00779553e-02
6.09000000e+00	-1.69548032e-03
6.10000000e+00	8.29579268e-03
6.11000000e+00	1.73075047e-02
6.12000000e+00	2.25656247e-02
6.13000000e+00	2.78607747e-02
6.14000000e+00	3.10427547e-02
6.15000000e+00	3.24706747e-02
6.16000000e+00	3.11232447e-02
6.17000000e+00	2.66885047e-02
6.18000000e+00	2.27905147e-02
6.19000000e+00	1.52841047e-02
6.20000000e+00	1.02357647e-02
6.21000000e+00	-1.34719732e-03
6.22000000e+00	-8.71026532e-03
6.23000000e+00	-1.72371453e-02
6.24000000e+00	-2.32538053e-02
6.25000000e+00	-2.92159353e-02
6.26000000e+00	-3.21793253e-02
6.27000000e+00	-3.45588553e-02
6.28000000e+00	-3.50458653e-02
6.29000000e+00	-3.42886053e-02
6.30000000e+00	-3.01092053e-02
6.31000000e+00	-2.50735253e-02
6.32000000e+00	-1.88982053e-02
6.33000000e+00	-1.05898453e-02
6.34000000e+00	-5.86241232e-03
6.35000000e+00	1.06249068e-03
6.36000000e+00	9.10743868e-03
6.37000000e+00	1.49669747e-02
6.38000000e+00	2.24053747e-02
6.39000000e+00	2.55588347e-02
6.40000000e+00	2.60196247e-02
6.41000000e+00	2.53763647e-02
6.42000000e+00	2.26599747e-02
6.43000000e+00	2.01610347e-02
6.44000000e+00	1.68418247e-02
6.45000000e+00	1.11212367e-02
6.46000000e+00	5.39087568e-03
6.47000000e+00	-1.56172832e-03
6.48000000e+00	-8.81907532e-03
6.49000000e+00	-1.58318453e-02
6.50000000e+00	-2.15097353e-02
6.51000000e+00	-2.67132653e-02
6.52000000e+00	-2.91659053e-02
6.53000000e+00	-3.06445653e-02
6.54000000e+00	-2.99219753e-02
6.55000000e+00	-2.83439353e-02
6.56000000e+00	-2.49729153e-02
6.57000000e+00	-1.87478553e-02
6.58000000e+00	-1.15714353e-02
6.59000000e+00	-5.09532032e-03
6.60000000e+00	1.85019268e-03
6.61000000e+00	6.50880468e-03
6.62000000e+00	1.26169677e-02
6.63000000e+00	1.69898847e-02
6.64000000e+00	1.98549547e-02
6.65000000e+00	2.13598447e-02
6.66000000e+00	2.27957047e-02
6.67000000e+00	2.11357047e-02
6.68000000e+00	1.96876947e-02
6.69000000e+00	1.39576747e-02
6.70000000e+00	1.10834837e-02
6.71000000e+00	4.22953468e-03
6.72000000e+00	-2.09903332e-03
6.73000000e+00	-7.46543532e-03
6.74000000e+00	-1.38846353e-02
6.75000000e+00	-2.09251053e-02
6.76000000e+00	-2.25915753e-02
6.77000000e+00	-2.58347553e-02
6.78000000e+00	-2.72265653e-02
6.79000000e+00	-2.42172553e-02
6.80000000e+00	-2.35161753e-02
6.81000000e+00	-2.09526653e-02
6.82000000e+00	-1.73358553e-02
6.83000000e+00	-1.19970853e-02
6.84000000e+00	-7.14031532e-03
6.85000000e+00	-1.18782132e-03
6.86000000e+00	3.47625838e-03
6.87000000e+00	9.43073368e-03
6.88000000e+00	1.36604047e-02
6.89000000e+00	1.51077247e-02
6.90000000e+00	1.88504747e-02
6.91000000e+00	1.96841947e-02
6.92000000e+00	2.03271747e-02
6.93000000e+00	1.75657647e-02
6.94000000e+00	1.43881547e-02
6.95000000e+00	9.62045968e-03
6.96000000e+00	7.43810868e-03
6.97000000e+00	1.97308368e-03
6.98000000e+00	-3.59488732e-03
6.99000000e+00	-8.07602532e-03
7.00000000e+00	-1.16112753e-02
7.01000000e+00	-1.49477653e-02
7.02000000e+00	-1.84699653e-02
7.03000000e+00	-2.10109453e-02
7.04000000e+00	-2.08953453e-02
7.05000000e+00	-2.06785853e-02
7.06000000e+00	-1.81872153e-02
7.07000000e+00	-1.83744453e-02
7.08000000e+00	-1.42644053e-02
7.09000000e+00	-9.59953532e-03
7.10000000e+00	-4.96348732e-03
7.11000000e+00	1.70586268e-03
7.12000000e+00	6.03271468e-03
7.13000000e+00	1.04607987e-02
7.14000000e+00	1.50846147e-02
7.15000000e+00	1.66836747e-02
7.16000000e+00	1.58928347e-02
7.17000000e+00	1.70799147e-02
7.18000000e+00	1.81298347e-02
7.19000000e+00	1.51203047e-02
7.20000000e+00	1.16918957e-02
7.21000000e+00	6.66825668e-03
7.22000000e+00	2.62738368e-03
7.23000000e+00	-3.35877932e-03
7.24000000e+00	-6.71230632e-03
7.25000000e+00	-8.58817532e-03
7.26000000e+00	-1.34263053e-02
7.27000000e+00	-1.45558753e-02
7.28000000e+00	-1.82699753e-02
7.29000000e+00	-1.87673953e-02
7.30000000e+00	-1.85952053e-02
7.31000000e+00	-1.51649753e-02
7.32000000e+00	-1.42286453e-02
7.33000000e+00	-1.01652653e-02
7.34000000e+00	-7.01418532e-03
7.35000000e+00	-4.86314432e-03
7.36000000e+00	3.23500684e-04
7.37000000e+00	4.35850568e-03
7.38000000e+00	8.14607568e-03
7.39000000e+00	1.10506457e-02
7.40000000e+00	1.42425147e-02
7.41000000e+00	1.38481247e-02
7.42000000e+00	1.34304647e-02
7.43000000e+00	1.27786377e-02
7.44000000e+00	1.18851457e-02
7.45000000e+00	1.13456777e-02
7.46000000e+00	7.07326868e-03
7.47000000e+00	4.83852768e-03
7.48000000e+00	4.05816842e-05
7.49000000e+00	-4.09865932e-03
7.50000000e+00	-8.08956532e-03
7.51000000e+00	-1.05623353e-02
7.52000000e+00	-1.26617853e-02
7.53000000e+00	-1.42077653e-02
7.54000000e+00	-1.46007953e-02
7.55000000e+00	-1.38252753e-02
7.56000000e+00	-1.44819453e-02
7.57000000e+00	-1.48876153e-02
7.58000000e+00	-1.10340953e-02
7.59000000e+00	-9.37923532e-03
7.60000000e+00	-5.64783532e-03
7.61000000e+00	-2.21440932e-03
7.62000000e+00	1.64706668e-03
7.63000000e+00	4.10393068e-03
7.64000000e+00	7.50588468e-03
7.65000000e+00	9.74336468e-03
7.66000000e+00	1.12043737e-02
7.67000000e+00	1.16349087e-02
7.68000000e+00	1.22519667e-02
7.69000000e+00	1.15835147e-02
7.70000000e+00	1.05508337e-02
7.71000000e+00	8.84376668e-03
7.72000000e+00	5.79795668e-03
7.73000000e+00	3.54290598e-03
7.74000000e+00	-9.71920316e-04
7.75000000e+00	-3.04497632e-03
7.76000000e+00	-5.86053932e-03
7.77000000e+00	-9.08148532e-03
7.78000000e+00	-9.56038532e-03
7.79000000e+00	-1.15473753e-02
7.80000000e+00	-1.26819853e-02
7.81000000e+00	-1.19696153e-02
7.82000000e+00	-1.18177253e-02
7.83000000e+00	-9.63035532e-03
7.84000000e+00	-7.09696532e-03
7.85000000e+00	-4.47772332e-03
7.86000000e+00	-1.28030632e-03
7.87000000e+00	3.86737684e-04
7.88000000e+00	4.36021968e-03
7.89000000e+00	6.30353568e-03
7.90000000e+00	7.24677668e-03
7.91000000e+00	1.02239847e-02
7.92000000e+00	1.08836317e-02
7.93000000e+00	1.08215397e-02
7.94000000e+00	1.08514347e-02
7.95000000e+00	1.03592317e-02
7.96000000e+00	7.20290968e-03
7.97000000e+00	6.42889368e-03
7.98000000e+00	2.76175608e-03
7.99000000e+00	4.19952684e-04
8.00000000e+00	-1.97736732e-03
8.01000000e+00	-5.81166832e-03
8.02000000e+00	-6.83290632e-03
8.03000000e+00	-8.41393532e-03
8.04000000e+00	-1.06418953e-02
8.05000000e+00	-1.07268553e-02
8.06000000e+00	-1.01499353e-02
8.07000000e+00	-1.00598053e-02
8.08000000e+00	-7.82105532e-03
8.09000000e+00	-7.99098532e-03
8.10000000e+00	-5.66809632e-03
8.11000000e+00	-2.07905732e-03
8.12000000e+00	5.22535684e-04
8.13000000e+00	3.23895898e-03
8.14000000e+00	4.66031868e-03
8.15000000e+00	7.82071868e-03
8.16000000e+00	8.41069468e-03
8.17000000e+00	9.68818568e-03
8.18000000e+00	1.02902807e-02
8.19000000e+00	9.75783068e-03
8.20000000e+00	9.37435568e-03
8.21000000e+00	7.95645268e-03
8.22000000e+00	5.36455268e-03
8.23000000e+00	3.13203687e-03
8.24000000e+00	1.47143868e-03
8.25000000e+00	1.98616684e-04
8.26000000e+00	-9.76091316e-04
8.27000000e+00	-2.38266132e-03
8.28000000e+00	-6.37120432e-03
8.29000000e+00	-7.28657532e-03
8.30000000e+00	-8.37625532e-03
8.31000000e+00	-8.45037532e-03
8.32000000e+00	-8.31845532e-03
8.33000000e+00	-6.49223732e-03
8.34000000e+00	-5.21584532e-03
8.35000000e+00	-4.82776632e-03
8.36000000e+00	-3.65938632e-03
8.37000000e+00	-5.42201316e-04
8.38000000e+00	3.85097684e-04
8.39000000e+00	3.93398028e-03
8.40000000e+00	5.44527868e-03
8.41000000e+00	5.93059368e-03
8.42000000e+00	8.00056168e-03
8.43000000e+00	7.43591168e-03
8.44000000e+00	8.10511068e-03
8.45000000e+00	8.33391268e-03
8.46000000e+00	5.22076168e-03
8.47000000e+00	4.12203868e-03
8.48000000e+00	4.22881368e-03
8.49000000e+00	1.67489368e-03
8.50000000e+00	1.56461968e-03
8.51000000e+00	-7.66426316e-04
8.52000000e+00	-3.75435532e-03
8.53000000e+00	-6.01177032e-03
8.54000000e+00	-6.14019532e-03
8.55000000e+00	-6.54527732e-03
8.56000000e+00	-8.46209532e-03
8.57000000e+00	-7.58099532e-03
8.58000000e+00	-7.21140532e-03
8.59000000e+00	-6.24940632e-03
8.60000000e+00	-3.80318332e-03
8.61000000e+00	-2.91651132e-03
8.62000000e+00	-1.94680232e-03
8.63000000e+00	2.29134684e-04
8.64000000e+00	2.24401168e-03
8.65000000e+00	3.18245898e-03
8.66000000e+00	4.30508168e-03
8.67000000e+00	6.04582568e-03
8.68000000e+00	7.20088168e-03
8.69000000e+00	7.55431268e-03
8.70000000e+00	7.26548268e-03
8.71000000e+00	6.70993668e-03
8.72000000e+00	5.62695968e-03
8.73000000e+00	4.64247168e-03
8.74000000e+00	4.00164518e-03
8.75000000e+00	1.91632368e-03
8.76000000e+00	-3.85689316e-04
8.77000000e+00	-2.12659316e-04
8.78000000e+00	-2.37900732e-03
8.79000000e+00	-3.67230532e-03
8.80000000e+00	-3.24944832e-03
8.81000000e+00	-2.95141232e-03
8.82000000e+00	-3.46529932e-03
8.83000000e+00	-2.97671432e-03
8.84000000e+00	-2.34165532e-03
8.85000000e+00	-2.32605032e-03
8.86000000e+00	-9.82900316e-04
8.87000000e+00	5.96327684e-04
8.88000000e+00	2.40265048e-03
8.89000000e+00	3.43740118e-03
8.90000000e+00	5.37265968e-03
8.91000000e+00	6.92883568e-03
8.92000000e+00	7.52271068e-03
8.93000000e+00	8.95028768e-03
8.94000000e+00	9.33063968e-03
8.95000000e+00	8.72116168e-03
8.96000000e+00	7.73065068e-03
8.97000000e+00	7.54299668e-03
8.98000000e+00	6.70705868e-03
8.99000000e+00	5.37645468e-03
9.00000000e+00	4.57118768e-03
9.01000000e+00	1.92392268e-03
9.02000000e+00	1.14741068e-03
9.03000000e+00	-5.00193316e-04
9.04000000e+00	-7.66204316e-04
9.05000000e+00	-1.47111032e-03
9.06000000e+00	-2.50458432e-03
9.07000000e+00	-1.84739332e-03
9.08000000e+00	-2.85043932e-03
9.09000000e+00	-2.58201632e-03
9.10000000e+00	-9.11545316e-04
9.11000000e+00	-5.48304316e-04
9.12000000e+00	3.16976684e-04
9.13000000e+00	2.15131408e-03
9.14000000e+00	3.73325748e-03
9.15000000e+00	5.32058668e-03
9.16000000e+00	6.79979768e-03
9.17000000e+00	6.58669268e-03
9.18000000e+00	6.62682768e-03
9.19000000e+00	6.90667368e-03
9.20000000e+00	6.75895968e-03
9.21000000e+00	5.68556068e-03
9.22000000e+00	4.92101068e-03
9.23000000e+00	4.68283068e-03
9.24000000e+00	3.17817988e-03
9.25000000e+00	2.64981168e-03
9.26000000e+00	1.34182684e-04
9.27000000e+00	-8.96422316e-04
9.28000000e+00	-1.92887732e-03
9.29000000e+00	-3.43844132e-03
9.30000000e+00	-3.87550232e-03
9.31000000e+00	-4.07470032e-03
9.32000000e+00	-4.42728232e-03
9.33000000e+00	-5.30797632e-03
9.34000000e+00	-4.01339232e-03
9.35000000e+00	-2.84233032e-03
9.36000000e+00	-1.94995032e-03
9.37000000e+00	-1.13936332e-03
9.38000000e+00	8.67528684e-04
9.39000000e+00	2.63437798e-03
9.40000000e+00	3.15216696e-03
9.41000000e+00	3.71066858e-03
9.42000000e+00	5.07989468e-03
9.43000000e+00	5.93417868e-03
9.44000000e+00	5.52305668e-03
9.45000000e+00	6.77716968e-03
9.46000000e+00	5.72572268e-03
9.47000000e+00	5.01819168e-03
9.48000000e+00	4.50642868e-03
9.49000000e+00	3.07604371e-03
9.50000000e+00	2.49696118e-03
9.51000000e+00	1.36151368e-03
9.52000000e+00	1.39195268e-03
9.53000000e+00	-1.91953158e-05
9.54000000e+00	-4.95982316e-04
9.55000000e+00	-7.47209316e-04
9.56000000e+00	-1.10221932e-03
9.57000000e+00	-2.89677132e-03
9.58000000e+00	-2.86186732e-03
9.59000000e+00	-2.16172032e-03
9.60000000e+00	-1.23204832e-03
9.61000000e+00	-1.66056316e-04
9.62000000e+00	3.15707684e-04
9.63000000e+00	2.16738308e-03
9.64000000e+00	2.92964018e-03
9.65000000e+00	2.83220248e-03
9.66000000e+00	4.70730368e-03
9.67000000e+00	4.88325168e-03
9.68000000e+00	6.95435768e-03
9.69000000e+00	7.82847868e-03
9.70000000e+00	5.73413768e-03
9.71000000e+00	5.74471768e-03
9.72000000e+00	5.28925668e-03
9.73000000e+00	2.88156878e-03
9.74000000e+00	2.79770658e-03
9.75000000e+00	2.48406158e-03
9.76000000e+00	1.50950268e-03
9.77000000e+00	6.74553684e-04
9.78000000e+00	6.58142684e-04
9.79000000e+00	4.01355684e-04
9.80000000e+00	-1.10489232e-03
9.81000000e+00	-1.56519832e-03
9.82000000e+00	-4.10159316e-04
9.83000000e+00	-7.54053316e-04
9.84000000e+00	-1.00619432e-03
9.85000000e+00	-9.00654316e-04
9.86000000e+00	1.25577684e-04
9.87000000e+00	5.80197684e-04
9.88000000e+00	5.27630684e-04
9.89000000e+00	1.12479968e-03
9.90000000e+00	2.02499368e-03
9.91000000e+00	4.02517288e-03
9.92000000e+00	2.97718026e-03
9.93000000e+00	3.26193408e-03
9.94000000e+00	4.13543368e-03
9.95000000e+00	4.03316478e-03
9.96000000e+00	4.61608168e-03
9.97000000e+00	3.31723918e-03
9.98000000e+00	3.58413448e-03
9.99000000e+00	3.30953648e-03
1.00000000e+01	1.83577168e-03
1.00100000e+01	1.09172768e-03
1.00200000e+01	9.12279684e-04
1.00300000e+01	7.65607684e-04
1.00400000e+01	1.14925684e-04
1.00500000e+01	-1.09768432e-03
1.00600000e+01	-9.03586316e-04
1.00700000e+01	3.14861684e-04
1.00800000e+01	-1.78772316e-04
1.00900000e+01	8.91681684e-04
1.01000000e+01	2.01863684e-04
1.01100000e+01	3.77937684e-04
1.01200000e+01	1.22592068e-03
1.01300000e+01	4.51050684e-04
1.01400000e+01	1.80010368e-03
1.01500000e+01	1.93573368e-03
1.01600000e+01	3.01592455e-03
1.01700000e+01	3.08386820e-03
1.01800000e+01	3.40389078e-03
1.01900000e+01	3.23876238e-03
1.02000000e+01	3.85492828e-03
1.02100000e+01	3.35294068e-03
1.02200000e+01	2.60692438e-03
1.02300000e+01	1.65506368e-03
1.02400000e+01	2.10030998e-03
1.02500000e+01	2.28372968e-03
1.02600000e+01	2.17661768e-03
1.02700000e+01	8.57943684e-04
1.02800000e+01	1.14783368e-03
1.02900000e+01	8.57596684e-04
1.03000000e+01	-6.00942316e-04
1.03100000e+01	-8.53462316e-04
1.03200000e+01	-5.14659316e-04
1.03300000e+01	-3.88282316e-04
1.03400000e+01	-8.09891316e-04
1.03500000e+01	-1.62462332e-03
1.03600000e+01	-1.49694332e-03
1.03700000e+01	4.85235684e-04
1.03800000e+01	1.03131668e-03
1.03900000e+01	2.11444948e-03
1.04000000e+01	2.55642628e-03
1.04100000e+01	2.33650498e-03
1.04200000e+01	2.15678118e-03
1.04300000e+01	1.87984268e-03
1.04400000e+01	3.20808668e-03
1.04500000e+01	4.01779928e-03
1.04600000e+01	3.41097318e-03
1.04700000e+01	3.62476138e-03
1.04800000e+01	2.16883668e-03
1.04900000e+01	1.79524668e-03
1.05000000e+01	1.24638368e-03
1.05100000e+01	1.78045968e-03
1.05200000e+01	3.37655684e-04
1.05300000e+01	7.26423684e-04
1.05400000e+01	9.03107684e-04
1.05500000e+01	1.94758768e-03
1.05600000e+01	1.21935168e-03
1.05700000e+01	1.57301684e-04
1.05800000e+01	2.55555684e-04
1.05900000e+01	6.63128684e-04
1.06000000e+01	1.43626668e-03
1.06100000e+01	4.63263684e-04
1.06200000e+01	9.01017684e-04
1.06300000e+01	1.60561068e-03
1.06400000e+01	2.34363578e-03
1.06500000e+01	2.06258468e-03
1.06600000e+01	2.21549338e-03
1.06700000e+01	2.45026378e-03
1.06800000e+01	2.91573088e-03
1.06900000e+01	2.18448918e-03
1.07000000e+01	3.31402158e-03
1.07100000e+01	2.70601798e-03
1.07200000e+01	1.98799768e-03
1.07300000e+01	1.73151968e-03
1.07400000e+01	1.35241868e-03
1.07500000e+01	1.27892168e-03
1.07600000e+01	1.75802968e-03
1.07700000e+01	9.92535684e-04
1.07800000e+01	8.53741684e-04
1.07900000e+01	8.98172684e-04
1.08000000e+01	7.69156684e-04
1.08100000e+01	8.66136842e-05
1.08200000e+01	-2.93867316e-04
1.08300000e+01	2.49766842e-05
1.08400000e+01	4.82301684e-04
1.08500000e+01	1.60266842e-05
1.08600000e+01	1.29893768e-03
1.08700000e+01	1.54760468e-03
1.08800000e+01	1.54468368e-03
1.08900000e+01	1.32696368e-03
1.09000000e+01	1.93122468e-03
1.09100000e+01	2.01245568e-03
1.09200000e+01	2.90101268e-03
1.09300000e+01	2.81632868e-03
1.09400000e+01	2.97800509e-03
1.09500000e+01	2.43818148e-03
1.09600000e+01	1.54206668e-03
1.09700000e+01	1.73467368e-03
1.09800000e+01	3.08892438e-03
1.09900000e+01	3.90665898e-03
1.10000000e+01	2.04451868e-03
1.10100000e+01	1.91420368e-03
1.10200000e+01	1.95018968e-03
1.10300000e+01	1.27031368e-03
1.10400000e+01	2.11676684e-04
1.10500000e+01	1.11085068e-03
1.10600000e+01	4.43236842e-05
1.10700000e+01	1.24656368e-03
1.10800000e+01	5.51718684e-04
1.10900000e+01	7.31110684e-04
1.11000000e+01	9.62155684e-04
1.11100000e+01	7.88780684e-04
1.11200000e+01	2.04826968e-03
1.11300000e+01	1.24862368e-03
1.11400000e+01	3.03609684e-04
1.11500000e+01	1.39448068e-03
1.11600000e+01	7.89868684e-04
1.11700000e+01	1.58521268e-03
1.11800000e+01	2.45369778e-03
1.11900000e+01	2.24817138e-03
1.12000000e+01	1.70240868e-03
1.12100000e+01	1.87090968e-03
1.12200000e+01	1.28851768e-03
1.12300000e+01	9.73104684e-04
1.12400000e+01	4.06405684e-04
1.12500000e+01	1.34303268e-03
1.12600000e+01	9.60635684e-04
1.12700000e+01	6.65704684e-04
1.12800000e+01	1.13435684e-04
1.12900000e+01	7.68834684e-04
1.13000000e+01	4.60902684e-04
1.13100000e+01	5.93411684e-04
1.13200000e+01	1.19968668e-03
1.13300000e+01	1.47408868e-03
1.13400000e+01	1.18033868e-03
1.13500000e+01	-6.28909316e-04
1.13600000e+01	-5.80600316e-04
1.13700000e+01	-3.17564316e-04
1.13800000e+01	-3.56990316e-04
1.13900000e+01	5.91955684e-04
1.14000000e+01	2.01518868e-03
1.14100000e+01	4.17916842e-05
1.14200000e+01	2.06782968e-03
1.14300000e+01	1.06450168e-03
1.14400000e+01	2.09671208e-03
1.14500000e+01	2.38333248e-03
1.14600000e+01	2.01432368e-03
1.14700000e+01	9.46229684e-04
1.14800000e+01	8.00533684e-04
1.14900000e+01	9.36032684e-04
1.15000000e+01	1.70399268e-03
1.15100000e+01	1.43694684e-04
1.15200000e+01	1.67420968e-03
1.15300000e+01	1.03667368e-03
1.15400000e+01	7.25947684e-04
1.15500000e+01	-2.30902316e-04
1.15600000e+01	6.19743684e-04
1.15700000e+01	1.48496568e-03
1.15800000e+01	7.09868421e-06
1.15900000e+01	5.29037684e-04
1.16000000e+01	7.54394684e-04
1.16100000e+01	1.34490468e-03
1.16200000e+01	1.94467268e-03
1.16300000e+01	1.28537068e-03
1.16400000e+01	1.12045568e-03
1.16500000e+01	1.39513368e-03
1.16600000e+01	1.60995268e-03
1.16700000e+01	1.51455368e-03
1.16800000e+01	1.57115868e-03
1.16900000e+01	8.46051684e-04
1.17000000e+01	1.10776068e-03
1.17100000e+01	1.25944068e-03
1.17200000e+01	1.42427568e-03
1.17300000e+01	5.72510684e-04
1.17400000e+01	1.85504068e-03
1.17500000e+01	1.76564768e-03
1.17600000e+01	-4.42220316e-04
1.17700000e+01	-1.21920332e-03
1.17800000e+01	3.09968684e-04
1.17900000e+01	4.34977684e-04
1.18000000e+01	4.91718684e-04
1.18100000e+01	4.21363684e-04
1.18200000e+01	-1.70106316e-04
1.18300000e+01	7.92241684e-04
1.18400000e+01	5.87431684e-04
1.18500000e+01	1.90091868e-03
1.18600000e+01	6.71324684e-04
1.18700000e+01	6.83204684e-04
1.18800000e+01	-4.49193158e-05
1.18900000e+01	-1.06304132e-03
1.19000000e+01	-8.28323316e-04
1.19100000e+01	4.37771684e-04
1.19200000e+01	8.96396684e-04
1.19300000e+01	1.16049168e-03
1.19400000e+01	3.74648684e-04
1.19500000e+01	1.31909768e-03
1.19600000e+01	1.60787868e-03
1.19700000e+01	1.45794968e-03
1.19800000e+01	1.51622168e-03
1.19900000e+01	1.61484268e-03
1.20000000e+01	1.02743468e-03
1.20100000e+01	1.86911668e-03
1.20200000e+01	1.61173668e-03
1.20300000e+01	2.58219684e-04
1.20400000e+01	6.60078684e-04
1.20500000e+01	1.04938968e-03
1.20600000e+01	-2.48725316e-04
1.20700000e+01	1.09334684e-04
1.20800000e+01	6.79573684e-04
1.20900000e+01	8.02972684e-04
1.21000000e+01	9.15136842e-05
1.21100000e+01	-4.79001316e-04
1.21200000e+01	7.46652684e-04
1.21300000e+01	9.26309684e-04
1.21400000e+01	6.83595684e-04
1.21500000e+01	9.16824684e-04
1.21600000e+01	9.23593684e-04
1.21700000e+01	2.26099768e-03
1.21800000e+01	1.18062368e-03
1.21900000e+01	1.17980368e-03
1.22000000e+01	1.27704768e-03
1.22100000e+01	1.41295568e-03
1.22200000e+01	1.46853168e-03
1.22300000e+01	-3.04273158e-05
1.22400000e+01	8.34248684e-04
1.22500000e+01	2.29190888e-03
1.22600000e+01	7.71888684e-04
1.22700000e+01	9.33179684e-04
1.22800000e+01	8.64676842e-05
1.22900000e+01	1.34855568e-03
1.23000000e+01	1.18630468e-03
1.23100000e+01	9.36926684e-04
1.23200000e+01	6.73745684e-04
1.23300000e+01	1.45945968e-03
1.23400000e+01	1.15424468e-03
1.23500000e+01	-1.01048316e-04
1.23600000e+01	-1.82267316e-04
1.23700000e+01	8.08493684e-04
1.23800000e+01	-2.01439316e-04
1.23900000e+01	2.67262684e-04
1.24000000e+01	-9.59083158e-05
1.24100000e+01	-1.41936316e-04
1.24200000e+01	-7.16388316e-04
1.24300000e+01	5.93991684e-04
1.24400000e+01	4.62137684e-04
1.24500000e+01	1.02371368e-03
1.24600000e+01	-8.62273158e-05
1.24700000e+01	8.22753684e-04
1.24800000e+01	6.33961684e-04
1.24900000e+01	1.22753368e-03
1.25000000e+01	1.81186468e-03
1.25100000e+01	1.02632668e-03
1.25200000e+01	-2.97673316e-04
1.25300000e+01	1.69259868e-03
1.25400000e+01	1.80636168e-03
1.25500000e+01	5.96135684e-04
1.25600000e+01	-2.71127316e-04
1.25700000e+01	-2.62573158e-05
1.25800000e+01	-5.66013316e-04
1.25900000e+01	-1.50758432e-03
1.26000000e+01	-2.82702316e-04
1.26100000e+01	3.37375684e-04
1.26200000e+01	5.67283684e-04
1.26300000e+01	2.20844684e-04
1.26400000e+01	2.46882684e-04
1.26500000e+01	3.41469684e-04
1.26600000e+01	-5.35586316e-04
1.26700000e+01	-1.60447316e-04
1.26800000e+01	6.77881684e-04
1.26900000e+01	4.65488684e-04
1.27000000e+01	1.76580268e-03
1.27100000e+01	2.31522358e-03
1.27200000e+01	1.63397968e-03
1.27300000e+01	5.37316684e-04
1.27400000e+01	7.60584684e-04
1.27500000e+01	8.19523684e-04
1.27600000e+01	-4.59873158e-05
1.27700000e+01	-5.17322316e-04
1.27800000e+01	2.86473684e-04
1.27900000e+01	1.93254768e-03
1.28000000e+01	6.40545684e-04
1.28100000e+01	1.41796068e-03
1.28200000e+01	1.36408768e-03
1.28300000e+01	8.72644684e-04
1.28400000e+01	1.49508368e-03
1.28500000e+01	1.61193968e-03
1.28600000e+01	1.13389268e-03
1.28700000e+01	1.00947768e-03
1.28800000e+01	3.72923684e-04
1.28900000e+01	1.41276068e-03
1.29000000e+01	2.00822668e-03
1.29100000e+01	1.55455568e-03
1.29200000e+01	1.35005268e-03
1.29300000e+01	1.41598368e-03
1.29400000e+01	1.67524568e-03
1.29500000e+01	1.29071968e-03
1.29600000e+01	1.34451068e-03
1.29700000e+01	1.36265568e-03
1.29800000e+01	2.51012098e-03
1.29900000e+01	1.87728168e-03
1.30000000e+01	1.19077668e-03
1.30100000e+01	7.54347684e-04
1.30200000e+01	9.96440684e-04
1.30300000e+01	5.15144684e-04
1.30400000e+01	1.69128368e-03
1.30500000e+01	7.13583684e-04
1.30600000e+01	2.81639684e-04
1.30700000e+01	1.40801684e-04
1.30800000e+01	8.23969684e-04
1.30900000e+01	-5.02642316e-04
1.31000000e+01	-2.11963158e-05
1.31100000e+01	-5.17825316e-04
1.31200000e+01	-3.30534316e-04
1.31300000e+01	-3.68576316e-04
1.31400000e+01	9.70086842e-05
1.31500000e+01	-3.18782316e-04
1.31600000e+01	8.77179684e-04
1.31700000e+01	1.31226842e-05
1.31800000e+01	5.25656842e-05
1.31900000e+01	-3.97694316e-04
1.32000000e+01	-5.47566316e-04
1.32100000e+01	-4.56648316e-04
1.32200000e+01	5.60590684e-04
1.32300000e+01	9.62140684e-04
1.32400000e+01	2.39803684e-04
1.32500000e+01	2.51345684e-04
1.32600000e+01	1.26373068e-03
1.32700000e+01	9.99190684e-04
1.32800000e+01	1.92818684e-04
1.32900000e+01	5.71262684e-04
1.33000000e+01	5.72081684e-04
1.33100000e+01	2.24407658e-03
1.33200000e+01	9.26570684e-04
1.33300000e+01	-8.15233158e-05
1.33400000e+01	-6.67775316e-04
1.33500000e+01	-7.83931579e-06
1.33600000e+01	1.93084068e-03
1.33700000e+01	1.26512768e-03
1.33800000e+01	-3.20352316e-04
1.33900000e+01	4.01520684e-04
1.34000000e+01	7.62315684e-04
1.34100000e+01	5.29089684e-04
1.34200000e+01	-4.80333158e-05
1.34300000e+01	1.35944684e-04
1.34400000e+01	2.63047684e-04
1.34500000e+01	-3.40531316e-04
1.34600000e+01	1.68062684e-04
1.34700000e+01	8.01264684e-04
1.34800000e+01	4.56825684e-04
1.34900000e+01	3.51248684e-04
1.35000000e+01	1.06538668e-03
1.35100000e+01	3.37114684e-04
1.35200000e+01	7.37098684e-04
1.35300000e+01	6.67848684e-04
1.35400000e+01	-3.04596316e-04
1.35500000e+01	1.30568068e-03
1.35600000e+01	1.44447068e-03
1.35700000e+01	2.87232684e-04
1.35800000e+01	1.02183668e-03
1.35900000e+01	-4.20073158e-05
1.36000000e+01	-6.68168316e-04
1.36100000e+01	7.13476842e-05
1.36200000e+01	1.71229684e-04
1.36300000e+01	-2.82145316e-04
1.36400000e+01	-9.66163316e-04
1.36500000e+01	-7.80903158e-05
1.36600000e+01	-3.14267316e-04
1.36700000e+01	-7.49593158e-05
1.36800000e+01	4.06810684e-04
1.36900000e+01	3.74125684e-04
1.37000000e+01	1.65478684e-04
1.37100000e+01	2.80541684e-04
1.37200000e+01	-2.49892316e-04
1.37300000e+01	2.90027684e-04
1.37400000e+01	6.53633684e-04
1.37500000e+01	1.03857968e-03
1.37600000e+01	5.11893684e-04
1.37700000e+01	9.84285684e-04
1.37800000e+01	2.09398684e-04
1.37900000e+01	-4.08573158e-05
1.38000000e+01	6.97234684e-04
1.38100000e+01	3.35146842e-05
1.38200000e+01	6.73955684e-04
1.38300000e+01	2.53638684e-04
1.38400000e+01	-5.63578316e-04
1.38500000e+01	8.30564684e-04
1.38600000e+01	1.71854168e-03
1.38700000e+01	1.34052768e-03
1.38800000e+01	2.75146684e-04
1.38900000e+01	8.88796842e-05
1.39000000e+01	4.81197684e-04
1.39100000e+01	-3.58490316e-04
1.39200000e+01	-8.77983158e-05
1.39300000e+01	1.22067768e-03
1.39400000e+01	8.38776684e-04
1.39500000e+01	2.90556842e-05
1.39600000e+01	1.00887768e-03
1.39700000e+01	3.56275684e-04
1.39800000e+01	3.68412684e-04
1.39900000e+01	4.02656684e-04
1.40000000e+01	5.87818684e-04
1.40100000e+01	7.96271684e-04
1.40200000e+01	-5.32793158e-05
1.40300000e+01	6.72794684e-04
1.40400000e+01	-1.73843158e-05
1.40500000e+01	-5.47693316e-04
1.40600000e+01	-1.34573316e-04
1.40700000e+01	4.45704684e-04
1.40800000e+01	4.52694684e-04
1.40900000e+01	4.21196684e-04
1.41000000e+01	4.37507684e-04
1.41100000e+01	1.20513868e-03
1.41200000e+01	-1.01041532e-03
1.41300000e+01	-5.38688316e-04
1.41400000e+01	1.06982468e-03
1.41500000e+01	3.95345684e-04
1.41600000e+01	1.65259684e-04
1.41700000e+01	3.43156684e-04
1.41800000e+01	6.52260684e-04
1.41900000e+01	6.40767684e-04
1.42000000e+01	1.02020668e-03
1.42100000e+01	5.55568684e-04
1.42200000e+01	2.07939684e-04
1.42300000e+01	7.16422684e-04
1.42400000e+01	5.39222684e-04
1.42500000e+01	6.06216842e-05
1.42600000e+01	1.12994168e-03
1.42700000e+01	1.41311668e-03
1.42800000e+01	5.22289684e-04
1.42900000e+01	4.98939684e-04
1.43000000e+01	-2.77853316e-04
1.43100000e+01	1.16264968e-03
1.43200000e+01	2.19312368e-03
1.43300000e+01	6.94825684e-04
1.43400000e+01	9.12760684e-04
1.43500000e+01	1.75766684e-04
1.43600000e+01	1.41662968e-03
1.43700000e+01	5.46767684e-04
1.43800000e+01	2.44464684e-04
1.43900000e+01	8.41835684e-04
1.44000000e+01	1.16803168e-03
1.44100000e+01	-9.76323158e-05
1.44200000e+01	-1.51052316e-04
1.44300000e+01	9.86654684e-04
1.44400000e+01	1.35570868e-03
1.44500000e+01	1.28055968e-03
1.44600000e+01	4.68834684e-04
1.44700000e+01	5.58098684e-04
1.44800000e+01	1.75997768e-03
1.44900000e+01	-6.96953158e-05
1.45000000e+01	4.39909684e-04
1.45100000e+01	7.76556684e-04
1.45200000e+01	1.57243168e-03
1.45300000e+01	1.94598168e-03
1.45400000e+01	4.56143684e-04
1.45500000e+01	1.89630268e-03
1.45600000e+01	1.43136468e-03
1.45700000e+01	9.99227684e-04
1.45800000e+01	9.49579684e-04
1.45900000e+01	3.99166842e-05
1.46000000e+01	-9.77363158e-05
1.46100000e+01	1.74149684e-04
1.46200000e+01	-2.65003158e-05
1.46300000e+01	2.88928684e-04
1.46400000e+01	-3.63917316e-04
1.46500000e+01	-2.00503158e-05
1.46600000e+01	5.00706684e-04
1.46700000e+01	-1.13050432e-03
1.46800000e+01	5.48480684e-04
1.46900000e+01	1.08694168e-03
1.47000000e+01	3.04294684e-04
1.47100000e+01	6.82627684e-04
1.47200000e+01	4.63184684e-04
1.47300000e+01	-3.91126316e-04
1.47400000e+01	-3.33253158e-05
1.47500000e+01	-6.26753316e-04
1.47600000e+01	8.87468684e-04
1.47700000e+01	1.98667668e-03
1.47800000e+01	1.09032684e-04
1.47900000e+01	-5.90310316e-04
1.48000000e+01	2.62985684e-04
1.48100000e+01	-3.19563316e-04
1.48200000e+01	1.16205668e-03
1.48300000e+01	4.11011684e-04
1.48400000e+01	7.84949684e-04
1.48500000e+01	1.58195468e-03
1.48600000e+01	1.65710268e-03
1.48700000e+01	1.46569568e-03
1.48800000e+01	9.51955684e-04
1.48900000e+01	1.95762684e-04
1.49000000e+01	8.93932684e-04
1.49100000e+01	5.82904684e-04
1.49200000e+01	-2.22226316e-04
1.49300000e+01	-5.62759316e-04
1.49400000e+01	5.27198684e-04
1.49500000e+01	3.09303684e-04
1.49600000e+01	-5.50433158e-05
1.49700000e+01	1.33875368e-03
1.49800000e+01	6.01694684e-04
1.49900000e+01	4.54595684e-04
1.50000000e+01	7.15360684e-04
1.50100000e+01	-5.44200316e-04
1.50200000e+01	1.06617368e-03
1.50300000e+01	8.49909684e-04
1.50400000e+01	7.36414684e-04
1.50500000e+01	1.19826468e-03
1.50600000e+01	3.60524684e-04
1.50700000e+01	1.63143668e-03
1.50800000e+01	1.32186868e-03
1.50900000e+01	6.71168684e-04
1.51000000e+01	1.74179868e-03
1.51100000e+01	1.62537684e-04
1.51200000e+01	-3.60640316e-04
1.51300000e+01	-7.57562316e-04
1.51400000e+01	-1.13306032e-03
1.51500000e+01	3.35098684e-04
1.51600000e+01	-1.50166532e-03
1.51700000e+01	-1.93247316e-04
1.51800000e+01	1.18089068e-03
1.51900000e+01	1.05722768e-03
1.52000000e+01	9.89095684e-04
1.52100000e+01	1.03000684e-04
1.52200000e+01	3.47179684e-04
1.52300000e+01	1.31940368e-03
1.52400000e+01	2.74736684e-04
1.52500000e+01	5.21680684e-04
1.52600000e+01	7.44503684e-04
1.52700000e+01	-8.62238316e-04
1.52800000e+01	5.91873684e-04
1.52900000e+01	-5.22853158e-05
1.53000000e+01	-3.47972316e-04
1.53100000e+01	-2.35118316e-04
1.53200000e+01	9.13516684e-04
1.53300000e+01	7.08761684e-04
1.53400000e+01	1.57442768e-03
1.53500000e+01	3.03814684e-04
1.53600000e+01	1.25918684e-04
1.53700000e+01	5.28893684e-04
1.53800000e+01	6.48224684e-04
1.53900000e+01	1.92584668e-03
1.54000000e+01	3.64596684e-04
1.54100000e+01	-7.23620316e-04
1.54200000e+01	5.62320684e-04
1.54300000e+01	6.19292684e-04
1.54400000e+01	-5.20101316e-04
1.54500000e+01	-1.13497316e-04
1.54600000e+01	2.76453684e-04
1.54700000e+01	1.26453768e-03
1.54800000e+01	5.29204684e-04
1.54900000e+01	2.95265684e-04
1.55000000e+01	1.79912868e-03
1.55100000e+01	1.56549068e-03
1.55200000e+01	2.53020684e-04
1.55300000e+01	1.37306684e-04
1.55400000e+01	-9.12115316e-04
1.55500000e+01	-4.66774316e-04
1.55600000e+01	1.99792684e-04
1.55700000e+01	3.10120684e-04
1.55800000e+01	-2.40037316e-04
1.55900000e+01	1.48058068e-03
1.56000000e+01	1.33336668e-03
1.56100000e+01	2.03411684e-04
1.56200000e+01	3.19158684e-04
1.56300000e+01	1.36749868e-03
1.56400000e+01	7.73950684e-04
1.56500000e+01	9.91704684e-04
1.56600000e+01	7.32484684e-04
1.56700000e+01	-1.12328632e-03
1.56800000e+01	2.49483684e-04
1.56900000e+01	1.39562768e-03
1.57000000e+01	4.21989684e-04
1.57100000e+01	2.41419684e-04
1.57200000e+01	8.20495684e-04
1.57300000e+01	3.24033684e-04
1.57400000e+01	1.50905684e-04
1.57500000e+01	5.23359684e-04
1.57600000e+01	2.72501684e-04
1.57700000e+01	8.87747684e-04
1.57800000e+01	1.66935968e-03
1.57900000e+01	1.62384568e-03
1.58000000e+01	1.32137684e-04
1.58100000e+01	8.60309684e-04
1.58200000e+01	1.18916168e-03
1.58300000e+01	1.46077684e-04
1.58400000e+01	1.52998768e-03
1.58500000e+01	6.37807684e-04
1.58600000e+01	7.35565684e-04
1.58700000e+01	-4.66735316e-04
1.58800000e+01	5.22840684e-04
1.58900000e+01	4.75387684e-04
1.59000000e+01	1.04810468e-03
1.59100000e+01	9.73415684e-04
1.59200000e+01	1.22058668e-03
1.59300000e+01	1.76036868e-03
1.59400000e+01	1.11499568e-03
1.59500000e+01	6.63084684e-04
1.59600000e+01	3.62956684e-04
