# Supplementary material for: Observation of angular momentum transfer among crystal lattice modes
Source: Nat Phys. 2026 May 12;22(7):1100–6. doi: 10.1038/s41567-026-03274-8 (PMC13423836; doi:10.1038/s41567-026-03274-8)
Supplement: Supplementary file 14 — Source data for Extended Data Fig. 5a–m. [file 41567_2026_3274_MOESM14_ESM.zip › extended_fig5f_TKE_RHE-THz_probe45.txt]

THz Kerr effect signal in Bi2Se3 after right-handed elliptical THz excitation at probe pulse 45 degrees
Time (ps)	THz Kerr signal (a.u.)
0.00000000e+00	8.48308474e-04
1.00000000e-02	1.05799474e-04
2.00000000e-02	8.37113474e-04
3.00000000e-02	-3.32152526e-04
4.00000000e-02	4.70773474e-04
5.00000000e-02	-3.23394526e-04
6.00000000e-02	7.57180474e-04
7.00000000e-02	-5.19705263e-05
8.00000000e-02	1.76827474e-04
9.00000000e-02	-8.71053526e-04
1.00000000e-01	-4.12472526e-04
1.10000000e-01	-6.05066526e-04
1.20000000e-01	-9.81360526e-04
1.30000000e-01	-4.23257526e-04
1.40000000e-01	-3.80412526e-04
1.50000000e-01	4.12850474e-04
1.60000000e-01	-1.38426526e-04
1.70000000e-01	4.40072474e-04
1.80000000e-01	6.64983474e-04
1.90000000e-01	6.53966474e-04
2.00000000e-01	-2.10969526e-04
2.10000000e-01	1.16562847e-03
2.20000000e-01	-1.16425526e-04
2.30000000e-01	-4.94375526e-04
2.40000000e-01	1.40034847e-03
2.50000000e-01	7.09193474e-04
2.60000000e-01	-2.44298526e-04
2.70000000e-01	-7.21327526e-04
2.80000000e-01	2.09555474e-04
2.90000000e-01	-1.32735263e-05
3.00000000e-01	1.72213474e-04
3.10000000e-01	1.07246474e-04
3.20000000e-01	1.06809947e-03
3.30000000e-01	-1.66947526e-04
3.40000000e-01	3.28024737e-05
3.50000000e-01	-1.00278453e-03
3.60000000e-01	1.23038474e-04
3.70000000e-01	-1.25063553e-03
3.80000000e-01	-5.31583526e-04
3.90000000e-01	-1.05807753e-03
4.00000000e-01	5.42029474e-04
4.10000000e-01	-1.30021653e-03
4.20000000e-01	-8.10859526e-04
4.30000000e-01	2.13829474e-04
4.40000000e-01	3.65879474e-04
4.50000000e-01	-1.67652632e-06
4.60000000e-01	-7.38945263e-05
4.70000000e-01	4.51654737e-05
4.80000000e-01	2.33318474e-04
4.90000000e-01	-4.57875263e-05
5.00000000e-01	-5.82788526e-04
5.10000000e-01	-1.12293353e-03
5.20000000e-01	-3.87909526e-04
5.30000000e-01	9.52396474e-04
5.40000000e-01	-2.02753526e-04
5.50000000e-01	1.69955474e-04
5.60000000e-01	8.44225474e-04
5.70000000e-01	1.58547547e-03
5.80000000e-01	7.87013474e-04
5.90000000e-01	-9.75543526e-04
6.00000000e-01	3.18816474e-04
6.10000000e-01	-4.07852632e-06
6.20000000e-01	3.07002474e-04
6.30000000e-01	-5.87465263e-05
6.40000000e-01	6.08239474e-04
6.50000000e-01	1.06859747e-03
6.60000000e-01	1.83811474e-04
6.70000000e-01	5.88358474e-04
6.80000000e-01	8.57532474e-04
6.90000000e-01	2.26254737e-05
7.00000000e-01	-9.73377526e-04
7.10000000e-01	-1.44430526e-04
7.20000000e-01	-4.24561526e-04
7.30000000e-01	-3.75895526e-04
7.40000000e-01	7.48815474e-04
7.50000000e-01	1.54047474e-04
7.60000000e-01	7.97994737e-05
7.70000000e-01	-8.21117526e-04
7.80000000e-01	-1.76029526e-04
7.90000000e-01	1.13690347e-03
8.00000000e-01	4.18819474e-04
8.10000000e-01	-1.41591053e-03
8.20000000e-01	4.70706474e-04
8.30000000e-01	3.86174474e-04
8.40000000e-01	-1.14149526e-04
8.50000000e-01	-5.44928526e-04
8.60000000e-01	-4.85718526e-04
8.70000000e-01	-1.19955153e-03
8.80000000e-01	-1.49327653e-03
8.90000000e-01	3.36809474e-04
9.00000000e-01	-7.26120526e-04
9.10000000e-01	-9.75136526e-04
9.20000000e-01	8.60947368e-06
9.30000000e-01	2.15193474e-04
9.40000000e-01	1.07008474e-04
9.50000000e-01	4.43647368e-06
9.60000000e-01	6.42485474e-04
9.70000000e-01	-3.69789526e-04
9.80000000e-01	8.03944474e-04
9.90000000e-01	1.01122747e-03
1.00000000e+00	1.22443147e-03
1.01000000e+00	4.59486474e-04
1.02000000e+00	-8.82733526e-04
1.03000000e+00	-6.69215526e-04
1.04000000e+00	9.92642474e-04
1.05000000e+00	-6.45186526e-04
1.06000000e+00	1.14568247e-03
1.07000000e+00	2.09620474e-04
1.08000000e+00	4.16656474e-04
1.09000000e+00	6.72120474e-04
1.10000000e+00	1.32859347e-03
1.11000000e+00	7.26157474e-04
1.12000000e+00	-7.99311526e-04
1.13000000e+00	-6.73938526e-04
1.14000000e+00	-6.95552526e-04
1.15000000e+00	-6.97041526e-04
1.16000000e+00	4.55611474e-04
1.17000000e+00	-3.58929526e-04
1.18000000e+00	4.16231474e-04
1.19000000e+00	1.09177147e-03
1.20000000e+00	1.55759647e-03
1.21000000e+00	7.78760474e-04
1.22000000e+00	8.70813474e-04
1.23000000e+00	1.11551647e-03
1.24000000e+00	-2.10845526e-04
1.25000000e+00	-6.30315263e-05
1.26000000e+00	-1.19487653e-03
1.27000000e+00	-5.27662526e-04
1.28000000e+00	-6.98901526e-04
1.29000000e+00	-8.37041526e-04
1.30000000e+00	-1.15445753e-03
1.31000000e+00	2.30215474e-04
1.32000000e+00	-6.38005263e-05
1.33000000e+00	-2.14855526e-04
1.34000000e+00	-1.50215853e-03
1.35000000e+00	7.22834737e-05
1.36000000e+00	-1.31812526e-04
1.37000000e+00	-1.07488526e-04
1.38000000e+00	-5.73469526e-04
1.39000000e+00	-3.50560526e-04
1.40000000e+00	2.72266474e-04
1.41000000e+00	3.51740474e-04
1.42000000e+00	-4.61647526e-04
1.43000000e+00	-8.88253526e-04
1.44000000e+00	-5.37352526e-04
1.45000000e+00	7.71025474e-04
1.46000000e+00	6.08681474e-04
1.47000000e+00	2.06210474e-04
1.48000000e+00	2.13332474e-04
1.49000000e+00	-1.12805253e-03
1.50000000e+00	-4.85502526e-04
1.51000000e+00	4.98506474e-04
1.52000000e+00	2.92211474e-04
1.53000000e+00	-4.11136526e-04
1.54000000e+00	1.17277747e-03
1.55000000e+00	1.41777147e-03
1.56000000e+00	2.66321474e-04
1.57000000e+00	-3.33155263e-05
1.58000000e+00	6.79404737e-05
1.59000000e+00	3.55944474e-04
1.60000000e+00	1.03969474e-04
1.61000000e+00	1.16250147e-03
1.62000000e+00	3.93996474e-04
1.63000000e+00	-7.31090526e-04
1.64000000e+00	-1.77004526e-04
1.65000000e+00	-8.84340526e-04
1.66000000e+00	2.43081474e-04
1.67000000e+00	-4.39552632e-06
1.68000000e+00	5.54177474e-04
1.69000000e+00	6.91267474e-04
1.70000000e+00	3.62243474e-04
1.71000000e+00	-2.29617526e-04
1.72000000e+00	-4.56613526e-04
1.73000000e+00	3.91344474e-04
1.74000000e+00	2.55850474e-04
1.75000000e+00	-5.18473526e-04
1.76000000e+00	5.49511474e-04
1.77000000e+00	9.11794737e-05
1.78000000e+00	1.33835847e-03
1.79000000e+00	3.00744474e-04
1.80000000e+00	-7.27100526e-04
1.81000000e+00	-1.52883526e-04
1.82000000e+00	1.81154737e-05
1.83000000e+00	-4.51717526e-04
1.84000000e+00	-2.89752526e-04
1.85000000e+00	-8.36230526e-04
1.86000000e+00	-6.28570526e-04
1.87000000e+00	-2.91226526e-04
1.88000000e+00	-1.85219153e-03
1.89000000e+00	-1.25276753e-03
1.90000000e+00	1.69795474e-04
1.91000000e+00	3.81400474e-04
1.92000000e+00	9.17732474e-04
1.93000000e+00	3.59472474e-04
1.94000000e+00	-6.42575263e-05
1.95000000e+00	1.33871047e-03
1.96000000e+00	5.68646474e-04
1.97000000e+00	-1.61468526e-04
1.98000000e+00	-1.60210553e-03
1.99000000e+00	-1.04753526e-04
2.00000000e+00	-4.35585526e-04
2.01000000e+00	-7.09180526e-04
2.02000000e+00	-1.22783253e-03
2.03000000e+00	2.50966474e-04
2.04000000e+00	-1.21563526e-04
2.05000000e+00	-9.05685263e-05
2.06000000e+00	3.52257474e-04
2.07000000e+00	2.93150474e-04
2.08000000e+00	-1.11726526e-04
2.09000000e+00	8.90138474e-04
2.10000000e+00	6.21759474e-04
2.11000000e+00	-9.42975263e-05
2.12000000e+00	-1.57036526e-04
2.13000000e+00	-1.27678553e-03
2.14000000e+00	-7.79461526e-04
2.15000000e+00	-4.68552632e-06
2.16000000e+00	7.69512474e-04
2.17000000e+00	-1.26095526e-04
2.18000000e+00	7.04479474e-04
2.19000000e+00	8.51930474e-04
2.20000000e+00	-4.64424526e-04
2.21000000e+00	9.21944737e-05
2.22000000e+00	-1.12205153e-03
2.23000000e+00	-9.48207526e-04
2.24000000e+00	-2.28035526e-04
2.25000000e+00	1.02951447e-03
2.26000000e+00	7.80390474e-04
2.27000000e+00	3.87144737e-05
2.28000000e+00	-5.40658526e-04
2.29000000e+00	-6.96005263e-05
2.30000000e+00	6.31474474e-04
2.31000000e+00	6.92100474e-04
2.32000000e+00	1.67472847e-03
2.33000000e+00	1.31718847e-03
2.34000000e+00	2.25203447e-03
2.35000000e+00	1.61309147e-03
2.36000000e+00	1.35313747e-03
2.37000000e+00	1.18666947e-03
2.38000000e+00	1.48515247e-03
2.39000000e+00	2.00158147e-03
2.40000000e+00	1.63265047e-03
2.41000000e+00	1.68744547e-03
2.42000000e+00	1.88786147e-03
2.43000000e+00	1.23666947e-03
2.44000000e+00	2.30725647e-03
2.45000000e+00	5.23323474e-04
2.46000000e+00	-2.61465263e-05
2.47000000e+00	1.59261474e-04
2.48000000e+00	-5.11052526e-04
2.49000000e+00	-8.90933526e-04
2.50000000e+00	-7.10706526e-04
2.51000000e+00	4.72384474e-04
2.52000000e+00	-1.18663853e-03
2.53000000e+00	-1.19685263e-05
2.54000000e+00	1.00058474e-04
2.55000000e+00	-4.71300526e-04
2.56000000e+00	7.41878474e-04
2.57000000e+00	4.03108474e-04
2.58000000e+00	2.07110474e-04
2.59000000e+00	6.40273474e-04
2.60000000e+00	1.62561047e-03
2.61000000e+00	1.78540347e-03
2.62000000e+00	1.88074747e-03
2.63000000e+00	2.08443247e-03
2.64000000e+00	2.15925474e-04
2.65000000e+00	1.78960474e-04
2.66000000e+00	1.38767247e-03
2.67000000e+00	6.85228474e-04
2.68000000e+00	1.09010347e-03
2.69000000e+00	1.66258147e-03
2.70000000e+00	9.42459474e-04
2.71000000e+00	3.13905474e-04
2.72000000e+00	4.22921474e-04
2.73000000e+00	1.27182474e-04
2.74000000e+00	-9.39517526e-04
2.75000000e+00	-1.63820953e-03
2.76000000e+00	-1.97794053e-03
2.77000000e+00	-1.08405553e-03
2.78000000e+00	-2.50587253e-03
2.79000000e+00	-1.70769353e-03
2.80000000e+00	-8.25523526e-04
2.81000000e+00	-1.91262526e-04
2.82000000e+00	1.18901347e-03
2.83000000e+00	8.48535474e-04
2.84000000e+00	1.44141447e-03
2.85000000e+00	2.64006637e-03
2.86000000e+00	9.65093474e-04
2.87000000e+00	1.19112047e-03
2.88000000e+00	7.79417474e-04
2.89000000e+00	1.54318474e-04
2.90000000e+00	-4.96388526e-04
2.91000000e+00	-6.27636526e-04
2.92000000e+00	9.64647368e-06
2.93000000e+00	2.17956474e-04
2.94000000e+00	3.32308474e-04
2.95000000e+00	-8.19091526e-04
2.96000000e+00	-5.77787526e-04
2.97000000e+00	-2.29698453e-03
2.98000000e+00	-2.36465353e-03
2.99000000e+00	-2.22817053e-03
3.00000000e+00	-2.65323553e-03
3.01000000e+00	-3.26708253e-03
3.02000000e+00	-2.07327453e-03
3.03000000e+00	-1.55942053e-03
3.04000000e+00	-8.08757526e-04
3.05000000e+00	-6.63554526e-04
3.06000000e+00	4.50636474e-04
3.07000000e+00	1.18314347e-03
3.08000000e+00	2.75236017e-03
3.09000000e+00	2.56044017e-03
3.10000000e+00	3.09779607e-03
3.11000000e+00	4.18605717e-03
3.12000000e+00	3.95665517e-03
3.13000000e+00	3.19241887e-03
3.14000000e+00	2.17530047e-03
3.15000000e+00	2.56565357e-03
3.16000000e+00	2.22991347e-03
3.17000000e+00	3.72183477e-03
3.18000000e+00	3.37384651e-03
3.19000000e+00	3.89355207e-03
3.20000000e+00	4.91485847e-03
3.21000000e+00	4.51000847e-03
3.22000000e+00	4.19226097e-03
3.23000000e+00	3.55849447e-03
3.24000000e+00	3.62279137e-03
3.25000000e+00	5.18743847e-03
3.26000000e+00	5.83264547e-03
3.27000000e+00	6.76610847e-03
3.28000000e+00	7.12347147e-03
3.29000000e+00	8.77010147e-03
3.30000000e+00	8.92667447e-03
3.31000000e+00	8.96215647e-03
3.32000000e+00	8.11957847e-03
3.33000000e+00	8.06917347e-03
3.34000000e+00	6.26112647e-03
3.35000000e+00	5.55923647e-03
3.36000000e+00	4.18783367e-03
3.37000000e+00	2.09233447e-03
3.38000000e+00	-1.00246853e-03
3.39000000e+00	-2.28091253e-03
3.40000000e+00	-3.69075853e-03
3.41000000e+00	-6.21062853e-03
3.42000000e+00	-5.65593153e-03
3.43000000e+00	-5.50766453e-03
3.44000000e+00	-3.31953253e-03
3.45000000e+00	-1.77773553e-03
3.46000000e+00	3.01004117e-03
3.47000000e+00	6.89082647e-03
3.48000000e+00	1.47193135e-02
3.49000000e+00	2.10528435e-02
3.50000000e+00	2.99031435e-02
3.51000000e+00	4.28672935e-02
3.52000000e+00	5.39553035e-02
3.53000000e+00	6.95511935e-02
3.54000000e+00	8.74219535e-02
3.55000000e+00	1.03959073e-01
3.56000000e+00	1.20503373e-01
3.57000000e+00	1.32716973e-01
3.58000000e+00	1.42591673e-01
3.59000000e+00	1.51071073e-01
3.60000000e+00	1.57248073e-01
3.61000000e+00	1.62519873e-01
3.62000000e+00	1.62970973e-01
3.63000000e+00	1.56418773e-01
3.64000000e+00	1.46453273e-01
3.65000000e+00	1.29080073e-01
3.66000000e+00	1.10500273e-01
3.67000000e+00	9.14783435e-02
3.68000000e+00	7.08164635e-02
3.69000000e+00	5.32416835e-02
3.70000000e+00	2.70035635e-02
3.71000000e+00	2.59676687e-03
3.72000000e+00	-1.06125665e-02
3.73000000e+00	-2.13383965e-02
3.74000000e+00	-2.54891065e-02
3.75000000e+00	-1.99125265e-02
3.76000000e+00	-7.82063653e-03
3.77000000e+00	9.64382247e-03
3.78000000e+00	3.02158135e-02
3.79000000e+00	5.64103935e-02
3.80000000e+00	8.92855435e-02
3.81000000e+00	1.27221273e-01
3.82000000e+00	1.61924173e-01
3.83000000e+00	1.90519973e-01
3.84000000e+00	2.09680473e-01
3.85000000e+00	2.16726073e-01
3.86000000e+00	2.18994573e-01
3.87000000e+00	2.15097073e-01
3.88000000e+00	2.04023073e-01
3.89000000e+00	1.80850273e-01
3.90000000e+00	1.44510273e-01
3.91000000e+00	1.00843893e-01
3.92000000e+00	7.18291335e-02
3.93000000e+00	3.73492235e-02
3.94000000e+00	1.24483625e-02
3.95000000e+00	-1.08573665e-02
3.96000000e+00	-2.92810465e-02
3.97000000e+00	-4.03848465e-02
3.98000000e+00	-4.91438065e-02
3.99000000e+00	-4.22376965e-02
4.00000000e+00	-2.84226865e-02
4.01000000e+00	-5.77637553e-03
4.02000000e+00	3.04436135e-02
4.03000000e+00	6.23045435e-02
4.04000000e+00	9.24145435e-02
4.05000000e+00	1.24474073e-01
4.06000000e+00	1.56065573e-01
4.07000000e+00	1.73643773e-01
4.08000000e+00	1.89421173e-01
4.09000000e+00	1.98257773e-01
4.10000000e+00	1.93212973e-01
4.11000000e+00	1.81570873e-01
4.12000000e+00	1.65227773e-01
4.13000000e+00	1.44877773e-01
4.14000000e+00	1.14081773e-01
4.15000000e+00	8.43223535e-02
4.16000000e+00	4.70044135e-02
4.17000000e+00	4.52106547e-03
4.18000000e+00	-3.10949865e-02
4.19000000e+00	-5.61310165e-02
4.20000000e+00	-6.95318565e-02
4.21000000e+00	-7.40722065e-02
4.22000000e+00	-7.37375865e-02
4.23000000e+00	-6.41500665e-02
4.24000000e+00	-4.63400265e-02
4.25000000e+00	-1.90746865e-02
4.26000000e+00	2.33934935e-02
4.27000000e+00	6.46538935e-02
4.28000000e+00	1.02242563e-01
4.29000000e+00	1.35651273e-01
4.30000000e+00	1.59639873e-01
4.31000000e+00	1.84514373e-01
4.32000000e+00	1.97328773e-01
4.33000000e+00	2.03098373e-01
4.34000000e+00	1.99878573e-01
4.35000000e+00	1.86387773e-01
4.36000000e+00	1.61907073e-01
4.37000000e+00	1.30323773e-01
4.38000000e+00	9.86453235e-02
4.39000000e+00	6.84791035e-02
4.40000000e+00	3.33286335e-02
4.41000000e+00	1.95604747e-03
4.42000000e+00	-3.57079665e-02
4.43000000e+00	-6.70992665e-02
4.44000000e+00	-8.89418565e-02
4.45000000e+00	-9.48129665e-02
4.46000000e+00	-9.09799465e-02
4.47000000e+00	-8.15515065e-02
4.48000000e+00	-6.59143965e-02
4.49000000e+00	-4.15563965e-02
4.50000000e+00	-1.71185765e-02
4.51000000e+00	1.59429135e-02
4.52000000e+00	5.56890635e-02
4.53000000e+00	9.80628135e-02
4.54000000e+00	1.22275673e-01
4.55000000e+00	1.46806073e-01
4.56000000e+00	1.61857173e-01
4.57000000e+00	1.71685073e-01
4.58000000e+00	1.73169673e-01
4.59000000e+00	1.68114473e-01
4.60000000e+00	1.54859373e-01
4.61000000e+00	1.33753473e-01
4.62000000e+00	9.77858235e-02
4.63000000e+00	5.53614835e-02
4.64000000e+00	1.61677135e-02
4.65000000e+00	-2.42838665e-02
4.66000000e+00	-4.87855665e-02
4.67000000e+00	-7.36784565e-02
4.68000000e+00	-8.83585965e-02
4.69000000e+00	-9.82818265e-02
4.70000000e+00	-1.02141027e-01
4.71000000e+00	-9.37606765e-02
4.72000000e+00	-7.30862365e-02
4.73000000e+00	-5.37139665e-02
4.74000000e+00	-2.96783465e-02
4.75000000e+00	-1.09804265e-02
4.76000000e+00	1.48872035e-02
4.77000000e+00	4.06153135e-02
4.78000000e+00	8.33396035e-02
4.79000000e+00	1.09830673e-01
4.80000000e+00	1.32637273e-01
4.81000000e+00	1.47347273e-01
4.82000000e+00	1.53273373e-01
4.83000000e+00	1.45386173e-01
4.84000000e+00	1.31788973e-01
4.85000000e+00	1.18103873e-01
4.86000000e+00	9.79871435e-02
4.87000000e+00	7.52458335e-02
4.88000000e+00	3.77216135e-02
4.89000000e+00	6.30105547e-03
4.90000000e+00	-2.67729265e-02
4.91000000e+00	-5.84458765e-02
4.92000000e+00	-7.77115965e-02
4.93000000e+00	-8.95213865e-02
4.94000000e+00	-9.49398565e-02
4.95000000e+00	-9.65438165e-02
4.96000000e+00	-9.04527165e-02
4.97000000e+00	-7.60459065e-02
4.98000000e+00	-5.33069465e-02
4.99000000e+00	-2.68829065e-02
5.00000000e+00	-5.00508526e-04
5.01000000e+00	2.90427935e-02
5.02000000e+00	6.07821035e-02
5.03000000e+00	8.52669935e-02
5.04000000e+00	1.01850703e-01
5.05000000e+00	1.20754973e-01
5.06000000e+00	1.31564473e-01
5.07000000e+00	1.33005273e-01
5.08000000e+00	1.29378873e-01
5.09000000e+00	1.15773573e-01
5.10000000e+00	9.93971335e-02
5.11000000e+00	7.61535235e-02
5.12000000e+00	5.30602635e-02
5.13000000e+00	3.37835835e-02
5.14000000e+00	9.05468047e-03
5.15000000e+00	-1.82173065e-02
5.16000000e+00	-4.24965465e-02
5.17000000e+00	-6.65851265e-02
5.18000000e+00	-7.77653565e-02
5.19000000e+00	-8.24975865e-02
5.20000000e+00	-8.13049365e-02
5.21000000e+00	-7.59468865e-02
5.22000000e+00	-6.12924665e-02
5.23000000e+00	-4.41880165e-02
5.24000000e+00	-1.71444065e-02
5.25000000e+00	5.79111447e-03
5.26000000e+00	3.51575835e-02
5.27000000e+00	5.96403735e-02
5.28000000e+00	7.94101035e-02
5.29000000e+00	9.39747935e-02
5.30000000e+00	1.07230373e-01
5.31000000e+00	1.16607473e-01
5.32000000e+00	1.17248473e-01
5.33000000e+00	1.14680673e-01
5.34000000e+00	1.06605373e-01
5.35000000e+00	9.19952135e-02
5.36000000e+00	6.86942435e-02
5.37000000e+00	4.88204235e-02
5.38000000e+00	2.91155635e-02
5.39000000e+00	8.46979347e-03
5.40000000e+00	-6.87473653e-03
5.41000000e+00	-3.62462065e-02
5.42000000e+00	-5.32529765e-02
5.43000000e+00	-6.67762665e-02
5.44000000e+00	-7.61047065e-02
5.45000000e+00	-7.64481365e-02
5.46000000e+00	-6.97986265e-02
5.47000000e+00	-6.11860965e-02
5.48000000e+00	-4.98261265e-02
5.49000000e+00	-3.68845065e-02
5.50000000e+00	-1.66770065e-02
5.51000000e+00	1.02642605e-02
5.52000000e+00	3.35992635e-02
5.53000000e+00	5.47566235e-02
5.54000000e+00	7.05299135e-02
5.55000000e+00	8.29575435e-02
5.56000000e+00	9.07367135e-02
5.57000000e+00	9.49666035e-02
5.58000000e+00	9.39794835e-02
5.59000000e+00	8.90478735e-02
5.60000000e+00	7.76147935e-02
5.61000000e+00	5.93976935e-02
5.62000000e+00	3.65970535e-02
5.63000000e+00	1.63599235e-02
5.64000000e+00	7.08351474e-04
5.65000000e+00	-1.66447465e-02
5.66000000e+00	-3.15938165e-02
5.67000000e+00	-4.27289165e-02
5.68000000e+00	-5.20106665e-02
5.69000000e+00	-5.67207165e-02
5.70000000e+00	-5.84844965e-02
5.71000000e+00	-5.59946565e-02
5.72000000e+00	-4.96273065e-02
5.73000000e+00	-4.06079465e-02
5.74000000e+00	-3.04297665e-02
5.75000000e+00	-1.60163165e-02
5.76000000e+00	-3.29903526e-04
5.77000000e+00	1.67255235e-02
5.78000000e+00	3.50665835e-02
5.79000000e+00	4.76825835e-02
5.80000000e+00	5.89217635e-02
5.81000000e+00	6.77234235e-02
5.82000000e+00	7.24573335e-02
5.83000000e+00	6.94280035e-02
5.84000000e+00	6.48582435e-02
5.85000000e+00	5.67186935e-02
5.86000000e+00	4.71708935e-02
5.87000000e+00	3.42710435e-02
5.88000000e+00	2.03087335e-02
5.89000000e+00	4.23661127e-03
5.90000000e+00	-1.35320865e-02
5.91000000e+00	-2.40324765e-02
5.92000000e+00	-3.36409465e-02
5.93000000e+00	-3.89296665e-02
5.94000000e+00	-4.39124165e-02
5.95000000e+00	-4.74293865e-02
5.96000000e+00	-4.72418565e-02
5.97000000e+00	-4.17934865e-02
5.98000000e+00	-3.38390365e-02
5.99000000e+00	-2.47451265e-02
6.00000000e+00	-1.50861865e-02
6.01000000e+00	-1.95492053e-03
6.02000000e+00	1.23819715e-02
6.03000000e+00	2.34975735e-02
6.04000000e+00	3.51524835e-02
6.05000000e+00	4.55762835e-02
6.06000000e+00	5.50202235e-02
6.07000000e+00	5.87257835e-02
6.08000000e+00	5.98211135e-02
6.09000000e+00	5.79817435e-02
6.10000000e+00	5.38220335e-02
6.11000000e+00	4.66668135e-02
6.12000000e+00	3.62501435e-02
6.13000000e+00	2.59869635e-02
6.14000000e+00	1.44136835e-02
6.15000000e+00	1.57008047e-03
6.16000000e+00	-1.24368865e-02
6.17000000e+00	-2.24680365e-02
6.18000000e+00	-3.18584265e-02
6.19000000e+00	-3.70660065e-02
6.20000000e+00	-3.90647765e-02
6.21000000e+00	-4.06138065e-02
6.22000000e+00	-3.71787265e-02
6.23000000e+00	-3.22340265e-02
6.24000000e+00	-2.24690465e-02
6.25000000e+00	-9.88488653e-03
6.26000000e+00	-1.66660053e-03
6.27000000e+00	7.43510647e-03
6.28000000e+00	1.96736435e-02
6.29000000e+00	2.70828635e-02
6.30000000e+00	3.61567935e-02
6.31000000e+00	4.37103435e-02
6.32000000e+00	4.65963635e-02
6.33000000e+00	4.69224435e-02
6.34000000e+00	4.55137235e-02
6.35000000e+00	4.26615335e-02
6.36000000e+00	3.75185335e-02
6.37000000e+00	2.89255535e-02
6.38000000e+00	2.27748835e-02
6.39000000e+00	1.52883135e-02
6.40000000e+00	3.93887047e-03
6.41000000e+00	-7.60555653e-03
6.42000000e+00	-1.74871365e-02
6.43000000e+00	-2.53090765e-02
6.44000000e+00	-3.42973665e-02
6.45000000e+00	-3.66587865e-02
6.46000000e+00	-3.89128265e-02
6.47000000e+00	-3.59462965e-02
6.48000000e+00	-3.42000965e-02
6.49000000e+00	-2.89581465e-02
6.50000000e+00	-2.13417365e-02
6.51000000e+00	-1.12117365e-02
6.52000000e+00	4.88472474e-04
6.53000000e+00	9.12264347e-03
6.54000000e+00	1.82751735e-02
6.55000000e+00	2.59550035e-02
6.56000000e+00	3.26404935e-02
6.57000000e+00	3.85538235e-02
6.58000000e+00	4.22055635e-02
6.59000000e+00	4.27072735e-02
6.60000000e+00	4.07494335e-02
6.61000000e+00	3.63542335e-02
6.62000000e+00	2.88648435e-02
6.63000000e+00	2.06427235e-02
6.64000000e+00	1.15350765e-02
6.65000000e+00	2.75409437e-03
6.66000000e+00	-5.59470753e-03
6.67000000e+00	-1.27865265e-02
6.68000000e+00	-1.98466465e-02
6.69000000e+00	-2.37175165e-02
6.70000000e+00	-2.78081465e-02
6.71000000e+00	-3.02707465e-02
6.72000000e+00	-3.13158465e-02
6.73000000e+00	-2.63840065e-02
6.74000000e+00	-2.32287065e-02
6.75000000e+00	-1.89471565e-02
6.76000000e+00	-1.32439365e-02
6.77000000e+00	-5.14142753e-03
6.78000000e+00	3.23049817e-03
6.79000000e+00	1.59017335e-02
6.80000000e+00	2.39197835e-02
6.81000000e+00	3.01332035e-02
6.82000000e+00	3.52641935e-02
6.83000000e+00	3.79229935e-02
6.84000000e+00	3.99817835e-02
6.85000000e+00	3.97298735e-02
6.86000000e+00	3.43564835e-02
6.87000000e+00	3.04040035e-02
6.88000000e+00	2.61748635e-02
6.89000000e+00	1.80335235e-02
6.90000000e+00	7.93648747e-03
6.91000000e+00	1.97319747e-03
6.92000000e+00	-5.39406153e-03
6.93000000e+00	-9.92069653e-03
6.94000000e+00	-1.55036565e-02
6.95000000e+00	-2.06056365e-02
6.96000000e+00	-2.18564665e-02
6.97000000e+00	-2.24110365e-02
6.98000000e+00	-2.35927365e-02
6.99000000e+00	-2.12428465e-02
7.00000000e+00	-1.73578965e-02
7.01000000e+00	-1.09401065e-02
7.02000000e+00	-6.15483053e-03
7.03000000e+00	2.50950757e-03
7.04000000e+00	1.09814325e-02
7.05000000e+00	1.75779635e-02
7.06000000e+00	2.37399535e-02
7.07000000e+00	2.84787135e-02
7.08000000e+00	3.07851435e-02
7.09000000e+00	3.24424135e-02
7.10000000e+00	3.30137435e-02
7.11000000e+00	3.04877735e-02
7.12000000e+00	2.70852035e-02
7.13000000e+00	2.13505435e-02
7.14000000e+00	1.53864235e-02
7.15000000e+00	1.12673735e-02
7.16000000e+00	3.51652197e-03
7.17000000e+00	-3.93874453e-03
7.18000000e+00	-1.00786165e-02
7.19000000e+00	-1.45905265e-02
7.20000000e+00	-1.77747165e-02
7.21000000e+00	-1.98624565e-02
7.22000000e+00	-2.26427465e-02
7.23000000e+00	-2.20176665e-02
7.24000000e+00	-1.93438565e-02
7.25000000e+00	-1.60095965e-02
7.26000000e+00	-1.23831965e-02
7.27000000e+00	-8.42702653e-03
7.28000000e+00	-3.56617653e-03
7.29000000e+00	2.34834247e-03
7.30000000e+00	9.17072247e-03
7.31000000e+00	1.29554895e-02
7.32000000e+00	1.94324535e-02
7.33000000e+00	2.42277135e-02
7.34000000e+00	2.46266335e-02
7.35000000e+00	2.58505235e-02
7.36000000e+00	2.40570235e-02
7.37000000e+00	2.17173135e-02
7.38000000e+00	2.03462935e-02
7.39000000e+00	1.70377035e-02
7.40000000e+00	1.14244635e-02
7.41000000e+00	3.74245737e-03
7.42000000e+00	-4.90416526e-04
7.43000000e+00	-6.46676453e-03
7.44000000e+00	-1.31933665e-02
7.45000000e+00	-1.55940065e-02
7.46000000e+00	-1.75358665e-02
7.47000000e+00	-1.97286565e-02
7.48000000e+00	-1.94362965e-02
7.49000000e+00	-1.90830865e-02
7.50000000e+00	-1.48051565e-02
7.51000000e+00	-1.18334265e-02
7.52000000e+00	-7.72357653e-03
7.53000000e+00	-1.95202653e-03
7.54000000e+00	2.25232247e-03
7.55000000e+00	7.07387447e-03
7.56000000e+00	1.03672915e-02
7.57000000e+00	1.41132235e-02
7.58000000e+00	1.78622435e-02
7.59000000e+00	2.22667935e-02
7.60000000e+00	2.41540235e-02
7.61000000e+00	2.40358035e-02
7.62000000e+00	2.19241335e-02
7.63000000e+00	1.85259835e-02
7.64000000e+00	1.41722135e-02
7.65000000e+00	1.09884805e-02
7.66000000e+00	6.96834147e-03
7.67000000e+00	2.57857357e-03
7.68000000e+00	-2.35112753e-03
7.69000000e+00	-7.13808653e-03
7.70000000e+00	-1.08333265e-02
7.71000000e+00	-1.12784765e-02
7.72000000e+00	-1.31925365e-02
7.73000000e+00	-1.40219765e-02
7.74000000e+00	-1.34080065e-02
7.75000000e+00	-1.30820465e-02
7.76000000e+00	-1.09018165e-02
7.77000000e+00	-8.48742653e-03
7.78000000e+00	-3.16458453e-03
7.79000000e+00	5.40204474e-04
7.80000000e+00	4.61977447e-03
7.81000000e+00	7.35917647e-03
7.82000000e+00	1.22799465e-02
7.83000000e+00	1.60596435e-02
7.84000000e+00	1.86161835e-02
7.85000000e+00	2.09407235e-02
7.86000000e+00	2.05684335e-02
7.87000000e+00	1.79574335e-02
7.88000000e+00	1.66263335e-02
7.89000000e+00	1.37755035e-02
7.90000000e+00	1.00203465e-02
7.91000000e+00	7.22898247e-03
7.92000000e+00	4.67484847e-03
7.93000000e+00	-1.31241853e-03
7.94000000e+00	-2.74352653e-03
7.95000000e+00	-6.82127653e-03
7.96000000e+00	-1.02243965e-02
7.97000000e+00	-1.17376965e-02
7.98000000e+00	-1.19916165e-02
7.99000000e+00	-1.32100865e-02
8.00000000e+00	-1.19909465e-02
8.01000000e+00	-1.11302965e-02
8.02000000e+00	-9.66381653e-03
8.03000000e+00	-6.50566753e-03
8.04000000e+00	-1.16899753e-03
8.05000000e+00	1.32519847e-03
8.06000000e+00	5.16740947e-03
8.07000000e+00	9.14076047e-03
8.08000000e+00	1.12101785e-02
8.09000000e+00	1.34386435e-02
8.10000000e+00	1.50882635e-02
8.11000000e+00	1.52018535e-02
8.12000000e+00	1.40090035e-02
8.13000000e+00	1.24426335e-02
8.14000000e+00	1.14433365e-02
8.15000000e+00	8.58298647e-03
8.16000000e+00	5.34243347e-03
8.17000000e+00	2.53205757e-03
8.18000000e+00	7.71674474e-04
8.19000000e+00	-5.58985526e-04
8.20000000e+00	-5.32400353e-03
8.21000000e+00	-8.77413653e-03
8.22000000e+00	-1.18769965e-02
8.23000000e+00	-1.33485765e-02
8.24000000e+00	-1.38881465e-02
8.25000000e+00	-1.31313965e-02
8.26000000e+00	-1.17970965e-02
8.27000000e+00	-8.65581653e-03
8.28000000e+00	-7.30735653e-03
8.29000000e+00	-3.22080053e-03
8.30000000e+00	-4.64288526e-04
8.31000000e+00	2.44598527e-03
8.32000000e+00	4.05463987e-03
8.33000000e+00	7.27514247e-03
8.34000000e+00	8.73763347e-03
8.35000000e+00	1.03579215e-02
8.36000000e+00	1.10320505e-02
8.37000000e+00	1.14811405e-02
8.38000000e+00	1.14550185e-02
8.39000000e+00	1.04030675e-02
8.40000000e+00	7.92943047e-03
8.41000000e+00	6.17472447e-03
8.42000000e+00	3.13829517e-03
8.43000000e+00	3.43808474e-04
8.44000000e+00	-2.41295853e-03
8.45000000e+00	-6.61832953e-03
8.46000000e+00	-7.96372653e-03
8.47000000e+00	-8.36519653e-03
8.48000000e+00	-9.71503653e-03
8.49000000e+00	-1.04804565e-02
8.50000000e+00	-9.06960653e-03
8.51000000e+00	-8.77150653e-03
8.52000000e+00	-7.83119653e-03
8.53000000e+00	-6.23831953e-03
8.54000000e+00	-4.87180953e-03
8.55000000e+00	-1.14994553e-03
8.56000000e+00	7.98184737e-05
8.57000000e+00	2.95322557e-03
8.58000000e+00	7.09824947e-03
8.59000000e+00	1.00416445e-02
8.60000000e+00	1.06389955e-02
8.61000000e+00	1.13082185e-02
8.62000000e+00	1.16591925e-02
8.63000000e+00	1.10265195e-02
8.64000000e+00	1.11212205e-02
8.65000000e+00	9.04776647e-03
8.66000000e+00	7.24337247e-03
8.67000000e+00	3.72413817e-03
8.68000000e+00	9.53005474e-04
8.69000000e+00	-2.16107353e-03
8.70000000e+00	-3.43842953e-03
8.71000000e+00	-5.45617953e-03
8.72000000e+00	-6.08327453e-03
8.73000000e+00	-6.89683653e-03
8.74000000e+00	-9.08975653e-03
8.75000000e+00	-9.74900653e-03
8.76000000e+00	-8.05092653e-03
8.77000000e+00	-6.70479653e-03
8.78000000e+00	-6.90423653e-03
8.79000000e+00	-6.46958353e-03
8.80000000e+00	-4.80044253e-03
8.81000000e+00	-7.12539526e-04
8.82000000e+00	1.47120947e-03
8.83000000e+00	3.55524757e-03
8.84000000e+00	5.05053747e-03
8.85000000e+00	5.84997747e-03
8.86000000e+00	7.23821247e-03
8.87000000e+00	7.69382047e-03
8.88000000e+00	8.17603847e-03
8.89000000e+00	6.46825947e-03
8.90000000e+00	5.38263047e-03
8.91000000e+00	3.09949847e-03
8.92000000e+00	3.71718287e-03
8.93000000e+00	-1.08489253e-03
8.94000000e+00	-1.92690653e-03
8.95000000e+00	-2.82554053e-03
8.96000000e+00	-5.48936553e-03
8.97000000e+00	-6.16937753e-03
8.98000000e+00	-8.65522653e-03
8.99000000e+00	-9.77255653e-03
9.00000000e+00	-9.29680653e-03
9.01000000e+00	-9.33156653e-03
9.02000000e+00	-7.72204653e-03
9.03000000e+00	-7.33987653e-03
9.04000000e+00	-5.81874353e-03
9.05000000e+00	-3.81628353e-03
9.06000000e+00	-1.52632953e-03
9.07000000e+00	7.53748474e-04
9.08000000e+00	2.59139277e-03
9.09000000e+00	4.06756997e-03
9.10000000e+00	5.52380047e-03
9.11000000e+00	6.32939147e-03
9.12000000e+00	7.88587847e-03
9.13000000e+00	7.62130047e-03
9.14000000e+00	6.91040747e-03
9.15000000e+00	5.34735247e-03
9.16000000e+00	5.30445347e-03
9.17000000e+00	3.81702107e-03
9.18000000e+00	1.70270947e-03
9.19000000e+00	-2.43286526e-04
9.20000000e+00	-2.37876853e-03
9.21000000e+00	-5.11280053e-03
9.22000000e+00	-7.55177653e-03
9.23000000e+00	-7.08325653e-03
9.24000000e+00	-8.18753653e-03
9.25000000e+00	-8.15103653e-03
9.26000000e+00	-8.60786653e-03
9.27000000e+00	-6.93331653e-03
9.28000000e+00	-7.74615653e-03
9.29000000e+00	-7.02130653e-03
9.30000000e+00	-4.64416153e-03
9.31000000e+00	-3.55843853e-03
9.32000000e+00	-5.23768526e-04
9.33000000e+00	1.53276474e-04
9.34000000e+00	2.14623147e-03
9.35000000e+00	3.09186967e-03
9.36000000e+00	2.97410607e-03
9.37000000e+00	4.26470297e-03
9.38000000e+00	4.24051217e-03
9.39000000e+00	3.61943157e-03
9.40000000e+00	2.40602327e-03
9.41000000e+00	9.90845474e-04
9.42000000e+00	-6.82755263e-05
9.43000000e+00	-1.17539053e-03
9.44000000e+00	-4.38738353e-03
9.45000000e+00	-6.28169453e-03
9.46000000e+00	-7.74952653e-03
9.47000000e+00	-8.36250653e-03
9.48000000e+00	-8.76355653e-03
9.49000000e+00	-9.02506653e-03
9.50000000e+00	-9.22937653e-03
9.51000000e+00	-8.13506653e-03
9.52000000e+00	-8.99783653e-03
9.53000000e+00	-7.70454653e-03
9.54000000e+00	-6.44797753e-03
9.55000000e+00	-5.60208653e-03
9.56000000e+00	-4.19980253e-03
9.57000000e+00	-1.88337553e-03
9.58000000e+00	1.08932947e-03
9.59000000e+00	1.51728847e-03
9.60000000e+00	2.76216777e-03
9.61000000e+00	3.96421617e-03
9.62000000e+00	4.47644047e-03
9.63000000e+00	4.46985547e-03
9.64000000e+00	3.58522917e-03
9.65000000e+00	2.54955307e-03
9.66000000e+00	1.59212647e-03
9.67000000e+00	3.50835474e-04
9.68000000e+00	-1.67905153e-03
9.69000000e+00	-3.04394653e-03
9.70000000e+00	-3.37264353e-03
9.71000000e+00	-4.03395453e-03
9.72000000e+00	-4.52478653e-03
9.73000000e+00	-5.04976753e-03
9.74000000e+00	-5.58572053e-03
9.75000000e+00	-5.68723953e-03
9.76000000e+00	-6.19246653e-03
9.77000000e+00	-7.08208653e-03
9.78000000e+00	-5.80808153e-03
9.79000000e+00	-4.74570953e-03
9.80000000e+00	-4.78935453e-03
9.81000000e+00	-4.29575753e-03
9.82000000e+00	-3.70777553e-03
9.83000000e+00	-2.25970053e-03
9.84000000e+00	-6.97211526e-04
9.85000000e+00	1.31788347e-03
9.86000000e+00	1.19248474e-04
9.87000000e+00	9.99328474e-04
9.88000000e+00	8.88062474e-04
9.89000000e+00	1.00896547e-03
9.90000000e+00	-3.44422526e-04
9.91000000e+00	-1.24277053e-03
9.92000000e+00	-2.21389153e-03
9.93000000e+00	-2.88529753e-03
9.94000000e+00	-3.84796653e-03
9.95000000e+00	-5.71490653e-03
9.96000000e+00	-5.03728253e-03
9.97000000e+00	-7.18282653e-03
9.98000000e+00	-7.01034653e-03
9.99000000e+00	-7.68528653e-03
1.00000000e+01	-7.72490653e-03
1.00100000e+01	-8.75045653e-03
1.00200000e+01	-7.26409653e-03
1.00300000e+01	-5.90338153e-03
1.00400000e+01	-5.78675053e-03
1.00500000e+01	-4.68771253e-03
1.00600000e+01	-4.00430853e-03
1.00700000e+01	-3.55300953e-03
1.00800000e+01	-1.91752053e-03
1.00900000e+01	-2.01015853e-03
1.01000000e+01	-2.92505263e-05
1.01100000e+01	1.06105047e-03
1.01200000e+01	1.03521247e-03
1.01300000e+01	-1.79483526e-04
1.01400000e+01	-1.69979526e-04
1.01500000e+01	1.82725474e-04
1.01600000e+01	4.12383474e-04
1.01700000e+01	-6.38297526e-04
1.01800000e+01	-2.06643053e-03
1.01900000e+01	-2.82588353e-03
1.02000000e+01	-3.57825653e-03
1.02100000e+01	-3.05589053e-03
1.02200000e+01	-3.06672953e-03
1.02300000e+01	-4.30980953e-03
1.02400000e+01	-4.10486553e-03
1.02500000e+01	-3.55124853e-03
1.02600000e+01	-3.37610553e-03
1.02700000e+01	-4.16592553e-03
1.02800000e+01	-3.45464653e-03
1.02900000e+01	-3.00443553e-03
1.03000000e+01	-2.13229253e-03
1.03100000e+01	-1.64732653e-03
1.03200000e+01	-1.60185953e-03
1.03300000e+01	-2.23743526e-04
1.03400000e+01	-1.06760153e-03
1.03500000e+01	-1.94355253e-03
1.03600000e+01	-6.74813526e-04
1.03700000e+01	1.21085447e-03
1.03800000e+01	1.68711347e-03
1.03900000e+01	1.02339247e-03
1.04000000e+01	2.20537474e-04
1.04100000e+01	-2.51097526e-04
1.04200000e+01	-6.47066526e-04
1.04300000e+01	-1.21166953e-03
1.04400000e+01	-1.08183453e-03
1.04500000e+01	-1.35633353e-03
1.04600000e+01	-2.71906153e-03
1.04700000e+01	-2.71566253e-03
1.04800000e+01	-2.90241053e-03
1.04900000e+01	-2.38995853e-03
1.05000000e+01	-2.94437353e-03
1.05100000e+01	-2.94199253e-03
1.05200000e+01	-3.33130153e-03
1.05300000e+01	-3.55484253e-03
1.05400000e+01	-2.71186753e-03
1.05500000e+01	-3.52856253e-03
1.05600000e+01	-1.98783953e-03
1.05700000e+01	-5.11692526e-04
1.05800000e+01	-1.47168526e-04
1.05900000e+01	3.32766474e-04
1.06000000e+01	8.77748474e-04
1.06100000e+01	1.01967347e-03
1.06200000e+01	8.84084474e-04
1.06300000e+01	4.43847474e-04
1.06400000e+01	3.47763474e-04
1.06500000e+01	6.44133474e-04
1.06600000e+01	3.15984474e-04
1.06700000e+01	9.77224737e-05
1.06800000e+01	2.87328474e-04
1.06900000e+01	-1.60907153e-03
1.07000000e+01	-1.39939153e-03
1.07100000e+01	-1.54146953e-03
1.07200000e+01	-1.38504053e-03
1.07300000e+01	-1.82378053e-03
1.07400000e+01	-2.61064853e-03
1.07500000e+01	-2.39463553e-03
1.07600000e+01	-2.26295053e-03
1.07700000e+01	-3.11120853e-03
1.07800000e+01	-1.74923453e-03
1.07900000e+01	-2.88072953e-03
1.08000000e+01	-2.48907653e-03
1.08100000e+01	-2.91214553e-03
1.08200000e+01	-2.50733253e-03
1.08300000e+01	-2.46960253e-03
1.08400000e+01	-1.47133353e-03
1.08500000e+01	-9.52072526e-04
1.08600000e+01	-7.91906526e-04
1.08700000e+01	-4.26837526e-04
1.08800000e+01	-5.39617526e-04
1.08900000e+01	-1.53066553e-03
1.09000000e+01	-8.29654526e-04
1.09100000e+01	-1.22463753e-03
1.09200000e+01	-2.21181953e-03
1.09300000e+01	-2.43326153e-03
1.09400000e+01	-2.60047253e-03
1.09500000e+01	-2.15193653e-03
1.09600000e+01	-1.03125853e-03
1.09700000e+01	-1.81386153e-03
1.09800000e+01	-3.02346053e-03
1.09900000e+01	-3.91309053e-03
1.10000000e+01	-2.69903953e-03
1.10100000e+01	-3.67320553e-03
1.10200000e+01	-3.70021453e-03
1.10300000e+01	-3.19838853e-03
1.10400000e+01	-2.22458553e-03
1.10500000e+01	-3.88076553e-03
1.10600000e+01	-2.73647253e-03
1.10700000e+01	-2.14050053e-03
1.10800000e+01	-1.09384853e-03
1.10900000e+01	1.71872474e-04
1.11000000e+01	-8.70454526e-04
1.11100000e+01	-9.27822526e-04
1.11200000e+01	6.38434474e-04
1.11300000e+01	1.21424347e-03
1.11400000e+01	6.94325474e-04
1.11500000e+01	3.31167474e-04
1.11600000e+01	-2.29330526e-04
1.11700000e+01	7.33106474e-04
1.11800000e+01	5.36437474e-04
1.11900000e+01	-4.98561526e-04
1.12000000e+01	1.80508474e-04
1.12100000e+01	2.98434474e-04
1.12200000e+01	-2.91458526e-04
1.12300000e+01	3.24332474e-04
1.12400000e+01	5.08530474e-04
1.12500000e+01	-1.71336753e-03
1.12600000e+01	3.85256474e-04
1.12700000e+01	1.04014737e-05
1.12800000e+01	1.29384347e-03
1.12900000e+01	-1.40255153e-03
1.13000000e+01	-8.86586526e-04
1.13100000e+01	7.98896474e-04
1.13200000e+01	-2.44155526e-04
1.13300000e+01	7.83432474e-04
1.13400000e+01	1.75335747e-03
1.13500000e+01	8.79882474e-04
1.13600000e+01	-3.40055526e-04
1.13700000e+01	1.35480147e-03
1.13800000e+01	1.81287047e-03
1.13900000e+01	1.67155147e-03
1.14000000e+01	2.65287157e-03
1.14100000e+01	2.03104747e-03
1.14200000e+01	3.25584737e-05
1.14300000e+01	1.14042947e-03
1.14400000e+01	1.14279474e-04
1.14500000e+01	-5.56275263e-05
1.14600000e+01	-5.57112526e-04
1.14700000e+01	-6.23196526e-04
1.14800000e+01	-9.41429526e-04
1.14900000e+01	4.14914737e-05
1.15000000e+01	9.81214737e-05
1.15100000e+01	-1.13322653e-03
1.15200000e+01	-5.49581526e-04
1.15300000e+01	-1.10060953e-03
1.15400000e+01	-1.92404653e-03
1.15500000e+01	-1.51818553e-03
1.15600000e+01	-1.86408053e-03
1.15700000e+01	-1.63300453e-03
1.15800000e+01	-2.22164753e-03
1.15900000e+01	-6.91205526e-04
1.16000000e+01	7.22880474e-04
1.16100000e+01	1.73090474e-04
1.16200000e+01	1.02539647e-03
1.16300000e+01	1.44733247e-03
1.16400000e+01	1.26955047e-03
1.16500000e+01	1.02506147e-03
1.16600000e+01	4.60680474e-04
1.16700000e+01	1.12462347e-03
1.16800000e+01	4.74003474e-04
1.16900000e+01	2.84398474e-04
1.17000000e+01	5.01351474e-04
1.17100000e+01	6.35212474e-04
1.17200000e+01	-2.22557526e-04
1.17300000e+01	-2.43235526e-04
1.17400000e+01	-9.01910526e-04
1.17500000e+01	3.09536474e-04
1.17600000e+01	-6.80185526e-04
1.17700000e+01	-3.86919526e-04
1.17800000e+01	-8.07665263e-05
1.17900000e+01	-5.27771526e-04
1.18000000e+01	-5.32503526e-04
1.18100000e+01	3.30440474e-04
1.18200000e+01	-5.76864526e-04
1.18300000e+01	-5.26704526e-04
1.18400000e+01	-6.40064526e-04
1.18500000e+01	-5.54035526e-04
1.18600000e+01	1.36041447e-03
1.18700000e+01	-1.10373526e-04
1.18800000e+01	6.10473684e-07
1.18900000e+01	1.79208547e-03
1.19000000e+01	2.12973147e-03
1.19100000e+01	1.02272847e-03
1.19200000e+01	-2.64251526e-04
1.19300000e+01	4.00872474e-04
1.19400000e+01	7.35443474e-04
1.19500000e+01	6.11871474e-04
1.19600000e+01	3.83667474e-04
1.19700000e+01	7.05022474e-04
1.19800000e+01	2.56700474e-04
1.19900000e+01	-1.67146526e-04
1.20000000e+01	7.52440474e-04
1.20100000e+01	1.31855747e-03
1.20200000e+01	-1.01892053e-03
1.20300000e+01	-6.46335526e-04
1.20400000e+01	5.14147368e-06
1.20500000e+01	4.10462474e-04
1.20600000e+01	-3.89447526e-04
1.20700000e+01	1.26407474e-04
1.20800000e+01	-3.31785263e-05
1.20900000e+01	7.28379474e-04
1.21000000e+01	1.56275147e-03
1.21100000e+01	7.73785474e-04
1.21200000e+01	1.53371847e-03
1.21300000e+01	7.59837474e-04
1.21400000e+01	1.99922747e-03
1.21500000e+01	3.13041197e-03
1.21600000e+01	2.64528737e-03
1.21700000e+01	1.95807947e-03
1.21800000e+01	1.86320847e-03
1.21900000e+01	1.38730147e-03
1.22000000e+01	2.13336047e-03
1.22100000e+01	1.72783547e-03
1.22200000e+01	1.42581547e-03
1.22300000e+01	1.63294847e-03
1.22400000e+01	2.04137547e-03
1.22500000e+01	1.43557347e-03
1.22600000e+01	1.41933147e-03
1.22700000e+01	1.72978847e-03
1.22800000e+01	1.84423547e-03
1.22900000e+01	1.39713447e-03
1.23000000e+01	7.94147474e-04
1.23100000e+01	4.11088474e-04
1.23200000e+01	5.17262474e-04
1.23300000e+01	4.46134474e-04
1.23400000e+01	1.72061447e-03
1.23500000e+01	1.48980147e-03
1.23600000e+01	2.26361647e-03
1.23700000e+01	1.24333147e-03
1.23800000e+01	2.51868957e-03
1.23900000e+01	2.60416957e-03
1.24000000e+01	2.44936057e-03
1.24100000e+01	1.77006547e-03
1.24200000e+01	1.02208447e-03
1.24300000e+01	1.88129747e-03
1.24400000e+01	1.77631147e-03
1.24500000e+01	1.48006847e-03
1.24600000e+01	1.53869347e-03
1.24700000e+01	1.52264847e-03
1.24800000e+01	-2.02726526e-04
1.24900000e+01	1.20752347e-03
1.25000000e+01	1.38688347e-03
1.25100000e+01	1.35244747e-03
1.25200000e+01	-3.35882526e-04
1.25300000e+01	-4.65713526e-04
1.25400000e+01	6.48874474e-04
1.25500000e+01	5.00865474e-04
1.25600000e+01	8.42126474e-04
1.25700000e+01	-3.46887526e-04
1.25800000e+01	-9.80014526e-04
1.25900000e+01	-1.02626553e-03
1.26000000e+01	9.58316474e-04
1.26100000e+01	1.78048147e-03
1.26200000e+01	1.28525247e-03
1.26300000e+01	2.05094547e-03
1.26400000e+01	9.05028474e-04
1.26500000e+01	1.73600847e-03
1.26600000e+01	1.56889747e-03
1.26700000e+01	2.01548847e-03
1.26800000e+01	4.71976474e-04
1.26900000e+01	9.50075474e-04
1.27000000e+01	1.64199847e-03
1.27100000e+01	1.25151547e-03
1.27200000e+01	5.54945474e-04
1.27300000e+01	1.59665547e-03
1.27400000e+01	1.20142947e-03
1.27500000e+01	1.81468347e-03
1.27600000e+01	1.75081447e-03
1.27700000e+01	1.55081147e-03
1.27800000e+01	1.89691147e-03
1.27900000e+01	-4.28605526e-04
1.28000000e+01	4.78002474e-04
1.28100000e+01	3.60583474e-04
1.28200000e+01	1.91839747e-03
1.28300000e+01	1.04564747e-03
1.28400000e+01	4.33566474e-04
1.28500000e+01	1.47692347e-03
1.28600000e+01	1.35396347e-03
1.28700000e+01	3.32525916e-03
1.28800000e+01	1.78728947e-03
1.28900000e+01	1.19453747e-03
1.29000000e+01	9.66988474e-04
1.29100000e+01	7.29223474e-04
1.29200000e+01	1.26364447e-03
1.29300000e+01	1.42101047e-03
1.29400000e+01	-1.82815263e-05
1.29500000e+01	2.57247327e-03
1.29600000e+01	2.40120767e-03
1.29700000e+01	2.78744207e-03
1.29800000e+01	2.05483947e-03
1.29900000e+01	2.63051267e-03
1.30000000e+01	2.81376617e-03
1.30100000e+01	1.99029947e-03
1.30200000e+01	3.16449167e-03
1.30300000e+01	2.58205397e-03
1.30400000e+01	2.89151617e-03
1.30500000e+01	1.73919147e-03
1.30600000e+01	1.61138447e-03
1.30700000e+01	1.47821847e-03
1.30800000e+01	3.16633567e-03
1.30900000e+01	2.31082247e-03
1.31000000e+01	2.16120247e-03
1.31100000e+01	2.07358747e-03
1.31200000e+01	3.34194632e-03
1.31300000e+01	4.03375137e-03
1.31400000e+01	2.91560077e-03
1.31500000e+01	1.51354447e-03
1.31600000e+01	3.41638474e-03
1.31700000e+01	2.02039947e-03
1.31800000e+01	1.87362747e-03
1.31900000e+01	2.00903247e-03
1.32000000e+01	2.05307747e-03
1.32100000e+01	2.39358337e-03
1.32200000e+01	2.80710607e-03
1.32300000e+01	2.73577907e-03
1.32400000e+01	2.07875047e-03
1.32500000e+01	2.63367807e-03
1.32600000e+01	2.58692047e-03
1.32700000e+01	2.15104247e-03
1.32800000e+01	3.02716487e-03
1.32900000e+01	1.56638347e-03
1.33000000e+01	1.25557447e-03
1.33100000e+01	2.19108147e-03
1.33200000e+01	2.15480147e-03
1.33300000e+01	1.02682947e-03
1.33400000e+01	2.10148347e-03
1.33500000e+01	2.38316937e-03
1.33600000e+01	1.37060847e-03
1.33700000e+01	2.38137377e-03
1.33800000e+01	2.28394047e-03
1.33900000e+01	2.79662727e-03
1.34000000e+01	2.65010757e-03
1.34100000e+01	1.66996047e-03
1.34200000e+01	1.40075347e-03
1.34300000e+01	3.12483017e-03
1.34400000e+01	1.64646847e-03
1.34500000e+01	8.32474474e-04
1.34600000e+01	1.06182647e-03
1.34700000e+01	1.24268247e-03
1.34800000e+01	1.59056247e-03
1.34900000e+01	1.77674647e-03
1.35000000e+01	1.79165747e-03
1.35100000e+01	4.97293474e-04
1.35200000e+01	1.79321247e-03
1.35300000e+01	1.12398047e-03
1.35400000e+01	1.41084447e-03
1.35500000e+01	5.69866474e-04
1.35600000e+01	1.44203147e-03
1.35700000e+01	1.34793647e-03
1.35800000e+01	2.01624847e-03
1.35900000e+01	8.42341474e-04
1.36000000e+01	1.82020347e-03
1.36100000e+01	3.03717457e-03
1.36200000e+01	1.86841547e-03
1.36300000e+01	1.43678747e-03
1.36400000e+01	9.70998474e-04
1.36500000e+01	1.47887747e-03
1.36600000e+01	2.28566347e-03
1.36700000e+01	1.71766347e-03
1.36800000e+01	2.06141347e-03
1.36900000e+01	2.21277347e-03
1.37000000e+01	2.18980047e-03
1.37100000e+01	2.70032887e-03
1.37200000e+01	2.31966247e-03
1.37300000e+01	2.63601777e-03
1.37400000e+01	2.53406517e-03
1.37500000e+01	2.19406547e-03
1.37600000e+01	9.28379474e-04
1.37700000e+01	2.31748047e-03
1.37800000e+01	2.93151157e-03
1.37900000e+01	1.74278547e-03
1.38000000e+01	6.95767474e-04
1.38100000e+01	8.44117474e-04
1.38200000e+01	1.63018547e-03
1.38300000e+01	1.30369647e-03
1.38400000e+01	8.47368474e-04
1.38500000e+01	3.25788474e-04
1.38600000e+01	1.13968447e-03
1.38700000e+01	1.89323147e-03
1.38800000e+01	2.94242557e-03
1.38900000e+01	2.67293737e-03
1.39000000e+01	2.22191847e-03
1.39100000e+01	6.25092474e-04
1.39200000e+01	2.40797167e-03
1.39300000e+01	2.64054687e-03
1.39400000e+01	2.28047747e-03
1.39500000e+01	2.58336357e-03
1.39600000e+01	2.46566607e-03
1.39700000e+01	2.97252997e-03
1.39800000e+01	3.83177187e-03
1.39900000e+01	2.34122047e-03
1.40000000e+01	2.07510047e-03
1.40100000e+01	2.24786147e-03
1.40200000e+01	1.55531347e-03
1.40300000e+01	1.77307247e-03
1.40400000e+01	2.93865257e-03
1.40500000e+01	1.14187947e-03
1.40600000e+01	7.70530474e-04
1.40700000e+01	1.18424247e-03
1.40800000e+01	1.19311047e-03
1.40900000e+01	1.64663547e-03
1.41000000e+01	8.92122474e-04
1.41100000e+01	3.75581907e-03
1.41200000e+01	3.28614052e-03
1.41300000e+01	1.75461147e-03
1.41400000e+01	1.97440847e-03
1.41500000e+01	2.39206677e-03
1.41600000e+01	2.17535147e-03
1.41700000e+01	2.03506647e-03
1.41800000e+01	1.83581547e-03
1.41900000e+01	2.31668447e-03
1.42000000e+01	8.03283474e-04
1.42100000e+01	1.68241947e-03
1.42200000e+01	2.30109447e-03
1.42300000e+01	2.15650047e-03
1.42400000e+01	1.56881447e-03
1.42500000e+01	1.36203947e-03
1.42600000e+01	2.01679247e-03
1.42700000e+01	2.19108047e-03
1.42800000e+01	-7.56785263e-05
1.42900000e+01	8.35434737e-05
1.43000000e+01	8.64504474e-04
1.43100000e+01	-6.97765263e-05
1.43200000e+01	2.60995474e-04
1.43300000e+01	2.11852474e-04
1.43400000e+01	6.14549474e-04
1.43500000e+01	1.02620447e-03
1.43600000e+01	1.13414147e-03
1.43700000e+01	5.99796474e-04
1.43800000e+01	2.81083787e-03
1.43900000e+01	2.02658947e-03
1.44000000e+01	8.48731474e-04
1.44100000e+01	7.72348474e-04
1.44200000e+01	1.34306047e-03
1.44300000e+01	9.63764474e-04
1.44400000e+01	1.12552147e-03
1.44500000e+01	1.68821047e-03
1.44600000e+01	9.96995474e-04
1.44700000e+01	7.18189474e-04
1.44800000e+01	1.22389147e-03
1.44900000e+01	2.22733047e-03
1.45000000e+01	4.62782474e-04
1.45100000e+01	8.23599474e-04
1.45200000e+01	1.09151447e-03
1.45300000e+01	3.08298474e-04
1.45400000e+01	1.62492947e-03
1.45500000e+01	1.62402647e-03
1.45600000e+01	2.23277747e-03
1.45700000e+01	1.75548947e-03
1.45800000e+01	2.07016647e-03
1.45900000e+01	1.59102647e-03
1.46000000e+01	1.22834347e-03
1.46100000e+01	1.44949647e-03
1.46200000e+01	1.75431347e-03
1.46300000e+01	2.77718317e-03
1.46400000e+01	3.39143358e-03
1.46500000e+01	2.50378237e-03
1.46600000e+01	3.32277246e-03
1.46700000e+01	3.11076047e-03
1.46800000e+01	1.20059947e-03
1.46900000e+01	8.46383474e-04
1.47000000e+01	7.70542474e-04
1.47100000e+01	2.03088347e-03
1.47200000e+01	1.87184547e-03
1.47300000e+01	1.60020947e-03
1.47400000e+01	2.60178707e-03
1.47500000e+01	2.26802247e-03
1.47600000e+01	1.08827647e-03
1.47700000e+01	6.72777474e-04
1.47800000e+01	9.82560474e-04
1.47900000e+01	9.48369474e-04
1.48000000e+01	-1.74142526e-04
1.48100000e+01	1.13530047e-03
1.48200000e+01	5.36682474e-04
1.48300000e+01	1.03694647e-03
1.48400000e+01	1.94061474e-04
1.48500000e+01	4.19266474e-04
1.48600000e+01	7.39271474e-04
1.48700000e+01	2.05264147e-03
1.48800000e+01	2.74962477e-03
1.48900000e+01	1.33190747e-03
1.49000000e+01	9.46639474e-04
1.49100000e+01	7.82763474e-04
1.49200000e+01	1.47788347e-03
1.49300000e+01	-4.63452632e-06
1.49400000e+01	2.63580474e-04
1.49500000e+01	-9.38749526e-04
1.49600000e+01	5.10798474e-04
1.49700000e+01	1.25805647e-03
1.49800000e+01	7.30295474e-04
1.49900000e+01	9.19736474e-04
1.50000000e+01	2.07031247e-03
1.50100000e+01	1.02279447e-03
1.50200000e+01	1.21283047e-03
1.50300000e+01	1.40109647e-03
1.50400000e+01	6.58496474e-04
1.50500000e+01	9.66441474e-04
1.50600000e+01	1.14391647e-03
1.50700000e+01	1.59817647e-03
1.50800000e+01	1.87542347e-03
1.50900000e+01	6.25547474e-04
1.51000000e+01	6.20247368e-06
1.51100000e+01	9.71355474e-04
1.51200000e+01	2.31782847e-03
1.51300000e+01	1.06334547e-03
1.51400000e+01	1.40272447e-03
1.51500000e+01	1.31985147e-03
1.51600000e+01	4.99555474e-04
1.51700000e+01	1.17564347e-03
1.51800000e+01	6.78765474e-04
1.51900000e+01	2.34535474e-04
1.52000000e+01	-8.24015263e-05
1.52100000e+01	-1.91702526e-04
1.52200000e+01	1.58215647e-03
1.52300000e+01	2.84714737e-05
1.52400000e+01	4.39612474e-04
1.52500000e+01	9.20731474e-04
1.52600000e+01	1.91898347e-03
1.52700000e+01	2.21430547e-03
1.52800000e+01	8.52923474e-04
1.52900000e+01	-9.59395263e-05
1.53000000e+01	1.27357847e-03
1.53100000e+01	1.02413447e-03
1.53200000e+01	-9.71422526e-04
1.53300000e+01	-1.08334853e-03
1.53400000e+01	-3.96315263e-05
1.53500000e+01	-3.32965526e-04
1.53600000e+01	-7.75562526e-04
1.53700000e+01	7.85145474e-04
1.53800000e+01	3.58832474e-04
1.53900000e+01	4.67169474e-04
1.54000000e+01	-4.99658526e-04
1.54100000e+01	3.06899474e-04
1.54200000e+01	-3.46337526e-04
1.54300000e+01	-5.45669526e-04
1.54400000e+01	-9.09745263e-05
1.54500000e+01	-3.16427526e-04
1.54600000e+01	-4.01154526e-04
1.54700000e+01	-2.81543526e-04
1.54800000e+01	-2.15807526e-04
1.54900000e+01	2.36841474e-04
1.55000000e+01	4.32837474e-04
1.55100000e+01	-6.13539526e-04
1.55200000e+01	4.50531474e-04
1.55300000e+01	2.91467474e-04
1.55400000e+01	-1.73272526e-04
1.55500000e+01	-6.86931526e-04
1.55600000e+01	-3.38098526e-04
1.55700000e+01	-2.46086526e-04
1.55800000e+01	-5.81122526e-04
1.55900000e+01	-3.93655526e-04
1.56000000e+01	-5.81252526e-04
1.56100000e+01	1.51002047e-03
1.56200000e+01	1.61790447e-03
1.56300000e+01	7.89434737e-05
1.56400000e+01	3.84943474e-04
1.56500000e+01	-5.32894526e-04
1.56600000e+01	8.98940474e-04
1.56700000e+01	-1.89124526e-04
1.56800000e+01	3.78745474e-04
1.56900000e+01	-1.11797753e-03
1.57000000e+01	9.70193474e-04
1.57100000e+01	-8.98082526e-04
1.57200000e+01	-2.18054153e-03
1.57300000e+01	-3.87992526e-04
1.57400000e+01	-3.92669526e-04
1.57500000e+01	-1.10103753e-03
1.57600000e+01	-2.68065526e-04
1.57700000e+01	7.09595474e-04
1.57800000e+01	4.39544474e-04
1.57900000e+01	6.39614474e-04
1.58000000e+01	7.90293474e-04
1.58100000e+01	-1.49978653e-03
1.58200000e+01	-1.70824653e-03
1.58300000e+01	-1.47529253e-03
1.58400000e+01	-4.52391526e-04
1.58500000e+01	-2.10310526e-04
1.58600000e+01	-9.29565263e-05
1.58700000e+01	-7.77759526e-04
1.58800000e+01	-5.07644526e-04
1.58900000e+01	-8.34705263e-05
1.59000000e+01	-5.31225526e-04
1.59100000e+01	-2.15167853e-03
1.59200000e+01	-1.03299653e-03
1.59300000e+01	-1.95642653e-03
1.59400000e+01	-1.18243453e-03
1.59500000e+01	-9.42441526e-04
1.59600000e+01	1.93310474e-04
