# Supplementary material for: Observation of angular momentum transfer among crystal lattice modes
Source: Nat Phys. 2026 May 12;22(7):1100–6. doi: 10.1038/s41567-026-03274-8 (PMC13423836; doi:10.1038/s41567-026-03274-8)
Supplement: Supplementary file 14 — Source data for Extended Data Fig. 5a–m. [file 41567_2026_3274_MOESM14_ESM.zip › extended_fig5g_Eg_phonon_spectrum_RHE-THz_probe0.txt]

Fourier-filtered Eg phonon contribution in Bi2Se3 after right-handed elliptical THz excitation at probe pulse 0 degrees
Frequency (THz)	Spectrum (a.u.)
-4.99686913e+01	-1.45183788e-103-7.49091408e-104i
-4.99060739e+01	5.86332295e-104-1.48071355e-103i
-4.98434565e+01	3.45782628e-105+3.20272074e-103i
-4.97808391e+01	-5.51264097e-103+3.40300160e-103i
-4.97182217e+01	3.03436901e-103-6.03701412e-103i
-4.96556043e+01	-1.06592865e-103+1.72097016e-103i
-4.95929869e+01	5.09551647e-104-4.40952220e-103i
-4.95303694e+01	-4.32059954e-103+2.39747034e-102i
-4.94677520e+01	-1.89007658e-102-1.95344628e-102i
-4.94051346e+01	4.06772864e-102-5.17585722e-102i
-4.93425172e+01	-2.41392895e-102+4.87460890e-102i
-4.92798998e+01	-1.32085066e-101+1.01165857e-102i
-4.92172824e+01	2.06631060e-102-6.25540918e-102i
-4.91546650e+01	7.92854615e-102-2.42636938e-102i
-4.90920476e+01	-5.06710620e-102+5.27008004e-102i
-4.90294302e+01	-3.11713955e-101-1.25829234e-102i
-4.89668128e+01	2.49858081e-102-2.97510630e-101i
-4.89041954e+01	1.99210098e-101-7.81468017e-102i
-4.88415780e+01	-3.22418061e-101+7.87480794e-101i
-4.87789606e+01	-1.15577479e-100-6.94388228e-101i
-4.87163431e+01	1.14569537e-100-2.27984385e-100i
-4.86537257e+01	2.93811252e-101+1.12617392e-100i
-4.85911083e+01	-9.40136162e-101+1.71432765e-100i
-4.85284909e+01	-6.47845393e-101-1.11885293e-100i
-4.84658735e+01	-1.75501631e-100-4.60596362e-100i
-4.84032561e+01	3.55587320e-100+1.78088674e-100i
-4.83406387e+01	3.15831503e-100+7.18807022e-101i
-4.82780213e+01	-7.79884187e-100-8.46955319e-100i
-4.82154039e+01	2.38229298e-100+1.95536892e-100i
-4.81527865e+01	9.24928460e-100+1.10822826e-99i
-4.80901691e+01	-1.77154893e-100+2.59198759e-100i
-4.80275517e+01	3.61693676e-99+1.62925865e-99i
-4.79649343e+01	-4.66872050e-99+3.06939578e-99i
-4.79023168e+01	1.41593028e-99-3.61543305e-99i
-4.78396994e+01	5.96859273e-99+9.19959563e-99i
-4.77770820e+01	6.70136633e-99-1.29527142e-99i
-4.77144646e+01	9.63515877e-99-6.72399867e-99i
-4.76518472e+01	1.66099006e-98-5.52045449e-99i
-4.75892298e+01	-1.75865394e-98+1.89708188e-98i
-4.75266124e+01	-1.99469953e-98+2.05771466e-98i
-4.74639950e+01	4.08392660e-98+1.15962406e-98i
-4.74013776e+01	-3.02663102e-98+8.22513917e-98i
-4.73387602e+01	-1.34823581e-97-5.51993813e-98i
-4.72761428e+01	5.90336841e-98-7.94959043e-98i
-4.72135254e+01	-9.62055786e-98-4.97705675e-98i
-4.71509080e+01	-4.02776888e-98-1.71645538e-98i
-4.70882905e+01	-1.56775828e-97+2.49584220e-98i
-4.70256731e+01	-8.59382748e-98-4.30412650e-97i
-4.69630557e+01	2.25739698e-97-2.12141459e-97i
-4.69004383e+01	-3.93541351e-97+2.20584972e-97i
-4.68378209e+01	-2.09697298e-97-1.78154519e-97i
-4.67752035e+01	-2.15061123e-97-5.49458436e-97i
-4.67125861e+01	-7.75836430e-97-1.94567342e-96i
-4.66499687e+01	1.62561909e-96+1.02621197e-96i
-4.65873513e+01	2.70738658e-96+4.18157308e-96i
-4.65247339e+01	-4.89307895e-96-2.83315306e-96i
-4.64621165e+01	5.84302358e-96-1.06066050e-95i
-4.63994991e+01	1.22863896e-95+1.12270891e-95i
-4.63368817e+01	9.61242164e-96+3.45508124e-97i
-4.62742642e+01	1.32921094e-95+2.38445856e-97i
-4.62116468e+01	-1.05564519e-95+2.57536204e-95i
-4.61490294e+01	-4.58481976e-96-2.84813901e-95i
-4.60864120e+01	4.18746615e-95-2.94923901e-95i
-4.60237946e+01	-2.22772811e-95+5.72877193e-95i
-4.59611772e+01	1.87799215e-95-2.61242729e-96i
-4.58985598e+01	1.30029065e-95-5.46811534e-95i
-4.58359424e+01	1.06527068e-94-1.23508689e-94i
-4.57733250e+01	6.90106687e-95+2.51408336e-94i
-4.57107076e+01	-1.28954387e-94-4.22597496e-94i
-4.56480902e+01	5.19204817e-94+1.89874626e-94i
-4.55854728e+01	-1.51838198e-94+3.83295833e-94i
-4.55228554e+01	1.20641734e-94+1.92867293e-94i
-4.54602379e+01	-1.34857754e-93+4.60195232e-94i
-4.53976205e+01	2.31250366e-93-1.70146141e-94i
-4.53350031e+01	-2.14137633e-93+2.35246773e-93i
-4.52723857e+01	-1.06740329e-93+9.39339932e-95i
-4.52097683e+01	8.01421142e-94-3.86556083e-93i
-4.51471509e+01	9.48622710e-93-2.25063325e-94i
-4.50845335e+01	1.48461815e-94+5.27165737e-93i
-4.50219161e+01	-6.75614680e-94-2.32165507e-93i
-4.49592987e+01	2.55738714e-93+6.79672577e-93i
-4.48966813e+01	8.90368985e-93-9.90503760e-94i
-4.48340639e+01	-9.54916850e-93-1.63413846e-93i
-4.47714465e+01	6.87657437e-93-1.97141658e-92i
-4.47088291e+01	3.08895148e-92-3.67035811e-92i
-4.46462116e+01	4.12334978e-92-2.78679348e-92i
-4.45835942e+01	3.54094524e-92-1.43763315e-92i
-4.45209768e+01	9.48648949e-93+3.31593016e-92i
-4.44583594e+01	5.50698367e-92+4.36466725e-93i
-4.43957420e+01	-1.89645259e-91+2.17033774e-91i
-4.43331246e+01	-1.29193363e-91-1.92238684e-91i
-4.42705072e+01	1.94319821e-93-4.45005575e-91i
-4.42078898e+01	7.10240949e-91-2.87096361e-91i
-4.41452724e+01	-2.89392324e-91+8.94119579e-92i
-4.40826550e+01	1.88522256e-91-1.13247656e-90i
-4.40200376e+01	8.89826656e-91+3.38748678e-91i
-4.39574202e+01	-2.33196202e-90-2.32470978e-90i
-4.38948028e+01	4.90196826e-90-4.01364323e-91i
-4.38321853e+01	-6.39685908e-90+2.95628322e-90i
-4.37695679e+01	2.62255559e-90-2.94714138e-90i
-4.37069505e+01	8.11819504e-90-4.86524698e-90i
-4.36443331e+01	6.98869388e-90+1.13559194e-89i
-4.35817157e+01	-2.06569966e-90+8.46135576e-90i
-4.35190983e+01	-3.12980864e-90-1.29105735e-89i
-4.34564809e+01	2.29079570e-89+1.27302244e-89i
-4.33938635e+01	-2.28144740e-90+1.87200647e-89i
-4.33312461e+01	-5.64773678e-89-1.27083953e-89i
-4.32686287e+01	8.30934931e-90-5.63295078e-89i
-4.32060113e+01	5.00088106e-89+5.04536766e-89i
-4.31433939e+01	-1.86072599e-88-4.03376139e-91i
-4.30807765e+01	1.83551781e-88-1.41707372e-88i
-4.30181590e+01	6.08293552e-89+3.82082144e-88i
-4.29555416e+01	-2.77835366e-88+2.70873075e-89i
-4.28929242e+01	2.06545284e-88+6.01738999e-89i
-4.28303068e+01	-4.45419148e-88-4.46118039e-88i
-4.27676894e+01	1.56427061e-88+1.37001425e-88i
-4.27050720e+01	7.98454842e-90+4.88659952e-89i
-4.26424546e+01	-1.92396312e-87-1.40160889e-88i
-4.25798372e+01	-1.94164998e-87-2.60143481e-87i
-4.25172198e+01	2.20741213e-87+4.53744057e-88i
-4.24546024e+01	9.74145436e-88+2.71497525e-87i
-4.23919850e+01	-4.69766852e-87-2.04057556e-87i
-4.23293676e+01	1.92630719e-87-4.52429921e-87i
-4.22667502e+01	5.24330950e-87-2.80846193e-87i
-4.22041327e+01	5.54841605e-87+4.79378170e-87i
-4.21415153e+01	-3.40767454e-87-1.05079615e-86i
-4.20788979e+01	1.09886211e-86-1.30887642e-88i
-4.20162805e+01	-1.40103093e-86+2.56649027e-86i
-4.19536631e+01	-6.73980832e-86+1.32017468e-86i
-4.18910457e+01	1.66095576e-86-2.48178644e-86i
-4.18284283e+01	8.39671827e-86+6.14021066e-86i
-4.17658109e+01	-8.67589584e-86+6.62473901e-86i
-4.17031935e+01	-1.64906758e-85-1.54134540e-85i
-4.16405761e+01	1.43445120e-85+1.20705041e-85i
-4.15779587e+01	-2.10151005e-85+4.47979992e-85i
-4.15153413e+01	-6.29279950e-85-5.02922786e-85i
-4.14527239e+01	-1.42466296e-85-8.46783299e-85i
-4.13901064e+01	5.40827902e-85+5.55163001e-87i
-4.13274890e+01	-6.65373845e-86+4.45839136e-85i
-4.12648716e+01	-7.48144102e-85-1.56620084e-84i
-4.12022542e+01	-2.01717534e-85-1.45686859e-84i
-4.11396368e+01	1.13466245e-84+1.30312296e-84i
-4.10770194e+01	1.03693085e-84+5.35908913e-84i
-4.10144020e+01	-5.34787224e-84-3.77825546e-84i
-4.09517846e+01	3.60833316e-84-6.53817100e-84i
-4.08891672e+01	6.21628807e-84-5.58449200e-85i
-4.08265498e+01	-1.23041663e-83+1.21297507e-85i
-4.07639324e+01	-1.48480070e-83-2.69588234e-83i
-4.07013150e+01	-9.47465391e-85+4.80929312e-84i
-4.06386976e+01	1.21401944e-83+1.59182496e-83i
-4.05760802e+01	-2.55125216e-83+2.07334446e-83i
-4.05134627e+01	-1.39170755e-83+2.83381023e-86i
-4.04508453e+01	7.06679855e-84+5.44747845e-83i
-4.03882279e+01	-5.43614852e-83-5.30724377e-83i
-4.03256105e+01	7.27685585e-83+2.55856777e-82i
-4.02629931e+01	4.88569898e-83+2.88605566e-83i
-4.02003757e+01	-2.76194916e-83-3.94863935e-82i
-4.01377583e+01	6.81599359e-82-1.75141088e-82i
-4.00751409e+01	-8.00755183e-82+9.05147010e-82i
-4.00125235e+01	1.30545592e-85-1.63945722e-81i
-3.99499061e+01	1.31093282e-81-2.53359340e-82i
-3.98872887e+01	-2.37583042e-81+1.56049466e-81i
-3.98246713e+01	-1.34259952e-81-1.87418677e-81i
-3.97620539e+01	3.45524996e-81-2.06036069e-81i
-3.96994364e+01	-4.49957101e-81-1.80775612e-81i
-3.96368190e+01	5.41611003e-82-2.87862144e-81i
-3.95742016e+01	4.40439119e-81+5.07691807e-82i
-3.95115842e+01	-1.18963206e-80+7.29577246e-81i
-3.94489668e+01	-2.72869748e-81-8.77336611e-81i
-3.93863494e+01	8.72519279e-86-1.83217555e-81i
-3.93237320e+01	1.66003382e-80+3.39091685e-80i
-3.92611146e+01	-1.53605407e-80-1.04697724e-80i
-3.91984972e+01	4.30656459e-80+8.82508978e-81i
-3.91358798e+01	4.49724195e-80+7.09085617e-81i
-3.90732624e+01	1.95537420e-80-3.43622434e-80i
-3.90106450e+01	-1.27209968e-79+6.11023488e-80i
-3.89480276e+01	1.68995507e-79-1.95833174e-79i
-3.88854101e+01	2.23568928e-79+6.69974585e-80i
-3.88227927e+01	3.80707460e-80+9.91212069e-80i
-3.87601753e+01	-2.15836256e-79-3.80987567e-79i
-3.86975579e+01	7.22938328e-79-5.33948145e-79i
-3.86349405e+01	4.24352169e-79+1.69335894e-79i
-3.85723231e+01	-1.06879908e-78-1.93215119e-79i
-3.85097057e+01	-1.94079065e-78-2.96981407e-80i
-3.84470883e+01	-9.77879953e-79+7.41749935e-79i
-3.83844709e+01	4.06129635e-78+3.09101658e-78i
-3.83218535e+01	-5.93461311e-78+4.53875179e-78i
-3.82592361e+01	-2.02216699e-78-3.99450723e-78i
-3.81966187e+01	1.14629461e-77+3.19178248e-78i
-3.81340013e+01	6.47484955e-78+5.08565534e-78i
-3.80713838e+01	-1.56750633e-78-9.16951036e-78i
-3.80087664e+01	3.18241729e-77-4.00561658e-78i
-3.79461490e+01	-2.13394470e-77-1.21624318e-77i
-3.78835316e+01	-9.96391947e-78-3.69488487e-77i
-3.78209142e+01	-2.33801222e-77-2.73608299e-77i
-3.77582968e+01	3.62970937e-77+2.11823067e-77i
-3.76956794e+01	-1.22062683e-76-6.55529948e-77i
-3.76330620e+01	8.19539310e-77-1.76111698e-76i
-3.75704446e+01	2.36462966e-76-2.31953636e-76i
-3.75078272e+01	-2.71575181e-77+1.29304196e-76i
-3.74452098e+01	-2.51386367e-76-1.60601182e-76i
-3.73825924e+01	5.66381220e-76-2.34305693e-76i
-3.73199750e+01	-3.36557015e-76-1.02338256e-76i
-3.72573575e+01	5.61815184e-77+1.43862708e-76i
-3.71947401e+01	-1.29016015e-75-1.37399188e-75i
-3.71321227e+01	1.75171904e-75-5.32909639e-76i
-3.70695053e+01	-1.36674538e-75-5.30169655e-76i
-3.70068879e+01	-1.82407028e-75+2.04966470e-75i
-3.69442705e+01	4.17099859e-75+3.49848910e-75i
-3.68816531e+01	1.65045086e-75+1.51668177e-75i
-3.68190357e+01	1.16861058e-74+1.17681314e-74i
-3.67564183e+01	-3.01412606e-75+1.23411258e-74i
-3.66938009e+01	4.78836142e-75-2.05490116e-74i
-3.66311835e+01	1.65535616e-74+2.01733029e-74i
-3.65685661e+01	-2.76244888e-74-2.86918057e-75i
-3.65059487e+01	1.32937700e-74-1.64619716e-74i
-3.64433312e+01	2.61434696e-74-2.05743735e-74i
-3.63807138e+01	3.43878105e-74-6.45660517e-75i
-3.63180964e+01	-9.87256189e-74+1.75805201e-74i
-3.62554790e+01	7.73662384e-75-1.44578394e-73i
-3.61928616e+01	-1.29119209e-73-1.71165144e-74i
-3.61302442e+01	1.31422872e-73-7.80891381e-74i
-3.60676268e+01	8.84333302e-74-1.94874537e-73i
-3.60050094e+01	4.48384491e-73-2.75355337e-74i
-3.59423920e+01	-1.30650463e-73+7.57898909e-73i
-3.58797746e+01	-2.28881962e-73+1.16858141e-73i
-3.58171572e+01	-1.92167309e-73-9.80063908e-73i
-3.57545398e+01	1.26096816e-72+3.03290651e-73i
-3.56919224e+01	-1.18745674e-72+2.01408210e-72i
-3.56293049e+01	-1.65681155e-72-3.97814324e-72i
-3.55666875e+01	2.83480488e-72-4.22377092e-73i
-3.55040701e+01	3.98669048e-72+3.34903284e-72i
-3.54414527e+01	-1.08518474e-71+1.05895664e-72i
-3.53788353e+01	-2.28069422e-72-1.27810656e-71i
-3.53162179e+01	9.24488338e-72+1.34390472e-71i
-3.52536005e+01	-2.95274692e-72+2.84030218e-71i
-3.51909831e+01	-8.96157365e-72+8.27113985e-72i
-3.51283657e+01	2.34333697e-71-1.49161901e-71i
-3.50657483e+01	2.43105335e-71+2.17075729e-71i
-3.50031309e+01	7.14081929e-72+1.14663417e-70i
-3.49405135e+01	-3.26390589e-73-5.42851278e-71i
-3.48778961e+01	1.48913738e-70+1.35294296e-71i
-3.48152786e+01	-9.67033919e-71-1.34172967e-70i
-3.47526612e+01	3.03507550e-71-4.68188283e-71i
-3.46900438e+01	-1.19247875e-70+9.59442331e-72i
-3.46274264e+01	-2.24586437e-70-2.11670348e-70i
-3.45648090e+01	3.77630964e-71-5.56673000e-71i
-3.45021916e+01	7.44778258e-71+6.62511262e-73i
-3.44395742e+01	-8.73592049e-70-8.14021542e-71i
-3.43769568e+01	4.51693291e-71-1.30730586e-69i
-3.43143394e+01	1.62079940e-69-4.33899823e-70i
-3.42517220e+01	-2.31385186e-69-3.62750267e-70i
-3.41891046e+01	2.73725141e-69-3.40522236e-69i
-3.41264872e+01	1.48397686e-69+5.67271216e-69i
-3.40638698e+01	-2.45585009e-69-5.66520464e-69i
-3.40012523e+01	6.96274909e-69-5.75856139e-69i
-3.39386349e+01	3.35035847e-69+1.68116923e-68i
-3.38760175e+01	1.99405036e-69-1.32303525e-68i
-3.38134001e+01	-8.73153207e-70-1.44341187e-68i
-3.37507827e+01	9.86967251e-69-2.85753228e-68i
-3.36881653e+01	-2.28406013e-68+4.50905144e-68i
-3.36255479e+01	1.20569405e-68+1.27884304e-68i
-3.35629305e+01	-3.34905136e-68-3.98792470e-68i
-3.35003131e+01	1.37290030e-67+4.93926339e-68i
-3.34376957e+01	-3.57864554e-68+1.02176609e-67i
-3.33750783e+01	-6.89337937e-68+7.44653363e-68i
-3.33124609e+01	-1.76049398e-67-5.73182473e-68i
-3.32498435e+01	1.85939302e-67+2.77895352e-67i
-3.31872260e+01	-1.16872599e-67-1.74466706e-67i
-3.31246086e+01	8.59346639e-67+2.34832519e-67i
-3.30619912e+01	-9.40941574e-67-6.00538523e-67i
-3.29993738e+01	1.33471395e-66+4.92916392e-67i
-3.29367564e+01	-1.06668677e-66+2.00221204e-66i
-3.28741390e+01	1.62299723e-66+1.56762901e-66i
-3.28115216e+01	1.92939333e-66+3.80174035e-66i
-3.27489042e+01	1.32438588e-66+4.13843910e-66i
-3.26862868e+01	6.02803028e-68-3.81758925e-67i
-3.26236694e+01	5.90590733e-66+1.56291723e-66i
-3.25610520e+01	-1.23484576e-65+1.17216124e-65i
-3.24984346e+01	-1.60696937e-65-8.93196235e-66i
-3.24358172e+01	4.03799162e-65-7.25975840e-67i
-3.23731997e+01	3.70560533e-66+5.92326610e-65i
-3.23105823e+01	3.01802186e-65-1.43828990e-65i
-3.22479649e+01	3.12828174e-65+3.96305791e-65i
-3.21853475e+01	3.10796843e-65+6.51293538e-65i
-3.21227301e+01	-1.02818534e-64-7.31645425e-65i
-3.20601127e+01	4.26864984e-66-9.30739283e-65i
-3.19974953e+01	1.14659783e-64-1.42112613e-65i
-3.19348779e+01	3.90558303e-64+2.72358347e-65i
-3.18722605e+01	1.22085268e-64+2.10471031e-64i
-3.18096431e+01	2.68983412e-64-2.40290850e-64i
-3.17470257e+01	4.46831040e-64+6.72437930e-64i
-3.16844083e+01	-5.38173636e-64-1.13021586e-63i
-3.16217909e+01	7.60483129e-64-2.24900906e-63i
-3.15591735e+01	7.00903057e-64+1.77072175e-63i
-3.14965560e+01	1.93779630e-63-1.06099142e-63i
-3.14339386e+01	6.48721587e-64+3.66594327e-64i
-3.13713212e+01	2.50771662e-63-1.03160064e-63i
-3.13087038e+01	1.75935623e-63+6.25104270e-63i
-3.12460864e+01	-8.90527403e-63-2.93672091e-63i
-3.11834690e+01	-2.53896365e-63+8.54923042e-63i
-3.11208516e+01	1.48030985e-62+3.83984070e-63i
-3.10582342e+01	2.70276635e-63+3.72335347e-63i
-3.09956168e+01	-1.74840525e-62-2.01461890e-62i
-3.09329994e+01	-1.01248375e-62-2.68877983e-62i
-3.08703820e+01	-1.77308542e-62+1.47539089e-62i
-3.08077646e+01	-3.82580616e-62-6.48805402e-62i
-3.07451472e+01	-7.64229780e-62+5.60012908e-62i
-3.06825297e+01	-9.64944838e-62-1.42291205e-61i
-3.06199123e+01	2.13363487e-62+1.11001754e-61i
-3.05572949e+01	3.35780290e-62+1.87696100e-61i
-3.04946775e+01	-8.50908737e-61-4.18236345e-61i
-3.04320601e+01	-1.14127938e-61+8.06800800e-62i
-3.03694427e+01	4.79481600e-62-4.47732578e-61i
-3.03068253e+01	1.09978495e-61+1.91270934e-61i
-3.02442079e+01	-1.08585274e-60-1.47536065e-60i
-3.01815905e+01	-8.81094075e-61+1.32483601e-60i
-3.01189731e+01	-2.12767520e-60+1.55395534e-61i
-3.00563557e+01	4.19256304e-62-1.93764425e-60i
-2.99937383e+01	3.52471742e-60-1.80150646e-60i
-2.99311209e+01	-5.80860288e-61+9.59620395e-60i
-2.98685034e+01	-2.41100134e-60-6.96710351e-60i
-2.98058860e+01	-7.01470507e-61+6.63024554e-60i
-2.97432686e+01	-6.63396422e-60-3.21810787e-60i
-2.96806512e+01	-1.02919454e-59-8.78618598e-60i
-2.96180338e+01	-5.48186017e-60+7.59839361e-60i
-2.95554164e+01	1.71167359e-59-1.83725018e-61i
-2.94927990e+01	-1.18003114e-59+5.96459303e-59i
-2.94301816e+01	8.98952903e-59-1.24623512e-58i
-2.93675642e+01	1.71724963e-59+5.93539600e-59i
-2.93049468e+01	1.05931002e-59-3.61278356e-59i
-2.92423294e+01	-2.16809080e-58-6.35989651e-59i
-2.91797120e+01	1.48655920e-58-1.81139106e-58i
-2.91170946e+01	6.24043262e-58+3.16418409e-58i
-2.90544771e+01	-3.22694711e-59-9.57102649e-59i
-2.89918597e+01	-7.60147806e-59-4.08251769e-58i
-2.89292423e+01	4.53161954e-58+5.88717820e-58i
-2.88666249e+01	8.67081755e-58-1.91881695e-58i
-2.88040075e+01	1.17541047e-57-3.87692051e-57i
-2.87413901e+01	-1.37427185e-57-1.31361623e-57i
-2.86787727e+01	-1.23577293e-57+1.76068176e-57i
-2.86161553e+01	1.62041733e-57-1.15175851e-58i
-2.85535379e+01	6.02618717e-57+6.46484852e-57i
-2.84909205e+01	-8.58278051e-57+1.66830599e-56i
-2.84283031e+01	-1.11365658e-56-1.78066803e-57i
-2.83656857e+01	9.24618196e-57-4.71557808e-57i
-2.83030683e+01	1.82629380e-57+2.24209093e-56i
-2.82404508e+01	-1.76633608e-56+1.08425904e-56i
-2.81778334e+01	-3.42076239e-56-1.07914086e-56i
-2.81152160e+01	1.46056048e-56+4.90144725e-57i
-2.80525986e+01	6.51700301e-56+9.18768070e-56i
-2.79899812e+01	7.49582714e-56+6.70404711e-56i
-2.79273638e+01	-9.02051338e-56-2.38933624e-56i
-2.78647464e+01	-1.63617471e-55-4.79891135e-55i
-2.78021290e+01	2.91627781e-55-9.43013605e-57i
-2.77395116e+01	-2.72010836e-55+3.47220161e-55i
-2.76768942e+01	-7.60751448e-56-1.52308026e-55i
-2.76142768e+01	6.42131641e-55-1.10678155e-54i
-2.75516594e+01	2.84000218e-55+1.02713084e-54i
-2.74890420e+01	-2.23914437e-55+3.65578917e-55i
-2.74264245e+01	9.54616697e-55-1.77188447e-54i
-2.73638071e+01	4.19570382e-54+6.81181192e-55i
-2.73011897e+01	2.39257081e-54+1.29714726e-54i
-2.72385723e+01	-4.75478491e-54-8.90324066e-55i
-2.71759549e+01	-2.52836891e-54-6.05971100e-54i
-2.71133375e+01	-6.43464857e-54+9.16614922e-55i
-2.70507201e+01	6.19265993e-54-1.31567113e-53i
-2.69881027e+01	2.29871183e-53+1.26880704e-53i
-2.69254853e+01	-1.09258311e-53+1.82027633e-53i
-2.68628679e+01	2.23977347e-54+9.35231165e-54i
-2.68002505e+01	2.58170428e-53-5.90249651e-54i
-2.67376331e+01	6.45438297e-53+5.13222500e-53i
-2.66750157e+01	-4.17380991e-53-2.11613961e-53i
-2.66123982e+01	3.17418348e-53+9.72243121e-53i
-2.65497808e+01	-5.66125291e-53+3.53052345e-53i
-2.64871634e+01	-1.18863978e-53-5.80585742e-53i
-2.64245460e+01	1.82704469e-53+1.64048643e-52i
-2.63619286e+01	-1.77395106e-52-3.06717118e-52i
-2.62993112e+01	3.23621508e-52-5.00347495e-52i
-2.62366938e+01	7.71162382e-52+1.39406555e-52i
-2.61740764e+01	-4.79336122e-52+1.00603573e-51i
-2.61114590e+01	-1.92516097e-52+1.35712240e-51i
-2.60488416e+01	2.78362431e-51-1.39671509e-51i
-2.59862242e+01	1.50144660e-52+3.06782892e-52i
-2.59236068e+01	3.18740003e-52+3.42257990e-51i
-2.58609894e+01	-1.29124090e-52+4.08371613e-52i
-2.57983719e+01	-2.85049539e-51-6.20479624e-51i
-2.57357545e+01	1.08796601e-50+7.21381375e-51i
-2.56731371e+01	9.52194615e-51+1.53457538e-50i
-2.56105197e+01	-2.12885038e-50+1.34946819e-50i
-2.55479023e+01	1.36372496e-50-2.41054709e-50i
-2.54852849e+01	3.85455647e-50-1.47729469e-51i
-2.54226675e+01	-1.37828087e-52+2.44063268e-50i
-2.53600501e+01	-5.32388385e-50+3.74532029e-51i
-2.52974327e+01	4.19625019e-52-1.88167609e-50i
-2.52348153e+01	9.23050850e-50-9.93686664e-50i
-2.51721979e+01	-9.04538611e-50+1.72385239e-51i
-2.51095805e+01	-1.41204554e-49+4.60677703e-50i
-2.50469631e+01	1.17347378e-50-2.82547395e-49i
-2.49843456e+01	-9.63050413e-50+6.91670411e-50i
-2.49217282e+01	1.35074969e-49-1.98447449e-49i
-2.48591108e+01	-2.62353217e-49+4.68213965e-49i
-2.47964934e+01	2.64389103e-49+8.93178851e-49i
-2.47338760e+01	2.77539022e-49-4.57495172e-49i
-2.46712586e+01	-2.15152920e-48-2.18156698e-49i
-2.46086412e+01	-2.38349864e-48-1.94107245e-48i
-2.45460238e+01	-1.46954073e-49+6.47851036e-49i
-2.44834064e+01	-2.36401129e-48+1.21933228e-48i
-2.44207890e+01	3.90609502e-48-1.35323962e-47i
-2.43581716e+01	1.10163678e-47+6.23284330e-48i
-2.42955542e+01	-4.28412973e-48+1.23144423e-47i
-2.42329368e+01	2.09264873e-47-5.14369950e-48i
-2.41703193e+01	7.60428176e-47+1.07913453e-47i
-2.41077019e+01	2.72994985e-47+1.25023154e-47i
-2.40450845e+01	-3.88161735e-47-6.84566240e-47i
-2.39824671e+01	5.67150840e-47-3.03232049e-47i
-2.39198497e+01	3.15058043e-47+3.10096303e-47i
-2.38572323e+01	-8.37673559e-47-8.64328785e-47i
-2.37946149e+01	-9.54512666e-47+1.43869338e-46i
-2.37319975e+01	1.22147733e-46+1.68621130e-46i
-2.36693801e+01	2.06008579e-47+3.40263241e-46i
-2.36067627e+01	-1.65532760e-46-1.69274425e-46i
-2.35441453e+01	7.94293226e-47-4.02954814e-46i
-2.34815279e+01	-5.83633317e-46+8.75644412e-46i
-2.34189105e+01	8.98126223e-46-1.72441987e-45i
-2.33562930e+01	7.78258014e-46-5.88820560e-46i
-2.32936756e+01	-9.17299308e-46+1.85943055e-45i
-2.32310582e+01	-2.27212472e-45+2.38445511e-46i
-2.31684408e+01	-4.21878699e-45-6.93825673e-45i
-2.31058234e+01	1.03715982e-45+1.93421703e-45i
-2.30432060e+01	-2.67762059e-45-9.88136301e-46i
-2.29805886e+01	-3.73417867e-46+1.25264570e-45i
-2.29179712e+01	2.28051172e-45+7.30271911e-45i
-2.28553538e+01	-1.94355821e-44-2.98498584e-44i
-2.27927364e+01	3.80074030e-45+9.47513283e-45i
-2.27301190e+01	-8.65002190e-45+2.11957420e-44i
-2.26675016e+01	-2.06063993e-44+2.98117316e-45i
-2.26048842e+01	-1.33250786e-44-2.99839641e-44i
-2.25422668e+01	7.49784056e-44+1.04061061e-43i
-2.24796493e+01	-9.61568964e-44+7.64961167e-44i
-2.24170319e+01	3.50432823e-44-1.46530544e-43i
-2.23544145e+01	1.15148021e-43+1.55430100e-43i
-2.22917971e+01	1.57840370e-43+2.86112343e-43i
-2.22291797e+01	-1.78178729e-43+1.34807067e-43i
-2.21665623e+01	1.48618140e-43-9.48085884e-45i
-2.21039449e+01	2.44031759e-43+7.72023089e-43i
-2.20413275e+01	-9.67020292e-43-3.98372411e-43i
-2.19787101e+01	-3.79855417e-44-7.78282190e-43i
-2.19160927e+01	-3.04928743e-43+9.11835647e-43i
-2.18534753e+01	2.96543649e-42+1.72287281e-42i
-2.17908579e+01	3.73770002e-42+7.09603368e-43i
-2.17282405e+01	-2.09073881e-42-4.74442719e-42i
-2.16656230e+01	2.40572802e-42-2.37470196e-42i
-2.16030056e+01	4.36318784e-43+7.44306639e-43i
-2.15403882e+01	4.48734538e-42+2.53009017e-42i
-2.14777708e+01	5.22164652e-42-1.04091955e-41i
-2.14151534e+01	1.75177942e-41-1.35864889e-41i
-2.13525360e+01	-2.41282793e-41-4.24043107e-41i
-2.12899186e+01	3.61592873e-41-3.78026844e-42i
-2.12273012e+01	-5.11936455e-41+1.88186878e-41i
-2.11646838e+01	-3.40035439e-41-6.22195013e-41i
-2.11020664e+01	1.11396751e-40-4.89940954e-41i
-2.10394490e+01	-5.48272542e-41+1.79995486e-40i
-2.09768316e+01	-2.02047933e-40-3.60793175e-40i
-2.09142142e+01	2.32042770e-40+4.59330175e-41i
-2.08515967e+01	5.13461825e-40+6.49654753e-40i
-2.07889793e+01	-7.35886316e-40+4.76104489e-40i
-2.07263619e+01	5.71406666e-40-1.32228203e-39i
-2.06637445e+01	1.88431270e-39+6.89273908e-40i
-2.06011271e+01	-2.16753948e-39-7.34751720e-40i
-2.05385097e+01	1.16711100e-39-1.66259802e-39i
-2.04758923e+01	3.00979570e-39+4.04171484e-39i
-2.04132749e+01	-3.42338695e-39+1.70810759e-41i
-2.03506575e+01	2.60631618e-39-5.12432375e-39i
-2.02880401e+01	2.59369682e-39+2.26041173e-39i
-2.02254227e+01	-5.45037127e-39+3.22598727e-39i
-2.01628053e+01	-7.88018033e-39-9.64711308e-39i
-2.01001879e+01	1.26701338e-38+2.74684940e-39i
-2.00375704e+01	3.23737128e-39+5.67755497e-39i
-1.99749530e+01	-1.97373498e-38+3.04343427e-38i
-1.99123356e+01	1.15617900e-38-2.70455343e-38i
-1.98497182e+01	-7.58006514e-39-2.26144177e-39i
-1.97871008e+01	-8.80709523e-38-5.19815477e-38i
-1.97244834e+01	-7.24646437e-38-5.34805619e-38i
-1.96618660e+01	-1.20289496e-37+1.19903125e-37i
-1.95992486e+01	-1.23958638e-37-4.73582719e-38i
-1.95366312e+01	1.65234660e-37-5.98715845e-39i
-1.94740138e+01	-8.95509986e-38-8.97638859e-38i
-1.94113964e+01	-2.18945801e-37-2.93945702e-38i
-1.93487790e+01	4.03437767e-39+2.83436938e-37i
-1.92861616e+01	-1.03104753e-36+4.50810356e-37i
-1.92235441e+01	1.99342067e-36-1.40104237e-36i
-1.91609267e+01	3.19905978e-36+1.72089505e-36i
-1.90983093e+01	-4.61006502e-36+1.95400369e-36i
-1.90356919e+01	3.74370493e-37-4.92717764e-36i
-1.89730745e+01	8.60634660e-36-7.57189388e-37i
-1.89104571e+01	-4.78104363e-36+5.38880852e-36i
-1.88478397e+01	3.33835243e-36-7.93042932e-36i
-1.87852223e+01	1.35674510e-35+1.76943251e-36i
-1.87226049e+01	1.14461507e-35+3.97908280e-36i
-1.86599875e+01	1.86344250e-37+2.71132595e-35i
-1.85973701e+01	-3.40940876e-35-2.91242098e-36i
-1.85347527e+01	-1.95639511e-35-4.10946409e-36i
-1.84721353e+01	2.33064644e-36+7.78345784e-35i
-1.84095178e+01	-6.59863628e-35-6.99468293e-35i
-1.83469004e+01	8.11007083e-35+1.48516336e-35i
-1.82842830e+01	-1.14932696e-34+8.26992343e-35i
-1.82216656e+01	4.12493878e-36-3.23662806e-35i
-1.81590482e+01	1.90995329e-34+1.31091155e-34i
-1.80964308e+01	-1.97374092e-34+2.41150698e-34i
-1.80338134e+01	2.37742739e-34-5.19268872e-34i
-1.79711960e+01	3.84941254e-35+3.06173241e-34i
-1.79085786e+01	-5.15205839e-34-4.69501691e-34i
-1.78459612e+01	-1.00255503e-33-4.14855268e-34i
-1.77833438e+01	-6.44555216e-34+1.00499158e-33i
-1.77207264e+01	-4.93709429e-34-4.77352162e-34i
-1.76581090e+01	3.65101364e-33-1.68417494e-33i
-1.75954915e+01	-6.90538239e-34+2.72129198e-33i
-1.75328741e+01	4.23878067e-33+3.38911383e-33i
-1.74702567e+01	3.56095096e-33-4.47074319e-33i
-1.74076393e+01	-3.71683404e-33-2.67468820e-33i
-1.73450219e+01	-1.02423792e-32+1.64057711e-32i
-1.72824045e+01	-1.02022183e-32-2.75442872e-33i
-1.72197871e+01	1.70431190e-32-1.75316555e-32i
-1.71571697e+01	-3.29088276e-32-2.87327006e-32i
-1.70945523e+01	4.05970309e-32-3.68160082e-32i
-1.70319349e+01	1.83230377e-31+8.99520751e-32i
-1.69693175e+01	1.07135525e-32-4.42716964e-32i
-1.69067001e+01	-1.65244863e-31-3.04871968e-33i
-1.68440827e+01	6.30125805e-32-1.46425071e-31i
-1.67814652e+01	4.74993023e-32+1.56309149e-31i
-1.67188478e+01	9.91055497e-32+1.89882894e-31i
-1.66562304e+01	-1.34650335e-31+4.48226001e-31i
-1.65936130e+01	-4.14209013e-31-3.94128680e-31i
-1.65309956e+01	6.28353281e-31+1.99876808e-31i
-1.64683782e+01	1.17865769e-30+9.30139222e-31i
-1.64057608e+01	-3.51743021e-30+5.91001175e-31i
-1.63431434e+01	2.19656677e-30-1.87360096e-30i
-1.62805260e+01	8.85809633e-31+1.67665471e-30i
-1.62179086e+01	-7.26331908e-30+3.60913314e-30i
-1.61552912e+01	1.01364330e-30-3.16895065e-30i
-1.60926738e+01	6.55410879e-30+1.42166191e-29i
-1.60300564e+01	-2.90827736e-29-1.28749277e-29i
-1.59674389e+01	1.99316549e-29-1.40274755e-29i
-1.59048215e+01	3.19516824e-29+3.44768892e-29i
-1.58422041e+01	-1.24603137e-29+6.39044636e-29i
-1.57795867e+01	-1.06463266e-29-3.38325709e-29i
-1.57169693e+01	1.05419850e-28-8.97388470e-29i
-1.56543519e+01	1.68121816e-28+7.52050159e-29i
-1.55917345e+01	-1.23049653e-28+1.76899476e-28i
-1.55291171e+01	-3.99102270e-28-1.95275330e-28i
-1.54664997e+01	5.03241516e-28-3.05520848e-28i
-1.54038823e+01	5.19096987e-28+1.06219889e-27i
-1.53412649e+01	-1.31767505e-27+9.03993161e-28i
-1.52786475e+01	-7.01293165e-29-2.03363783e-27i
-1.52160301e+01	2.63677684e-27-8.81146486e-28i
-1.51534126e+01	-5.27885556e-28+5.04358827e-27i
-1.50907952e+01	-5.71158573e-27-2.07462705e-27i
-1.50281778e+01	8.11170697e-27-7.66649918e-27i
-1.49655604e+01	2.11317977e-27+9.42620581e-27i
-1.49029430e+01	-5.83377167e-27-7.93086805e-28i
-1.48403256e+01	2.15207325e-27-4.37212720e-27i
-1.47777082e+01	-4.00604496e-28-8.49765630e-27i
-1.47150908e+01	-1.41257962e-27+1.53712163e-26i
-1.46524734e+01	-8.49127697e-27-1.28013197e-26i
-1.45898560e+01	3.25545278e-27-1.46310234e-26i
-1.45272386e+01	-8.78841134e-27+1.60078639e-26i
-1.44646212e+01	-3.34297006e-26+2.44609291e-26i
-1.44020038e+01	-4.72838395e-26-1.67529405e-26i
-1.43393863e+01	5.44904082e-26-5.55756863e-26i
-1.42767689e+01	5.01941903e-26+1.29017389e-25i
-1.42141515e+01	-2.38286614e-25+1.02316213e-25i
-1.41515341e+01	-7.97812006e-26-3.06159130e-25i
-1.40889167e+01	2.75276338e-25-1.52406013e-25i
-1.40262993e+01	5.91930432e-27+6.48107591e-25i
-1.39636819e+01	-7.55465063e-25-7.35469234e-25i
-1.39010645e+01	4.01824482e-25-2.94758566e-25i
-1.38384471e+01	3.22314282e-25-3.69517837e-25i
-1.37758297e+01	9.88955078e-25+1.43833300e-25i
-1.37132123e+01	-1.97206963e-24+1.03315843e-24i
-1.36505949e+01	-4.57266781e-25-1.37983253e-24i
-1.35879775e+01	-3.02088995e-24+3.21984824e-25i
-1.35253601e+01	-2.40249713e-24+2.06410378e-24i
-1.34627426e+01	-5.08894737e-24-9.87959132e-25i
-1.34001252e+01	3.01417990e-25-7.43233774e-24i
-1.33375078e+01	3.23626226e-24-5.20663067e-24i
-1.32748904e+01	1.98931908e-24+4.27788159e-24i
-1.32122730e+01	-4.83881121e-24+4.75779063e-24i
-1.31496556e+01	-1.10704249e-23-1.02956977e-23i
-1.30870382e+01	2.09939948e-23-8.09356545e-24i
-1.30244208e+01	-6.38929569e-23-3.68726603e-24i
-1.29618034e+01	-1.02273847e-22+7.89096767e-23i
-1.28991860e+01	-7.72082667e-24-6.48056319e-23i
-1.28365686e+01	8.18399089e-23-6.69443881e-23i
-1.27739512e+01	-2.40929101e-23+1.71405915e-22i
-1.27113338e+01	1.52348327e-22-2.73297134e-22i
-1.26487163e+01	3.29759669e-23+6.98208676e-23i
-1.25860989e+01	3.17803802e-22+2.86483883e-22i
-1.25234815e+01	-6.26599817e-22-2.74994991e-22i
-1.24608641e+01	6.48241487e-22-2.70735614e-22i
-1.23982467e+01	-1.86053651e-22+4.93793098e-22i
-1.23356293e+01	2.21467967e-23+1.03884514e-21i
-1.22730119e+01	-2.47033539e-21-3.12110806e-21i
-1.22103945e+01	5.66030422e-22-1.66315849e-21i
-1.21477771e+01	-3.40903168e-21+1.50453214e-21i
-1.20851597e+01	-2.93118263e-21-3.05472851e-21i
-1.20225423e+01	-2.98280760e-21-2.17918850e-21i
-1.19599249e+01	-1.36092602e-21+6.61414508e-22i
-1.18973075e+01	-1.19173495e-20-9.56988383e-21i
-1.18346900e+01	1.08088988e-20-2.30700661e-20i
-1.17720726e+01	2.73839949e-20+2.43859074e-20i
-1.17094552e+01	-2.40735885e-20-5.25821559e-21i
-1.16468378e+01	9.68784966e-20-3.13250041e-20i
-1.15842204e+01	-2.83496391e-20+4.12203651e-20i
-1.15216030e+01	-1.49945736e-19-3.22331161e-20i
-1.14589856e+01	7.97188982e-20-1.63786092e-20i
-1.13963682e+01	6.63085462e-20+2.83001673e-19i
-1.13337508e+01	-2.57280521e-19+1.02895258e-20i
-1.12711334e+01	9.67365661e-20-2.27836157e-19i
-1.12085160e+01	-3.74122559e-19-2.94995443e-19i
-1.11458986e+01	1.01329795e-18-1.20046572e-19i
-1.10832812e+01	-5.25034674e-21+2.18744918e-18i
-1.10206637e+01	-2.27236756e-18-1.70708958e-18i
-1.09580463e+01	2.78474647e-18-3.57532152e-18i
-1.08954289e+01	3.69657346e-18+7.06127812e-18i
-1.08328115e+01	-8.69323744e-18+1.49804611e-18i
-1.07701941e+01	-6.16138420e-19-8.35322871e-18i
-1.07075767e+01	1.16915950e-17-4.31297225e-19i
-1.06449593e+01	-1.00488804e-17+5.34367824e-18i
-1.05823419e+01	-7.45774310e-18-6.26093008e-18i
-1.05197245e+01	7.83776579e-18-5.45517401e-18i
-1.04571071e+01	1.15293827e-17+6.34946439e-18i
-1.03944897e+01	-8.18110775e-18-7.37545713e-18i
-1.03318723e+01	9.75961840e-18-4.89873024e-17i
-1.02692549e+01	-3.06703364e-17+9.34929213e-18i
-1.02066374e+01	1.91743442e-17-2.58741110e-17i
-1.01440200e+01	1.04440228e-16-5.69860681e-18i
-1.00814026e+01	4.93003963e-17+8.19289360e-17i
-1.00187852e+01	-7.84945270e-17-2.48802285e-17i
-9.95616781e+00	8.36593360e-17-2.08227726e-16i
-9.89355041e+00	4.30132463e-16+1.90275575e-16i
-9.83093300e+00	-3.95522720e-16+1.14233135e-16i
-9.76831559e+00	-1.27554560e-15-1.25879460e-15i
-9.70569818e+00	1.35874553e-15-2.55969843e-16i
-9.64308078e+00	6.36682372e-17+1.54905329e-15i
-9.58046337e+00	-2.73441676e-15-1.46335174e-15i
-9.51784596e+00	1.41399607e-15+1.24534575e-15i
-9.45522855e+00	-1.68529109e-15-7.80960140e-16i
-9.39261115e+00	-5.38373607e-16+3.66825131e-16i
-9.32999374e+00	-5.46274088e-15+4.62767551e-15i
-9.26737633e+00	-1.56081530e-15+1.15798733e-14i
-9.20475892e+00	3.45269080e-15-1.62066099e-14i
-9.14214152e+00	2.05734544e-14+2.44222220e-15i
-9.07952411e+00	-1.15398759e-14+4.41173063e-14i
-9.01690670e+00	-2.91679418e-14-3.43946717e-14i
-8.95428929e+00	9.99954939e-14-1.08896152e-14i
-8.89167188e+00	-8.81312036e-14+8.15015137e-14i
-8.82905448e+00	-2.53626656e-14-1.29436031e-13i
-8.76643707e+00	4.81589149e-14-1.46941657e-14i
-8.70381966e+00	-2.75193309e-14+8.58356753e-14i
-8.64120225e+00	4.91081766e-14+8.19865682e-14i
-8.57858485e+00	-1.05559840e-13+6.64769111e-14i
-8.51596744e+00	2.89785411e-13-1.17942738e-13i
-8.45335003e+00	3.52144579e-13+5.56094456e-13i
-8.39073262e+00	-6.77312190e-13+4.41186121e-13i
-8.32811522e+00	-9.81516298e-13-7.72808842e-14i
-8.26549781e+00	5.30266567e-13-3.25036919e-13i
-8.20288040e+00	7.74788084e-13+4.22230571e-13i
-8.14026299e+00	2.00246160e-14+2.20534425e-12i
-8.07764559e+00	-2.84570409e-12+6.86921266e-13i
-8.01502818e+00	-1.43160664e-12-5.94730526e-12i
-7.95241077e+00	1.71269316e-11+1.24491558e-12i
-7.88979336e+00	-6.01428095e-12+6.56274854e-12i
-7.82717595e+00	-1.31256673e-11-3.84617566e-12i
-7.76455855e+00	1.26580953e-11-1.70220150e-11i
-7.70194114e+00	4.32475312e-13-7.70519112e-12i
-7.63932373e+00	9.71772156e-13-1.51864225e-11i
-7.57670632e+00	-6.59421281e-12+1.88167129e-11i
-7.51408892e+00	-7.68770182e-11+2.43590660e-12i
-7.45147151e+00	-1.44748103e-11-1.60042733e-10i
-7.38885410e+00	1.08995386e-10+2.84411254e-11i
-7.32623669e+00	-1.70460816e-11+2.36625425e-10i
-7.26361929e+00	-3.30946032e-10-3.47444091e-11i
-7.20100188e+00	-4.32985613e-11-5.62288984e-10i
-7.13838447e+00	1.31437728e-09+7.00420545e-10i
-7.07576706e+00	-1.59864330e-09+2.13659700e-09i
-7.01314966e+00	-1.43895081e-09-2.55831604e-09i
-6.95053225e+00	3.13683937e-09-1.73489645e-09i
-6.88791484e+00	6.97580876e-10+5.59495244e-09i
-6.82529743e+00	-5.54260743e-09+5.20993124e-10i
-6.76268003e+00	-5.77506729e-10-7.52200725e-09i
-6.70006262e+00	1.20888998e-08+3.56956659e-09i
-6.63744521e+00	2.12761217e-09+1.24157237e-08i
-6.57482780e+00	-1.41568970e-08+5.19527414e-09i
-6.51221039e+00	-4.83544291e-09-1.63836037e-08i
-6.44959299e+00	2.86207092e-08-1.79430388e-08i
-6.38697558e+00	3.27784875e-08+4.76217629e-08i
-6.32435817e+00	-4.39605380e-08+3.80372820e-08i
-6.26174076e+00	-3.98888366e-08-9.28850501e-08i
-6.19912336e+00	1.30029780e-07-7.59340813e-08i
-6.13650595e+00	1.00872038e-07+1.76802034e-07i
-6.07388854e+00	-1.88899281e-07+1.20124464e-07i
-6.01127113e+00	-1.07075911e-07-1.40716429e-07i
-5.94865373e+00	-1.70417158e-07-3.42196268e-07i
-5.88603632e+00	5.00681853e-07-4.03915499e-08i
-5.82341891e+00	2.55830526e-08+1.44953762e-06i
-5.76080150e+00	-1.55255897e-06-2.74087654e-07i
-5.69818410e+00	2.20804232e-07-2.40230102e-06i
-5.63556669e+00	2.33572500e-06-7.02774273e-08i
-5.57294928e+00	2.82700580e-06+4.02765503e-06i
-5.51033187e+00	-4.98341446e-06+3.83598147e-06i
-5.44771446e+00	-4.11664001e-06-7.78185659e-06i
-5.38509706e+00	9.31185098e-06-9.80184520e-06i
-5.32247965e+00	2.11092795e-05+1.07961349e-05i
-5.25986224e+00	-1.52104733e-05+3.70949292e-05i
-5.19724483e+00	-5.74234972e-05-2.90114765e-05i
-5.13462743e+00	3.06421982e-05-8.32603288e-05i
-5.07201002e+00	1.34147660e-04+3.35295117e-05i
-5.00939261e+00	-2.94489425e-05+2.28903890e-04i
-4.94677520e+00	-3.76513773e-04-1.16266919e-07i
-4.88415780e+00	-2.62117752e-05-5.95391638e-04i
-4.82154039e+00	9.19097935e-04-1.57500107e-04i
-4.75892298e+00	3.06486539e-04+1.47788728e-03i
-4.69630557e+00	-2.29280408e-03+6.37667231e-04i
-4.63368817e+00	-1.33979965e-03-3.44412550e-03i
-4.57107076e+00	5.76763006e-03-2.59798107e-03i
-4.50845335e+00	4.53104931e-03+9.54096940e-03i
-4.44583594e+00	-1.23700103e-02+5.88502832e-03i
-4.38321853e+00	-6.41586900e-03-1.56765357e-02i
-4.32060113e+00	1.93897534e-02-6.09370106e-03i
-4.25798372e+00	5.45988353e-03+2.33240494e-02i
-4.19536631e+00	-2.85675189e-02+3.40888241e-03i
-4.13274890e+00	1.15781833e-03-3.31560391e-02i
-4.07013150e+00	3.79256880e-02+7.86018767e-03i
-4.00751409e+00	-2.32326943e-02+3.86326405e-02i
-3.94489668e+00	-2.10108322e-02-3.71748981e-02i
-3.88227927e+00	2.87045820e-02-4.34580145e-04i
-3.81966187e+00	-4.10632170e-03+1.44447838e-02i
-3.75704446e+00	-6.53038047e-03-1.52473649e-03i
-3.69442705e+00	-5.06896073e-04-2.99316869e-03i
-3.63180964e+00	9.11743479e-04-2.02017754e-03i
-3.56919224e+00	2.80466171e-03-4.32028290e-04i
-3.50657483e+00	1.62091558e-03+3.48273448e-03i
-3.44395742e+00	-3.72847650e-03+1.98658140e-03i
-3.38134001e+00	-2.05089779e-03-3.46317453e-03i
-3.31872260e+00	3.01476648e-03-2.44173117e-03i
-3.25610520e+00	2.52235803e-03+2.28770386e-03i
-3.19348779e+00	-1.19861965e-03+2.49729226e-03i
-3.13087038e+00	-3.51725697e-03-4.52798942e-04i
-3.06825297e+00	-2.06795091e-04-2.47644246e-03i
-3.00563557e+00	1.94095772e-03-4.48136746e-04i
-2.94301816e+00	5.69941989e-04+1.44255448e-03i
-2.88040075e+00	-9.66930618e-04+4.10148726e-04i
-2.81778334e+00	-3.56579298e-04-5.54418800e-04i
-2.75516594e+00	3.33711119e-04-2.89655206e-04i
-2.69254853e+00	2.29275522e-04+1.62157899e-04i
-2.62993112e+00	-5.83314149e-05+1.93481775e-04i
-2.56731371e+00	-1.54481920e-04-1.64061383e-05i
-2.50469631e+00	-1.50920401e-05-1.25513383e-04i
-2.44207890e+00	8.77178925e-05-1.32013226e-05i
-2.37946149e+00	1.81072847e-05+5.88572781e-05i
-2.31684408e+00	-3.28872497e-05+2.04981886e-05i
-2.25422668e+00	-1.93132139e-05-2.30350317e-05i
-2.19160927e+00	2.01105194e-05-1.56491881e-05i
-2.12899186e+00	6.69899670e-06+1.50124912e-05i
-2.06637445e+00	-8.18334900e-06+5.52460677e-06i
-2.00375704e+00	-7.40592141e-07-3.95843770e-06i
-1.94113964e+00	1.36188962e-06-1.22633082e-07i
-1.87852223e+00	3.94882420e-07-1.32496560e-07i
-1.81590482e+00	1.15689610e-06-3.42862806e-07i
-1.75328741e+00	-4.59651384e-07+1.26767499e-06i
-1.69067001e+00	-6.73957955e-07-2.42595995e-07i
-1.62805260e+00	4.80357250e-08-2.18703870e-07i
-1.56543519e+00	3.19184420e-07-3.80832399e-08i
-1.50281778e+00	-6.61105334e-08+5.44359660e-08i
-1.44020038e+00	6.27342696e-09+2.16372461e-07i
-1.37758297e+00	-1.81970531e-07+5.15738778e-10i
-1.31496556e+00	8.40267811e-09-9.13498544e-08i
-1.25234815e+00	1.07821164e-07-3.27121281e-08i
-1.18973075e+00	-1.10211582e-08+6.77934895e-08i
-1.12711334e+00	-6.32482105e-09+1.29952273e-08i
-1.06449593e+00	-4.42094339e-08+6.25406587e-09i
-1.00187852e+00	-1.08394290e-09-2.91052530e-08i
-9.39261115e-01	2.43591375e-08-2.04641254e-08i
-8.76643707e-01	1.83253956e-08+2.61734820e-08i
-8.14026299e-01	-1.99630452e-08+1.59257951e-08i
-7.51408892e-01	-1.33966314e-08-1.22305114e-08i
-6.88791484e-01	9.98944778e-09-1.21991195e-08i
-6.26174076e-01	9.98512755e-09+6.42357471e-09i
-5.63556669e-01	-2.06965531e-09+7.45132015e-09i
-5.00939261e-01	-7.76529449e-09-8.57690288e-10i
-4.38321853e-01	9.95454206e-11-6.49982922e-09i
-3.75704446e-01	5.91970278e-09-6.99248571e-10i
-3.13087038e-01	1.15361289e-09+5.76815915e-09i
-2.50469631e-01	-5.08779421e-09+9.86041741e-10i
-1.87852223e-01	-1.13603495e-09-4.03320187e-09i
-1.25234815e-01	4.18202458e-09-1.68227683e-09i
-6.26174076e-02	5.49310848e-10+4.35000482e-09i
0.00000000e+00	-6.16464300e-09+7.54951032e-25i
6.26174076e-02	5.49310848e-10-4.35000482e-09i
1.25234815e-01	4.18202458e-09+1.68227683e-09i
1.87852223e-01	-1.13603495e-09+4.03320187e-09i
2.50469631e-01	-5.08779421e-09-9.86041741e-10i
3.13087038e-01	1.15361289e-09-5.76815915e-09i
3.75704446e-01	5.91970278e-09+6.99248571e-10i
4.38321853e-01	9.95454206e-11+6.49982922e-09i
5.00939261e-01	-7.76529449e-09+8.57690288e-10i
5.63556669e-01	-2.06965531e-09-7.45132015e-09i
6.26174076e-01	9.98512755e-09-6.42357471e-09i
6.88791484e-01	9.98944778e-09+1.21991195e-08i
7.51408892e-01	-1.33966314e-08+1.22305114e-08i
8.14026299e-01	-1.99630452e-08-1.59257951e-08i
8.76643707e-01	1.83253956e-08-2.61734820e-08i
9.39261115e-01	2.43591375e-08+2.04641254e-08i
1.00187852e+00	-1.08394290e-09+2.91052530e-08i
1.06449593e+00	-4.42094339e-08-6.25406587e-09i
1.12711334e+00	-6.32482105e-09-1.29952273e-08i
1.18973075e+00	-1.10211582e-08-6.77934895e-08i
1.25234815e+00	1.07821164e-07+3.27121281e-08i
1.31496556e+00	8.40267811e-09+9.13498544e-08i
1.37758297e+00	-1.81970531e-07-5.15738778e-10i
1.44020038e+00	6.27342696e-09-2.16372461e-07i
1.50281778e+00	-6.61105334e-08-5.44359660e-08i
1.56543519e+00	3.19184420e-07+3.80832399e-08i
1.62805260e+00	4.80357250e-08+2.18703870e-07i
1.69067001e+00	-6.73957955e-07+2.42595995e-07i
1.75328741e+00	-4.59651384e-07-1.26767499e-06i
1.81590482e+00	1.15689610e-06+3.42862806e-07i
1.87852223e+00	3.94882420e-07+1.32496560e-07i
1.94113964e+00	1.36188962e-06+1.22633082e-07i
2.00375704e+00	-7.40592141e-07+3.95843770e-06i
2.06637445e+00	-8.18334900e-06-5.52460677e-06i
2.12899186e+00	6.69899670e-06-1.50124912e-05i
2.19160927e+00	2.01105194e-05+1.56491881e-05i
2.25422668e+00	-1.93132139e-05+2.30350317e-05i
2.31684408e+00	-3.28872497e-05-2.04981886e-05i
2.37946149e+00	1.81072847e-05-5.88572781e-05i
2.44207890e+00	8.77178925e-05+1.32013226e-05i
2.50469631e+00	-1.50920401e-05+1.25513383e-04i
2.56731371e+00	-1.54481920e-04+1.64061383e-05i
2.62993112e+00	-5.83314149e-05-1.93481775e-04i
2.69254853e+00	2.29275522e-04-1.62157899e-04i
2.75516594e+00	3.33711119e-04+2.89655206e-04i
2.81778334e+00	-3.56579298e-04+5.54418800e-04i
2.88040075e+00	-9.66930618e-04-4.10148726e-04i
2.94301816e+00	5.69941989e-04-1.44255448e-03i
3.00563557e+00	1.94095772e-03+4.48136746e-04i
3.06825297e+00	-2.06795091e-04+2.47644246e-03i
3.13087038e+00	-3.51725697e-03+4.52798942e-04i
3.19348779e+00	-1.19861965e-03-2.49729226e-03i
3.25610520e+00	2.52235803e-03-2.28770386e-03i
3.31872260e+00	3.01476648e-03+2.44173117e-03i
3.38134001e+00	-2.05089779e-03+3.46317453e-03i
3.44395742e+00	-3.72847650e-03-1.98658140e-03i
3.50657483e+00	1.62091558e-03-3.48273448e-03i
3.56919224e+00	2.80466171e-03+4.32028290e-04i
3.63180964e+00	9.11743479e-04+2.02017754e-03i
3.69442705e+00	-5.06896073e-04+2.99316869e-03i
3.75704446e+00	-6.53038047e-03+1.52473649e-03i
3.81966187e+00	-4.10632170e-03-1.44447838e-02i
3.88227927e+00	2.87045820e-02+4.34580145e-04i
3.94489668e+00	-2.10108322e-02+3.71748981e-02i
4.00751409e+00	-2.32326943e-02-3.86326405e-02i
4.07013150e+00	3.79256880e-02-7.86018767e-03i
4.13274890e+00	1.15781833e-03+3.31560391e-02i
4.19536631e+00	-2.85675189e-02-3.40888241e-03i
4.25798372e+00	5.45988353e-03-2.33240494e-02i
4.32060113e+00	1.93897534e-02+6.09370106e-03i
4.38321853e+00	-6.41586900e-03+1.56765357e-02i
4.44583594e+00	-1.23700103e-02-5.88502832e-03i
4.50845335e+00	4.53104931e-03-9.54096940e-03i
4.57107076e+00	5.76763006e-03+2.59798107e-03i
4.63368817e+00	-1.33979965e-03+3.44412550e-03i
4.69630557e+00	-2.29280408e-03-6.37667231e-04i
4.75892298e+00	3.06486539e-04-1.47788728e-03i
4.82154039e+00	9.19097935e-04+1.57500107e-04i
4.88415780e+00	-2.62117752e-05+5.95391638e-04i
4.94677520e+00	-3.76513773e-04+1.16266919e-07i
5.00939261e+00	-2.94489425e-05-2.28903890e-04i
5.07201002e+00	1.34147660e-04-3.35295117e-05i
5.13462743e+00	3.06421982e-05+8.32603288e-05i
5.19724483e+00	-5.74234972e-05+2.90114765e-05i
5.25986224e+00	-1.52104733e-05-3.70949292e-05i
5.32247965e+00	2.11092795e-05-1.07961349e-05i
5.38509706e+00	9.31185098e-06+9.80184520e-06i
5.44771446e+00	-4.11664001e-06+7.78185659e-06i
5.51033187e+00	-4.98341446e-06-3.83598147e-06i
5.57294928e+00	2.82700580e-06-4.02765503e-06i
5.63556669e+00	2.33572500e-06+7.02774273e-08i
5.69818410e+00	2.20804232e-07+2.40230102e-06i
5.76080150e+00	-1.55255897e-06+2.74087654e-07i
5.82341891e+00	2.55830526e-08-1.44953762e-06i
5.88603632e+00	5.00681853e-07+4.03915499e-08i
5.94865373e+00	-1.70417158e-07+3.42196268e-07i
6.01127113e+00	-1.07075911e-07+1.40716429e-07i
6.07388854e+00	-1.88899281e-07-1.20124464e-07i
6.13650595e+00	1.00872038e-07-1.76802034e-07i
6.19912336e+00	1.30029780e-07+7.59340813e-08i
6.26174076e+00	-3.98888366e-08+9.28850501e-08i
6.32435817e+00	-4.39605380e-08-3.80372820e-08i
6.38697558e+00	3.27784875e-08-4.76217629e-08i
6.44959299e+00	2.86207092e-08+1.79430388e-08i
6.51221039e+00	-4.83544291e-09+1.63836037e-08i
6.57482780e+00	-1.41568970e-08-5.19527414e-09i
6.63744521e+00	2.12761217e-09-1.24157237e-08i
6.70006262e+00	1.20888998e-08-3.56956659e-09i
6.76268003e+00	-5.77506729e-10+7.52200725e-09i
6.82529743e+00	-5.54260743e-09-5.20993124e-10i
6.88791484e+00	6.97580876e-10-5.59495244e-09i
6.95053225e+00	3.13683937e-09+1.73489645e-09i
7.01314966e+00	-1.43895081e-09+2.55831604e-09i
7.07576706e+00	-1.59864330e-09-2.13659700e-09i
7.13838447e+00	1.31437728e-09-7.00420545e-10i
7.20100188e+00	-4.32985613e-11+5.62288984e-10i
7.26361929e+00	-3.30946032e-10+3.47444091e-11i
7.32623669e+00	-1.70460816e-11-2.36625425e-10i
7.38885410e+00	1.08995386e-10-2.84411254e-11i
7.45147151e+00	-1.44748103e-11+1.60042733e-10i
7.51408892e+00	-7.68770182e-11-2.43590660e-12i
7.57670632e+00	-6.59421281e-12-1.88167129e-11i
7.63932373e+00	9.71772156e-13+1.51864225e-11i
7.70194114e+00	4.32475312e-13+7.70519112e-12i
7.76455855e+00	1.26580953e-11+1.70220150e-11i
7.82717595e+00	-1.31256673e-11+3.84617566e-12i
7.88979336e+00	-6.01428095e-12-6.56274854e-12i
7.95241077e+00	1.71269316e-11-1.24491558e-12i
8.01502818e+00	-1.43160664e-12+5.94730526e-12i
8.07764559e+00	-2.84570409e-12-6.86921266e-13i
8.14026299e+00	2.00246160e-14-2.20534425e-12i
8.20288040e+00	7.74788084e-13-4.22230571e-13i
8.26549781e+00	5.30266567e-13+3.25036919e-13i
8.32811522e+00	-9.81516298e-13+7.72808842e-14i
8.39073262e+00	-6.77312190e-13-4.41186121e-13i
8.45335003e+00	3.52144579e-13-5.56094456e-13i
8.51596744e+00	2.89785411e-13+1.17942738e-13i
8.57858485e+00	-1.05559840e-13-6.64769111e-14i
8.64120225e+00	4.91081766e-14-8.19865682e-14i
8.70381966e+00	-2.75193309e-14-8.58356753e-14i
8.76643707e+00	4.81589149e-14+1.46941657e-14i
8.82905448e+00	-2.53626656e-14+1.29436031e-13i
8.89167188e+00	-8.81312036e-14-8.15015137e-14i
8.95428929e+00	9.99954939e-14+1.08896152e-14i
9.01690670e+00	-2.91679418e-14+3.43946717e-14i
9.07952411e+00	-1.15398759e-14-4.41173063e-14i
9.14214152e+00	2.05734544e-14-2.44222220e-15i
9.20475892e+00	3.45269080e-15+1.62066099e-14i
9.26737633e+00	-1.56081530e-15-1.15798733e-14i
9.32999374e+00	-5.46274088e-15-4.62767551e-15i
9.39261115e+00	-5.38373607e-16-3.66825131e-16i
9.45522855e+00	-1.68529109e-15+7.80960140e-16i
9.51784596e+00	1.41399607e-15-1.24534575e-15i
9.58046337e+00	-2.73441676e-15+1.46335174e-15i
9.64308078e+00	6.36682372e-17-1.54905329e-15i
9.70569818e+00	1.35874553e-15+2.55969843e-16i
9.76831559e+00	-1.27554560e-15+1.25879460e-15i
9.83093300e+00	-3.95522720e-16-1.14233135e-16i
9.89355041e+00	4.30132463e-16-1.90275575e-16i
9.95616781e+00	8.36593360e-17+2.08227726e-16i
1.00187852e+01	-7.84945270e-17+2.48802285e-17i
1.00814026e+01	4.93003963e-17-8.19289360e-17i
1.01440200e+01	1.04440228e-16+5.69860681e-18i
1.02066374e+01	1.91743442e-17+2.58741110e-17i
1.02692549e+01	-3.06703364e-17-9.34929213e-18i
1.03318723e+01	9.75961840e-18+4.89873024e-17i
1.03944897e+01	-8.18110775e-18+7.37545713e-18i
1.04571071e+01	1.15293827e-17-6.34946439e-18i
1.05197245e+01	7.83776579e-18+5.45517401e-18i
1.05823419e+01	-7.45774310e-18+6.26093008e-18i
1.06449593e+01	-1.00488804e-17-5.34367824e-18i
1.07075767e+01	1.16915950e-17+4.31297225e-19i
1.07701941e+01	-6.16138420e-19+8.35322871e-18i
1.08328115e+01	-8.69323744e-18-1.49804611e-18i
1.08954289e+01	3.69657346e-18-7.06127812e-18i
1.09580463e+01	2.78474647e-18+3.57532152e-18i
1.10206637e+01	-2.27236756e-18+1.70708958e-18i
1.10832812e+01	-5.25034674e-21-2.18744918e-18i
1.11458986e+01	1.01329795e-18+1.20046572e-19i
1.12085160e+01	-3.74122559e-19+2.94995443e-19i
1.12711334e+01	9.67365661e-20+2.27836157e-19i
1.13337508e+01	-2.57280521e-19-1.02895258e-20i
1.13963682e+01	6.63085462e-20-2.83001673e-19i
1.14589856e+01	7.97188982e-20+1.63786092e-20i
1.15216030e+01	-1.49945736e-19+3.22331161e-20i
1.15842204e+01	-2.83496391e-20-4.12203651e-20i
1.16468378e+01	9.68784966e-20+3.13250041e-20i
1.17094552e+01	-2.40735885e-20+5.25821559e-21i
1.17720726e+01	2.73839949e-20-2.43859074e-20i
1.18346900e+01	1.08088988e-20+2.30700661e-20i
1.18973075e+01	-1.19173495e-20+9.56988383e-21i
1.19599249e+01	-1.36092602e-21-6.61414508e-22i
1.20225423e+01	-2.98280760e-21+2.17918850e-21i
1.20851597e+01	-2.93118263e-21+3.05472851e-21i
1.21477771e+01	-3.40903168e-21-1.50453214e-21i
1.22103945e+01	5.66030422e-22+1.66315849e-21i
1.22730119e+01	-2.47033539e-21+3.12110806e-21i
1.23356293e+01	2.21467967e-23-1.03884514e-21i
1.23982467e+01	-1.86053651e-22-4.93793098e-22i
1.24608641e+01	6.48241487e-22+2.70735614e-22i
1.25234815e+01	-6.26599817e-22+2.74994991e-22i
1.25860989e+01	3.17803802e-22-2.86483883e-22i
1.26487163e+01	3.29759669e-23-6.98208676e-23i
1.27113338e+01	1.52348327e-22+2.73297134e-22i
1.27739512e+01	-2.40929101e-23-1.71405915e-22i
1.28365686e+01	8.18399089e-23+6.69443881e-23i
1.28991860e+01	-7.72082667e-24+6.48056319e-23i
1.29618034e+01	-1.02273847e-22-7.89096767e-23i
1.30244208e+01	-6.38929569e-23+3.68726603e-24i
1.30870382e+01	2.09939948e-23+8.09356545e-24i
1.31496556e+01	-1.10704249e-23+1.02956977e-23i
1.32122730e+01	-4.83881121e-24-4.75779063e-24i
1.32748904e+01	1.98931908e-24-4.27788159e-24i
1.33375078e+01	3.23626226e-24+5.20663067e-24i
1.34001252e+01	3.01417990e-25+7.43233774e-24i
1.34627426e+01	-5.08894737e-24+9.87959132e-25i
1.35253601e+01	-2.40249713e-24-2.06410378e-24i
1.35879775e+01	-3.02088995e-24-3.21984824e-25i
1.36505949e+01	-4.57266781e-25+1.37983253e-24i
1.37132123e+01	-1.97206963e-24-1.03315843e-24i
1.37758297e+01	9.88955078e-25-1.43833300e-25i
1.38384471e+01	3.22314282e-25+3.69517837e-25i
1.39010645e+01	4.01824482e-25+2.94758566e-25i
1.39636819e+01	-7.55465063e-25+7.35469234e-25i
1.40262993e+01	5.91930432e-27-6.48107591e-25i
1.40889167e+01	2.75276338e-25+1.52406013e-25i
1.41515341e+01	-7.97812006e-26+3.06159130e-25i
1.42141515e+01	-2.38286614e-25-1.02316213e-25i
1.42767689e+01	5.01941903e-26-1.29017389e-25i
1.43393863e+01	5.44904082e-26+5.55756863e-26i
1.44020038e+01	-4.72838395e-26+1.67529405e-26i
1.44646212e+01	-3.34297006e-26-2.44609291e-26i
1.45272386e+01	-8.78841134e-27-1.60078639e-26i
1.45898560e+01	3.25545278e-27+1.46310234e-26i
1.46524734e+01	-8.49127697e-27+1.28013197e-26i
1.47150908e+01	-1.41257962e-27-1.53712163e-26i
1.47777082e+01	-4.00604496e-28+8.49765630e-27i
1.48403256e+01	2.15207325e-27+4.37212720e-27i
1.49029430e+01	-5.83377167e-27+7.93086805e-28i
1.49655604e+01	2.11317977e-27-9.42620581e-27i
1.50281778e+01	8.11170697e-27+7.66649918e-27i
1.50907952e+01	-5.71158573e-27+2.07462705e-27i
1.51534126e+01	-5.27885556e-28-5.04358827e-27i
1.52160301e+01	2.63677684e-27+8.81146486e-28i
1.52786475e+01	-7.01293165e-29+2.03363783e-27i
1.53412649e+01	-1.31767505e-27-9.03993161e-28i
1.54038823e+01	5.19096987e-28-1.06219889e-27i
1.54664997e+01	5.03241516e-28+3.05520848e-28i
1.55291171e+01	-3.99102270e-28+1.95275330e-28i
1.55917345e+01	-1.23049653e-28-1.76899476e-28i
1.56543519e+01	1.68121816e-28-7.52050159e-29i
1.57169693e+01	1.05419850e-28+8.97388470e-29i
1.57795867e+01	-1.06463266e-29+3.38325709e-29i
1.58422041e+01	-1.24603137e-29-6.39044636e-29i
1.59048215e+01	3.19516824e-29-3.44768892e-29i
1.59674389e+01	1.99316549e-29+1.40274755e-29i
1.60300564e+01	-2.90827736e-29+1.28749277e-29i
1.60926738e+01	6.55410879e-30-1.42166191e-29i
1.61552912e+01	1.01364330e-30+3.16895065e-30i
1.62179086e+01	-7.26331908e-30-3.60913314e-30i
1.62805260e+01	8.85809633e-31-1.67665471e-30i
1.63431434e+01	2.19656677e-30+1.87360096e-30i
1.64057608e+01	-3.51743021e-30-5.91001175e-31i
1.64683782e+01	1.17865769e-30-9.30139222e-31i
1.65309956e+01	6.28353281e-31-1.99876808e-31i
1.65936130e+01	-4.14209013e-31+3.94128680e-31i
1.66562304e+01	-1.34650335e-31-4.48226001e-31i
1.67188478e+01	9.91055497e-32-1.89882894e-31i
1.67814652e+01	4.74993023e-32-1.56309149e-31i
1.68440827e+01	6.30125805e-32+1.46425071e-31i
1.69067001e+01	-1.65244863e-31+3.04871968e-33i
1.69693175e+01	1.07135525e-32+4.42716964e-32i
1.70319349e+01	1.83230377e-31-8.99520751e-32i
1.70945523e+01	4.05970309e-32+3.68160082e-32i
1.71571697e+01	-3.29088276e-32+2.87327006e-32i
1.72197871e+01	1.70431190e-32+1.75316555e-32i
1.72824045e+01	-1.02022183e-32+2.75442872e-33i
1.73450219e+01	-1.02423792e-32-1.64057711e-32i
1.74076393e+01	-3.71683404e-33+2.67468820e-33i
1.74702567e+01	3.56095096e-33+4.47074319e-33i
1.75328741e+01	4.23878067e-33-3.38911383e-33i
1.75954915e+01	-6.90538239e-34-2.72129198e-33i
1.76581090e+01	3.65101364e-33+1.68417494e-33i
1.77207264e+01	-4.93709429e-34+4.77352162e-34i
1.77833438e+01	-6.44555216e-34-1.00499158e-33i
1.78459612e+01	-1.00255503e-33+4.14855268e-34i
1.79085786e+01	-5.15205839e-34+4.69501691e-34i
1.79711960e+01	3.84941254e-35-3.06173241e-34i
1.80338134e+01	2.37742739e-34+5.19268872e-34i
1.80964308e+01	-1.97374092e-34-2.41150698e-34i
1.81590482e+01	1.90995329e-34-1.31091155e-34i
1.82216656e+01	4.12493878e-36+3.23662806e-35i
1.82842830e+01	-1.14932696e-34-8.26992343e-35i
1.83469004e+01	8.11007083e-35-1.48516336e-35i
1.84095178e+01	-6.59863628e-35+6.99468293e-35i
1.84721353e+01	2.33064644e-36-7.78345784e-35i
1.85347527e+01	-1.95639511e-35+4.10946409e-36i
1.85973701e+01	-3.40940876e-35+2.91242098e-36i
1.86599875e+01	1.86344250e-37-2.71132595e-35i
1.87226049e+01	1.14461507e-35-3.97908280e-36i
1.87852223e+01	1.35674510e-35-1.76943251e-36i
1.88478397e+01	3.33835243e-36+7.93042932e-36i
1.89104571e+01	-4.78104363e-36-5.38880852e-36i
1.89730745e+01	8.60634660e-36+7.57189388e-37i
1.90356919e+01	3.74370493e-37+4.92717764e-36i
1.90983093e+01	-4.61006502e-36-1.95400369e-36i
1.91609267e+01	3.19905978e-36-1.72089505e-36i
1.92235441e+01	1.99342067e-36+1.40104237e-36i
1.92861616e+01	-1.03104753e-36-4.50810356e-37i
1.93487790e+01	4.03437767e-39-2.83436938e-37i
1.94113964e+01	-2.18945801e-37+2.93945702e-38i
1.94740138e+01	-8.95509986e-38+8.97638859e-38i
1.95366312e+01	1.65234660e-37+5.98715845e-39i
1.95992486e+01	-1.23958638e-37+4.73582719e-38i
1.96618660e+01	-1.20289496e-37-1.19903125e-37i
1.97244834e+01	-7.24646437e-38+5.34805619e-38i
1.97871008e+01	-8.80709523e-38+5.19815477e-38i
1.98497182e+01	-7.58006514e-39+2.26144177e-39i
1.99123356e+01	1.15617900e-38+2.70455343e-38i
1.99749530e+01	-1.97373498e-38-3.04343427e-38i
2.00375704e+01	3.23737128e-39-5.67755497e-39i
2.01001879e+01	1.26701338e-38-2.74684940e-39i
2.01628053e+01	-7.88018033e-39+9.64711308e-39i
2.02254227e+01	-5.45037127e-39-3.22598727e-39i
2.02880401e+01	2.59369682e-39-2.26041173e-39i
2.03506575e+01	2.60631618e-39+5.12432375e-39i
2.04132749e+01	-3.42338695e-39-1.70810759e-41i
2.04758923e+01	3.00979570e-39-4.04171484e-39i
2.05385097e+01	1.16711100e-39+1.66259802e-39i
2.06011271e+01	-2.16753948e-39+7.34751720e-40i
2.06637445e+01	1.88431270e-39-6.89273908e-40i
2.07263619e+01	5.71406666e-40+1.32228203e-39i
2.07889793e+01	-7.35886316e-40-4.76104489e-40i
2.08515967e+01	5.13461825e-40-6.49654753e-40i
2.09142142e+01	2.32042770e-40-4.59330175e-41i
2.09768316e+01	-2.02047933e-40+3.60793175e-40i
2.10394490e+01	-5.48272542e-41-1.79995486e-40i
2.11020664e+01	1.11396751e-40+4.89940954e-41i
2.11646838e+01	-3.40035439e-41+6.22195013e-41i
2.12273012e+01	-5.11936455e-41-1.88186878e-41i
2.12899186e+01	3.61592873e-41+3.78026844e-42i
2.13525360e+01	-2.41282793e-41+4.24043107e-41i
2.14151534e+01	1.75177942e-41+1.35864889e-41i
2.14777708e+01	5.22164652e-42+1.04091955e-41i
2.15403882e+01	4.48734538e-42-2.53009017e-42i
2.16030056e+01	4.36318784e-43-7.44306639e-43i
2.16656230e+01	2.40572802e-42+2.37470196e-42i
2.17282405e+01	-2.09073881e-42+4.74442719e-42i
2.17908579e+01	3.73770002e-42-7.09603368e-43i
2.18534753e+01	2.96543649e-42-1.72287281e-42i
2.19160927e+01	-3.04928743e-43-9.11835647e-43i
2.19787101e+01	-3.79855417e-44+7.78282190e-43i
2.20413275e+01	-9.67020292e-43+3.98372411e-43i
2.21039449e+01	2.44031759e-43-7.72023089e-43i
2.21665623e+01	1.48618140e-43+9.48085884e-45i
2.22291797e+01	-1.78178729e-43-1.34807067e-43i
2.22917971e+01	1.57840370e-43-2.86112343e-43i
2.23544145e+01	1.15148021e-43-1.55430100e-43i
2.24170319e+01	3.50432823e-44+1.46530544e-43i
2.24796493e+01	-9.61568964e-44-7.64961167e-44i
2.25422668e+01	7.49784056e-44-1.04061061e-43i
2.26048842e+01	-1.33250786e-44+2.99839641e-44i
2.26675016e+01	-2.06063993e-44-2.98117316e-45i
2.27301190e+01	-8.65002190e-45-2.11957420e-44i
2.27927364e+01	3.80074030e-45-9.47513283e-45i
2.28553538e+01	-1.94355821e-44+2.98498584e-44i
2.29179712e+01	2.28051172e-45-7.30271911e-45i
2.29805886e+01	-3.73417867e-46-1.25264570e-45i
2.30432060e+01	-2.67762059e-45+9.88136301e-46i
2.31058234e+01	1.03715982e-45-1.93421703e-45i
2.31684408e+01	-4.21878699e-45+6.93825673e-45i
2.32310582e+01	-2.27212472e-45-2.38445511e-46i
2.32936756e+01	-9.17299308e-46-1.85943055e-45i
2.33562930e+01	7.78258014e-46+5.88820560e-46i
2.34189105e+01	8.98126223e-46+1.72441987e-45i
2.34815279e+01	-5.83633317e-46-8.75644412e-46i
2.35441453e+01	7.94293226e-47+4.02954814e-46i
2.36067627e+01	-1.65532760e-46+1.69274425e-46i
2.36693801e+01	2.06008579e-47-3.40263241e-46i
2.37319975e+01	1.22147733e-46-1.68621130e-46i
2.37946149e+01	-9.54512666e-47-1.43869338e-46i
2.38572323e+01	-8.37673559e-47+8.64328785e-47i
2.39198497e+01	3.15058043e-47-3.10096303e-47i
2.39824671e+01	5.67150840e-47+3.03232049e-47i
2.40450845e+01	-3.88161735e-47+6.84566240e-47i
2.41077019e+01	2.72994985e-47-1.25023154e-47i
2.41703193e+01	7.60428176e-47-1.07913453e-47i
2.42329368e+01	2.09264873e-47+5.14369950e-48i
2.42955542e+01	-4.28412973e-48-1.23144423e-47i
2.43581716e+01	1.10163678e-47-6.23284330e-48i
2.44207890e+01	3.90609502e-48+1.35323962e-47i
2.44834064e+01	-2.36401129e-48-1.21933228e-48i
2.45460238e+01	-1.46954073e-49-6.47851036e-49i
2.46086412e+01	-2.38349864e-48+1.94107245e-48i
2.46712586e+01	-2.15152920e-48+2.18156698e-49i
2.47338760e+01	2.77539022e-49+4.57495172e-49i
2.47964934e+01	2.64389103e-49-8.93178851e-49i
2.48591108e+01	-2.62353217e-49-4.68213965e-49i
2.49217282e+01	1.35074969e-49+1.98447449e-49i
2.49843456e+01	-9.63050413e-50-6.91670411e-50i
2.50469631e+01	1.17347378e-50+2.82547395e-49i
2.51095805e+01	-1.41204554e-49-4.60677703e-50i
2.51721979e+01	-9.04538611e-50-1.72385239e-51i
2.52348153e+01	9.23050850e-50+9.93686664e-50i
2.52974327e+01	4.19625019e-52+1.88167609e-50i
2.53600501e+01	-5.32388385e-50-3.74532029e-51i
2.54226675e+01	-1.37828087e-52-2.44063268e-50i
2.54852849e+01	3.85455647e-50+1.47729469e-51i
2.55479023e+01	1.36372496e-50+2.41054709e-50i
2.56105197e+01	-2.12885038e-50-1.34946819e-50i
2.56731371e+01	9.52194615e-51-1.53457538e-50i
2.57357545e+01	1.08796601e-50-7.21381375e-51i
2.57983719e+01	-2.85049539e-51+6.20479624e-51i
2.58609894e+01	-1.29124090e-52-4.08371613e-52i
2.59236068e+01	3.18740003e-52-3.42257990e-51i
2.59862242e+01	1.50144660e-52-3.06782892e-52i
2.60488416e+01	2.78362431e-51+1.39671509e-51i
2.61114590e+01	-1.92516097e-52-1.35712240e-51i
2.61740764e+01	-4.79336122e-52-1.00603573e-51i
2.62366938e+01	7.71162382e-52-1.39406555e-52i
2.62993112e+01	3.23621508e-52+5.00347495e-52i
2.63619286e+01	-1.77395106e-52+3.06717118e-52i
2.64245460e+01	1.82704469e-53-1.64048643e-52i
2.64871634e+01	-1.18863978e-53+5.80585742e-53i
2.65497808e+01	-5.66125291e-53-3.53052345e-53i
2.66123982e+01	3.17418348e-53-9.72243121e-53i
2.66750157e+01	-4.17380991e-53+2.11613961e-53i
2.67376331e+01	6.45438297e-53-5.13222500e-53i
2.68002505e+01	2.58170428e-53+5.90249651e-54i
2.68628679e+01	2.23977347e-54-9.35231165e-54i
2.69254853e+01	-1.09258311e-53-1.82027633e-53i
2.69881027e+01	2.29871183e-53-1.26880704e-53i
2.70507201e+01	6.19265993e-54+1.31567113e-53i
2.71133375e+01	-6.43464857e-54-9.16614922e-55i
2.71759549e+01	-2.52836891e-54+6.05971100e-54i
2.72385723e+01	-4.75478491e-54+8.90324066e-55i
2.73011897e+01	2.39257081e-54-1.29714726e-54i
2.73638071e+01	4.19570382e-54-6.81181192e-55i
2.74264245e+01	9.54616697e-55+1.77188447e-54i
2.74890420e+01	-2.23914437e-55-3.65578917e-55i
2.75516594e+01	2.84000218e-55-1.02713084e-54i
2.76142768e+01	6.42131641e-55+1.10678155e-54i
2.76768942e+01	-7.60751448e-56+1.52308026e-55i
2.77395116e+01	-2.72010836e-55-3.47220161e-55i
2.78021290e+01	2.91627781e-55+9.43013605e-57i
2.78647464e+01	-1.63617471e-55+4.79891135e-55i
2.79273638e+01	-9.02051338e-56+2.38933624e-56i
2.79899812e+01	7.49582714e-56-6.70404711e-56i
2.80525986e+01	6.51700301e-56-9.18768070e-56i
2.81152160e+01	1.46056048e-56-4.90144725e-57i
2.81778334e+01	-3.42076239e-56+1.07914086e-56i
2.82404508e+01	-1.76633608e-56-1.08425904e-56i
2.83030683e+01	1.82629380e-57-2.24209093e-56i
2.83656857e+01	9.24618196e-57+4.71557808e-57i
2.84283031e+01	-1.11365658e-56+1.78066803e-57i
2.84909205e+01	-8.58278051e-57-1.66830599e-56i
2.85535379e+01	6.02618717e-57-6.46484852e-57i
2.86161553e+01	1.62041733e-57+1.15175851e-58i
2.86787727e+01	-1.23577293e-57-1.76068176e-57i
2.87413901e+01	-1.37427185e-57+1.31361623e-57i
2.88040075e+01	1.17541047e-57+3.87692051e-57i
2.88666249e+01	8.67081755e-58+1.91881695e-58i
2.89292423e+01	4.53161954e-58-5.88717820e-58i
2.89918597e+01	-7.60147806e-59+4.08251769e-58i
2.90544771e+01	-3.22694711e-59+9.57102649e-59i
2.91170946e+01	6.24043262e-58-3.16418409e-58i
2.91797120e+01	1.48655920e-58+1.81139106e-58i
2.92423294e+01	-2.16809080e-58+6.35989651e-59i
2.93049468e+01	1.05931002e-59+3.61278356e-59i
2.93675642e+01	1.71724963e-59-5.93539600e-59i
2.94301816e+01	8.98952903e-59+1.24623512e-58i
2.94927990e+01	-1.18003114e-59-5.96459303e-59i
2.95554164e+01	1.71167359e-59+1.83725018e-61i
2.96180338e+01	-5.48186017e-60-7.59839361e-60i
2.96806512e+01	-1.02919454e-59+8.78618598e-60i
2.97432686e+01	-6.63396422e-60+3.21810787e-60i
2.98058860e+01	-7.01470507e-61-6.63024554e-60i
2.98685034e+01	-2.41100134e-60+6.96710351e-60i
2.99311209e+01	-5.80860288e-61-9.59620395e-60i
2.99937383e+01	3.52471742e-60+1.80150646e-60i
3.00563557e+01	4.19256304e-62+1.93764425e-60i
3.01189731e+01	-2.12767520e-60-1.55395534e-61i
3.01815905e+01	-8.81094075e-61-1.32483601e-60i
3.02442079e+01	-1.08585274e-60+1.47536065e-60i
3.03068253e+01	1.09978495e-61-1.91270934e-61i
3.03694427e+01	4.79481600e-62+4.47732578e-61i
3.04320601e+01	-1.14127938e-61-8.06800800e-62i
3.04946775e+01	-8.50908737e-61+4.18236345e-61i
3.05572949e+01	3.35780290e-62-1.87696100e-61i
3.06199123e+01	2.13363487e-62-1.11001754e-61i
3.06825297e+01	-9.64944838e-62+1.42291205e-61i
3.07451472e+01	-7.64229780e-62-5.60012908e-62i
3.08077646e+01	-3.82580616e-62+6.48805402e-62i
3.08703820e+01	-1.77308542e-62-1.47539089e-62i
3.09329994e+01	-1.01248375e-62+2.68877983e-62i
3.09956168e+01	-1.74840525e-62+2.01461890e-62i
3.10582342e+01	2.70276635e-63-3.72335347e-63i
3.11208516e+01	1.48030985e-62-3.83984070e-63i
3.11834690e+01	-2.53896365e-63-8.54923042e-63i
3.12460864e+01	-8.90527403e-63+2.93672091e-63i
3.13087038e+01	1.75935623e-63-6.25104270e-63i
3.13713212e+01	2.50771662e-63+1.03160064e-63i
3.14339386e+01	6.48721587e-64-3.66594327e-64i
3.14965560e+01	1.93779630e-63+1.06099142e-63i
3.15591735e+01	7.00903057e-64-1.77072175e-63i
3.16217909e+01	7.60483129e-64+2.24900906e-63i
3.16844083e+01	-5.38173636e-64+1.13021586e-63i
3.17470257e+01	4.46831040e-64-6.72437930e-64i
3.18096431e+01	2.68983412e-64+2.40290850e-64i
3.18722605e+01	1.22085268e-64-2.10471031e-64i
3.19348779e+01	3.90558303e-64-2.72358347e-65i
3.19974953e+01	1.14659783e-64+1.42112613e-65i
3.20601127e+01	4.26864984e-66+9.30739283e-65i
3.21227301e+01	-1.02818534e-64+7.31645425e-65i
3.21853475e+01	3.10796843e-65-6.51293538e-65i
3.22479649e+01	3.12828174e-65-3.96305791e-65i
3.23105823e+01	3.01802186e-65+1.43828990e-65i
3.23731997e+01	3.70560533e-66-5.92326610e-65i
3.24358172e+01	4.03799162e-65+7.25975840e-67i
3.24984346e+01	-1.60696937e-65+8.93196235e-66i
3.25610520e+01	-1.23484576e-65-1.17216124e-65i
3.26236694e+01	5.90590733e-66-1.56291723e-66i
3.26862868e+01	6.02803028e-68+3.81758925e-67i
3.27489042e+01	1.32438588e-66-4.13843910e-66i
3.28115216e+01	1.92939333e-66-3.80174035e-66i
3.28741390e+01	1.62299723e-66-1.56762901e-66i
3.29367564e+01	-1.06668677e-66-2.00221204e-66i
3.29993738e+01	1.33471395e-66-4.92916392e-67i
3.30619912e+01	-9.40941574e-67+6.00538523e-67i
3.31246086e+01	8.59346639e-67-2.34832519e-67i
3.31872260e+01	-1.16872599e-67+1.74466706e-67i
3.32498435e+01	1.85939302e-67-2.77895352e-67i
3.33124609e+01	-1.76049398e-67+5.73182473e-68i
3.33750783e+01	-6.89337937e-68-7.44653363e-68i
3.34376957e+01	-3.57864554e-68-1.02176609e-67i
3.35003131e+01	1.37290030e-67-4.93926339e-68i
3.35629305e+01	-3.34905136e-68+3.98792470e-68i
3.36255479e+01	1.20569405e-68-1.27884304e-68i
3.36881653e+01	-2.28406013e-68-4.50905144e-68i
3.37507827e+01	9.86967251e-69+2.85753228e-68i
3.38134001e+01	-8.73153207e-70+1.44341187e-68i
3.38760175e+01	1.99405036e-69+1.32303525e-68i
3.39386349e+01	3.35035847e-69-1.68116923e-68i
3.40012523e+01	6.96274909e-69+5.75856139e-69i
3.40638698e+01	-2.45585009e-69+5.66520464e-69i
3.41264872e+01	1.48397686e-69-5.67271216e-69i
3.41891046e+01	2.73725141e-69+3.40522236e-69i
3.42517220e+01	-2.31385186e-69+3.62750267e-70i
3.43143394e+01	1.62079940e-69+4.33899823e-70i
3.43769568e+01	4.51693291e-71+1.30730586e-69i
3.44395742e+01	-8.73592049e-70+8.14021542e-71i
3.45021916e+01	7.44778258e-71-6.62511262e-73i
3.45648090e+01	3.77630964e-71+5.56673000e-71i
3.46274264e+01	-2.24586437e-70+2.11670348e-70i
3.46900438e+01	-1.19247875e-70-9.59442331e-72i
3.47526612e+01	3.03507550e-71+4.68188283e-71i
3.48152786e+01	-9.67033919e-71+1.34172967e-70i
3.48778961e+01	1.48913738e-70-1.35294296e-71i
3.49405135e+01	-3.26390589e-73+5.42851278e-71i
3.50031309e+01	7.14081929e-72-1.14663417e-70i
3.50657483e+01	2.43105335e-71-2.17075729e-71i
3.51283657e+01	2.34333697e-71+1.49161901e-71i
3.51909831e+01	-8.96157365e-72-8.27113985e-72i
3.52536005e+01	-2.95274692e-72-2.84030218e-71i
3.53162179e+01	9.24488338e-72-1.34390472e-71i
3.53788353e+01	-2.28069422e-72+1.27810656e-71i
3.54414527e+01	-1.08518474e-71-1.05895664e-72i
3.55040701e+01	3.98669048e-72-3.34903284e-72i
3.55666875e+01	2.83480488e-72+4.22377092e-73i
3.56293049e+01	-1.65681155e-72+3.97814324e-72i
3.56919224e+01	-1.18745674e-72-2.01408210e-72i
3.57545398e+01	1.26096816e-72-3.03290651e-73i
3.58171572e+01	-1.92167309e-73+9.80063908e-73i
3.58797746e+01	-2.28881962e-73-1.16858141e-73i
3.59423920e+01	-1.30650463e-73-7.57898909e-73i
3.60050094e+01	4.48384491e-73+2.75355337e-74i
3.60676268e+01	8.84333302e-74+1.94874537e-73i
3.61302442e+01	1.31422872e-73+7.80891381e-74i
3.61928616e+01	-1.29119209e-73+1.71165144e-74i
3.62554790e+01	7.73662384e-75+1.44578394e-73i
3.63180964e+01	-9.87256189e-74-1.75805201e-74i
3.63807138e+01	3.43878105e-74+6.45660517e-75i
3.64433312e+01	2.61434696e-74+2.05743735e-74i
3.65059487e+01	1.32937700e-74+1.64619716e-74i
3.65685661e+01	-2.76244888e-74+2.86918057e-75i
3.66311835e+01	1.65535616e-74-2.01733029e-74i
3.66938009e+01	4.78836142e-75+2.05490116e-74i
3.67564183e+01	-3.01412606e-75-1.23411258e-74i
3.68190357e+01	1.16861058e-74-1.17681314e-74i
3.68816531e+01	1.65045086e-75-1.51668177e-75i
3.69442705e+01	4.17099859e-75-3.49848910e-75i
3.70068879e+01	-1.82407028e-75-2.04966470e-75i
3.70695053e+01	-1.36674538e-75+5.30169655e-76i
3.71321227e+01	1.75171904e-75+5.32909639e-76i
3.71947401e+01	-1.29016015e-75+1.37399188e-75i
3.72573575e+01	5.61815184e-77-1.43862708e-76i
3.73199750e+01	-3.36557015e-76+1.02338256e-76i
3.73825924e+01	5.66381220e-76+2.34305693e-76i
3.74452098e+01	-2.51386367e-76+1.60601182e-76i
3.75078272e+01	-2.71575181e-77-1.29304196e-76i
3.75704446e+01	2.36462966e-76+2.31953636e-76i
3.76330620e+01	8.19539310e-77+1.76111698e-76i
3.76956794e+01	-1.22062683e-76+6.55529948e-77i
3.77582968e+01	3.62970937e-77-2.11823067e-77i
3.78209142e+01	-2.33801222e-77+2.73608299e-77i
3.78835316e+01	-9.96391947e-78+3.69488487e-77i
3.79461490e+01	-2.13394470e-77+1.21624318e-77i
3.80087664e+01	3.18241729e-77+4.00561658e-78i
3.80713838e+01	-1.56750633e-78+9.16951036e-78i
3.81340013e+01	6.47484955e-78-5.08565534e-78i
3.81966187e+01	1.14629461e-77-3.19178248e-78i
3.82592361e+01	-2.02216699e-78+3.99450723e-78i
3.83218535e+01	-5.93461311e-78-4.53875179e-78i
3.83844709e+01	4.06129635e-78-3.09101658e-78i
3.84470883e+01	-9.77879953e-79-7.41749935e-79i
3.85097057e+01	-1.94079065e-78+2.96981407e-80i
3.85723231e+01	-1.06879908e-78+1.93215119e-79i
3.86349405e+01	4.24352169e-79-1.69335894e-79i
3.86975579e+01	7.22938328e-79+5.33948145e-79i
3.87601753e+01	-2.15836256e-79+3.80987567e-79i
3.88227927e+01	3.80707460e-80-9.91212069e-80i
3.88854101e+01	2.23568928e-79-6.69974585e-80i
3.89480276e+01	1.68995507e-79+1.95833174e-79i
3.90106450e+01	-1.27209968e-79-6.11023488e-80i
3.90732624e+01	1.95537420e-80+3.43622434e-80i
3.91358798e+01	4.49724195e-80-7.09085617e-81i
3.91984972e+01	4.30656459e-80-8.82508978e-81i
3.92611146e+01	-1.53605407e-80+1.04697724e-80i
3.93237320e+01	1.66003382e-80-3.39091685e-80i
3.93863494e+01	8.72519288e-86+1.83217555e-81i
3.94489668e+01	-2.72869748e-81+8.77336611e-81i
3.95115842e+01	-1.18963206e-80-7.29577246e-81i
3.95742016e+01	4.40439119e-81-5.07691807e-82i
3.96368190e+01	5.41611003e-82+2.87862144e-81i
3.96994364e+01	-4.49957101e-81+1.80775612e-81i
3.97620539e+01	3.45524996e-81+2.06036069e-81i
3.98246713e+01	-1.34259952e-81+1.87418677e-81i
3.98872887e+01	-2.37583042e-81-1.56049466e-81i
3.99499061e+01	1.31093282e-81+2.53359340e-82i
4.00125235e+01	1.30545592e-85+1.63945722e-81i
4.00751409e+01	-8.00755183e-82-9.05147010e-82i
4.01377583e+01	6.81599359e-82+1.75141088e-82i
4.02003757e+01	-2.76194916e-83+3.94863935e-82i
4.02629931e+01	4.88569898e-83-2.88605566e-83i
4.03256105e+01	7.27685585e-83-2.55856777e-82i
4.03882279e+01	-5.43614852e-83+5.30724377e-83i
4.04508453e+01	7.06679855e-84-5.44747845e-83i
4.05134627e+01	-1.39170755e-83-2.83381023e-86i
4.05760802e+01	-2.55125216e-83-2.07334446e-83i
4.06386976e+01	1.21401944e-83-1.59182496e-83i
4.07013150e+01	-9.47465391e-85-4.80929312e-84i
4.07639324e+01	-1.48480070e-83+2.69588234e-83i
4.08265498e+01	-1.23041663e-83-1.21297507e-85i
4.08891672e+01	6.21628807e-84+5.58449200e-85i
4.09517846e+01	3.60833316e-84+6.53817100e-84i
4.10144020e+01	-5.34787224e-84+3.77825546e-84i
4.10770194e+01	1.03693085e-84-5.35908913e-84i
4.11396368e+01	1.13466245e-84-1.30312296e-84i
4.12022542e+01	-2.01717534e-85+1.45686859e-84i
4.12648716e+01	-7.48144102e-85+1.56620084e-84i
4.13274890e+01	-6.65373845e-86-4.45839136e-85i
4.13901064e+01	5.40827902e-85-5.55163001e-87i
4.14527239e+01	-1.42466296e-85+8.46783299e-85i
4.15153413e+01	-6.29279950e-85+5.02922786e-85i
4.15779587e+01	-2.10151005e-85-4.47979992e-85i
4.16405761e+01	1.43445120e-85-1.20705041e-85i
4.17031935e+01	-1.64906758e-85+1.54134540e-85i
4.17658109e+01	-8.67589584e-86-6.62473901e-86i
4.18284283e+01	8.39671827e-86-6.14021066e-86i
4.18910457e+01	1.66095576e-86+2.48178644e-86i
4.19536631e+01	-6.73980832e-86-1.32017468e-86i
4.20162805e+01	-1.40103093e-86-2.56649027e-86i
4.20788979e+01	1.09886211e-86+1.30887642e-88i
4.21415153e+01	-3.40767454e-87+1.05079615e-86i
4.22041327e+01	5.54841605e-87-4.79378170e-87i
4.22667502e+01	5.24330950e-87+2.80846193e-87i
4.23293676e+01	1.92630719e-87+4.52429921e-87i
4.23919850e+01	-4.69766852e-87+2.04057556e-87i
4.24546024e+01	9.74145436e-88-2.71497525e-87i
4.25172198e+01	2.20741213e-87-4.53744057e-88i
4.25798372e+01	-1.94164998e-87+2.60143481e-87i
4.26424546e+01	-1.92396312e-87+1.40160889e-88i
4.27050720e+01	7.98454842e-90-4.88659952e-89i
4.27676894e+01	1.56427061e-88-1.37001425e-88i
4.28303068e+01	-4.45419148e-88+4.46118039e-88i
4.28929242e+01	2.06545284e-88-6.01738999e-89i
4.29555416e+01	-2.77835366e-88-2.70873075e-89i
4.30181590e+01	6.08293552e-89-3.82082144e-88i
4.30807765e+01	1.83551781e-88+1.41707372e-88i
4.31433939e+01	-1.86072599e-88+4.03376139e-91i
4.32060113e+01	5.00088106e-89-5.04536766e-89i
4.32686287e+01	8.30934931e-90+5.63295078e-89i
4.33312461e+01	-5.64773678e-89+1.27083953e-89i
4.33938635e+01	-2.28144740e-90-1.87200647e-89i
4.34564809e+01	2.29079570e-89-1.27302244e-89i
4.35190983e+01	-3.12980864e-90+1.29105735e-89i
4.35817157e+01	-2.06569966e-90-8.46135576e-90i
4.36443331e+01	6.98869388e-90-1.13559194e-89i
4.37069505e+01	8.11819504e-90+4.86524698e-90i
4.37695679e+01	2.62255559e-90+2.94714138e-90i
4.38321853e+01	-6.39685908e-90-2.95628322e-90i
4.38948028e+01	4.90196826e-90+4.01364323e-91i
4.39574202e+01	-2.33196202e-90+2.32470978e-90i
4.40200376e+01	8.89826656e-91-3.38748678e-91i
4.40826550e+01	1.88522256e-91+1.13247656e-90i
4.41452724e+01	-2.89392324e-91-8.94119579e-92i
4.42078898e+01	7.10240949e-91+2.87096361e-91i
4.42705072e+01	1.94319821e-93+4.45005575e-91i
4.43331246e+01	-1.29193363e-91+1.92238684e-91i
4.43957420e+01	-1.89645259e-91-2.17033774e-91i
4.44583594e+01	5.50698367e-92-4.36466725e-93i
4.45209768e+01	9.48648949e-93-3.31593016e-92i
4.45835942e+01	3.54094524e-92+1.43763315e-92i
4.46462116e+01	4.12334978e-92+2.78679348e-92i
4.47088291e+01	3.08895148e-92+3.67035811e-92i
4.47714465e+01	6.87657437e-93+1.97141658e-92i
4.48340639e+01	-9.54916850e-93+1.63413846e-93i
4.48966813e+01	8.90368985e-93+9.90503760e-94i
4.49592987e+01	2.55738714e-93-6.79672577e-93i
4.50219161e+01	-6.75614680e-94+2.32165507e-93i
4.50845335e+01	1.48461815e-94-5.27165737e-93i
4.51471509e+01	9.48622710e-93+2.25063325e-94i
4.52097683e+01	8.01421142e-94+3.86556083e-93i
4.52723857e+01	-1.06740329e-93-9.39339932e-95i
4.53350031e+01	-2.14137633e-93-2.35246773e-93i
4.53976205e+01	2.31250366e-93+1.70146141e-94i
4.54602379e+01	-1.34857754e-93-4.60195232e-94i
4.55228554e+01	1.20641734e-94-1.92867293e-94i
4.55854728e+01	-1.51838198e-94-3.83295833e-94i
4.56480902e+01	5.19204817e-94-1.89874626e-94i
4.57107076e+01	-1.28954387e-94+4.22597496e-94i
4.57733250e+01	6.90106687e-95-2.51408336e-94i
4.58359424e+01	1.06527068e-94+1.23508689e-94i
4.58985598e+01	1.30029065e-95+5.46811534e-95i
4.59611772e+01	1.87799215e-95+2.61242729e-96i
4.60237946e+01	-2.22772811e-95-5.72877193e-95i
4.60864120e+01	4.18746615e-95+2.94923901e-95i
4.61490294e+01	-4.58481976e-96+2.84813901e-95i
4.62116468e+01	-1.05564519e-95-2.57536204e-95i
4.62742642e+01	1.32921094e-95-2.38445856e-97i
4.63368817e+01	9.61242164e-96-3.45508124e-97i
4.63994991e+01	1.22863896e-95-1.12270891e-95i
4.64621165e+01	5.84302358e-96+1.06066050e-95i
4.65247339e+01	-4.89307895e-96+2.83315306e-96i
4.65873513e+01	2.70738658e-96-4.18157308e-96i
4.66499687e+01	1.62561909e-96-1.02621197e-96i
4.67125861e+01	-7.75836430e-97+1.94567342e-96i
4.67752035e+01	-2.15061123e-97+5.49458436e-97i
4.68378209e+01	-2.09697298e-97+1.78154519e-97i
4.69004383e+01	-3.93541351e-97-2.20584972e-97i
4.69630557e+01	2.25739698e-97+2.12141459e-97i
4.70256731e+01	-8.59382748e-98+4.30412650e-97i
4.70882905e+01	-1.56775828e-97-2.49584220e-98i
4.71509080e+01	-4.02776888e-98+1.71645538e-98i
4.72135254e+01	-9.62055786e-98+4.97705675e-98i
4.72761428e+01	5.90336841e-98+7.94959043e-98i
4.73387602e+01	-1.34823581e-97+5.51993813e-98i
4.74013776e+01	-3.02663102e-98-8.22513917e-98i
4.74639950e+01	4.08392660e-98-1.15962406e-98i
4.75266124e+01	-1.99469953e-98-2.05771466e-98i
4.75892298e+01	-1.75865394e-98-1.89708188e-98i
4.76518472e+01	1.66099006e-98+5.52045449e-99i
4.77144646e+01	9.63515877e-99+6.72399867e-99i
4.77770820e+01	6.70136633e-99+1.29527142e-99i
4.78396994e+01	5.96859273e-99-9.19959563e-99i
4.79023168e+01	1.41593028e-99+3.61543305e-99i
4.79649343e+01	-4.66872050e-99-3.06939578e-99i
4.80275517e+01	3.61693676e-99-1.62925865e-99i
4.80901691e+01	-1.77154893e-100-2.59198759e-100i
4.81527865e+01	9.24928460e-100-1.10822826e-99i
4.82154039e+01	2.38229298e-100-1.95536892e-100i
4.82780213e+01	-7.79884187e-100+8.46955319e-100i
4.83406387e+01	3.15831503e-100-7.18807022e-101i
4.84032561e+01	3.55587320e-100-1.78088674e-100i
4.84658735e+01	-1.75501631e-100+4.60596362e-100i
4.85284909e+01	-6.47845393e-101+1.11885293e-100i
4.85911083e+01	-9.40136162e-101-1.71432765e-100i
4.86537257e+01	2.93811252e-101-1.12617392e-100i
4.87163431e+01	1.14569537e-100+2.27984385e-100i
4.87789606e+01	-1.15577479e-100+6.94388228e-101i
4.88415780e+01	-3.22418061e-101-7.87480794e-101i
4.89041954e+01	1.99210098e-101+7.81468017e-102i
4.89668128e+01	2.49858081e-102+2.97510630e-101i
4.90294302e+01	-3.11713955e-101+1.25829234e-102i
4.90920476e+01	-5.06710620e-102-5.27008004e-102i
4.91546650e+01	7.92854615e-102+2.42636938e-102i
4.92172824e+01	2.06631060e-102+6.25540918e-102i
4.92798998e+01	-1.32085066e-101-1.01165857e-102i
4.93425172e+01	-2.41392895e-102-4.87460890e-102i
4.94051346e+01	4.06772864e-102+5.17585722e-102i
4.94677520e+01	-1.89007658e-102+1.95344628e-102i
4.95303694e+01	-4.32059954e-103-2.39747034e-102i
4.95929869e+01	5.09551647e-104+4.40952220e-103i
4.96556043e+01	-1.06592865e-103-1.72097016e-103i
4.97182217e+01	3.03436901e-103+6.03701412e-103i
4.97808391e+01	-5.51264097e-103-3.40300160e-103i
4.98434565e+01	3.45782628e-105-3.20272074e-103i
4.99060739e+01	5.86332295e-104+1.48071355e-103i
4.99686913e+01	-1.45183788e-103+7.49091408e-104i
