# Supplementary material for: Observation of angular momentum transfer among crystal lattice modes
Source: Nat Phys. 2026 May 12;22(7):1100–6. doi: 10.1038/s41567-026-03274-8 (PMC13423836; doi:10.1038/s41567-026-03274-8)
Supplement: Supplementary file 14 — Source data for Extended Data Fig. 5a–m. [file 41567_2026_3274_MOESM14_ESM.zip › extended_fig5g_Eg_phonon_spectrum_RHE-THz_probe45.txt]

Fourier-filtered Eg phonon contribution in Bi2Se3 after right-handed elliptical THz excitation at probe pulse 45 degrees
Frequency (THz)	Spectrum (a.u.)
-4.99686913e+01	2.06603655e-104+1.36228462e-103i
-4.99060739e+01	-2.16881303e-104+1.49445371e-103i
-4.98434565e+01	-1.05330436e-103-1.73872377e-103i
-4.97808391e+01	5.28289028e-103+4.50256231e-103i
-4.97182217e+01	-3.17533156e-103+5.03399605e-103i
-4.96556043e+01	2.39640049e-103-7.96746116e-103i
-4.95929869e+01	-1.07498633e-103+2.29121481e-102i
-4.95303694e+01	-1.41873292e-102+6.81667183e-103i
-4.94677520e+01	1.33227984e-102-9.94326865e-103i
-4.94051346e+01	1.92080013e-103+3.10962183e-102i
-4.93425172e+01	-2.37221763e-104+3.86624891e-102i
-4.92798998e+01	-6.55226116e-102-5.25972075e-102i
-4.92172824e+01	8.35034249e-102-4.14010052e-102i
-4.91546650e+01	-8.24703076e-102+1.99753210e-101i
-4.90920476e+01	-4.26250620e-102+5.82949675e-102i
-4.90294302e+01	-8.46549341e-103-3.01851409e-101i
-4.89668128e+01	8.99724772e-102+1.91990916e-101i
-4.89041954e+01	5.38573126e-103+2.28079992e-101i
-4.88415780e+01	-3.57417436e-101+4.46520821e-101i
-4.87789606e+01	3.29792888e-101-6.78847140e-101i
-4.87163431e+01	1.19512955e-100+1.03472815e-100i
-4.86537257e+01	-1.54768799e-100+1.56121617e-100i
-4.85911083e+01	-2.42934282e-100+1.17397065e-100i
-4.85284909e+01	1.25837808e-100-1.07146673e-100i
-4.84658735e+01	4.89620147e-101+5.74112673e-100i
-4.84032561e+01	-6.42137260e-100-2.65873868e-100i
-4.83406387e+01	5.93581478e-100-1.12594297e-99i
-4.82780213e+01	1.20020396e-99+8.73772889e-101i
-4.82154039e+01	1.39329922e-100+1.22279522e-99i
-4.81527865e+01	-9.06597298e-100-3.15989684e-99i
-4.80901691e+01	2.56294923e-99+5.22688792e-100i
-4.80275517e+01	-5.28431446e-100+9.50474234e-100i
-4.79649343e+01	-1.62489819e-99-3.14485246e-99i
-4.79023168e+01	4.56220911e-99-1.01314554e-99i
-4.78396994e+01	-3.76848906e-99+1.21956804e-98i
-4.77770820e+01	-8.87868006e-99-6.57458110e-99i
-4.77144646e+01	2.41539423e-98-1.78876815e-98i
-4.76518472e+01	2.08534192e-98+3.24211139e-99i
-4.75892298e+01	-2.75387077e-98+1.03425292e-98i
-4.75266124e+01	-5.05257179e-98-4.54117331e-98i
-4.74639950e+01	4.33679786e-98-3.67102080e-98i
-4.74013776e+01	8.99517312e-98+1.09327132e-97i
-4.73387602e+01	-2.79066417e-98-6.90277534e-98i
-4.72761428e+01	1.29636743e-97-1.46675727e-97i
-4.72135254e+01	1.74393421e-97+4.86988960e-98i
-4.71509080e+01	-1.62705291e-97+9.06111221e-98i
-4.70882905e+01	-1.15705775e-98-5.01701996e-98i
-4.70256731e+01	2.50847414e-97+2.93808350e-97i
-4.69630557e+01	-2.04377716e-97+9.72393352e-97i
-4.69004383e+01	8.01414379e-98+9.67489919e-98i
-4.68378209e+01	-3.20611832e-97+4.92062074e-98i
-4.67752035e+01	2.45676262e-97+2.13960717e-96i
-4.67125861e+01	1.32579433e-96-8.18698737e-97i
-4.66499687e+01	3.65298693e-96+1.32367616e-97i
-4.65873513e+01	-3.01279243e-97+1.98879204e-96i
-4.65247339e+01	2.67269115e-96+4.26324081e-96i
-4.64621165e+01	-5.11031550e-97+3.38908017e-96i
-4.63994991e+01	4.06660245e-96-9.77637792e-96i
-4.63368817e+01	-4.78301677e-97+1.00779266e-95i
-4.62742642e+01	-1.88580252e-95+1.48903963e-96i
-4.62116468e+01	1.39461041e-95-3.13403690e-95i
-4.61490294e+01	-7.66885285e-96+8.51271618e-95i
-4.60864120e+01	-2.80511952e-95+5.52948685e-95i
-4.60237946e+01	1.65491288e-95-3.44159845e-95i
-4.59611772e+01	2.66005018e-95-2.39190594e-95i
-4.58985598e+01	-9.62247179e-95+9.30359158e-95i
-4.58359424e+01	-1.03071149e-94+1.43964541e-94i
-4.57733250e+01	1.29038062e-95+1.46774641e-95i
-4.57107076e+01	3.38933408e-94+6.29981433e-94i
-4.56480902e+01	-4.59585463e-94-4.55945158e-94i
-4.55854728e+01	6.08152888e-95+2.86380422e-94i
-4.55228554e+01	-6.97563201e-94+1.21545549e-93i
-4.54602379e+01	-1.12075455e-93+5.72355640e-94i
-4.53976205e+01	2.59970933e-93-2.76736611e-93i
-4.53350031e+01	-2.08895197e-94+1.49628853e-93i
-4.52723857e+01	-5.21150463e-94+1.29802621e-93i
-4.52097683e+01	2.88425024e-93-2.71930522e-93i
-4.51471509e+01	-3.05014161e-94+5.88031350e-93i
-4.50845335e+01	1.76380124e-94-6.97905851e-93i
-4.50219161e+01	1.03395302e-92+3.60470000e-93i
-4.49592987e+01	9.48810904e-95+2.16354156e-92i
-4.48966813e+01	-8.36215829e-93-4.30409951e-93i
-4.48340639e+01	5.04197422e-92-4.61383899e-93i
-4.47714465e+01	2.81753708e-92+3.24512187e-92i
-4.47088291e+01	-2.83756403e-92+2.16255975e-93i
-4.46462116e+01	3.34948678e-92+1.90560909e-92i
-4.45835942e+01	6.47010389e-92+2.78366196e-92i
-4.45209768e+01	1.70731890e-92-6.63604132e-92i
-4.44583594e+01	-9.27112101e-92+1.88510082e-92i
-4.43957420e+01	-1.58549509e-91-3.39855368e-91i
-4.43331246e+01	1.89167106e-91+1.43865002e-91i
-4.42705072e+01	-4.97237022e-91+3.99167879e-91i
-4.42078898e+01	-6.35840047e-91-1.86967558e-91i
-4.41452724e+01	4.69822622e-91-3.57480762e-91i
-4.40826550e+01	1.01286665e-90+1.14939630e-90i
-4.40200376e+01	-2.19252518e-90+3.79976750e-91i
-4.39574202e+01	1.68929546e-91-2.80449265e-90i
-4.38948028e+01	2.12625146e-90-1.27166923e-90i
-4.38321853e+01	-1.30954996e-90+4.76512258e-90i
-4.37695679e+01	-2.34591211e-90-1.74918749e-90i
-4.37069505e+01	1.54610541e-90+1.02101290e-90i
-4.36443331e+01	-1.29546916e-89+4.47187403e-90i
-4.35817157e+01	3.78392699e-90-2.83720433e-89i
-4.35190983e+01	8.57160217e-90+1.80155731e-89i
-4.34564809e+01	-2.78081102e-89+2.21443761e-89i
-4.33938635e+01	-3.11011718e-89-5.18489302e-89i
-4.33312461e+01	6.62923968e-89-1.70132460e-90i
-4.32686287e+01	1.63868645e-89+1.21865603e-88i
-4.32060113e+01	-2.33790360e-88+3.66191443e-89i
-4.31433939e+01	8.45425036e-89-1.42222731e-88i
-4.30807765e+01	2.33072321e-88+1.88502414e-88i
-4.30181590e+01	-4.09445368e-88+2.94471722e-88i
-4.29555416e+01	-2.20488773e-88-1.96558180e-88i
-4.28929242e+01	2.37503483e-88+2.04608272e-88i
-4.28303068e+01	-1.64617083e-88-1.75430314e-88i
-4.27676894e+01	-5.69621027e-88+1.07672420e-87i
-4.27050720e+01	7.51216358e-89-1.01295134e-87i
-4.26424546e+01	5.54220501e-88+1.03626683e-88i
-4.25798372e+01	1.89076293e-87+8.35014252e-88i
-4.25172198e+01	-1.10502929e-87+3.53447816e-88i
-4.24546024e+01	-3.87614071e-88+3.33066197e-87i
-4.23919850e+01	-5.53524525e-88+1.27375255e-87i
-4.23293676e+01	-4.34279660e-87-1.19752770e-87i
-4.22667502e+01	9.02653995e-87-8.11539520e-87i
-4.22041327e+01	1.20889307e-87+4.56758824e-88i
-4.21415153e+01	2.58164810e-87+1.24732889e-86i
-4.20788979e+01	8.26854862e-87+1.62094935e-86i
-4.20162805e+01	2.87200319e-86+3.78907283e-86i
-4.19536631e+01	-3.87361220e-86-2.36283487e-86i
-4.18910457e+01	1.53741912e-86-6.99615542e-86i
-4.18284283e+01	7.41049719e-86-1.31739753e-86i
-4.17658109e+01	-6.93220289e-86+2.99608253e-86i
-4.17031935e+01	-1.77288237e-85+5.23624844e-86i
-4.16405761e+01	3.10943475e-85+8.80269078e-86i
-4.15779587e+01	3.68714579e-85-1.48576215e-85i
-4.15153413e+01	1.78455456e-85-5.83630236e-86i
-4.14527239e+01	1.97024610e-85+7.95851113e-85i
-4.13901064e+01	9.04606498e-85+5.66728279e-85i
-4.13274890e+01	7.08611379e-85+7.66269747e-88i
-4.12648716e+01	7.82977506e-85+6.55605035e-85i
-4.12022542e+01	-2.07830974e-84+1.76402068e-84i
-4.11396368e+01	-1.55352818e-84-2.83418251e-84i
-4.10770194e+01	3.01960177e-84+1.19302805e-84i
-4.10144020e+01	-3.92829043e-85+2.25919439e-84i
-4.09517846e+01	-2.57484738e-84-7.61015710e-84i
-4.08891672e+01	-9.61839288e-84-2.32262328e-84i
-4.08265498e+01	-8.09005429e-84-1.70663012e-83i
-4.07639324e+01	5.34008185e-84+2.41299415e-83i
-4.07013150e+01	-2.32856099e-83-1.73256162e-83i
-4.06386976e+01	4.91286585e-84-2.38566315e-83i
-4.05760802e+01	4.68814205e-83+6.54339502e-84i
-4.05134627e+01	-8.27788735e-84+1.06059405e-82i
-4.04508453e+01	-9.20530270e-83-4.83538846e-83i
-4.03882279e+01	9.77820383e-83-1.36495879e-82i
-4.03256105e+01	1.36019141e-82+1.28695726e-82i
-4.02629931e+01	-1.83424017e-82+1.32257362e-82i
-4.02003757e+01	-3.72660903e-82-1.78112220e-82i
-4.01377583e+01	4.82453294e-82+9.58011033e-83i
-4.00751409e+01	2.13819066e-82+6.52404399e-82i
-4.00125235e+01	-3.37427969e-82-4.37835507e-83i
-3.99499061e+01	-8.40565138e-82-1.31719325e-82i
-3.98872887e+01	1.08339516e-81-4.79051011e-82i
-3.98246713e+01	1.90354038e-81-7.79311220e-82i
-3.97620539e+01	1.14808575e-81+4.41496629e-82i
-3.96994364e+01	2.84017687e-81-2.96333932e-81i
-3.96368190e+01	-2.03692324e-81-1.29092757e-81i
-3.95742016e+01	1.53483309e-82-1.08278828e-82i
-3.95115842e+01	-1.03729145e-80+6.71061620e-83i
-3.94489668e+01	9.20510628e-81+7.42171858e-81i
-3.93863494e+01	-1.16449742e-80+1.55586635e-81i
-3.93237320e+01	-3.87166752e-81-1.36245879e-80i
-3.92611146e+01	2.35993464e-80-1.12200247e-80i
-3.91984972e+01	3.85056446e-81+5.98578316e-80i
-3.91358798e+01	-8.79256892e-80+5.18765483e-80i
-3.90732624e+01	6.58390623e-80-1.79599113e-79i
-3.90106450e+01	1.26944641e-79+1.14637965e-79i
-3.89480276e+01	-9.62134740e-80+1.24392115e-79i
-3.88854101e+01	-1.48839784e-79+1.69048255e-79i
-3.88227927e+01	-8.56038852e-80-4.57185620e-79i
-3.87601753e+01	3.88901185e-79-3.64267486e-80i
-3.86975579e+01	2.37700089e-79+1.56057963e-79i
-3.86349405e+01	-9.11501591e-79-5.75501628e-79i
-3.85723231e+01	-2.20711474e-79-7.29395448e-79i
-3.85097057e+01	1.23417354e-78+4.36023570e-79i
-3.84470883e+01	2.72672846e-79+7.04734189e-79i
-3.83844709e+01	1.48163611e-78+1.71529301e-79i
-3.83218535e+01	-3.69071939e-78+9.04336070e-79i
-3.82592361e+01	-7.74074389e-80-4.22174119e-78i
-3.81966187e+01	1.03529415e-77+5.84590140e-78i
-3.81340013e+01	-2.84998980e-78-1.18736330e-78i
-3.80713838e+01	-1.51642140e-77-1.42709127e-77i
-3.80087664e+01	1.88624613e-77-1.67511804e-77i
-3.79461490e+01	2.43495951e-77+1.84124003e-77i
-3.78835316e+01	-3.72979350e-77+7.63788817e-78i
-3.78209142e+01	-3.36146111e-78-2.56704446e-77i
-3.77582968e+01	1.43913459e-76+1.25273917e-76i
-3.76956794e+01	-6.54547971e-77+3.29162248e-77i
-3.76330620e+01	-1.05347604e-77-2.56887568e-76i
-3.75704446e+01	4.06849829e-76-3.41173123e-77i
-3.75078272e+01	-2.45790472e-76+3.68269540e-76i
-3.74452098e+01	-1.49251402e-76-1.70178451e-76i
-3.73825924e+01	6.90929078e-77+1.35383873e-76i
-3.73199750e+01	-1.73986828e-76+3.35178634e-76i
-3.72573575e+01	2.67102696e-76-3.90606392e-76i
-3.71947401e+01	1.26166741e-76+1.36275683e-75i
-3.71321227e+01	-1.09051607e-75-1.44595884e-75i
-3.70695053e+01	1.84048499e-75-2.07314087e-75i
-3.70068879e+01	2.30639280e-75+1.49159824e-75i
-3.69442705e+01	-5.54242132e-75-6.80626829e-76i
-3.68816531e+01	-3.26496049e-76-4.85159736e-75i
-3.68190357e+01	7.49968487e-75-1.55537226e-75i
-3.67564183e+01	-1.30703775e-75+1.69780878e-74i
-3.66938009e+01	-4.50558466e-75-8.00342168e-75i
-3.66311835e+01	6.68327975e-75+5.37955557e-75i
-3.65685661e+01	-2.77956087e-74+2.41006422e-75i
-3.65059487e+01	5.24846271e-74-3.56610749e-74i
-3.64433312e+01	2.15130055e-74+7.41899279e-74i
-3.63807138e+01	-8.03436964e-74+2.56921599e-74i
-3.63180964e+01	1.14660862e-74+1.39687681e-74i
-3.62554790e+01	6.33876583e-74-3.30577354e-74i
-3.61928616e+01	-2.31541936e-75+1.69124672e-73i
-3.61302442e+01	-1.31440103e-73+2.10579132e-73i
-3.60676268e+01	-9.47391240e-74-2.53679386e-73i
-3.60050094e+01	1.98942169e-73-3.03776017e-73i
-3.59423920e+01	2.76000323e-74+3.50317097e-73i
-3.58797746e+01	8.35124977e-74+1.14738985e-73i
-3.58171572e+01	-1.05147153e-73-1.73571026e-72i
-3.57545398e+01	6.52775924e-73+2.47673147e-73i
-3.56919224e+01	-6.17969360e-73-9.23935436e-74i
-3.56293049e+01	-8.43261465e-73+1.07688764e-72i
-3.55666875e+01	-5.40012508e-72-3.58924470e-72i
-3.55040701e+01	-1.97860350e-73+7.74224216e-73i
-3.54414527e+01	-3.89002492e-72-5.90091109e-72i
-3.53788353e+01	-1.06945288e-72+2.17935666e-72i
-3.53162179e+01	5.74202992e-72+1.87175208e-71i
-3.52536005e+01	-1.89950288e-71-1.00020221e-71i
-3.51909831e+01	2.35741144e-71+2.62651039e-72i
-3.51283657e+01	1.11742958e-72+3.72838518e-71i
-3.50657483e+01	3.20826730e-72-5.73658272e-72i
-3.50031309e+01	-2.58765379e-71-5.55046768e-71i
-3.49405135e+01	-5.20334808e-72-4.01733418e-71i
-3.48778961e+01	-1.93657371e-71+1.26262723e-70i
-3.48152786e+01	-1.25179452e-70+7.12842118e-71i
-3.47526612e+01	1.24240362e-70-4.13008268e-70i
-3.46900438e+01	2.63540426e-70+4.42106198e-70i
-3.46274264e+01	8.05497657e-71+7.91310384e-70i
-3.45648090e+01	-5.43908774e-70-6.18265876e-70i
-3.45021916e+01	1.03514864e-70-1.36601803e-69i
-3.44395742e+01	3.79448168e-71+8.75977181e-70i
-3.43769568e+01	-1.46434214e-69+5.12743795e-70i
-3.43143394e+01	-4.02388212e-70-3.08166421e-71i
-3.42517220e+01	5.23480172e-69+1.51078357e-69i
-3.41891046e+01	-4.34800973e-69+4.23443248e-69i
-3.41264872e+01	2.81992510e-69-9.73194209e-69i
-3.40638698e+01	1.63552591e-69+1.90945239e-69i
-3.40012523e+01	-5.92834712e-69+5.79722684e-69i
-3.39386349e+01	-5.90136131e-69-9.16763871e-69i
-3.38760175e+01	3.77676432e-68-9.51007232e-69i
-3.38134001e+01	-1.57150161e-69+2.69131281e-68i
-3.37507827e+01	5.77205279e-69-6.61828796e-68i
-3.36881653e+01	2.32727213e-68+2.53773756e-68i
-3.36255479e+01	-2.10255159e-68-1.66834574e-68i
-3.35629305e+01	1.15107082e-67-1.08904074e-68i
-3.35003131e+01	7.07041204e-68+9.34505419e-69i
-3.34376957e+01	4.37288713e-68-1.12470675e-68i
-3.33750783e+01	-3.19857933e-67-4.92359407e-68i
-3.33124609e+01	1.50505497e-67-1.01711324e-67i
-3.32498435e+01	-4.07353577e-67+2.89547150e-67i
-3.31872260e+01	-4.25852602e-67-9.53735711e-68i
-3.31246086e+01	3.61324862e-67-7.96107961e-67i
-3.30619912e+01	1.38082666e-67-5.87563631e-67i
-3.29993738e+01	2.26062937e-66-4.78211254e-67i
-3.29367564e+01	-2.77486183e-66+1.61688299e-66i
-3.28741390e+01	-1.29610968e-66-4.74508500e-66i
-3.28115216e+01	5.98625573e-66-8.48661274e-67i
-3.27489042e+01	1.48815840e-66-5.59519220e-66i
-3.26862868e+01	-5.30149009e-67-8.20388616e-67i
-3.26236694e+01	2.22254513e-66-9.87403565e-66i
-3.25610520e+01	-1.02207477e-65-4.12580458e-66i
-3.24984346e+01	-1.32997565e-65-7.87667375e-66i
-3.24358172e+01	1.15050785e-65+2.77606692e-65i
-3.23731997e+01	2.02766131e-66+3.57561418e-65i
-3.23105823e+01	-3.21041216e-65-1.57613555e-65i
-3.22479649e+01	2.31250986e-65+2.88386690e-65i
-3.21853475e+01	-1.94976183e-65+1.10206993e-64i
-3.21227301e+01	-1.88907745e-64-1.07677251e-64i
-3.20601127e+01	-4.49154791e-65+2.26822488e-65i
-3.19974953e+01	1.48227904e-64+6.18711269e-65i
-3.19348779e+01	-6.31528311e-65+2.14472383e-64i
-3.18722605e+01	-4.07210919e-64-3.32447457e-64i
-3.18096431e+01	4.88627154e-64+6.57011953e-64i
-3.17470257e+01	-1.11603950e-64+5.15456534e-64i
-3.16844083e+01	-5.72664457e-64-6.15897533e-64i
-3.16217909e+01	1.01455331e-63-1.62655196e-64i
-3.15591735e+01	1.30788212e-63+2.65161462e-64i
-3.14965560e+01	6.62383589e-64+1.06489908e-63i
-3.14339386e+01	-4.13160975e-63+1.83700408e-63i
-3.13713212e+01	-7.09788837e-63-3.03789217e-65i
-3.13087038e+01	-3.67691510e-63-2.13083702e-64i
-3.12460864e+01	-1.94093603e-63-1.01227009e-63i
-3.11834690e+01	-9.09461887e-63+4.06758976e-63i
-3.11208516e+01	1.17984918e-62-1.02681349e-62i
-3.10582342e+01	1.15834203e-62+2.36659861e-62i
-3.09956168e+01	-2.25631651e-62+1.75781819e-62i
-3.09329994e+01	-3.03675635e-62+5.36738384e-62i
-3.08703820e+01	-8.23293817e-63-3.67930207e-62i
-3.08077646e+01	-6.81131097e-63+1.74506803e-62i
-3.07451472e+01	-5.96012091e-62-3.57295397e-62i
-3.06825297e+01	-1.72365625e-61+2.40445590e-61i
-3.06199123e+01	-1.45578620e-61-2.00836930e-61i
-3.05572949e+01	3.32822031e-61-7.01898056e-62i
-3.04946775e+01	-1.53173952e-61+3.26980842e-61i
-3.04320601e+01	-1.54730026e-61+2.53684579e-61i
-3.03694427e+01	-4.16624841e-61-7.45263248e-61i
-3.03068253e+01	1.68381708e-60+6.75580403e-61i
-3.02442079e+01	1.70823389e-60+2.42492564e-60i
-3.01815905e+01	-1.44556780e-60-9.88724998e-61i
-3.01189731e+01	-4.45331241e-61-5.62320148e-60i
-3.00563557e+01	7.67254949e-60+3.02981234e-60i
-2.99937383e+01	-1.31229435e-61+6.56989389e-60i
-2.99311209e+01	-1.18031195e-59-6.05655384e-60i
-2.98685034e+01	-1.56370869e-60-8.75244310e-60i
-2.98058860e+01	1.61051051e-59+7.90109793e-60i
-2.97432686e+01	-3.28361343e-60+2.22126678e-59i
-2.96806512e+01	-3.08993567e-59-2.06596180e-59i
-2.96180338e+01	4.56192500e-59-2.25264862e-59i
-2.95554164e+01	2.54529739e-59+4.35901112e-59i
-2.94927990e+01	-6.88104169e-59-3.17077955e-59i
-2.94301816e+01	2.97934389e-60-2.33065460e-59i
-2.93675642e+01	-6.59479208e-59-2.15093530e-59i
-2.93049468e+01	-3.10136680e-59-1.41497066e-58i
-2.92423294e+01	2.99190546e-58+1.41571794e-58i
-2.91797120e+01	-2.38738125e-58+1.72303276e-58i
-2.91170946e+01	3.71190081e-58-6.13879353e-58i
-2.90544771e+01	9.21656375e-58-3.24053826e-59i
-2.89918597e+01	-2.31271317e-58+9.71822287e-58i
-2.89292423e+01	-4.49526013e-58-2.72003751e-58i
-2.88666249e+01	-5.81768868e-58-1.18127133e-57i
-2.88040075e+01	2.01945265e-57+2.99132406e-57i
-2.87413901e+01	-2.22929098e-57-7.94612639e-58i
-2.86787727e+01	-1.11122464e-57-2.56652256e-57i
-2.86161553e+01	-4.18524479e-57+1.31457601e-57i
-2.85535379e+01	4.01379397e-57-3.31563371e-57i
-2.84909205e+01	8.48883207e-57-2.10441525e-57i
-2.84283031e+01	-8.06444220e-57-9.09712610e-57i
-2.83656857e+01	-1.03527926e-58-7.79403894e-57i
-2.83030683e+01	1.45355005e-56-2.17087878e-56i
-2.82404508e+01	9.16635406e-57-1.19906670e-57i
-2.81778334e+01	1.02787771e-56-1.81104361e-56i
-2.81152160e+01	-2.15800858e-56-5.68619341e-56i
-2.80525986e+01	7.30365934e-56-4.34462980e-56i
-2.79899812e+01	5.40149280e-56+1.76891645e-55i
-2.79273638e+01	-8.89180361e-56-9.15193426e-56i
-2.78647464e+01	4.02086929e-55-2.35874803e-55i
-2.78021290e+01	6.70892832e-56+5.49763742e-55i
-2.77395116e+01	-3.14834013e-55+1.31500097e-55i
-2.76768942e+01	-2.98562507e-55+2.02021818e-55i
-2.76142768e+01	9.73037024e-55-1.36079500e-55i
-2.75516594e+01	-3.79389683e-55+2.34328174e-54i
-2.74890420e+01	-3.83625378e-55+1.23523748e-54i
-2.74264245e+01	-1.87772456e-54-4.01505015e-54i
-2.73638071e+01	2.37639003e-54+3.47358898e-55i
-2.73011897e+01	-5.59452977e-54+7.88121693e-54i
-2.72385723e+01	-9.08822017e-54+2.52937406e-54i
-2.71759549e+01	-2.05654502e-54-7.91879634e-54i
-2.71133375e+01	1.02363403e-53+1.12976675e-53i
-2.70507201e+01	8.61676833e-54+2.70271849e-53i
-2.69881027e+01	4.14019911e-54+7.64860672e-55i
-2.69254853e+01	2.63192904e-53-2.37173671e-53i
-2.68628679e+01	-1.67069180e-53+4.83150564e-53i
-2.68002505e+01	-2.24929081e-53-5.85594233e-53i
-2.67376331e+01	8.96356889e-53-1.12439948e-52i
-2.66750157e+01	-6.58277216e-53+9.74861478e-53i
-2.66123982e+01	-1.18384113e-52-3.77259680e-53i
-2.65497808e+01	9.64336533e-53-4.39648192e-53i
-2.64871634e+01	8.92488607e-53+1.71194461e-52i
-2.64245460e+01	5.49546768e-54+2.44900535e-52i
-2.63619286e+01	-5.60849599e-52-6.00495022e-53i
-2.62993112e+01	8.52550946e-52-9.42720649e-53i
-2.62366938e+01	-1.84624033e-52+4.27537798e-52i
-2.61740764e+01	-2.72427512e-51-5.00972741e-52i
-2.61114590e+01	-7.01378058e-53+9.68236478e-52i
-2.60488416e+01	-1.95342459e-51+1.66422043e-51i
-2.59862242e+01	4.35275483e-51+1.32412555e-51i
-2.59236068e+01	4.57829286e-52+1.36257483e-51i
-2.58609894e+01	-2.92939014e-51+2.82254572e-51i
-2.57983719e+01	-3.38636855e-51-1.37235567e-51i
-2.57357545e+01	8.33563917e-51+1.26816313e-51i
-2.56731371e+01	2.56031539e-51+5.21608841e-51i
-2.56105197e+01	-1.38183553e-50+5.35917188e-51i
-2.55479023e+01	2.48773385e-50-4.72019164e-51i
-2.54852849e+01	-1.19611535e-50-1.36209477e-50i
-2.54226675e+01	1.83595588e-50+2.19771895e-50i
-2.53600501e+01	-9.83324088e-51-2.79401499e-50i
-2.52974327e+01	6.55289498e-50-1.33585348e-49i
-2.52348153e+01	9.08205691e-50+9.07760121e-51i
-2.51721979e+01	1.35951747e-49-1.30975708e-49i
-2.51095805e+01	5.29928123e-50-1.07001657e-49i
-2.50469631e+01	6.02291215e-50-1.08327939e-49i
-2.49843456e+01	-2.28169088e-49-1.07055810e-49i
-2.49217282e+01	6.52936746e-49-4.05307406e-49i
-2.48591108e+01	-5.86323903e-50+1.29231795e-48i
-2.47964934e+01	-1.37102944e-48+2.19170038e-49i
-2.47338760e+01	3.51127556e-49-2.89243506e-48i
-2.46712586e+01	4.58579860e-48+2.00604784e-48i
-2.46086412e+01	-2.44989358e-48+4.31616404e-48i
-2.45460238e+01	-1.56726824e-49-6.10984257e-48i
-2.44834064e+01	5.79252915e-48-4.91950344e-48i
-2.44207890e+01	2.89816047e-49+5.42137275e-48i
-2.43581716e+01	-2.23403270e-47-1.76958556e-48i
-2.42955542e+01	2.13339555e-47-1.06394138e-47i
-2.42329368e+01	-9.26528047e-49+3.39549748e-47i
-2.41703193e+01	-3.95963359e-47-1.83009595e-47i
-2.41077019e+01	9.61931496e-47-2.57475477e-47i
-2.40450845e+01	-4.61370794e-47+1.32558085e-46i
-2.39824671e+01	-1.12183980e-46-1.09985963e-47i
-2.39198497e+01	7.44395579e-47-7.39445530e-47i
-2.38572323e+01	8.30278009e-47+1.97879521e-46i
-2.37946149e+01	-1.86829912e-46+1.10706111e-46i
-2.37319975e+01	-3.06464011e-47-3.31227320e-46i
-2.36693801e+01	-1.35790954e-46-1.53820228e-46i
-2.36067627e+01	4.68524640e-46-8.71579708e-48i
-2.35441453e+01	-1.66173810e-46+3.47659051e-46i
-2.34815279e+01	-1.03829288e-45-8.53878179e-46i
-2.34189105e+01	3.13341908e-46-3.04443386e-46i
-2.33562930e+01	4.21200789e-46+2.32879988e-45i
-2.32936756e+01	-2.86831705e-45+5.70543857e-46i
-2.32310582e+01	-1.34408061e-45-2.34322539e-45i
-2.31684408e+01	1.88990543e-45-1.95942525e-45i
-2.31058234e+01	-3.51960960e-45-5.38862648e-46i
-2.30432060e+01	7.83336953e-46+1.36385884e-45i
-2.29805886e+01	3.20224160e-45+1.25278049e-44i
-2.29179712e+01	1.10013294e-44+1.14743199e-44i
-2.28553538e+01	1.40241835e-44-1.15274867e-44i
-2.27927364e+01	1.91206299e-44-9.75270253e-45i
-2.27301190e+01	1.37935089e-45-2.30835216e-44i
-2.26675016e+01	3.50953984e-44+1.03231037e-45i
-2.26048842e+01	-7.14783901e-45+6.98836925e-44i
-2.25422668e+01	1.29628929e-43-2.95039748e-45i
-2.24796493e+01	9.81135921e-44-5.75908864e-44i
-2.24170319e+01	-5.80136185e-44+1.01298330e-43i
-2.23544145e+01	7.02645575e-44+1.44122074e-43i
-2.22917971e+01	-4.37252559e-43-7.40335133e-44i
-2.22291797e+01	2.09121134e-43+1.00431759e-43i
-2.21665623e+01	-4.53273314e-43-4.03937553e-43i
-2.21039449e+01	1.20229969e-42-8.73733606e-43i
-2.20413275e+01	-8.13361969e-43+4.99432299e-43i
-2.19787101e+01	-5.98171886e-43-2.75178891e-42i
-2.19160927e+01	1.61528468e-42+1.04849301e-42i
-2.18534753e+01	-2.44781518e-42-2.63531456e-42i
-2.17908579e+01	-5.13731008e-43-2.94014689e-44i
-2.17282405e+01	-3.81564931e-42+9.00691255e-42i
-2.16656230e+01	-4.09443358e-43-1.05795487e-41i
-2.16030056e+01	-3.74149028e-42+2.73360255e-42i
-2.15403882e+01	-4.57966511e-42-9.94192957e-43i
-2.14777708e+01	-1.41217561e-41-2.30905914e-41i
-2.14151534e+01	1.91828849e-41-2.68567605e-41i
-2.13525360e+01	2.57370290e-41+1.30611342e-41i
-2.12899186e+01	-3.01832553e-41+2.91863865e-41i
-2.12273012e+01	-3.99330100e-41-1.28370689e-42i
-2.11646838e+01	3.98448076e-41-5.98445926e-41i
-2.11020664e+01	2.43348487e-40+7.40104513e-41i
-2.10394490e+01	-2.35398444e-40+1.09618146e-40i
-2.09768316e+01	-2.98682067e-41-3.59615938e-40i
-2.09142142e+01	4.26396614e-40-3.13765117e-40i
-2.08515967e+01	1.29825588e-40+9.63184517e-41i
-2.07889793e+01	-7.22824755e-40-6.42201513e-41i
-2.07263619e+01	-6.93667709e-40+2.21183544e-40i
-2.06637445e+01	2.10221932e-41-1.56772629e-39i
-2.06011271e+01	6.38695730e-40+2.42632630e-40i
-2.05385097e+01	-9.87612842e-40+3.45012249e-40i
-2.04758923e+01	-1.53968451e-39+8.05453421e-40i
-2.04132749e+01	3.21160753e-39-2.01808777e-39i
-2.03506575e+01	-1.43383252e-39+1.76602506e-39i
-2.02880401e+01	-1.57088533e-39+6.35712929e-39i
-2.02254227e+01	-1.24236426e-38+1.19668333e-38i
-2.01628053e+01	1.20298216e-38-7.45625504e-39i
-2.01001879e+01	1.51307863e-38+9.39787582e-41i
-2.00375704e+01	2.61484341e-38+1.84385138e-38i
-1.99749530e+01	-1.66054583e-38-9.68423176e-39i
-1.99123356e+01	4.41647383e-38-7.46523384e-38i
-1.98497182e+01	8.08577903e-38+5.01288839e-38i
-1.97871008e+01	-2.02716777e-37+6.81143739e-38i
-1.97244834e+01	-5.93509333e-38+6.11530221e-38i
-1.96618660e+01	1.02809449e-37+2.12971456e-38i
-1.95992486e+01	7.44424105e-38-4.73115482e-38i
-1.95366312e+01	-5.59877570e-37-4.80533234e-37i
-1.94740138e+01	-1.55903288e-37+3.99387465e-38i
-1.94113964e+01	2.80958651e-37+6.60396038e-37i
-1.93487790e+01	-1.66303170e-36-6.50777276e-37i
-1.92861616e+01	1.64598713e-36-1.66042369e-36i
-1.92235441e+01	6.70809476e-37+1.45709914e-36i
-1.91609267e+01	-2.66249591e-36+1.91923899e-36i
-1.90983093e+01	2.37824490e-37-5.96711997e-36i
-1.90356919e+01	1.30136184e-35+3.65149192e-36i
-1.89730745e+01	-2.02563415e-36+1.19768453e-35i
-1.89104571e+01	-1.30427453e-35-1.28024007e-35i
-1.88478397e+01	6.25285300e-37+2.60144169e-36i
-1.87852223e+01	5.83128142e-36+1.57666391e-35i
-1.87226049e+01	1.02823771e-35+2.59128428e-36i
-1.86599875e+01	-3.50742224e-35+1.75477732e-35i
-1.85973701e+01	-1.43626516e-35-5.37668455e-35i
-1.85347527e+01	2.55157417e-35+6.97824554e-36i
-1.84721353e+01	-8.54674791e-35+1.01398756e-34i
-1.84095178e+01	1.67848335e-36-2.50357745e-35i
-1.83469004e+01	-5.81738741e-35+8.02701383e-36i
-1.82842830e+01	7.69998968e-35-5.71383165e-35i
-1.82216656e+01	4.55945519e-35+3.06002607e-34i
-1.81590482e+01	-7.23172515e-35-8.16938907e-35i
-1.80964308e+01	2.12079859e-34-6.38605226e-34i
-1.80338134e+01	6.83058351e-35-4.32660519e-34i
-1.79711960e+01	-7.39262123e-34+5.08393209e-34i
-1.79085786e+01	8.15240288e-34+1.13555680e-33i
-1.78459612e+01	-1.50910976e-33+5.83787568e-34i
-1.77833438e+01	1.15756742e-33-1.35000869e-33i
-1.77207264e+01	4.53096748e-33+2.99360127e-33i
-1.76581090e+01	-4.31011595e-33+3.50748624e-33i
-1.75954915e+01	-1.77229555e-33-6.42294126e-33i
-1.75328741e+01	7.78680680e-33-4.20657458e-33i
-1.74702567e+01	-1.61646009e-33+1.37205361e-32i
-1.74076393e+01	-2.60396645e-32+4.83803393e-33i
-1.73450219e+01	3.33662572e-32-2.70516811e-32i
-1.72824045e+01	2.81795489e-33+2.32597428e-32i
-1.72197871e+01	2.60254819e-32+7.53485202e-33i
-1.71571697e+01	-4.28927407e-32+1.21155291e-32i
-1.70945523e+01	2.28641666e-32-2.92510232e-32i
-1.70319349e+01	7.20655945e-32+1.03004030e-31i
-1.69693175e+01	1.27143838e-32+1.56902785e-32i
-1.69067001e+01	-1.83702852e-31-1.94269641e-31i
-1.68440827e+01	2.97722153e-31+1.15307766e-31i
-1.67814652e+01	8.53034985e-32+1.11493755e-33i
-1.67188478e+01	-1.25592455e-31-9.72429673e-32i
-1.66562304e+01	6.28563344e-31+2.36790060e-31i
-1.65936130e+01	-8.25642975e-31+3.48384399e-31i
-1.65309956e+01	4.51633818e-31-1.81295287e-30i
-1.64683782e+01	1.83811494e-30-1.03733893e-31i
-1.64057608e+01	-1.16340985e-30+1.80877638e-30i
-1.63431434e+01	1.60943895e-30-7.06170288e-30i
-1.62805260e+01	3.55566813e-30+5.27349420e-30i
-1.62179086e+01	-3.55160394e-30-7.00503653e-31i
-1.61552912e+01	9.09908046e-30-9.74211729e-30i
-1.60926738e+01	7.21310522e-30+7.88283896e-30i
-1.60300564e+01	-2.95746890e-29+1.02304656e-29i
-1.59674389e+01	8.62290466e-30-4.58685135e-29i
-1.59048215e+01	5.91663830e-29+2.64618526e-29i
-1.58422041e+01	-5.49805041e-29+9.07193424e-29i
-1.57795867e+01	-1.08436474e-28-3.64621507e-29i
-1.57169693e+01	5.53710418e-29-1.80573682e-28i
-1.56543519e+01	3.13166937e-28+4.75340921e-29i
-1.55917345e+01	-3.32236117e-29+5.07016679e-28i
-1.55291171e+01	-5.53277735e-28-4.53819778e-29i
-1.54664997e+01	-5.86078943e-29-1.32462344e-27i
-1.54038823e+01	2.16143321e-27+3.55873006e-28i
-1.53412649e+01	-1.25474502e-27+3.14270311e-27i
-1.52786475e+01	-4.21917164e-27-2.40352725e-27i
-1.52160301e+01	4.65515523e-27-5.39038934e-27i
-1.51534126e+01	7.42922930e-27+7.23360640e-27i
-1.50907952e+01	-1.46904655e-26+5.41931477e-27i
-1.50281778e+01	1.67636843e-27-1.67497888e-26i
-1.49655604e+01	1.52074180e-26+7.19389880e-27i
-1.49029430e+01	-7.12701551e-27+1.14207386e-26i
-1.48403256e+01	-7.29061944e-27-9.75215929e-27i
-1.47777082e+01	3.80599498e-28-3.77219453e-27i
-1.47150908e+01	-1.93518394e-27+1.32555988e-26i
-1.46524734e+01	3.98633092e-27-9.35194319e-27i
-1.45898560e+01	1.45010452e-26+8.15146305e-27i
-1.45272386e+01	-3.95080903e-27+3.77310925e-26i
-1.44646212e+01	-4.21559561e-26-1.69247200e-26i
-1.44020038e+01	3.07487861e-26-1.08345099e-25i
-1.43393863e+01	1.36409112e-25+4.48594309e-26i
-1.42767689e+01	-4.01511949e-26+1.05204668e-25i
-1.42141515e+01	-2.72310267e-25-1.14330173e-25i
-1.41515341e+01	1.94847830e-25-3.50839685e-25i
-1.40889167e+01	5.13545161e-25+4.50203730e-25i
-1.40262993e+01	-8.78201913e-25+7.29587336e-25i
-1.39636819e+01	-1.61345090e-25-1.07134488e-24i
-1.39010645e+01	4.85541605e-25-2.14646499e-26i
-1.38384471e+01	-5.67613097e-25-4.36332682e-25i
-1.37758297e+01	1.66673972e-24+2.82871519e-26i
-1.37132123e+01	-1.28234642e-24+4.09085831e-25i
-1.36505949e+01	-3.26775882e-25-5.30805433e-25i
-1.35879775e+01	1.50276838e-24-1.03101286e-24i
-1.35253601e+01	3.89668543e-24+1.22126012e-24i
-1.34627426e+01	-8.19615948e-24+5.63083526e-24i
-1.34001252e+01	2.36194308e-24-1.20024261e-23i
-1.33375078e+01	5.70259811e-24-4.03198621e-24i
-1.32748904e+01	-1.15748320e-24+8.59806386e-24i
-1.32122730e+01	-2.95295823e-23-1.57188746e-23i
-1.31496556e+01	2.02394295e-23-1.48589532e-24i
-1.30870382e+01	-4.31877785e-24+1.40206028e-24i
-1.30244208e+01	-1.47424764e-23-4.25514755e-24i
-1.29618034e+01	1.06336941e-22-1.99933605e-23i
-1.28991860e+01	1.30690185e-23+3.54352535e-23i
-1.28365686e+01	5.69117673e-23-7.33733448e-24i
-1.27739512e+01	-3.48723231e-23-9.22339732e-25i
-1.27113338e+01	-1.68788024e-22+2.94734518e-23i
-1.26487163e+01	-3.15480974e-22-1.13079695e-22i
-1.25860989e+01	-2.12283875e-22-1.48446716e-22i
-1.25234815e+01	2.76299654e-22-1.31060431e-22i
-1.24608641e+01	-2.56580160e-22+6.18594851e-22i
-1.23982467e+01	-1.11714084e-21-6.06176497e-22i
-1.23356293e+01	3.35698379e-21+1.11907503e-22i
-1.22730119e+01	6.83950670e-22+4.89527678e-21i
-1.22103945e+01	-3.44831533e-21+2.74124945e-21i
-1.21477771e+01	-9.35838530e-22-8.26242785e-21i
-1.20851597e+01	1.47479665e-20+7.46963870e-21i
-1.20225423e+01	-6.28337439e-21+1.89496233e-20i
-1.19599249e+01	-1.62295070e-20-1.78572058e-20i
-1.18973075e+01	4.34453020e-20-3.35847755e-20i
-1.18346900e+01	3.35928698e-20+5.70132365e-20i
-1.17720726e+01	-7.15408868e-20+4.20094474e-20i
-1.17094552e+01	-5.90277075e-20-5.43372201e-20i
-1.16468378e+01	6.84890071e-20-8.74396814e-21i
-1.15842204e+01	2.19219230e-20+1.32385820e-19i
-1.15216030e+01	-1.08102459e-19+3.00188915e-20i
-1.14589856e+01	1.96230716e-19+3.53437239e-20i
-1.13963682e+01	-1.15289692e-19+2.53060738e-19i
-1.13337508e+01	6.34812062e-20-1.49485229e-19i
-1.12711334e+01	4.13528643e-19-3.42770720e-19i
-1.12085160e+01	7.51042285e-20+6.28799093e-19i
-1.11458986e+01	-1.10565383e-18-9.81906444e-19i
-1.10832812e+01	2.20911747e-18-1.43017851e-18i
-1.10206637e+01	3.35123245e-19+4.04036124e-18i
-1.09580463e+01	-2.87557784e-18-3.07210769e-18i
-1.08954289e+01	4.22743886e-18-4.27293103e-18i
-1.08328115e+01	3.69903819e-18+8.40724880e-18i
-1.07701941e+01	-5.11365498e-18+2.82566407e-18i
-1.07075767e+01	-7.22736038e-18-1.08653917e-17i
-1.06449593e+01	2.16171181e-17-4.44731674e-18i
-1.05823419e+01	2.08465338e-17+4.12763258e-17i
-1.05197245e+01	-2.89789862e-17-1.02639348e-18i
-1.04571071e+01	-2.09531395e-17-4.71883732e-17i
-1.03944897e+01	6.54601080e-17-2.62541755e-17i
-1.03318723e+01	-7.38728270e-18+9.80955241e-17i
-1.02692549e+01	-7.30959337e-17-1.97307988e-17i
-1.02066374e+01	3.15954429e-17-1.00441906e-16i
-1.01440200e+01	1.44609500e-16+4.68450337e-17i
-1.00814026e+01	-6.09380507e-17+2.13869025e-16i
-1.00187852e+01	5.51454725e-17-1.85686116e-16i
-9.95616781e+00	8.68462404e-17+2.62040550e-17i
-9.89355041e+00	-5.32994307e-18-2.23764761e-16i
-9.83093300e+00	5.42141786e-16-2.16675201e-16i
-9.76831559e+00	8.10316638e-17+3.00067507e-16i
-9.70569818e+00	-1.09306215e-15+3.54139116e-16i
-9.64308078e+00	-8.08559110e-16-1.74085692e-15i
-9.58046337e+00	1.82116109e-15-4.26219451e-15i
-9.51784596e+00	2.55980970e-15+5.64854635e-15i
-9.45522855e+00	-1.18446804e-14+2.56155705e-15i
-9.39261115e+00	1.40350851e-16-1.57950802e-14i
-9.32999374e+00	2.07837090e-14+5.03056804e-16i
-9.26737633e+00	-2.67895594e-15+3.14024219e-14i
-9.20475892e+00	-3.86541180e-14-3.14963491e-14i
-9.14214152e+00	5.95953254e-14-4.71042807e-14i
-9.07952411e+00	6.73237773e-14+6.07215130e-14i
-9.01690670e+00	-1.31955918e-13+9.35867824e-14i
-8.95428929e+00	3.39624611e-14-2.42551745e-13i
-8.89167188e+00	1.30519554e-13+1.39369292e-13i
-8.82905448e+00	-7.51541125e-14+6.29446084e-14i
-8.76643707e+00	-6.36894179e-14+4.32605713e-14i
-8.70381966e+00	5.07398249e-14-1.89808882e-13i
-8.64120225e+00	2.84183953e-13+1.86706935e-13i
-8.57858485e+00	-3.57311169e-13+2.47126994e-13i
-8.51596744e+00	-4.66503644e-13-4.57812355e-13i
-8.45335003e+00	6.55022540e-13-6.27047177e-13i
-8.39073262e+00	8.03931312e-13+7.09807645e-13i
-8.32811522e+00	1.34201499e-13-4.90485537e-13i
-8.26549781e+00	-6.73216394e-13-2.94409322e-13i
-8.20288040e+00	1.73961709e-13-4.40415795e-13i
-8.14026299e+00	1.06636749e-12-1.20091398e-12i
-8.07764559e+00	6.92690290e-12+1.50555551e-12i
-8.01502818e+00	-2.42066560e-12+1.64404666e-12i
-7.95241077e+00	-2.83450457e-11-1.46826020e-11i
-7.88979336e+00	-2.85550130e-12-1.62963214e-12i
-7.82717595e+00	-8.16071302e-12-1.81687593e-11i
-7.76455855e+00	1.83104430e-11+1.06360918e-11i
-7.70194114e+00	-4.21639064e-11+3.04416976e-11i
-7.63932373e+00	-2.07820011e-11-3.67269955e-11i
-7.57670632e+00	3.80694011e-11+1.86889513e-11i
-7.51408892e+00	-8.25809469e-11-7.93276352e-12i
-7.45147151e+00	7.03060726e-11-8.35939129e-11i
-7.38885410e+00	2.35183967e-10+9.21455755e-11i
-7.32623669e+00	-3.85107847e-10+2.02768984e-10i
-7.26361929e+00	-2.43384384e-10-9.46158489e-10i
-7.20100188e+00	2.10552967e-09+5.25746784e-10i
-7.13838447e+00	-2.31618403e-09+2.66696687e-09i
-7.07576706e+00	-1.84011162e-09-4.22397537e-09i
-7.01314966e+00	6.06171681e-09-6.37609373e-10i
-6.95053225e+00	-1.57172034e-09+6.82574698e-09i
-6.88791484e+00	-7.62294776e-09-3.80262021e-09i
-6.82529743e+00	1.50969603e-09-7.71163249e-09i
-6.76268003e+00	9.46075847e-09+8.23480533e-10i
-6.70006262e+00	7.45621700e-10+1.25175582e-08i
-6.63744521e+00	-1.79603952e-08-1.12553017e-09i
-6.57482780e+00	2.45881264e-09-2.64560635e-08i
-6.51221039e+00	3.66939376e-08+8.30208604e-09i
-6.44959299e+00	-1.22080827e-08+4.27726829e-08i
-6.38697558e+00	-3.89326662e-08-1.68194541e-08i
-6.32435817e+00	8.75519768e-09-5.52059876e-08i
-6.26174076e+00	1.09562109e-07-2.52086686e-08i
-6.19912336e+00	4.68997418e-09+1.28053909e-07i
-6.13650595e+00	-1.08736827e-07+4.23460802e-09i
-6.07388854e+00	-8.88700771e-08-6.42725078e-08i
-6.01127113e+00	1.65298483e-09-2.23141741e-07i
-5.94865373e+00	7.04444862e-07+4.65273615e-08i
-5.88603632e+00	-3.87121492e-07+9.92194159e-07i
-5.82341891e+00	-1.31085529e-06-6.09514865e-07i
-5.76080150e+00	1.43148002e-06-2.02654913e-06i
-5.69818410e+00	2.39143282e-06+1.22344330e-06i
-5.63556669e+00	-1.19642285e-06+3.16740874e-06i
-5.57294928e+00	-3.42077964e-06-6.43931768e-07i
-5.51033187e+00	-2.05736663e-06-5.28620206e-06i
-5.44771446e+00	1.02047373e-05-5.90707779e-06i
-5.38509706e+00	1.05507346e-05+1.39196923e-05i
-5.32247965e+00	-2.46210750e-05+1.62192814e-05i
-5.25986224e+00	-3.08601058e-05-4.19583891e-05i
-5.19724483e+00	4.76056430e-05-5.33970797e-05i
-5.13462743e+00	8.97497611e-05+6.36022481e-05i
-5.07201002e+00	-7.65427453e-05+1.34076777e-04i
-5.00939261e+00	-2.23438267e-04-8.66102639e-05i
-4.94677520e+00	7.64272698e-05-4.12793660e-04i
-4.88415780e+00	6.89724632e-04+7.24320851e-05i
-4.82154039e+00	-4.80907367e-05+1.13996502e-03i
-4.75892298e+00	-1.88524394e-03+3.73829959e-05i
-4.69630557e+00	-1.93372861e-04-2.96586552e-03i
-4.63368817e+00	4.66404707e-03-6.21052139e-04i
-4.57107076e+00	1.71388702e-03+7.82397332e-03i
-4.50845335e+00	-1.29238687e-02+3.23753002e-03i
-4.44583594e+00	-4.45959457e-03-1.70485750e-02i
-4.38321853e+00	2.21625841e-02-5.05798890e-03i
-4.32060113e+00	3.49215556e-03+2.71912418e-02i
-4.25798372e+00	-3.33149118e-02+1.76102511e-03i
-4.19536631e+00	2.73006881e-03-4.07230757e-02i
-4.13274890e+00	4.61529887e-02+1.06584733e-02i
-4.07013150e+00	-2.21390701e-02+5.13293561e-02i
-4.00751409e+00	-4.83615686e-02-4.40690221e-02i
-3.94489668e+00	5.98309185e-02-2.01027482e-02i
-3.88227927e+00	-7.04749621e-03+4.28881830e-02i
-3.81966187e+00	-2.13978079e-02-9.65648354e-03i
-3.75704446e+00	4.21477915e-03-1.08313707e-02i
-3.69442705e+00	6.26495307e-03-1.12624434e-05i
-3.63180964e+00	2.53919572e-03+3.50945963e-03i
-3.56919224e+00	-1.74519695e-03+4.23597886e-03i
-3.50657483e+00	-5.38893493e-03+4.99267934e-05i
-3.44395742e+00	-8.22710789e-04-6.30037413e-03i
-3.38134001e+00	6.41646859e-03-1.53509175e-03i
-3.31872260e+00	2.02158595e-03+5.81217810e-03i
-3.25610520e+00	-4.81006616e-03+2.62262995e-03i
-3.19348779e+00	-3.46837966e-03-3.34835694e-03i
-3.13087038e+00	2.74196935e-03-5.02048891e-03i
-3.06825297e+00	4.58557785e-03+1.16394115e-03i
-3.00563557e+00	-3.00929194e-04+3.62751900e-03i
-2.94301816e+00	-2.81492129e-03-6.75931100e-05i
-2.88040075e+00	-1.85920811e-04-1.98373312e-03i
-2.81778334e+00	1.39668980e-03-2.69443611e-04i
-2.75516594e+00	3.05634678e-04+9.30220024e-04i
-2.69254853e+00	-5.90514205e-04+2.93760424e-04i
-2.62993112e+00	-2.77753764e-04-3.52754273e-04i
-2.56731371e+00	2.00286465e-04-2.39247492e-04i
-2.50469631e+00	1.96240160e-04+1.05003348e-04i
-2.44207890e+00	-5.06882027e-05+1.59812167e-04i
-2.37946149e+00	-1.15689237e-04-1.91454738e-05i
-2.31684408e+00	3.19711353e-06-8.00568274e-05i
-2.25422668e+00	4.81669078e-05-2.58415114e-06i
-2.19160927e+00	8.44285345e-06+2.63642912e-05i
-2.12899186e+00	-1.45732822e-05+8.91055889e-06i
-2.06637445e+00	-8.63404265e-06-7.96512530e-06i
-2.00375704e+00	-7.75175986e-07-1.09078842e-05i
-1.94113964e+00	7.57992742e-06+7.62572959e-08i
-1.87852223e+00	2.27924411e-06+4.22678428e-06i
-1.81590482e+00	-4.56064201e-06+2.49804248e-06i
-1.75328741e+00	-1.87984867e-06-2.11720583e-06i
-1.69067001e+00	1.00076008e-06-2.13209101e-06i
-1.62805260e+00	2.06058393e-06+5.91761800e-07i
-1.56543519e+00	-1.63309206e-07+1.62487755e-06i
-1.50281778e+00	-1.26348562e-06+2.04409015e-07i
-1.44020038e+00	-2.13362685e-07-9.78934428e-07i
-1.37758297e+00	6.05340038e-07-3.72483273e-07i
-1.31496556e+00	4.47843009e-07+4.67507676e-07i
-1.25234815e+00	-4.04097610e-07+3.44379036e-07i
-1.18973075e+00	-2.99516149e-07-3.09925799e-07i
-1.12711334e+00	1.84742713e-07-1.28450918e-07i
-1.06449593e+00	1.41206983e-07+4.97528833e-08i
-1.00187852e+00	3.51785506e-10+1.10620993e-07i
-9.39261115e-01	-1.01728415e-07+3.28182858e-08i
-8.76643707e-01	-4.66533321e-08-7.98687354e-08i
-8.14026299e-01	5.95852785e-08-5.88637684e-08i
-7.51408892e-01	5.86248872e-08+4.80475919e-08i
-6.88791484e-01	-3.41109753e-08+5.12807523e-08i
-6.26174076e-01	-4.77651114e-08-2.40207070e-08i
-5.63556669e-01	1.51115789e-08-3.95482846e-08i
-5.00939261e-01	3.19814763e-08+7.27131418e-09i
-4.38321853e-01	-2.54120927e-09+2.77249263e-08i
-3.75704446e-01	-2.32820020e-08+4.97126546e-10i
-3.13087038e-01	-3.32297587e-09-1.99453236e-08i
-2.50469631e-01	1.73073322e-08-3.25797135e-09i
-1.87852223e-01	2.33544674e-09+1.37790321e-08i
-1.25234815e-01	-1.25141071e-08+4.21073985e-09i
-6.26174076e-02	-1.18702581e-09-1.07621441e-08i
0.00000000e+00	4.63296851e-09-2.46534147e-25i
6.26174076e-02	-1.18702581e-09+1.07621441e-08i
1.25234815e-01	-1.25141071e-08-4.21073985e-09i
1.87852223e-01	2.33544674e-09-1.37790321e-08i
2.50469631e-01	1.73073322e-08+3.25797135e-09i
3.13087038e-01	-3.32297587e-09+1.99453236e-08i
3.75704446e-01	-2.32820020e-08-4.97126546e-10i
4.38321853e-01	-2.54120927e-09-2.77249263e-08i
5.00939261e-01	3.19814763e-08-7.27131418e-09i
5.63556669e-01	1.51115789e-08+3.95482846e-08i
6.26174076e-01	-4.77651114e-08+2.40207070e-08i
6.88791484e-01	-3.41109753e-08-5.12807523e-08i
7.51408892e-01	5.86248872e-08-4.80475919e-08i
8.14026299e-01	5.95852785e-08+5.88637684e-08i
8.76643707e-01	-4.66533321e-08+7.98687354e-08i
9.39261115e-01	-1.01728415e-07-3.28182858e-08i
1.00187852e+00	3.51785506e-10-1.10620993e-07i
1.06449593e+00	1.41206983e-07-4.97528833e-08i
1.12711334e+00	1.84742713e-07+1.28450918e-07i
1.18973075e+00	-2.99516149e-07+3.09925799e-07i
1.25234815e+00	-4.04097610e-07-3.44379036e-07i
1.31496556e+00	4.47843009e-07-4.67507676e-07i
1.37758297e+00	6.05340038e-07+3.72483273e-07i
1.44020038e+00	-2.13362685e-07+9.78934428e-07i
1.50281778e+00	-1.26348562e-06-2.04409015e-07i
1.56543519e+00	-1.63309206e-07-1.62487755e-06i
1.62805260e+00	2.06058393e-06-5.91761800e-07i
1.69067001e+00	1.00076008e-06+2.13209101e-06i
1.75328741e+00	-1.87984867e-06+2.11720583e-06i
1.81590482e+00	-4.56064201e-06-2.49804248e-06i
1.87852223e+00	2.27924411e-06-4.22678428e-06i
1.94113964e+00	7.57992742e-06-7.62572959e-08i
2.00375704e+00	-7.75175986e-07+1.09078842e-05i
2.06637445e+00	-8.63404265e-06+7.96512530e-06i
2.12899186e+00	-1.45732822e-05-8.91055889e-06i
2.19160927e+00	8.44285345e-06-2.63642912e-05i
2.25422668e+00	4.81669078e-05+2.58415114e-06i
2.31684408e+00	3.19711353e-06+8.00568274e-05i
2.37946149e+00	-1.15689237e-04+1.91454738e-05i
2.44207890e+00	-5.06882027e-05-1.59812167e-04i
2.50469631e+00	1.96240160e-04-1.05003348e-04i
2.56731371e+00	2.00286465e-04+2.39247492e-04i
2.62993112e+00	-2.77753764e-04+3.52754273e-04i
2.69254853e+00	-5.90514205e-04-2.93760424e-04i
2.75516594e+00	3.05634678e-04-9.30220024e-04i
2.81778334e+00	1.39668980e-03+2.69443611e-04i
2.88040075e+00	-1.85920811e-04+1.98373312e-03i
2.94301816e+00	-2.81492129e-03+6.75931100e-05i
3.00563557e+00	-3.00929194e-04-3.62751900e-03i
3.06825297e+00	4.58557785e-03-1.16394115e-03i
3.13087038e+00	2.74196935e-03+5.02048891e-03i
3.19348779e+00	-3.46837966e-03+3.34835694e-03i
3.25610520e+00	-4.81006616e-03-2.62262995e-03i
3.31872260e+00	2.02158595e-03-5.81217810e-03i
3.38134001e+00	6.41646859e-03+1.53509175e-03i
3.44395742e+00	-8.22710789e-04+6.30037413e-03i
3.50657483e+00	-5.38893493e-03-4.99267934e-05i
3.56919224e+00	-1.74519695e-03-4.23597886e-03i
3.63180964e+00	2.53919572e-03-3.50945963e-03i
3.69442705e+00	6.26495307e-03+1.12624434e-05i
3.75704446e+00	4.21477915e-03+1.08313707e-02i
3.81966187e+00	-2.13978079e-02+9.65648354e-03i
3.88227927e+00	-7.04749621e-03-4.28881830e-02i
3.94489668e+00	5.98309185e-02+2.01027482e-02i
4.00751409e+00	-4.83615686e-02+4.40690221e-02i
4.07013150e+00	-2.21390701e-02-5.13293561e-02i
4.13274890e+00	4.61529887e-02-1.06584733e-02i
4.19536631e+00	2.73006881e-03+4.07230757e-02i
4.25798372e+00	-3.33149118e-02-1.76102511e-03i
4.32060113e+00	3.49215556e-03-2.71912418e-02i
4.38321853e+00	2.21625841e-02+5.05798890e-03i
4.44583594e+00	-4.45959457e-03+1.70485750e-02i
4.50845335e+00	-1.29238687e-02-3.23753002e-03i
4.57107076e+00	1.71388702e-03-7.82397332e-03i
4.63368817e+00	4.66404707e-03+6.21052139e-04i
4.69630557e+00	-1.93372861e-04+2.96586552e-03i
4.75892298e+00	-1.88524394e-03-3.73829959e-05i
4.82154039e+00	-4.80907367e-05-1.13996502e-03i
4.88415780e+00	6.89724632e-04-7.24320851e-05i
4.94677520e+00	7.64272698e-05+4.12793660e-04i
5.00939261e+00	-2.23438267e-04+8.66102639e-05i
5.07201002e+00	-7.65427453e-05-1.34076777e-04i
5.13462743e+00	8.97497611e-05-6.36022481e-05i
5.19724483e+00	4.76056430e-05+5.33970797e-05i
5.25986224e+00	-3.08601058e-05+4.19583891e-05i
5.32247965e+00	-2.46210750e-05-1.62192814e-05i
5.38509706e+00	1.05507346e-05-1.39196923e-05i
5.44771446e+00	1.02047373e-05+5.90707779e-06i
5.51033187e+00	-2.05736663e-06+5.28620206e-06i
5.57294928e+00	-3.42077964e-06+6.43931768e-07i
5.63556669e+00	-1.19642285e-06-3.16740874e-06i
5.69818410e+00	2.39143282e-06-1.22344330e-06i
5.76080150e+00	1.43148002e-06+2.02654913e-06i
5.82341891e+00	-1.31085529e-06+6.09514865e-07i
5.88603632e+00	-3.87121492e-07-9.92194159e-07i
5.94865373e+00	7.04444862e-07-4.65273615e-08i
6.01127113e+00	1.65298483e-09+2.23141741e-07i
6.07388854e+00	-8.88700771e-08+6.42725078e-08i
6.13650595e+00	-1.08736827e-07-4.23460802e-09i
6.19912336e+00	4.68997418e-09-1.28053909e-07i
6.26174076e+00	1.09562109e-07+2.52086686e-08i
6.32435817e+00	8.75519768e-09+5.52059876e-08i
6.38697558e+00	-3.89326662e-08+1.68194541e-08i
6.44959299e+00	-1.22080827e-08-4.27726829e-08i
6.51221039e+00	3.66939376e-08-8.30208604e-09i
6.57482780e+00	2.45881264e-09+2.64560635e-08i
6.63744521e+00	-1.79603952e-08+1.12553017e-09i
6.70006262e+00	7.45621700e-10-1.25175582e-08i
6.76268003e+00	9.46075847e-09-8.23480533e-10i
6.82529743e+00	1.50969603e-09+7.71163249e-09i
6.88791484e+00	-7.62294776e-09+3.80262021e-09i
6.95053225e+00	-1.57172034e-09-6.82574698e-09i
7.01314966e+00	6.06171681e-09+6.37609373e-10i
7.07576706e+00	-1.84011162e-09+4.22397537e-09i
7.13838447e+00	-2.31618403e-09-2.66696687e-09i
7.20100188e+00	2.10552967e-09-5.25746784e-10i
7.26361929e+00	-2.43384384e-10+9.46158489e-10i
7.32623669e+00	-3.85107847e-10-2.02768984e-10i
7.38885410e+00	2.35183967e-10-9.21455755e-11i
7.45147151e+00	7.03060726e-11+8.35939129e-11i
7.51408892e+00	-8.25809469e-11+7.93276352e-12i
7.57670632e+00	3.80694011e-11-1.86889513e-11i
7.63932373e+00	-2.07820011e-11+3.67269955e-11i
7.70194114e+00	-4.21639064e-11-3.04416976e-11i
7.76455855e+00	1.83104430e-11-1.06360918e-11i
7.82717595e+00	-8.16071302e-12+1.81687593e-11i
7.88979336e+00	-2.85550130e-12+1.62963214e-12i
7.95241077e+00	-2.83450457e-11+1.46826020e-11i
8.01502818e+00	-2.42066560e-12-1.64404666e-12i
8.07764559e+00	6.92690290e-12-1.50555551e-12i
8.14026299e+00	1.06636749e-12+1.20091398e-12i
8.20288040e+00	1.73961709e-13+4.40415795e-13i
8.26549781e+00	-6.73216394e-13+2.94409322e-13i
8.32811522e+00	1.34201499e-13+4.90485537e-13i
8.39073262e+00	8.03931312e-13-7.09807645e-13i
8.45335003e+00	6.55022540e-13+6.27047177e-13i
8.51596744e+00	-4.66503644e-13+4.57812355e-13i
8.57858485e+00	-3.57311169e-13-2.47126994e-13i
8.64120225e+00	2.84183953e-13-1.86706935e-13i
8.70381966e+00	5.07398249e-14+1.89808882e-13i
8.76643707e+00	-6.36894179e-14-4.32605713e-14i
8.82905448e+00	-7.51541125e-14-6.29446084e-14i
8.89167188e+00	1.30519554e-13-1.39369292e-13i
8.95428929e+00	3.39624611e-14+2.42551745e-13i
9.01690670e+00	-1.31955918e-13-9.35867824e-14i
9.07952411e+00	6.73237773e-14-6.07215130e-14i
9.14214152e+00	5.95953254e-14+4.71042807e-14i
9.20475892e+00	-3.86541180e-14+3.14963491e-14i
9.26737633e+00	-2.67895594e-15-3.14024219e-14i
9.32999374e+00	2.07837090e-14-5.03056804e-16i
9.39261115e+00	1.40350851e-16+1.57950802e-14i
9.45522855e+00	-1.18446804e-14-2.56155705e-15i
9.51784596e+00	2.55980970e-15-5.64854635e-15i
9.58046337e+00	1.82116109e-15+4.26219451e-15i
9.64308078e+00	-8.08559110e-16+1.74085692e-15i
9.70569818e+00	-1.09306215e-15-3.54139116e-16i
9.76831559e+00	8.10316638e-17-3.00067507e-16i
9.83093300e+00	5.42141786e-16+2.16675201e-16i
9.89355041e+00	-5.32994307e-18+2.23764761e-16i
9.95616781e+00	8.68462404e-17-2.62040550e-17i
1.00187852e+01	5.51454725e-17+1.85686116e-16i
1.00814026e+01	-6.09380507e-17-2.13869025e-16i
1.01440200e+01	1.44609500e-16-4.68450337e-17i
1.02066374e+01	3.15954429e-17+1.00441906e-16i
1.02692549e+01	-7.30959337e-17+1.97307988e-17i
1.03318723e+01	-7.38728270e-18-9.80955241e-17i
1.03944897e+01	6.54601080e-17+2.62541755e-17i
1.04571071e+01	-2.09531395e-17+4.71883732e-17i
1.05197245e+01	-2.89789862e-17+1.02639348e-18i
1.05823419e+01	2.08465338e-17-4.12763258e-17i
1.06449593e+01	2.16171181e-17+4.44731674e-18i
1.07075767e+01	-7.22736038e-18+1.08653917e-17i
1.07701941e+01	-5.11365498e-18-2.82566407e-18i
1.08328115e+01	3.69903819e-18-8.40724880e-18i
1.08954289e+01	4.22743886e-18+4.27293103e-18i
1.09580463e+01	-2.87557784e-18+3.07210769e-18i
1.10206637e+01	3.35123245e-19-4.04036124e-18i
1.10832812e+01	2.20911747e-18+1.43017851e-18i
1.11458986e+01	-1.10565383e-18+9.81906444e-19i
1.12085160e+01	7.51042285e-20-6.28799093e-19i
1.12711334e+01	4.13528643e-19+3.42770720e-19i
1.13337508e+01	6.34812062e-20+1.49485229e-19i
1.13963682e+01	-1.15289692e-19-2.53060738e-19i
1.14589856e+01	1.96230716e-19-3.53437239e-20i
1.15216030e+01	-1.08102459e-19-3.00188915e-20i
1.15842204e+01	2.19219230e-20-1.32385820e-19i
1.16468378e+01	6.84890071e-20+8.74396814e-21i
1.17094552e+01	-5.90277075e-20+5.43372201e-20i
1.17720726e+01	-7.15408868e-20-4.20094474e-20i
1.18346900e+01	3.35928698e-20-5.70132365e-20i
1.18973075e+01	4.34453020e-20+3.35847755e-20i
1.19599249e+01	-1.62295070e-20+1.78572058e-20i
1.20225423e+01	-6.28337439e-21-1.89496233e-20i
1.20851597e+01	1.47479665e-20-7.46963870e-21i
1.21477771e+01	-9.35838530e-22+8.26242785e-21i
1.22103945e+01	-3.44831533e-21-2.74124945e-21i
1.22730119e+01	6.83950670e-22-4.89527678e-21i
1.23356293e+01	3.35698379e-21-1.11907503e-22i
1.23982467e+01	-1.11714084e-21+6.06176497e-22i
1.24608641e+01	-2.56580160e-22-6.18594851e-22i
1.25234815e+01	2.76299654e-22+1.31060431e-22i
1.25860989e+01	-2.12283875e-22+1.48446716e-22i
1.26487163e+01	-3.15480974e-22+1.13079695e-22i
1.27113338e+01	-1.68788024e-22-2.94734518e-23i
1.27739512e+01	-3.48723231e-23+9.22339732e-25i
1.28365686e+01	5.69117673e-23+7.33733448e-24i
1.28991860e+01	1.30690185e-23-3.54352535e-23i
1.29618034e+01	1.06336941e-22+1.99933605e-23i
1.30244208e+01	-1.47424764e-23+4.25514755e-24i
1.30870382e+01	-4.31877785e-24-1.40206028e-24i
1.31496556e+01	2.02394295e-23+1.48589532e-24i
1.32122730e+01	-2.95295823e-23+1.57188746e-23i
1.32748904e+01	-1.15748320e-24-8.59806386e-24i
1.33375078e+01	5.70259811e-24+4.03198621e-24i
1.34001252e+01	2.36194308e-24+1.20024261e-23i
1.34627426e+01	-8.19615948e-24-5.63083526e-24i
1.35253601e+01	3.89668543e-24-1.22126012e-24i
1.35879775e+01	1.50276838e-24+1.03101286e-24i
1.36505949e+01	-3.26775882e-25+5.30805433e-25i
1.37132123e+01	-1.28234642e-24-4.09085831e-25i
1.37758297e+01	1.66673972e-24-2.82871519e-26i
1.38384471e+01	-5.67613097e-25+4.36332682e-25i
1.39010645e+01	4.85541605e-25+2.14646499e-26i
1.39636819e+01	-1.61345090e-25+1.07134488e-24i
1.40262993e+01	-8.78201913e-25-7.29587336e-25i
1.40889167e+01	5.13545161e-25-4.50203730e-25i
1.41515341e+01	1.94847830e-25+3.50839685e-25i
1.42141515e+01	-2.72310267e-25+1.14330173e-25i
1.42767689e+01	-4.01511949e-26-1.05204668e-25i
1.43393863e+01	1.36409112e-25-4.48594309e-26i
1.44020038e+01	3.07487861e-26+1.08345099e-25i
1.44646212e+01	-4.21559561e-26+1.69247200e-26i
1.45272386e+01	-3.95080903e-27-3.77310925e-26i
1.45898560e+01	1.45010452e-26-8.15146305e-27i
1.46524734e+01	3.98633092e-27+9.35194319e-27i
1.47150908e+01	-1.93518394e-27-1.32555988e-26i
1.47777082e+01	3.80599498e-28+3.77219453e-27i
1.48403256e+01	-7.29061944e-27+9.75215929e-27i
1.49029430e+01	-7.12701551e-27-1.14207386e-26i
1.49655604e+01	1.52074180e-26-7.19389880e-27i
1.50281778e+01	1.67636843e-27+1.67497888e-26i
1.50907952e+01	-1.46904655e-26-5.41931477e-27i
1.51534126e+01	7.42922930e-27-7.23360640e-27i
1.52160301e+01	4.65515523e-27+5.39038934e-27i
1.52786475e+01	-4.21917164e-27+2.40352725e-27i
1.53412649e+01	-1.25474502e-27-3.14270311e-27i
1.54038823e+01	2.16143321e-27-3.55873006e-28i
1.54664997e+01	-5.86078943e-29+1.32462344e-27i
1.55291171e+01	-5.53277735e-28+4.53819778e-29i
1.55917345e+01	-3.32236117e-29-5.07016679e-28i
1.56543519e+01	3.13166937e-28-4.75340921e-29i
1.57169693e+01	5.53710418e-29+1.80573682e-28i
1.57795867e+01	-1.08436474e-28+3.64621507e-29i
1.58422041e+01	-5.49805041e-29-9.07193424e-29i
1.59048215e+01	5.91663830e-29-2.64618526e-29i
1.59674389e+01	8.62290466e-30+4.58685135e-29i
1.60300564e+01	-2.95746890e-29-1.02304656e-29i
1.60926738e+01	7.21310522e-30-7.88283896e-30i
1.61552912e+01	9.09908046e-30+9.74211729e-30i
1.62179086e+01	-3.55160394e-30+7.00503653e-31i
1.62805260e+01	3.55566813e-30-5.27349420e-30i
1.63431434e+01	1.60943895e-30+7.06170288e-30i
1.64057608e+01	-1.16340985e-30-1.80877638e-30i
1.64683782e+01	1.83811494e-30+1.03733893e-31i
1.65309956e+01	4.51633818e-31+1.81295287e-30i
1.65936130e+01	-8.25642975e-31-3.48384399e-31i
1.66562304e+01	6.28563344e-31-2.36790060e-31i
1.67188478e+01	-1.25592455e-31+9.72429673e-32i
1.67814652e+01	8.53034985e-32-1.11493755e-33i
1.68440827e+01	2.97722153e-31-1.15307766e-31i
1.69067001e+01	-1.83702852e-31+1.94269641e-31i
1.69693175e+01	1.27143838e-32-1.56902785e-32i
1.70319349e+01	7.20655945e-32-1.03004030e-31i
1.70945523e+01	2.28641666e-32+2.92510232e-32i
1.71571697e+01	-4.28927407e-32-1.21155291e-32i
1.72197871e+01	2.60254819e-32-7.53485202e-33i
1.72824045e+01	2.81795489e-33-2.32597428e-32i
1.73450219e+01	3.33662572e-32+2.70516811e-32i
1.74076393e+01	-2.60396645e-32-4.83803393e-33i
1.74702567e+01	-1.61646009e-33-1.37205361e-32i
1.75328741e+01	7.78680680e-33+4.20657458e-33i
1.75954915e+01	-1.77229555e-33+6.42294126e-33i
1.76581090e+01	-4.31011595e-33-3.50748624e-33i
1.77207264e+01	4.53096748e-33-2.99360127e-33i
1.77833438e+01	1.15756742e-33+1.35000869e-33i
1.78459612e+01	-1.50910976e-33-5.83787568e-34i
1.79085786e+01	8.15240288e-34-1.13555680e-33i
1.79711960e+01	-7.39262123e-34-5.08393209e-34i
1.80338134e+01	6.83058351e-35+4.32660519e-34i
1.80964308e+01	2.12079859e-34+6.38605226e-34i
1.81590482e+01	-7.23172515e-35+8.16938907e-35i
1.82216656e+01	4.55945519e-35-3.06002607e-34i
1.82842830e+01	7.69998968e-35+5.71383165e-35i
1.83469004e+01	-5.81738741e-35-8.02701383e-36i
1.84095178e+01	1.67848335e-36+2.50357745e-35i
1.84721353e+01	-8.54674791e-35-1.01398756e-34i
1.85347527e+01	2.55157417e-35-6.97824554e-36i
1.85973701e+01	-1.43626516e-35+5.37668455e-35i
1.86599875e+01	-3.50742224e-35-1.75477732e-35i
1.87226049e+01	1.02823771e-35-2.59128428e-36i
1.87852223e+01	5.83128142e-36-1.57666391e-35i
1.88478397e+01	6.25285300e-37-2.60144169e-36i
1.89104571e+01	-1.30427453e-35+1.28024007e-35i
1.89730745e+01	-2.02563415e-36-1.19768453e-35i
1.90356919e+01	1.30136184e-35-3.65149192e-36i
1.90983093e+01	2.37824490e-37+5.96711997e-36i
1.91609267e+01	-2.66249591e-36-1.91923899e-36i
1.92235441e+01	6.70809476e-37-1.45709914e-36i
1.92861616e+01	1.64598713e-36+1.66042369e-36i
1.93487790e+01	-1.66303170e-36+6.50777276e-37i
1.94113964e+01	2.80958651e-37-6.60396038e-37i
1.94740138e+01	-1.55903288e-37-3.99387465e-38i
1.95366312e+01	-5.59877570e-37+4.80533234e-37i
1.95992486e+01	7.44424105e-38+4.73115482e-38i
1.96618660e+01	1.02809449e-37-2.12971456e-38i
1.97244834e+01	-5.93509333e-38-6.11530221e-38i
1.97871008e+01	-2.02716777e-37-6.81143739e-38i
1.98497182e+01	8.08577903e-38-5.01288839e-38i
1.99123356e+01	4.41647383e-38+7.46523384e-38i
1.99749530e+01	-1.66054583e-38+9.68423176e-39i
2.00375704e+01	2.61484341e-38-1.84385138e-38i
2.01001879e+01	1.51307863e-38-9.39787582e-41i
2.01628053e+01	1.20298216e-38+7.45625504e-39i
2.02254227e+01	-1.24236426e-38-1.19668333e-38i
2.02880401e+01	-1.57088533e-39-6.35712929e-39i
2.03506575e+01	-1.43383252e-39-1.76602506e-39i
2.04132749e+01	3.21160753e-39+2.01808777e-39i
2.04758923e+01	-1.53968451e-39-8.05453421e-40i
2.05385097e+01	-9.87612842e-40-3.45012249e-40i
2.06011271e+01	6.38695730e-40-2.42632630e-40i
2.06637445e+01	2.10221932e-41+1.56772629e-39i
2.07263619e+01	-6.93667709e-40-2.21183544e-40i
2.07889793e+01	-7.22824755e-40+6.42201513e-41i
2.08515967e+01	1.29825588e-40-9.63184517e-41i
2.09142142e+01	4.26396614e-40+3.13765117e-40i
2.09768316e+01	-2.98682067e-41+3.59615938e-40i
2.10394490e+01	-2.35398444e-40-1.09618146e-40i
2.11020664e+01	2.43348487e-40-7.40104513e-41i
2.11646838e+01	3.98448076e-41+5.98445926e-41i
2.12273012e+01	-3.99330100e-41+1.28370689e-42i
2.12899186e+01	-3.01832553e-41-2.91863865e-41i
2.13525360e+01	2.57370290e-41-1.30611342e-41i
2.14151534e+01	1.91828849e-41+2.68567605e-41i
2.14777708e+01	-1.41217561e-41+2.30905914e-41i
2.15403882e+01	-4.57966511e-42+9.94192957e-43i
2.16030056e+01	-3.74149028e-42-2.73360255e-42i
2.16656230e+01	-4.09443358e-43+1.05795487e-41i
2.17282405e+01	-3.81564931e-42-9.00691255e-42i
2.17908579e+01	-5.13731008e-43+2.94014689e-44i
2.18534753e+01	-2.44781518e-42+2.63531456e-42i
2.19160927e+01	1.61528468e-42-1.04849301e-42i
2.19787101e+01	-5.98171886e-43+2.75178891e-42i
2.20413275e+01	-8.13361969e-43-4.99432299e-43i
2.21039449e+01	1.20229969e-42+8.73733606e-43i
2.21665623e+01	-4.53273314e-43+4.03937553e-43i
2.22291797e+01	2.09121134e-43-1.00431759e-43i
2.22917971e+01	-4.37252559e-43+7.40335133e-44i
2.23544145e+01	7.02645575e-44-1.44122074e-43i
2.24170319e+01	-5.80136185e-44-1.01298330e-43i
2.24796493e+01	9.81135921e-44+5.75908864e-44i
2.25422668e+01	1.29628929e-43+2.95039748e-45i
2.26048842e+01	-7.14783901e-45-6.98836925e-44i
2.26675016e+01	3.50953984e-44-1.03231037e-45i
2.27301190e+01	1.37935089e-45+2.30835216e-44i
2.27927364e+01	1.91206299e-44+9.75270253e-45i
2.28553538e+01	1.40241835e-44+1.15274867e-44i
2.29179712e+01	1.10013294e-44-1.14743199e-44i
2.29805886e+01	3.20224160e-45-1.25278049e-44i
2.30432060e+01	7.83336953e-46-1.36385884e-45i
2.31058234e+01	-3.51960960e-45+5.38862648e-46i
2.31684408e+01	1.88990543e-45+1.95942525e-45i
2.32310582e+01	-1.34408061e-45+2.34322539e-45i
2.32936756e+01	-2.86831705e-45-5.70543857e-46i
2.33562930e+01	4.21200789e-46-2.32879988e-45i
2.34189105e+01	3.13341908e-46+3.04443386e-46i
2.34815279e+01	-1.03829288e-45+8.53878179e-46i
2.35441453e+01	-1.66173810e-46-3.47659051e-46i
2.36067627e+01	4.68524640e-46+8.71579708e-48i
2.36693801e+01	-1.35790954e-46+1.53820228e-46i
2.37319975e+01	-3.06464011e-47+3.31227320e-46i
2.37946149e+01	-1.86829912e-46-1.10706111e-46i
2.38572323e+01	8.30278009e-47-1.97879521e-46i
2.39198497e+01	7.44395579e-47+7.39445530e-47i
2.39824671e+01	-1.12183980e-46+1.09985963e-47i
2.40450845e+01	-4.61370794e-47-1.32558085e-46i
2.41077019e+01	9.61931496e-47+2.57475477e-47i
2.41703193e+01	-3.95963359e-47+1.83009595e-47i
2.42329368e+01	-9.26528047e-49-3.39549748e-47i
2.42955542e+01	2.13339555e-47+1.06394138e-47i
2.43581716e+01	-2.23403270e-47+1.76958556e-48i
2.44207890e+01	2.89816047e-49-5.42137275e-48i
2.44834064e+01	5.79252915e-48+4.91950344e-48i
2.45460238e+01	-1.56726824e-49+6.10984257e-48i
2.46086412e+01	-2.44989358e-48-4.31616404e-48i
2.46712586e+01	4.58579860e-48-2.00604784e-48i
2.47338760e+01	3.51127556e-49+2.89243506e-48i
2.47964934e+01	-1.37102944e-48-2.19170038e-49i
2.48591108e+01	-5.86323903e-50-1.29231795e-48i
2.49217282e+01	6.52936746e-49+4.05307406e-49i
2.49843456e+01	-2.28169088e-49+1.07055810e-49i
2.50469631e+01	6.02291215e-50+1.08327939e-49i
2.51095805e+01	5.29928123e-50+1.07001657e-49i
2.51721979e+01	1.35951747e-49+1.30975708e-49i
2.52348153e+01	9.08205691e-50-9.07760121e-51i
2.52974327e+01	6.55289498e-50+1.33585348e-49i
2.53600501e+01	-9.83324088e-51+2.79401499e-50i
2.54226675e+01	1.83595588e-50-2.19771895e-50i
2.54852849e+01	-1.19611535e-50+1.36209477e-50i
2.55479023e+01	2.48773385e-50+4.72019164e-51i
2.56105197e+01	-1.38183553e-50-5.35917188e-51i
2.56731371e+01	2.56031539e-51-5.21608841e-51i
2.57357545e+01	8.33563917e-51-1.26816313e-51i
2.57983719e+01	-3.38636855e-51+1.37235567e-51i
2.58609894e+01	-2.92939014e-51-2.82254572e-51i
2.59236068e+01	4.57829286e-52-1.36257483e-51i
2.59862242e+01	4.35275483e-51-1.32412555e-51i
2.60488416e+01	-1.95342459e-51-1.66422043e-51i
2.61114590e+01	-7.01378058e-53-9.68236478e-52i
2.61740764e+01	-2.72427512e-51+5.00972741e-52i
2.62366938e+01	-1.84624033e-52-4.27537798e-52i
2.62993112e+01	8.52550946e-52+9.42720649e-53i
2.63619286e+01	-5.60849599e-52+6.00495022e-53i
2.64245460e+01	5.49546768e-54-2.44900535e-52i
2.64871634e+01	8.92488607e-53-1.71194461e-52i
2.65497808e+01	9.64336533e-53+4.39648192e-53i
2.66123982e+01	-1.18384113e-52+3.77259680e-53i
2.66750157e+01	-6.58277216e-53-9.74861478e-53i
2.67376331e+01	8.96356889e-53+1.12439948e-52i
2.68002505e+01	-2.24929081e-53+5.85594233e-53i
2.68628679e+01	-1.67069180e-53-4.83150564e-53i
2.69254853e+01	2.63192904e-53+2.37173671e-53i
2.69881027e+01	4.14019911e-54-7.64860672e-55i
2.70507201e+01	8.61676833e-54-2.70271849e-53i
2.71133375e+01	1.02363403e-53-1.12976675e-53i
2.71759549e+01	-2.05654502e-54+7.91879634e-54i
2.72385723e+01	-9.08822017e-54-2.52937406e-54i
2.73011897e+01	-5.59452977e-54-7.88121693e-54i
2.73638071e+01	2.37639003e-54-3.47358898e-55i
2.74264245e+01	-1.87772456e-54+4.01505015e-54i
2.74890420e+01	-3.83625378e-55-1.23523748e-54i
2.75516594e+01	-3.79389683e-55-2.34328174e-54i
2.76142768e+01	9.73037024e-55+1.36079500e-55i
2.76768942e+01	-2.98562507e-55-2.02021818e-55i
2.77395116e+01	-3.14834013e-55-1.31500097e-55i
2.78021290e+01	6.70892832e-56-5.49763742e-55i
2.78647464e+01	4.02086929e-55+2.35874803e-55i
2.79273638e+01	-8.89180361e-56+9.15193426e-56i
2.79899812e+01	5.40149280e-56-1.76891645e-55i
2.80525986e+01	7.30365934e-56+4.34462980e-56i
2.81152160e+01	-2.15800858e-56+5.68619341e-56i
2.81778334e+01	1.02787771e-56+1.81104361e-56i
2.82404508e+01	9.16635406e-57+1.19906670e-57i
2.83030683e+01	1.45355005e-56+2.17087878e-56i
2.83656857e+01	-1.03527926e-58+7.79403894e-57i
2.84283031e+01	-8.06444220e-57+9.09712610e-57i
2.84909205e+01	8.48883207e-57+2.10441525e-57i
2.85535379e+01	4.01379397e-57+3.31563371e-57i
2.86161553e+01	-4.18524479e-57-1.31457601e-57i
2.86787727e+01	-1.11122464e-57+2.56652256e-57i
2.87413901e+01	-2.22929098e-57+7.94612639e-58i
2.88040075e+01	2.01945265e-57-2.99132406e-57i
2.88666249e+01	-5.81768868e-58+1.18127133e-57i
2.89292423e+01	-4.49526013e-58+2.72003751e-58i
2.89918597e+01	-2.31271317e-58-9.71822287e-58i
2.90544771e+01	9.21656375e-58+3.24053826e-59i
2.91170946e+01	3.71190081e-58+6.13879353e-58i
2.91797120e+01	-2.38738125e-58-1.72303276e-58i
2.92423294e+01	2.99190546e-58-1.41571794e-58i
2.93049468e+01	-3.10136680e-59+1.41497066e-58i
2.93675642e+01	-6.59479208e-59+2.15093530e-59i
2.94301816e+01	2.97934389e-60+2.33065460e-59i
2.94927990e+01	-6.88104169e-59+3.17077955e-59i
2.95554164e+01	2.54529739e-59-4.35901112e-59i
2.96180338e+01	4.56192500e-59+2.25264862e-59i
2.96806512e+01	-3.08993567e-59+2.06596180e-59i
2.97432686e+01	-3.28361343e-60-2.22126678e-59i
2.98058860e+01	1.61051051e-59-7.90109793e-60i
2.98685034e+01	-1.56370869e-60+8.75244310e-60i
2.99311209e+01	-1.18031195e-59+6.05655384e-60i
2.99937383e+01	-1.31229435e-61-6.56989389e-60i
3.00563557e+01	7.67254949e-60-3.02981234e-60i
3.01189731e+01	-4.45331241e-61+5.62320148e-60i
3.01815905e+01	-1.44556780e-60+9.88724998e-61i
3.02442079e+01	1.70823389e-60-2.42492564e-60i
3.03068253e+01	1.68381708e-60-6.75580403e-61i
3.03694427e+01	-4.16624841e-61+7.45263248e-61i
3.04320601e+01	-1.54730026e-61-2.53684579e-61i
3.04946775e+01	-1.53173952e-61-3.26980842e-61i
3.05572949e+01	3.32822031e-61+7.01898056e-62i
3.06199123e+01	-1.45578620e-61+2.00836930e-61i
3.06825297e+01	-1.72365625e-61-2.40445590e-61i
3.07451472e+01	-5.96012091e-62+3.57295397e-62i
3.08077646e+01	-6.81131097e-63-1.74506803e-62i
3.08703820e+01	-8.23293817e-63+3.67930207e-62i
3.09329994e+01	-3.03675635e-62-5.36738384e-62i
3.09956168e+01	-2.25631651e-62-1.75781819e-62i
3.10582342e+01	1.15834203e-62-2.36659861e-62i
3.11208516e+01	1.17984918e-62+1.02681349e-62i
3.11834690e+01	-9.09461887e-63-4.06758976e-63i
3.12460864e+01	-1.94093603e-63+1.01227009e-63i
3.13087038e+01	-3.67691510e-63+2.13083702e-64i
3.13713212e+01	-7.09788837e-63+3.03789217e-65i
3.14339386e+01	-4.13160975e-63-1.83700408e-63i
3.14965560e+01	6.62383589e-64-1.06489908e-63i
3.15591735e+01	1.30788212e-63-2.65161462e-64i
3.16217909e+01	1.01455331e-63+1.62655196e-64i
3.16844083e+01	-5.72664457e-64+6.15897533e-64i
3.17470257e+01	-1.11603950e-64-5.15456534e-64i
3.18096431e+01	4.88627154e-64-6.57011953e-64i
3.18722605e+01	-4.07210919e-64+3.32447457e-64i
3.19348779e+01	-6.31528311e-65-2.14472383e-64i
3.19974953e+01	1.48227904e-64-6.18711269e-65i
3.20601127e+01	-4.49154791e-65-2.26822488e-65i
3.21227301e+01	-1.88907745e-64+1.07677251e-64i
3.21853475e+01	-1.94976183e-65-1.10206993e-64i
3.22479649e+01	2.31250986e-65-2.88386690e-65i
3.23105823e+01	-3.21041216e-65+1.57613555e-65i
3.23731997e+01	2.02766131e-66-3.57561418e-65i
3.24358172e+01	1.15050785e-65-2.77606692e-65i
3.24984346e+01	-1.32997565e-65+7.87667375e-66i
3.25610520e+01	-1.02207477e-65+4.12580458e-66i
3.26236694e+01	2.22254513e-66+9.87403565e-66i
3.26862868e+01	-5.30149009e-67+8.20388616e-67i
3.27489042e+01	1.48815840e-66+5.59519220e-66i
3.28115216e+01	5.98625573e-66+8.48661274e-67i
3.28741390e+01	-1.29610968e-66+4.74508500e-66i
3.29367564e+01	-2.77486183e-66-1.61688299e-66i
3.29993738e+01	2.26062937e-66+4.78211254e-67i
3.30619912e+01	1.38082666e-67+5.87563631e-67i
3.31246086e+01	3.61324862e-67+7.96107961e-67i
3.31872260e+01	-4.25852602e-67+9.53735711e-68i
3.32498435e+01	-4.07353577e-67-2.89547150e-67i
3.33124609e+01	1.50505497e-67+1.01711324e-67i
3.33750783e+01	-3.19857933e-67+4.92359407e-68i
3.34376957e+01	4.37288713e-68+1.12470675e-68i
3.35003131e+01	7.07041204e-68-9.34505419e-69i
3.35629305e+01	1.15107082e-67+1.08904074e-68i
3.36255479e+01	-2.10255159e-68+1.66834574e-68i
3.36881653e+01	2.32727213e-68-2.53773756e-68i
3.37507827e+01	5.77205279e-69+6.61828796e-68i
3.38134001e+01	-1.57150161e-69-2.69131281e-68i
3.38760175e+01	3.77676432e-68+9.51007232e-69i
3.39386349e+01	-5.90136131e-69+9.16763871e-69i
3.40012523e+01	-5.92834712e-69-5.79722684e-69i
3.40638698e+01	1.63552591e-69-1.90945239e-69i
3.41264872e+01	2.81992510e-69+9.73194209e-69i
3.41891046e+01	-4.34800973e-69-4.23443248e-69i
3.42517220e+01	5.23480172e-69-1.51078357e-69i
3.43143394e+01	-4.02388212e-70+3.08166421e-71i
3.43769568e+01	-1.46434214e-69-5.12743795e-70i
3.44395742e+01	3.79448168e-71-8.75977181e-70i
3.45021916e+01	1.03514864e-70+1.36601803e-69i
3.45648090e+01	-5.43908774e-70+6.18265876e-70i
3.46274264e+01	8.05497657e-71-7.91310384e-70i
3.46900438e+01	2.63540426e-70-4.42106198e-70i
3.47526612e+01	1.24240362e-70+4.13008268e-70i
3.48152786e+01	-1.25179452e-70-7.12842118e-71i
3.48778961e+01	-1.93657371e-71-1.26262723e-70i
3.49405135e+01	-5.20334808e-72+4.01733418e-71i
3.50031309e+01	-2.58765379e-71+5.55046768e-71i
3.50657483e+01	3.20826730e-72+5.73658272e-72i
3.51283657e+01	1.11742958e-72-3.72838518e-71i
3.51909831e+01	2.35741144e-71-2.62651039e-72i
3.52536005e+01	-1.89950288e-71+1.00020221e-71i
3.53162179e+01	5.74202992e-72-1.87175208e-71i
3.53788353e+01	-1.06945288e-72-2.17935666e-72i
3.54414527e+01	-3.89002492e-72+5.90091109e-72i
3.55040701e+01	-1.97860350e-73-7.74224216e-73i
3.55666875e+01	-5.40012508e-72+3.58924470e-72i
3.56293049e+01	-8.43261465e-73-1.07688764e-72i
3.56919224e+01	-6.17969360e-73+9.23935436e-74i
3.57545398e+01	6.52775924e-73-2.47673147e-73i
3.58171572e+01	-1.05147153e-73+1.73571026e-72i
3.58797746e+01	8.35124977e-74-1.14738985e-73i
3.59423920e+01	2.76000323e-74-3.50317097e-73i
3.60050094e+01	1.98942169e-73+3.03776017e-73i
3.60676268e+01	-9.47391240e-74+2.53679386e-73i
3.61302442e+01	-1.31440103e-73-2.10579132e-73i
3.61928616e+01	-2.31541936e-75-1.69124672e-73i
3.62554790e+01	6.33876583e-74+3.30577354e-74i
3.63180964e+01	1.14660862e-74-1.39687681e-74i
3.63807138e+01	-8.03436964e-74-2.56921599e-74i
3.64433312e+01	2.15130055e-74-7.41899279e-74i
3.65059487e+01	5.24846271e-74+3.56610749e-74i
3.65685661e+01	-2.77956087e-74-2.41006422e-75i
3.66311835e+01	6.68327975e-75-5.37955557e-75i
3.66938009e+01	-4.50558466e-75+8.00342168e-75i
3.67564183e+01	-1.30703775e-75-1.69780878e-74i
3.68190357e+01	7.49968487e-75+1.55537226e-75i
3.68816531e+01	-3.26496049e-76+4.85159736e-75i
3.69442705e+01	-5.54242132e-75+6.80626829e-76i
3.70068879e+01	2.30639280e-75-1.49159824e-75i
3.70695053e+01	1.84048499e-75+2.07314087e-75i
3.71321227e+01	-1.09051607e-75+1.44595884e-75i
3.71947401e+01	1.26166741e-76-1.36275683e-75i
3.72573575e+01	2.67102696e-76+3.90606392e-76i
3.73199750e+01	-1.73986828e-76-3.35178634e-76i
3.73825924e+01	6.90929078e-77-1.35383873e-76i
3.74452098e+01	-1.49251402e-76+1.70178451e-76i
3.75078272e+01	-2.45790472e-76-3.68269540e-76i
3.75704446e+01	4.06849829e-76+3.41173123e-77i
3.76330620e+01	-1.05347604e-77+2.56887568e-76i
3.76956794e+01	-6.54547971e-77-3.29162248e-77i
3.77582968e+01	1.43913459e-76-1.25273917e-76i
3.78209142e+01	-3.36146111e-78+2.56704446e-77i
3.78835316e+01	-3.72979350e-77-7.63788817e-78i
3.79461490e+01	2.43495951e-77-1.84124003e-77i
3.80087664e+01	1.88624613e-77+1.67511804e-77i
3.80713838e+01	-1.51642140e-77+1.42709127e-77i
3.81340013e+01	-2.84998980e-78+1.18736330e-78i
3.81966187e+01	1.03529415e-77-5.84590140e-78i
3.82592361e+01	-7.74074389e-80+4.22174119e-78i
3.83218535e+01	-3.69071939e-78-9.04336070e-79i
3.83844709e+01	1.48163611e-78-1.71529301e-79i
3.84470883e+01	2.72672846e-79-7.04734189e-79i
3.85097057e+01	1.23417354e-78-4.36023570e-79i
3.85723231e+01	-2.20711474e-79+7.29395448e-79i
3.86349405e+01	-9.11501591e-79+5.75501628e-79i
3.86975579e+01	2.37700089e-79-1.56057963e-79i
3.87601753e+01	3.88901185e-79+3.64267486e-80i
3.88227927e+01	-8.56038852e-80+4.57185620e-79i
3.88854101e+01	-1.48839784e-79-1.69048255e-79i
3.89480276e+01	-9.62134740e-80-1.24392115e-79i
3.90106450e+01	1.26944641e-79-1.14637965e-79i
3.90732624e+01	6.58390623e-80+1.79599113e-79i
3.91358798e+01	-8.79256892e-80-5.18765483e-80i
3.91984972e+01	3.85056446e-81-5.98578316e-80i
3.92611146e+01	2.35993464e-80+1.12200247e-80i
3.93237320e+01	-3.87166752e-81+1.36245879e-80i
3.93863494e+01	-1.16449742e-80-1.55586635e-81i
3.94489668e+01	9.20510628e-81-7.42171858e-81i
3.95115842e+01	-1.03729145e-80-6.71061620e-83i
3.95742016e+01	1.53483309e-82+1.08278828e-82i
3.96368190e+01	-2.03692324e-81+1.29092757e-81i
3.96994364e+01	2.84017687e-81+2.96333932e-81i
3.97620539e+01	1.14808575e-81-4.41496629e-82i
3.98246713e+01	1.90354038e-81+7.79311220e-82i
3.98872887e+01	1.08339516e-81+4.79051011e-82i
3.99499061e+01	-8.40565138e-82+1.31719325e-82i
4.00125235e+01	-3.37427969e-82+4.37835507e-83i
4.00751409e+01	2.13819066e-82-6.52404399e-82i
4.01377583e+01	4.82453294e-82-9.58011033e-83i
4.02003757e+01	-3.72660903e-82+1.78112220e-82i
4.02629931e+01	-1.83424017e-82-1.32257362e-82i
4.03256105e+01	1.36019141e-82-1.28695726e-82i
4.03882279e+01	9.77820383e-83+1.36495879e-82i
4.04508453e+01	-9.20530270e-83+4.83538846e-83i
4.05134627e+01	-8.27788735e-84-1.06059405e-82i
4.05760802e+01	4.68814205e-83-6.54339502e-84i
4.06386976e+01	4.91286585e-84+2.38566315e-83i
4.07013150e+01	-2.32856099e-83+1.73256162e-83i
4.07639324e+01	5.34008185e-84-2.41299415e-83i
4.08265498e+01	-8.09005429e-84+1.70663012e-83i
4.08891672e+01	-9.61839288e-84+2.32262328e-84i
4.09517846e+01	-2.57484738e-84+7.61015710e-84i
4.10144020e+01	-3.92829043e-85-2.25919439e-84i
4.10770194e+01	3.01960177e-84-1.19302805e-84i
4.11396368e+01	-1.55352818e-84+2.83418251e-84i
4.12022542e+01	-2.07830974e-84-1.76402068e-84i
4.12648716e+01	7.82977506e-85-6.55605035e-85i
4.13274890e+01	7.08611379e-85-7.66269748e-88i
4.13901064e+01	9.04606498e-85-5.66728279e-85i
4.14527239e+01	1.97024610e-85-7.95851113e-85i
4.15153413e+01	1.78455456e-85+5.83630236e-86i
4.15779587e+01	3.68714579e-85+1.48576215e-85i
4.16405761e+01	3.10943475e-85-8.80269078e-86i
4.17031935e+01	-1.77288237e-85-5.23624844e-86i
4.17658109e+01	-6.93220289e-86-2.99608253e-86i
4.18284283e+01	7.41049719e-86+1.31739753e-86i
4.18910457e+01	1.53741912e-86+6.99615542e-86i
4.19536631e+01	-3.87361220e-86+2.36283487e-86i
4.20162805e+01	2.87200319e-86-3.78907283e-86i
4.20788979e+01	8.26854862e-87-1.62094935e-86i
4.21415153e+01	2.58164810e-87-1.24732889e-86i
4.22041327e+01	1.20889307e-87-4.56758824e-88i
4.22667502e+01	9.02653995e-87+8.11539520e-87i
4.23293676e+01	-4.34279660e-87+1.19752770e-87i
4.23919850e+01	-5.53524525e-88-1.27375255e-87i
4.24546024e+01	-3.87614071e-88-3.33066197e-87i
4.25172198e+01	-1.10502929e-87-3.53447816e-88i
4.25798372e+01	1.89076293e-87-8.35014252e-88i
4.26424546e+01	5.54220501e-88-1.03626683e-88i
4.27050720e+01	7.51216358e-89+1.01295134e-87i
4.27676894e+01	-5.69621027e-88-1.07672420e-87i
4.28303068e+01	-1.64617083e-88+1.75430314e-88i
4.28929242e+01	2.37503483e-88-2.04608272e-88i
4.29555416e+01	-2.20488773e-88+1.96558180e-88i
4.30181590e+01	-4.09445368e-88-2.94471722e-88i
4.30807765e+01	2.33072321e-88-1.88502414e-88i
4.31433939e+01	8.45425036e-89+1.42222731e-88i
4.32060113e+01	-2.33790360e-88-3.66191443e-89i
4.32686287e+01	1.63868645e-89-1.21865603e-88i
4.33312461e+01	6.62923968e-89+1.70132460e-90i
4.33938635e+01	-3.11011718e-89+5.18489302e-89i
4.34564809e+01	-2.78081102e-89-2.21443761e-89i
4.35190983e+01	8.57160217e-90-1.80155731e-89i
4.35817157e+01	3.78392699e-90+2.83720433e-89i
4.36443331e+01	-1.29546916e-89-4.47187403e-90i
4.37069505e+01	1.54610541e-90-1.02101290e-90i
4.37695679e+01	-2.34591211e-90+1.74918749e-90i
4.38321853e+01	-1.30954996e-90-4.76512258e-90i
4.38948028e+01	2.12625146e-90+1.27166923e-90i
4.39574202e+01	1.68929546e-91+2.80449265e-90i
4.40200376e+01	-2.19252518e-90-3.79976750e-91i
4.40826550e+01	1.01286665e-90-1.14939630e-90i
4.41452724e+01	4.69822622e-91+3.57480762e-91i
4.42078898e+01	-6.35840047e-91+1.86967558e-91i
4.42705072e+01	-4.97237022e-91-3.99167879e-91i
4.43331246e+01	1.89167106e-91-1.43865002e-91i
4.43957420e+01	-1.58549509e-91+3.39855368e-91i
4.44583594e+01	-9.27112101e-92-1.88510082e-92i
4.45209768e+01	1.70731890e-92+6.63604132e-92i
4.45835942e+01	6.47010389e-92-2.78366196e-92i
4.46462116e+01	3.34948678e-92-1.90560909e-92i
4.47088291e+01	-2.83756403e-92-2.16255975e-93i
4.47714465e+01	2.81753708e-92-3.24512187e-92i
4.48340639e+01	5.04197422e-92+4.61383899e-93i
4.48966813e+01	-8.36215829e-93+4.30409951e-93i
4.49592987e+01	9.48810904e-95-2.16354156e-92i
4.50219161e+01	1.03395302e-92-3.60470000e-93i
4.50845335e+01	1.76380124e-94+6.97905851e-93i
4.51471509e+01	-3.05014161e-94-5.88031350e-93i
4.52097683e+01	2.88425024e-93+2.71930522e-93i
4.52723857e+01	-5.21150463e-94-1.29802621e-93i
4.53350031e+01	-2.08895197e-94-1.49628853e-93i
4.53976205e+01	2.59970933e-93+2.76736611e-93i
4.54602379e+01	-1.12075455e-93-5.72355640e-94i
4.55228554e+01	-6.97563201e-94-1.21545549e-93i
4.55854728e+01	6.08152888e-95-2.86380422e-94i
4.56480902e+01	-4.59585463e-94+4.55945158e-94i
4.57107076e+01	3.38933408e-94-6.29981433e-94i
4.57733250e+01	1.29038062e-95-1.46774641e-95i
4.58359424e+01	-1.03071149e-94-1.43964541e-94i
4.58985598e+01	-9.62247179e-95-9.30359158e-95i
4.59611772e+01	2.66005018e-95+2.39190594e-95i
4.60237946e+01	1.65491288e-95+3.44159845e-95i
4.60864120e+01	-2.80511952e-95-5.52948685e-95i
4.61490294e+01	-7.66885285e-96-8.51271618e-95i
4.62116468e+01	1.39461041e-95+3.13403690e-95i
4.62742642e+01	-1.88580252e-95-1.48903963e-96i
4.63368817e+01	-4.78301677e-97-1.00779266e-95i
4.63994991e+01	4.06660245e-96+9.77637792e-96i
4.64621165e+01	-5.11031550e-97-3.38908017e-96i
4.65247339e+01	2.67269115e-96-4.26324081e-96i
4.65873513e+01	-3.01279243e-97-1.98879204e-96i
4.66499687e+01	3.65298693e-96-1.32367616e-97i
4.67125861e+01	1.32579433e-96+8.18698737e-97i
4.67752035e+01	2.45676262e-97-2.13960717e-96i
4.68378209e+01	-3.20611832e-97-4.92062074e-98i
4.69004383e+01	8.01414379e-98-9.67489919e-98i
4.69630557e+01	-2.04377716e-97-9.72393352e-97i
4.70256731e+01	2.50847414e-97-2.93808350e-97i
4.70882905e+01	-1.15705775e-98+5.01701996e-98i
4.71509080e+01	-1.62705291e-97-9.06111221e-98i
4.72135254e+01	1.74393421e-97-4.86988960e-98i
4.72761428e+01	1.29636743e-97+1.46675727e-97i
4.73387602e+01	-2.79066417e-98+6.90277534e-98i
4.74013776e+01	8.99517312e-98-1.09327132e-97i
4.74639950e+01	4.33679786e-98+3.67102080e-98i
4.75266124e+01	-5.05257179e-98+4.54117331e-98i
4.75892298e+01	-2.75387077e-98-1.03425292e-98i
4.76518472e+01	2.08534192e-98-3.24211139e-99i
4.77144646e+01	2.41539423e-98+1.78876815e-98i
4.77770820e+01	-8.87868006e-99+6.57458110e-99i
4.78396994e+01	-3.76848906e-99-1.21956804e-98i
4.79023168e+01	4.56220911e-99+1.01314554e-99i
4.79649343e+01	-1.62489819e-99+3.14485246e-99i
4.80275517e+01	-5.28431446e-100-9.50474234e-100i
4.80901691e+01	2.56294923e-99-5.22688792e-100i
4.81527865e+01	-9.06597298e-100+3.15989684e-99i
4.82154039e+01	1.39329922e-100-1.22279522e-99i
4.82780213e+01	1.20020396e-99-8.73772889e-101i
4.83406387e+01	5.93581478e-100+1.12594297e-99i
4.84032561e+01	-6.42137260e-100+2.65873868e-100i
4.84658735e+01	4.89620147e-101-5.74112673e-100i
4.85284909e+01	1.25837808e-100+1.07146673e-100i
4.85911083e+01	-2.42934282e-100-1.17397065e-100i
4.86537257e+01	-1.54768799e-100-1.56121617e-100i
4.87163431e+01	1.19512955e-100-1.03472815e-100i
4.87789606e+01	3.29792888e-101+6.78847140e-101i
4.88415780e+01	-3.57417436e-101-4.46520821e-101i
4.89041954e+01	5.38573126e-103-2.28079992e-101i
4.89668128e+01	8.99724772e-102-1.91990916e-101i
4.90294302e+01	-8.46549341e-103+3.01851409e-101i
4.90920476e+01	-4.26250620e-102-5.82949675e-102i
4.91546650e+01	-8.24703076e-102-1.99753210e-101i
4.92172824e+01	8.35034249e-102+4.14010052e-102i
4.92798998e+01	-6.55226116e-102+5.25972075e-102i
4.93425172e+01	-2.37221763e-104-3.86624891e-102i
4.94051346e+01	1.92080013e-103-3.10962183e-102i
4.94677520e+01	1.33227984e-102+9.94326865e-103i
4.95303694e+01	-1.41873292e-102-6.81667183e-103i
4.95929869e+01	-1.07498633e-103-2.29121481e-102i
4.96556043e+01	2.39640049e-103+7.96746116e-103i
4.97182217e+01	-3.17533156e-103-5.03399605e-103i
4.97808391e+01	5.28289028e-103-4.50256231e-103i
4.98434565e+01	-1.05330436e-103+1.73872377e-103i
4.99060739e+01	-2.16881303e-104-1.49445371e-103i
4.99686913e+01	2.06603655e-104-1.36228462e-103i
