# Supplementary material for: Observation of angular momentum transfer among crystal lattice modes
Source: Nat Phys. 2026 May 12;22(7):1100–6. doi: 10.1038/s41567-026-03274-8 (PMC13423836; doi:10.1038/s41567-026-03274-8)
Supplement: Supplementary file 14 — Source data for Extended Data Fig. 5a–m. [file 41567_2026_3274_MOESM14_ESM.zip › extended_fig5g_TKE_spectrum_RHE-THz_probe0.txt]

Spectrum of the THz Kerr signal in Bi2Se3 after right-handed elliptical THz excitation at probe pulse 0 degrees
Frequency (THz)	Spectrum (a.u.)
-4.99686913e+01	-4.45591468e-05-4.02774077e-05i
-4.99060739e+01	6.17904546e-05-6.56100069e-05i
-4.98434565e+01	3.14124686e-05+7.24979609e-05i
-4.97808391e+01	-1.05261778e-04+5.27561737e-05i
-4.97182217e+01	5.26918023e-05-9.64329916e-05i
-4.96556043e+01	5.57316009e-06+2.33144653e-05i
-4.95929869e+01	2.51087125e-05-4.40751625e-05i
-4.95303694e+01	-2.36927378e-05+1.36265305e-04i
-4.94677520e+01	-9.17644815e-05-6.74193813e-05i
-4.94051346e+01	1.50070527e-04-1.19830925e-04i
-4.93425172e+01	2.04627936e-06+1.52545977e-04i
-4.92798998e+01	-1.62491189e-04+1.54994832e-05i
-4.92172824e+01	6.04563485e-05-9.82195524e-05i
-4.91546650e+01	8.26402309e-05-1.66225468e-05i
-4.90920476e+01	-1.25990400e-05+7.20131284e-05i
-4.90294302e+01	-1.06648047e-04+2.88185866e-05i
-4.89668128e+01	5.76829604e-05-9.47521007e-05i
-4.89041954e+01	7.83360623e-05-1.54626339e-05i
-4.88415780e+01	-5.32931460e-05+1.72388543e-04i
-4.87789606e+01	-1.50453552e-04-6.30292133e-05i
-4.87163431e+01	1.41794245e-04-2.00799939e-04i
-4.86537257e+01	4.71470280e-05+1.11171441e-04i
-4.85911083e+01	-3.43460462e-05+1.13605498e-04i
-4.85284909e+01	-2.07941587e-05-2.95509157e-05i
-4.84658735e+01	-6.13035022e-05-1.17929657e-04i
-4.84032561e+01	5.87594515e-05+6.62086293e-05i
-4.83406387e+01	3.97303745e-05+4.46593547e-05i
-4.82780213e+01	-8.33086819e-05-8.00818001e-05i
-4.82154039e+01	2.93076377e-05+8.00573763e-07i
-4.81527865e+01	4.61358354e-05+2.95946050e-05i
-4.80901691e+01	-3.81908805e-05-2.12935003e-05i
-4.80275517e+01	9.46322206e-05+3.69970842e-05i
-4.79649343e+01	-1.21068103e-04+5.27007000e-05i
-4.79023168e+01	9.27144071e-06-1.08119281e-04i
-4.78396994e+01	2.44312382e-05+6.91581658e-05i
-4.77770820e+01	-1.72881403e-05-3.10687215e-05i
-4.77144646e+01	3.29962059e-06-2.74843977e-05i
-4.76518472e+01	7.09347845e-05-7.45997584e-06i
-4.75892298e+01	-4.06182822e-05+5.22486230e-05i
-4.75266124e+01	-3.02969319e-05+7.85310548e-07i
-4.74639950e+01	8.61504222e-05-3.12327833e-05i
-4.74013776e+01	-3.93285155e-05+9.67870911e-05i
-4.73387602e+01	-1.17188196e-04-4.91375640e-05i
-4.72761428e+01	8.98965575e-05-4.11602959e-05i
-4.72135254e+01	-1.00753609e-05-7.45810819e-06i
-4.71509080e+01	1.42051583e-05+1.80289294e-05i
-4.70882905e+01	-2.69879529e-05+4.02066403e-05i
-4.70256731e+01	-2.16178235e-06-6.11269486e-05i
-4.69630557e+01	5.03436169e-05-6.29934911e-06i
-4.69004383e+01	-3.62216843e-05+4.96514053e-05i
-4.68378209e+01	-7.29161960e-06+8.28953267e-06i
-4.67752035e+01	1.72040398e-06-1.40952656e-05i
-4.67125861e+01	-2.30058360e-05-7.93009524e-05i
-4.66499687e+01	5.05982627e-05+3.55113298e-05i
-4.65873513e+01	3.92069880e-05+1.03884188e-04i
-4.65247339e+01	-1.31222956e-04-4.53006507e-05i
-4.64621165e+01	2.89551005e-05-1.35954480e-04i
-4.63994991e+01	6.78455773e-05+1.01387733e-04i
-4.63368817e+01	1.36538759e-05-1.16617486e-05i
-4.62742642e+01	1.77573421e-05-8.65823153e-06i
-4.62116468e+01	-7.36925907e-05+9.66853769e-05i
-4.61490294e+01	-2.46360934e-05-7.50348563e-05i
-4.60864120e+01	8.35078498e-05-5.92947451e-05i
-4.60237946e+01	-3.91288019e-05+8.34773976e-05i
-4.59611772e+01	2.02694428e-08+3.39712935e-06i
-4.58985598e+01	-2.03006380e-05-2.73571843e-05i
-4.58359424e+01	2.81818217e-05-5.23445826e-05i
-4.57733250e+01	-6.51582053e-07+1.18448480e-04i
-4.57107076e+01	-6.18547670e-05-1.28799060e-04i
-4.56480902e+01	1.04821502e-04+3.12787514e-05i
-4.55854728e+01	-2.64629048e-05+4.14106141e-05i
-4.55228554e+01	2.08245191e-05-3.73020393e-06i
-4.54602379e+01	-1.08365273e-04+1.28188432e-05i
-4.53976205e+01	1.57094685e-04-3.80609899e-05i
-4.53350031e+01	-1.02251131e-04+8.37030462e-05i
-4.52723857e+01	-5.53754418e-05-1.97054327e-05i
-4.52097683e+01	-1.32208484e-05-1.08934483e-04i
-4.51471509e+01	1.39125477e-04-2.65215847e-06i
-4.50845335e+01	-2.31407682e-05+7.74747647e-05i
-4.50219161e+01	-2.27900545e-05-2.14140575e-05i
-4.49592987e+01	6.81403839e-08+4.46302974e-05i
-4.48966813e+01	1.86448582e-05-4.79617706e-06i
-4.48340639e+01	-7.21737504e-05+7.22179187e-06i
-4.47714465e+01	-1.73350573e-05-3.00171071e-05i
-4.47088291e+01	2.92218816e-05-4.45939038e-05i
-4.46462116e+01	3.35537566e-05-1.05182927e-05i
-4.45835942e+01	2.25716477e-05+1.11978139e-05i
-4.45209768e+01	6.14622893e-06+4.15785090e-05i
-4.44583594e+01	3.78539567e-05+1.85040966e-06i
-4.43957420e+01	-8.14501900e-05+8.60860492e-05i
-4.43331246e+01	-5.01306212e-05-5.60491356e-05i
-4.42705072e+01	-1.16081481e-05-7.67664408e-05i
-4.42078898e+01	1.10343442e-04-6.64032191e-06i
-4.41452724e+01	-4.43673101e-05+5.97520704e-05i
-4.40826550e+01	3.81775330e-06-4.82046843e-05i
-4.40200376e+01	4.59335017e-05+7.80953751e-05i
-4.39574202e+01	-1.16118973e-04-6.43077965e-05i
-4.38948028e+01	1.71618350e-04+9.13063052e-06i
-4.38321853e+01	-1.74262976e-04+7.20551185e-05i
-4.37695679e+01	2.09634037e-05-7.30019362e-05i
-4.37069505e+01	7.29416059e-05-8.45638779e-05i
-4.36443331e+01	3.47392548e-05+9.82440994e-05i
-4.35817157e+01	-4.22006805e-05+4.50755051e-05i
-4.35190983e+01	-3.72665612e-05-8.58856611e-05i
-4.34564809e+01	7.65083524e-05+4.02204344e-05i
-4.33938635e+01	-8.07246795e-06+5.44277541e-05i
-4.33312461e+01	-1.06582833e-04-1.88747036e-05i
-4.32686287e+01	3.37587906e-05-7.78186139e-05i
-4.32060113e+01	8.04372366e-05+5.95602256e-05i
-4.31433939e+01	-1.30777785e-04-8.15700473e-06i
-4.30807765e+01	1.21774109e-04-1.04999485e-04i
-4.30181590e+01	2.62528323e-05+1.41382855e-04i
-4.29555416e+01	-9.49953032e-05-1.19965293e-05i
-4.28929242e+01	4.82306246e-05+4.96987493e-06i
-4.28303068e+01	-6.31357998e-05-7.28611513e-05i
-4.27676894e+01	4.67572417e-05+3.39782724e-05i
-4.27050720e+01	4.21870175e-05+3.34694770e-05i
-4.26424546e+01	-7.58356667e-05+2.16976807e-05i
-4.25798372e+01	-4.51037002e-05-1.07665133e-04i
-4.25172198e+01	1.05429773e-04+2.34867296e-05i
-4.24546024e+01	2.28973214e-05+7.96869394e-05i
-4.23919850e+01	-1.06197857e-04-2.09536604e-05i
-4.23293676e+01	1.17304655e-05-4.52906867e-05i
-4.22667502e+01	3.72513745e-05-1.98324200e-05i
-4.22041327e+01	1.95264412e-05+4.50452883e-05i
-4.21415153e+01	-3.13185663e-05-3.63072057e-05i
-4.20788979e+01	6.05500161e-05+1.86534213e-05i
-4.20162805e+01	-2.51838389e-06+6.35008909e-05i
-4.19536631e+01	-1.15967713e-04-1.73836822e-05i
-4.18910457e+01	2.88936842e-05-8.71943545e-05i
-4.18284283e+01	9.68198036e-05+4.60974166e-05i
-4.17658109e+01	-4.55667696e-05+4.87608464e-05i
-4.17031935e+01	-5.13377950e-05-1.03452390e-04i
-4.16405761e+01	1.12093092e-04+4.31427965e-05i
-4.15779587e+01	-3.17326043e-05+1.52411880e-04i
-4.15153413e+01	-1.17382377e-04-9.19533041e-05i
-4.14527239e+01	4.64205153e-06-1.10839615e-04i
-4.13901064e+01	8.56355459e-05+3.81087013e-05i
-4.13274890e+01	-1.64811223e-06+8.23475252e-05i
-4.12648716e+01	-4.26187429e-05-6.74372165e-05i
-4.12022542e+01	9.88856683e-06-5.30724610e-05i
-4.11396368e+01	5.83923102e-05+3.79415158e-05i
-4.10770194e+01	2.38235369e-05+1.21889809e-04i
-4.10144020e+01	-1.26252180e-04-7.57906796e-05i
-4.09517846e+01	3.27430042e-05-6.10879353e-05i
-4.08891672e+01	6.97800587e-05+5.11108861e-05i
-4.08265498e+01	-5.97590627e-05+5.80035036e-05i
-4.07639324e+01	-3.18873490e-05-1.17587722e-04i
-4.07013150e+01	4.07653017e-05+1.87128778e-05i
-4.06386976e+01	5.82930779e-05+2.61953344e-05i
-4.05760802e+01	-4.90543766e-05+2.43768783e-05i
-4.05134627e+01	-1.04254327e-05-1.74560309e-05i
-4.04508453e+01	2.96312694e-05+3.29059298e-05i
-4.03882279e+01	-3.70016042e-05-9.48277382e-05i
-4.03256105e+01	2.32456202e-05+1.13058582e-04i
-4.02629931e+01	-2.04147528e-05-1.63845424e-06i
-4.02003757e+01	-4.45488073e-05-1.12349860e-04i
-4.01377583e+01	1.51432441e-04-8.95010388e-06i
-4.00751409e+01	-1.41553450e-04+1.95520343e-04i
-4.00125235e+01	1.11848843e-05-1.79225351e-04i
-3.99499061e+01	1.45733927e-04+7.95209418e-06i
-3.98872887e+01	-1.41792634e-04+1.34182210e-04i
-3.98246713e+01	-5.37584708e-05-7.01646544e-05i
-3.97620539e+01	1.36278925e-04-3.89018648e-05i
-3.96994364e+01	-1.06090682e-04-5.07551044e-07i
-3.96368190e+01	4.10187763e-05-1.70040226e-05i
-3.95742016e+01	9.53736632e-05+2.58137507e-05i
-3.95115842e+01	-1.04844202e-04+7.88524219e-05i
-3.94489668e+01	-5.51937162e-06-7.88437068e-05i
-3.93863494e+01	1.06213801e-05-3.91650203e-05i
-3.93237320e+01	5.96755891e-05+9.46840293e-05i
-3.92611146e+01	-8.61679274e-05-7.22727383e-05i
-3.91984972e+01	4.32367884e-05+1.01379870e-05i
-3.91358798e+01	3.59538971e-05+2.95189850e-05i
-3.90732624e+01	6.60588682e-06-2.03733144e-05i
-3.90106450e+01	-1.26643276e-04+6.30921359e-05i
-3.89480276e+01	7.59962651e-05-1.15695667e-04i
-3.88854101e+01	6.01143814e-05+4.85494461e-05i
-3.88227927e+01	-3.57069419e-05+5.88651467e-05i
-3.87601753e+01	-1.02761639e-04-6.13314496e-05i
-3.86975579e+01	9.59196977e-05-4.99532599e-05i
-3.86349405e+01	6.06794267e-05+7.49064543e-05i
-3.85723231e+01	-4.99414343e-05+8.38916977e-06i
-3.85097057e+01	-6.14886880e-05-2.59883942e-05i
-3.84470883e+01	5.67337118e-06-2.66084281e-05i
-3.83844709e+01	1.72223104e-04+4.62687505e-05i
-3.83218535e+01	-1.73231203e-04+7.19172234e-05i
-3.82592361e+01	-6.34277162e-05-1.22221760e-04i
-3.81966187e+01	1.28835200e-04+1.12263424e-05i
-3.81340013e+01	3.65867021e-06+3.64220145e-05i
-3.80713838e+01	-8.80158515e-05-5.12950805e-05i
-3.80087664e+01	1.35171538e-04+4.28083296e-05i
-3.79461490e+01	-9.00882132e-05+3.46881497e-05i
-3.78835316e+01	8.25438148e-06-4.07515909e-05i
-3.78209142e+01	-1.19897794e-05-1.28848822e-05i
-3.77582968e+01	7.14044983e-05+7.54244873e-05i
-3.76956794e+01	-1.69305481e-04-2.38072403e-05i
-3.76330620e+01	4.01905230e-05-7.84981602e-05i
-3.75704446e+01	1.31043690e-04-6.76000608e-05i
-3.75078272e+01	-2.16812454e-05+1.27269969e-04i
-3.74452098e+01	-9.29611208e-05-1.21388472e-05i
-3.73825924e+01	1.33278806e-04-2.62298438e-05i
-3.73199750e+01	-7.31695640e-05+1.89662354e-05i
-3.72573575e+01	4.76683877e-06+6.72406275e-05i
-3.71947401e+01	-1.16893788e-04-8.57039088e-05i
-3.71321227e+01	1.51323719e-04-2.04957396e-06i
-3.70695053e+01	-4.24259432e-05-2.64068103e-05i
-3.70068879e+01	-5.42711351e-05+3.10916569e-05i
-3.69442705e+01	9.75656490e-05+6.90759643e-06i
-3.68816531e+01	-3.20111503e-05-7.39560630e-05i
-3.68190357e+01	8.40769449e-05+9.60939041e-05i
-3.67564183e+01	-1.15813454e-04+9.41329347e-05i
-3.66938009e+01	-6.75277255e-06-1.80861366e-04i
-3.66311835e+01	8.71393045e-05+1.11230278e-04i
-3.65685661e+01	-1.18473938e-04-2.07892927e-05i
-3.65059487e+01	3.61274003e-05-4.80843922e-05i
-3.64433312e+01	4.91094037e-05-1.60548799e-05i
-3.63807138e+01	5.61644256e-05+4.62820402e-05i
-3.63180964e+01	-1.06952369e-04+8.37364881e-05i
-3.62554790e+01	2.81991925e-05-8.60687368e-05i
-3.61928616e+01	-7.75839080e-05+1.11870728e-05i
-3.61302442e+01	5.04022417e-05-2.54959700e-05i
-3.60676268e+01	8.57292222e-06-5.72247019e-05i
-3.60050094e+01	9.78215847e-05-9.22741991e-07i
-3.59423920e+01	-3.77809256e-05+1.35473284e-04i
-3.58797746e+01	-4.77187835e-05+1.07119653e-07i
-3.58171572e+01	-3.62311328e-05-1.07363357e-04i
-3.57545398e+01	8.84157862e-05+2.67628834e-05i
-3.56919224e+01	-5.43924013e-05+1.14511986e-04i
-3.56293049e+01	-5.75100365e-05-1.56303587e-04i
-3.55666875e+01	7.65737265e-05-3.72129970e-06i
-3.55040701e+01	8.09638900e-05+9.71921207e-05i
-3.54414527e+01	-1.45512221e-04+4.08250147e-05i
-3.53788353e+01	1.46369665e-05-1.58596623e-04i
-3.53162179e+01	9.88931983e-05+4.88948386e-05i
-3.52536005e+01	-3.42256820e-05+9.42813136e-05i
-3.51909831e+01	-7.49973009e-05-2.21942434e-05i
-3.51283657e+01	5.14164996e-05-9.20428474e-05i
-3.50657483e+01	4.19591804e-05-6.72042874e-07i
-3.50031309e+01	-2.17842669e-05+1.41244515e-04i
-3.49405135e+01	-5.95139941e-05-9.63962051e-05i
-3.48778961e+01	8.46024051e-05+3.34764790e-05i
-3.48152786e+01	-7.80324401e-05-4.02376697e-05i
-3.47526612e+01	4.14362850e-05+2.04943028e-05i
-3.46900438e+01	-3.38510331e-06+2.61560602e-05i
-3.46274264e+01	-2.63994322e-05-4.27169879e-05i
-3.45648090e+01	3.07351135e-05+6.47385976e-06i
-3.45021916e+01	2.70413603e-05+2.49649879e-05i
-3.44395742e+01	-8.12362298e-05+2.31629669e-05i
-3.43769568e+01	4.48180850e-06-6.14279790e-05i
-3.43143394e+01	8.54533413e-05+1.39624889e-05i
-3.42517220e+01	-1.01208533e-04+1.68232551e-05i
-3.41891046e+01	6.70137617e-05-7.84216670e-05i
-3.41264872e+01	1.41953321e-05+1.35777077e-04i
-3.40638698e+01	-5.83592793e-05-8.31028384e-05i
-3.40012523e+01	5.51136549e-05-6.52021948e-05i
-3.39386349e+01	-6.25821889e-06+1.49302921e-04i
-3.38760175e+01	-2.24710787e-05-5.29735738e-05i
-3.38134001e+01	-1.84326784e-05-2.01986903e-05i
-3.37507827e+01	4.63548134e-05-6.06968874e-05i
-3.36881653e+01	-3.23023264e-05+1.05053847e-04i
-3.36255479e+01	2.41217999e-05-1.25827127e-05i
-3.35629305e+01	-6.45119633e-05-8.87172566e-05i
-3.35003131e+01	1.07599906e-04+2.66486847e-05i
-3.34376957e+01	-2.25653784e-05+5.98182545e-05i
-3.33750783e+01	-1.30616955e-05+1.64364750e-05i
-3.33124609e+01	-4.94032957e-05-5.65748737e-05i
-3.32498435e+01	3.95079387e-05+4.19805386e-05i
-3.31872260e+01	-5.43661168e-05-4.57718570e-05i
-3.31246086e+01	9.33559116e-05+4.18823573e-05i
-3.30619912e+01	-1.09955170e-04-5.95056594e-05i
-3.29993738e+01	1.08030805e-04+7.87178841e-06i
-3.29367564e+01	-5.89528345e-05+3.82765190e-05i
-3.28741390e+01	4.25707186e-05-3.52893247e-05i
-3.28115216e+01	8.81041935e-06+2.45837697e-05i
-3.27489042e+01	-2.24098752e-05+3.64922497e-05i
-3.26862868e+01	-2.70607515e-05-2.83115693e-05i
-3.26236694e+01	7.20013013e-05+4.37843472e-06i
-3.25610520e+01	-8.75832814e-05+7.14868445e-05i
-3.24984346e+01	-8.99351013e-05-1.08332655e-04i
-3.24358172e+01	1.71794034e-04-7.05549209e-05i
-3.23731997e+01	-2.94701874e-05+1.34439909e-04i
-3.23105823e+01	1.48129327e-05-7.80852798e-05i
-3.22479649e+01	8.42312433e-07+5.79150383e-05i
-3.21853475e+01	6.99680211e-06+9.17792739e-05i
-3.21227301e+01	-1.11867078e-04-6.42247151e-05i
-3.20601127e+01	-7.47525421e-06-7.10525459e-05i
-3.19974953e+01	3.40404360e-05-2.01249352e-05i
-3.19348779e+01	1.03248701e-04+1.02137828e-06i
-3.18722605e+01	-2.39810233e-05+5.90196401e-05i
-3.18096431e+01	-1.17021327e-05-3.13042643e-05i
-3.17470257e+01	2.91971691e-06+1.35291208e-04i
-3.16844083e+01	-1.01560503e-04-7.18524955e-05i
-3.16217909e+01	3.79573347e-05-1.36959655e-04i
-3.15591735e+01	2.12257561e-05+1.13573315e-04i
-3.14965560e+01	4.31984312e-05-4.93089416e-05i
-3.14339386e+01	-2.96129851e-05+1.41480736e-05i
-3.13713212e+01	2.75180570e-05-1.01613294e-05i
-3.13087038e+01	3.66582006e-05+9.78607918e-05i
-3.12460864e+01	-8.56544867e-05-7.67543803e-05i
-3.11834690e+01	-2.12390264e-05+1.67581993e-05i
-3.11208516e+01	7.34140540e-05-8.25611574e-06i
-3.10582342e+01	-3.91579961e-06+2.95276246e-05i
-3.09956168e+01	-4.94032489e-05-2.69178100e-05i
-3.09329994e+01	1.10071698e-05-2.05441278e-05i
-3.08703820e+01	1.77833276e-05+6.39512808e-05i
-3.08077646e+01	4.00256695e-06-6.49053785e-05i
-3.07451472e+01	-2.14153423e-05+6.15595258e-05i
-3.06825297e+01	-2.22894954e-05-1.01690476e-04i
-3.06199123e+01	5.61505068e-05+6.47385869e-05i
-3.05572949e+01	6.72968880e-05+8.75659332e-05i
-3.04946775e+01	-1.74528360e-04-1.02257904e-04i
-3.04320601e+01	3.23590638e-05+2.68768271e-05i
-3.03694427e+01	4.43247761e-05-4.70239001e-05i
-3.03068253e+01	4.38160101e-05+6.08870014e-05i
-3.02442079e+01	-4.10742203e-05-7.39684971e-05i
-3.01815905e+01	3.27625203e-06+9.63670850e-05i
-3.01189731e+01	-5.30556183e-05-6.43333334e-06i
-3.00563557e+01	9.40497243e-06-8.32417626e-05i
-2.99937383e+01	7.45521041e-05-5.21836572e-05i
-2.99311209e+01	-8.99849905e-06+1.58643338e-04i
-2.98685034e+01	-2.04045784e-05-8.84142739e-05i
-2.98058860e+01	3.93476682e-06+5.74238086e-05i
-2.97432686e+01	-2.63097802e-05-1.34615091e-05i
-2.96806512e+01	-1.57603485e-05-3.59105191e-05i
-2.96180338e+01	1.55714398e-05+9.64299928e-06i
-2.95554164e+01	4.38858338e-05-3.57299971e-05i
-2.94927990e+01	-6.89744303e-05+9.63228252e-05i
-2.94301816e+01	6.39889120e-05-1.36920035e-04i
-2.93675642e+01	-8.07266340e-06+1.17380744e-04i
-2.93049468e+01	1.61264842e-05+6.17981952e-06i
-2.92423294e+01	-1.15136565e-04-4.29365367e-05i
-2.91797120e+01	2.58591655e-05-8.78392297e-05i
-2.91170946e+01	1.33674534e-04+9.66402709e-05i
-2.90544771e+01	-3.77927203e-05-1.55523761e-07i
-2.89918597e+01	-4.29330818e-05-5.14585183e-05i
-2.89292423e+01	-1.01613102e-05+8.11206998e-05i
-2.88666249e+01	-7.23016338e-06+3.95714466e-05i
-2.88040075e+01	2.68838601e-05-1.41013202e-04i
-2.87413901e+01	-4.16701874e-05+9.59508110e-06i
-2.86787727e+01	6.17487040e-06+5.04168254e-05i
-2.86161553e+01	6.12620056e-05-6.79608248e-05i
-2.85535379e+01	9.86466099e-05+3.38461815e-05i
-2.84909205e+01	-1.09132976e-04+1.44252057e-04i
-2.84283031e+01	-8.87377696e-05-7.53607163e-05i
-2.83656857e+01	7.56016494e-05-8.64345501e-05i
-2.83030683e+01	2.09977506e-05+7.49756539e-05i
-2.82404508e+01	-3.41471001e-05+2.23190275e-05i
-2.81778334e+01	-4.33640123e-05-6.05467885e-05i
-2.81152160e+01	5.03543549e-05-5.69373604e-05i
-2.80525986e+01	5.52382054e-05+6.61284721e-05i
-2.79899812e+01	8.43409806e-06+6.79072033e-05i
-2.79273638e+01	-1.01764718e-04+4.72837940e-05i
-2.78647464e+01	-6.20226250e-05-1.87346365e-04i
-2.78021290e+01	1.63909440e-04+3.02235622e-05i
-2.77395116e+01	-6.65513585e-05+1.05783191e-04i
-2.76768942e+01	-4.55587507e-05-1.72745746e-05i
-2.76142768e+01	6.30377814e-05-1.40110617e-04i
-2.75516594e+01	5.66326935e-06+1.33411638e-04i
-2.74890420e+01	-5.61284540e-05+1.21936745e-05i
-2.74264245e+01	-1.03524170e-05-1.33880513e-04i
-2.73638071e+01	1.07609858e-04+3.81344300e-05i
-2.73011897e+01	3.17674741e-05+9.08945761e-05i
-2.72385723e+01	-1.08064455e-04+3.64289086e-05i
-2.71759549e+01	-1.20392695e-05-7.05307597e-05i
-2.71133375e+01	-5.94436133e-05+2.00322322e-05i
-2.70507201e+01	5.44048691e-05-1.27855154e-04i
-2.69881027e+01	1.32704010e-04+7.13542194e-05i
-2.69254853e+01	-9.07924868e-05+6.05338211e-05i
-2.68628679e+01	-3.91895280e-05-1.15487341e-05i
-2.68002505e+01	1.60442720e-05-6.47789777e-05i
-2.67376331e+01	8.29022911e-05+6.12877538e-05i
-2.66750157e+01	-7.57062403e-05-5.53139658e-05i
-2.66123982e+01	4.32379125e-05+7.92751528e-05i
-2.65497808e+01	-2.58161404e-05+1.76313902e-06i
-2.64871634e+01	-6.74846725e-06-5.12085193e-05i
-2.64245460e+01	-1.43410082e-05+7.22492774e-05i
-2.63619286e+01	-7.58496314e-05-5.88742726e-05i
-2.62993112e+01	6.40724616e-05-7.77420521e-05i
-2.62366938e+01	1.22716846e-04+1.74955418e-05i
-2.61740764e+01	-7.83385324e-05+7.32517759e-05i
-2.61114590e+01	-7.28986998e-05+6.34703855e-05i
-2.60488416e+01	1.05441861e-04-1.17996536e-04i
-2.59862242e+01	-4.11242102e-05+1.57646162e-06i
-2.59236068e+01	-1.11101609e-05+1.01550151e-04i
-2.58609894e+01	-1.07632343e-05-1.23097316e-05i
-2.57983719e+01	-5.58549579e-05-1.43436689e-04i
-2.57357545e+01	1.28897198e-04+4.76407337e-05i
-2.56731371e+01	5.92744840e-05+9.15877569e-05i
-2.56105197e+01	-1.99283690e-04+5.05725240e-05i
-2.55479023e+01	1.82595750e-05-1.37697649e-04i
-2.54852849e+01	1.18673514e-04-1.78047362e-06i
-2.54226675e+01	1.08181177e-06+6.85886466e-05i
-2.53600501e+01	-1.00581886e-04+8.71836258e-06i
-2.52974327e+01	6.04072789e-07-7.39158146e-06i
-2.52348153e+01	1.05657857e-04-6.18000265e-05i
-2.51721979e+01	-4.92164143e-05+4.84953012e-05i
-2.51095805e+01	-5.91826644e-05+6.06206326e-05i
-2.50469631e+01	2.03610970e-05-9.39062194e-05i
-2.49843456e+01	-6.51733251e-06+2.87346063e-05i
-2.49217282e+01	6.03274421e-05-6.73438938e-05i
-2.48591108e+01	-2.69775924e-05+2.82307237e-05i
-2.47964934e+01	2.60793040e-05+7.80437308e-05i
-2.47338760e+01	3.48636032e-05-1.64484597e-05i
-2.46712586e+01	-7.75132915e-05+3.32838455e-05i
-2.46086412e+01	-3.27809405e-05-6.48429426e-05i
-2.45460238e+01	3.25567751e-05+2.74553087e-05i
-2.44834064e+01	-7.22940595e-05+5.45949877e-05i
-2.44207890e+01	4.39473161e-05-2.02802639e-04i
-2.43581716e+01	1.16935715e-04+8.91398082e-05i
-2.42955542e+01	-1.19444891e-04+6.51808561e-05i
-2.42329368e+01	-1.40285788e-05-9.96624058e-05i
-2.41703193e+01	1.89474923e-04+5.21466531e-05i
-2.41077019e+01	-6.03213302e-05+1.09615006e-04i
-2.40450845e+01	-1.89467526e-04-1.10361760e-04i
-2.39824671e+01	9.96335556e-05-7.21233438e-06i
-2.39198497e+01	7.27331919e-05+6.51290002e-05i
-2.38572323e+01	-4.14479925e-05-1.11937357e-04i
-2.37946149e+01	-3.01476584e-05+5.57736404e-05i
-2.37319975e+01	8.22492487e-05+2.21848103e-05i
-2.36693801e+01	-1.35076069e-05+9.11676392e-05i
-2.36067627e+01	-7.55730542e-05-6.43426602e-05i
-2.35441453e+01	1.44551598e-05-8.11960376e-05i
-2.34815279e+01	-8.83127441e-05+1.55105522e-04i
-2.34189105e+01	1.10972444e-04-1.91525258e-04i
-2.33562930e+01	7.14994284e-05-1.27249395e-05i
-2.32936756e+01	-3.52312074e-05+1.79063788e-04i
-2.32310582e+01	-5.38680911e-05+6.74594018e-05i
-2.31684408e+01	-7.64801151e-05-2.06251029e-04i
-2.31058234e+01	8.80081165e-05+5.62687451e-05i
-2.30432060e+01	-1.15470923e-05-2.20103275e-05i
-2.29805886e+01	1.02290276e-05+2.40475967e-05i
-2.29179712e+01	3.63546210e-05+1.01427765e-04i
-2.28553538e+01	-1.05111547e-04-1.78151647e-04i
-2.27927364e+01	7.46276897e-05+6.60752279e-05i
-2.27301190e+01	1.50078491e-05+6.44222316e-05i
-2.26675016e+01	-3.57286235e-05-2.76722864e-05i
-2.26048842e+01	-2.64524842e-05-9.88152749e-05i
-2.25422668e+01	1.05737684e-04+1.19327161e-04i
-2.24796493e+01	-1.19237832e-04+3.98702769e-05i
-2.24170319e+01	8.57912257e-06-1.66322803e-04i
-2.23544145e+01	5.04671292e-05+4.39608289e-05i
-2.22917971e+01	5.83843065e-05+7.06968698e-05i
-2.22291797e+01	-6.87630270e-05-1.50176727e-05i
-2.21665623e+01	1.13689347e-05-4.33221015e-05i
-2.21039449e+01	2.82812655e-05+1.23216078e-04i
-2.20413275e+01	-9.71411737e-05-4.30952438e-05i
-2.19787101e+01	3.46423756e-05-9.47199629e-05i
-2.19160927e+01	-2.27224235e-05+9.01263225e-07i
-2.18534753e+01	7.26414517e-05+4.19783983e-05i
-2.17908579e+01	3.77204339e-05+4.86850679e-05i
-2.17282405e+01	-1.06580063e-04-5.48996291e-05i
-2.16656230e+01	4.21354478e-05+2.98760436e-06i
-2.16030056e+01	1.25716420e-06+1.27504310e-05i
-2.15403882e+01	-1.61654322e-06+2.28057138e-05i
-2.14777708e+01	-3.08264606e-05-3.27434533e-05i
-2.14151534e+01	5.33727716e-05+1.94614714e-05i
-2.13525360e+01	-8.51635449e-05-6.96153377e-05i
-2.12899186e+01	1.39918901e-04+5.10873115e-05i
-2.12273012e+01	-8.41810719e-05+6.45626937e-05i
-2.11646838e+01	-5.61061596e-05-8.17985213e-05i
-2.11020664e+01	1.10467266e-04-3.11742566e-05i
-2.10394490e+01	-4.48687257e-05+1.76716243e-04i
-2.09768316e+01	-1.00060534e-04-2.09935821e-04i
-2.09142142e+01	1.18614810e-04-1.41774372e-05i
-2.08515967e+01	1.39649373e-04+1.48764352e-04i
-2.07889793e+01	-2.48098887e-04+7.18259651e-05i
-2.07263619e+01	1.12345147e-05-2.14819927e-04i
-2.06637445e+01	1.87069631e-04+1.34160561e-04i
-2.06011271e+01	-2.02816737e-04-3.43778931e-05i
-2.05385097e+01	8.32485249e-05-1.19361490e-04i
-2.04758923e+01	1.25835728e-04+1.73314722e-04i
-2.04132749e+01	-1.64464525e-04-3.40614211e-06i
-2.03506575e+01	4.10306677e-05-1.10575933e-04i
-2.02880401e+01	5.20559946e-05+7.00592224e-05i
-2.02254227e+01	-5.84011725e-05+5.40389062e-05i
-2.01628053e+01	-6.29803250e-05-1.06594731e-04i
-2.01001879e+01	1.10924807e-04+3.26024057e-06i
-2.00375704e+01	2.98035316e-05+4.73096081e-06i
-1.99749530e+01	-7.96884509e-05+9.80308721e-05i
-1.99123356e+01	2.79405783e-05-7.28138725e-05i
-1.98497182e+01	8.25236289e-06+4.48796144e-05i
-1.97871008e+01	-5.37315168e-05-2.17006462e-05i
-1.97244834e+01	3.74772169e-05-4.21346197e-05i
-1.96618660e+01	-7.67997531e-06+7.16259953e-05i
-1.95992486e+01	-4.55793579e-05-5.89841372e-05i
-1.95366312e+01	7.12104540e-05+8.63216595e-06i
-1.94740138e+01	-1.46323192e-05+7.41690501e-06i
-1.94113964e+01	-1.26287826e-05+4.52714775e-06i
-1.93487790e+01	2.71016938e-05+1.54000410e-05i
-1.92861616e+01	-1.49490602e-04+8.90541077e-06i
-1.92235441e+01	1.38315216e-04-1.53584192e-04i
-1.91609267e+01	1.71750975e-04+1.29867159e-04i
-1.90983093e+01	-2.64695497e-04+1.23108563e-04i
-1.90356919e+01	-1.74680325e-05-1.60727407e-04i
-1.89730745e+01	1.89760364e-04-1.04933518e-05i
-1.89104571e+01	-1.44753154e-04+1.04971642e-04i
-1.88478397e+01	-8.74054623e-06-1.25445593e-04i
-1.87852223e+01	8.82301178e-05-5.07206496e-08i
-1.87226049e+01	5.28466833e-05+1.32426897e-05i
-1.86599875e+01	3.54501893e-06+1.34075046e-04i
-1.85973701e+01	-9.97684666e-05-4.31895372e-05i
-1.85347527e+01	-6.67718279e-06-6.17381578e-05i
-1.84721353e+01	4.16979452e-05+1.20648037e-04i
-1.84095178e+01	-8.64903606e-05-1.38544828e-04i
-1.83469004e+01	1.14391427e-04+1.23517270e-05i
-1.82842830e+01	-7.17733243e-05+6.01437814e-05i
-1.82216656e+01	1.75643866e-05-5.51974177e-05i
-1.81590482e+01	7.18823441e-05+1.66045811e-05i
-1.80964308e+01	-1.00522514e-04+6.30462456e-05i
-1.80338134e+01	4.00557329e-05-1.04858259e-04i
-1.79711960e+01	2.88211484e-05+9.77146654e-05i
-1.79085786e+01	-1.47369020e-05-2.60437276e-05i
-1.78459612e+01	-4.07427817e-05-2.61631604e-05i
-1.77833438e+01	-1.11494688e-05+6.20077019e-05i
-1.77207264e+01	-2.45953581e-05-4.89846664e-05i
-1.76581090e+01	1.02528527e-04-9.24639092e-05i
-1.75954915e+01	-7.19475049e-05+5.72982026e-05i
-1.75328741e+01	4.34145336e-05+7.15920685e-05i
-1.74702567e+01	4.62568765e-05-5.28221607e-05i
-1.74076393e+01	-1.66563676e-05-2.52866966e-05i
-1.73450219e+01	-5.50373166e-05+1.23835819e-04i
-1.72824045e+01	-4.73593492e-05-1.09440931e-05i
-1.72197871e+01	6.95107695e-05-5.62936086e-05i
-1.71571697e+01	-1.19027981e-04-7.45352478e-05i
-1.70945523e+01	3.85933395e-05-7.77895195e-05i
-1.70319349e+01	2.15682729e-04+1.62838806e-04i
-1.69693175e+01	-6.22488429e-05-1.13863994e-05i
-1.69067001e+01	-1.69135747e-04+3.85048996e-05i
-1.68440827e+01	6.04265687e-05-9.43139983e-05i
-1.67814652e+01	4.42240498e-05+2.48218712e-05i
-1.67188478e+01	3.14146389e-05+6.77242475e-06i
-1.66562304e+01	-4.56211265e-05+7.42824930e-05i
-1.65936130e+01	-7.65667674e-05-9.68331938e-05i
-1.65309956e+01	8.74490564e-05-4.35101695e-06i
-1.64683782e+01	1.09619692e-04+5.97986255e-05i
-1.64057608e+01	-2.52854841e-04+2.84995303e-05i
-1.63431434e+01	1.40898360e-04-1.01311871e-04i
-1.62805260e+01	8.69527054e-05+4.39157391e-05i
-1.62179086e+01	-1.53759599e-04+5.87286740e-05i
-1.61552912e+01	4.47816818e-05-1.02535141e-04i
-1.60926738e+01	1.11275922e-04+1.97141443e-04i
-1.60300564e+01	-2.94301561e-04-1.49315337e-04i
-1.59674389e+01	1.78062153e-04-1.49358653e-04i
-1.59048215e+01	1.64980018e-04+1.27170244e-04i
-1.58422041e+01	-1.36569378e-04+1.93448007e-04i
-1.57795867e+01	-1.59839115e-04-1.48496949e-04i
-1.57169693e+01	1.19827500e-04-1.96626972e-04i
-1.56543519e+01	2.14000926e-04+1.60775695e-04i
-1.55917345e+01	-1.46260665e-04+2.31531925e-04i
-1.55291171e+01	-3.11488734e-04-2.15299729e-04i
-1.54664997e+01	3.58397515e-04-2.94473805e-04i
-1.54038823e+01	2.31858119e-04+4.02881533e-04i
-1.53412649e+01	-5.05219834e-04+2.56014357e-04i
-1.52786475e+01	-5.47310158e-05-5.22760125e-04i
-1.52160301e+01	4.83314733e-04-1.50624706e-04i
-1.51534126e+01	-7.13205244e-05+6.83561817e-04i
-1.50907952e+01	-5.93331973e-04-2.22312279e-04i
-1.50281778e+01	5.35608732e-04-5.59343915e-04i
-1.49655604e+01	5.91268539e-05+5.27985681e-04i
-1.49029430e+01	-2.50069731e-04+9.61512111e-06i
-1.48403256e+01	6.88181579e-05-9.30276351e-05i
-1.47777082e+01	1.21754797e-05-1.58117065e-04i
-1.47150908e+01	2.04948076e-06+2.54186236e-04i
-1.46524734e+01	-5.93154535e-05-1.10670452e-04i
-1.45898560e+01	8.38907519e-05-8.88445120e-05i
-1.45272386e+01	2.16656059e-05+1.01109618e-04i
-1.44646212e+01	-7.57494721e-05+8.04192896e-05i
-1.44020038e+01	-1.00339607e-04-9.45788063e-05i
-1.43393863e+01	1.61558793e-04-1.60917771e-04i
-1.42767689e+01	1.21216101e-04+2.08994625e-04i
-1.42141515e+01	-2.52983415e-04+1.34532196e-04i
-1.41515341e+01	-3.32111627e-05-2.58948292e-04i
-1.40889167e+01	2.06144242e-04-6.92292500e-05i
-1.40262993e+01	1.15426397e-05+3.59209976e-04i
-1.39636819e+01	-2.65552520e-04-2.16272890e-04i
-1.39010645e+01	1.02878025e-04-4.63646860e-05i
-1.38384471e+01	5.56957049e-05-5.15039135e-05i
-1.37758297e+01	1.43948511e-04+4.51474796e-05i
-1.37132123e+01	-1.51194528e-04+1.41096162e-04i
-1.36505949e+01	6.62290131e-05-7.68301359e-05i
-1.35879775e+01	-4.66432645e-05+1.30797805e-05i
-1.35253601e+01	-9.48767729e-06+6.44748744e-05i
-1.34627426e+01	-1.05777708e-04-2.17178226e-05i
-1.34001252e+01	3.14371446e-05-1.17619271e-04i
-1.33375078e+01	7.92276117e-05-3.91489191e-05i
-1.32748904e+01	4.37773814e-05+6.63624329e-05i
-1.32122730e+01	-3.70537913e-05+5.06951500e-05i
-1.31496556e+01	-5.30025568e-05-2.86345160e-05i
-1.30870382e+01	1.60822650e-04+9.07282265e-06i
-1.30244208e+01	-9.02632557e-05-3.28795433e-07i
-1.29618034e+01	-1.35958177e-04+1.48161169e-04i
-1.28991860e+01	3.01050829e-05-1.64256554e-04i
-1.28365686e+01	8.76388130e-05-1.03023501e-04i
-1.27739512e+01	-6.01084276e-05+1.79712770e-04i
-1.27113338e+01	6.69893310e-05-1.53621997e-04i
-1.26487163e+01	-1.77424655e-05+5.51109336e-05i
-1.25860989e+01	8.53966748e-05+1.12580498e-04i
-1.25234815e+01	-1.80624105e-04-7.39305577e-05i
-1.24608641e+01	1.26525866e-04-6.41296592e-05i
-1.23982467e+01	-1.92155071e-05+6.13484089e-05i
-1.23356293e+01	1.89772222e-05+1.29115796e-04i
-1.22730119e+01	-1.37005028e-04-1.75169563e-04i
-1.22103945e+01	1.27213405e-04-1.73966048e-05i
-1.21477771e+01	-2.19334323e-05+1.16605455e-04i
-1.20851597e+01	4.22583206e-06-5.35221079e-05i
-1.20225423e+01	-1.72061046e-05-1.17125809e-06i
-1.19599249e+01	1.68499953e-06+7.76540167e-05i
-1.18973075e+01	-1.19465309e-04-4.92213862e-05i
-1.18346900e+01	8.88130886e-05-1.72444128e-04i
-1.17720726e+01	1.15825352e-04+1.43444905e-04i
-1.17094552e+01	-2.02238247e-04-1.49774270e-05i
-1.16468378e+01	2.50570021e-04-5.61037016e-05i
-1.15842204e+01	-5.84900395e-05+1.45664516e-04i
-1.15216030e+01	-1.92868589e-04-7.23792814e-05i
-1.14589856e+01	1.63545849e-04-1.00106595e-04i
-1.13963682e+01	6.77555546e-05+1.91660643e-04i
-1.13337508e+01	-1.97010708e-04-7.46705850e-06i
-1.12711334e+01	5.72023190e-05-8.61599013e-05i
-1.12085160e+01	-1.05221960e-04-9.68001497e-05i
-1.11458986e+01	2.81441728e-04-5.66481726e-05i
-1.10832812e+01	-3.78906400e-05+4.08780007e-04i
-1.10206637e+01	-3.69114456e-04-2.40244442e-04i
-1.09580463e+01	2.89857588e-04-3.67362986e-04i
-1.08954289e+01	3.03253649e-04+5.24156398e-04i
-1.08328115e+01	-4.91134119e-04+5.02533207e-05i
-1.07701941e+01	-4.23250203e-05-3.42124000e-04i
-1.07075767e+01	3.63591863e-04+3.64607471e-05i
-1.06449593e+01	-1.67578049e-04+1.67313360e-04i
-1.05823419e+01	-7.00564575e-05-8.87394571e-05i
-1.05197245e+01	8.54969873e-05-6.23225635e-05i
-1.04571071e+01	4.49298052e-05+1.00841843e-04i
-1.03944897e+01	-9.49362521e-05+4.91670445e-05i
-1.03318723e+01	4.47944672e-05-1.34876542e-04i
-1.02692549e+01	-9.01494166e-05+6.89465139e-05i
-1.02066374e+01	2.80732227e-05-7.18320694e-05i
-1.01440200e+01	1.31249958e-04-2.21917761e-05i
-1.00814026e+01	4.00646057e-07+1.13680398e-04i
-1.00187852e+01	-1.27361906e-04-7.99367330e-06i
-9.95616781e+00	1.66807202e-05-1.22249382e-04i
-9.89355041e+00	1.91829267e-04+1.47526621e-04i
-9.83093300e+00	-1.41023090e-04+1.20437683e-04i
-9.76831559e+00	-2.90782571e-04-2.75012767e-04i
-9.70569818e+00	3.58084431e-04-2.35039007e-05i
-9.64308078e+00	7.01588530e-05+2.18354433e-04i
-9.58046337e+00	-2.66341218e-04-1.63035723e-04i
-9.51784596e+00	1.46616792e-04+1.15579213e-04i
-9.45522855e+00	-2.20160792e-05-3.93472807e-05i
-9.39261115e+00	6.78275749e-05-3.58055182e-05i
-9.32999374e+00	-1.17771873e-04+4.01187702e-05i
-9.26737633e+00	-4.60277767e-05+1.60240915e-04i
-9.20475892e+00	1.78059620e-05-3.25792066e-04i
-9.14214152e+00	2.20398556e-04+4.57589901e-07i
-9.07952411e+00	-1.16060303e-04+3.59404948e-04i
-9.01690670e+00	-2.13974956e-04-2.49698385e-04i
-8.95428929e+00	4.29842165e-04-5.09869178e-05i
-8.89167188e+00	-3.26220940e-04+3.20391024e-04i
-8.82905448e+00	-4.39179041e-05-2.77197121e-04i
-8.76643707e+00	1.35364836e-04-1.70329155e-05i
-8.70381966e+00	-7.67853685e-06+7.20577381e-05i
-8.64120225e+00	3.27951525e-05+9.77935685e-06i
-8.57858485e+00	-1.21045282e-04-1.60055905e-05i
-8.51596744e+00	1.16227432e-04-1.08491088e-04i
-8.45335003e+00	1.34584524e-04+1.70036125e-04i
-8.39073262e+00	-1.58816221e-04+6.84912923e-05i
-8.32811522e+00	-1.58441082e-04-8.01561139e-05i
-8.26549781e+00	1.17063254e-04-1.06426625e-04i
-8.20288040e+00	1.09087835e-04+5.97248008e-06i
-8.14026299e+00	6.92111533e-06+1.51779614e-04i
-8.07764559e+00	-1.88326426e-04+2.47939126e-05i
-8.01502818e+00	-1.11279440e-04-2.57799901e-04i
-7.95241077e+00	4.74026226e-04+5.83735515e-05i
-7.88979336e+00	-1.89516214e-04+1.92286195e-04i
-7.82717595e+00	-2.42802024e-04-1.04265344e-05i
-7.76455855e+00	1.59381488e-04-1.48665540e-04i
-7.70194114e+00	2.55837511e-05+2.40236238e-06i
-7.63932373e+00	4.46694923e-05-1.36406707e-05i
-7.57670632e+00	2.30788577e-05+1.76061105e-04i
-7.51408892e+00	-2.12133289e-04+7.12963598e-05i
-7.45147151e+00	4.23959864e-06-3.78299771e-04i
-7.38885410e+00	2.29254911e-04+6.39468344e-05i
-7.32623669e+00	5.16261518e-06+3.15947690e-04i
-7.26361929e+00	-2.87276561e-04-7.58167693e-05i
-7.20100188e+00	1.39976150e-05-4.92018900e-04i
-7.13838447e+00	7.27837669e-04+2.78763870e-04i
-7.07576706e+00	-6.28108234e-04+7.60286262e-04i
-7.01314966e+00	-4.17486673e-04-7.73087101e-04i
-6.95053225e+00	6.69545403e-04-3.81538525e-04i
-6.88791484e+00	1.36014390e-04+8.28304174e-04i
-6.82529743e+00	-5.98447472e-04-5.31776709e-06i
-6.76268003e+00	-6.14596806e-05-7.09565931e-04i
-6.70006262e+00	6.63918989e-04+1.23287302e-04i
-6.63744521e+00	1.27565797e-05+4.85962838e-04i
-6.57482780e+00	-5.18114077e-04+1.34502446e-04i
-6.51221039e+00	-1.60982181e-04-4.22967664e-04i
-6.44959299e+00	4.23805400e-04-3.63943812e-04i
-6.38697558e+00	3.07465916e-04+5.53978459e-04i
-6.32435817e+00	-5.09076734e-04+3.45902237e-04i
-6.26174076e+00	-3.36685351e-04-6.08676274e-04i
-6.19912336e+00	5.97627657e-04-3.81085054e-04i
-6.13650595e+00	3.26232103e-04+6.12472263e-04i
-6.07388854e+00	-5.07008754e-04+3.25261552e-04i
-6.01127113e+00	-1.45075112e-04-2.34038722e-04i
-5.94865373e+00	-1.09763704e-04-4.81045772e-04i
-5.88603632e+00	6.27522912e-04-1.07745064e-04i
-5.82341891e+00	5.31685527e-05+1.01007663e-03i
-5.76080150e+00	-8.75046943e-04-1.68278968e-04i
-5.69818410e+00	6.01035560e-05-9.42629172e-04i
-5.63556669e+00	6.52317607e-04-3.38940359e-05i
-5.57294928e+00	5.21355598e-04+8.01295596e-04i
-5.51033187e+00	-9.23590962e-04+5.45128861e-04i
-5.44771446e+00	-6.18823246e-04-9.02094007e-04i
-5.38509706e+00	6.80272314e-04-8.13491787e-04i
-5.32247965e+00	1.23894973e-03+6.51369717e-04i
-5.25986224e+00	-7.07685461e-04+1.64539814e-03i
-5.19724483e+00	-1.87467591e-03-9.38997222e-04i
-5.13462743e+00	7.80790054e-04-1.97435058e-03i
-5.07201002e+00	2.41829933e-03+5.67327536e-04i
-5.00939261e+00	-3.28248007e-04+2.87268540e-03i
-4.94677520e+00	-3.51816663e-03-3.26816558e-05i
-4.88415780e+00	-1.91882077e-04-4.03965905e-03i
-4.82154039e+00	4.61802300e-03-7.33014054e-04i
-4.75892298e+00	1.18872687e-03+5.41167638e-03i
-4.69630557e+00	-6.06504027e-03+1.66180868e-03i
-4.63368817e+00	-2.61347641e-03-6.77745554e-03i
-4.57107076e+00	8.20378746e-03-3.73819418e-03i
-4.50845335e+00	4.72033760e-03+9.93767875e-03i
-4.44583594e+00	-1.23602181e-02+5.85489444e-03i
-4.38321853e+00	-6.42223878e-03-1.57121316e-02i
-4.32060113e+00	1.93701832e-02-6.09517642e-03i
-4.25798372e+00	5.46362224e-03+2.33554964e-02i
-4.19536631e+00	-2.85443204e-02+3.42506385e-03i
-4.13274890e+00	1.14138221e-03-3.31656224e-02i
-4.07013150e+00	3.78492202e-02+7.88863455e-03i
-4.00751409e+00	-2.32901270e-02+3.87429771e-02i
-3.94489668e+00	-2.09615461e-02-3.70499702e-02i
-3.88227927e+00	2.88307806e-02-4.06326368e-04i
-3.81966187e+00	-4.02190733e-03+1.43648221e-02i
-3.75704446e+00	-6.54710658e-03-1.61286578e-03i
-3.69442705e+00	-5.68290790e-04-3.01203343e-03i
-3.63180964e+00	8.78241916e-04-1.99902375e-03i
-3.56919224e+00	2.79396905e-03-4.39362322e-04i
-3.50657483e+00	1.58371411e-03+3.43427287e-03i
-3.44395742e+00	-3.80754966e-03+1.93554982e-03i
-3.38134001e+00	-2.14516361e-03-3.48557139e-03i
-3.31872260e+00	2.93634522e-03-2.42975189e-03i
-3.25610520e+00	2.48265951e-03+2.32500234e-03i
-3.19348779e+00	-1.18652917e-03+2.53009345e-03i
-3.13087038e+00	-2.97008668e-03-4.04180860e-04i
-3.06825297e+00	-2.19919693e-04-2.98006637e-03i
-3.00563557e+00	3.08010918e-03-8.12133599e-04i
-2.94301816e+00	1.19822189e-03+3.10564243e-03i
-2.88040075e+00	-2.91333484e-03+1.20940952e-03i
-2.81778334e+00	-1.43280775e-03-2.29503437e-03i
-2.75516594e+00	1.89832579e-03-1.65619930e-03i
-2.69254853e+00	1.74957784e-03+1.23763608e-03i
-2.62993112e+00	-6.38188050e-04+2.07629345e-03i
-2.56731371e+00	-2.22077927e-03-1.63126676e-04i
-2.50469631e+00	-2.71475454e-04-2.42875092e-03i
-2.44207890e+00	2.37032452e-03-3.99308962e-04i
-2.37946149e+00	6.30554504e-04+2.06213284e-03i
-2.31684408e+00	-1.72585424e-03+9.50285295e-04i
-2.25422668e+00	-1.37287046e-03-1.60157932e-03i
-2.19160927e+00	1.92425262e-03-1.48128338e-03i
-2.12899186e+00	9.38004157e-04+1.83696115e-03i
-2.06637445e+00	-1.43075697e-03+7.92442353e-04i
-2.00375704e+00	-2.99475166e-04-1.11885759e-03i
-1.94113964e+00	2.72981657e-04-1.04315119e-04i
-1.87852223e+00	7.69846435e-05-3.26910297e-05i
-1.81590482e+00	7.30951060e-04-1.87964402e-04i
-1.75328741e+00	-3.06486354e-04+1.01923809e-03i
-1.69067001e+00	-7.20307886e-04-3.68978657e-04i
-1.62805260e+00	8.19474235e-05-4.11521658e-04i
-1.56543519e+00	6.94943388e-04-1.01635044e-04i
-1.50281778e+00	-1.27824565e-04+1.33797194e-04i
-1.44020038e+00	1.29470313e-04+7.57134491e-04i
-1.37758297e+00	-9.45517983e-04-1.88972473e-04i
-1.31496556e+00	3.28557373e-05-8.32841636e-04i
-1.25234815e+00	1.08519757e-03-3.32888796e-04i
-1.18973075e+00	-7.09403369e-05+1.04271936e-03i
-1.12711334e+00	5.48930316e-06+2.77532441e-04i
-1.06449593e+00	-1.15697519e-03+1.17409870e-04i
-1.00187852e+00	-1.64278287e-04-1.04684131e-03i
-9.39261115e-01	1.12380073e-03-9.45255441e-04i
-8.76643707e-01	1.30498744e-03+1.72319222e-03i
-8.14026299e-01	-1.75487799e-03+1.26567460e-03i
-7.51408892e-01	-1.71574108e-03-1.70244237e-03i
-6.88791484e-01	1.67640208e-03-2.04251408e-03i
-6.26174076e-01	2.38434488e-03+1.68224436e-03i
-5.63556669e-01	-7.23847943e-04+2.49698422e-03i
-5.00939261e-01	-3.72234022e-03-3.01209575e-04i
-4.38321853e-01	-2.50499457e-04-3.80371767e-03i
-3.75704446e-01	4.89429172e-03-7.55336685e-04i
-3.13087038e-01	1.48630247e-03+5.70422589e-03i
-2.50469631e-01	-7.86629515e-03+6.11259390e-04i
-1.87852223e-01	-2.20249452e-03-8.39322412e-03i
-1.25234815e-01	1.38254027e-02-3.40935898e-03i
-6.26174076e-02	6.28452933e-03+1.86500222e-02i
0.00000000e+00	-2.79556558e-02+1.32874472e-18i
6.26174076e-02	6.28452933e-03-1.86500222e-02i
1.25234815e-01	1.38254027e-02+3.40935898e-03i
1.87852223e-01	-2.20249452e-03+8.39322412e-03i
2.50469631e-01	-7.86629515e-03-6.11259390e-04i
3.13087038e-01	1.48630247e-03-5.70422589e-03i
3.75704446e-01	4.89429172e-03+7.55336685e-04i
4.38321853e-01	-2.50499457e-04+3.80371767e-03i
5.00939261e-01	-3.72234022e-03+3.01209575e-04i
5.63556669e-01	-7.23847943e-04-2.49698422e-03i
6.26174076e-01	2.38434488e-03-1.68224436e-03i
6.88791484e-01	1.67640208e-03+2.04251408e-03i
7.51408892e-01	-1.71574108e-03+1.70244237e-03i
8.14026299e-01	-1.75487799e-03-1.26567460e-03i
8.76643707e-01	1.30498744e-03-1.72319222e-03i
9.39261115e-01	1.12380073e-03+9.45255441e-04i
1.00187852e+00	-1.64278287e-04+1.04684131e-03i
1.06449593e+00	-1.15697519e-03-1.17409870e-04i
1.12711334e+00	5.48930316e-06-2.77532441e-04i
1.18973075e+00	-7.09403369e-05-1.04271936e-03i
1.25234815e+00	1.08519757e-03+3.32888796e-04i
1.31496556e+00	3.28557373e-05+8.32841636e-04i
1.37758297e+00	-9.45517983e-04+1.88972473e-04i
1.44020038e+00	1.29470313e-04-7.57134491e-04i
1.50281778e+00	-1.27824565e-04-1.33797194e-04i
1.56543519e+00	6.94943388e-04+1.01635044e-04i
1.62805260e+00	8.19474235e-05+4.11521658e-04i
1.69067001e+00	-7.20307886e-04+3.68978657e-04i
1.75328741e+00	-3.06486354e-04-1.01923809e-03i
1.81590482e+00	7.30951060e-04+1.87964402e-04i
1.87852223e+00	7.69846435e-05+3.26910297e-05i
1.94113964e+00	2.72981657e-04+1.04315119e-04i
2.00375704e+00	-2.99475166e-04+1.11885759e-03i
2.06637445e+00	-1.43075697e-03-7.92442353e-04i
2.12899186e+00	9.38004157e-04-1.83696115e-03i
2.19160927e+00	1.92425262e-03+1.48128338e-03i
2.25422668e+00	-1.37287046e-03+1.60157932e-03i
2.31684408e+00	-1.72585424e-03-9.50285295e-04i
2.37946149e+00	6.30554504e-04-2.06213284e-03i
2.44207890e+00	2.37032452e-03+3.99308962e-04i
2.50469631e+00	-2.71475454e-04+2.42875092e-03i
2.56731371e+00	-2.22077927e-03+1.63126676e-04i
2.62993112e+00	-6.38188050e-04-2.07629345e-03i
2.69254853e+00	1.74957784e-03-1.23763608e-03i
2.75516594e+00	1.89832579e-03+1.65619930e-03i
2.81778334e+00	-1.43280775e-03+2.29503437e-03i
2.88040075e+00	-2.91333484e-03-1.20940952e-03i
2.94301816e+00	1.19822189e-03-3.10564243e-03i
3.00563557e+00	3.08010918e-03+8.12133599e-04i
3.06825297e+00	-2.19919693e-04+2.98006637e-03i
3.13087038e+00	-2.97008668e-03+4.04180860e-04i
3.19348779e+00	-1.18652917e-03-2.53009345e-03i
3.25610520e+00	2.48265951e-03-2.32500234e-03i
3.31872260e+00	2.93634522e-03+2.42975189e-03i
3.38134001e+00	-2.14516361e-03+3.48557139e-03i
3.44395742e+00	-3.80754966e-03-1.93554982e-03i
3.50657483e+00	1.58371411e-03-3.43427287e-03i
3.56919224e+00	2.79396905e-03+4.39362322e-04i
3.63180964e+00	8.78241916e-04+1.99902375e-03i
3.69442705e+00	-5.68290790e-04+3.01203343e-03i
3.75704446e+00	-6.54710658e-03+1.61286578e-03i
3.81966187e+00	-4.02190733e-03-1.43648221e-02i
3.88227927e+00	2.88307806e-02+4.06326368e-04i
3.94489668e+00	-2.09615461e-02+3.70499702e-02i
4.00751409e+00	-2.32901270e-02-3.87429771e-02i
4.07013150e+00	3.78492202e-02-7.88863455e-03i
4.13274890e+00	1.14138221e-03+3.31656224e-02i
4.19536631e+00	-2.85443204e-02-3.42506385e-03i
4.25798372e+00	5.46362224e-03-2.33554964e-02i
4.32060113e+00	1.93701832e-02+6.09517642e-03i
4.38321853e+00	-6.42223878e-03+1.57121316e-02i
4.44583594e+00	-1.23602181e-02-5.85489444e-03i
4.50845335e+00	4.72033760e-03-9.93767875e-03i
4.57107076e+00	8.20378746e-03+3.73819418e-03i
4.63368817e+00	-2.61347641e-03+6.77745554e-03i
4.69630557e+00	-6.06504027e-03-1.66180868e-03i
4.75892298e+00	1.18872687e-03-5.41167638e-03i
4.82154039e+00	4.61802300e-03+7.33014054e-04i
4.88415780e+00	-1.91882077e-04+4.03965905e-03i
4.94677520e+00	-3.51816663e-03+3.26816558e-05i
5.00939261e+00	-3.28248007e-04-2.87268540e-03i
5.07201002e+00	2.41829933e-03-5.67327536e-04i
5.13462743e+00	7.80790054e-04+1.97435058e-03i
5.19724483e+00	-1.87467591e-03+9.38997222e-04i
5.25986224e+00	-7.07685461e-04-1.64539814e-03i
5.32247965e+00	1.23894973e-03-6.51369717e-04i
5.38509706e+00	6.80272314e-04+8.13491787e-04i
5.44771446e+00	-6.18823246e-04+9.02094007e-04i
5.51033187e+00	-9.23590962e-04-5.45128861e-04i
5.57294928e+00	5.21355598e-04-8.01295596e-04i
5.63556669e+00	6.52317607e-04+3.38940359e-05i
5.69818410e+00	6.01035560e-05+9.42629172e-04i
5.76080150e+00	-8.75046943e-04+1.68278968e-04i
5.82341891e+00	5.31685527e-05-1.01007663e-03i
5.88603632e+00	6.27522912e-04+1.07745064e-04i
5.94865373e+00	-1.09763704e-04+4.81045772e-04i
6.01127113e+00	-1.45075112e-04+2.34038722e-04i
6.07388854e+00	-5.07008754e-04-3.25261552e-04i
6.13650595e+00	3.26232103e-04-6.12472263e-04i
6.19912336e+00	5.97627657e-04+3.81085054e-04i
6.26174076e+00	-3.36685351e-04+6.08676274e-04i
6.32435817e+00	-5.09076734e-04-3.45902237e-04i
6.38697558e+00	3.07465916e-04-5.53978459e-04i
6.44959299e+00	4.23805400e-04+3.63943812e-04i
6.51221039e+00	-1.60982181e-04+4.22967664e-04i
6.57482780e+00	-5.18114077e-04-1.34502446e-04i
6.63744521e+00	1.27565797e-05-4.85962838e-04i
6.70006262e+00	6.63918989e-04-1.23287302e-04i
6.76268003e+00	-6.14596806e-05+7.09565931e-04i
6.82529743e+00	-5.98447472e-04+5.31776709e-06i
6.88791484e+00	1.36014390e-04-8.28304174e-04i
6.95053225e+00	6.69545403e-04+3.81538525e-04i
7.01314966e+00	-4.17486673e-04+7.73087101e-04i
7.07576706e+00	-6.28108234e-04-7.60286262e-04i
7.13838447e+00	7.27837669e-04-2.78763870e-04i
7.20100188e+00	1.39976150e-05+4.92018900e-04i
7.26361929e+00	-2.87276561e-04+7.58167693e-05i
7.32623669e+00	5.16261518e-06-3.15947690e-04i
7.38885410e+00	2.29254911e-04-6.39468344e-05i
7.45147151e+00	4.23959864e-06+3.78299771e-04i
7.51408892e+00	-2.12133289e-04-7.12963598e-05i
7.57670632e+00	2.30788577e-05-1.76061105e-04i
7.63932373e+00	4.46694923e-05+1.36406707e-05i
7.70194114e+00	2.55837511e-05-2.40236238e-06i
7.76455855e+00	1.59381488e-04+1.48665540e-04i
7.82717595e+00	-2.42802024e-04+1.04265344e-05i
7.88979336e+00	-1.89516214e-04-1.92286195e-04i
7.95241077e+00	4.74026226e-04-5.83735515e-05i
8.01502818e+00	-1.11279440e-04+2.57799901e-04i
8.07764559e+00	-1.88326426e-04-2.47939126e-05i
8.14026299e+00	6.92111533e-06-1.51779614e-04i
8.20288040e+00	1.09087835e-04-5.97248008e-06i
8.26549781e+00	1.17063254e-04+1.06426625e-04i
8.32811522e+00	-1.58441082e-04+8.01561139e-05i
8.39073262e+00	-1.58816221e-04-6.84912923e-05i
8.45335003e+00	1.34584524e-04-1.70036125e-04i
8.51596744e+00	1.16227432e-04+1.08491088e-04i
8.57858485e+00	-1.21045282e-04+1.60055905e-05i
8.64120225e+00	3.27951525e-05-9.77935685e-06i
8.70381966e+00	-7.67853685e-06-7.20577381e-05i
8.76643707e+00	1.35364836e-04+1.70329155e-05i
8.82905448e+00	-4.39179041e-05+2.77197121e-04i
8.89167188e+00	-3.26220940e-04-3.20391024e-04i
8.95428929e+00	4.29842165e-04+5.09869178e-05i
9.01690670e+00	-2.13974956e-04+2.49698385e-04i
9.07952411e+00	-1.16060303e-04-3.59404948e-04i
9.14214152e+00	2.20398556e-04-4.57589901e-07i
9.20475892e+00	1.78059620e-05+3.25792066e-04i
9.26737633e+00	-4.60277767e-05-1.60240915e-04i
9.32999374e+00	-1.17771873e-04-4.01187702e-05i
9.39261115e+00	6.78275749e-05+3.58055182e-05i
9.45522855e+00	-2.20160792e-05+3.93472807e-05i
9.51784596e+00	1.46616792e-04-1.15579213e-04i
9.58046337e+00	-2.66341218e-04+1.63035723e-04i
9.64308078e+00	7.01588530e-05-2.18354433e-04i
9.70569818e+00	3.58084431e-04+2.35039007e-05i
9.76831559e+00	-2.90782571e-04+2.75012767e-04i
9.83093300e+00	-1.41023090e-04-1.20437683e-04i
9.89355041e+00	1.91829267e-04-1.47526621e-04i
9.95616781e+00	1.66807202e-05+1.22249382e-04i
1.00187852e+01	-1.27361906e-04+7.99367330e-06i
1.00814026e+01	4.00646057e-07-1.13680398e-04i
1.01440200e+01	1.31249958e-04+2.21917761e-05i
1.02066374e+01	2.80732227e-05+7.18320694e-05i
1.02692549e+01	-9.01494166e-05-6.89465139e-05i
1.03318723e+01	4.47944672e-05+1.34876542e-04i
1.03944897e+01	-9.49362521e-05-4.91670445e-05i
1.04571071e+01	4.49298052e-05-1.00841843e-04i
1.05197245e+01	8.54969873e-05+6.23225635e-05i
1.05823419e+01	-7.00564575e-05+8.87394571e-05i
1.06449593e+01	-1.67578049e-04-1.67313360e-04i
1.07075767e+01	3.63591863e-04-3.64607471e-05i
1.07701941e+01	-4.23250203e-05+3.42124000e-04i
1.08328115e+01	-4.91134119e-04-5.02533207e-05i
1.08954289e+01	3.03253649e-04-5.24156398e-04i
1.09580463e+01	2.89857588e-04+3.67362986e-04i
1.10206637e+01	-3.69114456e-04+2.40244442e-04i
1.10832812e+01	-3.78906400e-05-4.08780007e-04i
1.11458986e+01	2.81441728e-04+5.66481726e-05i
1.12085160e+01	-1.05221960e-04+9.68001497e-05i
1.12711334e+01	5.72023190e-05+8.61599013e-05i
1.13337508e+01	-1.97010708e-04+7.46705850e-06i
1.13963682e+01	6.77555546e-05-1.91660643e-04i
1.14589856e+01	1.63545849e-04+1.00106595e-04i
1.15216030e+01	-1.92868589e-04+7.23792814e-05i
1.15842204e+01	-5.84900395e-05-1.45664516e-04i
1.16468378e+01	2.50570021e-04+5.61037016e-05i
1.17094552e+01	-2.02238247e-04+1.49774270e-05i
1.17720726e+01	1.15825352e-04-1.43444905e-04i
1.18346900e+01	8.88130886e-05+1.72444128e-04i
1.18973075e+01	-1.19465309e-04+4.92213862e-05i
1.19599249e+01	1.68499953e-06-7.76540167e-05i
1.20225423e+01	-1.72061046e-05+1.17125809e-06i
1.20851597e+01	4.22583206e-06+5.35221079e-05i
1.21477771e+01	-2.19334323e-05-1.16605455e-04i
1.22103945e+01	1.27213405e-04+1.73966048e-05i
1.22730119e+01	-1.37005028e-04+1.75169563e-04i
1.23356293e+01	1.89772222e-05-1.29115796e-04i
1.23982467e+01	-1.92155071e-05-6.13484089e-05i
1.24608641e+01	1.26525866e-04+6.41296592e-05i
1.25234815e+01	-1.80624105e-04+7.39305577e-05i
1.25860989e+01	8.53966748e-05-1.12580498e-04i
1.26487163e+01	-1.77424655e-05-5.51109336e-05i
1.27113338e+01	6.69893310e-05+1.53621997e-04i
1.27739512e+01	-6.01084276e-05-1.79712770e-04i
1.28365686e+01	8.76388130e-05+1.03023501e-04i
1.28991860e+01	3.01050829e-05+1.64256554e-04i
1.29618034e+01	-1.35958177e-04-1.48161169e-04i
1.30244208e+01	-9.02632557e-05+3.28795433e-07i
1.30870382e+01	1.60822650e-04-9.07282265e-06i
1.31496556e+01	-5.30025568e-05+2.86345160e-05i
1.32122730e+01	-3.70537913e-05-5.06951500e-05i
1.32748904e+01	4.37773814e-05-6.63624329e-05i
1.33375078e+01	7.92276117e-05+3.91489191e-05i
1.34001252e+01	3.14371446e-05+1.17619271e-04i
1.34627426e+01	-1.05777708e-04+2.17178226e-05i
1.35253601e+01	-9.48767729e-06-6.44748744e-05i
1.35879775e+01	-4.66432645e-05-1.30797805e-05i
1.36505949e+01	6.62290131e-05+7.68301359e-05i
1.37132123e+01	-1.51194528e-04-1.41096162e-04i
1.37758297e+01	1.43948511e-04-4.51474796e-05i
1.38384471e+01	5.56957049e-05+5.15039135e-05i
1.39010645e+01	1.02878025e-04+4.63646860e-05i
1.39636819e+01	-2.65552520e-04+2.16272890e-04i
1.40262993e+01	1.15426397e-05-3.59209976e-04i
1.40889167e+01	2.06144242e-04+6.92292500e-05i
1.41515341e+01	-3.32111627e-05+2.58948292e-04i
1.42141515e+01	-2.52983415e-04-1.34532196e-04i
1.42767689e+01	1.21216101e-04-2.08994625e-04i
1.43393863e+01	1.61558793e-04+1.60917771e-04i
1.44020038e+01	-1.00339607e-04+9.45788063e-05i
1.44646212e+01	-7.57494721e-05-8.04192896e-05i
1.45272386e+01	2.16656059e-05-1.01109618e-04i
1.45898560e+01	8.38907519e-05+8.88445120e-05i
1.46524734e+01	-5.93154535e-05+1.10670452e-04i
1.47150908e+01	2.04948076e-06-2.54186236e-04i
1.47777082e+01	1.21754797e-05+1.58117065e-04i
1.48403256e+01	6.88181579e-05+9.30276351e-05i
1.49029430e+01	-2.50069731e-04-9.61512111e-06i
1.49655604e+01	5.91268539e-05-5.27985681e-04i
1.50281778e+01	5.35608732e-04+5.59343915e-04i
1.50907952e+01	-5.93331973e-04+2.22312279e-04i
1.51534126e+01	-7.13205244e-05-6.83561817e-04i
1.52160301e+01	4.83314733e-04+1.50624706e-04i
1.52786475e+01	-5.47310158e-05+5.22760125e-04i
1.53412649e+01	-5.05219834e-04-2.56014357e-04i
1.54038823e+01	2.31858119e-04-4.02881533e-04i
1.54664997e+01	3.58397515e-04+2.94473805e-04i
1.55291171e+01	-3.11488734e-04+2.15299729e-04i
1.55917345e+01	-1.46260665e-04-2.31531925e-04i
1.56543519e+01	2.14000926e-04-1.60775695e-04i
1.57169693e+01	1.19827500e-04+1.96626972e-04i
1.57795867e+01	-1.59839115e-04+1.48496949e-04i
1.58422041e+01	-1.36569378e-04-1.93448007e-04i
1.59048215e+01	1.64980018e-04-1.27170244e-04i
1.59674389e+01	1.78062153e-04+1.49358653e-04i
1.60300564e+01	-2.94301561e-04+1.49315337e-04i
1.60926738e+01	1.11275922e-04-1.97141443e-04i
1.61552912e+01	4.47816818e-05+1.02535141e-04i
1.62179086e+01	-1.53759599e-04-5.87286740e-05i
1.62805260e+01	8.69527054e-05-4.39157391e-05i
1.63431434e+01	1.40898360e-04+1.01311871e-04i
1.64057608e+01	-2.52854841e-04-2.84995303e-05i
1.64683782e+01	1.09619692e-04-5.97986255e-05i
1.65309956e+01	8.74490564e-05+4.35101695e-06i
1.65936130e+01	-7.65667674e-05+9.68331938e-05i
1.66562304e+01	-4.56211265e-05-7.42824930e-05i
1.67188478e+01	3.14146389e-05-6.77242475e-06i
1.67814652e+01	4.42240498e-05-2.48218712e-05i
1.68440827e+01	6.04265687e-05+9.43139983e-05i
1.69067001e+01	-1.69135747e-04-3.85048996e-05i
1.69693175e+01	-6.22488429e-05+1.13863994e-05i
1.70319349e+01	2.15682729e-04-1.62838806e-04i
1.70945523e+01	3.85933395e-05+7.77895195e-05i
1.71571697e+01	-1.19027981e-04+7.45352478e-05i
1.72197871e+01	6.95107695e-05+5.62936086e-05i
1.72824045e+01	-4.73593492e-05+1.09440931e-05i
1.73450219e+01	-5.50373166e-05-1.23835819e-04i
1.74076393e+01	-1.66563676e-05+2.52866966e-05i
1.74702567e+01	4.62568765e-05+5.28221607e-05i
1.75328741e+01	4.34145336e-05-7.15920685e-05i
1.75954915e+01	-7.19475049e-05-5.72982026e-05i
1.76581090e+01	1.02528527e-04+9.24639092e-05i
1.77207264e+01	-2.45953581e-05+4.89846664e-05i
1.77833438e+01	-1.11494688e-05-6.20077019e-05i
1.78459612e+01	-4.07427817e-05+2.61631604e-05i
1.79085786e+01	-1.47369020e-05+2.60437276e-05i
1.79711960e+01	2.88211484e-05-9.77146654e-05i
1.80338134e+01	4.00557329e-05+1.04858259e-04i
1.80964308e+01	-1.00522514e-04-6.30462456e-05i
1.81590482e+01	7.18823441e-05-1.66045811e-05i
1.82216656e+01	1.75643866e-05+5.51974177e-05i
1.82842830e+01	-7.17733243e-05-6.01437814e-05i
1.83469004e+01	1.14391427e-04-1.23517270e-05i
1.84095178e+01	-8.64903606e-05+1.38544828e-04i
1.84721353e+01	4.16979452e-05-1.20648037e-04i
1.85347527e+01	-6.67718279e-06+6.17381578e-05i
1.85973701e+01	-9.97684666e-05+4.31895372e-05i
1.86599875e+01	3.54501893e-06-1.34075046e-04i
1.87226049e+01	5.28466833e-05-1.32426897e-05i
1.87852223e+01	8.82301178e-05+5.07206496e-08i
1.88478397e+01	-8.74054623e-06+1.25445593e-04i
1.89104571e+01	-1.44753154e-04-1.04971642e-04i
1.89730745e+01	1.89760364e-04+1.04933518e-05i
1.90356919e+01	-1.74680325e-05+1.60727407e-04i
1.90983093e+01	-2.64695497e-04-1.23108563e-04i
1.91609267e+01	1.71750975e-04-1.29867159e-04i
1.92235441e+01	1.38315216e-04+1.53584192e-04i
1.92861616e+01	-1.49490602e-04-8.90541077e-06i
1.93487790e+01	2.71016938e-05-1.54000410e-05i
1.94113964e+01	-1.26287826e-05-4.52714775e-06i
1.94740138e+01	-1.46323192e-05-7.41690501e-06i
1.95366312e+01	7.12104540e-05-8.63216595e-06i
1.95992486e+01	-4.55793579e-05+5.89841372e-05i
1.96618660e+01	-7.67997531e-06-7.16259953e-05i
1.97244834e+01	3.74772169e-05+4.21346197e-05i
1.97871008e+01	-5.37315168e-05+2.17006462e-05i
1.98497182e+01	8.25236289e-06-4.48796144e-05i
1.99123356e+01	2.79405783e-05+7.28138725e-05i
1.99749530e+01	-7.96884509e-05-9.80308721e-05i
2.00375704e+01	2.98035316e-05-4.73096081e-06i
2.01001879e+01	1.10924807e-04-3.26024057e-06i
2.01628053e+01	-6.29803250e-05+1.06594731e-04i
2.02254227e+01	-5.84011725e-05-5.40389062e-05i
2.02880401e+01	5.20559946e-05-7.00592224e-05i
2.03506575e+01	4.10306677e-05+1.10575933e-04i
2.04132749e+01	-1.64464525e-04+3.40614211e-06i
2.04758923e+01	1.25835728e-04-1.73314722e-04i
2.05385097e+01	8.32485249e-05+1.19361490e-04i
2.06011271e+01	-2.02816737e-04+3.43778931e-05i
2.06637445e+01	1.87069631e-04-1.34160561e-04i
2.07263619e+01	1.12345147e-05+2.14819927e-04i
2.07889793e+01	-2.48098887e-04-7.18259651e-05i
2.08515967e+01	1.39649373e-04-1.48764352e-04i
2.09142142e+01	1.18614810e-04+1.41774372e-05i
2.09768316e+01	-1.00060534e-04+2.09935821e-04i
2.10394490e+01	-4.48687257e-05-1.76716243e-04i
2.11020664e+01	1.10467266e-04+3.11742566e-05i
2.11646838e+01	-5.61061596e-05+8.17985213e-05i
2.12273012e+01	-8.41810719e-05-6.45626937e-05i
2.12899186e+01	1.39918901e-04-5.10873115e-05i
2.13525360e+01	-8.51635449e-05+6.96153377e-05i
2.14151534e+01	5.33727716e-05-1.94614714e-05i
2.14777708e+01	-3.08264606e-05+3.27434533e-05i
2.15403882e+01	-1.61654322e-06-2.28057138e-05i
2.16030056e+01	1.25716420e-06-1.27504310e-05i
2.16656230e+01	4.21354478e-05-2.98760436e-06i
2.17282405e+01	-1.06580063e-04+5.48996291e-05i
2.17908579e+01	3.77204339e-05-4.86850679e-05i
2.18534753e+01	7.26414517e-05-4.19783983e-05i
2.19160927e+01	-2.27224235e-05-9.01263225e-07i
2.19787101e+01	3.46423756e-05+9.47199629e-05i
2.20413275e+01	-9.71411737e-05+4.30952438e-05i
2.21039449e+01	2.82812655e-05-1.23216078e-04i
2.21665623e+01	1.13689347e-05+4.33221015e-05i
2.22291797e+01	-6.87630270e-05+1.50176727e-05i
2.22917971e+01	5.83843065e-05-7.06968698e-05i
2.23544145e+01	5.04671292e-05-4.39608289e-05i
2.24170319e+01	8.57912257e-06+1.66322803e-04i
2.24796493e+01	-1.19237832e-04-3.98702769e-05i
2.25422668e+01	1.05737684e-04-1.19327161e-04i
2.26048842e+01	-2.64524842e-05+9.88152749e-05i
2.26675016e+01	-3.57286235e-05+2.76722864e-05i
2.27301190e+01	1.50078491e-05-6.44222316e-05i
2.27927364e+01	7.46276897e-05-6.60752279e-05i
2.28553538e+01	-1.05111547e-04+1.78151647e-04i
2.29179712e+01	3.63546210e-05-1.01427765e-04i
2.29805886e+01	1.02290276e-05-2.40475967e-05i
2.30432060e+01	-1.15470923e-05+2.20103275e-05i
2.31058234e+01	8.80081165e-05-5.62687451e-05i
2.31684408e+01	-7.64801151e-05+2.06251029e-04i
2.32310582e+01	-5.38680911e-05-6.74594018e-05i
2.32936756e+01	-3.52312074e-05-1.79063788e-04i
2.33562930e+01	7.14994284e-05+1.27249395e-05i
2.34189105e+01	1.10972444e-04+1.91525258e-04i
2.34815279e+01	-8.83127441e-05-1.55105522e-04i
2.35441453e+01	1.44551598e-05+8.11960376e-05i
2.36067627e+01	-7.55730542e-05+6.43426602e-05i
2.36693801e+01	-1.35076069e-05-9.11676392e-05i
2.37319975e+01	8.22492487e-05-2.21848103e-05i
2.37946149e+01	-3.01476584e-05-5.57736404e-05i
2.38572323e+01	-4.14479925e-05+1.11937357e-04i
2.39198497e+01	7.27331919e-05-6.51290002e-05i
2.39824671e+01	9.96335556e-05+7.21233438e-06i
2.40450845e+01	-1.89467526e-04+1.10361760e-04i
2.41077019e+01	-6.03213302e-05-1.09615006e-04i
2.41703193e+01	1.89474923e-04-5.21466531e-05i
2.42329368e+01	-1.40285788e-05+9.96624058e-05i
2.42955542e+01	-1.19444891e-04-6.51808561e-05i
2.43581716e+01	1.16935715e-04-8.91398082e-05i
2.44207890e+01	4.39473161e-05+2.02802639e-04i
2.44834064e+01	-7.22940595e-05-5.45949877e-05i
2.45460238e+01	3.25567751e-05-2.74553087e-05i
2.46086412e+01	-3.27809405e-05+6.48429426e-05i
2.46712586e+01	-7.75132915e-05-3.32838455e-05i
2.47338760e+01	3.48636032e-05+1.64484597e-05i
2.47964934e+01	2.60793040e-05-7.80437308e-05i
2.48591108e+01	-2.69775924e-05-2.82307237e-05i
2.49217282e+01	6.03274421e-05+6.73438938e-05i
2.49843456e+01	-6.51733251e-06-2.87346063e-05i
2.50469631e+01	2.03610970e-05+9.39062194e-05i
2.51095805e+01	-5.91826644e-05-6.06206326e-05i
2.51721979e+01	-4.92164143e-05-4.84953012e-05i
2.52348153e+01	1.05657857e-04+6.18000265e-05i
2.52974327e+01	6.04072789e-07+7.39158146e-06i
2.53600501e+01	-1.00581886e-04-8.71836258e-06i
2.54226675e+01	1.08181177e-06-6.85886466e-05i
2.54852849e+01	1.18673514e-04+1.78047362e-06i
2.55479023e+01	1.82595750e-05+1.37697649e-04i
2.56105197e+01	-1.99283690e-04-5.05725240e-05i
2.56731371e+01	5.92744840e-05-9.15877569e-05i
2.57357545e+01	1.28897198e-04-4.76407337e-05i
2.57983719e+01	-5.58549579e-05+1.43436689e-04i
2.58609894e+01	-1.07632343e-05+1.23097316e-05i
2.59236068e+01	-1.11101609e-05-1.01550151e-04i
2.59862242e+01	-4.11242102e-05-1.57646162e-06i
2.60488416e+01	1.05441861e-04+1.17996536e-04i
2.61114590e+01	-7.28986998e-05-6.34703855e-05i
2.61740764e+01	-7.83385324e-05-7.32517759e-05i
2.62366938e+01	1.22716846e-04-1.74955418e-05i
2.62993112e+01	6.40724616e-05+7.77420521e-05i
2.63619286e+01	-7.58496314e-05+5.88742726e-05i
2.64245460e+01	-1.43410082e-05-7.22492774e-05i
2.64871634e+01	-6.74846725e-06+5.12085193e-05i
2.65497808e+01	-2.58161404e-05-1.76313902e-06i
2.66123982e+01	4.32379125e-05-7.92751528e-05i
2.66750157e+01	-7.57062403e-05+5.53139658e-05i
2.67376331e+01	8.29022911e-05-6.12877538e-05i
2.68002505e+01	1.60442720e-05+6.47789777e-05i
2.68628679e+01	-3.91895280e-05+1.15487341e-05i
2.69254853e+01	-9.07924868e-05-6.05338211e-05i
2.69881027e+01	1.32704010e-04-7.13542194e-05i
2.70507201e+01	5.44048691e-05+1.27855154e-04i
2.71133375e+01	-5.94436133e-05-2.00322322e-05i
2.71759549e+01	-1.20392695e-05+7.05307597e-05i
2.72385723e+01	-1.08064455e-04-3.64289086e-05i
2.73011897e+01	3.17674741e-05-9.08945761e-05i
2.73638071e+01	1.07609858e-04-3.81344300e-05i
2.74264245e+01	-1.03524170e-05+1.33880513e-04i
2.74890420e+01	-5.61284540e-05-1.21936745e-05i
2.75516594e+01	5.66326935e-06-1.33411638e-04i
2.76142768e+01	6.30377814e-05+1.40110617e-04i
2.76768942e+01	-4.55587507e-05+1.72745746e-05i
2.77395116e+01	-6.65513585e-05-1.05783191e-04i
2.78021290e+01	1.63909440e-04-3.02235622e-05i
2.78647464e+01	-6.20226250e-05+1.87346365e-04i
2.79273638e+01	-1.01764718e-04-4.72837940e-05i
2.79899812e+01	8.43409806e-06-6.79072033e-05i
2.80525986e+01	5.52382054e-05-6.61284721e-05i
2.81152160e+01	5.03543549e-05+5.69373604e-05i
2.81778334e+01	-4.33640123e-05+6.05467885e-05i
2.82404508e+01	-3.41471001e-05-2.23190275e-05i
2.83030683e+01	2.09977506e-05-7.49756539e-05i
2.83656857e+01	7.56016494e-05+8.64345501e-05i
2.84283031e+01	-8.87377696e-05+7.53607163e-05i
2.84909205e+01	-1.09132976e-04-1.44252057e-04i
2.85535379e+01	9.86466099e-05-3.38461815e-05i
2.86161553e+01	6.12620056e-05+6.79608248e-05i
2.86787727e+01	6.17487040e-06-5.04168254e-05i
2.87413901e+01	-4.16701874e-05-9.59508110e-06i
2.88040075e+01	2.68838601e-05+1.41013202e-04i
2.88666249e+01	-7.23016338e-06-3.95714466e-05i
2.89292423e+01	-1.01613102e-05-8.11206998e-05i
2.89918597e+01	-4.29330818e-05+5.14585183e-05i
2.90544771e+01	-3.77927203e-05+1.55523761e-07i
2.91170946e+01	1.33674534e-04-9.66402709e-05i
2.91797120e+01	2.58591655e-05+8.78392297e-05i
2.92423294e+01	-1.15136565e-04+4.29365367e-05i
2.93049468e+01	1.61264842e-05-6.17981952e-06i
2.93675642e+01	-8.07266340e-06-1.17380744e-04i
2.94301816e+01	6.39889120e-05+1.36920035e-04i
2.94927990e+01	-6.89744303e-05-9.63228252e-05i
2.95554164e+01	4.38858338e-05+3.57299971e-05i
2.96180338e+01	1.55714398e-05-9.64299928e-06i
2.96806512e+01	-1.57603485e-05+3.59105191e-05i
2.97432686e+01	-2.63097802e-05+1.34615091e-05i
2.98058860e+01	3.93476682e-06-5.74238086e-05i
2.98685034e+01	-2.04045784e-05+8.84142739e-05i
2.99311209e+01	-8.99849905e-06-1.58643338e-04i
2.99937383e+01	7.45521041e-05+5.21836572e-05i
3.00563557e+01	9.40497243e-06+8.32417626e-05i
3.01189731e+01	-5.30556183e-05+6.43333334e-06i
3.01815905e+01	3.27625203e-06-9.63670850e-05i
3.02442079e+01	-4.10742203e-05+7.39684971e-05i
3.03068253e+01	4.38160101e-05-6.08870014e-05i
3.03694427e+01	4.43247761e-05+4.70239001e-05i
3.04320601e+01	3.23590638e-05-2.68768271e-05i
3.04946775e+01	-1.74528360e-04+1.02257904e-04i
3.05572949e+01	6.72968880e-05-8.75659332e-05i
3.06199123e+01	5.61505068e-05-6.47385869e-05i
3.06825297e+01	-2.22894954e-05+1.01690476e-04i
3.07451472e+01	-2.14153423e-05-6.15595258e-05i
3.08077646e+01	4.00256695e-06+6.49053785e-05i
3.08703820e+01	1.77833276e-05-6.39512808e-05i
3.09329994e+01	1.10071698e-05+2.05441278e-05i
3.09956168e+01	-4.94032489e-05+2.69178100e-05i
3.10582342e+01	-3.91579961e-06-2.95276246e-05i
3.11208516e+01	7.34140540e-05+8.25611574e-06i
3.11834690e+01	-2.12390264e-05-1.67581993e-05i
3.12460864e+01	-8.56544867e-05+7.67543803e-05i
3.13087038e+01	3.66582006e-05-9.78607918e-05i
3.13713212e+01	2.75180570e-05+1.01613294e-05i
3.14339386e+01	-2.96129851e-05-1.41480736e-05i
3.14965560e+01	4.31984312e-05+4.93089416e-05i
3.15591735e+01	2.12257561e-05-1.13573315e-04i
3.16217909e+01	3.79573347e-05+1.36959655e-04i
3.16844083e+01	-1.01560503e-04+7.18524955e-05i
3.17470257e+01	2.91971691e-06-1.35291208e-04i
3.18096431e+01	-1.17021327e-05+3.13042643e-05i
3.18722605e+01	-2.39810233e-05-5.90196401e-05i
3.19348779e+01	1.03248701e-04-1.02137828e-06i
3.19974953e+01	3.40404360e-05+2.01249352e-05i
3.20601127e+01	-7.47525421e-06+7.10525459e-05i
3.21227301e+01	-1.11867078e-04+6.42247151e-05i
3.21853475e+01	6.99680211e-06-9.17792739e-05i
3.22479649e+01	8.42312433e-07-5.79150383e-05i
3.23105823e+01	1.48129327e-05+7.80852798e-05i
3.23731997e+01	-2.94701874e-05-1.34439909e-04i
3.24358172e+01	1.71794034e-04+7.05549209e-05i
3.24984346e+01	-8.99351013e-05+1.08332655e-04i
3.25610520e+01	-8.75832814e-05-7.14868445e-05i
3.26236694e+01	7.20013013e-05-4.37843472e-06i
3.26862868e+01	-2.70607515e-05+2.83115693e-05i
3.27489042e+01	-2.24098752e-05-3.64922497e-05i
3.28115216e+01	8.81041935e-06-2.45837697e-05i
3.28741390e+01	4.25707186e-05+3.52893247e-05i
3.29367564e+01	-5.89528345e-05-3.82765190e-05i
3.29993738e+01	1.08030805e-04-7.87178841e-06i
3.30619912e+01	-1.09955170e-04+5.95056594e-05i
3.31246086e+01	9.33559116e-05-4.18823573e-05i
3.31872260e+01	-5.43661168e-05+4.57718570e-05i
3.32498435e+01	3.95079387e-05-4.19805386e-05i
3.33124609e+01	-4.94032957e-05+5.65748737e-05i
3.33750783e+01	-1.30616955e-05-1.64364750e-05i
3.34376957e+01	-2.25653784e-05-5.98182545e-05i
3.35003131e+01	1.07599906e-04-2.66486847e-05i
3.35629305e+01	-6.45119633e-05+8.87172566e-05i
3.36255479e+01	2.41217999e-05+1.25827127e-05i
3.36881653e+01	-3.23023264e-05-1.05053847e-04i
3.37507827e+01	4.63548134e-05+6.06968874e-05i
3.38134001e+01	-1.84326784e-05+2.01986903e-05i
3.38760175e+01	-2.24710787e-05+5.29735738e-05i
3.39386349e+01	-6.25821889e-06-1.49302921e-04i
3.40012523e+01	5.51136549e-05+6.52021948e-05i
3.40638698e+01	-5.83592793e-05+8.31028384e-05i
3.41264872e+01	1.41953321e-05-1.35777077e-04i
3.41891046e+01	6.70137617e-05+7.84216670e-05i
3.42517220e+01	-1.01208533e-04-1.68232551e-05i
3.43143394e+01	8.54533413e-05-1.39624889e-05i
3.43769568e+01	4.48180850e-06+6.14279790e-05i
3.44395742e+01	-8.12362298e-05-2.31629669e-05i
3.45021916e+01	2.70413603e-05-2.49649879e-05i
3.45648090e+01	3.07351135e-05-6.47385976e-06i
3.46274264e+01	-2.63994322e-05+4.27169879e-05i
3.46900438e+01	-3.38510331e-06-2.61560602e-05i
3.47526612e+01	4.14362850e-05-2.04943028e-05i
3.48152786e+01	-7.80324401e-05+4.02376697e-05i
3.48778961e+01	8.46024051e-05-3.34764790e-05i
3.49405135e+01	-5.95139941e-05+9.63962051e-05i
3.50031309e+01	-2.17842669e-05-1.41244515e-04i
3.50657483e+01	4.19591804e-05+6.72042874e-07i
3.51283657e+01	5.14164996e-05+9.20428474e-05i
3.51909831e+01	-7.49973009e-05+2.21942434e-05i
3.52536005e+01	-3.42256820e-05-9.42813136e-05i
3.53162179e+01	9.88931983e-05-4.88948386e-05i
3.53788353e+01	1.46369665e-05+1.58596623e-04i
3.54414527e+01	-1.45512221e-04-4.08250147e-05i
3.55040701e+01	8.09638900e-05-9.71921207e-05i
3.55666875e+01	7.65737265e-05+3.72129970e-06i
3.56293049e+01	-5.75100365e-05+1.56303587e-04i
3.56919224e+01	-5.43924013e-05-1.14511986e-04i
3.57545398e+01	8.84157862e-05-2.67628834e-05i
3.58171572e+01	-3.62311328e-05+1.07363357e-04i
3.58797746e+01	-4.77187835e-05-1.07119653e-07i
3.59423920e+01	-3.77809256e-05-1.35473284e-04i
3.60050094e+01	9.78215847e-05+9.22741991e-07i
3.60676268e+01	8.57292222e-06+5.72247019e-05i
3.61302442e+01	5.04022417e-05+2.54959700e-05i
3.61928616e+01	-7.75839080e-05-1.11870728e-05i
3.62554790e+01	2.81991925e-05+8.60687368e-05i
3.63180964e+01	-1.06952369e-04-8.37364881e-05i
3.63807138e+01	5.61644256e-05-4.62820402e-05i
3.64433312e+01	4.91094037e-05+1.60548799e-05i
3.65059487e+01	3.61274003e-05+4.80843922e-05i
3.65685661e+01	-1.18473938e-04+2.07892927e-05i
3.66311835e+01	8.71393045e-05-1.11230278e-04i
3.66938009e+01	-6.75277255e-06+1.80861366e-04i
3.67564183e+01	-1.15813454e-04-9.41329347e-05i
3.68190357e+01	8.40769449e-05-9.60939041e-05i
3.68816531e+01	-3.20111503e-05+7.39560630e-05i
3.69442705e+01	9.75656490e-05-6.90759643e-06i
3.70068879e+01	-5.42711351e-05-3.10916569e-05i
3.70695053e+01	-4.24259432e-05+2.64068103e-05i
3.71321227e+01	1.51323719e-04+2.04957396e-06i
3.71947401e+01	-1.16893788e-04+8.57039088e-05i
3.72573575e+01	4.76683877e-06-6.72406275e-05i
3.73199750e+01	-7.31695640e-05-1.89662354e-05i
3.73825924e+01	1.33278806e-04+2.62298438e-05i
3.74452098e+01	-9.29611208e-05+1.21388472e-05i
3.75078272e+01	-2.16812454e-05-1.27269969e-04i
3.75704446e+01	1.31043690e-04+6.76000608e-05i
3.76330620e+01	4.01905230e-05+7.84981602e-05i
3.76956794e+01	-1.69305481e-04+2.38072403e-05i
3.77582968e+01	7.14044983e-05-7.54244873e-05i
3.78209142e+01	-1.19897794e-05+1.28848822e-05i
3.78835316e+01	8.25438148e-06+4.07515909e-05i
3.79461490e+01	-9.00882132e-05-3.46881497e-05i
3.80087664e+01	1.35171538e-04-4.28083296e-05i
3.80713838e+01	-8.80158515e-05+5.12950805e-05i
3.81340013e+01	3.65867021e-06-3.64220145e-05i
3.81966187e+01	1.28835200e-04-1.12263424e-05i
3.82592361e+01	-6.34277162e-05+1.22221760e-04i
3.83218535e+01	-1.73231203e-04-7.19172234e-05i
3.83844709e+01	1.72223104e-04-4.62687505e-05i
3.84470883e+01	5.67337118e-06+2.66084281e-05i
3.85097057e+01	-6.14886880e-05+2.59883942e-05i
3.85723231e+01	-4.99414343e-05-8.38916977e-06i
3.86349405e+01	6.06794267e-05-7.49064543e-05i
3.86975579e+01	9.59196977e-05+4.99532599e-05i
3.87601753e+01	-1.02761639e-04+6.13314496e-05i
3.88227927e+01	-3.57069419e-05-5.88651467e-05i
3.88854101e+01	6.01143814e-05-4.85494461e-05i
3.89480276e+01	7.59962651e-05+1.15695667e-04i
3.90106450e+01	-1.26643276e-04-6.30921359e-05i
3.90732624e+01	6.60588682e-06+2.03733144e-05i
3.91358798e+01	3.59538971e-05-2.95189850e-05i
3.91984972e+01	4.32367884e-05-1.01379870e-05i
3.92611146e+01	-8.61679274e-05+7.22727383e-05i
3.93237320e+01	5.96755891e-05-9.46840293e-05i
3.93863494e+01	1.06213801e-05+3.91650203e-05i
3.94489668e+01	-5.51937162e-06+7.88437068e-05i
3.95115842e+01	-1.04844202e-04-7.88524219e-05i
3.95742016e+01	9.53736632e-05-2.58137507e-05i
3.96368190e+01	4.10187763e-05+1.70040226e-05i
3.96994364e+01	-1.06090682e-04+5.07551044e-07i
3.97620539e+01	1.36278925e-04+3.89018648e-05i
3.98246713e+01	-5.37584708e-05+7.01646544e-05i
3.98872887e+01	-1.41792634e-04-1.34182210e-04i
3.99499061e+01	1.45733927e-04-7.95209418e-06i
4.00125235e+01	1.11848843e-05+1.79225351e-04i
4.00751409e+01	-1.41553450e-04-1.95520343e-04i
4.01377583e+01	1.51432441e-04+8.95010388e-06i
4.02003757e+01	-4.45488073e-05+1.12349860e-04i
4.02629931e+01	-2.04147528e-05+1.63845424e-06i
4.03256105e+01	2.32456202e-05-1.13058582e-04i
4.03882279e+01	-3.70016042e-05+9.48277382e-05i
4.04508453e+01	2.96312694e-05-3.29059298e-05i
4.05134627e+01	-1.04254327e-05+1.74560309e-05i
4.05760802e+01	-4.90543766e-05-2.43768783e-05i
4.06386976e+01	5.82930779e-05-2.61953344e-05i
4.07013150e+01	4.07653017e-05-1.87128778e-05i
4.07639324e+01	-3.18873490e-05+1.17587722e-04i
4.08265498e+01	-5.97590627e-05-5.80035036e-05i
4.08891672e+01	6.97800587e-05-5.11108861e-05i
4.09517846e+01	3.27430042e-05+6.10879353e-05i
4.10144020e+01	-1.26252180e-04+7.57906796e-05i
4.10770194e+01	2.38235369e-05-1.21889809e-04i
4.11396368e+01	5.83923102e-05-3.79415158e-05i
4.12022542e+01	9.88856683e-06+5.30724610e-05i
4.12648716e+01	-4.26187429e-05+6.74372165e-05i
4.13274890e+01	-1.64811223e-06-8.23475252e-05i
4.13901064e+01	8.56355459e-05-3.81087013e-05i
4.14527239e+01	4.64205153e-06+1.10839615e-04i
4.15153413e+01	-1.17382377e-04+9.19533041e-05i
4.15779587e+01	-3.17326043e-05-1.52411880e-04i
4.16405761e+01	1.12093092e-04-4.31427965e-05i
4.17031935e+01	-5.13377950e-05+1.03452390e-04i
4.17658109e+01	-4.55667696e-05-4.87608464e-05i
4.18284283e+01	9.68198036e-05-4.60974166e-05i
4.18910457e+01	2.88936842e-05+8.71943545e-05i
4.19536631e+01	-1.15967713e-04+1.73836822e-05i
4.20162805e+01	-2.51838389e-06-6.35008909e-05i
4.20788979e+01	6.05500161e-05-1.86534213e-05i
4.21415153e+01	-3.13185663e-05+3.63072057e-05i
4.22041327e+01	1.95264412e-05-4.50452883e-05i
4.22667502e+01	3.72513745e-05+1.98324200e-05i
4.23293676e+01	1.17304655e-05+4.52906867e-05i
4.23919850e+01	-1.06197857e-04+2.09536604e-05i
4.24546024e+01	2.28973214e-05-7.96869394e-05i
4.25172198e+01	1.05429773e-04-2.34867296e-05i
4.25798372e+01	-4.51037002e-05+1.07665133e-04i
4.26424546e+01	-7.58356667e-05-2.16976807e-05i
4.27050720e+01	4.21870175e-05-3.34694770e-05i
4.27676894e+01	4.67572417e-05-3.39782724e-05i
4.28303068e+01	-6.31357998e-05+7.28611513e-05i
4.28929242e+01	4.82306246e-05-4.96987493e-06i
4.29555416e+01	-9.49953032e-05+1.19965293e-05i
4.30181590e+01	2.62528323e-05-1.41382855e-04i
4.30807765e+01	1.21774109e-04+1.04999485e-04i
4.31433939e+01	-1.30777785e-04+8.15700473e-06i
4.32060113e+01	8.04372366e-05-5.95602256e-05i
4.32686287e+01	3.37587906e-05+7.78186139e-05i
4.33312461e+01	-1.06582833e-04+1.88747036e-05i
4.33938635e+01	-8.07246795e-06-5.44277541e-05i
4.34564809e+01	7.65083524e-05-4.02204344e-05i
4.35190983e+01	-3.72665612e-05+8.58856611e-05i
4.35817157e+01	-4.22006805e-05-4.50755051e-05i
4.36443331e+01	3.47392548e-05-9.82440994e-05i
4.37069505e+01	7.29416059e-05+8.45638779e-05i
4.37695679e+01	2.09634037e-05+7.30019362e-05i
4.38321853e+01	-1.74262976e-04-7.20551185e-05i
4.38948028e+01	1.71618350e-04-9.13063052e-06i
4.39574202e+01	-1.16118973e-04+6.43077965e-05i
4.40200376e+01	4.59335017e-05-7.80953751e-05i
4.40826550e+01	3.81775330e-06+4.82046843e-05i
4.41452724e+01	-4.43673101e-05-5.97520704e-05i
4.42078898e+01	1.10343442e-04+6.64032191e-06i
4.42705072e+01	-1.16081481e-05+7.67664408e-05i
4.43331246e+01	-5.01306212e-05+5.60491356e-05i
4.43957420e+01	-8.14501900e-05-8.60860492e-05i
4.44583594e+01	3.78539567e-05-1.85040966e-06i
4.45209768e+01	6.14622893e-06-4.15785090e-05i
4.45835942e+01	2.25716477e-05-1.11978139e-05i
4.46462116e+01	3.35537566e-05+1.05182927e-05i
4.47088291e+01	2.92218816e-05+4.45939038e-05i
4.47714465e+01	-1.73350573e-05+3.00171071e-05i
4.48340639e+01	-7.21737504e-05-7.22179187e-06i
4.48966813e+01	1.86448582e-05+4.79617706e-06i
4.49592987e+01	6.81403839e-08-4.46302974e-05i
4.50219161e+01	-2.27900545e-05+2.14140575e-05i
4.50845335e+01	-2.31407682e-05-7.74747647e-05i
4.51471509e+01	1.39125477e-04+2.65215847e-06i
4.52097683e+01	-1.32208484e-05+1.08934483e-04i
4.52723857e+01	-5.53754418e-05+1.97054327e-05i
4.53350031e+01	-1.02251131e-04-8.37030462e-05i
4.53976205e+01	1.57094685e-04+3.80609899e-05i
4.54602379e+01	-1.08365273e-04-1.28188432e-05i
4.55228554e+01	2.08245191e-05+3.73020393e-06i
4.55854728e+01	-2.64629048e-05-4.14106141e-05i
4.56480902e+01	1.04821502e-04-3.12787514e-05i
4.57107076e+01	-6.18547670e-05+1.28799060e-04i
4.57733250e+01	-6.51582053e-07-1.18448480e-04i
4.58359424e+01	2.81818217e-05+5.23445826e-05i
4.58985598e+01	-2.03006380e-05+2.73571843e-05i
4.59611772e+01	2.02694428e-08-3.39712935e-06i
4.60237946e+01	-3.91288019e-05-8.34773976e-05i
4.60864120e+01	8.35078498e-05+5.92947451e-05i
4.61490294e+01	-2.46360934e-05+7.50348563e-05i
4.62116468e+01	-7.36925907e-05-9.66853769e-05i
4.62742642e+01	1.77573421e-05+8.65823153e-06i
4.63368817e+01	1.36538759e-05+1.16617486e-05i
4.63994991e+01	6.78455773e-05-1.01387733e-04i
4.64621165e+01	2.89551005e-05+1.35954480e-04i
4.65247339e+01	-1.31222956e-04+4.53006507e-05i
4.65873513e+01	3.92069880e-05-1.03884188e-04i
4.66499687e+01	5.05982627e-05-3.55113298e-05i
4.67125861e+01	-2.30058360e-05+7.93009524e-05i
4.67752035e+01	1.72040398e-06+1.40952656e-05i
4.68378209e+01	-7.29161960e-06-8.28953267e-06i
4.69004383e+01	-3.62216843e-05-4.96514053e-05i
4.69630557e+01	5.03436169e-05+6.29934911e-06i
4.70256731e+01	-2.16178235e-06+6.11269486e-05i
4.70882905e+01	-2.69879529e-05-4.02066403e-05i
4.71509080e+01	1.42051583e-05-1.80289294e-05i
4.72135254e+01	-1.00753609e-05+7.45810819e-06i
4.72761428e+01	8.98965575e-05+4.11602959e-05i
4.73387602e+01	-1.17188196e-04+4.91375640e-05i
4.74013776e+01	-3.93285155e-05-9.67870911e-05i
4.74639950e+01	8.61504222e-05+3.12327833e-05i
4.75266124e+01	-3.02969319e-05-7.85310548e-07i
4.75892298e+01	-4.06182822e-05-5.22486230e-05i
4.76518472e+01	7.09347845e-05+7.45997584e-06i
4.77144646e+01	3.29962059e-06+2.74843977e-05i
4.77770820e+01	-1.72881403e-05+3.10687215e-05i
4.78396994e+01	2.44312382e-05-6.91581658e-05i
4.79023168e+01	9.27144071e-06+1.08119281e-04i
4.79649343e+01	-1.21068103e-04-5.27007000e-05i
4.80275517e+01	9.46322206e-05-3.69970842e-05i
4.80901691e+01	-3.81908805e-05+2.12935003e-05i
4.81527865e+01	4.61358354e-05-2.95946050e-05i
4.82154039e+01	2.93076377e-05-8.00573763e-07i
4.82780213e+01	-8.33086819e-05+8.00818001e-05i
4.83406387e+01	3.97303745e-05-4.46593547e-05i
4.84032561e+01	5.87594515e-05-6.62086293e-05i
4.84658735e+01	-6.13035022e-05+1.17929657e-04i
4.85284909e+01	-2.07941587e-05+2.95509157e-05i
4.85911083e+01	-3.43460462e-05-1.13605498e-04i
4.86537257e+01	4.71470280e-05-1.11171441e-04i
4.87163431e+01	1.41794245e-04+2.00799939e-04i
4.87789606e+01	-1.50453552e-04+6.30292133e-05i
4.88415780e+01	-5.32931460e-05-1.72388543e-04i
4.89041954e+01	7.83360623e-05+1.54626339e-05i
4.89668128e+01	5.76829604e-05+9.47521007e-05i
4.90294302e+01	-1.06648047e-04-2.88185866e-05i
4.90920476e+01	-1.25990400e-05-7.20131284e-05i
4.91546650e+01	8.26402309e-05+1.66225468e-05i
4.92172824e+01	6.04563485e-05+9.82195524e-05i
4.92798998e+01	-1.62491189e-04-1.54994832e-05i
4.93425172e+01	2.04627936e-06-1.52545977e-04i
4.94051346e+01	1.50070527e-04+1.19830925e-04i
4.94677520e+01	-9.17644815e-05+6.74193813e-05i
4.95303694e+01	-2.36927378e-05-1.36265305e-04i
4.95929869e+01	2.51087125e-05+4.40751625e-05i
4.96556043e+01	5.57316009e-06-2.33144653e-05i
4.97182217e+01	5.26918023e-05+9.64329916e-05i
4.97808391e+01	-1.05261778e-04-5.27561737e-05i
4.98434565e+01	3.14124686e-05-7.24979609e-05i
4.99060739e+01	6.17904546e-05+6.56100069e-05i
4.99686913e+01	-4.45591468e-05+4.02774077e-05i
