# Supplementary material for: Observation of angular momentum transfer among crystal lattice modes
Source: Nat Phys. 2026 May 12;22(7):1100–6. doi: 10.1038/s41567-026-03274-8 (PMC13423836; doi:10.1038/s41567-026-03274-8)
Supplement: Supplementary file 14 — Source data for Extended Data Fig. 5a–m. [file 41567_2026_3274_MOESM14_ESM.zip › extended_fig5g_TKE_spectrum_RHE-THz_probe45.txt]

Spectrum of the THz Kerr signal in Bi2Se3 after right-handed elliptical THz excitation at probe pulse 45 degrees
Frequency (THz)	Spectrum (a.u.)
-4.99686913e+01	1.73195108e-05+5.92477184e-05i
-4.99060739e+01	-1.35485723e-05+2.29051447e-05i
-4.98434565e+01	-4.68058843e-05-9.31638945e-05i
-4.97808391e+01	9.39005437e-05+5.68987963e-05i
-4.97182217e+01	-5.80872980e-05+4.48012306e-05i
-4.96556043e+01	3.29425745e-05-1.24820563e-04i
-4.95929869e+01	7.79338438e-06+1.44344334e-04i
-4.95303694e+01	-7.18234788e-05-1.78450092e-05i
-4.94677520e+01	5.79437726e-05-1.03971957e-04i
-4.94051346e+01	-4.65293290e-06+6.12254503e-05i
-4.93425172e+01	1.31496802e-06+7.85121530e-05i
-4.92798998e+01	-8.56539383e-05-9.72169169e-05i
-4.92172824e+01	1.42709368e-04-7.32036241e-05i
-4.91546650e+01	-5.80010348e-05+1.54629823e-04i
-4.90920476e+01	-3.27682788e-05+2.22140122e-05i
-4.90294302e+01	-7.99490919e-06-1.50513566e-04i
-4.89668128e+01	4.17091709e-05+5.90284505e-05i
-4.89041954e+01	8.49153432e-06+2.11657733e-05i
-4.88415780e+01	-7.97504912e-05+3.18805361e-05i
-4.87789606e+01	3.26865558e-05-1.40342616e-04i
-4.87163431e+01	1.35714601e-04+7.38989067e-05i
-4.86537257e+01	-7.38907848e-05+7.52886785e-05i
-4.85911083e+01	-8.72153760e-05+4.85202501e-06i
-4.85284909e+01	7.47473745e-05-1.00180757e-04i
-4.84658735e+01	1.21356432e-05+1.41240847e-04i
-4.84032561e+01	-1.55977688e-04-5.20555994e-05i
-4.83406387e+01	6.85590428e-05-1.49388551e-04i
-4.82780213e+01	1.06813450e-04+5.03474754e-05i
-4.82154039e+01	-2.28361500e-05+1.46880344e-04i
-4.81527865e+01	-8.80062736e-05-1.56267903e-04i
-4.80901691e+01	8.96088705e-05+5.37878449e-05i
-4.80275517e+01	-3.29644061e-05+5.36925148e-05i
-4.79649343e+01	-3.79966863e-05-6.44657175e-05i
-4.79023168e+01	9.28053133e-05-2.65065665e-05i
-4.78396994e+01	-4.87484847e-05+1.30570219e-04i
-4.77770820e+01	-1.14814309e-04-7.97340947e-05i
-4.77144646e+01	1.19468643e-04-9.84869085e-05i
-4.76518472e+01	8.10783129e-05+8.38503536e-05i
-4.75892298e+01	-8.33452311e-05+1.06207895e-04i
-4.75266124e+01	-1.04081522e-04-9.67473760e-05i
-4.74639950e+01	8.18885094e-05-8.78410246e-05i
-4.74013776e+01	7.08205765e-05+1.41962227e-04i
-4.73387602e+01	-1.13875933e-04-5.48617977e-05i
-4.72761428e+01	3.67494372e-05-6.91788094e-05i
-4.72135254e+01	7.66990492e-05+5.99386674e-05i
-4.71509080e+01	-6.24543141e-05+3.02334517e-05i
-4.70882905e+01	2.15159363e-06-5.87242983e-05i
-4.70256731e+01	5.26179266e-05+6.43874329e-06i
-4.69630557e+01	-3.76379512e-05+9.86659499e-05i
-4.69004383e+01	6.29035859e-06-4.64852110e-05i
-4.68378209e+01	-3.82205432e-05-5.60021227e-05i
-4.67752035e+01	-1.35938784e-05+7.95059215e-05i
-4.67125861e+01	1.58500492e-05-7.62281740e-05i
-4.66499687e+01	7.68985175e-05-1.60460888e-05i
-4.65873513e+01	-4.30544130e-05+3.31193230e-05i
-4.65247339e+01	1.90442906e-05+5.31313784e-05i
-4.64621165e+01	-3.86902164e-05+1.87015361e-05i
-4.63994991e+01	1.05882553e-05-1.04655231e-04i
-4.63368817e+01	-4.38254953e-06+7.87833283e-05i
-4.62742642e+01	-5.65798138e-05+6.99678881e-06i
-4.62116468e+01	1.10427893e-04-1.59273889e-04i
-4.61490294e+01	7.21586240e-06+1.57156918e-04i
-4.60864120e+01	-7.54748348e-05+4.38773483e-05i
-4.60237946e+01	-4.18619773e-06-7.33762142e-05i
-4.59611772e+01	4.13793924e-05-2.65226111e-05i
-4.58985598e+01	-2.23422993e-05+3.87301381e-05i
-4.58359424e+01	-1.73561052e-05-1.60995942e-06i
-4.57733250e+01	2.55518669e-06-8.15540084e-05i
-4.57107076e+01	8.70827435e-05+1.51312777e-04i
-4.56480902e+01	-8.45531130e-05-1.11974250e-04i
-4.55854728e+01	6.29489520e-05+2.06516812e-05i
-4.55228554e+01	-4.78010864e-05+8.89391558e-05i
-4.54602379e+01	-1.09106616e-04+2.25885177e-06i
-4.53976205e+01	1.36026026e-04-1.83177425e-04i
-4.53350031e+01	-2.51499298e-05+8.99895287e-05i
-4.52723857e+01	-2.19040507e-05+5.19056267e-05i
-4.52097683e+01	5.27636726e-05-7.83744880e-05i
-4.51471509e+01	-4.21838709e-05+1.00775869e-04i
-4.50845335e+01	-2.73244045e-05-9.82437677e-05i
-4.50219161e+01	8.34213623e-05+8.73084320e-06i
-4.49592987e+01	-3.17003965e-05+9.91308059e-05i
-4.48966813e+01	-1.06150422e-04-7.97765262e-05i
-4.48340639e+01	1.23387479e-04-4.80611594e-05i
-4.47714465e+01	3.11065823e-05+7.90070720e-05i
-4.47088291e+01	-8.57035753e-05-1.51147311e-05i
-4.46462116e+01	1.86236135e-05+1.07397508e-06i
-4.45835942e+01	2.89832270e-05+2.18279581e-05i
-4.45209768e+01	-1.35940628e-05-2.70934373e-05i
-4.44583594e+01	-4.15175887e-05+5.50600840e-05i
-4.43957420e+01	-1.81653786e-05-1.14398109e-04i
-4.43331246e+01	1.21217502e-04+4.97710214e-05i
-4.42705072e+01	-6.26503983e-05+7.56161878e-05i
-4.42078898e+01	-7.57591358e-05-5.54467014e-05i
-4.41452724e+01	6.60086593e-05-6.49683179e-05i
-4.40826550e+01	8.20087479e-05+9.53962215e-05i
-4.40200376e+01	-1.54631161e-04+3.56492638e-05i
-4.39574202e+01	1.21023788e-05-1.14305885e-04i
-4.38948028e+01	9.62340683e-05-3.28244203e-05i
-4.38321853e+01	-8.08085519e-06+1.17847815e-04i
-4.37695679e+01	-2.77415698e-05-4.11926306e-05i
-4.37069505e+01	3.18351522e-05+1.85400625e-05i
-4.36443331e+01	-1.11276947e-04+6.42579320e-05i
-4.35817157e+01	5.80755315e-05-1.86955768e-04i
-4.35190983e+01	7.80583865e-05+1.07419386e-04i
-4.34564809e+01	-8.45139794e-05+8.78084580e-05i
-4.33938635e+01	-7.04089327e-05-1.54256496e-04i
-4.33312461e+01	1.58657853e-04-1.97174022e-05i
-4.32686287e+01	4.72527258e-05+1.55170603e-04i
-4.32060113e+01	-2.40228698e-04-2.16217325e-06i
-4.31433939e+01	9.08699575e-05-1.61268747e-04i
-4.30807765e+01	1.65327446e-04+7.34441095e-05i
-4.30181590e+01	-1.48833191e-04+9.66290399e-05i
-4.29555416e+01	-3.94923545e-05-8.79266134e-05i
-4.28929242e+01	8.39864567e-05+2.84102521e-05i
-4.28303068e+01	-5.85572830e-06-4.97223233e-05i
-4.27676894e+01	-6.18793446e-05+1.10120257e-04i
-4.27050720e+01	-1.02151387e-06-1.17275950e-04i
-4.26424546e+01	2.02700985e-05-8.31447451e-06i
-4.25798372e+01	8.33549435e-05+3.40225126e-05i
-4.25172198e+01	-3.55019158e-05+9.12174336e-07i
-4.24546024e+01	-6.94876135e-06+6.28923942e-05i
-4.23919850e+01	-2.36339952e-05-5.40484967e-07i
-4.23293676e+01	-8.50613363e-05-2.47929859e-05i
-4.22667502e+01	7.72946305e-05-7.62267428e-05i
-4.22041327e+01	1.28937381e-05+2.82460117e-08i
-4.21415153e+01	1.91581957e-05+3.38499474e-05i
-4.20788979e+01	1.16137717e-05+1.04749056e-05i
-4.20162805e+01	3.16249445e-05+7.49120043e-05i
-4.19536631e+01	-1.34523143e-04-3.81570484e-05i
-4.18910457e+01	1.21331005e-05-6.13705955e-05i
-4.18284283e+01	1.16204375e-04+2.22848939e-05i
-4.17658109e+01	-2.59556847e-05+1.88576072e-05i
-4.17031935e+01	-1.23801039e-04-3.56847066e-06i
-4.16405761e+01	7.34047734e-05+1.28373394e-05i
-4.15779587e+01	4.45578643e-05-5.59212064e-05i
-4.15153413e+01	-1.57475012e-05-3.29879123e-05i
-4.14527239e+01	-2.04388287e-05+8.41122775e-05i
-4.13901064e+01	4.31690254e-05+4.04677509e-06i
-4.13274890e+01	-5.43297258e-06-4.04466868e-05i
-4.12648716e+01	2.45245704e-05+3.62933977e-05i
-4.12022542e+01	-8.20067674e-05+7.74623222e-05i
-4.11396368e+01	-2.49861813e-05-1.32757669e-04i
-4.10770194e+01	8.66458045e-05+1.42813968e-05i
-4.10144020e+01	-1.20264064e-05+7.50976922e-05i
-4.09517846e+01	-1.17648682e-05-3.93851490e-05i
-4.08891672e+01	-3.92063414e-05+3.55228459e-05i
-4.08265498e+01	5.47099965e-07-1.07856085e-04i
-4.07639324e+01	6.21367228e-05+1.34480325e-04i
-4.07013150e+01	-8.72209681e-05-6.71419236e-05i
-4.06386976e+01	1.88440042e-05-6.36262929e-05i
-4.05760802e+01	1.05971148e-04+9.75998077e-06i
-4.05134627e+01	-2.35944709e-05+1.51243641e-04i
-4.04508453e+01	-1.33903529e-04-6.87742262e-05i
-4.03882279e+01	6.14864381e-05-1.11314754e-04i
-4.03256105e+01	8.97058090e-05+8.95005096e-05i
-4.02629931e+01	-5.51427137e-05+5.04028172e-05i
-4.02003757e+01	-9.75541028e-05-9.35146057e-05i
-4.01377583e+01	1.23097100e-04-1.49883983e-05i
-4.00751409e+01	2.78921389e-05+9.63297184e-05i
-4.00125235e+01	-5.40919715e-05-6.67957220e-06i
-3.99499061e+01	-8.96373753e-05-1.20940006e-05i
-3.98872887e+01	4.82309972e-05-3.90598970e-05i
-3.98246713e+01	4.15620110e-05-3.53933580e-05i
-3.97620539e+01	-2.15079126e-05+5.06753290e-05i
-3.96994364e+01	4.05958487e-05-2.22717566e-05i
-3.96368190e+01	-3.15941059e-05+2.38182105e-05i
-3.95742016e+01	3.85879306e-05+1.04656269e-05i
-3.95115842e+01	-8.06153343e-05-2.10127951e-05i
-3.94489668e+01	7.85940725e-05+3.15085779e-05i
-3.93863494e+01	-6.93550518e-05+7.86556376e-07i
-3.93237320e+01	-9.96139147e-06-5.20593895e-05i
-3.92611146e+01	8.76295722e-05-3.88392017e-05i
-3.91984972e+01	1.62503447e-05+1.09764067e-04i
-3.91358798e+01	-1.54096970e-04+5.72175361e-05i
-3.90732624e+01	6.20709956e-05-2.26236440e-04i
-3.90106450e+01	1.11397343e-04+9.74647574e-05i
-3.89480276e+01	-4.33249485e-05+6.91350905e-05i
-3.88854101e+01	-5.99765442e-05+5.92209430e-05i
-3.88227927e+01	-4.43999206e-05-1.58279881e-04i
-3.87601753e+01	7.44987417e-05+2.56451497e-05i
-3.86975579e+01	4.30332361e-05+8.48938797e-05i
-3.86349405e+01	-9.91143073e-05-3.69028968e-05i
-3.85723231e+01	-6.22144881e-06-6.57898149e-05i
-3.85097057e+01	7.76507239e-05+2.01581535e-05i
-3.84470883e+01	-7.43774166e-06+3.32296824e-05i
-3.83844709e+01	4.46701179e-05+9.76098683e-06i
-3.83218535e+01	-1.04472299e-04+2.21244902e-05i
-3.82592361e+01	-1.12672991e-05-9.26346502e-05i
-3.81966187e+01	1.29236073e-04+9.27346571e-05i
-3.81340013e+01	-5.90978669e-05+1.56742025e-05i
-3.80713838e+01	-1.38334155e-04-7.05279959e-05i
-3.80087664e+01	1.06895313e-04-5.86252013e-05i
-3.79461490e+01	1.11787236e-04+9.34245935e-05i
-3.78835316e+01	-1.12563687e-04+2.95821041e-06i
-3.78209142e+01	-3.50923058e-05-1.08514075e-04i
-3.77582968e+01	1.68464675e-04+1.59728182e-04i
-3.76956794e+01	-1.69374546e-04+2.89020256e-05i
-3.76330620e+01	-7.49805814e-05-2.00293871e-04i
-3.75704446e+01	2.47030038e-04+8.87910533e-06i
-3.75078272e+01	-9.93874109e-05+1.75863310e-04i
-3.74452098e+01	-3.18650014e-05-8.73672305e-05i
-3.73825924e+01	2.68087915e-05-1.60276180e-06i
-3.73199750e+01	-2.87227918e-05+3.40759365e-05i
-3.72573575e+01	3.54493818e-05-7.13324566e-05i
-3.71947401e+01	6.00484932e-07+1.29121490e-04i
-3.71321227e+01	-1.02339383e-04-8.84914992e-05i
-3.70695053e+01	7.64155327e-05-6.98368210e-05i
-3.70068879e+01	8.53663058e-05+1.05554877e-04i
-3.69442705e+01	-1.43843540e-04+1.36248019e-05i
-3.68816531e+01	9.07117968e-06-9.39433214e-05i
-3.68190357e+01	1.18053406e-04-3.72379961e-05i
-3.67564183e+01	-2.40066659e-05+1.68929460e-04i
-3.66938009e+01	-5.24985113e-05-7.89577232e-05i
-3.66311835e+01	2.56996796e-05+2.10839954e-05i
-3.65685661e+01	-1.29598819e-04-3.98466342e-06i
-3.65059487e+01	1.58843788e-04-1.34823099e-04i
-3.64433312e+01	4.53820105e-05+1.42806273e-04i
-3.63807138e+01	-1.33640333e-04+8.46163027e-06i
-3.63180964e+01	2.26255017e-05-2.46325837e-05i
-3.62554790e+01	6.54296108e-05-7.37669932e-05i
-3.61928616e+01	1.91110153e-06+7.77441106e-05i
-3.61302442e+01	-6.17696708e-05+8.55226062e-05i
-3.60676268e+01	-3.09983749e-05-9.17431054e-05i
-3.60050094e+01	4.89755086e-05-7.32767551e-05i
-3.59423920e+01	-7.63230793e-06+8.01947521e-05i
-3.58797746e+01	-4.79939849e-06+4.40671695e-05i
-3.58171572e+01	-1.54761951e-05-1.36161687e-04i
-3.57545398e+01	6.21472923e-05+5.74220176e-05i
-3.56919224e+01	-4.62003467e-06+2.83238088e-05i
-3.56293049e+01	5.65285495e-06+7.23231758e-05i
-3.55666875e+01	-1.07432986e-04-7.74873960e-05i
-3.55040701e+01	4.96455997e-05+3.16402082e-05i
-3.54414527e+01	-1.12106036e-05-9.24558644e-05i
-3.53788353e+01	2.35339400e-05+7.29641023e-06i
-3.53162179e+01	6.74433333e-05+1.23817023e-04i
-3.52536005e+01	-1.12566850e-04-1.00380975e-04i
-3.51909831e+01	8.58967102e-05-2.47708855e-05i
-3.51283657e+01	-2.46983580e-05+1.06688175e-04i
-3.50657483e+01	-8.00650066e-06+1.11216668e-06i
-3.50031309e+01	-3.23651333e-05-7.09945278e-05i
-3.49405135e+01	2.46243546e-05-3.97603654e-05i
-3.48778961e+01	1.13005789e-05+1.05882670e-04i
-3.48152786e+01	-6.90413170e-05+2.24913230e-05i
-3.47526612e+01	6.06472154e-05-2.37923723e-04i
-3.46900438e+01	7.52611844e-05+1.24784442e-04i
-3.46274264e+01	-1.45292984e-05+1.93993889e-04i
-3.45648090e+01	-1.31328317e-04-9.65020413e-05i
-3.45021916e+01	3.10755016e-05-1.48586391e-04i
-3.44395742e+01	6.45212892e-05+1.08969248e-04i
-3.43769568e+01	-5.15193634e-05+2.54010473e-06i
-3.43143394e+01	-1.59838574e-05-6.79519752e-05i
-3.42517220e+01	1.62740259e-04+2.05524936e-05i
-3.41891046e+01	-1.81911425e-04+1.39068128e-04i
-3.41264872e+01	4.67303396e-05-1.65888899e-04i
-3.40638698e+01	4.84119091e-05+5.63643780e-05i
-3.40012523e+01	-5.25716142e-05+5.88346147e-05i
-3.39386349e+01	-7.72775642e-05-9.21010983e-05i
-3.38760175e+01	1.67373049e-04-4.24929850e-05i
-3.38134001e+01	-7.27595492e-05+1.74363436e-04i
-3.37507827e+01	-2.07844977e-05-1.60370780e-04i
-3.36881653e+01	3.18758650e-05+8.52046073e-05i
-3.36255479e+01	-7.51493964e-05-4.04732789e-05i
-3.35629305e+01	8.77157273e-05-2.63696431e-05i
-3.35003131e+01	1.34584811e-05+2.61373171e-05i
-3.34376957e+01	2.24303683e-05+3.37734793e-05i
-3.33750783e+01	-1.16956710e-04+8.70909227e-06i
-3.33124609e+01	1.18805547e-04-3.27845445e-05i
-3.32498435e+01	-6.51058452e-05+6.51359825e-05i
-3.31872260e+01	-7.26305372e-05-1.99063537e-05i
-3.31246086e+01	4.18362311e-05-8.57868952e-05i
-3.30619912e+01	2.29307344e-06-7.50667214e-06i
-3.29993738e+01	1.67479988e-04+2.51147381e-05i
-3.29367564e+01	-1.63432583e-04+1.44847220e-04i
-3.28741390e+01	-7.64679053e-05-1.49368019e-04i
-3.28115216e+01	1.35157182e-04+2.69709033e-05i
-3.27489042e+01	-1.82781797e-05-4.68515487e-05i
-3.26862868e+01	-3.54992253e-05+8.30932730e-05i
-3.26236694e+01	4.42322574e-05-2.97985812e-05i
-3.25610520e+01	-3.35232273e-05+2.96779366e-06i
-3.24984346e+01	-2.68730876e-05-7.30475356e-05i
-3.24358172e+01	8.22661075e-05+6.29803827e-05i
-3.23731997e+01	8.09733047e-06+5.28670661e-05i
-3.23105823e+01	-8.08295954e-05-8.34517307e-05i
-3.22479649e+01	6.16903713e-05+2.73704506e-05i
-3.21853475e+01	2.08818299e-05+1.23419820e-04i
-3.21227301e+01	-1.25651759e-04-1.31550245e-04i
-3.20601127e+01	1.39975220e-05-1.36574078e-05i
-3.19974953e+01	1.06337864e-04+1.12365193e-05i
-3.19348779e+01	-2.60082955e-06+6.80418548e-05i
-3.18722605e+01	-9.75007579e-05-1.08237148e-04i
-3.18096431e+01	9.82217457e-05+1.00610320e-04i
-3.17470257e+01	-3.56942130e-05+3.56666588e-05i
-3.16844083e+01	-9.28760742e-05-1.00535222e-04i
-3.16217909e+01	5.39117085e-05-3.19550112e-05i
-3.15591735e+01	7.21914831e-05+1.20598494e-05i
-3.14965560e+01	5.67841638e-05+5.20494008e-05i
-3.14339386e+01	-6.63699078e-05+6.37381410e-05i
-3.13713212e+01	-8.09283260e-05-6.87184689e-06i
-3.13087038e+01	1.03872320e-05-2.95228421e-05i
-3.12460864e+01	1.86264658e-05-4.68617868e-05i
-3.11834690e+01	-6.34408611e-05+1.01709478e-05i
-3.11208516e+01	8.94698815e-05-8.14189570e-05i
-3.10582342e+01	7.98171939e-05+8.44772574e-05i
-3.09956168e+01	-5.14070539e-05+1.09108346e-05i
-3.09329994e+01	-6.32520483e-05+8.09936786e-05i
-3.08703820e+01	-1.17378777e-06-9.60363490e-05i
-3.08077646e+01	3.45296121e-05+1.85031326e-05i
-3.07451472e+01	1.54278691e-05-4.59480161e-05i
-3.06825297e+01	-5.66081808e-05+1.39491290e-04i
-3.06199123e+01	-4.76729511e-05-1.36789871e-04i
-3.05572949e+01	1.28984871e-04-3.12924341e-05i
-3.04946775e+01	-3.71029994e-05+1.01948991e-04i
-3.04320601e+01	-2.07555686e-05+3.88291942e-05i
-3.03694427e+01	-7.87014078e-05-1.60500800e-04i
-3.03068253e+01	1.21252444e-04+2.06850803e-05i
-3.02442079e+01	5.11322098e-05+1.73380726e-04i
-3.01815905e+01	-1.52070871e-04-4.42152713e-05i
-3.01189731e+01	-5.34696440e-05-2.17372902e-04i
-3.00563557e+01	2.26312830e-04+1.11920132e-04i
-2.99937383e+01	-6.40797462e-06+1.64806736e-04i
-2.99311209e+01	-1.88312696e-04-8.84905474e-05i
-2.98685034e+01	6.62703829e-07-1.08082642e-04i
-2.98058860e+01	1.58430451e-04+4.86740939e-05i
-2.97432686e+01	-2.70414361e-05+1.15942414e-04i
-2.96806512e+01	-1.68306321e-04-1.12745012e-04i
-2.96180338e+01	1.42659081e-04-6.85025149e-05i
-2.95554164e+01	6.50205110e-05+1.38408175e-04i
-2.94927990e+01	-1.13458970e-04-2.52730962e-05i
-2.94301816e+01	2.69575235e-05+2.68948593e-06i
-2.93675642e+01	-4.27581465e-05+5.12753798e-06i
-2.93049468e+01	-1.38431823e-05-9.52120606e-05i
-2.92423294e+01	1.34470104e-04+6.64378923e-05i
-2.91797120e+01	-1.57325496e-04+6.07954195e-05i
-2.91170946e+01	2.79951096e-05-1.60239704e-04i
-2.90544771e+01	1.38788314e-04+2.11972199e-05i
-2.89918597e+01	-4.97387852e-05+1.59483367e-04i
-2.89292423e+01	-4.50714288e-05-5.08795349e-05i
-2.88666249e+01	-4.58236452e-05-1.28450805e-04i
-2.88040075e+01	1.22626702e-04+1.65504647e-04i
-2.87413901e+01	-7.56908078e-05-2.41510870e-05i
-2.86787727e+01	2.63394670e-06-6.86680693e-05i
-2.86161553e+01	-7.23589130e-05+3.76342274e-05i
-2.85535379e+01	6.04240385e-05-3.62334992e-05i
-2.84909205e+01	7.84665869e-05+2.66468261e-05i
-2.84283031e+01	-9.40712796e-05-8.47749919e-06i
-2.83656857e+01	-1.20559798e-05+1.61826103e-05i
-2.83030683e+01	5.01566493e-05-5.23300819e-05i
-2.82404508e+01	-2.96448920e-06+4.98981821e-05i
-2.81778334e+01	-5.59181888e-06+1.42640401e-05i
-2.81152160e+01	-5.72144715e-05-6.02693575e-05i
-2.80525986e+01	8.54929794e-05-4.87225634e-05i
-2.79899812e+01	1.23913378e-05+1.62599460e-04i
-2.79273638e+01	-1.33859515e-04-8.63917264e-05i
-2.78647464e+01	1.59022473e-04-1.35058082e-04i
-2.78021290e+01	3.74134401e-06+2.03308954e-04i
-2.77395116e+01	-8.17800456e-05-1.43433074e-05i
-2.76768942e+01	-4.90523372e-05-4.87236046e-05i
-2.76142768e+01	1.49754433e-04-1.22892549e-04i
-2.75516594e+01	-5.58664291e-05+1.91325950e-04i
-2.74890420e+01	-3.13508551e-05+7.19871530e-05i
-2.74264245e+01	-7.58819213e-05-2.40822231e-04i
-2.73638071e+01	1.88696023e-04+2.05033588e-05i
-2.73011897e+01	-7.42185133e-05+2.26837286e-04i
-2.72385723e+01	-1.23642505e-04-1.98950432e-05i
-2.71759549e+01	5.41614593e-06-2.51927547e-04i
-2.71133375e+01	1.11501539e-04+3.14053203e-05i
-2.70507201e+01	2.12139486e-05+1.70748527e-04i
-2.69881027e+01	-4.40365327e-05-3.35386005e-05i
-2.69254853e+01	6.38535829e-05-1.16523550e-04i
-2.68628679e+01	-1.09596439e-04+2.12498979e-04i
-2.68002505e+01	-7.84826344e-05-9.54836102e-05i
-2.67376331e+01	1.88603301e-04-1.59997506e-04i
-2.66750157e+01	-6.01961455e-05+1.70844853e-04i
-2.66123982e+01	-9.19867953e-05-4.03824566e-05i
-2.65497808e+01	9.10882762e-05-6.12013710e-05i
-2.64871634e+01	5.35404137e-05+4.93981777e-05i
-2.64245460e+01	-8.43932828e-06+4.85182532e-05i
-2.63619286e+01	-1.84919194e-04-4.93283222e-05i
-2.62993112e+01	1.89563038e-04-1.35144994e-05i
-2.62366938e+01	3.50018466e-05+9.24747443e-05i
-2.61740764e+01	-1.98226116e-04-7.12975326e-05i
-2.61114590e+01	1.01853273e-04+5.33692038e-07i
-2.60488416e+01	-8.67587551e-05-9.65778859e-06i
-2.59862242e+01	1.63072714e-04-1.70514170e-05i
-2.59236068e+01	-2.70385170e-05+2.46778425e-05i
-2.58609894e+01	-7.85291514e-05+6.38048089e-05i
-2.57983719e+01	-4.79630680e-05-5.45188151e-05i
-2.57357545e+01	1.05866979e-04-3.17471961e-05i
-2.56731371e+01	5.33691200e-06+1.72375766e-05i
-2.56105197e+01	-1.09975753e-04+3.28181610e-05i
-2.55479023e+01	1.21993869e-04-1.47154381e-05i
-2.54852849e+01	-5.67973730e-05-3.63421693e-05i
-2.54226675e+01	1.44618004e-05+8.71350111e-05i
-2.53600501e+01	-7.40965380e-05-8.06655165e-06i
-2.52974327e+01	2.88492225e-05-1.32677788e-04i
-2.52348153e+01	2.24911127e-05+7.83081655e-05i
-2.51721979e+01	3.46289336e-05-2.43640804e-05i
-2.51095805e+01	-1.80199678e-05+1.77186349e-05i
-2.50469631e+01	8.23177134e-06+1.38430050e-05i
-2.49843456e+01	-6.90852344e-05-8.30598603e-06i
-2.49217282e+01	1.41036753e-04-9.22929510e-05i
-2.48591108e+01	-2.02005027e-05+1.97795241e-04i
-2.47964934e+01	-1.73391571e-04+1.01301205e-05i
-2.47338760e+01	1.40277762e-05-2.76053322e-04i
-2.46712586e+01	2.52569946e-04+9.99327231e-05i
-2.46086412e+01	-1.73083337e-04+1.98710647e-04i
-2.45460238e+01	-5.87063444e-05-1.63657567e-04i
-2.44834064e+01	1.30532728e-04-5.24751027e-05i
-2.44207890e+01	3.74452272e-05+1.49468838e-04i
-2.43581716e+01	-2.50971173e-04-2.15438360e-05i
-2.42955542e+01	2.24267031e-04-1.43812101e-04i
-2.42329368e+01	-2.37527450e-05+1.89516745e-04i
-2.41703193e+01	-2.29644409e-04-1.31391629e-04i
-2.41077019e+01	3.64295053e-04-1.27853336e-04i
-2.40450845e+01	-9.65042983e-05+3.18426683e-04i
-2.39824671e+01	-1.90673378e-04-9.38201775e-05i
-2.39198497e+01	1.26117071e-04-1.79593919e-04i
-2.38572323e+01	8.75778748e-05+1.76687381e-04i
-2.37946149e+01	-1.47902725e-04+9.02913616e-05i
-2.37319975e+01	-6.24043093e-06-1.68042630e-04i
-2.36693801e+01	-4.30377354e-05-3.90600791e-05i
-2.36067627e+01	1.55945485e-04+2.63094124e-05i
-2.35441453e+01	-1.55700769e-05+1.13632667e-04i
-2.34815279e+01	-1.22067778e-04-1.15038699e-04i
-2.34189105e+01	1.04906273e-04-4.23600658e-05i
-2.33562930e+01	8.84813422e-05+1.71641724e-04i
-2.32936756e+01	-1.68315665e-04+1.06264111e-05i
-2.32310582e+01	-5.84702177e-05-9.74568815e-05i
-2.31684408e+01	9.76782539e-05-3.00350538e-05i
-2.31058234e+01	-2.52439838e-05-5.59697458e-06i
-2.30432060e+01	5.84231245e-05-3.25722485e-05i
-2.29805886e+01	6.75255927e-06+7.40427887e-05i
-2.29179712e+01	-1.37045049e-05+5.44181325e-05i
-2.28553538e+01	-4.27236634e-05-6.03336752e-05i
-2.27927364e+01	8.77251325e-06+2.03008292e-05i
-2.27301190e+01	-2.55087657e-05-4.72133566e-05i
-2.26675016e+01	7.14957055e-05-2.72793080e-05i
-2.26048842e+01	-9.08985993e-05+7.71373138e-05i
-2.25422668e+01	8.81404063e-05-4.38135512e-05i
-2.24796493e+01	3.50911982e-05-5.73991259e-05i
-2.24170319e+01	-4.95108560e-05+9.44658273e-05i
-2.23544145e+01	8.03862280e-05+6.93004167e-05i
-2.22917971e+01	-1.58949532e-04-6.16074057e-05i
-2.22291797e+01	6.69146731e-05+2.90099394e-05i
-2.21665623e+01	-1.16934527e-04-5.01611917e-05i
-2.21039449e+01	1.91657461e-04-7.28630563e-05i
-2.20413275e+01	-1.05859914e-04+1.46928558e-04i
-2.19787101e+01	-4.73116003e-05-1.64392178e-04i
-2.19160927e+01	1.37996772e-04+1.34815725e-04i
-2.18534753e+01	-6.16505643e-05-9.68051706e-05i
-2.17908579e+01	4.25623159e-05-6.97953945e-06i
-2.17282405e+01	-5.25323468e-05+2.14999281e-04i
-2.16656230e+01	2.18683727e-05-1.97269864e-04i
-2.16030056e+01	-2.86103524e-05+6.94416172e-05i
-2.15403882e+01	-2.50027141e-05+4.47551447e-05i
-2.14777708e+01	-8.50799206e-05-1.05499575e-04i
-2.14151534e+01	1.19855649e-04-8.55751950e-05i
-2.13525360e+01	1.14272984e-04+8.88918947e-05i
-2.12899186e+01	-8.45824075e-05+9.11243049e-05i
-2.12273012e+01	-1.01181053e-04-2.02507486e-05i
-2.11646838e+01	2.20469311e-05-1.16645609e-04i
-2.11020664e+01	2.18411462e-04+7.31499324e-05i
-2.10394490e+01	-2.49856510e-04+1.12418976e-04i
-2.09768316e+01	-5.38815393e-05-1.57283618e-04i
-2.09142142e+01	1.88095861e-04-5.84968870e-05i
-2.08515967e+01	7.49959680e-05+1.04609047e-04i
-2.07889793e+01	-1.25004148e-04+3.79200819e-05i
-2.07263619e+01	-7.96213692e-05+7.32132603e-05i
-2.06637445e+01	3.46659878e-05-1.74413380e-04i
-2.06011271e+01	8.39646161e-05+3.02904039e-05i
-2.05385097e+01	-5.13713243e-05+1.85132248e-05i
-2.04758923e+01	-6.67378252e-05+3.32421005e-05i
-2.04132749e+01	1.35438269e-04-7.78796512e-05i
-2.03506575e+01	1.83198202e-06+2.42762797e-05i
-2.02880401e+01	7.96631997e-06+6.62470692e-05i
-2.02254227e+01	-1.70827521e-04+8.81818254e-05i
-2.01628053e+01	7.79133719e-05-1.50707924e-04i
-2.01001879e+01	2.83393452e-05-4.33374592e-05i
-2.00375704e+01	4.05117006e-05+9.94736197e-05i
-1.99749530e+01	-1.52696474e-04+3.40096421e-06i
-1.99123356e+01	1.03705240e-04-1.57486023e-04i
-1.98497182e+01	2.21131415e-04+1.32130429e-04i
-1.97871008e+01	-2.45642216e-04+5.58122670e-05i
-1.97244834e+01	-3.90124870e-05-1.76592672e-05i
-1.96618660e+01	7.12577831e-05-1.64411237e-05i
-1.95992486e+01	6.13607535e-05+2.75876431e-05i
-1.95366312e+01	-1.54248942e-04-1.30206979e-04i
-1.94740138e+01	7.70119121e-05+4.86122100e-05i
-1.94113964e+01	1.36626129e-04+1.50688581e-04i
-1.93487790e+01	-2.97826655e-04-9.76144461e-05i
-1.92861616e+01	1.92200988e-04-1.54604353e-04i
-1.92235441e+01	7.08683624e-05+1.73854979e-04i
-1.91609267e+01	-1.89311489e-04+9.78493656e-05i
-1.90983093e+01	-5.93663795e-05-3.64833738e-04i
-1.90356919e+01	3.73782716e-04+1.09536458e-04i
-1.89730745e+01	-1.02960398e-04+3.42683091e-04i
-1.89104571e+01	-2.19913584e-04-2.52179119e-04i
-1.88478397e+01	6.76709439e-05-3.07951484e-05i
-1.87852223e+01	7.60258402e-05+7.54034473e-05i
-1.87226049e+01	6.21722505e-05-1.79701482e-05i
-1.86599875e+01	-1.80144845e-04+1.20221543e-04i
-1.85973701e+01	1.48627601e-05-1.97367641e-04i
-1.85347527e+01	1.65434752e-04+3.62133727e-07i
-1.84721353e+01	-1.28163222e-04+1.75271119e-04i
-1.84095178e+01	3.39340681e-05-7.82304612e-05i
-1.83469004e+01	-4.36979191e-05-2.07507516e-05i
-1.82842830e+01	7.18096166e-05-8.57297301e-05i
-1.82216656e+01	-9.55605934e-06+1.68956945e-04i
-1.81590482e+01	-9.59761172e-05-3.18944722e-06i
-1.80964308e+01	4.49205617e-05-1.28010980e-04i
-1.80338134e+01	5.76897962e-05-3.76781493e-05i
-1.79711960e+01	-6.72660836e-05+8.09162227e-05i
-1.79085786e+01	1.31484115e-04+7.20133539e-05i
-1.78459612e+01	-1.72900872e-04-2.94584587e-05i
-1.77833438e+01	3.22069716e-05-1.52299019e-04i
-1.77207264e+01	1.90725485e-04+1.22006002e-04i
-1.76581090e+01	-1.88526222e-04+1.22870726e-04i
-1.75954915e+01	-5.56920687e-05-1.61047350e-04i
-1.75328741e+01	1.77193644e-04-6.63375132e-05i
-1.74702567e+01	8.44316646e-06+1.89680142e-04i
-1.74076393e+01	-2.76292126e-04+1.11546616e-05i
-1.73450219e+01	2.19537009e-04-2.44875614e-04i
-1.72824045e+01	-3.21677869e-05+1.29925637e-04i
-1.72197871e+01	8.88273750e-05+3.56380881e-05i
-1.71571697e+01	-1.33914835e-04+1.37316696e-05i
-1.70945523e+01	2.94974117e-05-1.09520336e-04i
-1.70319349e+01	7.24605443e-05+1.39138946e-04i
-1.69693175e+01	-2.54324015e-05+1.89666166e-05i
-1.69067001e+01	-1.79592725e-04-1.61039501e-04i
-1.68440827e+01	1.78000342e-04+7.16189027e-05i
-1.67814652e+01	1.81710153e-05-4.69992490e-06i
-1.67188478e+01	-7.18625225e-05-2.79702109e-05i
-1.66562304e+01	1.27694469e-04+7.45092490e-05i
-1.65936130e+01	-1.84429181e-04+8.53325028e-05i
-1.65309956e+01	1.52762345e-05-2.07405993e-04i
-1.64683782e+01	1.30313718e-04+4.18116050e-05i
-1.64057608e+01	-1.25128878e-04+1.86482755e-04i
-1.63431434e+01	4.44689213e-05-3.23950342e-04i
-1.62805260e+01	8.58743108e-05+2.28607029e-04i
-1.62179086e+01	-1.58369661e-04+5.65294315e-06i
-1.61552912e+01	1.36255236e-04-1.65862274e-04i
-1.60926738e+01	8.87200766e-05+1.49145689e-04i
-1.60300564e+01	-3.10218729e-04+1.25248041e-04i
-1.59674389e+01	9.31108841e-05-3.75786081e-04i
-1.59048215e+01	3.62704409e-04+1.29763824e-04i
-1.58422041e+01	-2.27424962e-04+3.62261273e-04i
-1.57795867e+01	-3.37948920e-04-1.35075098e-04i
-1.57169693e+01	1.16396668e-04-4.38543965e-04i
-1.56543519e+01	4.89537382e-04+4.64430797e-05i
-1.55917345e+01	-9.70341026e-05+5.99670016e-04i
-1.55291171e+01	-5.48008272e-04-2.38726054e-05i
-1.54664997e+01	-5.80483887e-05-8.25443336e-04i
-1.54038823e+01	1.04478514e-03+1.87421831e-04i
-1.53412649e+01	-4.24392580e-04+1.07750096e-03i
-1.52786475e+01	-1.09715885e-03-6.30434553e-04i
-1.52160301e+01	8.24234416e-04-9.88333582e-04i
-1.51534126e+01	9.91229094e-04+1.02061179e-03i
-1.50907952e+01	-1.45446156e-03+5.53350783e-04i
-1.50281778e+01	1.17064186e-04-1.24094901e-03i
-1.49655604e+01	7.74002199e-04+3.57410427e-04i
-1.49029430e+01	-3.07448807e-04+4.48554245e-04i
-1.48403256e+01	-1.91473454e-04-2.62539079e-04i
-1.47777082e+01	6.12555771e-05-9.65616307e-05i
-1.47150908e+01	1.28943017e-05+1.44856436e-04i
-1.46524734e+01	4.64328610e-05-1.60647925e-04i
-1.45898560e+01	9.34469691e-05+4.15955795e-05i
-1.45272386e+01	-5.26081290e-05+2.27195168e-04i
-1.44646212e+01	-2.17470752e-04-5.98448037e-05i
-1.44020038e+01	5.17143609e-05-3.19529539e-04i
-1.43393863e+01	2.73833834e-04+1.46973477e-04i
-1.42767689e+01	-8.19466321e-05+2.27210165e-04i
-1.42141515e+01	-3.16407113e-04-1.16006381e-04i
-1.41515341e+01	2.12440640e-04-3.28975697e-04i
-1.40889167e+01	3.64776407e-04+2.68566297e-04i
-1.40262993e+01	-4.20297584e-04+3.34352583e-04i
-1.39636819e+01	-5.79021207e-05-3.71628225e-04i
-1.39010645e+01	1.29916839e-04+2.70644631e-05i
-1.38384471e+01	-1.00116161e-04-4.30284221e-05i
-1.37758297e+01	2.32829269e-04+3.66591662e-05i
-1.37132123e+01	-1.40807039e-04+6.25730879e-05i
-1.36505949e+01	-4.32760047e-05-2.96119898e-05i
-1.35879775e+01	6.22019672e-05-5.73492171e-05i
-1.35253601e+01	1.37649581e-04+4.04575949e-05i
-1.34627426e+01	-2.51940616e-04+1.64856912e-04i
-1.34001252e+01	4.67736197e-05-2.24389861e-04i
-1.33375078e+01	1.09849711e-04-2.87257255e-06i
-1.32748904e+01	3.30703284e-05+1.63697183e-04i
-1.32122730e+01	-1.97076679e-04-8.45460391e-05i
-1.31496556e+01	1.42091849e-04+6.56757968e-06i
-1.30870382e+01	-4.10388705e-05-1.19660172e-06i
-1.30244208e+01	-1.03970747e-04-3.24925280e-05i
-1.29618034e+01	1.78870679e-04-6.39903084e-05i
-1.28991860e+01	-4.26229315e-05+6.31083003e-05i
-1.28365686e+01	4.44209978e-05+1.87053783e-05i
-1.27739512e+01	-4.45675916e-06+4.03171893e-05i
-1.27113338e+01	-4.43275178e-05+5.07531154e-05i
-1.26487163e+01	-7.99268137e-05-4.43215457e-05i
-1.25860989e+01	-1.98427429e-05-5.13420881e-05i
-1.25234815e+01	1.10947318e-04-3.71241662e-05i
-1.24608641e+01	-2.49355354e-05+9.72777394e-05i
-1.23982467e+01	-1.55056040e-04-1.43235023e-04i
-1.23356293e+01	3.16720894e-04-7.06303009e-05i
-1.22730119e+01	-3.52504758e-06+2.89883385e-04i
-1.22103945e+01	-2.44549598e-04+8.35040417e-05i
-1.21477771e+01	-7.93227422e-05-4.03935496e-04i
-1.20851597e+01	3.87318964e-04+1.39886877e-04i
-1.20225423e+01	-2.14502223e-04+3.37408212e-04i
-1.19599249e+01	-3.51662215e-04-3.13685828e-04i
-1.18973075e+01	4.36740817e-04-3.76294238e-04i
-1.18346900e+01	2.80818780e-04+4.96425425e-04i
-1.17720726e+01	-3.96434806e-04+2.29828855e-04i
-1.17094552e+01	-2.13293804e-04-3.28450303e-04i
-1.16468378e+01	2.61929713e-04-1.37651948e-04i
-1.15842204e+01	7.22978462e-05+2.09904258e-04i
-1.15216030e+01	-1.86500248e-04-5.42013281e-05i
-1.14589856e+01	2.27499543e-04-5.31630445e-05i
-1.13963682e+01	-1.75390145e-04+1.75193042e-04i
-1.13337508e+01	-4.13318808e-05-1.06163115e-04i
-1.12711334e+01	1.42520090e-04-1.23444640e-04i
-1.12085160e+01	-5.83874935e-06+2.96052583e-04i
-1.11458986e+01	-3.19002027e-04-2.18289316e-04i
-1.10832812e+01	4.03157563e-04-2.55785868e-04i
-1.10206637e+01	-4.85554371e-06+6.00706722e-04i
-1.09580463e+01	-3.68781110e-04-3.08803755e-04i
-1.08954289e+01	2.63570428e-04-3.17060881e-04i
-1.08328115e+01	1.63743628e-04+4.74106569e-04i
-1.07701941e+01	-2.36529224e-04+8.27979561e-05i
-1.07075767e+01	-2.49588407e-04-4.05769600e-04i
-1.06449593e+01	4.05720240e-04-1.92261906e-04i
-1.05823419e+01	2.29464402e-04+6.11872216e-04i
-1.05197245e+01	-4.32136261e-04+2.58847286e-06i
-1.04571071e+01	-2.07887432e-04-3.57946844e-04i
-1.03944897e+01	4.36402064e-04-1.39805937e-04i
-1.03318723e+01	-1.24720994e-05+4.38321455e-04i
-1.02692549e+01	-2.57274921e-04-9.12689631e-05i
-1.02066374e+01	4.66437389e-05-2.60823290e-04i
-1.01440200e+01	2.23710686e-04+7.25793343e-05i
-1.00814026e+01	-1.33362847e-04+2.60856975e-04i
-1.00187852e+01	-2.52784849e-05-1.90757453e-04i
-9.95616781e+00	-1.99266185e-05+3.97997800e-05i
-9.89355041e+00	-5.18558234e-05-6.72009826e-05i
-9.83093300e+00	1.92337821e-04-3.32843008e-05i
-9.76831559e+00	2.37581964e-05+1.25627712e-04i
-9.70569818e+00	-2.18297791e-04+1.31996154e-04i
-9.64308078e+00	-9.98511335e-05-1.63375889e-04i
-9.58046337e+00	2.51052984e-04-3.55252692e-04i
-9.51784596e+00	2.78094814e-04+5.20565756e-04i
-9.45522855e+00	-6.24977343e-04+1.79510049e-04i
-9.39261115e+00	9.44386488e-06-6.57870221e-04i
-9.32999374e+00	5.88161004e-04+2.86819294e-05i
-9.26737633e+00	-1.42783858e-04+7.41891227e-04i
-9.20475892e+00	-7.23799862e-04-4.69731547e-04i
-9.14214152e+00	6.33550170e-04-5.24560415e-04i
-9.07952411e+00	5.10788378e-04+5.60589736e-04i
-9.01690670e+00	-9.22967259e-04+6.17982851e-04i
-8.95428929e+00	1.12775145e-04-1.13408131e-03i
-8.89167188e+00	4.40979602e-04+4.59914983e-04i
-8.82905448e+00	-1.79036014e-04+1.01609336e-04i
-8.76643707e+00	-1.24679713e-04+1.32704646e-05i
-8.70381966e+00	4.23240259e-05-2.78906339e-04i
-8.64120225e+00	2.72510341e-04+2.16955322e-04i
-8.57858485e+00	-2.30947439e-04+2.22585313e-04i
-8.51596744e+00	-2.35672900e-04-2.26516024e-04i
-8.45335003e+00	1.92281912e-04-2.32538917e-04i
-8.39073262e+00	1.24760493e-04+2.54548423e-04i
-8.32811522e+00	-3.45538746e-05-1.47139395e-05i
-8.26549781e+00	-1.04601361e-04-7.47224071e-06i
-8.20288040e+00	1.14220132e-06-8.47143633e-05i
-8.14026299e+00	3.99482323e-06-1.10047016e-04i
-8.07764559e+00	3.38822157e-04+2.04658507e-04i
-8.01502818e+00	-2.75802300e-05+2.90965441e-04i
-7.95241077e+00	-6.47510019e-04-2.73490862e-04i
-7.88979336e+00	2.24496985e-04+2.85295165e-05i
-7.82717595e+00	7.74445501e-05-3.17212434e-04i
-7.76455855e+00	3.47962539e-04+1.29566621e-04i
-7.70194114e+00	-2.92561815e-04+3.06107634e-04i
-7.63932373e+00	-6.53514560e-05-2.13705332e-04i
-7.57670632e+00	2.12570570e-04+8.87899076e-05i
-7.51408892e+00	-3.18005268e-04-3.37786076e-05i
-7.45147151e+00	1.17791275e-04-1.98259409e-04i
-7.38885410e+00	3.84235181e-04+2.07911639e-04i
-7.32623669e+00	-5.56032337e-04+3.07336548e-04i
-7.26361929e+00	-2.44701932e-04-9.48836659e-04i
-7.20100188e+00	1.54928478e-03+3.49101189e-04i
-7.13838447e+00	-1.25471835e-03+1.37940302e-03i
-7.07576706e+00	-7.56111214e-04-1.67490020e-03i
-7.01314966e+00	1.71280360e-03-1.41310592e-04i
-6.95053225e+00	-3.06312578e-04+1.51509279e-03i
-6.88791484e+00	-1.10081053e-03-5.02687940e-04i
-6.82529743e+00	2.36180400e-04-8.17981847e-04i
-6.76268003e+00	8.01770892e-04+9.18684827e-05i
-6.70006262e+00	2.95539680e-05+7.79256685e-04i
-6.63744521e+00	-8.18174203e-04-9.74965474e-06i
-6.57482780e+00	4.88440624e-05-8.17675728e-04i
-6.51221039e+00	8.24965421e-04+1.94145604e-04i
-6.44959299e+00	-2.65453650e-04+7.06896560e-04i
-6.38697558e+00	-5.69929394e-04-2.32739027e-04i
-6.32435817e+00	-4.91291056e-06-4.98225392e-04i
-6.26174076e+00	6.79473330e-04-1.35076283e-04i
-6.19912336e+00	1.14820925e-05+6.59074761e-04i
-6.13650595e+00	-3.79333054e-04+2.52535862e-05i
-6.07388854e+00	-2.29501473e-04-1.76177655e-04i
-6.01127113e+00	-1.18873589e-05-4.38766969e-04i
-5.94865373e+00	9.50724485e-04+5.36202890e-05i
-5.88603632e+00	-4.55184774e-04+1.00456201e-03i
-5.82341891e+00	-1.06357541e-03-4.54020918e-04i
-5.76080150e+00	6.96575115e-04-1.08508847e-03i
-5.69818410e+00	8.95583549e-04+5.21768182e-04i
-5.63556669e+00	-3.78755044e-04+9.44361407e-04i
-5.57294928e+00	-7.50756824e-04-1.39031909e-04i
-5.51033187e+00	-3.56432843e-04-8.20744503e-04i
-5.44771446e+00	1.11428787e-03-6.21853947e-04i
-5.38509706e+00	8.37877400e-04+1.28598871e-03i
-5.32247965e+00	-1.50956801e-03+1.16207079e-03i
-5.25986224e+00	-1.34610258e-03-1.71308855e-03i
-5.19724483e+00	1.57941690e-03-1.64033979e-03i
-5.13462743e+00	2.10938350e-03+1.57510749e-03i
-5.07201002e+00	-1.42257088e-03+2.39897860e-03i
-5.00939261e+00	-2.92819965e-03-1.02813650e-03i
-4.94677520e+00	6.93076920e-04-3.79164772e-03i
-4.88415780e+00	4.72524439e-03+5.11126104e-04i
-4.82154039e+00	-2.15581997e-04+5.68189031e-03i
-4.75892298e+00	-6.83973003e-03+1.28910651e-04i
-4.69630557e+00	-4.52146855e-04-7.94528165e-03i
-4.63368817e+00	9.13643867e-03-1.29271788e-03i
-4.57107076e+00	2.39162453e-03+1.10775974e-02i
-4.50845335e+00	-1.36031677e-02+3.37404011e-03i
-4.44583594e+00	-4.56016980e-03-1.69527174e-02i
-4.38321853e+00	2.21273436e-02-4.92372283e-03i
-4.32060113e+00	3.49248735e-03+2.73213253e-02i
-4.25798372e+00	-3.32979216e-02+1.89623829e-03i
-4.19536631e+00	2.79014083e-03-4.06019366e-02i
-4.13274890e+00	4.62421008e-02+1.06875752e-02i
-4.07013150e+00	-2.21183496e-02+5.12364966e-02i
-4.00751409e+00	-4.84776946e-02-4.41878602e-02i
-3.94489668e+00	5.96495259e-02-2.01260926e-02i
-3.88227927e+00	-7.15600991e-03+4.29610591e-02i
-3.81966187e+00	-2.13902014e-02-9.58597634e-03i
-3.75704446e+00	4.26601988e-03-1.08167892e-02i
-3.69442705e+00	6.29566573e-03-1.44025755e-05i
-3.63180964e+00	2.55931993e-03+3.52405485e-03i
-3.56919224e+00	-1.71965449e-03+4.24062312e-03i
-3.50657483e+00	-5.39203768e-03+1.78937928e-05i
-3.44395742e+00	-8.81441554e-04-6.33206596e-03i
-3.38134001e+00	6.34867241e-03-1.51848229e-03i
-3.31872260e+00	2.01687939e-03+5.85089931e-03i
-3.25610520e+00	-4.75637069e-03+2.60513211e-03i
-3.19348779e+00	-3.44465704e-03-3.44595633e-03i
-3.13087038e+00	2.27798161e-03-4.40652470e-03i
-3.06825297e+00	5.24718859e-03+1.34175293e-03i
-3.00563557e+00	-5.65561652e-04+5.87282171e-03i
-2.94301816e+00	-6.16653889e-03-9.31996804e-05i
-2.88040075e+00	-5.17497139e-04-5.95640820e-03i
-2.81778334e+00	5.73484760e-03-1.14711721e-03i
-2.75516594e+00	1.69279360e-03+5.20694758e-03i
-2.69254853e+00	-4.52788166e-03+2.28291278e-03i
-2.62993112e+00	-2.87674971e-03-3.68351256e-03i
-2.56731371e+00	2.90583294e-03-3.45722511e-03i
-2.50469631e+00	3.85921922e-03+2.02349528e-03i
-2.44207890e+00	-1.33881180e-03+4.26860990e-03i
-2.37946149e+00	-4.18405526e-03-7.20855260e-04i
-2.31684408e+00	2.26751068e-04-4.04485535e-03i
-2.25422668e+00	3.32508377e-03-1.62911240e-04i
-2.19160927e+00	7.69203618e-04+2.59776764e-03i
-2.12899186e+00	-1.88474951e-03+1.37721585e-03i
-2.06637445e+00	-1.48738006e-03-1.12228351e-03i
-2.00375704e+00	-1.20433189e-04-2.37449006e-03i
-1.94113964e+00	2.57906867e-03+1.92686401e-04i
-1.87852223e+00	1.12514827e-03+1.96711265e-03i
-1.81590482e+00	-2.71273144e-03+1.51275410e-03i
-1.75328741e+00	-1.52449306e-03-1.84423391e-03i
-1.69067001e+00	1.17664444e-03-2.50976651e-03i
-1.62805260e+00	3.25009986e-03+8.82852194e-04i
-1.56543519e+00	-3.69801862e-04+3.44031457e-03i
-1.50281778e+00	-3.79077725e-03+5.56489675e-04i
-1.44020038e+00	-9.72707896e-04-3.92315521e-03i
-1.37758297e+00	3.25756807e-03-1.94905520e-03i
-1.31496556e+00	3.42645298e-03+3.66300678e-03i
-1.25234815e+00	-3.96460881e-03+3.64281092e-03i
-1.18973075e+00	-4.01082947e-03-4.38036969e-03i
-1.12711334e+00	3.59245792e-03-2.57687399e-03i
-1.06449593e+00	3.53836639e-03+1.27059624e-03i
-1.00187852e+00	-2.14884206e-04+4.10553796e-03i
-9.39261115e-01	-5.06672751e-03+1.78277385e-03i
-8.76643707e-01	-3.03391373e-03-5.37480702e-03i
-8.14026299e-01	5.55880830e-03-5.56419861e-03i
-7.51408892e-01	7.35927684e-03+6.03986243e-03i
-6.88791484e-01	-5.79401265e-03+9.11734459e-03i
-6.26174076e-01	-1.09720000e-02-5.28604643e-03i
-5.63556669e-01	5.06280970e-03-1.25543482e-02i
-5.00939261e-01	1.39190930e-02+3.27247379e-03i
-4.38321853e-01	-1.84426540e-03+1.68571289e-02i
-3.75704446e-01	-1.91355873e-02+4.65028529e-04i
-3.13087038e-01	-3.22564678e-03-2.29124796e-02i
-2.50469631e-01	2.73991583e-02-5.78618973e-03i
-1.87852223e-01	6.04744451e-03+2.87663627e-02i
-1.25234815e-01	-3.36787482e-02+1.27885830e-02i
-6.26174076e-02	-5.39362933e-04-4.15606139e-02i
0.00000000e+00	2.99665844e-02-2.87894688e-18i
6.26174076e-02	-5.39362933e-04+4.15606139e-02i
1.25234815e-01	-3.36787482e-02-1.27885830e-02i
1.87852223e-01	6.04744451e-03-2.87663627e-02i
2.50469631e-01	2.73991583e-02+5.78618973e-03i
3.13087038e-01	-3.22564678e-03+2.29124796e-02i
3.75704446e-01	-1.91355873e-02-4.65028529e-04i
4.38321853e-01	-1.84426540e-03-1.68571289e-02i
5.00939261e-01	1.39190930e-02-3.27247379e-03i
5.63556669e-01	5.06280970e-03+1.25543482e-02i
6.26174076e-01	-1.09720000e-02+5.28604643e-03i
6.88791484e-01	-5.79401265e-03-9.11734459e-03i
7.51408892e-01	7.35927684e-03-6.03986243e-03i
8.14026299e-01	5.55880830e-03+5.56419861e-03i
8.76643707e-01	-3.03391373e-03+5.37480702e-03i
9.39261115e-01	-5.06672751e-03-1.78277385e-03i
1.00187852e+00	-2.14884206e-04-4.10553796e-03i
1.06449593e+00	3.53836639e-03-1.27059624e-03i
1.12711334e+00	3.59245792e-03+2.57687399e-03i
1.18973075e+00	-4.01082947e-03+4.38036969e-03i
1.25234815e+00	-3.96460881e-03-3.64281092e-03i
1.31496556e+00	3.42645298e-03-3.66300678e-03i
1.37758297e+00	3.25756807e-03+1.94905520e-03i
1.44020038e+00	-9.72707896e-04+3.92315521e-03i
1.50281778e+00	-3.79077725e-03-5.56489675e-04i
1.56543519e+00	-3.69801862e-04-3.44031457e-03i
1.62805260e+00	3.25009986e-03-8.82852194e-04i
1.69067001e+00	1.17664444e-03+2.50976651e-03i
1.75328741e+00	-1.52449306e-03+1.84423391e-03i
1.81590482e+00	-2.71273144e-03-1.51275410e-03i
1.87852223e+00	1.12514827e-03-1.96711265e-03i
1.94113964e+00	2.57906867e-03-1.92686401e-04i
2.00375704e+00	-1.20433189e-04+2.37449006e-03i
2.06637445e+00	-1.48738006e-03+1.12228351e-03i
2.12899186e+00	-1.88474951e-03-1.37721585e-03i
2.19160927e+00	7.69203618e-04-2.59776764e-03i
2.25422668e+00	3.32508377e-03+1.62911240e-04i
2.31684408e+00	2.26751068e-04+4.04485535e-03i
2.37946149e+00	-4.18405526e-03+7.20855260e-04i
2.44207890e+00	-1.33881180e-03-4.26860990e-03i
2.50469631e+00	3.85921922e-03-2.02349528e-03i
2.56731371e+00	2.90583294e-03+3.45722511e-03i
2.62993112e+00	-2.87674971e-03+3.68351256e-03i
2.69254853e+00	-4.52788166e-03-2.28291278e-03i
2.75516594e+00	1.69279360e-03-5.20694758e-03i
2.81778334e+00	5.73484760e-03+1.14711721e-03i
2.88040075e+00	-5.17497139e-04+5.95640820e-03i
2.94301816e+00	-6.16653889e-03+9.31996804e-05i
3.00563557e+00	-5.65561652e-04-5.87282171e-03i
3.06825297e+00	5.24718859e-03-1.34175293e-03i
3.13087038e+00	2.27798161e-03+4.40652470e-03i
3.19348779e+00	-3.44465704e-03+3.44595633e-03i
3.25610520e+00	-4.75637069e-03-2.60513211e-03i
3.31872260e+00	2.01687939e-03-5.85089931e-03i
3.38134001e+00	6.34867241e-03+1.51848229e-03i
3.44395742e+00	-8.81441554e-04+6.33206596e-03i
3.50657483e+00	-5.39203768e-03-1.78937928e-05i
3.56919224e+00	-1.71965449e-03-4.24062312e-03i
3.63180964e+00	2.55931993e-03-3.52405485e-03i
3.69442705e+00	6.29566573e-03+1.44025755e-05i
3.75704446e+00	4.26601988e-03+1.08167892e-02i
3.81966187e+00	-2.13902014e-02+9.58597634e-03i
3.88227927e+00	-7.15600991e-03-4.29610591e-02i
3.94489668e+00	5.96495259e-02+2.01260926e-02i
4.00751409e+00	-4.84776946e-02+4.41878602e-02i
4.07013150e+00	-2.21183496e-02-5.12364966e-02i
4.13274890e+00	4.62421008e-02-1.06875752e-02i
4.19536631e+00	2.79014083e-03+4.06019366e-02i
4.25798372e+00	-3.32979216e-02-1.89623829e-03i
4.32060113e+00	3.49248735e-03-2.73213253e-02i
4.38321853e+00	2.21273436e-02+4.92372283e-03i
4.44583594e+00	-4.56016980e-03+1.69527174e-02i
4.50845335e+00	-1.36031677e-02-3.37404011e-03i
4.57107076e+00	2.39162453e-03-1.10775974e-02i
4.63368817e+00	9.13643867e-03+1.29271788e-03i
4.69630557e+00	-4.52146855e-04+7.94528165e-03i
4.75892298e+00	-6.83973003e-03-1.28910651e-04i
4.82154039e+00	-2.15581997e-04-5.68189031e-03i
4.88415780e+00	4.72524439e-03-5.11126104e-04i
4.94677520e+00	6.93076920e-04+3.79164772e-03i
5.00939261e+00	-2.92819965e-03+1.02813650e-03i
5.07201002e+00	-1.42257088e-03-2.39897860e-03i
5.13462743e+00	2.10938350e-03-1.57510749e-03i
5.19724483e+00	1.57941690e-03+1.64033979e-03i
5.25986224e+00	-1.34610258e-03+1.71308855e-03i
5.32247965e+00	-1.50956801e-03-1.16207079e-03i
5.38509706e+00	8.37877400e-04-1.28598871e-03i
5.44771446e+00	1.11428787e-03+6.21853947e-04i
5.51033187e+00	-3.56432843e-04+8.20744503e-04i
5.57294928e+00	-7.50756824e-04+1.39031909e-04i
5.63556669e+00	-3.78755044e-04-9.44361407e-04i
5.69818410e+00	8.95583549e-04-5.21768182e-04i
5.76080150e+00	6.96575115e-04+1.08508847e-03i
5.82341891e+00	-1.06357541e-03+4.54020918e-04i
5.88603632e+00	-4.55184774e-04-1.00456201e-03i
5.94865373e+00	9.50724485e-04-5.36202890e-05i
6.01127113e+00	-1.18873589e-05+4.38766969e-04i
6.07388854e+00	-2.29501473e-04+1.76177655e-04i
6.13650595e+00	-3.79333054e-04-2.52535862e-05i
6.19912336e+00	1.14820925e-05-6.59074761e-04i
6.26174076e+00	6.79473330e-04+1.35076283e-04i
6.32435817e+00	-4.91291056e-06+4.98225392e-04i
6.38697558e+00	-5.69929394e-04+2.32739027e-04i
6.44959299e+00	-2.65453650e-04-7.06896560e-04i
6.51221039e+00	8.24965421e-04-1.94145604e-04i
6.57482780e+00	4.88440624e-05+8.17675728e-04i
6.63744521e+00	-8.18174203e-04+9.74965474e-06i
6.70006262e+00	2.95539680e-05-7.79256685e-04i
6.76268003e+00	8.01770892e-04-9.18684827e-05i
6.82529743e+00	2.36180400e-04+8.17981847e-04i
6.88791484e+00	-1.10081053e-03+5.02687940e-04i
6.95053225e+00	-3.06312578e-04-1.51509279e-03i
7.01314966e+00	1.71280360e-03+1.41310592e-04i
7.07576706e+00	-7.56111214e-04+1.67490020e-03i
7.13838447e+00	-1.25471835e-03-1.37940302e-03i
7.20100188e+00	1.54928478e-03-3.49101189e-04i
7.26361929e+00	-2.44701932e-04+9.48836659e-04i
7.32623669e+00	-5.56032337e-04-3.07336548e-04i
7.38885410e+00	3.84235181e-04-2.07911639e-04i
7.45147151e+00	1.17791275e-04+1.98259409e-04i
7.51408892e+00	-3.18005268e-04+3.37786076e-05i
7.57670632e+00	2.12570570e-04-8.87899076e-05i
7.63932373e+00	-6.53514560e-05+2.13705332e-04i
7.70194114e+00	-2.92561815e-04-3.06107634e-04i
7.76455855e+00	3.47962539e-04-1.29566621e-04i
7.82717595e+00	7.74445501e-05+3.17212434e-04i
7.88979336e+00	2.24496985e-04-2.85295165e-05i
7.95241077e+00	-6.47510019e-04+2.73490862e-04i
8.01502818e+00	-2.75802300e-05-2.90965441e-04i
8.07764559e+00	3.38822157e-04-2.04658507e-04i
8.14026299e+00	3.99482323e-06+1.10047016e-04i
8.20288040e+00	1.14220132e-06+8.47143633e-05i
8.26549781e+00	-1.04601361e-04+7.47224071e-06i
8.32811522e+00	-3.45538746e-05+1.47139395e-05i
8.39073262e+00	1.24760493e-04-2.54548423e-04i
8.45335003e+00	1.92281912e-04+2.32538917e-04i
8.51596744e+00	-2.35672900e-04+2.26516024e-04i
8.57858485e+00	-2.30947439e-04-2.22585313e-04i
8.64120225e+00	2.72510341e-04-2.16955322e-04i
8.70381966e+00	4.23240259e-05+2.78906339e-04i
8.76643707e+00	-1.24679713e-04-1.32704646e-05i
8.82905448e+00	-1.79036014e-04-1.01609336e-04i
8.89167188e+00	4.40979602e-04-4.59914983e-04i
8.95428929e+00	1.12775145e-04+1.13408131e-03i
9.01690670e+00	-9.22967259e-04-6.17982851e-04i
9.07952411e+00	5.10788378e-04-5.60589736e-04i
9.14214152e+00	6.33550170e-04+5.24560415e-04i
9.20475892e+00	-7.23799862e-04+4.69731547e-04i
9.26737633e+00	-1.42783858e-04-7.41891227e-04i
9.32999374e+00	5.88161004e-04-2.86819294e-05i
9.39261115e+00	9.44386488e-06+6.57870221e-04i
9.45522855e+00	-6.24977343e-04-1.79510049e-04i
9.51784596e+00	2.78094814e-04-5.20565756e-04i
9.58046337e+00	2.51052984e-04+3.55252692e-04i
9.64308078e+00	-9.98511335e-05+1.63375889e-04i
9.70569818e+00	-2.18297791e-04-1.31996154e-04i
9.76831559e+00	2.37581964e-05-1.25627712e-04i
9.83093300e+00	1.92337821e-04+3.32843008e-05i
9.89355041e+00	-5.18558234e-05+6.72009826e-05i
9.95616781e+00	-1.99266185e-05-3.97997800e-05i
1.00187852e+01	-2.52784849e-05+1.90757453e-04i
1.00814026e+01	-1.33362847e-04-2.60856975e-04i
1.01440200e+01	2.23710686e-04-7.25793343e-05i
1.02066374e+01	4.66437389e-05+2.60823290e-04i
1.02692549e+01	-2.57274921e-04+9.12689631e-05i
1.03318723e+01	-1.24720994e-05-4.38321455e-04i
1.03944897e+01	4.36402064e-04+1.39805937e-04i
1.04571071e+01	-2.07887432e-04+3.57946844e-04i
1.05197245e+01	-4.32136261e-04-2.58847286e-06i
1.05823419e+01	2.29464402e-04-6.11872216e-04i
1.06449593e+01	4.05720240e-04+1.92261906e-04i
1.07075767e+01	-2.49588407e-04+4.05769600e-04i
1.07701941e+01	-2.36529224e-04-8.27979561e-05i
1.08328115e+01	1.63743628e-04-4.74106569e-04i
1.08954289e+01	2.63570428e-04+3.17060881e-04i
1.09580463e+01	-3.68781110e-04+3.08803755e-04i
1.10206637e+01	-4.85554371e-06-6.00706722e-04i
1.10832812e+01	4.03157563e-04+2.55785868e-04i
1.11458986e+01	-3.19002027e-04+2.18289316e-04i
1.12085160e+01	-5.83874935e-06-2.96052583e-04i
1.12711334e+01	1.42520090e-04+1.23444640e-04i
1.13337508e+01	-4.13318808e-05+1.06163115e-04i
1.13963682e+01	-1.75390145e-04-1.75193042e-04i
1.14589856e+01	2.27499543e-04+5.31630445e-05i
1.15216030e+01	-1.86500248e-04+5.42013281e-05i
1.15842204e+01	7.22978462e-05-2.09904258e-04i
1.16468378e+01	2.61929713e-04+1.37651948e-04i
1.17094552e+01	-2.13293804e-04+3.28450303e-04i
1.17720726e+01	-3.96434806e-04-2.29828855e-04i
1.18346900e+01	2.80818780e-04-4.96425425e-04i
1.18973075e+01	4.36740817e-04+3.76294238e-04i
1.19599249e+01	-3.51662215e-04+3.13685828e-04i
1.20225423e+01	-2.14502223e-04-3.37408212e-04i
1.20851597e+01	3.87318964e-04-1.39886877e-04i
1.21477771e+01	-7.93227422e-05+4.03935496e-04i
1.22103945e+01	-2.44549598e-04-8.35040417e-05i
1.22730119e+01	-3.52504758e-06-2.89883385e-04i
1.23356293e+01	3.16720894e-04+7.06303009e-05i
1.23982467e+01	-1.55056040e-04+1.43235023e-04i
1.24608641e+01	-2.49355354e-05-9.72777394e-05i
1.25234815e+01	1.10947318e-04+3.71241662e-05i
1.25860989e+01	-1.98427429e-05+5.13420881e-05i
1.26487163e+01	-7.99268137e-05+4.43215457e-05i
1.27113338e+01	-4.43275178e-05-5.07531154e-05i
1.27739512e+01	-4.45675916e-06-4.03171893e-05i
1.28365686e+01	4.44209978e-05-1.87053783e-05i
1.28991860e+01	-4.26229315e-05-6.31083003e-05i
1.29618034e+01	1.78870679e-04+6.39903084e-05i
1.30244208e+01	-1.03970747e-04+3.24925280e-05i
1.30870382e+01	-4.10388705e-05+1.19660172e-06i
1.31496556e+01	1.42091849e-04-6.56757968e-06i
1.32122730e+01	-1.97076679e-04+8.45460391e-05i
1.32748904e+01	3.30703284e-05-1.63697183e-04i
1.33375078e+01	1.09849711e-04+2.87257255e-06i
1.34001252e+01	4.67736197e-05+2.24389861e-04i
1.34627426e+01	-2.51940616e-04-1.64856912e-04i
1.35253601e+01	1.37649581e-04-4.04575949e-05i
1.35879775e+01	6.22019672e-05+5.73492171e-05i
1.36505949e+01	-4.32760047e-05+2.96119898e-05i
1.37132123e+01	-1.40807039e-04-6.25730879e-05i
1.37758297e+01	2.32829269e-04-3.66591662e-05i
1.38384471e+01	-1.00116161e-04+4.30284221e-05i
1.39010645e+01	1.29916839e-04-2.70644631e-05i
1.39636819e+01	-5.79021207e-05+3.71628225e-04i
1.40262993e+01	-4.20297584e-04-3.34352583e-04i
1.40889167e+01	3.64776407e-04-2.68566297e-04i
1.41515341e+01	2.12440640e-04+3.28975697e-04i
1.42141515e+01	-3.16407113e-04+1.16006381e-04i
1.42767689e+01	-8.19466321e-05-2.27210165e-04i
1.43393863e+01	2.73833834e-04-1.46973477e-04i
1.44020038e+01	5.17143609e-05+3.19529539e-04i
1.44646212e+01	-2.17470752e-04+5.98448037e-05i
1.45272386e+01	-5.26081290e-05-2.27195168e-04i
1.45898560e+01	9.34469691e-05-4.15955795e-05i
1.46524734e+01	4.64328610e-05+1.60647925e-04i
1.47150908e+01	1.28943017e-05-1.44856436e-04i
1.47777082e+01	6.12555771e-05+9.65616307e-05i
1.48403256e+01	-1.91473454e-04+2.62539079e-04i
1.49029430e+01	-3.07448807e-04-4.48554245e-04i
1.49655604e+01	7.74002199e-04-3.57410427e-04i
1.50281778e+01	1.17064186e-04+1.24094901e-03i
1.50907952e+01	-1.45446156e-03-5.53350783e-04i
1.51534126e+01	9.91229094e-04-1.02061179e-03i
1.52160301e+01	8.24234416e-04+9.88333582e-04i
1.52786475e+01	-1.09715885e-03+6.30434553e-04i
1.53412649e+01	-4.24392580e-04-1.07750096e-03i
1.54038823e+01	1.04478514e-03-1.87421831e-04i
1.54664997e+01	-5.80483887e-05+8.25443336e-04i
1.55291171e+01	-5.48008272e-04+2.38726054e-05i
1.55917345e+01	-9.70341026e-05-5.99670016e-04i
1.56543519e+01	4.89537382e-04-4.64430797e-05i
1.57169693e+01	1.16396668e-04+4.38543965e-04i
1.57795867e+01	-3.37948920e-04+1.35075098e-04i
1.58422041e+01	-2.27424962e-04-3.62261273e-04i
1.59048215e+01	3.62704409e-04-1.29763824e-04i
1.59674389e+01	9.31108841e-05+3.75786081e-04i
1.60300564e+01	-3.10218729e-04-1.25248041e-04i
1.60926738e+01	8.87200766e-05-1.49145689e-04i
1.61552912e+01	1.36255236e-04+1.65862274e-04i
1.62179086e+01	-1.58369661e-04-5.65294315e-06i
1.62805260e+01	8.58743108e-05-2.28607029e-04i
1.63431434e+01	4.44689213e-05+3.23950342e-04i
1.64057608e+01	-1.25128878e-04-1.86482755e-04i
1.64683782e+01	1.30313718e-04-4.18116050e-05i
1.65309956e+01	1.52762345e-05+2.07405993e-04i
1.65936130e+01	-1.84429181e-04-8.53325028e-05i
1.66562304e+01	1.27694469e-04-7.45092490e-05i
1.67188478e+01	-7.18625225e-05+2.79702109e-05i
1.67814652e+01	1.81710153e-05+4.69992490e-06i
1.68440827e+01	1.78000342e-04-7.16189027e-05i
1.69067001e+01	-1.79592725e-04+1.61039501e-04i
1.69693175e+01	-2.54324015e-05-1.89666166e-05i
1.70319349e+01	7.24605443e-05-1.39138946e-04i
1.70945523e+01	2.94974117e-05+1.09520336e-04i
1.71571697e+01	-1.33914835e-04-1.37316696e-05i
1.72197871e+01	8.88273750e-05-3.56380881e-05i
1.72824045e+01	-3.21677869e-05-1.29925637e-04i
1.73450219e+01	2.19537009e-04+2.44875614e-04i
1.74076393e+01	-2.76292126e-04-1.11546616e-05i
1.74702567e+01	8.44316646e-06-1.89680142e-04i
1.75328741e+01	1.77193644e-04+6.63375132e-05i
1.75954915e+01	-5.56920687e-05+1.61047350e-04i
1.76581090e+01	-1.88526222e-04-1.22870726e-04i
1.77207264e+01	1.90725485e-04-1.22006002e-04i
1.77833438e+01	3.22069716e-05+1.52299019e-04i
1.78459612e+01	-1.72900872e-04+2.94584587e-05i
1.79085786e+01	1.31484115e-04-7.20133539e-05i
1.79711960e+01	-6.72660836e-05-8.09162227e-05i
1.80338134e+01	5.76897962e-05+3.76781493e-05i
1.80964308e+01	4.49205617e-05+1.28010980e-04i
1.81590482e+01	-9.59761172e-05+3.18944722e-06i
1.82216656e+01	-9.55605934e-06-1.68956945e-04i
1.82842830e+01	7.18096166e-05+8.57297301e-05i
1.83469004e+01	-4.36979191e-05+2.07507516e-05i
1.84095178e+01	3.39340681e-05+7.82304612e-05i
1.84721353e+01	-1.28163222e-04-1.75271119e-04i
1.85347527e+01	1.65434752e-04-3.62133727e-07i
1.85973701e+01	1.48627601e-05+1.97367641e-04i
1.86599875e+01	-1.80144845e-04-1.20221543e-04i
1.87226049e+01	6.21722505e-05+1.79701482e-05i
1.87852223e+01	7.60258402e-05-7.54034473e-05i
1.88478397e+01	6.76709439e-05+3.07951484e-05i
1.89104571e+01	-2.19913584e-04+2.52179119e-04i
1.89730745e+01	-1.02960398e-04-3.42683091e-04i
1.90356919e+01	3.73782716e-04-1.09536458e-04i
1.90983093e+01	-5.93663795e-05+3.64833738e-04i
1.91609267e+01	-1.89311489e-04-9.78493656e-05i
1.92235441e+01	7.08683624e-05-1.73854979e-04i
1.92861616e+01	1.92200988e-04+1.54604353e-04i
1.93487790e+01	-2.97826655e-04+9.76144461e-05i
1.94113964e+01	1.36626129e-04-1.50688581e-04i
1.94740138e+01	7.70119121e-05-4.86122100e-05i
1.95366312e+01	-1.54248942e-04+1.30206979e-04i
1.95992486e+01	6.13607535e-05-2.75876431e-05i
1.96618660e+01	7.12577831e-05+1.64411237e-05i
1.97244834e+01	-3.90124870e-05+1.76592672e-05i
1.97871008e+01	-2.45642216e-04-5.58122670e-05i
1.98497182e+01	2.21131415e-04-1.32130429e-04i
1.99123356e+01	1.03705240e-04+1.57486023e-04i
1.99749530e+01	-1.52696474e-04-3.40096421e-06i
2.00375704e+01	4.05117006e-05-9.94736197e-05i
2.01001879e+01	2.83393452e-05+4.33374592e-05i
2.01628053e+01	7.79133719e-05+1.50707924e-04i
2.02254227e+01	-1.70827521e-04-8.81818254e-05i
2.02880401e+01	7.96631997e-06-6.62470692e-05i
2.03506575e+01	1.83198202e-06-2.42762797e-05i
2.04132749e+01	1.35438269e-04+7.78796512e-05i
2.04758923e+01	-6.67378252e-05-3.32421005e-05i
2.05385097e+01	-5.13713243e-05-1.85132248e-05i
2.06011271e+01	8.39646161e-05-3.02904039e-05i
2.06637445e+01	3.46659878e-05+1.74413380e-04i
2.07263619e+01	-7.96213692e-05-7.32132603e-05i
2.07889793e+01	-1.25004148e-04-3.79200819e-05i
2.08515967e+01	7.49959680e-05-1.04609047e-04i
2.09142142e+01	1.88095861e-04+5.84968870e-05i
2.09768316e+01	-5.38815393e-05+1.57283618e-04i
2.10394490e+01	-2.49856510e-04-1.12418976e-04i
2.11020664e+01	2.18411462e-04-7.31499324e-05i
2.11646838e+01	2.20469311e-05+1.16645609e-04i
2.12273012e+01	-1.01181053e-04+2.02507486e-05i
2.12899186e+01	-8.45824075e-05-9.11243049e-05i
2.13525360e+01	1.14272984e-04-8.88918947e-05i
2.14151534e+01	1.19855649e-04+8.55751950e-05i
2.14777708e+01	-8.50799206e-05+1.05499575e-04i
2.15403882e+01	-2.50027141e-05-4.47551447e-05i
2.16030056e+01	-2.86103524e-05-6.94416172e-05i
2.16656230e+01	2.18683727e-05+1.97269864e-04i
2.17282405e+01	-5.25323468e-05-2.14999281e-04i
2.17908579e+01	4.25623159e-05+6.97953945e-06i
2.18534753e+01	-6.16505643e-05+9.68051706e-05i
2.19160927e+01	1.37996772e-04-1.34815725e-04i
2.19787101e+01	-4.73116003e-05+1.64392178e-04i
2.20413275e+01	-1.05859914e-04-1.46928558e-04i
2.21039449e+01	1.91657461e-04+7.28630563e-05i
2.21665623e+01	-1.16934527e-04+5.01611917e-05i
2.22291797e+01	6.69146731e-05-2.90099394e-05i
2.22917971e+01	-1.58949532e-04+6.16074057e-05i
2.23544145e+01	8.03862280e-05-6.93004167e-05i
2.24170319e+01	-4.95108560e-05-9.44658273e-05i
2.24796493e+01	3.50911982e-05+5.73991259e-05i
2.25422668e+01	8.81404063e-05+4.38135512e-05i
2.26048842e+01	-9.08985993e-05-7.71373138e-05i
2.26675016e+01	7.14957055e-05+2.72793080e-05i
2.27301190e+01	-2.55087657e-05+4.72133566e-05i
2.27927364e+01	8.77251325e-06-2.03008292e-05i
2.28553538e+01	-4.27236634e-05+6.03336752e-05i
2.29179712e+01	-1.37045049e-05-5.44181325e-05i
2.29805886e+01	6.75255927e-06-7.40427887e-05i
2.30432060e+01	5.84231245e-05+3.25722485e-05i
2.31058234e+01	-2.52439838e-05+5.59697458e-06i
2.31684408e+01	9.76782539e-05+3.00350538e-05i
2.32310582e+01	-5.84702177e-05+9.74568815e-05i
2.32936756e+01	-1.68315665e-04-1.06264111e-05i
2.33562930e+01	8.84813422e-05-1.71641724e-04i
2.34189105e+01	1.04906273e-04+4.23600658e-05i
2.34815279e+01	-1.22067778e-04+1.15038699e-04i
2.35441453e+01	-1.55700769e-05-1.13632667e-04i
2.36067627e+01	1.55945485e-04-2.63094124e-05i
2.36693801e+01	-4.30377354e-05+3.90600791e-05i
2.37319975e+01	-6.24043093e-06+1.68042630e-04i
2.37946149e+01	-1.47902725e-04-9.02913616e-05i
2.38572323e+01	8.75778748e-05-1.76687381e-04i
2.39198497e+01	1.26117071e-04+1.79593919e-04i
2.39824671e+01	-1.90673378e-04+9.38201775e-05i
2.40450845e+01	-9.65042983e-05-3.18426683e-04i
2.41077019e+01	3.64295053e-04+1.27853336e-04i
2.41703193e+01	-2.29644409e-04+1.31391629e-04i
2.42329368e+01	-2.37527450e-05-1.89516745e-04i
2.42955542e+01	2.24267031e-04+1.43812101e-04i
2.43581716e+01	-2.50971173e-04+2.15438360e-05i
2.44207890e+01	3.74452272e-05-1.49468838e-04i
2.44834064e+01	1.30532728e-04+5.24751027e-05i
2.45460238e+01	-5.87063444e-05+1.63657567e-04i
2.46086412e+01	-1.73083337e-04-1.98710647e-04i
2.46712586e+01	2.52569946e-04-9.99327231e-05i
2.47338760e+01	1.40277762e-05+2.76053322e-04i
2.47964934e+01	-1.73391571e-04-1.01301205e-05i
2.48591108e+01	-2.02005027e-05-1.97795241e-04i
2.49217282e+01	1.41036753e-04+9.22929510e-05i
2.49843456e+01	-6.90852344e-05+8.30598603e-06i
2.50469631e+01	8.23177134e-06-1.38430050e-05i
2.51095805e+01	-1.80199678e-05-1.77186349e-05i
2.51721979e+01	3.46289336e-05+2.43640804e-05i
2.52348153e+01	2.24911127e-05-7.83081655e-05i
2.52974327e+01	2.88492225e-05+1.32677788e-04i
2.53600501e+01	-7.40965380e-05+8.06655165e-06i
2.54226675e+01	1.44618004e-05-8.71350111e-05i
2.54852849e+01	-5.67973730e-05+3.63421693e-05i
2.55479023e+01	1.21993869e-04+1.47154381e-05i
2.56105197e+01	-1.09975753e-04-3.28181610e-05i
2.56731371e+01	5.33691200e-06-1.72375766e-05i
2.57357545e+01	1.05866979e-04+3.17471961e-05i
2.57983719e+01	-4.79630680e-05+5.45188151e-05i
2.58609894e+01	-7.85291514e-05-6.38048089e-05i
2.59236068e+01	-2.70385170e-05-2.46778425e-05i
2.59862242e+01	1.63072714e-04+1.70514170e-05i
2.60488416e+01	-8.67587551e-05+9.65778859e-06i
2.61114590e+01	1.01853273e-04-5.33692038e-07i
2.61740764e+01	-1.98226116e-04+7.12975326e-05i
2.62366938e+01	3.50018466e-05-9.24747443e-05i
2.62993112e+01	1.89563038e-04+1.35144994e-05i
2.63619286e+01	-1.84919194e-04+4.93283222e-05i
2.64245460e+01	-8.43932828e-06-4.85182532e-05i
2.64871634e+01	5.35404137e-05-4.93981777e-05i
2.65497808e+01	9.10882762e-05+6.12013710e-05i
2.66123982e+01	-9.19867953e-05+4.03824566e-05i
2.66750157e+01	-6.01961455e-05-1.70844853e-04i
2.67376331e+01	1.88603301e-04+1.59997506e-04i
2.68002505e+01	-7.84826344e-05+9.54836102e-05i
2.68628679e+01	-1.09596439e-04-2.12498979e-04i
2.69254853e+01	6.38535829e-05+1.16523550e-04i
2.69881027e+01	-4.40365327e-05+3.35386005e-05i
2.70507201e+01	2.12139486e-05-1.70748527e-04i
2.71133375e+01	1.11501539e-04-3.14053203e-05i
2.71759549e+01	5.41614593e-06+2.51927547e-04i
2.72385723e+01	-1.23642505e-04+1.98950432e-05i
2.73011897e+01	-7.42185133e-05-2.26837286e-04i
2.73638071e+01	1.88696023e-04-2.05033588e-05i
2.74264245e+01	-7.58819213e-05+2.40822231e-04i
2.74890420e+01	-3.13508551e-05-7.19871530e-05i
2.75516594e+01	-5.58664291e-05-1.91325950e-04i
2.76142768e+01	1.49754433e-04+1.22892549e-04i
2.76768942e+01	-4.90523372e-05+4.87236046e-05i
2.77395116e+01	-8.17800456e-05+1.43433074e-05i
2.78021290e+01	3.74134401e-06-2.03308954e-04i
2.78647464e+01	1.59022473e-04+1.35058082e-04i
2.79273638e+01	-1.33859515e-04+8.63917264e-05i
2.79899812e+01	1.23913378e-05-1.62599460e-04i
2.80525986e+01	8.54929794e-05+4.87225634e-05i
2.81152160e+01	-5.72144715e-05+6.02693575e-05i
2.81778334e+01	-5.59181888e-06-1.42640401e-05i
2.82404508e+01	-2.96448920e-06-4.98981821e-05i
2.83030683e+01	5.01566493e-05+5.23300819e-05i
2.83656857e+01	-1.20559798e-05-1.61826103e-05i
2.84283031e+01	-9.40712796e-05+8.47749919e-06i
2.84909205e+01	7.84665869e-05-2.66468261e-05i
2.85535379e+01	6.04240385e-05+3.62334992e-05i
2.86161553e+01	-7.23589130e-05-3.76342274e-05i
2.86787727e+01	2.63394670e-06+6.86680693e-05i
2.87413901e+01	-7.56908078e-05+2.41510870e-05i
2.88040075e+01	1.22626702e-04-1.65504647e-04i
2.88666249e+01	-4.58236452e-05+1.28450805e-04i
2.89292423e+01	-4.50714288e-05+5.08795349e-05i
2.89918597e+01	-4.97387852e-05-1.59483367e-04i
2.90544771e+01	1.38788314e-04-2.11972199e-05i
2.91170946e+01	2.79951096e-05+1.60239704e-04i
2.91797120e+01	-1.57325496e-04-6.07954195e-05i
2.92423294e+01	1.34470104e-04-6.64378923e-05i
2.93049468e+01	-1.38431823e-05+9.52120606e-05i
2.93675642e+01	-4.27581465e-05-5.12753798e-06i
2.94301816e+01	2.69575235e-05-2.68948593e-06i
2.94927990e+01	-1.13458970e-04+2.52730962e-05i
2.95554164e+01	6.50205110e-05-1.38408175e-04i
2.96180338e+01	1.42659081e-04+6.85025149e-05i
2.96806512e+01	-1.68306321e-04+1.12745012e-04i
2.97432686e+01	-2.70414361e-05-1.15942414e-04i
2.98058860e+01	1.58430451e-04-4.86740939e-05i
2.98685034e+01	6.62703829e-07+1.08082642e-04i
2.99311209e+01	-1.88312696e-04+8.84905474e-05i
2.99937383e+01	-6.40797462e-06-1.64806736e-04i
3.00563557e+01	2.26312830e-04-1.11920132e-04i
3.01189731e+01	-5.34696440e-05+2.17372902e-04i
3.01815905e+01	-1.52070871e-04+4.42152713e-05i
3.02442079e+01	5.11322098e-05-1.73380726e-04i
3.03068253e+01	1.21252444e-04-2.06850803e-05i
3.03694427e+01	-7.87014078e-05+1.60500800e-04i
3.04320601e+01	-2.07555686e-05-3.88291942e-05i
3.04946775e+01	-3.71029994e-05-1.01948991e-04i
3.05572949e+01	1.28984871e-04+3.12924341e-05i
3.06199123e+01	-4.76729511e-05+1.36789871e-04i
3.06825297e+01	-5.66081808e-05-1.39491290e-04i
3.07451472e+01	1.54278691e-05+4.59480161e-05i
3.08077646e+01	3.45296121e-05-1.85031326e-05i
3.08703820e+01	-1.17378777e-06+9.60363490e-05i
3.09329994e+01	-6.32520483e-05-8.09936786e-05i
3.09956168e+01	-5.14070539e-05-1.09108346e-05i
3.10582342e+01	7.98171939e-05-8.44772574e-05i
3.11208516e+01	8.94698815e-05+8.14189570e-05i
3.11834690e+01	-6.34408611e-05-1.01709478e-05i
3.12460864e+01	1.86264658e-05+4.68617868e-05i
3.13087038e+01	1.03872320e-05+2.95228421e-05i
3.13713212e+01	-8.09283260e-05+6.87184689e-06i
3.14339386e+01	-6.63699078e-05-6.37381410e-05i
3.14965560e+01	5.67841638e-05-5.20494008e-05i
3.15591735e+01	7.21914831e-05-1.20598494e-05i
3.16217909e+01	5.39117085e-05+3.19550112e-05i
3.16844083e+01	-9.28760742e-05+1.00535222e-04i
3.17470257e+01	-3.56942130e-05-3.56666588e-05i
3.18096431e+01	9.82217457e-05-1.00610320e-04i
3.18722605e+01	-9.75007579e-05+1.08237148e-04i
3.19348779e+01	-2.60082955e-06-6.80418548e-05i
3.19974953e+01	1.06337864e-04-1.12365193e-05i
3.20601127e+01	1.39975220e-05+1.36574078e-05i
3.21227301e+01	-1.25651759e-04+1.31550245e-04i
3.21853475e+01	2.08818299e-05-1.23419820e-04i
3.22479649e+01	6.16903713e-05-2.73704506e-05i
3.23105823e+01	-8.08295954e-05+8.34517307e-05i
3.23731997e+01	8.09733047e-06-5.28670661e-05i
3.24358172e+01	8.22661075e-05-6.29803827e-05i
3.24984346e+01	-2.68730876e-05+7.30475356e-05i
3.25610520e+01	-3.35232273e-05-2.96779366e-06i
3.26236694e+01	4.42322574e-05+2.97985812e-05i
3.26862868e+01	-3.54992253e-05-8.30932730e-05i
3.27489042e+01	-1.82781797e-05+4.68515487e-05i
3.28115216e+01	1.35157182e-04-2.69709033e-05i
3.28741390e+01	-7.64679053e-05+1.49368019e-04i
3.29367564e+01	-1.63432583e-04-1.44847220e-04i
3.29993738e+01	1.67479988e-04-2.51147381e-05i
3.30619912e+01	2.29307344e-06+7.50667214e-06i
3.31246086e+01	4.18362311e-05+8.57868952e-05i
3.31872260e+01	-7.26305372e-05+1.99063537e-05i
3.32498435e+01	-6.51058452e-05-6.51359825e-05i
3.33124609e+01	1.18805547e-04+3.27845445e-05i
3.33750783e+01	-1.16956710e-04-8.70909227e-06i
3.34376957e+01	2.24303683e-05-3.37734793e-05i
3.35003131e+01	1.34584811e-05-2.61373171e-05i
3.35629305e+01	8.77157273e-05+2.63696431e-05i
3.36255479e+01	-7.51493964e-05+4.04732789e-05i
3.36881653e+01	3.18758650e-05-8.52046073e-05i
3.37507827e+01	-2.07844977e-05+1.60370780e-04i
3.38134001e+01	-7.27595492e-05-1.74363436e-04i
3.38760175e+01	1.67373049e-04+4.24929850e-05i
3.39386349e+01	-7.72775642e-05+9.21010983e-05i
3.40012523e+01	-5.25716142e-05-5.88346147e-05i
3.40638698e+01	4.84119091e-05-5.63643780e-05i
3.41264872e+01	4.67303396e-05+1.65888899e-04i
3.41891046e+01	-1.81911425e-04-1.39068128e-04i
3.42517220e+01	1.62740259e-04-2.05524936e-05i
3.43143394e+01	-1.59838574e-05+6.79519752e-05i
3.43769568e+01	-5.15193634e-05-2.54010473e-06i
3.44395742e+01	6.45212892e-05-1.08969248e-04i
3.45021916e+01	3.10755016e-05+1.48586391e-04i
3.45648090e+01	-1.31328317e-04+9.65020413e-05i
3.46274264e+01	-1.45292984e-05-1.93993889e-04i
3.46900438e+01	7.52611844e-05-1.24784442e-04i
3.47526612e+01	6.06472154e-05+2.37923723e-04i
3.48152786e+01	-6.90413170e-05-2.24913230e-05i
3.48778961e+01	1.13005789e-05-1.05882670e-04i
3.49405135e+01	2.46243546e-05+3.97603654e-05i
3.50031309e+01	-3.23651333e-05+7.09945278e-05i
3.50657483e+01	-8.00650066e-06-1.11216668e-06i
3.51283657e+01	-2.46983580e-05-1.06688175e-04i
3.51909831e+01	8.58967102e-05+2.47708855e-05i
3.52536005e+01	-1.12566850e-04+1.00380975e-04i
3.53162179e+01	6.74433333e-05-1.23817023e-04i
3.53788353e+01	2.35339400e-05-7.29641023e-06i
3.54414527e+01	-1.12106036e-05+9.24558644e-05i
3.55040701e+01	4.96455997e-05-3.16402082e-05i
3.55666875e+01	-1.07432986e-04+7.74873960e-05i
3.56293049e+01	5.65285495e-06-7.23231758e-05i
3.56919224e+01	-4.62003467e-06-2.83238088e-05i
3.57545398e+01	6.21472923e-05-5.74220176e-05i
3.58171572e+01	-1.54761951e-05+1.36161687e-04i
3.58797746e+01	-4.79939849e-06-4.40671695e-05i
3.59423920e+01	-7.63230793e-06-8.01947521e-05i
3.60050094e+01	4.89755086e-05+7.32767551e-05i
3.60676268e+01	-3.09983749e-05+9.17431054e-05i
3.61302442e+01	-6.17696708e-05-8.55226062e-05i
3.61928616e+01	1.91110153e-06-7.77441106e-05i
3.62554790e+01	6.54296108e-05+7.37669932e-05i
3.63180964e+01	2.26255017e-05+2.46325837e-05i
3.63807138e+01	-1.33640333e-04-8.46163027e-06i
3.64433312e+01	4.53820105e-05-1.42806273e-04i
3.65059487e+01	1.58843788e-04+1.34823099e-04i
3.65685661e+01	-1.29598819e-04+3.98466342e-06i
3.66311835e+01	2.56996796e-05-2.10839954e-05i
3.66938009e+01	-5.24985113e-05+7.89577232e-05i
3.67564183e+01	-2.40066659e-05-1.68929460e-04i
3.68190357e+01	1.18053406e-04+3.72379961e-05i
3.68816531e+01	9.07117968e-06+9.39433214e-05i
3.69442705e+01	-1.43843540e-04-1.36248019e-05i
3.70068879e+01	8.53663058e-05-1.05554877e-04i
3.70695053e+01	7.64155327e-05+6.98368210e-05i
3.71321227e+01	-1.02339383e-04+8.84914992e-05i
3.71947401e+01	6.00484932e-07-1.29121490e-04i
3.72573575e+01	3.54493818e-05+7.13324566e-05i
3.73199750e+01	-2.87227918e-05-3.40759365e-05i
3.73825924e+01	2.68087915e-05+1.60276180e-06i
3.74452098e+01	-3.18650014e-05+8.73672305e-05i
3.75078272e+01	-9.93874109e-05-1.75863310e-04i
3.75704446e+01	2.47030038e-04-8.87910533e-06i
3.76330620e+01	-7.49805814e-05+2.00293871e-04i
3.76956794e+01	-1.69374546e-04-2.89020256e-05i
3.77582968e+01	1.68464675e-04-1.59728182e-04i
3.78209142e+01	-3.50923058e-05+1.08514075e-04i
3.78835316e+01	-1.12563687e-04-2.95821041e-06i
3.79461490e+01	1.11787236e-04-9.34245935e-05i
3.80087664e+01	1.06895313e-04+5.86252013e-05i
3.80713838e+01	-1.38334155e-04+7.05279959e-05i
3.81340013e+01	-5.90978669e-05-1.56742025e-05i
3.81966187e+01	1.29236073e-04-9.27346571e-05i
3.82592361e+01	-1.12672991e-05+9.26346502e-05i
3.83218535e+01	-1.04472299e-04-2.21244902e-05i
3.83844709e+01	4.46701179e-05-9.76098683e-06i
3.84470883e+01	-7.43774166e-06-3.32296824e-05i
3.85097057e+01	7.76507239e-05-2.01581535e-05i
3.85723231e+01	-6.22144881e-06+6.57898149e-05i
3.86349405e+01	-9.91143073e-05+3.69028968e-05i
3.86975579e+01	4.30332361e-05-8.48938797e-05i
3.87601753e+01	7.44987417e-05-2.56451497e-05i
3.88227927e+01	-4.43999206e-05+1.58279881e-04i
3.88854101e+01	-5.99765442e-05-5.92209430e-05i
3.89480276e+01	-4.33249485e-05-6.91350905e-05i
3.90106450e+01	1.11397343e-04-9.74647574e-05i
3.90732624e+01	6.20709956e-05+2.26236440e-04i
3.91358798e+01	-1.54096970e-04-5.72175361e-05i
3.91984972e+01	1.62503447e-05-1.09764067e-04i
3.92611146e+01	8.76295722e-05+3.88392017e-05i
3.93237320e+01	-9.96139147e-06+5.20593895e-05i
3.93863494e+01	-6.93550518e-05-7.86556376e-07i
3.94489668e+01	7.85940725e-05-3.15085779e-05i
3.95115842e+01	-8.06153343e-05+2.10127951e-05i
3.95742016e+01	3.85879306e-05-1.04656269e-05i
3.96368190e+01	-3.15941059e-05-2.38182105e-05i
3.96994364e+01	4.05958487e-05+2.22717566e-05i
3.97620539e+01	-2.15079126e-05-5.06753290e-05i
3.98246713e+01	4.15620110e-05+3.53933580e-05i
3.98872887e+01	4.82309972e-05+3.90598970e-05i
3.99499061e+01	-8.96373753e-05+1.20940006e-05i
4.00125235e+01	-5.40919715e-05+6.67957220e-06i
4.00751409e+01	2.78921389e-05-9.63297184e-05i
4.01377583e+01	1.23097100e-04+1.49883983e-05i
4.02003757e+01	-9.75541028e-05+9.35146057e-05i
4.02629931e+01	-5.51427137e-05-5.04028172e-05i
4.03256105e+01	8.97058090e-05-8.95005096e-05i
4.03882279e+01	6.14864381e-05+1.11314754e-04i
4.04508453e+01	-1.33903529e-04+6.87742262e-05i
4.05134627e+01	-2.35944709e-05-1.51243641e-04i
4.05760802e+01	1.05971148e-04-9.75998077e-06i
4.06386976e+01	1.88440042e-05+6.36262929e-05i
4.07013150e+01	-8.72209681e-05+6.71419236e-05i
4.07639324e+01	6.21367228e-05-1.34480325e-04i
4.08265498e+01	5.47099965e-07+1.07856085e-04i
4.08891672e+01	-3.92063414e-05-3.55228459e-05i
4.09517846e+01	-1.17648682e-05+3.93851490e-05i
4.10144020e+01	-1.20264064e-05-7.50976922e-05i
4.10770194e+01	8.66458045e-05-1.42813968e-05i
4.11396368e+01	-2.49861813e-05+1.32757669e-04i
4.12022542e+01	-8.20067674e-05-7.74623222e-05i
4.12648716e+01	2.45245704e-05-3.62933977e-05i
4.13274890e+01	-5.43297258e-06+4.04466868e-05i
4.13901064e+01	4.31690254e-05-4.04677509e-06i
4.14527239e+01	-2.04388287e-05-8.41122775e-05i
4.15153413e+01	-1.57475012e-05+3.29879123e-05i
4.15779587e+01	4.45578643e-05+5.59212064e-05i
4.16405761e+01	7.34047734e-05-1.28373394e-05i
4.17031935e+01	-1.23801039e-04+3.56847066e-06i
4.17658109e+01	-2.59556847e-05-1.88576072e-05i
4.18284283e+01	1.16204375e-04-2.22848939e-05i
4.18910457e+01	1.21331005e-05+6.13705955e-05i
4.19536631e+01	-1.34523143e-04+3.81570484e-05i
4.20162805e+01	3.16249445e-05-7.49120043e-05i
4.20788979e+01	1.16137717e-05-1.04749056e-05i
4.21415153e+01	1.91581957e-05-3.38499474e-05i
4.22041327e+01	1.28937381e-05-2.82460117e-08i
4.22667502e+01	7.72946305e-05+7.62267428e-05i
4.23293676e+01	-8.50613363e-05+2.47929859e-05i
4.23919850e+01	-2.36339952e-05+5.40484967e-07i
4.24546024e+01	-6.94876135e-06-6.28923942e-05i
4.25172198e+01	-3.55019158e-05-9.12174336e-07i
4.25798372e+01	8.33549435e-05-3.40225126e-05i
4.26424546e+01	2.02700985e-05+8.31447451e-06i
4.27050720e+01	-1.02151387e-06+1.17275950e-04i
4.27676894e+01	-6.18793446e-05-1.10120257e-04i
4.28303068e+01	-5.85572830e-06+4.97223233e-05i
4.28929242e+01	8.39864567e-05-2.84102521e-05i
4.29555416e+01	-3.94923545e-05+8.79266134e-05i
4.30181590e+01	-1.48833191e-04-9.66290399e-05i
4.30807765e+01	1.65327446e-04-7.34441095e-05i
4.31433939e+01	9.08699575e-05+1.61268747e-04i
4.32060113e+01	-2.40228698e-04+2.16217325e-06i
4.32686287e+01	4.72527258e-05-1.55170603e-04i
4.33312461e+01	1.58657853e-04+1.97174022e-05i
4.33938635e+01	-7.04089327e-05+1.54256496e-04i
4.34564809e+01	-8.45139794e-05-8.78084580e-05i
4.35190983e+01	7.80583865e-05-1.07419386e-04i
4.35817157e+01	5.80755315e-05+1.86955768e-04i
4.36443331e+01	-1.11276947e-04-6.42579320e-05i
4.37069505e+01	3.18351522e-05-1.85400625e-05i
4.37695679e+01	-2.77415698e-05+4.11926306e-05i
4.38321853e+01	-8.08085519e-06-1.17847815e-04i
4.38948028e+01	9.62340683e-05+3.28244203e-05i
4.39574202e+01	1.21023788e-05+1.14305885e-04i
4.40200376e+01	-1.54631161e-04-3.56492638e-05i
4.40826550e+01	8.20087479e-05-9.53962215e-05i
4.41452724e+01	6.60086593e-05+6.49683179e-05i
4.42078898e+01	-7.57591358e-05+5.54467014e-05i
4.42705072e+01	-6.26503983e-05-7.56161878e-05i
4.43331246e+01	1.21217502e-04-4.97710214e-05i
4.43957420e+01	-1.81653786e-05+1.14398109e-04i
4.44583594e+01	-4.15175887e-05-5.50600840e-05i
4.45209768e+01	-1.35940628e-05+2.70934373e-05i
4.45835942e+01	2.89832270e-05-2.18279581e-05i
4.46462116e+01	1.86236135e-05-1.07397508e-06i
4.47088291e+01	-8.57035753e-05+1.51147311e-05i
4.47714465e+01	3.11065823e-05-7.90070720e-05i
4.48340639e+01	1.23387479e-04+4.80611594e-05i
4.48966813e+01	-1.06150422e-04+7.97765262e-05i
4.49592987e+01	-3.17003965e-05-9.91308059e-05i
4.50219161e+01	8.34213623e-05-8.73084320e-06i
4.50845335e+01	-2.73244045e-05+9.82437677e-05i
4.51471509e+01	-4.21838709e-05-1.00775869e-04i
4.52097683e+01	5.27636726e-05+7.83744880e-05i
4.52723857e+01	-2.19040507e-05-5.19056267e-05i
4.53350031e+01	-2.51499298e-05-8.99895287e-05i
4.53976205e+01	1.36026026e-04+1.83177425e-04i
4.54602379e+01	-1.09106616e-04-2.25885177e-06i
4.55228554e+01	-4.78010864e-05-8.89391558e-05i
4.55854728e+01	6.29489520e-05-2.06516812e-05i
4.56480902e+01	-8.45531130e-05+1.11974250e-04i
4.57107076e+01	8.70827435e-05-1.51312777e-04i
4.57733250e+01	2.55518669e-06+8.15540084e-05i
4.58359424e+01	-1.73561052e-05+1.60995942e-06i
4.58985598e+01	-2.23422993e-05-3.87301381e-05i
4.59611772e+01	4.13793924e-05+2.65226111e-05i
4.60237946e+01	-4.18619773e-06+7.33762142e-05i
4.60864120e+01	-7.54748348e-05-4.38773483e-05i
4.61490294e+01	7.21586240e-06-1.57156918e-04i
4.62116468e+01	1.10427893e-04+1.59273889e-04i
4.62742642e+01	-5.65798138e-05-6.99678881e-06i
4.63368817e+01	-4.38254953e-06-7.87833283e-05i
4.63994991e+01	1.05882553e-05+1.04655231e-04i
4.64621165e+01	-3.86902164e-05-1.87015361e-05i
4.65247339e+01	1.90442906e-05-5.31313784e-05i
4.65873513e+01	-4.30544130e-05-3.31193230e-05i
4.66499687e+01	7.68985175e-05+1.60460888e-05i
4.67125861e+01	1.58500492e-05+7.62281740e-05i
4.67752035e+01	-1.35938784e-05-7.95059215e-05i
4.68378209e+01	-3.82205432e-05+5.60021227e-05i
4.69004383e+01	6.29035859e-06+4.64852110e-05i
4.69630557e+01	-3.76379512e-05-9.86659499e-05i
4.70256731e+01	5.26179266e-05-6.43874329e-06i
4.70882905e+01	2.15159363e-06+5.87242983e-05i
4.71509080e+01	-6.24543141e-05-3.02334517e-05i
4.72135254e+01	7.66990492e-05-5.99386674e-05i
4.72761428e+01	3.67494372e-05+6.91788094e-05i
4.73387602e+01	-1.13875933e-04+5.48617977e-05i
4.74013776e+01	7.08205765e-05-1.41962227e-04i
4.74639950e+01	8.18885094e-05+8.78410246e-05i
4.75266124e+01	-1.04081522e-04+9.67473760e-05i
4.75892298e+01	-8.33452311e-05-1.06207895e-04i
4.76518472e+01	8.10783129e-05-8.38503536e-05i
4.77144646e+01	1.19468643e-04+9.84869085e-05i
4.77770820e+01	-1.14814309e-04+7.97340947e-05i
4.78396994e+01	-4.87484847e-05-1.30570219e-04i
4.79023168e+01	9.28053133e-05+2.65065665e-05i
4.79649343e+01	-3.79966863e-05+6.44657175e-05i
4.80275517e+01	-3.29644061e-05-5.36925148e-05i
4.80901691e+01	8.96088705e-05-5.37878449e-05i
4.81527865e+01	-8.80062736e-05+1.56267903e-04i
4.82154039e+01	-2.28361500e-05-1.46880344e-04i
4.82780213e+01	1.06813450e-04-5.03474754e-05i
4.83406387e+01	6.85590428e-05+1.49388551e-04i
4.84032561e+01	-1.55977688e-04+5.20555994e-05i
4.84658735e+01	1.21356432e-05-1.41240847e-04i
4.85284909e+01	7.47473745e-05+1.00180757e-04i
4.85911083e+01	-8.72153760e-05-4.85202501e-06i
4.86537257e+01	-7.38907848e-05-7.52886785e-05i
4.87163431e+01	1.35714601e-04-7.38989067e-05i
4.87789606e+01	3.26865558e-05+1.40342616e-04i
4.88415780e+01	-7.97504912e-05-3.18805361e-05i
4.89041954e+01	8.49153432e-06-2.11657733e-05i
4.89668128e+01	4.17091709e-05-5.90284505e-05i
4.90294302e+01	-7.99490919e-06+1.50513566e-04i
4.90920476e+01	-3.27682788e-05-2.22140122e-05i
4.91546650e+01	-5.80010348e-05-1.54629823e-04i
4.92172824e+01	1.42709368e-04+7.32036241e-05i
4.92798998e+01	-8.56539383e-05+9.72169169e-05i
4.93425172e+01	1.31496802e-06-7.85121530e-05i
4.94051346e+01	-4.65293290e-06-6.12254503e-05i
4.94677520e+01	5.79437726e-05+1.03971957e-04i
4.95303694e+01	-7.18234788e-05+1.78450092e-05i
4.95929869e+01	7.79338438e-06-1.44344334e-04i
4.96556043e+01	3.29425745e-05+1.24820563e-04i
4.97182217e+01	-5.80872980e-05-4.48012306e-05i
4.97808391e+01	9.39005437e-05-5.68987963e-05i
4.98434565e+01	-4.68058843e-05+9.31638945e-05i
4.99060739e+01	-1.35485723e-05-2.29051447e-05i
4.99686913e+01	1.73195108e-05-5.92477184e-05i
