# Supplementary material for: Observation of angular momentum transfer among crystal lattice modes
Source: Nat Phys. 2026 May 12;22(7):1100–6. doi: 10.1038/s41567-026-03274-8 (PMC13423836; doi:10.1038/s41567-026-03274-8)
Supplement: Supplementary file 14 — Source data for Extended Data Fig. 5a–m. [file 41567_2026_3274_MOESM14_ESM.zip › extended_fig5i_Eg_phonon_LHE-THz_probe0.txt]

Eg Q^R_beta in Bi2Se3 after left-handed elliptical THz excitation at probe pulse 0 degrees
Time (ps)	Q^R (a.u.)
0.00000000e+00	4.18521304e-04
1.00000000e-02	4.53112226e-04
2.00000000e-02	4.78585705e-04
3.00000000e-02	4.90784220e-04
4.00000000e-02	4.85976177e-04
5.00000000e-02	4.61267295e-04
6.00000000e-02	4.14968807e-04
7.00000000e-02	3.46886809e-04
8.00000000e-02	2.58502543e-04
9.00000000e-02	1.53021658e-04
1.00000000e-01	3.52808514e-05
1.10000000e-01	-8.84879941e-05
1.20000000e-01	-2.11024017e-04
1.30000000e-01	-3.24510376e-04
1.40000000e-01	-4.21120702e-04
1.50000000e-01	-4.93598351e-04
1.60000000e-01	-5.35823652e-04
1.70000000e-01	-5.43323716e-04
1.80000000e-01	-5.13682452e-04
1.90000000e-01	-4.46815033e-04
2.00000000e-01	-3.45080683e-04
2.10000000e-01	-2.13219650e-04
2.20000000e-01	-5.81136300e-05
2.30000000e-01	1.11617379e-04
2.40000000e-01	2.86155744e-04
2.50000000e-01	4.55127187e-04
2.60000000e-01	6.08296351e-04
2.70000000e-01	7.36266197e-04
2.80000000e-01	8.31129304e-04
2.90000000e-01	8.87022052e-04
3.00000000e-01	9.00539429e-04
3.10000000e-01	8.70978325e-04
3.20000000e-01	8.00389940e-04
3.30000000e-01	6.93436292e-04
3.40000000e-01	5.57060734e-04
3.50000000e-01	3.99996555e-04
3.60000000e-01	2.32150240e-04
3.70000000e-01	6.39055678e-05
3.80000000e-01	-9.45991942e-05
3.90000000e-01	-2.34166708e-04
4.00000000e-01	-3.47156559e-04
4.10000000e-01	-4.27976111e-04
4.20000000e-01	-4.73410414e-04
4.30000000e-01	-4.82768119e-04
4.40000000e-01	-4.57834872e-04
4.50000000e-01	-4.02640884e-04
4.60000000e-01	-3.23063989e-04
4.70000000e-01	-2.26302361e-04
4.80000000e-01	-1.20261215e-04
4.90000000e-01	-1.29042272e-05
5.00000000e-01	8.83771797e-05
5.10000000e-01	1.77325559e-04
5.20000000e-01	2.49265204e-04
5.30000000e-01	3.01400830e-04
5.40000000e-01	3.32944794e-04
5.50000000e-01	3.45065029e-04
5.60000000e-01	3.40661095e-04
5.70000000e-01	3.23990325e-04
5.80000000e-01	3.00178828e-04
5.90000000e-01	2.74661923e-04
6.00000000e-01	2.52604716e-04
6.10000000e-01	2.38355308e-04
6.20000000e-01	2.34980487e-04
6.30000000e-01	2.43926778e-04
6.40000000e-01	2.64839054e-04
6.50000000e-01	2.95555309e-04
6.60000000e-01	3.32280855e-04
6.70000000e-01	3.69929361e-04
6.80000000e-01	4.02603138e-04
6.90000000e-01	4.24172202e-04
7.00000000e-01	4.28902004e-04
7.10000000e-01	4.12074201e-04
7.20000000e-01	3.70543990e-04
7.30000000e-01	3.03181469e-04
7.40000000e-01	2.11153058e-04
7.50000000e-01	9.80114862e-05
7.60000000e-01	-3.04216227e-05
7.70000000e-01	-1.66379327e-04
7.80000000e-01	-3.00660219e-04
7.90000000e-01	-4.23291207e-04
8.00000000e-01	-5.24292850e-04
8.10000000e-01	-5.94487645e-04
8.20000000e-01	-6.26286041e-04
8.30000000e-01	-6.14384597e-04
8.40000000e-01	-5.56315751e-04
8.50000000e-01	-4.52798794e-04
8.60000000e-01	-3.07856208e-04
8.70000000e-01	-1.28677360e-04
8.80000000e-01	7.47686291e-05
8.90000000e-01	2.90348884e-04
9.00000000e-01	5.04570752e-04
9.10000000e-01	7.03516798e-04
9.20000000e-01	8.73841913e-04
9.30000000e-01	1.00375700e-03
9.40000000e-01	1.08392284e-03
9.50000000e-01	1.10818307e-03
9.60000000e-01	1.07407622e-03
9.70000000e-01	9.83082791e-04
9.80000000e-01	8.40583138e-04
9.90000000e-01	6.55524299e-04
1.00000000e+00	4.39816294e-04
1.01000000e+00	2.07500157e-04
1.02000000e+00	-2.62516620e-05
1.03000000e+00	-2.46227863e-04
1.04000000e+00	-4.38280864e-04
1.05000000e+00	-5.90354558e-04
1.06000000e+00	-6.93357305e-04
1.07000000e+00	-7.41811455e-04
1.08000000e+00	-7.34227589e-04
1.09000000e+00	-6.73172877e-04
1.10000000e+00	-5.65026866e-04
1.11000000e+00	-4.19442779e-04
1.12000000e+00	-2.48555970e-04
1.13000000e+00	-6.60017394e-05
1.14000000e+00	1.14179569e-04
1.15000000e+00	2.78662557e-04
1.16000000e+00	4.15891550e-04
1.17000000e+00	5.16984457e-04
1.18000000e+00	5.76411577e-04
1.19000000e+00	5.92393016e-04
1.20000000e+00	5.66980927e-04
1.21000000e+00	5.05818461e-04
1.22000000e+00	4.17593874e-04
1.23000000e+00	3.13233770e-04
1.24000000e+00	2.04901604e-04
1.25000000e+00	1.04884662e-04
1.26000000e+00	2.44631677e-05
1.27000000e+00	-2.71419874e-05
1.28000000e+00	-4.36514843e-05
1.29000000e+00	-2.23611921e-05
1.30000000e+00	3.55319040e-05
1.31000000e+00	1.24945675e-04
1.32000000e+00	2.37276759e-04
1.33000000e+00	3.61089194e-04
1.34000000e+00	4.83076604e-04
1.35000000e+00	5.89222480e-04
1.36000000e+00	6.66064498e-04
1.37000000e+00	7.01957648e-04
1.38000000e+00	6.88228201e-04
1.39000000e+00	6.20116714e-04
1.40000000e+00	4.97423003e-04
1.41000000e+00	3.24788337e-04
1.42000000e+00	1.11578320e-04
1.43000000e+00	-1.28638056e-04
1.44000000e+00	-3.78984571e-04
1.45000000e+00	-6.20488724e-04
1.46000000e+00	-8.33519458e-04
1.47000000e+00	-9.99342402e-04
1.48000000e+00	-1.10167049e-03
1.49000000e+00	-1.12808447e-03
1.50000000e+00	-1.07120459e-03
1.51000000e+00	-9.29511083e-04
1.52000000e+00	-7.07736499e-04
1.53000000e+00	-4.16784557e-04
1.54000000e+00	-7.31668734e-05
1.55000000e+00	3.02013239e-04
1.56000000e+00	6.84464030e-04
1.57000000e+00	1.04839758e-03
1.58000000e+00	1.36838780e-03
1.59000000e+00	1.62125488e-03
1.60000000e+00	1.78783159e-03
1.61000000e+00	1.85447273e-03
1.62000000e+00	1.81418613e-03
1.63000000e+00	1.66729036e-03
1.64000000e+00	1.42153949e-03
1.65000000e+00	1.09169507e-03
1.66000000e+00	6.98568528e-04
1.67000000e+00	2.67598185e-04
1.68000000e+00	-1.72937535e-04
1.69000000e+00	-5.93939498e-04
1.70000000e+00	-9.67588717e-04
1.71000000e+00	-1.26936922e-03
1.72000000e+00	-1.47985751e-03
1.73000000e+00	-1.58613950e-03
1.74000000e+00	-1.58274336e-03
1.75000000e+00	-1.47201312e-03
1.76000000e+00	-1.26389109e-03
1.77000000e+00	-9.75122791e-04
1.78000000e+00	-6.27943816e-04
1.79000000e+00	-2.48349047e-04
1.80000000e+00	1.35921679e-04
1.81000000e+00	4.97523889e-04
1.82000000e+00	8.11606258e-04
1.83000000e+00	1.05769958e-03
1.84000000e+00	1.22124624e-03
1.85000000e+00	1.29464739e-03
1.86000000e+00	1.27774296e-03
1.87000000e+00	1.17768497e-03
1.88000000e+00	1.00821335e-03
1.89000000e+00	7.88392286e-04
1.90000000e+00	5.40909522e-04
1.91000000e+00	2.90077754e-04
1.92000000e+00	5.97029830e-05
1.93000000e+00	-1.29002703e-04
1.94000000e+00	-2.59288245e-04
1.95000000e+00	-3.20351199e-04
1.96000000e+00	-3.08315948e-04
1.97000000e+00	-2.26613463e-04
1.98000000e+00	-8.57222482e-05
1.99000000e+00	9.77170057e-05
2.00000000e+00	3.02347765e-04
2.01000000e+00	5.03991414e-04
2.02000000e+00	6.77835022e-04
2.03000000e+00	8.00731840e-04
2.04000000e+00	8.53419825e-04
2.05000000e+00	8.22465916e-04
2.06000000e+00	7.01762217e-04
2.07000000e+00	4.93433449e-04
2.08000000e+00	2.08060692e-04
2.09000000e+00	-1.35819017e-04
2.10000000e+00	-5.12918376e-04
2.11000000e+00	-8.93032837e-04
2.12000000e+00	-1.24336869e-03
2.13000000e+00	-1.53118922e-03
2.14000000e+00	-1.72657049e-03
2.15000000e+00	-1.80504319e-03
2.16000000e+00	-1.74989955e-03
2.17000000e+00	-1.55396525e-03
2.18000000e+00	-1.22067369e-03
2.19000000e+00	-7.64331857e-04
2.20000000e+00	-2.09529095e-04
2.21000000e+00	4.10292317e-04
2.22000000e+00	1.05501789e-03
2.23000000e+00	1.68064363e-03
2.24000000e+00	2.24245912e-03
2.25000000e+00	2.69839228e-03
2.26000000e+00	3.01225788e-03
2.27000000e+00	3.15665322e-03
2.28000000e+00	3.11526605e-03
2.29000000e+00	2.88440066e-03
2.30000000e+00	2.47358540e-03
2.31000000e+00	1.90519436e-03
2.32000000e+00	1.21309217e-03
2.33000000e+00	4.40387686e-04
2.34000000e+00	-3.63545728e-04
2.35000000e+00	-1.14656542e-03
2.36000000e+00	-1.85750799e-03
2.37000000e+00	-2.44990506e-03
2.38000000e+00	-2.88537850e-03
2.39000000e+00	-3.13644900e-03
2.40000000e+00	-3.18853458e-03
2.41000000e+00	-3.04097750e-03
2.42000000e+00	-2.70701327e-03
2.43000000e+00	-2.21267901e-03
2.44000000e+00	-1.59474285e-03
2.45000000e+00	-8.97815625e-04
2.46000000e+00	-1.70872731e-04
2.47000000e+00	5.36536395e-04
2.48000000e+00	1.17808657e-03
2.49000000e+00	1.71417586e-03
2.50000000e+00	2.11484081e-03
2.51000000e+00	2.36184995e-03
2.52000000e+00	2.44980437e-03
2.53000000e+00	2.38615595e-03
2.54000000e+00	2.19014411e-03
2.55000000e+00	1.89074328e-03
2.56000000e+00	1.52379811e-03
2.57000000e+00	1.12859436e-03
2.58000000e+00	7.44164081e-04
2.59000000e+00	4.05650131e-04
2.60000000e+00	1.41053367e-04
2.61000000e+00	-3.13431763e-05
2.62000000e+00	-1.04634135e-04
2.63000000e+00	-8.38737338e-05
2.64000000e+00	1.44894407e-05
2.65000000e+00	1.64293149e-04
2.66000000e+00	3.32325559e-04
2.67000000e+00	4.81749103e-04
2.68000000e+00	5.75986331e-04
2.69000000e+00	5.82719842e-04
2.70000000e+00	4.77637299e-04
2.71000000e+00	2.47563358e-04
2.72000000e+00	-1.07337099e-04
2.73000000e+00	-5.72528219e-04
2.74000000e+00	-1.11939306e-03
2.75000000e+00	-1.70688016e-03
2.76000000e+00	-2.28442347e-03
2.77000000e+00	-2.79593571e-03
2.78000000e+00	-3.18457164e-03
2.79000000e+00	-3.39787637e-03
2.80000000e+00	-3.39288267e-03
2.81000000e+00	-3.14070593e-03
2.82000000e+00	-2.63020833e-03
2.83000000e+00	-1.87036445e-03
2.84000000e+00	-8.91055834e-04
2.85000000e+00	2.57856046e-04
2.86000000e+00	1.50918859e-03
2.87000000e+00	2.78269175e-03
2.88000000e+00	3.99061858e-03
2.89000000e+00	5.04421073e-03
2.90000000e+00	5.86060249e-03
2.91000000e+00	6.36959051e-03
2.92000000e+00	6.51970406e-03
2.93000000e+00	6.28304601e-03
2.94000000e+00	5.65845569e-03
2.95000000e+00	4.67266715e-03
2.96000000e+00	3.37929054e-03
2.97000000e+00	1.85561931e-03
2.98000000e+00	1.97447328e-04
2.99000000e+00	-1.48774761e-03
3.00000000e+00	-3.08874779e-03
3.01000000e+00	-4.49904951e-03
3.02000000e+00	-5.62514494e-03
3.03000000e+00	-6.39394138e-03
3.04000000e+00	-6.75867693e-03
3.05000000e+00	-6.70279710e-03
3.06000000e+00	-6.24141223e-03
3.07000000e+00	-5.42014878e-03
3.08000000e+00	-4.31142407e-03
3.09000000e+00	-3.00839611e-03
3.10000000e+00	-1.61704906e-03
3.11000000e+00	-2.47052000e-04
3.12000000e+00	9.97842182e-04
3.13000000e+00	2.02902335e-03
3.14000000e+00	2.78104373e-03
3.15000000e+00	3.21767305e-03
3.16000000e+00	3.33537567e-03
3.17000000e+00	3.16380080e-03
3.18000000e+00	2.76312610e-03
3.19000000e+00	2.21837033e-03
3.20000000e+00	1.63106914e-03
3.21000000e+00	1.10896514e-03
3.22000000e+00	7.54576695e-04
3.23000000e+00	6.53657687e-04
3.24000000e+00	8.64626932e-04
3.25000000e+00	1.41002112e-03
3.26000000e+00	2.27090559e-03
3.27000000e+00	3.38496879e-03
3.28000000e+00	4.64874092e-03
3.29000000e+00	5.92403659e-03
3.30000000e+00	7.04834945e-03
3.31000000e+00	7.84855608e-03
3.32000000e+00	8.15694652e-03
3.33000000e+00	7.82832241e-03
3.34000000e+00	6.75671700e-03
3.35000000e+00	4.89021653e-03
3.36000000e+00	2.24241230e-03
3.37000000e+00	-1.10080862e-03
3.38000000e+00	-4.98012577e-03
3.39000000e+00	-9.16788810e-03
3.40000000e+00	-1.33795625e-02
3.41000000e+00	-1.72911098e-02
3.42000000e+00	-2.05613439e-02
3.43000000e+00	-2.28578469e-02
3.44000000e+00	-2.38846121e-02
3.45000000e+00	-2.34093097e-02
3.46000000e+00	-2.12879442e-02
3.47000000e+00	-1.74847180e-02
3.48000000e+00	-1.20851421e-02
3.49000000e+00	-5.30083006e-03
3.50000000e+00	2.53503966e-03
3.51000000e+00	1.09819457e-02
3.52000000e+00	1.95155479e-02
3.53000000e+00	2.75593817e-02
3.54000000e+00	3.45228832e-02
3.55000000e+00	3.98432937e-02
3.56000000e+00	4.30285420e-02
3.57000000e+00	4.36979390e-02
3.58000000e+00	4.16174935e-02
3.59000000e+00	3.67268702e-02
3.60000000e+00	2.91554626e-02
3.61000000e+00	1.92257281e-02
3.62000000e+00	7.44277739e-03
3.63000000e+00	-5.52981743e-03
3.64000000e+00	-1.89070085e-02
3.65000000e+00	-3.18300615e-02
3.66000000e+00	-4.34222562e-02
3.67000000e+00	-5.28488724e-02
3.68000000e+00	-5.93773422e-02
3.69000000e+00	-6.24332335e-02
3.70000000e+00	-6.16478323e-02
3.71000000e+00	-5.68935067e-02
3.72000000e+00	-4.83037552e-02
3.73000000e+00	-3.62758191e-02
3.74000000e+00	-2.14549149e-02
3.75000000e+00	-4.70043331e-03
3.76000000e+00	1.29642281e-02
3.77000000e+00	3.04152856e-02
3.78000000e+00	4.65016476e-02
3.79000000e+00	6.01226256e-02
3.80000000e+00	7.03049459e-02
3.81000000e+00	7.62735920e-02
3.82000000e+00	7.75112640e-02
3.83000000e+00	7.38018840e-02
3.84000000e+00	6.52545728e-02
3.85000000e+00	5.23058028e-02
3.86000000e+00	3.56989259e-02
3.87000000e+00	1.64418623e-02
3.88000000e+00	-4.25468787e-03
3.89000000e+00	-2.50546947e-02
3.90000000e+00	-4.45848826e-02
3.91000000e+00	-6.15275386e-02
3.92000000e+00	-7.47116530e-02
3.93000000e+00	-8.31959687e-02
3.94000000e+00	-8.63379428e-02
3.95000000e+00	-8.38434898e-02
3.96000000e+00	-7.57936280e-02
3.97000000e+00	-6.26457053e-02
3.98000000e+00	-4.52086331e-02
3.99000000e+00	-2.45933811e-02
4.00000000e+00	-2.14175780e-03
4.01000000e+00	2.06619164e-02
4.02000000e+00	4.22903513e-02
4.03000000e+00	6.12772688e-02
4.04000000e+00	7.63186334e-02
4.05000000e+00	8.63640277e-02
4.06000000e+00	9.06916673e-02
4.07000000e+00	8.89616102e-02
4.08000000e+00	8.12431850e-02
4.09000000e+00	6.80144211e-02
4.10000000e+00	5.01332125e-02
4.11000000e+00	2.87819205e-02
4.12000000e+00	5.38901068e-03
4.13000000e+00	-1.84670400e-02
4.14000000e+00	-4.11650358e-02
4.15000000e+00	-6.11521822e-02
4.16000000e+00	-7.70513330e-02
4.17000000e+00	-8.77568739e-02
4.18000000e+00	-9.25124949e-02
4.19000000e+00	-9.09653215e-02
4.20000000e+00	-8.31924933e-02
4.21000000e+00	-6.96981823e-02
4.22000000e+00	-5.13810915e-02
4.23000000e+00	-2.94745407e-02
4.24000000e+00	-5.46316370e-03
4.25000000e+00	1.90181077e-02
4.26000000e+00	4.22958423e-02
4.27000000e+00	6.27729839e-02
4.28000000e+00	7.90388558e-02
4.29000000e+00	8.99666659e-02
4.30000000e+00	9.47917308e-02
4.31000000e+00	9.31649645e-02
4.32000000e+00	8.51778812e-02
4.33000000e+00	7.13573338e-02
4.34000000e+00	5.26303052e-02
4.35000000e+00	3.02611438e-02
4.36000000e+00	5.76554464e-03
4.37000000e+00	-1.91928131e-02
4.38000000e+00	-4.29158631e-02
4.39000000e+00	-6.37871673e-02
4.40000000e+00	-8.03823737e-02
4.41000000e+00	-9.15665300e-02
4.42000000e+00	-9.65715790e-02
4.43000000e+00	-9.50487405e-02
4.44000000e+00	-8.70922173e-02
4.45000000e+00	-7.32326444e-02
4.46000000e+00	-5.44007822e-02
4.47000000e+00	-3.18639946e-02
4.48000000e+00	-7.13991501e-03
4.49000000e+00	1.81067494e-02
4.50000000e+00	4.21771885e-02
4.51000000e+00	6.34535063e-02
4.52000000e+00	8.05079447e-02
4.53000000e+00	9.21989039e-02
4.54000000e+00	9.77472819e-02
4.55000000e+00	9.67880281e-02
4.56000000e+00	8.93935211e-02
4.57000000e+00	7.60673133e-02
4.58000000e+00	5.77088108e-02
4.59000000e+00	3.55514266e-02
4.60000000e+00	1.10785294e-02
4.61000000e+00	-1.40770083e-02
4.62000000e+00	-3.82427895e-02
4.63000000e+00	-5.98189270e-02
4.64000000e+00	-7.73845737e-02
4.65000000e+00	-8.97918186e-02
4.66000000e+00	-9.62407257e-02
4.67000000e+00	-9.63306123e-02
4.68000000e+00	-9.00843053e-02
4.69000000e+00	-7.79439592e-02
4.70000000e+00	-6.07389441e-02
4.71000000e+00	-3.96281824e-02
4.72000000e+00	-1.60210072e-02
4.73000000e+00	8.51798768e-03
4.74000000e+00	3.23736131e-02
4.75000000e+00	5.39872060e-02
4.76000000e+00	7.19590534e-02
4.77000000e+00	8.51393564e-02
4.78000000e+00	9.27018092e-02
4.79000000e+00	9.41950919e-02
4.80000000e+00	8.95691016e-02
4.81000000e+00	7.91744584e-02
4.82000000e+00	6.37356201e-02
4.83000000e+00	4.42996828e-02
4.84000000e+00	2.21645309e-02
4.85000000e+00	-1.20867908e-03
4.86000000e+00	-2.42927465e-02
4.87000000e+00	-4.55948479e-02
4.88000000e+00	-6.37535122e-02
4.89000000e+00	-7.76258267e-02
4.90000000e+00	-8.63592844e-02
4.91000000e+00	-8.94437723e-02
4.92000000e+00	-8.67405691e-02
4.93000000e+00	-7.84867779e-02
4.94000000e+00	-6.52752492e-02
4.95000000e+00	-4.80116584e-02
4.96000000e+00	-2.78518657e-02
4.97000000e+00	-6.12392735e-03
4.98000000e+00	1.57599407e-02
4.99000000e+00	3.63955779e-02
5.00000000e+00	5.44772270e-02
5.01000000e+00	6.88801907e-02
5.02000000e+00	7.87305705e-02
5.03000000e+00	8.34577880e-02
5.04000000e+00	8.28267785e-02
5.05000000e+00	7.69481146e-02
5.06000000e+00	6.62657777e-02
5.07000000e+00	5.15237400e-02
5.08000000e+00	3.37138655e-02
5.09000000e+00	1.40087973e-02
5.10000000e+00	-6.31560584e-03
5.11000000e+00	-2.59631325e-02
5.12000000e+00	-4.36999878e-02
5.13000000e+00	-5.84321830e-02
5.14000000e+00	-6.92727033e-02
5.15000000e+00	-7.55943628e-02
5.16000000e+00	-7.70652415e-02
5.17000000e+00	-7.36647779e-02
5.18000000e+00	-6.56798534e-02
5.19000000e+00	-5.36814961e-02
5.20000000e+00	-3.84840445e-02
5.21000000e+00	-2.10896920e-02
5.22000000e+00	-2.62219490e-03
5.23000000e+00	1.57458605e-02
5.24000000e+00	3.28675217e-02
5.25000000e+00	4.76929433e-02
5.26000000e+00	5.93334318e-02
5.27000000e+00	6.71141873e-02
5.28000000e+00	7.06126564e-02
5.29000000e+00	6.96803819e-02
5.30000000e+00	6.44473100e-02
5.31000000e+00	5.53086416e-02
5.32000000e+00	4.28954000e-02
5.33000000e+00	2.80308811e-02
5.34000000e+00	1.16759881e-02
5.35000000e+00	-5.13292343e-03
5.36000000e+00	-2.13496706e-02
5.37000000e+00	-3.59831956e-02
5.38000000e+00	-4.81578307e-02
5.39000000e+00	-5.71652398e-02
5.40000000e+00	-6.25049964e-02
5.41000000e+00	-6.39115252e-02
5.42000000e+00	-6.13660283e-02
5.43000000e+00	-5.50929735e-02
5.44000000e+00	-4.55416817e-02
5.45000000e+00	-3.33544587e-02
5.46000000e+00	-1.93235097e-02
5.47000000e+00	-4.33951756e-03
5.48000000e+00	1.06647888e-02
5.49000000e+00	2.47725126e-02
5.50000000e+00	3.71383425e-02
5.51000000e+00	4.70388161e-02
5.52000000e+00	5.39141395e-02
5.53000000e+00	5.73991875e-02
5.54000000e+00	5.73420204e-02
5.55000000e+00	5.38090515e-02
5.56000000e+00	4.70768278e-02
5.57000000e+00	3.76112024e-02
5.58000000e+00	2.60354259e-02
5.59000000e+00	1.30893202e-02
5.60000000e+00	-4.17804835e-04
5.61000000e+00	-1.36575131e-02
5.62000000e+00	-2.58327673e-02
5.63000000e+00	-3.62255607e-02
5.64000000e+00	-4.42388387e-02
5.65000000e+00	-4.94302948e-02
5.66000000e+00	-5.15361710e-02
5.67000000e+00	-5.04838290e-02
5.68000000e+00	-4.63925619e-02
5.69000000e+00	-3.95628324e-02
5.70000000e+00	-3.04548162e-02
5.71000000e+00	-1.96577487e-02
5.72000000e+00	-7.85209864e-03
5.73000000e+00	4.23302612e-03
5.74000000e+00	1.58645919e-02
5.75000000e+00	2.63497555e-02
5.76000000e+00	3.50767532e-02
5.77000000e+00	4.15501795e-02
5.78000000e+00	4.54186513e-02
5.79000000e+00	4.64933498e-02
5.80000000e+00	4.47565004e-02
5.81000000e+00	4.03594712e-02
5.82000000e+00	3.36107922e-02
5.83000000e+00	2.49549919e-02
5.84000000e+00	1.49436762e-02
5.85000000e+00	4.20070924e-03
5.86000000e+00	-6.61632750e-03
5.87000000e+00	-1.68560400e-02
5.88000000e+00	-2.59120929e-02
5.89000000e+00	-3.32587536e-02
5.90000000e+00	-3.84810502e-02
5.91000000e+00	-4.12978403e-02
5.92000000e+00	-4.15765346e-02
5.93000000e+00	-3.93387339e-02
5.94000000e+00	-3.47565872e-02
5.95000000e+00	-2.81402334e-02
5.96000000e+00	-1.99172053e-02
5.97000000e+00	-1.06051447e-02
5.98000000e+00	-7.79543521e-04
5.99000000e+00	8.96149719e-03
6.00000000e+00	1.80333563e-02
6.01000000e+00	2.58996732e-02
6.02000000e+00	3.21037724e-02
6.03000000e+00	3.62949089e-02
6.04000000e+00	3.82478458e-02
6.05000000e+00	3.78746850e-02
6.06000000e+00	3.52283489e-02
6.07000000e+00	3.04976098e-02
6.08000000e+00	2.39940691e-02
6.09000000e+00	1.61319568e-02
6.10000000e+00	7.40204171e-03
6.11000000e+00	-1.65872468e-03
6.12000000e+00	-1.04999723e-02
6.13000000e+00	-1.85911032e-02
6.14000000e+00	-2.54529221e-02
6.15000000e+00	-3.06858362e-02
6.16000000e+00	-3.39929745e-02
6.17000000e+00	-3.51968960e-02
6.18000000e+00	-3.42489554e-02
6.19000000e+00	-3.12308360e-02
6.20000000e+00	-2.63482372e-02
6.21000000e+00	-1.99171711e-02
6.22000000e+00	-1.23437599e-02
6.23000000e+00	-4.09881042e-03
6.24000000e+00	4.31125941e-03
6.25000000e+00	1.23753586e-02
6.26000000e+00	1.96086469e-02
6.27000000e+00	2.55815818e-02
6.28000000e+00	2.99453517e-02
6.29000000e+00	3.24521949e-02
6.30000000e+00	3.29694175e-02
6.31000000e+00	3.14863204e-02
6.32000000e+00	2.81136730e-02
6.33000000e+00	2.30758310e-02
6.34000000e+00	1.66960363e-02
6.35000000e+00	9.37584678e-03
6.36000000e+00	1.56999582e-03
6.37000000e+00	-6.24175600e-03
6.38000000e+00	-1.35840389e-02
6.39000000e+00	-2.00147619e-02
6.40000000e+00	-2.51517157e-02
6.41000000e+00	-2.86952893e-02
6.42000000e+00	-3.04459459e-02
6.43000000e+00	-3.03154373e-02
6.44000000e+00	-2.83311234e-02
6.45000000e+00	-2.46331916e-02
6.46000000e+00	-1.94650076e-02
6.47000000e+00	-1.31572456e-02
6.48000000e+00	-6.10682578e-03
6.49000000e+00	1.24800702e-03
6.50000000e+00	8.45490000e-03
6.51000000e+00	1.50752149e-02
6.52000000e+00	2.07107431e-02
6.53000000e+00	2.50276833e-02
6.54000000e+00	2.77764335e-02
6.55000000e+00	2.88060206e-02
6.56000000e+00	2.80723308e-02
6.57000000e+00	2.56396951e-02
6.58000000e+00	2.16757965e-02
6.59000000e+00	1.64402791e-02
6.60000000e+00	1.02678242e-02
6.61000000e+00	3.54679251e-03
6.62000000e+00	-3.30520568e-03
6.63000000e+00	-9.86727415e-03
6.64000000e+00	-1.57411108e-02
6.65000000e+00	-2.05752094e-02
6.66000000e+00	-2.40859093e-02
6.67000000e+00	-2.60740283e-02
6.68000000e+00	-2.64361056e-02
6.69000000e+00	-2.51696201e-02
6.70000000e+00	-2.23719349e-02
6.71000000e+00	-1.82331058e-02
6.72000000e+00	-1.30230732e-02
6.73000000e+00	-7.07409445e-03
6.74000000e+00	-7.59559954e-04
6.75000000e+00	5.52945412e-03
6.76000000e+00	1.14084225e-02
6.77000000e+00	1.65228915e-02
6.78000000e+00	2.05698429e-02
6.79000000e+00	2.33156126e-02
6.80000000e+00	2.46093065e-02
6.81000000e+00	2.43909469e-02
6.82000000e+00	2.26939219e-02
6.83000000e+00	1.96416653e-02
6.84000000e+00	1.54388521e-02
6.85000000e+00	1.03577317e-02
6.86000000e+00	4.72050734e-03
6.87000000e+00	-1.12109581e-03
6.88000000e+00	-6.80777728e-03
6.89000000e+00	-1.19947517e-02
6.90000000e+00	-1.63726245e-02
6.91000000e+00	-1.96857907e-02
6.92000000e+00	-2.17472649e-02
6.93000000e+00	-2.24490904e-02
6.94000000e+00	-2.17677574e-02
6.95000000e+00	-1.97643770e-02
6.96000000e+00	-1.65796847e-02
6.97000000e+00	-1.24242597e-02
6.98000000e+00	-7.56463763e-03
6.99000000e+00	-2.30622780e-03
7.00000000e+00	3.02586657e-03
7.01000000e+00	8.10692344e-03
7.02000000e+00	1.26323328e-02
7.03000000e+00	1.63357879e-02
7.04000000e+00	1.90048549e-02
7.05000000e+00	2.04930189e-02
7.06000000e+00	2.07275330e-02
7.07000000e+00	1.97126658e-02
7.08000000e+00	1.75282278e-02
7.09000000e+00	1.43235469e-02
7.10000000e+00	1.03073360e-02
7.11000000e+00	5.73413597e-03
7.12000000e+00	8.88213305e-04
7.13000000e+00	-3.93407101e-03
7.14000000e+00	-8.44233067e-03
7.15000000e+00	-1.23695635e-02
7.16000000e+00	-1.54878635e-02
7.17000000e+00	-1.76215179e-02
7.18000000e+00	-1.86567482e-02
7.19000000e+00	-1.85475646e-02
7.20000000e+00	-1.73174526e-02
7.21000000e+00	-1.50568601e-02
7.22000000e+00	-1.19167086e-02
7.23000000e+00	-8.09838647e-03
7.24000000e+00	-3.84088272e-03
7.25000000e+00	5.94118983e-04
7.26000000e+00	4.93826109e-03
7.27000000e+00	8.93267112e-03
7.28000000e+00	1.23432920e-02
7.29000000e+00	1.49744834e-02
7.30000000e+00	1.66801124e-02
7.31000000e+00	1.73715141e-02
7.32000000e+00	1.70219013e-02
7.33000000e+00	1.56670189e-02
7.34000000e+00	1.34020650e-02
7.35000000e+00	1.03751244e-02
7.36000000e+00	6.77755783e-03
7.37000000e+00	2.83196909e-03
7.38000000e+00	-1.22150029e-03
7.39000000e+00	-5.13970863e-03
7.40000000e+00	-8.69101033e-03
7.41000000e+00	-1.16688531e-02
7.42000000e+00	-1.39036853e-02
7.43000000e+00	-1.52724947e-02
7.44000000e+00	-1.57054510e-02
7.45000000e+00	-1.51893017e-02
7.46000000e+00	-1.37673710e-02
7.47000000e+00	-1.15362081e-02
7.48000000e+00	-8.63913479e-03
7.49000000e+00	-5.25711509e-03
7.50000000e+00	-1.59752458e-03
7.51000000e+00	2.11848923e-03
7.52000000e+00	5.66929059e-03
7.53000000e+00	8.84589131e-03
7.54000000e+00	1.14641665e-02
7.55000000e+00	1.33754423e-02
7.56000000e+00	1.44748535e-02
7.57000000e+00	1.47070061e-02
7.58000000e+00	1.40686474e-02
7.59000000e+00	1.26082213e-02
7.60000000e+00	1.04223756e-02
7.61000000e+00	7.64966240e-03
7.62000000e+00	4.46183690e-03
7.63000000e+00	1.05329542e-03
7.64000000e+00	-2.37070352e-03
7.65000000e+00	-5.60632702e-03
7.66000000e+00	-8.46323436e-03
7.67000000e+00	-1.07757131e-02
7.68000000e+00	-1.24122378e-02
7.69000000e+00	-1.32829039e-02
7.70000000e+00	-1.33443195e-02
7.71000000e+00	-1.26016928e-02
7.72000000e+00	-1.11080177e-02
7.73000000e+00	-8.96043634e-03
7.74000000e+00	-6.29401808e-03
7.75000000e+00	-3.27334884e-03
7.76000000e+00	-8.24476061e-05
7.77000000e+00	3.08637704e-03
7.78000000e+00	6.04406076e-03
7.79000000e+00	8.61601991e-03
7.80000000e+00	1.06524262e-02
7.81000000e+00	1.20369169e-02
7.82000000e+00	1.26932352e-02
7.83000000e+00	1.25894224e-02
7.84000000e+00	1.17393301e-02
7.85000000e+00	1.02013845e-02
7.86000000e+00	8.07469498e-03
7.87000000e+00	5.49276056e-03
7.88000000e+00	2.61516715e-03
7.89000000e+00	-3.82213147e-04
7.90000000e+00	-3.31792286e-03
7.91000000e+00	-6.01587243e-03
7.92000000e+00	-8.31588657e-03
7.93000000e+00	-1.00832128e-02
7.94000000e+00	-1.12164273e-02
7.95000000e+00	-1.16532727e-02
7.96000000e+00	-1.13740894e-02
7.97000000e+00	-1.04026499e-02
7.98000000e+00	-8.80436229e-03
7.99000000e+00	-6.68196873e-03
8.00000000e+00	-4.16901655e-03
8.01000000e+00	-1.42151139e-03
8.02000000e+00	1.39172885e-03
8.03000000e+00	4.09942498e-03
8.04000000e+00	6.53825882e-03
8.05000000e+00	8.56273186e-03
8.06000000e+00	1.00538640e-02
8.07000000e+00	1.09262101e-02
8.08000000e+00	1.11327772e-02
8.09000000e+00	1.06675577e-02
8.10000000e+00	9.56554019e-03
8.11000000e+00	7.90021436e-03
8.12000000e+00	5.77874306e-03
8.13000000e+00	3.33511270e-03
8.14000000e+00	7.21698359e-04
8.15000000e+00	-1.90022684e-03
8.16000000e+00	-4.37044697e-03
8.17000000e+00	-6.53960740e-03
8.18000000e+00	-8.27826603e-03
8.19000000e+00	-9.48464059e-03
8.20000000e+00	-1.00905858e-02
8.21000000e+00	-1.00654472e-02
8.22000000e+00	-9.41757221e-03
8.23000000e+00	-8.19340635e-03
8.24000000e+00	-6.47425176e-03
8.25000000e+00	-4.37091011e-03
8.26000000e+00	-2.01656055e-03
8.27000000e+00	4.41670037e-04
8.28000000e+00	2.85191057e-03
8.29000000e+00	5.06694596e-03
8.30000000e+00	6.95323036e-03
8.31000000e+00	8.39895937e-03
8.32000000e+00	9.32071147e-03
8.33000000e+00	9.66826251e-03
8.34000000e+00	9.42729488e-03
8.35000000e+00	8.61985696e-03
8.36000000e+00	7.30256960e-03
8.37000000e+00	5.56271671e-03
8.38000000e+00	3.51248689e-03
8.39000000e+00	1.28174522e-03
8.40000000e+00	-9.90199216e-04
8.41000000e+00	-3.16330698e-03
8.42000000e+00	-5.10545703e-03
8.43000000e+00	-6.70049484e-03
8.44000000e+00	-7.85518856e-03
8.45000000e+00	-8.50467596e-03
8.46000000e+00	-8.61608409e-03
8.47000000e+00	-8.19012165e-03
8.48000000e+00	-7.26057251e-03
8.49000000e+00	-5.89175054e-03
8.50000000e+00	-4.17410159e-03
8.51000000e+00	-2.21825134e-03
8.52000000e+00	-1.47889677e-04
8.53000000e+00	1.90805053e-03
8.54000000e+00	3.82342555e-03
8.55000000e+00	5.48262302e-03
8.56000000e+00	6.78753890e-03
8.57000000e+00	7.66336848e-03
8.58000000e+00	8.06287055e-03
8.59000000e+00	7.96886389e-03
8.60000000e+00	7.39482845e-03
8.61000000e+00	6.38360318e-03
8.62000000e+00	5.00429061e-03
8.63000000e+00	3.34758750e-03
8.64000000e+00	1.51985499e-03
8.65000000e+00	-3.63685174e-04
8.66000000e+00	-2.18619410e-03
8.67000000e+00	-3.83644441e-03
8.68000000e+00	-5.21558782e-03
8.69000000e+00	-6.24305143e-03
8.70000000e+00	-6.86121279e-03
8.71000000e+00	-7.03858538e-03
8.72000000e+00	-6.77134211e-03
8.73000000e+00	-6.08311038e-03
8.74000000e+00	-5.02307934e-03
8.75000000e+00	-3.66256380e-03
8.76000000e+00	-2.09026153e-03
8.77000000e+00	-4.06517229e-04
8.78000000e+00	1.28303781e-03
8.79000000e+00	2.87406918e-03
8.80000000e+00	4.26993790e-03
8.81000000e+00	5.38752432e-03
8.82000000e+00	6.16212933e-03
8.83000000e+00	6.55116747e-03
8.84000000e+00	6.53644514e-03
8.85000000e+00	6.12490726e-03
8.86000000e+00	5.34783136e-03
8.87000000e+00	4.25854299e-03
8.88000000e+00	2.92881577e-03
8.89000000e+00	1.44419641e-03
8.90000000e+00	-1.01443015e-04
8.91000000e+00	-1.61178137e-03
8.92000000e+00	-2.99398877e-03
8.93000000e+00	-4.16436793e-03
8.94000000e+00	-5.05335785e-03
8.95000000e+00	-5.60960485e-03
8.96000000e+00	-5.80286707e-03
8.97000000e+00	-5.62559274e-03
8.98000000e+00	-5.09309497e-03
8.99000000e+00	-4.24233192e-03
9.00000000e+00	-3.12938499e-03
9.01000000e+00	-1.82580505e-03
9.02000000e+00	-4.14062430e-04
9.03000000e+00	1.01761274e-03
9.04000000e+00	2.38068053e-03
9.05000000e+00	3.59169873e-03
9.06000000e+00	4.57736187e-03
9.07000000e+00	5.27887185e-03
9.08000000e+00	5.65538372e-03
9.09000000e+00	5.68632869e-03
9.10000000e+00	5.37248571e-03
9.11000000e+00	4.73574945e-03
9.12000000e+00	3.81762076e-03
9.13000000e+00	2.67652236e-03
9.14000000e+00	1.38411136e-03
9.15000000e+00	2.08190664e-05
9.16000000e+00	-1.32910728e-03
9.17000000e+00	-2.58275858e-03
9.18000000e+00	-3.66360199e-03
9.19000000e+00	-4.50610043e-03
9.20000000e+00	-5.05963781e-03
9.21000000e+00	-5.29151777e-03
9.22000000e+00	-5.18886016e-03
9.23000000e+00	-4.75928690e-03
9.24000000e+00	-4.03036161e-03
9.25000000e+00	-3.04782270e-03
9.26000000e+00	-1.87272155e-03
9.27000000e+00	-5.77643153e-04
9.28000000e+00	7.57759010e-04
9.29000000e+00	2.05164134e-03
9.30000000e+00	3.22496510e-03
9.31000000e+00	4.20630488e-03
9.32000000e+00	4.93617945e-03
9.33000000e+00	5.37064320e-03
9.34000000e+00	5.48392147e-03
9.35000000e+00	5.26993148e-03
9.36000000e+00	4.74259845e-03
9.37000000e+00	3.93494943e-03
9.38000000e+00	2.89704257e-03
9.39000000e+00	1.69285977e-03
9.40000000e+00	3.96354487e-04
9.41000000e+00	-9.13102119e-04
9.42000000e+00	-2.15559679e-03
9.43000000e+00	-3.25557174e-03
9.44000000e+00	-4.14644322e-03
9.45000000e+00	-4.77465751e-03
9.46000000e+00	-5.10293506e-03
9.47000000e+00	-5.11250440e-03
9.48000000e+00	-4.80418928e-03
9.49000000e+00	-4.19828420e-03
9.50000000e+00	-3.33322832e-03
9.51000000e+00	-2.26316259e-03
9.52000000e+00	-1.05452429e-03
9.53000000e+00	2.18106949e-04
9.54000000e+00	1.47665119e-03
9.55000000e+00	2.64436764e-03
9.56000000e+00	3.65058914e-03
9.57000000e+00	4.43505641e-03
9.58000000e+00	4.95158266e-03
9.59000000e+00	5.17082188e-03
9.60000000e+00	5.08197155e-03
9.61000000e+00	4.69330776e-03
9.62000000e+00	4.03152532e-03
9.63000000e+00	3.13993086e-03
9.64000000e+00	2.07560935e-03
9.65000000e+00	9.05749076e-04
9.66000000e+00	-2.96637458e-04
9.67000000e+00	-1.45732214e-03
9.68000000e+00	-2.50550548e-03
9.69000000e+00	-3.37820215e-03
9.70000000e+00	-4.02409202e-03
9.71000000e+00	-4.40659702e-03
9.72000000e+00	-4.50599555e-03
9.73000000e+00	-4.32044916e-03
9.74000000e+00	-3.86588731e-03
9.75000000e+00	-3.17476939e-03
9.76000000e+00	-2.29381546e-03
9.77000000e+00	-1.28086235e-03
9.78000000e+00	-2.01056523e-04
9.79000000e+00	8.77364569e-04
9.80000000e+00	1.88742719e-03
9.81000000e+00	2.76763120e-03
9.82000000e+00	3.46574702e-03
9.83000000e+00	3.94196191e-03
9.84000000e+00	4.17118287e-03
9.85000000e+00	4.14436113e-03
9.86000000e+00	3.86876821e-03
9.87000000e+00	3.36722291e-03
9.88000000e+00	2.67633670e-03
9.89000000e+00	1.84390740e-03
9.90000000e+00	9.25644867e-04
9.91000000e+00	-1.85478991e-05
9.92000000e+00	-9.28489074e-04
9.93000000e+00	-1.74757085e-03
9.94000000e+00	-2.42630229e-03
9.95000000e+00	-2.92531876e-03
9.96000000e+00	-3.21767356e-03
9.97000000e+00	-3.29027791e-03
9.98000000e+00	-3.14441399e-03
9.99000000e+00	-2.79530757e-03
1.00000000e+01	-2.27080902e-03
1.00100000e+01	-1.60928832e-03
1.00200000e+01	-8.56899284e-04
1.00300000e+01	-6.44057190e-05
1.00400000e+01	7.16213309e-04
1.00500000e+01	1.43515255e-03
1.00600000e+01	2.04794315e-03
1.00700000e+01	2.51818814e-03
1.00800000e+01	2.81970300e-03
1.00900000e+01	2.93793694e-03
1.01000000e+01	2.87060055e-03
1.01100000e+01	2.62747962e-03
1.01200000e+01	2.22946883e-03
1.01300000e+01	1.70690920e-03
1.01400000e+01	1.09735665e-03
1.01500000e+01	4.42942887e-04
1.01600000e+01	-2.12487904e-04
1.01700000e+01	-8.26273557e-04
1.01800000e+01	-1.35966986e-03
1.01900000e+01	-1.78025408e-03
1.02000000e+01	-2.06384902e-03
1.02100000e+01	-2.19585611e-03
1.02200000e+01	-2.17192800e-03
1.02300000e+01	-1.99795647e-03
1.02400000e+01	-1.68939675e-03
1.02500000e+01	-1.26999201e-03
1.02600000e+01	-7.69999113e-04
1.02700000e+01	-2.24045767e-04
1.02800000e+01	3.31230667e-04
1.02900000e+01	8.59603172e-04
1.03000000e+01	1.32757561e-03
1.03100000e+01	1.70645713e-03
1.03200000e+01	1.97406453e-03
1.03300000e+01	2.11595496e-03
1.03400000e+01	2.12612481e-03
1.03500000e+01	2.00714750e-03
1.03600000e+01	1.76975955e-03
1.03700000e+01	1.43193990e-03
1.03800000e+01	1.01755786e-03
1.03900000e+01	5.54690572e-04
1.04000000e+01	7.37278090e-05
1.04100000e+01	-3.94608370e-04
1.04200000e+01	-8.21201090e-04
1.04300000e+01	-1.18031263e-03
1.04400000e+01	-1.45108916e-03
1.04500000e+01	-1.61871155e-03
1.04600000e+01	-1.67513305e-03
1.04700000e+01	-1.61937293e-03
1.04800000e+01	-1.45736407e-03
1.04900000e+01	-1.20138050e-03
1.05000000e+01	-8.69095779e-04
1.05100000e+01	-4.82343970e-04
1.05200000e+01	-6.56703346e-05
1.05300000e+01	3.55231965e-04
1.05400000e+01	7.55099915e-04
1.05500000e+01	1.11059760e-03
1.05600000e+01	1.40164528e-03
1.05700000e+01	1.61250783e-03
1.05800000e+01	1.73258726e-03
1.05900000e+01	1.75688453e-03
1.06000000e+01	1.68611664e-03
1.06100000e+01	1.52649639e-03
1.06200000e+01	1.28920137e-03
1.06300000e+01	9.89575679e-04
1.06400000e+01	6.46121558e-04
1.06500000e+01	2.79347038e-04
1.06600000e+01	-8.94586701e-05
1.06700000e+01	-4.39450002e-04
1.06800000e+01	-7.51381273e-04
1.06900000e+01	-1.00863268e-03
1.07000000e+01	-1.19805457e-03
1.07100000e+01	-1.31059092e-03
1.07200000e+01	-1.34165686e-03
1.07300000e+01	-1.29125951e-03
1.07400000e+01	-1.16386579e-03
1.07500000e+01	-9.68034022e-04
1.07600000e+01	-7.15837923e-04
1.07700000e+01	-4.22121179e-04
1.07800000e+01	-1.03627914e-04
1.07900000e+01	2.21941141e-04
1.08000000e+01	5.36895217e-04
1.08100000e+01	8.24492135e-04
1.08200000e+01	1.06980163e-03
1.08300000e+01	1.26045151e-03
1.08400000e+01	1.38722207e-03
1.08500000e+01	1.44446271e-03
1.08600000e+01	1.43031449e-03
1.08700000e+01	1.34673203e-03
1.08800000e+01	1.19930840e-03
1.08900000e+01	9.96916089e-04
1.09000000e+01	7.51185762e-04
1.09100000e+01	4.75852097e-04
1.09200000e+01	1.86001877e-04
1.09300000e+01	-1.02736214e-04
1.09400000e+01	-3.75018339e-04
1.09500000e+01	-6.16586700e-04
1.09600000e+01	-8.15004751e-04
1.09700000e+01	-9.60289578e-04
1.09800000e+01	-1.04540996e-03
1.09900000e+01	-1.06662548e-03
1.10000000e+01	-1.02365015e-03
1.10100000e+01	-9.19632961e-04
1.10200000e+01	-7.60957150e-04
1.10300000e+01	-5.56869277e-04
1.10400000e+01	-3.18958083e-04
1.10500000e+01	-6.05110317e-05
1.10600000e+01	2.04217081e-04
1.10700000e+01	4.60784192e-04
1.10800000e+01	6.95347716e-04
1.10900000e+01	8.95415349e-04
1.11000000e+01	1.05051905e-03
1.11100000e+01	1.15277528e-03
1.11200000e+01	1.19730045e-03
1.11300000e+01	1.18245868e-03
1.11400000e+01	1.10992771e-03
1.11500000e+01	9.84579181e-04
1.11600000e+01	8.14179966e-04
1.11700000e+01	6.08931154e-04
1.11800000e+01	3.80870867e-04
1.11900000e+01	1.43174948e-04
1.12000000e+01	-9.06043785e-05
1.12100000e+01	-3.07317940e-04
1.12200000e+01	-4.94971955e-04
1.12300000e+01	-6.43409470e-04
1.12400000e+01	-7.44881031e-04
1.12500000e+01	-7.94471160e-04
1.12600000e+01	-7.90355586e-04
1.12700000e+01	-7.33874236e-04
1.12800000e+01	-6.29415947e-04
1.12900000e+01	-4.84122206e-04
1.13000000e+01	-3.07428162e-04
1.13100000e+01	-1.10469090e-04
1.13200000e+01	9.46112803e-05
1.13300000e+01	2.95408069e-04
1.13400000e+01	4.80012235e-04
1.13500000e+01	6.37730629e-04
1.13600000e+01	7.59724776e-04
1.13700000e+01	8.39529070e-04
1.13800000e+01	8.73416584e-04
1.13900000e+01	8.60590286e-04
1.14000000e+01	8.03188421e-04
1.14100000e+01	7.06104591e-04
1.14200000e+01	5.76634851e-04
1.14300000e+01	4.23975124e-04
1.14400000e+01	2.58601854e-04
1.14500000e+01	9.15762829e-05
1.14600000e+01	-6.61823541e-05
1.14700000e+01	-2.04607407e-04
1.14800000e+01	-3.15132947e-04
1.14900000e+01	-3.91237302e-04
1.15000000e+01	-4.28846729e-04
1.15100000e+01	-4.26573108e-04
1.15200000e+01	-3.85770523e-04
1.15300000e+01	-3.10407582e-04
1.15400000e+01	-2.06764542e-04
1.15500000e+01	-8.29760434e-05
1.15600000e+01	5.15494384e-05
1.15700000e+01	1.86793942e-04
1.15800000e+01	3.12833020e-04
1.15900000e+01	4.20529493e-04
1.16000000e+01	5.02170597e-04
1.16100000e+01	5.52004861e-04
1.16200000e+01	5.66641715e-04
1.16300000e+01	5.45286126e-04
1.16400000e+01	4.89791651e-04
1.16500000e+01	4.04527757e-04
1.16600000e+01	2.96069927e-04
1.16700000e+01	1.72733364e-04
1.16800000e+01	4.39819655e-05
1.16900000e+01	-8.02469531e-05
1.17000000e+01	-1.90255604e-04
1.17100000e+01	-2.77286882e-04
1.17200000e+01	-3.34164699e-04
1.17300000e+01	-3.55828334e-04
1.17400000e+01	-3.39722628e-04
1.17500000e+01	-2.86015512e-04
1.17600000e+01	-1.97626116e-04
1.17700000e+01	-8.00596449e-05
1.17800000e+01	5.89414302e-05
1.17900000e+01	2.09907524e-04
1.18000000e+01	3.62279759e-04
1.18100000e+01	5.05132631e-04
1.18200000e+01	6.27932479e-04
1.18300000e+01	7.21279769e-04
1.18400000e+01	7.77583852e-04
1.18500000e+01	7.91623026e-04
1.18600000e+01	7.60950151e-04
1.18700000e+01	6.86114294e-04
1.18800000e+01	5.70681188e-04
1.18900000e+01	4.21048879e-04
1.19000000e+01	2.46068833e-04
1.19100000e+01	5.64961024e-05
1.19200000e+01	-1.35696055e-04
1.19300000e+01	-3.18092277e-04
1.19400000e+01	-4.78650608e-04
1.19500000e+01	-6.06503086e-04
1.19600000e+01	-6.92687734e-04
1.19700000e+01	-7.30762531e-04
1.19800000e+01	-7.17259604e-04
1.19900000e+01	-6.51948311e-04
1.20000000e+01	-5.37888563e-04
1.20100000e+01	-3.81269608e-04
1.20200000e+01	-1.91043793e-04
1.20300000e+01	2.16215146e-05
1.20400000e+01	2.44038552e-04
1.20500000e+01	4.62795235e-04
1.20600000e+01	6.64600835e-04
1.20700000e+01	8.37126119e-04
1.20800000e+01	9.69783187e-04
1.20900000e+01	1.05439430e-03
1.21000000e+01	1.08570641e-03
1.21100000e+01	1.06171837e-03
1.21200000e+01	9.83800276e-04
1.21300000e+01	8.56598116e-04
1.21400000e+01	6.87731090e-04
1.21500000e+01	4.87302457e-04
1.21600000e+01	2.67256915e-04
1.21700000e+01	4.06272528e-05
1.21800000e+01	-1.79280115e-04
1.21900000e+01	-3.79707640e-04
1.22000000e+01	-5.49224183e-04
1.22100000e+01	-6.78408227e-04
1.22200000e+01	-7.60394279e-04
1.22300000e+01	-7.91249560e-04
1.22400000e+01	-7.70159772e-04
1.22500000e+01	-6.99415579e-04
1.22600000e+01	-5.84204698e-04
1.22700000e+01	-4.32227118e-04
1.22800000e+01	-2.53162204e-04
1.22900000e+01	-5.80255271e-05
1.23000000e+01	1.41540447e-04
1.23100000e+01	3.33994406e-04
1.23200000e+01	5.08595667e-04
1.23300000e+01	6.56030930e-04
1.23400000e+01	7.68930344e-04
1.23500000e+01	8.42243328e-04
1.23600000e+01	8.73454876e-04
1.23700000e+01	8.62634267e-04
1.23800000e+01	8.12319476e-04
1.23900000e+01	7.27251360e-04
1.24000000e+01	6.13981135e-04
1.24100000e+01	4.80382107e-04
1.24200000e+01	3.35101718e-04
1.24300000e+01	1.86992354e-04
1.24400000e+01	4.45590469e-05
1.24500000e+01	-8.45407457e-05
1.24600000e+01	-1.93915307e-04
1.24700000e+01	-2.78751856e-04
1.24800000e+01	-3.36010130e-04
1.24900000e+01	-3.64490634e-04
1.25000000e+01	-3.64780634e-04
1.25100000e+01	-3.39089156e-04
1.25200000e+01	-2.90989146e-04
1.25300000e+01	-2.25090206e-04
1.25400000e+01	-1.46668596e-04
1.25500000e+01	-6.12824192e-05
1.25600000e+01	2.56009842e-05
1.25700000e+01	1.08941106e-04
1.25800000e+01	1.84403810e-04
1.25900000e+01	2.48569789e-04
1.26000000e+01	2.99063518e-04
1.26100000e+01	3.34600599e-04
1.26200000e+01	3.54957413e-04
1.26300000e+01	3.60872217e-04
1.26400000e+01	3.53891063e-04
1.26500000e+01	3.36174697e-04
1.26600000e+01	3.10284046e-04
1.26700000e+01	2.78961800e-04
1.26800000e+01	2.44926221e-04
1.26900000e+01	2.10690780e-04
1.27000000e+01	1.78419870e-04
1.27100000e+01	1.49827005e-04
1.27200000e+01	1.26117939e-04
1.27300000e+01	1.07977339e-04
1.27400000e+01	9.55944128e-05
1.27500000e+01	8.87203336e-05
1.27600000e+01	8.67486623e-05
1.27700000e+01	8.88092805e-05
1.27800000e+01	9.38665643e-05
1.27900000e+01	1.00813561e-04
1.28000000e+01	1.08555586e-04
1.28100000e+01	1.16078736e-04
1.28200000e+01	1.22500992e-04
1.28300000e+01	1.27105774e-04
1.28400000e+01	1.29359562e-04
1.28500000e+01	1.28916605e-04
1.28600000e+01	1.25614445e-04
1.28700000e+01	1.19464144e-04
1.28800000e+01	1.10638661e-04
1.28900000e+01	9.94618503e-05
1.29000000e+01	8.63993247e-05
1.29100000e+01	7.20510077e-05
1.29200000e+01	5.71438605e-05
1.29300000e+01	4.25222102e-05
1.29400000e+01	2.91324654e-05
1.29500000e+01	1.79989180e-05
1.29600000e+01	1.01878444e-05
1.29700000e+01	6.75821741e-06
1.29800000e+01	8.69892346e-06
1.29900000e+01	1.68543057e-05
1.30000000e+01	3.18419006e-05
1.30100000e+01	5.39681790e-05
1.30200000e+01	8.31496865e-05
1.30300000e+01	1.18847989e-04
1.30400000e+01	1.60027075e-04
1.30500000e+01	2.05141224e-04
1.30600000e+01	2.52159822e-04
1.30700000e+01	2.98633175e-04
1.30800000e+01	3.41800262e-04
1.30900000e+01	3.78735762e-04
1.31000000e+01	4.06529889e-04
1.31100000e+01	4.22490919e-04
1.31200000e+01	4.24357154e-04
1.31300000e+01	4.10502744e-04
1.31400000e+01	3.80120600e-04
1.31500000e+01	3.33365746e-04
1.31600000e+01	2.71444017e-04
1.31700000e+01	1.96633937e-04
1.31800000e+01	1.12233841e-04
1.31900000e+01	2.24314806e-05
1.32000000e+01	-6.79007674e-05
1.32100000e+01	-1.53475987e-04
1.32200000e+01	-2.28913226e-04
1.32300000e+01	-2.89088609e-04
1.32400000e+01	-3.29493532e-04
1.32500000e+01	-3.46574293e-04
1.32600000e+01	-3.38027320e-04
1.32700000e+01	-3.03025872e-04
1.32800000e+01	-2.42357879e-04
1.32900000e+01	-1.58460035e-04
1.33000000e+01	-5.53402297e-05
1.33100000e+01	6.16117742e-05
1.33200000e+01	1.85917221e-04
1.33300000e+01	3.10388645e-04
1.33400000e+01	4.27574276e-04
1.33500000e+01	5.30237640e-04
1.33600000e+01	6.11839760e-04
1.33700000e+01	6.66989959e-04
1.33800000e+01	6.91832424e-04
1.33900000e+01	6.84339261e-04
1.34000000e+01	6.44486708e-04
1.34100000e+01	5.74298968e-04
1.34200000e+01	4.77753310e-04
1.34300000e+01	3.60549978e-04
1.34400000e+01	2.29760311e-04
1.34500000e+01	9.33755622e-05
1.34600000e+01	-4.02134664e-05
1.34700000e+01	-1.62770334e-04
1.34800000e+01	-2.66761775e-04
1.34900000e+01	-3.45862594e-04
1.35000000e+01	-3.95380499e-04
1.35100000e+01	-4.12570129e-04
1.35200000e+01	-3.96813278e-04
1.35300000e+01	-3.49651808e-04
1.35400000e+01	-2.74670423e-04
1.35500000e+01	-1.77237316e-04
1.35600000e+01	-6.41211792e-05
1.35700000e+01	5.69879071e-05
1.35800000e+01	1.78019063e-04
1.35900000e+01	2.91083518e-04
1.36000000e+01	3.89019052e-04
1.36100000e+01	4.65876623e-04
1.36200000e+01	5.17314172e-04
1.36300000e+01	5.40869647e-04
1.36400000e+01	5.36094331e-04
1.36500000e+01	5.04538107e-04
1.36600000e+01	4.49589381e-04
1.36700000e+01	3.76183249e-04
1.36800000e+01	2.90401304e-04
1.36900000e+01	1.98994431e-04
1.37000000e+01	1.08865469e-04
1.37100000e+01	2.65513156e-05
1.37200000e+01	-4.22563382e-05
1.37300000e+01	-9.31158297e-05
1.37400000e+01	-1.23136199e-04
1.37500000e+01	-1.31152379e-04
1.37600000e+01	-1.17763512e-04
1.37700000e+01	-8.52337233e-05
1.37800000e+01	-3.72654157e-05
1.37900000e+01	2.13350909e-05
1.38000000e+01	8.50715524e-05
1.38100000e+01	1.48217548e-04
1.38200000e+01	2.05284946e-04
1.38300000e+01	2.51463863e-04
1.38400000e+01	2.82999624e-04
1.38500000e+01	2.97477716e-04
1.38600000e+01	2.93995399e-04
1.38700000e+01	2.73207964e-04
1.38800000e+01	2.37247794e-04
1.38900000e+01	1.89524585e-04
1.39000000e+01	1.34424499e-04
1.39100000e+01	7.69338874e-05
1.39200000e+01	2.22189981e-05
1.39300000e+01	-2.48038293e-05
1.39400000e+01	-5.98726070e-05
1.39500000e+01	-7.97264123e-05
1.39600000e+01	-8.23670606e-05
1.39700000e+01	-6.72156357e-05
1.39800000e+01	-3.51525137e-05
1.39900000e+01	1.15609278e-05
1.40000000e+01	6.94711572e-05
1.40100000e+01	1.34215304e-04
1.40200000e+01	2.00874000e-04
1.40300000e+01	2.64364964e-04
1.40400000e+01	3.19845197e-04
1.40500000e+01	3.63089385e-04
1.40600000e+01	3.90814542e-04
1.40700000e+01	4.00925685e-04
1.40800000e+01	3.92664131e-04
1.40900000e+01	3.66648145e-04
1.41000000e+01	3.24804541e-04
1.41100000e+01	2.70198672e-04
1.41200000e+01	2.06778324e-04
1.41300000e+01	1.39053734e-04
1.41400000e+01	7.17406662e-05
1.41500000e+01	9.39599925e-06
1.41600000e+01	-4.39247430e-05
1.41700000e+01	-8.49608556e-05
1.41800000e+01	-1.11468437e-04
1.41900000e+01	-1.22354748e-04
1.42000000e+01	-1.17716356e-04
1.42100000e+01	-9.87805912e-05
1.42200000e+01	-6.77578494e-05
1.42300000e+01	-2.76195026e-05
1.42400000e+01	1.81779440e-05
1.42500000e+01	6.59977895e-05
1.42600000e+01	1.12330606e-04
1.42700000e+01	1.54078060e-04
1.42800000e+01	1.88789479e-04
1.42900000e+01	2.14832109e-04
1.43000000e+01	2.31482093e-04
1.43100000e+01	2.38930309e-04
1.43200000e+01	2.38204738e-04
1.43300000e+01	2.31018309e-04
1.43400000e+01	2.19557598e-04
1.43500000e+01	2.06232815e-04
1.43600000e+01	1.93412738e-04
1.43700000e+01	1.83169403e-04
1.43800000e+01	1.77056359e-04
1.43900000e+01	1.75941200e-04
1.44000000e+01	1.79908189e-04
1.44100000e+01	1.88240510e-04
1.44200000e+01	1.99484526e-04
1.44300000e+01	2.11591034e-04
1.44400000e+01	2.22121515e-04
1.44500000e+01	2.28501305e-04
1.44600000e+01	2.28297135e-04
1.44700000e+01	2.19493817e-04
1.44800000e+01	2.00744411e-04
1.44900000e+01	1.71569882e-04
1.45000000e+01	1.32488117e-04
1.45100000e+01	8.50577610e-05
1.45200000e+01	3.18292933e-05
1.45300000e+01	-2.37964441e-05
1.45400000e+01	-7.77941443e-05
1.45500000e+01	-1.25808791e-04
1.45600000e+01	-1.63497373e-04
1.45700000e+01	-1.86890982e-04
1.45800000e+01	-1.92748108e-04
1.45900000e+01	-1.78869645e-04
1.46000000e+01	-1.44348228e-04
1.46100000e+01	-8.97288635e-05
1.46200000e+01	-1.70641662e-05
1.46300000e+01	7.01446775e-05
1.46400000e+01	1.67121353e-04
1.46500000e+01	2.68093428e-04
1.46600000e+01	3.66659593e-04
1.46700000e+01	4.56220403e-04
1.46800000e+01	5.30442189e-04
1.46900000e+01	5.83720368e-04
1.47000000e+01	6.11607477e-04
1.47100000e+01	6.11172980e-04
1.47200000e+01	5.81266195e-04
1.47300000e+01	5.22660175e-04
1.47400000e+01	4.38062789e-04
1.47500000e+01	3.31990737e-04
1.47600000e+01	2.10512308e-04
1.47700000e+01	8.08744716e-05
1.47800000e+01	-4.89613254e-05
1.47900000e+01	-1.70843151e-04
1.48000000e+01	-2.76975982e-04
1.48100000e+01	-3.60453842e-04
1.48200000e+01	-4.15738576e-04
1.48300000e+01	-4.39050532e-04
1.48400000e+01	-4.28642376e-04
1.48500000e+01	-3.84935406e-04
1.48600000e+01	-3.10507467e-04
1.48700000e+01	-2.09932169e-04
1.48800000e+01	-8.94798256e-05
1.48900000e+01	4.32994407e-05
1.49000000e+01	1.80081410e-04
1.49100000e+01	3.12326772e-04
1.49200000e+01	4.31853972e-04
1.49300000e+01	5.31385414e-04
1.49400000e+01	6.05028412e-04
1.49500000e+01	6.48657061e-04
1.49600000e+01	6.60168404e-04
1.49700000e+01	6.39595438e-04
1.49800000e+01	5.89069987e-04
1.49900000e+01	5.12639367e-04
1.50000000e+01	4.15951419e-04
1.50100000e+01	3.05831995e-04
1.50200000e+01	1.89786639e-04
1.50300000e+01	7.54635504e-05
1.50400000e+01	-2.98826310e-05
1.50500000e+01	-1.19887087e-04
1.50600000e+01	-1.89495408e-04
1.50700000e+01	-2.35278814e-04
1.50800000e+01	-2.55622525e-04
1.50900000e+01	-2.50775619e-04
1.51000000e+01	-2.22761279e-04
1.51100000e+01	-1.75156928e-04
1.51200000e+01	-1.12763549e-04
1.51300000e+01	-4.11916693e-05
1.51400000e+01	3.36024403e-05
1.51500000e+01	1.05793423e-04
1.51600000e+01	1.70138915e-04
1.51700000e+01	2.22372018e-04
1.51800000e+01	2.59504269e-04
1.51900000e+01	2.80016631e-04
1.52000000e+01	2.83925212e-04
1.52100000e+01	2.72718522e-04
1.52200000e+01	2.49173420e-04
1.52300000e+01	2.17066634e-04
1.52400000e+01	1.80806982e-04
1.52500000e+01	1.45019742e-04
1.52600000e+01	1.14118279e-04
1.52700000e+01	9.18989230e-05
1.52800000e+01	8.11930268e-05
1.52900000e+01	8.36053678e-05
1.53000000e+01	9.93608609e-05
1.53100000e+01	1.27272630e-04
1.53200000e+01	1.64834445e-04
1.53300000e+01	2.08430243e-04
1.53400000e+01	2.53643738e-04
1.53500000e+01	2.95642721e-04
1.53600000e+01	3.29606352e-04
1.53700000e+01	3.51159944e-04
1.53800000e+01	3.56780828e-04
1.53900000e+01	3.44140986e-04
1.54000000e+01	3.12356980e-04
1.54100000e+01	2.62125027e-04
1.54200000e+01	1.95728243e-04
1.54300000e+01	1.16913348e-04
1.54400000e+01	3.06447210e-05
1.54500000e+01	-5.72462830e-05
1.54600000e+01	-1.40490193e-04
1.54700000e+01	-2.12853322e-04
1.54800000e+01	-2.68619619e-04
1.54900000e+01	-3.03042392e-04
1.55000000e+01	-3.12729885e-04
1.55100000e+01	-2.95933624e-04
1.55200000e+01	-2.52715960e-04
1.55300000e+01	-1.84982584e-04
1.55400000e+01	-9.63763804e-05
1.55500000e+01	7.96012570e-06
1.55600000e+01	1.21736133e-04
1.55700000e+01	2.37951186e-04
1.55800000e+01	3.49387640e-04
1.55900000e+01	4.49119343e-04
1.56000000e+01	5.30997718e-04
1.56100000e+01	5.90078309e-04
1.56200000e+01	6.22955641e-04
1.56300000e+01	6.27981661e-04
1.56400000e+01	6.05352263e-04
1.56500000e+01	5.57056922e-04
1.56600000e+01	4.86697250e-04
1.56700000e+01	3.99190577e-04
1.56800000e+01	3.00383497e-04
1.56900000e+01	1.96607164e-04
1.57000000e+01	9.42102302e-05
1.57100000e+01	-8.93473609e-07
1.57200000e+01	-8.36272587e-05
1.57300000e+01	-1.50073366e-04
1.57400000e+01	-1.97690853e-04
1.57500000e+01	-2.25415215e-04
1.57600000e+01	-2.33635478e-04
1.57700000e+01	-2.24054814e-04
1.57800000e+01	-1.99450388e-04
1.57900000e+01	-1.63356400e-04
1.58000000e+01	-1.19700338e-04
1.58100000e+01	-7.24259167e-05
1.58200000e+01	-2.51366744e-05
1.58300000e+01	1.92082302e-05
1.58400000e+01	5.85196746e-05
1.58500000e+01	9.17067819e-05
1.58600000e+01	1.18697884e-04
1.58700000e+01	1.40354365e-04
1.58800000e+01	1.58287412e-04
1.58900000e+01	1.74596711e-04
1.59000000e+01	1.91557434e-04
1.59100000e+01	2.11286837e-04
1.59200000e+01	2.35423978e-04
1.59300000e+01	2.64855183e-04
1.59400000e+01	2.99514136e-04
1.59500000e+01	3.38278919e-04
1.59600000e+01	3.78979776e-04
