# Supplementary material for: Observation of angular momentum transfer among crystal lattice modes
Source: Nat Phys. 2026 May 12;22(7):1100–6. doi: 10.1038/s41567-026-03274-8 (PMC13423836; doi:10.1038/s41567-026-03274-8)
Supplement: Supplementary file 14 — Source data for Extended Data Fig. 5a–m. [file 41567_2026_3274_MOESM14_ESM.zip › extended_fig5i_Eg_phonon_LHE-THz_probe45.txt]

Eg Q^R_alpha in Bi2Se3 after left-handed elliptical THz excitation at probe pulse 45 degrees
Time (ps)	Q^R (a.u.)
0.00000000e+00	-8.92248231e-04
1.00000000e-02	-8.10068585e-04
2.00000000e-02	-6.87508254e-04
3.00000000e-02	-5.29628605e-04
4.00000000e-02	-3.44587283e-04
5.00000000e-02	-1.43185938e-04
6.00000000e-02	6.18117347e-05
7.00000000e-02	2.56545635e-04
8.00000000e-02	4.27046743e-04
9.00000000e-02	5.60273309e-04
1.00000000e-01	6.45116891e-04
1.10000000e-01	6.73299776e-04
1.20000000e-01	6.40091874e-04
1.30000000e-01	5.44787499e-04
1.40000000e-01	3.90899642e-04
1.50000000e-01	1.86050118e-04
1.60000000e-01	-5.84432070e-05
1.70000000e-01	-3.28257858e-04
1.80000000e-01	-6.06991015e-04
1.90000000e-01	-8.77252477e-04
2.00000000e-01	-1.12184847e-03
2.10000000e-01	-1.32497063e-03
2.20000000e-01	-1.47330302e-03
2.30000000e-01	-1.55696520e-03
2.40000000e-01	-1.57022088e-03
2.50000000e-01	-1.51189856e-03
2.60000000e-01	-1.38549164e-03
2.70000000e-01	-1.19892918e-03
2.80000000e-01	-9.64033015e-04
2.90000000e-01	-6.95700189e-04
3.00000000e-01	-4.10870421e-04
3.10000000e-01	-1.27354125e-04
3.20000000e-01	1.37392964e-04
3.30000000e-01	3.67458782e-04
3.40000000e-01	5.49540711e-04
3.50000000e-01	6.73810951e-04
3.60000000e-01	7.34519733e-04
3.70000000e-01	7.30294789e-04
3.80000000e-01	6.64118766e-04
3.90000000e-01	5.42990820e-04
4.00000000e-01	3.77302637e-04
4.10000000e-01	1.79980648e-04
4.20000000e-01	-3.45364397e-05
4.30000000e-01	-2.51403733e-04
4.40000000e-01	-4.56473341e-04
4.50000000e-01	-6.37309462e-04
4.60000000e-01	-7.84038211e-04
4.70000000e-01	-8.89969114e-04
4.80000000e-01	-9.51944185e-04
4.90000000e-01	-9.70392915e-04
5.00000000e-01	-9.49095443e-04
5.10000000e-01	-8.94679822e-04
5.20000000e-01	-8.15900694e-04
5.30000000e-01	-7.22764048e-04
5.40000000e-01	-6.25574802e-04
5.50000000e-01	-5.33989570e-04
5.60000000e-01	-4.56155806e-04
5.70000000e-01	-3.98010599e-04
5.80000000e-01	-3.62798376e-04
5.90000000e-01	-3.50847769e-04
6.00000000e-01	-3.59625559e-04
6.10000000e-01	-3.84061626e-04
6.20000000e-01	-4.17115350e-04
6.30000000e-01	-4.50532786e-04
6.40000000e-01	-4.75726966e-04
6.50000000e-01	-4.84702392e-04
6.60000000e-01	-4.70940076e-04
6.70000000e-01	-4.30161899e-04
6.80000000e-01	-3.60902404e-04
6.90000000e-01	-2.64831807e-04
7.00000000e-01	-1.46794634e-04
7.10000000e-01	-1.45524723e-05
7.20000000e-01	1.21755293e-04
7.30000000e-01	2.50394117e-04
7.40000000e-01	3.58999777e-04
7.50000000e-01	4.35648873e-04
7.60000000e-01	4.69945505e-04
7.70000000e-01	4.54031432e-04
7.80000000e-01	3.83430860e-04
7.90000000e-01	2.57652393e-04
8.00000000e-01	8.04887227e-05
8.10000000e-01	-1.40021978e-04
8.20000000e-01	-3.91982042e-04
8.30000000e-01	-6.60348520e-04
8.40000000e-01	-9.27929077e-04
8.50000000e-01	-1.17658888e-03
8.60000000e-01	-1.38857883e-03
8.70000000e-01	-1.54788340e-03
8.80000000e-01	-1.64148220e-03
8.90000000e-01	-1.66042378e-03
9.00000000e-01	-1.60062271e-03
9.10000000e-01	-1.46331079e-03
9.20000000e-01	-1.25509954e-03
9.30000000e-01	-9.87640160e-04
9.40000000e-01	-6.76899248e-04
9.50000000e-01	-3.42098372e-04
9.60000000e-01	-4.39306406e-06
9.70000000e-01	3.14611884e-04
9.80000000e-01	5.94399747e-04
9.90000000e-01	8.17015177e-04
1.00000000e+00	9.68360485e-04
1.01000000e+00	1.03921440e-03
1.02000000e+00	1.02589343e-03
1.03000000e+00	9.30503172e-04
1.04000000e+00	7.60758255e-04
1.05000000e+00	5.29383407e-04
1.06000000e+00	2.53140627e-04
1.07000000e+00	-4.84428754e-05
1.08000000e+00	-3.54547645e-04
1.09000000e+00	-6.44621386e-04
1.10000000e+00	-8.99903229e-04
1.11000000e+00	-1.10479380e-03
1.12000000e+00	-1.24796410e-03
1.13000000e+00	-1.32311678e-03
1.14000000e+00	-1.32934120e-03
1.15000000e+00	-1.27103597e-03
1.16000000e+00	-1.15740762e-03
1.17000000e+00	-1.00158822e-03
1.18000000e+00	-8.19445687e-04
1.19000000e+00	-6.28185573e-04
1.20000000e+00	-4.44860570e-04
1.21000000e+00	-2.84911485e-04
1.22000000e+00	-1.60861446e-04
1.23000000e+00	-8.12727718e-05
1.24000000e+00	-5.00546347e-05
1.25000000e+00	-6.61809596e-05
1.26000000e+00	-1.23844081e-04
1.27000000e+00	-2.13033382e-04
1.28000000e+00	-3.20492319e-04
1.29000000e+00	-4.30974880e-04
1.30000000e+00	-5.28696305e-04
1.31000000e+00	-5.98855039e-04
1.32000000e+00	-6.29095025e-04
1.33000000e+00	-6.10780262e-04
1.34000000e+00	-5.39967116e-04
1.35000000e+00	-4.17983099e-04
1.36000000e+00	-2.51552112e-04
1.37000000e+00	-5.24429497e-05
1.38000000e+00	1.63342658e-04
1.39000000e+00	3.76787207e-04
1.40000000e+00	5.67389308e-04
1.41000000e+00	7.14891185e-04
1.42000000e+00	8.01063197e-04
1.43000000e+00	8.11398162e-04
1.44000000e+00	7.36571465e-04
1.45000000e+00	5.73537895e-04
1.46000000e+00	3.26161988e-04
1.47000000e+00	5.31348731e-06
1.48000000e+00	-3.71599298e-04
1.49000000e+00	-7.81640960e-04
1.50000000e+00	-1.19784386e-03
1.51000000e+00	-1.59108454e-03
1.52000000e+00	-1.93220662e-03
1.53000000e+00	-2.19423147e-03
1.54000000e+00	-2.35448692e-03
1.55000000e+00	-2.39648557e-03
1.56000000e+00	-2.31139965e-03
1.57000000e+00	-2.09900649e-03
1.58000000e+00	-1.76801692e-03
1.59000000e+00	-1.33574426e-03
1.60000000e+00	-8.27121836e-04
1.61000000e+00	-2.73127206e-04
1.62000000e+00	2.91281445e-04
1.63000000e+00	8.29571799e-04
1.64000000e+00	1.30621223e-03
1.65000000e+00	1.68922420e-03
1.66000000e+00	1.95251955e-03
1.67000000e+00	2.07784293e-03
1.68000000e+00	2.05616699e-03
1.69000000e+00	1.88842713e-03
1.70000000e+00	1.58553175e-03
1.71000000e+00	1.16763825e-03
1.72000000e+00	6.62741592e-04
1.73000000e+00	1.04675172e-04
1.74000000e+00	-4.69329391e-04
1.75000000e+00	-1.02134170e-03
1.76000000e+00	-1.51548731e-03
1.77000000e+00	-1.92054757e-03
1.78000000e+00	-2.21220453e-03
1.79000000e+00	-2.37475685e-03
1.80000000e+00	-2.40217232e-03
1.81000000e+00	-2.29839389e-03
1.82000000e+00	-2.07687384e-03
1.83000000e+00	-1.75937167e-03
1.84000000e+00	-1.37410986e-03
1.85000000e+00	-9.53433184e-04
1.86000000e+00	-5.31158292e-04
1.87000000e+00	-1.39825959e-04
1.88000000e+00	1.91921766e-04
1.89000000e+00	4.41625979e-04
1.90000000e+00	5.94769039e-04
1.91000000e+00	6.45859867e-04
1.92000000e+00	5.98753678e-04
1.93000000e+00	4.66175461e-04
1.94000000e+00	2.68481905e-04
1.95000000e+00	3.17600369e-05
1.96000000e+00	-2.14582782e-04
1.97000000e+00	-4.40538269e-04
1.98000000e+00	-6.18297893e-04
1.99000000e+00	-7.24896151e-04
2.00000000e+00	-7.44466733e-04
2.01000000e+00	-6.69910107e-04
2.02000000e+00	-5.03816439e-04
2.03000000e+00	-2.58547130e-04
2.04000000e+00	4.45531544e-05
2.05000000e+00	3.76769637e-04
2.06000000e+00	7.04340939e-04
2.07000000e+00	9.91315559e-04
2.08000000e+00	1.20271446e-03
2.09000000e+00	1.30774102e-03
2.10000000e+00	1.28276811e-03
2.11000000e+00	1.11384299e-03
2.12000000e+00	7.98482446e-04
2.13000000e+00	3.46582968e-04
2.14000000e+00	-2.19662279e-04
2.15000000e+00	-8.66869282e-04
2.16000000e+00	-1.55253895e-03
2.17000000e+00	-2.22796919e-03
2.18000000e+00	-2.84179767e-03
2.19000000e+00	-3.34391243e-03
2.20000000e+00	-3.68942985e-03
2.21000000e+00	-3.84242539e-03
2.22000000e+00	-3.77911280e-03
2.23000000e+00	-3.49020312e-03
2.24000000e+00	-2.98223244e-03
2.25000000e+00	-2.27772326e-03
2.26000000e+00	-1.41413296e-03
2.27000000e+00	-4.41637525e-04
2.28000000e+00	5.80109142e-04
2.29000000e+00	1.58601592e-03
2.30000000e+00	2.51010352e-03
2.31000000e+00	3.29022433e-03
2.32000000e+00	3.87259545e-03
2.33000000e+00	4.21579539e-03
2.34000000e+00	4.29391055e-03
2.35000000e+00	4.09857889e-03
2.36000000e+00	3.63976020e-03
2.37000000e+00	2.94515981e-03
2.38000000e+00	2.05833617e-03
2.39000000e+00	1.03562647e-03
2.40000000e+00	-5.78819095e-05
2.41000000e+00	-1.15302941e-03
2.42000000e+00	-2.18155345e-03
2.43000000e+00	-3.08096533e-03
2.44000000e+00	-3.79895629e-03
2.45000000e+00	-4.29699010e-03
2.46000000e+00	-4.55280303e-03
2.47000000e+00	-4.56161892e-03
2.48000000e+00	-4.33599030e-03
2.49000000e+00	-3.90428771e-03
2.50000000e+00	-3.30796986e-03
2.51000000e+00	-2.59786729e-03
2.52000000e+00	-1.82979428e-03
2.53000000e+00	-1.05985970e-03
2.54000000e+00	-3.39873210e-04
2.55000000e+00	2.86764003e-04
2.56000000e+00	7.88335651e-04
2.57000000e+00	1.14697566e-03
2.58000000e+00	1.35953942e-03
2.59000000e+00	1.43710961e-03
2.60000000e+00	1.40318504e-03
2.61000000e+00	1.29071748e-03
2.62000000e+00	1.13826613e-03
2.63000000e+00	9.85622072e-04
2.64000000e+00	8.69307882e-04
2.65000000e+00	8.18376498e-04
2.66000000e+00	8.50914820e-04
2.67000000e+00	9.71602625e-04
2.68000000e+00	1.17059004e-03
2.69000000e+00	1.42384360e-03
2.70000000e+00	1.69498092e-03
2.71000000e+00	1.93847853e-03
2.72000000e+00	2.10400707e-03
2.73000000e+00	2.14153593e-03
2.74000000e+00	2.00676404e-03
2.75000000e+00	1.66638513e-03
2.76000000e+00	1.10268819e-03
2.77000000e+00	3.17030581e-04
2.78000000e+00	-6.68200247e-04
2.79000000e+00	-1.80940467e-03
2.80000000e+00	-3.04349287e-03
2.81000000e+00	-4.29147404e-03
2.82000000e+00	-5.46371117e-03
2.83000000e+00	-6.46648491e-03
2.84000000e+00	-7.20937907e-03
2.85000000e+00	-7.61290539e-03
2.86000000e+00	-7.61573600e-03
2.87000000e+00	-7.18091421e-03
2.88000000e+00	-6.30047038e-03
2.89000000e+00	-4.99797637e-03
2.90000000e+00	-3.32872337e-03
2.91000000e+00	-1.37739173e-03
2.92000000e+00	7.46715697e-04
2.93000000e+00	2.91659986e-03
2.94000000e+00	4.99618414e-03
2.95000000e+00	6.84999918e-03
2.96000000e+00	8.35319460e-03
2.97000000e+00	9.40108317e-03
2.98000000e+00	9.91743179e-03
2.99000000e+00	9.86078875e-03
3.00000000e+00	9.22827421e-03
3.01000000e+00	8.05645142e-03
3.02000000e+00	6.41912584e-03
3.03000000e+00	4.42217016e-03
3.04000000e+00	2.19572469e-03
3.05000000e+00	-1.15646483e-04
3.06000000e+00	-2.36407356e-03
3.07000000e+00	-4.40987209e-03
3.08000000e+00	-6.13244737e-03
3.09000000e+00	-7.43967404e-03
3.10000000e+00	-8.27491570e-03
3.11000000e+00	-8.62102830e-03
3.12000000e+00	-8.50093392e-03
3.13000000e+00	-7.97463894e-03
3.14000000e+00	-7.13288123e-03
3.15000000e+00	-6.08789690e-03
3.16000000e+00	-4.96207348e-03
3.17000000e+00	-3.87547600e-03
3.18000000e+00	-2.93337482e-03
3.19000000e+00	-2.21495237e-03
3.20000000e+00	-1.76431145e-03
3.21000000e+00	-1.58475066e-03
3.22000000e+00	-1.63702020e-03
3.23000000e+00	-1.84194241e-03
3.24000000e+00	-2.08739915e-03
3.25000000e+00	-2.23928422e-03
3.26000000e+00	-2.15562701e-03
3.27000000e+00	-1.70274884e-03
3.28000000e+00	-7.72048205e-04
3.29000000e+00	7.04145239e-04
3.30000000e+00	2.73923752e-03
3.31000000e+00	5.28303718e-03
3.32000000e+00	8.21765364e-03
3.33000000e+00	1.13594854e-02
3.34000000e+00	1.44676817e-02
3.35000000e+00	1.72589190e-02
3.36000000e+00	1.94277663e-02
3.37000000e+00	2.06713656e-02
3.38000000e+00	2.07166770e-02
3.39000000e+00	1.93481710e-02
3.40000000e+00	1.64336392e-02
3.41000000e+00	1.19457603e-02
3.42000000e+00	5.97721837e-03
3.43000000e+00	-1.25247233e-03
3.44000000e+00	-9.39974983e-03
3.45000000e+00	-1.80100278e-02
3.46000000e+00	-2.65408126e-02
3.47000000e+00	-3.43939420e-02
3.48000000e+00	-4.09551708e-02
3.49000000e+00	-4.56386058e-02
3.50000000e+00	-4.79329257e-02
3.51000000e+00	-4.74459531e-02
3.52000000e+00	-4.39440241e-02
3.53000000e+00	-3.73827515e-02
3.54000000e+00	-2.79262016e-02
3.55000000e+00	-1.59521869e-02
3.56000000e+00	-2.04228272e-03
3.57000000e+00	1.30437565e-02
3.58000000e+00	2.84083503e-02
3.59000000e+00	4.30692147e-02
3.60000000e+00	5.60221786e-02
3.61000000e+00	6.63097038e-02
3.62000000e+00	7.30904597e-02
3.63000000e+00	7.57049559e-02
3.64000000e+00	7.37322440e-02
3.65000000e+00	6.70330804e-02
3.66000000e+00	5.57756886e-02
3.67000000e+00	4.04413280e-02
3.68000000e+00	2.18082081e-02
3.69000000e+00	9.13788379e-04
3.70000000e+00	-2.10029232e-02
3.71000000e+00	-4.25759338e-02
3.72000000e+00	-6.23991908e-02
3.73000000e+00	-7.91202703e-02
3.74000000e+00	-9.15345001e-02
3.75000000e+00	-9.86728895e-02
3.76000000e+00	-9.98774042e-02
3.77000000e+00	-9.48577754e-02
3.78000000e+00	-8.37251226e-02
3.79000000e+00	-6.69991489e-02
3.80000000e+00	-4.55874315e-02
3.81000000e+00	-2.07372654e-02
3.82000000e+00	6.03751195e-03
3.83000000e+00	3.30504300e-02
3.84000000e+00	5.85511294e-02
3.85000000e+00	8.08418066e-02
3.86000000e+00	9.83934589e-02
3.87000000e+00	1.09953813e-01
3.88000000e+00	1.14639172e-01
3.89000000e+00	1.12003351e-01
3.90000000e+00	1.02078284e-01
3.91000000e+00	8.53827724e-02
3.92000000e+00	6.28979882e-02
3.93000000e+00	3.60106542e-02
3.94000000e+00	6.42713802e-03
3.95000000e+00	-2.39362006e-02
3.96000000e+00	-5.30792694e-02
3.97000000e+00	-7.90526615e-02
3.98000000e+00	-1.00091038e-01
3.99000000e+00	-1.14736177e-01
4.00000000e+00	-1.21940953e-01
4.01000000e+00	-1.21146679e-01
4.02000000e+00	-1.12328013e-01
4.03000000e+00	-9.60017854e-02
4.04000000e+00	-7.31985996e-02
4.05000000e+00	-4.53986423e-02
4.06000000e+00	-1.44356816e-02
4.07000000e+00	1.76244940e-02
4.08000000e+00	4.86230583e-02
4.09000000e+00	7.64550974e-02
4.10000000e+00	9.92143962e-02
4.11000000e+00	1.15325971e-01
4.12000000e+00	1.23657001e-01
4.13000000e+00	1.23598233e-01
4.14000000e+00	1.15109923e-01
4.15000000e+00	9.87287914e-02
4.16000000e+00	7.55351986e-02
4.17000000e+00	4.70824810e-02
4.18000000e+00	1.52930883e-02
4.19000000e+00	-1.76715036e-02
4.20000000e+00	-4.95582380e-02
4.21000000e+00	-7.81771447e-02
4.22000000e+00	-1.01552525e-01
4.23000000e+00	-1.18060130e-01
4.24000000e+00	-1.26540728e-01
4.25000000e+00	-1.26382059e-01
4.26000000e+00	-1.17563333e-01
4.27000000e+00	-1.00659032e-01
4.28000000e+00	-7.68015728e-02
4.29000000e+00	-4.76052912e-02
4.30000000e+00	-1.50568658e-02
4.31000000e+00	1.86203114e-02
4.32000000e+00	5.11184990e-02
4.33000000e+00	8.02041917e-02
4.34000000e+00	1.03871964e-01
4.35000000e+00	1.20482915e-01
4.36000000e+00	1.28878115e-01
4.37000000e+00	1.28459176e-01
4.38000000e+00	1.19230342e-01
4.39000000e+00	1.01799160e-01
4.40000000e+00	7.73356571e-02
4.41000000e+00	4.74928242e-02
4.42000000e+00	1.42938848e-02
4.43000000e+00	-2.00058868e-02
4.44000000e+00	-5.30732751e-02
4.45000000e+00	-8.26565533e-02
4.46000000e+00	-1.06739273e-01
4.47000000e+00	-1.23677855e-01
4.48000000e+00	-1.32313572e-01
4.49000000e+00	-1.32051277e-01
4.50000000e+00	-1.22899557e-01
4.51000000e+00	-1.05469633e-01
4.52000000e+00	-8.09332034e-02
4.53000000e+00	-5.09421918e-02
4.54000000e+00	-1.75160143e-02
4.55000000e+00	1.70958563e-02
4.56000000e+00	5.05665731e-02
4.57000000e+00	8.06493928e-02
4.58000000e+00	1.05329218e-01
4.59000000e+00	1.22957927e-01
4.60000000e+00	1.32364382e-01
4.61000000e+00	1.32931756e-01
4.62000000e+00	1.24637127e-01
4.63000000e+00	1.08050819e-01
4.64000000e+00	8.42957993e-02
4.65000000e+00	5.49700590e-02
4.66000000e+00	2.20374768e-02
4.67000000e+00	-1.23053003e-02
4.68000000e+00	-4.57768258e-02
4.69000000e+00	-7.61636146e-02
4.70000000e+00	-1.01467393e-01
4.71000000e+00	-1.20036988e-01
4.72000000e+00	-1.30676124e-01
4.73000000e+00	-1.32720097e-01
4.74000000e+00	-1.26076433e-01
4.75000000e+00	-1.11227136e-01
4.76000000e+00	-8.91926775e-02
4.77000000e+00	-6.14605092e-02
4.78000000e+00	-2.98831582e-02
4.79000000e+00	3.44699972e-03
4.80000000e+00	3.63377391e-02
4.81000000e+00	6.66423043e-02
4.82000000e+00	9.24003472e-02
4.83000000e+00	1.11965185e-01
4.84000000e+00	1.24109097e-01
4.85000000e+00	1.28099935e-01
4.86000000e+00	1.23744317e-01
4.87000000e+00	1.11394925e-01
4.88000000e+00	9.19218679e-02
4.89000000e+00	6.66504253e-02
4.90000000e+00	3.72696797e-02
4.91000000e+00	5.71841705e-03
4.92000000e+00	-2.59439244e-02
4.93000000e+00	-5.56725980e-02
4.94000000e+00	-8.15702364e-02
4.95000000e+00	-1.02008239e-01
4.96000000e+00	-1.15729086e-01
4.97000000e+00	-1.21923168e-01
4.98000000e+00	-1.20275496e-01
4.99000000e+00	-1.10979680e-01
5.00000000e+00	-9.47187765e-02
5.01000000e+00	-7.26147200e-02
5.02000000e+00	-4.61501310e-02
5.03000000e+00	-1.70679807e-02
5.04000000e+00	1.27440351e-02
5.05000000e+00	4.13766952e-02
5.06000000e+00	6.70219467e-02
5.07000000e+00	8.80871886e-02
5.08000000e+00	1.03293927e-01
5.09000000e+00	1.11754719e-01
5.10000000e+00	1.13023835e-01
5.11000000e+00	1.07118848e-01
5.12000000e+00	9.45122697e-02
5.13000000e+00	7.60943160e-02
5.14000000e+00	5.31096839e-02
5.15000000e+00	2.70728641e-02
5.16000000e+00	-3.32224032e-04
5.17000000e+00	-2.73615906e-02
5.18000000e+00	-5.23224020e-02
5.19000000e+00	-7.36789775e-02
5.20000000e+00	-9.01469304e-02
5.21000000e+00	-1.00769720e-01
5.22000000e+00	-1.04973111e-01
5.23000000e+00	-1.02594542e-01
5.24000000e+00	-9.38860296e-02
5.25000000e+00	-7.94909780e-02
5.26000000e+00	-6.03968562e-02
5.27000000e+00	-3.78672233e-02
5.28000000e+00	-1.33577832e-02
5.29000000e+00	1.15779374e-02
5.30000000e+00	3.53871685e-02
5.31000000e+00	5.66144808e-02
5.32000000e+00	7.39903859e-02
5.33000000e+00	8.65065975e-02
5.34000000e+00	9.34735507e-02
5.35000000e+00	9.45569815e-02
5.36000000e+00	8.97917457e-02
5.37000000e+00	7.95725124e-02
5.38000000e+00	6.46224105e-02
5.39000000e+00	4.59420488e-02
5.40000000e+00	2.47424890e-02
5.41000000e+00	2.36665873e-03
5.42000000e+00	-1.97956983e-02
5.43000000e+00	-4.03941612e-02
5.44000000e+00	-5.81995427e-02
5.45000000e+00	-7.21766420e-02
5.46000000e+00	-8.15435884e-02
5.47000000e+00	-8.58144437e-02
5.48000000e+00	-8.48228399e-02
5.49000000e+00	-7.87256344e-02
5.50000000e+00	-6.79868127e-02
5.51000000e+00	-5.33430630e-02
5.52000000e+00	-3.57535299e-02
5.53000000e+00	-1.63371528e-02
5.54000000e+00	3.69833166e-03
5.55000000e+00	2.31312388e-02
5.56000000e+00	4.08000244e-02
5.57000000e+00	5.56721587e-02
5.58000000e+00	6.69037510e-02
5.59000000e+00	7.38865427e-02
5.60000000e+00	7.62797269e-02
5.61000000e+00	7.40250230e-02
5.62000000e+00	6.73444754e-02
5.63000000e+00	5.67214917e-02
5.64000000e+00	4.28666253e-02
5.65000000e+00	2.66704841e-02
5.66000000e+00	9.14685571e-03
5.67000000e+00	-8.63034425e-03
5.68000000e+00	-2.55924145e-02
5.69000000e+00	-4.07395629e-02
5.70000000e+00	-5.31992049e-02
5.71000000e+00	-6.22755173e-02
5.72000000e+00	-6.74874928e-02
5.73000000e+00	-6.85934782e-02
5.74000000e+00	-6.56010221e-02
5.75000000e+00	-5.87617482e-02
5.76000000e+00	-4.85518584e-02
5.77000000e+00	-3.56397025e-02
5.78000000e+00	-2.08425833e-02
5.79000000e+00	-5.07555125e-03
5.80000000e+00	1.07046387e-02
5.81000000e+00	2.55570166e-02
5.82000000e+00	3.86119217e-02
5.83000000e+00	4.91213308e-02
5.84000000e+00	5.65011224e-02
5.85000000e+00	6.03629353e-02
5.86000000e+00	6.05339293e-02
5.87000000e+00	5.70634931e-02
5.88000000e+00	5.02167243e-02
5.89000000e+00	4.04552816e-02
5.90000000e+00	2.84069381e-02
5.91000000e+00	1.48258026e-02
5.92000000e+00	5.45691888e-04
5.93000000e+00	-1.35705041e-02
5.94000000e+00	-2.66824259e-02
5.95000000e+00	-3.80217711e-02
5.96000000e+00	-4.69368585e-02
5.97000000e+00	-5.29296771e-02
5.98000000e+00	-5.56833411e-02
5.99000000e+00	-5.50784590e-02
6.00000000e+00	-5.11975965e-02
6.01000000e+00	-4.43177200e-02
6.02000000e+00	-3.48912124e-02
6.03000000e+00	-2.35167200e-02
6.04000000e+00	-1.09016730e-02
6.05000000e+00	2.18121224e-03
6.06000000e+00	1.49408047e-02
6.07000000e+00	2.66149938e-02
6.08000000e+00	3.65158679e-02
6.09000000e+00	4.40699809e-02
6.10000000e+00	4.88513628e-02
6.11000000e+00	5.06053856e-02
6.12000000e+00	4.92621504e-02
6.13000000e+00	4.49386992e-02
6.14000000e+00	3.79300212e-02
6.15000000e+00	2.86894933e-02
6.16000000e+00	1.78000162e-02
6.17000000e+00	5.93765502e-03
6.18000000e+00	-6.16997483e-03
6.19000000e+00	-1.77880376e-02
6.20000000e+00	-2.82188393e-02
6.21000000e+00	-3.68435571e-02
6.22000000e+00	-4.31588469e-02
6.23000000e+00	-4.68061659e-02
6.24000000e+00	-4.75920997e-02
6.25000000e+00	-4.54985369e-02
6.26000000e+00	-4.06821553e-02
6.27000000e+00	-3.34633315e-02
6.28000000e+00	-2.43052253e-02
6.29000000e+00	-1.37843805e-02
6.30000000e+00	-2.55468757e-03
6.31000000e+00	8.69305366e-03
6.32000000e+00	1.92734825e-02
6.33000000e+00	2.85483469e-02
6.34000000e+00	3.59649622e-02
6.35000000e+00	4.10891404e-02
6.36000000e+00	4.36306239e-02
6.37000000e+00	4.34595255e-02
6.38000000e+00	4.06128411e-02
6.39000000e+00	3.52907097e-02
6.40000000e+00	2.78427287e-02
6.41000000e+00	1.87452379e-02
6.42000000e+00	8.57103453e-03
6.43000000e+00	-2.04656701e-03
6.44000000e+00	-1.24530794e-02
6.45000000e+00	-2.20131499e-02
6.46000000e+00	-3.01493470e-02
6.47000000e+00	-3.63770552e-02
6.48000000e+00	-4.03333628e-02
6.49000000e+00	-4.17982166e-02
6.50000000e+00	-4.07066049e-02
6.51000000e+00	-3.71510947e-02
6.52000000e+00	-3.13746502e-02
6.53000000e+00	-2.37542593e-02
6.54000000e+00	-1.47764586e-02
6.55000000e+00	-5.00634030e-03
6.56000000e+00	4.94798834e-03
6.57000000e+00	1.44732565e-02
6.58000000e+00	2.29888333e-02
6.59000000e+00	2.99821480e-02
6.60000000e+00	3.50395628e-02
6.61000000e+00	3.78708314e-02
6.62000000e+00	3.83256982e-02
6.63000000e+00	3.64016870e-02
6.64000000e+00	3.22426896e-02
6.65000000e+00	2.61285351e-02
6.66000000e+00	1.84562792e-02
6.67000000e+00	9.71445960e-03
6.68000000e+00	4.51985526e-04
6.69000000e+00	-8.75635565e-03
6.70000000e+00	-1.73456025e-02
6.71000000e+00	-2.47953124e-02
6.72000000e+00	-3.06611075e-02
6.73000000e+00	-3.46011600e-02
6.74000000e+00	-3.63960364e-02
6.75000000e+00	-3.59607532e-02
6.76000000e+00	-3.33483927e-02
6.77000000e+00	-2.87451576e-02
6.78000000e+00	-2.24572780e-02
6.79000000e+00	-1.48906805e-02
6.80000000e+00	-6.52477054e-03
6.81000000e+00	2.11797893e-03
6.82000000e+00	1.05046970e-02
6.83000000e+00	1.81249970e-02
6.84000000e+00	2.45220383e-02
6.85000000e+00	2.93198767e-02
6.86000000e+00	3.22454662e-02
6.87000000e+00	3.31440323e-02
6.88000000e+00	3.19869618e-02
6.89000000e+00	2.88718295e-02
6.90000000e+00	2.40146752e-02
6.91000000e+00	1.77351180e-02
6.92000000e+00	1.04353297e-02
6.93000000e+00	2.57425125e-03
6.94000000e+00	-5.36129185e-03
6.95000000e+00	-1.28867548e-02
6.96000000e+00	-1.95494485e-02
6.97000000e+00	-2.49557198e-02
6.98000000e+00	-2.87941089e-02
6.99000000e+00	-3.08531285e-02
7.00000000e+00	-3.10326634e-02
7.01000000e+00	-2.93483941e-02
7.02000000e+00	-2.59290881e-02
7.03000000e+00	-2.10070402e-02
7.04000000e+00	-1.49023576e-02
7.05000000e+00	-8.00214922e-03
7.06000000e+00	-7.35974048e-04
7.07000000e+00	6.45089634e-03
7.08000000e+00	1.31247355e-02
7.09000000e+00	1.88894749e-02
7.10000000e+00	2.34101050e-02
7.11000000e+00	2.64319896e-02
7.12000000e+00	2.77949934e-02
7.13000000e+00	2.74416546e-02
7.14000000e+00	2.54190115e-02
7.15000000e+00	2.18740822e-02
7.16000000e+00	1.70433810e-02
7.17000000e+00	1.12372100e-02
7.18000000e+00	4.81976293e-03
7.19000000e+00	-1.81368271e-03
7.20000000e+00	-8.26106178e-03
7.21000000e+00	-1.41378160e-02
7.22000000e+00	-1.90997252e-02
7.23000000e+00	-2.28629293e-02
7.24000000e+00	-2.52199867e-02
7.25000000e+00	-2.60510759e-02
7.26000000e+00	-2.53297535e-02
7.27000000e+00	-2.31230199e-02
7.28000000e+00	-1.95857863e-02
7.29000000e+00	-1.49501753e-02
7.30000000e+00	-9.51038217e-03
7.31000000e+00	-3.60408002e-03
7.32000000e+00	2.40846186e-03
7.33000000e+00	8.16626057e-03
7.34000000e+00	1.33291818e-02
7.35000000e+00	1.75979026e-02
7.36000000e+00	2.07311133e-02
7.37000000e+00	2.25589829e-02
7.38000000e+00	2.29921489e-02
7.39000000e+00	2.20257749e-02
7.40000000e+00	1.97385148e-02
7.41000000e+00	1.62865311e-02
7.42000000e+00	1.18930031e-02
7.43000000e+00	6.83382024e-03
7.44000000e+00	1.42036994e-03
7.45000000e+00	-4.01951335e-03
7.46000000e+00	-9.16128136e-03
7.47000000e+00	-1.37029088e-02
7.48000000e+00	-1.73825032e-02
7.49000000e+00	-1.99932717e-02
7.50000000e+00	-2.13949997e-02
7.51000000e+00	-2.15214154e-02
7.52000000e+00	-2.03830656e-02
7.53000000e+00	-1.80655993e-02
7.54000000e+00	-1.47236260e-02
7.55000000e+00	-1.05705739e-02
7.56000000e+00	-5.86520523e-03
7.57000000e+00	-8.95628183e-04
7.58000000e+00	4.03821275e-03
7.59000000e+00	8.64251576e-03
7.60000000e+00	1.26470002e-02
7.61000000e+00	1.58206655e-02
7.62000000e+00	1.79850202e-02
7.63000000e+00	1.90240292e-02
7.64000000e+00	1.88902323e-02
7.65000000e+00	1.76067175e-02
7.66000000e+00	1.52648820e-02
7.67000000e+00	1.20181610e-02
7.68000000e+00	8.07214347e-03
7.69000000e+00	3.67170099e-03
7.70000000e+00	-9.14074981e-04
7.71000000e+00	-5.40820847e-03
7.72000000e+00	-9.54246406e-03
7.73000000e+00	-1.30732703e-02
7.74000000e+00	-1.57960017e-02
7.75000000e+00	-1.75567862e-02
7.76000000e+00	-1.82611587e-02
7.77000000e+00	-1.78790763e-02
7.78000000e+00	-1.64460314e-02
7.79000000e+00	-1.40602312e-02
7.80000000e+00	-1.08760523e-02
7.81000000e+00	-7.09419235e-03
7.82000000e+00	-2.94914170e-03
7.83000000e+00	1.30525295e-03
7.84000000e+00	5.41124867e-03
7.85000000e+00	9.12275425e-03
7.86000000e+00	1.22200312e-02
7.87000000e+00	1.45226715e-02
7.88000000e+00	1.59000862e-02
7.89000000e+00	1.62788945e-02
7.90000000e+00	1.56467951e-02
7.91000000e+00	1.40527148e-02
7.92000000e+00	1.16032590e-02
7.93000000e+00	8.45570765e-03
7.94000000e+00	4.80801098e-03
7.95000000e+00	8.86414936e-04
7.96000000e+00	-3.06851421e-03
7.97000000e+00	-6.81660550e-03
7.98000000e+00	-1.01326405e-02
7.99000000e+00	-1.28198703e-02
8.00000000e+00	-1.47216800e-02
8.01000000e+00	-1.57307085e-02
8.02000000e+00	-1.57948905e-02
8.03000000e+00	-1.49200813e-02
8.04000000e+00	-1.31691330e-02
8.05000000e+00	-1.06575119e-02
8.06000000e+00	-7.54575445e-03
8.07000000e+00	-4.02924943e-03
8.08000000e+00	-3.25996332e-04
8.09000000e+00	3.33689600e-03
8.10000000e+00	6.73713359e-03
8.11000000e+00	9.67073002e-03
8.12000000e+00	1.19642473e-02
8.13000000e+00	1.34850491e-02
8.14000000e+00	1.41489581e-02
8.15000000e+00	1.39248768e-02
8.16000000e+00	1.28361174e-02
8.17000000e+00	1.09583949e-02
8.18000000e+00	8.41463975e-03
8.19000000e+00	5.36698143e-03
8.20000000e+00	2.00642389e-03
8.21000000e+00	-1.45913034e-03
8.22000000e+00	-4.81775542e-03
8.23000000e+00	-7.86647848e-03
8.24000000e+00	-1.04235607e-02
8.25000000e+00	-1.23393387e-02
8.26000000e+00	-1.35049785e-02
8.27000000e+00	-1.38586306e-02
8.28000000e+00	-1.33886382e-02
8.29000000e+00	-1.21336391e-02
8.30000000e+00	-1.01795911e-02
8.31000000e+00	-7.65394187e-03
8.32000000e+00	-4.71733494e-03
8.33000000e+00	-1.55339124e-03
8.34000000e+00	1.64278359e-03
8.35000000e+00	4.67664596e-03
8.36000000e+00	7.36607038e-03
8.37000000e+00	9.55229127e-03
8.38000000e+00	1.11092729e-02
8.39000000e+00	1.19509548e-02
8.40000000e+00	1.20359583e-02
8.41000000e+00	1.13695002e-02
8.42000000e+00	1.00024360e-02
8.43000000e+00	8.02752909e-03
8.44000000e+00	5.57321576e-03
8.45000000e+00	2.79527943e-03
8.46000000e+00	-1.33025089e-04
8.47000000e+00	-3.03177270e-03
8.48000000e+00	-5.72542097e-03
8.49000000e+00	-8.05343637e-03
8.50000000e+00	-9.87985107e-03
8.51000000e+00	-1.11011828e-02
8.52000000e+00	-1.16522586e-02
8.53000000e+00	-1.15096180e-02
8.54000000e+00	-1.06923249e-02
8.55000000e+00	-9.26017683e-03
8.56000000e+00	-7.30945962e-03
8.57000000e+00	-4.96654463e-03
8.58000000e+00	-2.37974956e-03
8.59000000e+00	2.90013910e-04
8.60000000e+00	2.87921831e-03
8.61000000e+00	5.23170731e-03
8.62000000e+00	7.20808359e-03
8.63000000e+00	8.69393563e-03
8.64000000e+00	9.60642086e-03
8.65000000e+00	9.89882990e-03
8.66000000e+00	9.56288521e-03
8.67000000e+00	8.62866884e-03
8.68000000e+00	7.16221968e-03
8.69000000e+00	5.26098120e-03
8.70000000e+00	3.04740857e-03
8.71000000e+00	6.61150617e-04
8.72000000e+00	-1.74969752e-03
8.73000000e+00	-4.03772679e-03
8.74000000e+00	-6.06517194e-03
8.75000000e+00	-7.71215399e-03
8.76000000e+00	-8.88371809e-03
8.77000000e+00	-9.51525758e-03
8.78000000e+00	-9.57601848e-03
8.79000000e+00	-9.07049917e-03
8.80000000e+00	-8.03768982e-03
8.81000000e+00	-6.54822746e-03
8.82000000e+00	-4.69966732e-03
8.83000000e+00	-2.61018213e-03
8.84000000e+00	-4.11091683e-04
8.85000000e+00	1.76130963e-03
8.86000000e+00	3.77412360e-03
8.87000000e+00	5.50590778e-03
8.88000000e+00	6.85393968e-03
8.89000000e+00	7.74025531e-03
8.90000000e+00	8.11611081e-03
8.91000000e+00	7.96461522e-03
8.92000000e+00	7.30139567e-03
8.93000000e+00	6.17327645e-03
8.94000000e+00	4.65507357e-03
8.95000000e+00	2.84471899e-03
8.96000000e+00	8.57027468e-04
8.97000000e+00	-1.18350219e-03
8.98000000e+00	-3.15040513e-03
8.99000000e+00	-4.92301408e-03
9.00000000e+00	-6.39379639e-03
9.01000000e+00	-7.47482232e-03
9.02000000e+00	-8.10297846e-03
9.03000000e+00	-8.24361951e-03
9.04000000e+00	-7.89244850e-03
9.05000000e+00	-7.07552463e-03
9.06000000e+00	-5.84741244e-03
9.07000000e+00	-4.28759871e-03
9.08000000e+00	-2.49540812e-03
9.09000000e+00	-5.83738791e-04
9.10000000e+00	1.32799136e-03
9.11000000e+00	3.12125044e-03
9.12000000e+00	4.68569458e-03
9.13000000e+00	5.92591868e-03
9.14000000e+00	6.76724466e-03
9.15000000e+00	7.16019691e-03
9.16000000e+00	7.08339668e-03
9.17000000e+00	6.54470562e-03
9.18000000e+00	5.58055708e-03
9.19000000e+00	4.25352559e-03
9.20000000e+00	2.64829332e-03
9.21000000e+00	8.66270681e-04
9.22000000e+00	-9.80789620e-04
9.23000000e+00	-2.77778480e-03
9.24000000e+00	-4.41342425e-03
9.25000000e+00	-5.78711652e-03
9.26000000e+00	-6.81515475e-03
9.27000000e+00	-7.43581924e-03
9.28000000e+00	-7.61308484e-03
9.29000000e+00	-7.33870896e-03
9.30000000e+00	-6.63257780e-03
9.31000000e+00	-5.54129773e-03
9.32000000e+00	-4.13512847e-03
9.33000000e+00	-2.50345809e-03
9.34000000e+00	-7.49110282e-04
9.35000000e+00	1.01815361e-03
9.36000000e+00	2.68852649e-03
9.37000000e+00	4.15900726e-03
9.38000000e+00	5.33978276e-03
9.39000000e+00	6.15974232e-03
9.40000000e+00	6.57078367e-03
9.41000000e+00	6.55064738e-03
9.42000000e+00	6.10411095e-03
9.43000000e+00	5.26247847e-03
9.44000000e+00	4.08140973e-03
9.45000000e+00	2.63723739e-03
9.46000000e+00	1.02201540e-03
9.47000000e+00	-6.62379415e-04
9.48000000e+00	-2.31071302e-03
9.49000000e+00	-3.82101450e-03
9.50000000e+00	-5.10093165e-03
9.51000000e+00	-6.07342274e-03
9.52000000e+00	-6.68143059e-03
9.53000000e+00	-6.89125296e-03
9.54000000e+00	-6.69440846e-03
9.55000000e+00	-6.10789457e-03
9.56000000e+00	-5.17283777e-03
9.57000000e+00	-3.95163777e-03
9.58000000e+00	-2.52380277e-03
9.59000000e+00	-9.80753889e-04
9.60000000e+00	5.80060486e-04
9.61000000e+00	2.06135948e-03
9.62000000e+00	3.37213723e-03
9.63000000e+00	4.43329700e-03
9.64000000e+00	5.18246037e-03
9.65000000e+00	5.57765706e-03
9.66000000e+00	5.59967575e-03
9.67000000e+00	5.25294465e-03
9.68000000e+00	4.56490587e-03
9.69000000e+00	3.58394441e-03
9.70000000e+00	2.37602360e-03
9.71000000e+00	1.02025975e-03
9.72000000e+00	-3.96267513e-04
9.73000000e+00	-1.78412771e-03
9.74000000e+00	-3.05721173e-03
9.75000000e+00	-4.13810229e-03
9.76000000e+00	-4.96280605e-03
9.77000000e+00	-5.48455680e-03
9.78000000e+00	-5.67646303e-03
9.79000000e+00	-5.53285098e-03
9.80000000e+00	-5.06923964e-03
9.81000000e+00	-4.32097304e-03
9.82000000e+00	-3.34062027e-03
9.83000000e+00	-2.19433060e-03
9.84000000e+00	-9.57394617e-04
9.85000000e+00	2.90691505e-04
9.86000000e+00	1.47133503e-03
9.87000000e+00	2.51180025e-03
9.88000000e+00	3.34969402e-03
9.89000000e+00	3.93670616e-03
9.90000000e+00	4.24138099e-03
9.91000000e+00	4.25076215e-03
9.92000000e+00	3.97082821e-03
9.93000000e+00	3.42571558e-03
9.94000000e+00	2.65580286e-03
9.95000000e+00	1.71480213e-03
9.96000000e+00	6.66063437e-04
9.97000000e+00	-4.21655435e-04
9.98000000e+00	-1.47867236e-03
9.99000000e+00	-2.43882607e-03
1.00000000e+01	-3.24359999e-03
1.00100000e+01	-3.84566856e-03
1.00200000e+01	-4.21165200e-03
1.00300000e+01	-4.32392126e-03
1.00400000e+01	-4.18135894e-03
1.00500000e+01	-3.79905099e-03
1.00600000e+01	-3.20695323e-03
1.00700000e+01	-2.44764114e-03
1.00800000e+01	-1.57330786e-03
1.00900000e+01	-6.42219532e-04
1.01000000e+01	2.85132891e-04
1.01100000e+01	1.14993252e-03
1.01200000e+01	1.89873585e-03
1.01300000e+01	2.48674124e-03
1.01400000e+01	2.88042830e-03
1.01500000e+01	3.05941509e-03
1.01600000e+01	3.01743394e-03
1.01700000e+01	2.76238549e-03
1.01800000e+01	2.31549056e-03
1.01900000e+01	1.70961663e-03
1.02000000e+01	9.86906653e-04
1.02100000e+01	1.95878933e-04
1.02200000e+01	-6.11803592e-04
1.02300000e+01	-1.38468059e-03
1.02400000e+01	-2.07474229e-03
1.02500000e+01	-2.64037462e-03
1.02600000e+01	-3.04882261e-03
1.02700000e+01	-3.27802918e-03
1.02800000e+01	-3.31774980e-03
1.02900000e+01	-3.16989257e-03
1.03000000e+01	-2.84808392e-03
1.03100000e+01	-2.37650921e-03
1.03200000e+01	-1.78812192e-03
1.03300000e+01	-1.12235256e-03
1.03400000e+01	-4.22475771e-04
1.03500000e+01	2.67188924e-04
1.03600000e+01	9.04062380e-04
1.03700000e+01	1.44990320e-03
1.03800000e+01	1.87306074e-03
1.03900000e+01	2.15025388e-03
1.04000000e+01	2.26777960e-03
1.04100000e+01	2.22209430e-03
1.04200000e+01	2.01975166e-03
1.04300000e+01	1.67672159e-03
1.04400000e+01	1.21715218e-03
1.04500000e+01	6.71668965e-04
1.04600000e+01	7.53311384e-05
1.04700000e+01	-5.34619174e-04
1.04800000e+01	-1.12107029e-03
1.04900000e+01	-1.64927449e-03
1.05000000e+01	-2.08886917e-03
1.05100000e+01	-2.41557107e-03
1.05200000e+01	-2.61245306e-03
1.05300000e+01	-2.67074172e-03
1.05400000e+01	-2.59010489e-03
1.05500000e+01	-2.37843026e-03
1.05600000e+01	-2.05112612e-03
1.05700000e+01	-1.63000256e-03
1.05800000e+01	-1.14181364e-03
1.05900000e+01	-6.16557900e-04
1.06000000e+01	-8.56444533e-05
1.06100000e+01	4.19964326e-04
1.06200000e+01	8.71525956e-04
1.06300000e+01	1.24410825e-03
1.06400000e+01	1.51791285e-03
1.06500000e+01	1.67926629e-03
1.06600000e+01	1.72123431e-03
1.06700000e+01	1.64383779e-03
1.06800000e+01	1.45387202e-03
1.06900000e+01	1.16435242e-03
1.07000000e+01	7.93629569e-04
1.07100000e+01	3.64233016e-04
1.07200000e+01	-9.84846886e-05
1.07300000e+01	-5.67823573e-04
1.07400000e+01	-1.01724805e-03
1.07500000e+01	-1.42185226e-03
1.07600000e+01	-1.75970146e-03
1.07700000e+01	-2.01298084e-03
1.07800000e+01	-2.16889521e-03
1.07900000e+01	-2.22027761e-03
1.08000000e+01	-2.16588107e-03
1.08100000e+01	-2.01034463e-03
1.08200000e+01	-1.76384191e-03
1.08300000e+01	-1.44143663e-03
1.08400000e+01	-1.06218406e-03
1.08500000e+01	-6.48029827e-04
1.08600000e+01	-2.22567326e-04
1.08700000e+01	1.90278793e-04
1.08800000e+01	5.67572142e-04
1.08900000e+01	8.88616927e-04
1.09000000e+01	1.13607676e-03
1.09100000e+01	1.29690097e-03
1.09200000e+01	1.36300967e-03
1.09300000e+01	1.33170186e-03
1.09400000e+01	1.20576521e-03
1.09500000e+01	9.93282409e-04
1.09600000e+01	7.07145005e-04
1.09700000e+01	3.64301668e-04
1.09800000e+01	-1.52178150e-05
1.09900000e+01	-4.09448849e-04
1.10000000e+01	-7.95745069e-04
1.10100000e+01	-1.15206817e-03
1.10200000e+01	-1.45824204e-03
1.10300000e+01	-1.69710012e-03
1.10400000e+01	-1.85546045e-03
1.10500000e+01	-1.92487201e-03
1.10600000e+01	-1.90208865e-03
1.10700000e+01	-1.78924213e-03
1.10800000e+01	-1.59370288e-03
1.10900000e+01	-1.32763530e-03
1.11000000e+01	-1.00727219e-03
1.11100000e+01	-6.51949493e-04
1.11200000e+01	-2.82957386e-04
1.11300000e+01	7.77253781e-05
1.11400000e+01	4.08739055e-04
1.11500000e+01	6.90614729e-04
1.11600000e+01	9.06934093e-04
1.11700000e+01	1.04530708e-03
1.11800000e+01	1.09810767e-03
1.11900000e+01	1.06292244e-03
1.12000000e+01	9.42683493e-04
1.12100000e+01	7.45476453e-04
1.12200000e+01	4.84034050e-04
1.12300000e+01	1.74945125e-04
1.12400000e+01	-1.62373405e-04
1.12500000e+01	-5.06879139e-04
1.12600000e+01	-8.37207688e-04
1.12700000e+01	-1.13299669e-03
1.12800000e+01	-1.37614817e-03
1.12900000e+01	-1.55195050e-03
1.13000000e+01	-1.64998934e-03
1.13100000e+01	-1.66478992e-03
1.13200000e+01	-1.59614941e-03
1.13300000e+01	-1.44913752e-03
1.13400000e+01	-1.23376409e-03
1.13500000e+01	-9.64333633e-04
1.13600000e+01	-6.58526846e-04
1.13700000e+01	-3.36266325e-04
1.13800000e+01	-1.84382780e-05
1.13900000e+01	2.74448677e-04
1.14000000e+01	5.23581893e-04
1.14100000e+01	7.13055475e-04
1.14200000e+01	8.30895111e-04
1.14300000e+01	8.69830099e-04
1.14400000e+01	8.27761650e-04
1.14500000e+01	7.07895920e-04
1.14600000e+01	5.18531822e-04
1.14700000e+01	2.72516038e-04
1.14800000e+01	-1.36004645e-05
1.14900000e+01	-3.20650444e-04
1.15000000e+01	-6.28112521e-04
1.15100000e+01	-9.15465174e-04
1.15200000e+01	-1.16354375e-03
1.15300000e+01	-1.35581092e-03
1.15400000e+01	-1.47945610e-03
1.15500000e+01	-1.52625036e-03
1.15600000e+01	-1.49309892e-03
1.15700000e+01	-1.38225329e-03
1.15800000e+01	-1.20116763e-03
1.15900000e+01	-9.62007371e-04
1.16000000e+01	-6.80841861e-04
1.16100000e+01	-3.76573740e-04
1.16200000e+01	-6.96760948e-05
1.16300000e+01	2.19178467e-04
1.16400000e+01	4.70504947e-04
1.16500000e+01	6.67315869e-04
1.16600000e+01	7.96265424e-04
1.16700000e+01	8.48550163e-04
1.16800000e+01	8.20504798e-04
1.16900000e+01	7.13852194e-04
1.17000000e+01	5.35590036e-04
1.17100000e+01	2.97521379e-04
1.17200000e+01	1.54605888e-05
1.17300000e+01	-2.91831597e-04
1.17400000e+01	-6.03911562e-04
1.17500000e+01	-9.00028874e-04
1.17600000e+01	-1.16052122e-03
1.17700000e+01	-1.36813315e-03
1.17800000e+01	-1.50916904e-03
1.17900000e+01	-1.57440183e-03
1.18000000e+01	-1.55967651e-03
1.18100000e+01	-1.46616790e-03
1.18200000e+01	-1.30027678e-03
1.18300000e+01	-1.07317280e-03
1.18400000e+01	-8.00017468e-04
1.18500000e+01	-4.98922091e-04
1.18600000e+01	-1.89713568e-04
1.18700000e+01	1.07406036e-04
1.18800000e+01	3.73213660e-04
1.18900000e+01	5.90740336e-04
1.19000000e+01	7.46380625e-04
1.19100000e+01	8.30762098e-04
1.19200000e+01	8.39317925e-04
1.19300000e+01	7.72526816e-04
1.19400000e+01	6.35808091e-04
1.19500000e+01	4.39083718e-04
1.19600000e+01	1.96042213e-04
1.19700000e+01	-7.68404796e-05
1.19800000e+01	-3.61451877e-04
1.19900000e+01	-6.39283493e-04
1.20000000e+01	-8.92673997e-04
1.20100000e+01	-1.10596928e-03
1.20200000e+01	-1.26652108e-03
1.20300000e+01	-1.36545864e-03
1.20400000e+01	-1.39818495e-03
1.20500000e+01	-1.36456973e-03
1.20600000e+01	-1.26883285e-03
1.20700000e+01	-1.11913418e-03
1.20800000e+01	-9.26905871e-04
1.20900000e+01	-7.05980540e-04
1.21000000e+01	-4.71581850e-04
1.21100000e+01	-2.39251930e-04
1.21200000e+01	-2.37925676e-05
1.21300000e+01	1.61706076e-04
1.21400000e+01	3.06683868e-04
1.21500000e+01	4.03723771e-04
1.21600000e+01	4.48923440e-04
1.21700000e+01	4.42007746e-04
1.21800000e+01	3.86183817e-04
1.21900000e+01	2.87758746e-04
1.22000000e+01	1.55556581e-04
1.22100000e+01	1.84475048e-07
1.22200000e+01	-1.66792982e-04
1.22300000e+01	-3.33707752e-04
1.22400000e+01	-4.89607557e-04
1.22500000e+01	-6.24982279e-04
1.22600000e+01	-7.32348775e-04
1.22700000e+01	-8.06657886e-04
1.22800000e+01	-8.45502234e-04
1.22900000e+01	-8.49119310e-04
1.23000000e+01	-8.20200012e-04
1.23100000e+01	-7.63527091e-04
1.23200000e+01	-6.85479823e-04
1.23300000e+01	-5.93449739e-04
1.23400000e+01	-4.95217020e-04
1.23500000e+01	-3.98337766e-04
1.23600000e+01	-3.09589088e-04
1.23700000e+01	-2.34512058e-04
1.23800000e+01	-1.77082811e-04
1.23900000e+01	-1.39530341e-04
1.24000000e+01	-1.22306786e-04
1.24100000e+01	-1.24203378e-04
1.24200000e+01	-1.42593671e-04
1.24300000e+01	-1.73776194e-04
1.24400000e+01	-2.13381823e-04
1.24500000e+01	-2.56807622e-04
1.24600000e+01	-2.99638589e-04
1.24700000e+01	-3.38021813e-04
1.24800000e+01	-3.68963407e-04
1.24900000e+01	-3.90526780e-04
1.25000000e+01	-4.01920502e-04
1.25100000e+01	-4.03474283e-04
1.25200000e+01	-3.96511645e-04
1.25300000e+01	-3.83136691e-04
1.25400000e+01	-3.65959355e-04
1.25500000e+01	-3.47788076e-04
1.25600000e+01	-3.31320597e-04
1.25700000e+01	-3.18862525e-04
1.25800000e+01	-3.12099605e-04
1.25900000e+01	-3.11943647e-04
1.26000000e+01	-3.18464453e-04
1.26100000e+01	-3.30911516e-04
1.26200000e+01	-3.47820601e-04
1.26300000e+01	-3.67192275e-04
1.26400000e+01	-3.86722857e-04
1.26500000e+01	-4.04063551e-04
1.26600000e+01	-4.17081241e-04
1.26700000e+01	-4.24094653e-04
1.26800000e+01	-4.24062282e-04
1.26900000e+01	-4.16703399e-04
1.27000000e+01	-4.02540088e-04
1.27100000e+01	-3.82855980e-04
1.27200000e+01	-3.59575470e-04
1.27300000e+01	-3.35074898e-04
1.27400000e+01	-3.11943856e-04
1.27500000e+01	-2.92719675e-04
1.27600000e+01	-2.79620955e-04
1.27700000e+01	-2.74306360e-04
1.27800000e+01	-2.77682826e-04
1.27900000e+01	-2.89782960e-04
1.28000000e+01	-3.09725176e-04
1.28100000e+01	-3.35762565e-04
1.28200000e+01	-3.65418235e-04
1.28300000e+01	-3.95696762e-04
1.28400000e+01	-4.23354074e-04
1.28500000e+01	-4.45202259e-04
1.28600000e+01	-4.58422019e-04
1.28700000e+01	-4.60854056e-04
1.28800000e+01	-4.51241878e-04
1.28900000e+01	-4.29402079e-04
1.29000000e+01	-3.96304046e-04
1.29100000e+01	-3.54048529e-04
1.29200000e+01	-3.05743228e-04
1.29300000e+01	-2.55282495e-04
1.29400000e+01	-2.07046867e-04
1.29500000e+01	-1.65545587e-04
1.29600000e+01	-1.35030870e-04
1.29700000e+01	-1.19115966e-04
1.29800000e+01	-1.20429749e-04
1.29900000e+01	-1.40338436e-04
1.30000000e+01	-1.78760324e-04
1.30100000e+01	-2.34092492e-04
1.30200000e+01	-3.03259606e-04
1.30300000e+01	-3.81885286e-04
1.30400000e+01	-4.64576400e-04
1.30500000e+01	-5.45301196e-04
1.30600000e+01	-6.17834049e-04
1.30700000e+01	-6.76233473e-04
1.30800000e+01	-7.15316462e-04
1.30900000e+01	-7.31091559e-04
1.31000000e+01	-7.21115306e-04
1.31100000e+01	-6.84741889e-04
1.31200000e+01	-6.23243418e-04
1.31300000e+01	-5.39787825e-04
1.31400000e+01	-4.39272137e-04
1.31500000e+01	-3.28020016e-04
1.31600000e+01	-2.13363126e-04
1.31700000e+01	-1.03135211e-04
1.31800000e+01	-5.11506633e-06
1.31900000e+01	7.35408218e-05
1.32000000e+01	1.26833603e-04
1.32100000e+01	1.50384641e-04
1.32200000e+01	1.41789395e-04
1.32300000e+01	1.00834227e-04
1.32400000e+01	2.95575941e-05
1.32500000e+01	-6.78515574e-05
1.32600000e+01	-1.85313306e-04
1.32700000e+01	-3.15257438e-04
1.32800000e+01	-4.49137845e-04
1.32900000e+01	-5.78024353e-04
1.33000000e+01	-6.93229561e-04
1.33100000e+01	-7.86925175e-04
1.33200000e+01	-8.52702644e-04
1.33300000e+01	-8.86036600e-04
1.33400000e+01	-8.84616400e-04
1.33500000e+01	-8.48520576e-04
1.33600000e+01	-7.80220362e-04
1.33700000e+01	-6.84411058e-04
1.33800000e+01	-5.67682666e-04
1.33900000e+01	-4.38053189e-04
1.34000000e+01	-3.04398252e-04
1.34100000e+01	-1.75818506e-04
1.34200000e+01	-6.09910460e-05
1.34300000e+01	3.24476145e-05
1.34400000e+01	9.84416723e-05
1.34500000e+01	1.32939563e-04
1.34600000e+01	1.34169773e-04
1.34700000e+01	1.02748797e-04
1.34800000e+01	4.16135704e-05
1.34900000e+01	-4.42161628e-05
1.35000000e+01	-1.48027410e-04
1.35100000e+01	-2.61925909e-04
1.35200000e+01	-3.77431876e-04
1.35300000e+01	-4.86114630e-04
1.35400000e+01	-5.80218364e-04
1.35500000e+01	-6.53232095e-04
1.35600000e+01	-7.00361130e-04
1.35700000e+01	-7.18864970e-04
1.35800000e+01	-7.08236757e-04
1.35900000e+01	-6.70211496e-04
1.36000000e+01	-6.08603336e-04
1.36100000e+01	-5.28985201e-04
1.36200000e+01	-4.38236094e-04
1.36300000e+01	-3.43991394e-04
1.36400000e+01	-2.54038810e-04
1.36500000e+01	-1.75706700e-04
1.36600000e+01	-1.15291883e-04
1.36700000e+01	-7.75709445e-05
1.36800000e+01	-6.54324560e-05
1.36900000e+01	-7.96581507e-05
1.37000000e+01	-1.18869533e-04
1.37100000e+01	-1.79643624e-04
1.37200000e+01	-2.56788494e-04
1.37300000e+01	-3.43756925e-04
1.37400000e+01	-4.33165962e-04
1.37500000e+01	-5.17381977e-04
1.37600000e+01	-5.89125946e-04
1.37700000e+01	-6.42052092e-04
1.37800000e+01	-6.71255244e-04
1.37900000e+01	-6.73667761e-04
1.38000000e+01	-6.48315445e-04
1.38100000e+01	-5.96412696e-04
1.38200000e+01	-5.21289546e-04
1.38300000e+01	-4.28156028e-04
1.38400000e+01	-3.23721770e-04
1.38500000e+01	-2.15699673e-04
1.38600000e+01	-1.12231283e-04
1.38700000e+01	-2.12772934e-05
1.38800000e+01	4.99808712e-05
1.38900000e+01	9.56834430e-05
1.39000000e+01	1.11738123e-04
1.39100000e+01	9.61362137e-05
1.39200000e+01	4.91158591e-05
1.39300000e+01	-2.68392300e-05
1.39400000e+01	-1.27164851e-04
1.39500000e+01	-2.45532254e-04
1.39600000e+01	-3.74290922e-04
1.39700000e+01	-5.05004966e-04
1.39800000e+01	-6.29043305e-04
1.39900000e+01	-7.38180272e-04
1.40000000e+01	-8.25163049e-04
1.40100000e+01	-8.84205337e-04
1.40200000e+01	-9.11372708e-04
1.40300000e+01	-9.04833552e-04
1.40400000e+01	-8.64959868e-04
1.40500000e+01	-7.94273419e-04
1.40600000e+01	-6.97244191e-04
1.40700000e+01	-5.79958764e-04
1.40800000e+01	-4.49685285e-04
1.40900000e+01	-3.14368648e-04
1.41000000e+01	-1.82093678e-04
1.41100000e+01	-6.05553861e-05
1.41200000e+01	4.34263831e-05
1.41300000e+01	1.24315055e-04
1.41400000e+01	1.78162168e-04
1.41500000e+01	2.02791541e-04
1.41600000e+01	1.97854958e-04
1.41700000e+01	1.64761480e-04
1.41800000e+01	1.06491789e-04
1.41900000e+01	2.73171358e-05
1.42000000e+01	-6.75513349e-05
1.42100000e+01	-1.72353118e-04
1.42200000e+01	-2.81177541e-04
1.42300000e+01	-3.88341536e-04
1.42400000e+01	-4.88719372e-04
1.42500000e+01	-5.78003230e-04
1.42600000e+01	-6.52880420e-04
1.42700000e+01	-7.11120811e-04
1.42800000e+01	-7.51575991e-04
1.42900000e+01	-7.74098990e-04
1.43000000e+01	-7.79399676e-04
1.43100000e+01	-7.68855466e-04
1.43200000e+01	-7.44299560e-04
1.43300000e+01	-7.07809331e-04
1.43400000e+01	-6.61515751e-04
1.43500000e+01	-6.07451149e-04
1.43600000e+01	-5.47447396e-04
1.43700000e+01	-4.83090517e-04
1.43800000e+01	-4.15731134e-04
1.43900000e+01	-3.46543857e-04
1.44000000e+01	-2.76623216e-04
1.44100000e+01	-2.07099610e-04
1.44200000e+01	-1.39256340e-04
1.44300000e+01	-7.46284050e-05
1.44400000e+01	-1.50653537e-05
1.44500000e+01	3.72559510e-05
1.44600000e+01	7.98776954e-05
1.44700000e+01	1.10169365e-04
1.44800000e+01	1.25493831e-04
1.44900000e+01	1.23420490e-04
1.45000000e+01	1.01968637e-04
1.45100000e+01	5.98595905e-05
1.45200000e+01	-3.24686440e-06
1.45300000e+01	-8.65568404e-05
1.45400000e+01	-1.88011133e-04
1.45500000e+01	-3.04238177e-04
1.45600000e+01	-4.30605075e-04
1.45700000e+01	-5.61373105e-04
1.45800000e+01	-6.89955609e-04
1.45900000e+01	-8.09267293e-04
1.46000000e+01	-9.12145490e-04
1.46100000e+01	-9.91816607e-04
1.46200000e+01	-1.04237540e-03
1.46300000e+01	-1.05924153e-03
1.46400000e+01	-1.03955737e-03
1.46500000e+01	-9.82493349e-04
1.46600000e+01	-8.89432277e-04
1.46700000e+01	-7.64011951e-04
1.46800000e+01	-6.12014708e-04
1.46900000e+01	-4.41103839e-04
1.47000000e+01	-2.60418103e-04
1.47100000e+01	-8.00467105e-05
1.47200000e+01	8.95830659e-05
1.47300000e+01	2.38365746e-04
1.47400000e+01	3.57180060e-04
1.47500000e+01	4.38507250e-04
1.47600000e+01	4.76960255e-04
1.47700000e+01	4.69683830e-04
1.47800000e+01	4.16593929e-04
1.47900000e+01	3.20435428e-04
1.48000000e+01	1.86649929e-04
1.48100000e+01	2.30589383e-05
1.48200000e+01	-1.60618843e-04
1.48300000e+01	-3.53385008e-04
1.48400000e+01	-5.43672345e-04
1.48500000e+01	-7.20100347e-04
1.48600000e+01	-8.72222649e-04
1.48700000e+01	-9.91213620e-04
1.48800000e+01	-1.07044520e-03
1.48900000e+01	-1.10591256e-03
1.49000000e+01	-1.09647796e-03
1.49100000e+01	-1.04391498e-03
1.49200000e+01	-9.52750152e-04
1.49300000e+01	-8.29913609e-04
1.49400000e+01	-6.84224429e-04
1.49500000e+01	-5.25748738e-04
1.49600000e+01	-3.65077866e-04
1.49700000e+01	-2.12579819e-04
1.49800000e+01	-7.76791571e-05
1.49900000e+01	3.17819021e-05
1.50000000e+01	1.10054684e-04
1.50100000e+01	1.53830941e-04
1.50200000e+01	1.62401476e-04
1.50300000e+01	1.37617048e-04
1.50400000e+01	8.36573323e-05
1.50500000e+01	6.62841343e-06
1.50600000e+01	-8.59775570e-05
1.50700000e+01	-1.85916478e-04
1.50800000e+01	-2.84869119e-04
1.50900000e+01	-3.75106638e-04
1.51000000e+01	-4.50092095e-04
1.51100000e+01	-5.04970781e-04
1.51200000e+01	-5.36911405e-04
1.51300000e+01	-5.45272451e-04
1.51400000e+01	-5.31582303e-04
1.51500000e+01	-4.99336947e-04
1.51600000e+01	-4.53633897e-04
1.51700000e+01	-4.00674358e-04
1.51800000e+01	-3.47176370e-04
1.51900000e+01	-2.99748913e-04
1.52000000e+01	-2.64280122e-04
1.52100000e+01	-2.45391574e-04
1.52200000e+01	-2.46005112e-04
1.52300000e+01	-2.67059369e-04
1.52400000e+01	-3.07400697e-04
1.52500000e+01	-3.63858725e-04
1.52600000e+01	-4.31501272e-04
1.52700000e+01	-5.04048271e-04
1.52800000e+01	-5.74410874e-04
1.52900000e+01	-6.35311071e-04
1.53000000e+01	-6.79930049e-04
1.53100000e+01	-7.02530569e-04
1.53200000e+01	-6.99000245e-04
1.53300000e+01	-6.67268641e-04
1.53400000e+01	-6.07561076e-04
1.53500000e+01	-5.22465163e-04
1.53600000e+01	-4.16801392e-04
1.53700000e+01	-2.97305177e-04
1.53800000e+01	-1.72143457e-04
1.53900000e+01	-5.03028723e-05
1.54000000e+01	5.91024612e-05
1.54100000e+01	1.47548380e-04
1.54200000e+01	2.07785418e-04
1.54300000e+01	2.34435005e-04
1.54400000e+01	2.24447845e-04
1.54500000e+01	1.77385962e-04
1.54600000e+01	9.55037800e-05
1.54700000e+01	-1.63802987e-05
1.54800000e+01	-1.51213495e-04
1.54900000e+01	-3.00214818e-04
1.55000000e+01	-4.53518781e-04
1.55100000e+01	-6.00906354e-04
1.55200000e+01	-7.32565602e-04
1.55300000e+01	-8.39821863e-04
1.55400000e+01	-9.15779594e-04
1.55500000e+01	-9.55825076e-04
1.55600000e+01	-9.57950311e-04
1.55700000e+01	-9.22872904e-04
1.55800000e+01	-8.53943251e-04
1.55900000e+01	-7.56847575e-04
1.56000000e+01	-6.39131934e-04
1.56100000e+01	-5.09586784e-04
1.56200000e+01	-3.77542941e-04
1.56300000e+01	-2.52136781e-04
1.56400000e+01	-1.41604801e-04
1.56500000e+01	-5.26648923e-05
1.56600000e+01	9.96576576e-06
1.56700000e+01	4.38779632e-05
1.56800000e+01	4.90794023e-05
1.56900000e+01	2.78986383e-05
1.57000000e+01	-1.53053860e-05
1.57100000e+01	-7.46012197e-05
1.57200000e+01	-1.43069095e-04
1.57300000e+01	-2.13459690e-04
1.57400000e+01	-2.78869473e-04
1.57500000e+01	-3.33373302e-04
1.57600000e+01	-3.72558678e-04
1.57700000e+01	-3.93914548e-04
1.57800000e+01	-3.97040118e-04
1.57900000e+01	-3.83654693e-04
1.58000000e+01	-3.57406936e-04
1.58100000e+01	-3.23499475e-04
1.58200000e+01	-2.88161178e-04
1.58300000e+01	-2.58013167e-04
1.58400000e+01	-2.39384569e-04
1.58500000e+01	-2.37639247e-04
1.58600000e+01	-2.56574809e-04
1.58700000e+01	-2.97949965e-04
1.58800000e+01	-3.61186236e-04
1.58900000e+01	-4.43275785e-04
1.59000000e+01	-5.38910013e-04
1.59100000e+01	-6.40824810e-04
1.59200000e+01	-7.40339614e-04
1.59300000e+01	-8.28050233e-04
1.59400000e+01	-8.94621182e-04
1.59500000e+01	-9.31613332e-04
1.59600000e+01	-9.32277854e-04
