# Supplementary material for: Observation of angular momentum transfer among crystal lattice modes
Source: Nat Phys. 2026 May 12;22(7):1100–6. doi: 10.1038/s41567-026-03274-8 (PMC13423836; doi:10.1038/s41567-026-03274-8)
Supplement: Supplementary file 14 — Source data for Extended Data Fig. 5a–m. [file 41567_2026_3274_MOESM14_ESM.zip › extended_fig5i_TKE_LHE-THz_probe0.txt]

THz Kerr effect signal in Bi2Se3 after left-handed elliptical THz excitation at probe pulse 0 degrees
Time (ps)	THz Kerr signal (a.u.)
0.00000000e+00	-3.55447579e-04
1.00000000e-02	2.13224421e-04
2.00000000e-02	1.92029421e-04
3.00000000e-02	6.81327421e-04
4.00000000e-02	2.86226421e-04
5.00000000e-02	-3.38345789e-05
6.00000000e-02	-1.59693579e-04
7.00000000e-02	2.67968421e-04
8.00000000e-02	1.53982421e-04
9.00000000e-02	9.36034211e-05
1.00000000e-01	-4.88666579e-04
1.10000000e-01	-9.96598579e-04
1.20000000e-01	9.06822421e-04
1.30000000e-01	1.33668421e-04
1.40000000e-01	-1.03993758e-03
1.50000000e-01	-1.29457895e-06
1.60000000e-01	-9.60866579e-04
1.70000000e-01	-1.83156579e-04
1.80000000e-01	9.15256421e-04
1.90000000e-01	1.99394211e-05
2.00000000e-01	-2.63263579e-04
2.10000000e-01	-3.37226579e-04
2.20000000e-01	3.12495421e-04
2.30000000e-01	5.45129421e-04
2.40000000e-01	-1.64056579e-04
2.50000000e-01	5.42706421e-04
2.60000000e-01	8.79606421e-04
2.70000000e-01	3.55784211e-05
2.80000000e-01	8.04058421e-04
2.90000000e-01	1.20558742e-03
3.00000000e-01	-3.53754579e-04
3.10000000e-01	-4.73553579e-04
3.20000000e-01	1.27858421e-04
3.30000000e-01	1.61424442e-03
3.40000000e-01	2.88546421e-04
3.50000000e-01	-3.80776579e-04
3.60000000e-01	3.26032421e-04
3.70000000e-01	1.68089942e-03
3.80000000e-01	1.35951421e-04
3.90000000e-01	2.21018421e-04
4.00000000e-01	1.13478442e-03
4.10000000e-01	5.23857421e-04
4.20000000e-01	9.99886421e-04
4.30000000e-01	4.54040421e-04
4.40000000e-01	3.38654211e-05
4.50000000e-01	-3.16254579e-04
4.60000000e-01	-4.63022579e-04
4.70000000e-01	5.19975421e-04
4.80000000e-01	-7.57145789e-05
4.90000000e-01	-6.62303579e-04
5.00000000e-01	-2.58329579e-04
5.10000000e-01	1.24741421e-04
5.20000000e-01	2.22759421e-04
5.30000000e-01	6.89078421e-04
5.40000000e-01	-8.86570579e-04
5.50000000e-01	-5.98808579e-04
5.60000000e-01	3.49638421e-04
5.70000000e-01	-9.95863579e-04
5.80000000e-01	-3.09195579e-04
5.90000000e-01	5.59005421e-04
6.00000000e-01	4.05273421e-04
6.10000000e-01	-4.27580579e-04
6.20000000e-01	3.79936421e-04
6.30000000e-01	1.04735542e-03
6.40000000e-01	-2.45021579e-04
6.50000000e-01	-6.88917579e-04
6.60000000e-01	4.52610421e-04
6.70000000e-01	-2.71509579e-04
6.80000000e-01	3.24856421e-04
6.90000000e-01	-2.57938579e-04
7.00000000e-01	3.99444421e-04
7.10000000e-01	2.02345421e-04
7.20000000e-01	-1.38150158e-03
7.30000000e-01	-5.17424579e-04
7.40000000e-01	-9.97452579e-04
7.50000000e-01	6.30986421e-04
7.60000000e-01	-2.88972579e-04
7.70000000e-01	2.26609421e-04
7.80000000e-01	-4.73131579e-04
7.90000000e-01	-7.43765789e-05
8.00000000e-01	1.16839442e-03
8.10000000e-01	-7.04093579e-04
8.20000000e-01	5.11448421e-04
8.30000000e-01	2.09019442e-03
8.40000000e-01	1.09786142e-03
8.50000000e-01	5.10554211e-05
8.60000000e-01	-7.08805579e-04
8.70000000e-01	-3.11330579e-04
8.80000000e-01	-2.66699579e-04
8.90000000e-01	-6.83935789e-05
9.00000000e-01	1.65254442e-03
9.10000000e-01	1.16011142e-03
9.20000000e-01	7.42902421e-04
9.30000000e-01	1.31880942e-03
9.40000000e-01	6.67021421e-04
9.50000000e-01	1.01728142e-03
9.60000000e-01	2.35320421e-04
9.70000000e-01	6.84097421e-04
9.80000000e-01	1.79093421e-04
9.90000000e-01	-2.77825579e-04
1.00000000e+00	-5.33769579e-04
1.01000000e+00	-2.96657895e-06
1.02000000e+00	-3.96885579e-04
1.03000000e+00	-1.98594579e-04
1.04000000e+00	1.46849942e-03
1.05000000e+00	1.25423342e-03
1.06000000e+00	1.77188242e-03
1.07000000e+00	-9.11513579e-04
1.08000000e+00	1.62316421e-04
1.09000000e+00	8.09229421e-04
1.10000000e+00	3.45430421e-04
1.11000000e+00	6.47021421e-04
1.12000000e+00	-8.02657895e-06
1.13000000e+00	-5.00413579e-04
1.14000000e+00	-7.25296579e-04
1.15000000e+00	7.75941421e-04
1.16000000e+00	-1.98468579e-04
1.17000000e+00	-4.23005579e-04
1.18000000e+00	-2.30418579e-04
1.19000000e+00	-1.14993658e-03
1.20000000e+00	3.00565421e-04
1.21000000e+00	5.46334211e-05
1.22000000e+00	-6.92528579e-04
1.23000000e+00	-2.20673579e-04
1.24000000e+00	-1.90546579e-04
1.25000000e+00	5.07228421e-04
1.26000000e+00	-3.82058579e-04
1.27000000e+00	1.34348142e-03
1.28000000e+00	4.70849421e-04
1.29000000e+00	3.67274421e-04
1.30000000e+00	7.17851421e-04
1.31000000e+00	3.40704421e-04
1.32000000e+00	6.82022421e-04
1.33000000e+00	-6.06291579e-04
1.34000000e+00	-2.32904579e-04
1.35000000e+00	1.15693342e-03
1.36000000e+00	-2.75311579e-04
1.37000000e+00	9.19754211e-05
1.38000000e+00	2.71584211e-05
1.39000000e+00	-5.00931579e-04
1.40000000e+00	3.33648421e-04
1.41000000e+00	9.87126421e-04
1.42000000e+00	1.03751142e-03
1.43000000e+00	1.53595442e-03
1.44000000e+00	5.06042105e-06
1.45000000e+00	2.28187421e-04
1.46000000e+00	6.20934211e-05
1.47000000e+00	-7.60785579e-04
1.48000000e+00	4.07324211e-05
1.49000000e+00	-2.71570579e-04
1.50000000e+00	-1.43275858e-03
1.51000000e+00	-3.04220579e-04
1.52000000e+00	-5.03205789e-05
1.53000000e+00	7.90918421e-04
1.54000000e+00	6.09081421e-04
1.55000000e+00	-2.84315579e-04
1.56000000e+00	1.02388342e-03
1.57000000e+00	1.07531042e-03
1.58000000e+00	7.92588421e-04
1.59000000e+00	-1.54289579e-04
1.60000000e+00	2.39627421e-04
1.61000000e+00	5.40065421e-04
1.62000000e+00	2.56439421e-04
1.63000000e+00	4.11510421e-04
1.64000000e+00	1.38994211e-05
1.65000000e+00	1.47356742e-03
1.66000000e+00	9.66674211e-05
1.67000000e+00	3.69092421e-04
1.68000000e+00	-2.91385789e-05
1.69000000e+00	-6.95900579e-04
1.70000000e+00	-2.55619579e-04
1.71000000e+00	1.03726421e-04
1.72000000e+00	8.56510421e-04
1.73000000e+00	1.04664542e-03
1.74000000e+00	8.84650421e-04
1.75000000e+00	1.46617142e-03
1.76000000e+00	-3.41716579e-04
1.77000000e+00	6.32541421e-04
1.78000000e+00	-4.28175789e-05
1.79000000e+00	3.00249421e-04
1.80000000e+00	2.35417421e-04
1.81000000e+00	-7.49625789e-05
1.82000000e+00	-6.19047579e-04
1.83000000e+00	3.41625421e-04
1.84000000e+00	1.28992842e-03
1.85000000e+00	1.56087421e-04
1.86000000e+00	-6.36069579e-04
1.87000000e+00	-7.13865789e-05
1.88000000e+00	-3.38962579e-04
1.89000000e+00	6.53233421e-04
1.90000000e+00	-8.04180579e-04
1.91000000e+00	1.20766421e-04
1.92000000e+00	3.03165421e-04
1.93000000e+00	4.82554211e-05
1.94000000e+00	7.28078421e-04
1.95000000e+00	9.70048421e-04
1.96000000e+00	4.89531421e-04
1.97000000e+00	-1.26441579e-04
1.98000000e+00	-1.02391658e-03
1.99000000e+00	-2.07693579e-04
2.00000000e+00	7.79411421e-04
2.01000000e+00	4.23918421e-04
2.02000000e+00	2.94974211e-05
2.03000000e+00	-1.99295579e-04
2.04000000e+00	-7.54671579e-04
2.05000000e+00	-1.25903058e-03
2.06000000e+00	-6.14727579e-04
2.07000000e+00	-4.81916579e-04
2.08000000e+00	-1.46002579e-04
2.09000000e+00	-2.89712579e-04
2.10000000e+00	3.52821421e-04
2.11000000e+00	6.58306421e-04
2.12000000e+00	-1.82585789e-05
2.13000000e+00	-8.16688579e-04
2.14000000e+00	-6.73251579e-04
2.15000000e+00	-8.99297579e-04
2.16000000e+00	-5.08838579e-04
2.17000000e+00	-4.02788579e-04
2.18000000e+00	7.62468421e-04
2.19000000e+00	4.92882421e-04
2.20000000e+00	-5.45830579e-04
2.21000000e+00	-4.03996579e-04
2.22000000e+00	-3.27599579e-04
2.23000000e+00	-6.89466579e-04
2.24000000e+00	-7.35176579e-04
2.25000000e+00	6.25964211e-05
2.26000000e+00	-6.78485789e-05
2.27000000e+00	1.34525542e-03
2.28000000e+00	9.71042421e-04
2.29000000e+00	-1.39898579e-04
2.30000000e+00	4.55844211e-05
2.31000000e+00	-1.10637558e-03
2.32000000e+00	-1.94475789e-05
2.33000000e+00	-1.07576858e-03
2.34000000e+00	3.75978421e-04
2.35000000e+00	5.01046421e-04
2.36000000e+00	-1.66757579e-04
2.37000000e+00	-6.61587579e-04
2.38000000e+00	2.19414211e-05
2.39000000e+00	-2.37500579e-04
2.40000000e+00	-1.00747358e-03
2.41000000e+00	-1.34504458e-03
2.42000000e+00	-1.46541758e-03
2.43000000e+00	-1.30126358e-03
2.44000000e+00	-1.20740958e-03
2.45000000e+00	-1.31815958e-03
2.46000000e+00	-1.82708358e-03
2.47000000e+00	-1.98896758e-03
2.48000000e+00	-2.11172258e-03
2.49000000e+00	-1.44975558e-03
2.50000000e+00	-6.66013579e-04
2.51000000e+00	-1.17827458e-03
2.52000000e+00	-6.59133579e-04
2.53000000e+00	-5.41100579e-04
2.54000000e+00	-1.06231058e-03
2.55000000e+00	-2.48238579e-04
2.56000000e+00	1.53765421e-04
2.57000000e+00	1.54655421e-04
2.58000000e+00	7.19424421e-04
2.59000000e+00	3.65969421e-04
2.60000000e+00	4.44723421e-04
2.61000000e+00	3.49637421e-04
2.62000000e+00	4.27208421e-04
2.63000000e+00	-2.97806579e-04
2.64000000e+00	-4.48718579e-04
2.65000000e+00	-9.84747579e-04
2.66000000e+00	-1.51137579e-04
2.67000000e+00	-2.50364858e-03
2.68000000e+00	-1.19736158e-03
2.69000000e+00	-1.77105858e-03
2.70000000e+00	-3.17613558e-03
2.71000000e+00	-1.88297358e-03
2.72000000e+00	-3.05334258e-03
2.73000000e+00	-2.70183058e-03
2.74000000e+00	-1.82723858e-03
2.75000000e+00	-2.75785158e-03
2.76000000e+00	-6.34712579e-04
2.77000000e+00	-1.35435658e-03
2.78000000e+00	-7.41431579e-04
2.79000000e+00	-1.10963058e-03
2.80000000e+00	-1.43192258e-03
2.81000000e+00	-4.03663758e-03
2.82000000e+00	-9.62244579e-04
2.83000000e+00	-1.43875958e-03
2.84000000e+00	-1.66771258e-03
2.85000000e+00	-1.10458058e-03
2.86000000e+00	-1.25125158e-03
2.87000000e+00	-1.37020558e-03
2.88000000e+00	-1.75785958e-03
2.89000000e+00	-9.47040579e-04
2.90000000e+00	-3.03008258e-03
2.91000000e+00	-3.43555758e-03
2.92000000e+00	-2.61480458e-03
2.93000000e+00	-2.44974558e-03
2.94000000e+00	-1.99956658e-03
2.95000000e+00	-3.89877458e-03
2.96000000e+00	-3.75415558e-03
2.97000000e+00	-3.33811958e-03
2.98000000e+00	-3.54330558e-03
2.99000000e+00	-3.01688458e-03
3.00000000e+00	-2.93648358e-03
3.01000000e+00	-2.35396958e-03
3.02000000e+00	-1.94988058e-03
3.03000000e+00	-1.32576658e-03
3.04000000e+00	-1.72249358e-03
3.05000000e+00	-2.21856758e-03
3.06000000e+00	-6.85621579e-04
3.07000000e+00	-2.00720258e-03
3.08000000e+00	-1.39539958e-03
3.09000000e+00	-1.11348058e-03
3.10000000e+00	-1.55720579e-04
3.11000000e+00	-9.85066579e-04
3.12000000e+00	-1.08188958e-03
3.13000000e+00	3.46954211e-05
3.14000000e+00	-5.63334579e-04
3.15000000e+00	-1.05056458e-03
3.16000000e+00	-2.21642758e-03
3.17000000e+00	-3.17719358e-03
3.18000000e+00	-2.33998958e-03
3.19000000e+00	-2.95249758e-03
3.20000000e+00	-2.36791958e-03
3.21000000e+00	-1.38705158e-03
3.22000000e+00	-1.50175658e-03
3.23000000e+00	-2.19609458e-03
3.24000000e+00	-2.82375158e-03
3.25000000e+00	-1.56372858e-03
3.26000000e+00	-4.63217579e-04
3.27000000e+00	-1.83075858e-03
3.28000000e+00	-1.92855579e-04
3.29000000e+00	3.23075421e-04
3.30000000e+00	-4.31409579e-04
3.31000000e+00	-9.30488579e-04
3.32000000e+00	-2.47568758e-03
3.33000000e+00	-3.08984958e-03
3.34000000e+00	-3.15863758e-03
3.35000000e+00	-3.75377358e-03
3.36000000e+00	-5.58305458e-03
3.37000000e+00	-6.97634458e-03
3.38000000e+00	-6.51459458e-03
3.39000000e+00	-7.47375458e-03
3.40000000e+00	-7.31448458e-03
3.41000000e+00	-6.42803458e-03
3.42000000e+00	-6.30761458e-03
3.43000000e+00	-4.66731458e-03
3.44000000e+00	-2.19616458e-03
3.45000000e+00	7.27058421e-04
3.46000000e+00	3.95180042e-03
3.47000000e+00	7.00162042e-03
3.48000000e+00	1.14719144e-02
3.49000000e+00	1.53853424e-02
3.50000000e+00	1.99634554e-02
3.51000000e+00	2.52134954e-02
3.52000000e+00	3.08606854e-02
3.53000000e+00	3.54498554e-02
3.54000000e+00	3.80489354e-02
3.55000000e+00	3.98213954e-02
3.56000000e+00	4.03029254e-02
3.57000000e+00	3.91720454e-02
3.58000000e+00	3.62558454e-02
3.59000000e+00	3.05367154e-02
3.60000000e+00	2.20674754e-02
3.61000000e+00	1.22532674e-02
3.62000000e+00	2.77070542e-03
3.63000000e+00	-7.84224458e-03
3.64000000e+00	-1.94817746e-02
3.65000000e+00	-3.13486946e-02
3.66000000e+00	-4.09509846e-02
3.67000000e+00	-5.25870046e-02
3.68000000e+00	-6.24101746e-02
3.69000000e+00	-7.11166046e-02
3.70000000e+00	-7.50091246e-02
3.71000000e+00	-7.57063646e-02
3.72000000e+00	-7.17802246e-02
3.73000000e+00	-6.31608146e-02
3.74000000e+00	-5.19190546e-02
3.75000000e+00	-3.69407046e-02
3.76000000e+00	-1.48369846e-02
3.77000000e+00	4.09037142e-03
3.78000000e+00	2.30251954e-02
3.79000000e+00	4.04094454e-02
3.80000000e+00	5.56538454e-02
3.81000000e+00	6.64403554e-02
3.82000000e+00	7.18303054e-02
3.83000000e+00	7.25021954e-02
3.84000000e+00	6.61496854e-02
3.85000000e+00	5.48418954e-02
3.86000000e+00	3.78838354e-02
3.87000000e+00	2.07039054e-02
3.88000000e+00	9.07194421e-04
3.89000000e+00	-2.66196946e-02
3.90000000e+00	-5.02459046e-02
3.91000000e+00	-7.64524646e-02
3.92000000e+00	-9.75762946e-02
3.93000000e+00	-1.11159095e-01
3.94000000e+00	-1.17637695e-01
3.95000000e+00	-1.17755995e-01
3.96000000e+00	-1.09915795e-01
3.97000000e+00	-9.31728046e-02
3.98000000e+00	-7.00967346e-02
3.99000000e+00	-4.60036546e-02
4.00000000e+00	-2.05641546e-02
4.01000000e+00	2.31725442e-03
4.02000000e+00	2.40971354e-02
4.03000000e+00	4.75829754e-02
4.04000000e+00	6.20836354e-02
4.05000000e+00	6.89474554e-02
4.06000000e+00	7.34748554e-02
4.07000000e+00	7.19468354e-02
4.08000000e+00	6.57509854e-02
4.09000000e+00	5.32678154e-02
4.10000000e+00	3.25887254e-02
4.11000000e+00	5.68891024e-03
4.12000000e+00	-1.47353946e-02
4.13000000e+00	-4.39750446e-02
4.14000000e+00	-6.96630946e-02
4.15000000e+00	-9.02553246e-02
4.16000000e+00	-1.02509595e-01
4.17000000e+00	-1.09783495e-01
4.18000000e+00	-1.10868895e-01
4.19000000e+00	-1.07454895e-01
4.20000000e+00	-9.55658946e-02
4.21000000e+00	-7.86326946e-02
4.22000000e+00	-5.12760446e-02
4.23000000e+00	-2.85090046e-02
4.24000000e+00	-4.09300558e-03
4.25000000e+00	1.83388454e-02
4.26000000e+00	3.31764554e-02
4.27000000e+00	5.14744154e-02
4.28000000e+00	6.54576654e-02
4.29000000e+00	7.91052654e-02
4.30000000e+00	8.28922454e-02
4.31000000e+00	7.98700454e-02
4.32000000e+00	6.86749354e-02
4.33000000e+00	4.98642454e-02
4.34000000e+00	2.61950954e-02
4.35000000e+00	5.21708012e-03
4.36000000e+00	-1.67354446e-02
4.37000000e+00	-4.38452046e-02
4.38000000e+00	-6.45220146e-02
4.39000000e+00	-8.76231846e-02
4.40000000e+00	-1.02458195e-01
4.41000000e+00	-1.13854595e-01
4.42000000e+00	-1.18327195e-01
4.43000000e+00	-1.14909795e-01
4.44000000e+00	-1.08076595e-01
4.45000000e+00	-9.46968946e-02
4.46000000e+00	-7.58939046e-02
4.47000000e+00	-5.25257546e-02
4.48000000e+00	-2.51561446e-02
4.49000000e+00	2.31050142e-03
4.50000000e+00	3.22819054e-02
4.51000000e+00	4.89791354e-02
4.52000000e+00	6.69263354e-02
4.53000000e+00	7.95616954e-02
4.54000000e+00	8.49490754e-02
4.55000000e+00	8.25183254e-02
4.56000000e+00	7.51078454e-02
4.57000000e+00	6.19973454e-02
4.58000000e+00	4.41135854e-02
4.59000000e+00	2.31105154e-02
4.60000000e+00	5.78557421e-04
4.61000000e+00	-2.42656646e-02
4.62000000e+00	-5.45631746e-02
4.63000000e+00	-7.06544346e-02
4.64000000e+00	-8.51950146e-02
4.65000000e+00	-9.66511946e-02
4.66000000e+00	-1.00090595e-01
4.67000000e+00	-1.02422595e-01
4.68000000e+00	-9.74218946e-02
4.69000000e+00	-8.54491146e-02
4.70000000e+00	-6.47768246e-02
4.71000000e+00	-4.43670346e-02
4.72000000e+00	-2.26409846e-02
4.73000000e+00	3.12463242e-03
4.74000000e+00	2.36414554e-02
4.75000000e+00	4.09298854e-02
4.76000000e+00	6.16558354e-02
4.77000000e+00	7.67437754e-02
4.78000000e+00	8.16777154e-02
4.79000000e+00	8.16672154e-02
4.80000000e+00	7.49686554e-02
4.81000000e+00	6.77197354e-02
4.82000000e+00	5.10837954e-02
4.83000000e+00	3.76640854e-02
4.84000000e+00	1.30355144e-02
4.85000000e+00	-1.08500046e-02
4.86000000e+00	-3.11671746e-02
4.87000000e+00	-4.97783746e-02
4.88000000e+00	-6.71976846e-02
4.89000000e+00	-8.01704946e-02
4.90000000e+00	-9.24240246e-02
4.91000000e+00	-9.49871946e-02
4.92000000e+00	-9.08482546e-02
4.93000000e+00	-8.12271246e-02
4.94000000e+00	-6.71718046e-02
4.95000000e+00	-4.72426046e-02
4.96000000e+00	-2.83428746e-02
4.97000000e+00	-3.98291258e-03
4.98000000e+00	1.24832194e-02
4.99000000e+00	2.79613954e-02
5.00000000e+00	4.42276854e-02
5.01000000e+00	5.97455154e-02
5.02000000e+00	7.02399054e-02
5.03000000e+00	7.35147454e-02
5.04000000e+00	7.43206754e-02
5.05000000e+00	7.00260254e-02
5.06000000e+00	6.12511954e-02
5.07000000e+00	5.15775754e-02
5.08000000e+00	3.39857354e-02
5.09000000e+00	1.02425694e-02
5.10000000e+00	-1.06743346e-02
5.11000000e+00	-3.47537246e-02
5.12000000e+00	-4.96188546e-02
5.13000000e+00	-6.27431646e-02
5.14000000e+00	-7.16666846e-02
5.15000000e+00	-7.69368246e-02
5.16000000e+00	-7.80563246e-02
5.17000000e+00	-7.56988146e-02
5.18000000e+00	-6.57103646e-02
5.19000000e+00	-5.85420646e-02
5.20000000e+00	-4.57075746e-02
5.21000000e+00	-2.55446146e-02
5.22000000e+00	-9.60928458e-03
5.23000000e+00	5.67349864e-03
5.24000000e+00	2.24709454e-02
5.25000000e+00	3.82108654e-02
5.26000000e+00	4.88591354e-02
5.27000000e+00	5.55880954e-02
5.28000000e+00	6.21639154e-02
5.29000000e+00	6.41974054e-02
5.30000000e+00	5.91642454e-02
5.31000000e+00	5.11690454e-02
5.32000000e+00	3.80324054e-02
5.33000000e+00	2.29975954e-02
5.34000000e+00	7.30502742e-03
5.35000000e+00	-1.21781846e-02
5.36000000e+00	-2.67522846e-02
5.37000000e+00	-4.45704746e-02
5.38000000e+00	-5.72920746e-02
5.39000000e+00	-6.75477246e-02
5.40000000e+00	-7.23966246e-02
5.41000000e+00	-7.31895246e-02
5.42000000e+00	-7.21146746e-02
5.43000000e+00	-6.60142146e-02
5.44000000e+00	-5.36849346e-02
5.45000000e+00	-4.39849046e-02
5.46000000e+00	-2.83784746e-02
5.47000000e+00	-1.46456346e-02
5.48000000e+00	1.22633242e-03
5.49000000e+00	1.68170654e-02
5.50000000e+00	3.31162154e-02
5.51000000e+00	4.53296854e-02
5.52000000e+00	5.25734354e-02
5.53000000e+00	5.60988354e-02
5.54000000e+00	5.77060454e-02
5.55000000e+00	5.37326754e-02
5.56000000e+00	4.45343654e-02
5.57000000e+00	3.52235754e-02
5.58000000e+00	2.45630554e-02
5.59000000e+00	1.38548424e-02
5.60000000e+00	-5.40265789e-05
5.61000000e+00	-1.30265646e-02
5.62000000e+00	-2.57769646e-02
5.63000000e+00	-3.74121946e-02
5.64000000e+00	-4.52192346e-02
5.65000000e+00	-5.21609246e-02
5.66000000e+00	-5.39079046e-02
5.67000000e+00	-5.32685346e-02
5.68000000e+00	-5.18606546e-02
5.69000000e+00	-4.48240646e-02
5.70000000e+00	-3.72200646e-02
5.71000000e+00	-2.23273246e-02
5.72000000e+00	-7.63615458e-03
5.73000000e+00	3.27616742e-03
5.74000000e+00	1.55634034e-02
5.75000000e+00	2.58184354e-02
5.76000000e+00	3.46963454e-02
5.77000000e+00	3.97809654e-02
5.78000000e+00	4.32013354e-02
5.79000000e+00	4.58879654e-02
5.80000000e+00	4.46232854e-02
5.81000000e+00	3.72662654e-02
5.82000000e+00	2.88310854e-02
5.83000000e+00	2.27718754e-02
5.84000000e+00	1.00926124e-02
5.85000000e+00	1.71867442e-03
5.86000000e+00	-1.12226646e-02
5.87000000e+00	-1.92179146e-02
5.88000000e+00	-2.75868546e-02
5.89000000e+00	-3.90034246e-02
5.90000000e+00	-4.33372746e-02
5.91000000e+00	-4.34676446e-02
5.92000000e+00	-4.31250146e-02
5.93000000e+00	-3.90558146e-02
5.94000000e+00	-3.60595246e-02
5.95000000e+00	-2.75004546e-02
5.96000000e+00	-1.91867946e-02
5.97000000e+00	-9.43774458e-03
5.98000000e+00	1.44042421e-04
5.99000000e+00	9.82249542e-03
6.00000000e+00	1.66525854e-02
6.01000000e+00	2.51869654e-02
6.02000000e+00	3.02298854e-02
6.03000000e+00	3.32057654e-02
6.04000000e+00	3.54154754e-02
6.05000000e+00	3.51148154e-02
6.06000000e+00	3.30260954e-02
6.07000000e+00	2.92725654e-02
6.08000000e+00	2.21338554e-02
6.09000000e+00	1.52586254e-02
6.10000000e+00	4.54403042e-03
6.11000000e+00	-4.33607458e-03
6.12000000e+00	-1.31784746e-02
6.13000000e+00	-2.08249446e-02
6.14000000e+00	-2.75645546e-02
6.15000000e+00	-3.34221846e-02
6.16000000e+00	-3.61609746e-02
6.17000000e+00	-3.77193846e-02
6.18000000e+00	-3.55783946e-02
6.19000000e+00	-3.03280446e-02
6.20000000e+00	-2.66970846e-02
6.21000000e+00	-2.08048546e-02
6.22000000e+00	-1.32980546e-02
6.23000000e+00	-5.09552458e-03
6.24000000e+00	1.44119942e-03
6.25000000e+00	9.39060242e-03
6.26000000e+00	1.59404254e-02
6.27000000e+00	2.30303354e-02
6.28000000e+00	2.63714054e-02
6.29000000e+00	2.82585954e-02
6.30000000e+00	2.84941254e-02
6.31000000e+00	2.86572854e-02
6.32000000e+00	2.52003754e-02
6.33000000e+00	2.07868954e-02
6.34000000e+00	1.29922014e-02
6.35000000e+00	4.85297782e-03
6.36000000e+00	-2.79901358e-03
6.37000000e+00	-1.25049246e-02
6.38000000e+00	-1.92971346e-02
6.39000000e+00	-2.45723746e-02
6.40000000e+00	-2.82073446e-02
6.41000000e+00	-3.27920346e-02
6.42000000e+00	-3.41568746e-02
6.43000000e+00	-3.24472246e-02
6.44000000e+00	-2.88073246e-02
6.45000000e+00	-2.71640546e-02
6.46000000e+00	-2.17474946e-02
6.47000000e+00	-1.81133946e-02
6.48000000e+00	-1.02018146e-02
6.49000000e+00	-4.77264458e-03
6.50000000e+00	5.65733438e-03
6.51000000e+00	1.20267494e-02
6.52000000e+00	1.88180454e-02
6.53000000e+00	2.21897354e-02
6.54000000e+00	2.47989854e-02
6.55000000e+00	2.66414554e-02
6.56000000e+00	2.67206054e-02
6.57000000e+00	2.40843354e-02
6.58000000e+00	2.08738354e-02
6.59000000e+00	1.50105164e-02
6.60000000e+00	9.54511542e-03
6.61000000e+00	2.61874642e-03
6.62000000e+00	-4.48410458e-03
6.63000000e+00	-1.08784246e-02
6.64000000e+00	-1.70580646e-02
6.65000000e+00	-2.15111146e-02
6.66000000e+00	-2.52728246e-02
6.67000000e+00	-2.66363546e-02
6.68000000e+00	-2.74979346e-02
6.69000000e+00	-2.64426646e-02
6.70000000e+00	-2.46855646e-02
6.71000000e+00	-2.04598546e-02
6.72000000e+00	-1.46536946e-02
6.73000000e+00	-8.38936458e-03
6.74000000e+00	-1.29680258e-03
6.75000000e+00	5.25020212e-03
6.76000000e+00	1.19279044e-02
6.77000000e+00	1.49552924e-02
6.78000000e+00	1.88476754e-02
6.79000000e+00	2.13002654e-02
6.80000000e+00	2.20392054e-02
6.81000000e+00	2.19820154e-02
6.82000000e+00	2.05360154e-02
6.83000000e+00	1.71157054e-02
6.84000000e+00	1.25438774e-02
6.85000000e+00	1.02049204e-02
6.86000000e+00	4.09173142e-03
6.87000000e+00	9.18984211e-05
6.88000000e+00	-5.73310458e-03
6.89000000e+00	-1.09745746e-02
6.90000000e+00	-1.53007146e-02
6.91000000e+00	-2.04042046e-02
6.92000000e+00	-2.24784846e-02
6.93000000e+00	-2.46859646e-02
6.94000000e+00	-2.33189146e-02
6.95000000e+00	-2.18542546e-02
6.96000000e+00	-1.87499046e-02
6.97000000e+00	-1.45505546e-02
6.98000000e+00	-8.94465458e-03
6.99000000e+00	-2.00283058e-03
7.00000000e+00	3.12120842e-03
7.01000000e+00	7.60320542e-03
7.02000000e+00	1.15092404e-02
7.03000000e+00	1.51187784e-02
7.04000000e+00	1.66536454e-02
7.05000000e+00	1.88823754e-02
7.06000000e+00	1.94150954e-02
7.07000000e+00	1.89138554e-02
7.08000000e+00	1.61203554e-02
7.09000000e+00	1.37386724e-02
7.10000000e+00	9.04704342e-03
7.11000000e+00	5.13641362e-03
7.12000000e+00	2.67612421e-04
7.13000000e+00	-4.03173858e-03
7.14000000e+00	-9.31917458e-03
7.15000000e+00	-1.43653746e-02
7.16000000e+00	-1.72176446e-02
7.17000000e+00	-1.92222846e-02
7.18000000e+00	-1.97417846e-02
7.19000000e+00	-1.96397746e-02
7.20000000e+00	-1.94606346e-02
7.21000000e+00	-1.70603646e-02
7.22000000e+00	-1.29099346e-02
7.23000000e+00	-8.76922458e-03
7.24000000e+00	-4.77107458e-03
7.25000000e+00	-1.38320658e-03
7.26000000e+00	1.65464542e-03
7.27000000e+00	4.86404882e-03
7.28000000e+00	9.88874242e-03
7.29000000e+00	1.40427824e-02
7.30000000e+00	1.57127664e-02
7.31000000e+00	1.56970974e-02
7.32000000e+00	1.59270054e-02
7.33000000e+00	1.59532854e-02
7.34000000e+00	1.31307964e-02
7.35000000e+00	1.00932624e-02
7.36000000e+00	6.08740242e-03
7.37000000e+00	1.07914042e-03
7.38000000e+00	-2.43113458e-03
7.39000000e+00	-6.58759458e-03
7.40000000e+00	-9.97518458e-03
7.41000000e+00	-1.32035046e-02
7.42000000e+00	-1.58717046e-02
7.43000000e+00	-1.63361146e-02
7.44000000e+00	-1.56637246e-02
7.45000000e+00	-1.52287246e-02
7.46000000e+00	-1.42268146e-02
7.47000000e+00	-1.25947946e-02
7.48000000e+00	-9.05648458e-03
7.49000000e+00	-6.35410458e-03
7.50000000e+00	-2.66339858e-03
7.51000000e+00	2.20340742e-03
7.52000000e+00	6.10064812e-03
7.53000000e+00	9.97565542e-03
7.54000000e+00	1.30677504e-02
7.55000000e+00	1.42691954e-02
7.56000000e+00	1.57714454e-02
7.57000000e+00	1.56532364e-02
7.58000000e+00	1.41977754e-02
7.59000000e+00	1.35130154e-02
7.60000000e+00	1.11270374e-02
7.61000000e+00	5.14793372e-03
7.62000000e+00	2.24217842e-03
7.63000000e+00	-3.99965579e-04
7.64000000e+00	-4.58391458e-03
7.65000000e+00	-7.10568458e-03
7.66000000e+00	-9.13181458e-03
7.67000000e+00	-1.03618346e-02
7.68000000e+00	-1.25088346e-02
7.69000000e+00	-1.30924946e-02
7.70000000e+00	-1.27862846e-02
7.71000000e+00	-1.24962346e-02
7.72000000e+00	-1.04523746e-02
7.73000000e+00	-7.50964458e-03
7.74000000e+00	-5.98115458e-03
7.75000000e+00	-3.48188358e-03
7.76000000e+00	-2.20262579e-04
7.77000000e+00	3.42250442e-03
7.78000000e+00	6.72849342e-03
7.79000000e+00	8.49790742e-03
7.80000000e+00	1.16159054e-02
7.81000000e+00	1.34121444e-02
7.82000000e+00	1.32572704e-02
7.83000000e+00	1.15160444e-02
7.84000000e+00	1.21757784e-02
7.85000000e+00	1.15709674e-02
7.86000000e+00	9.10198142e-03
7.87000000e+00	6.77729542e-03
7.88000000e+00	3.35738642e-03
7.89000000e+00	-4.21895789e-05
7.90000000e+00	-2.15240858e-03
7.91000000e+00	-5.20635458e-03
7.92000000e+00	-9.04784458e-03
7.93000000e+00	-1.02868146e-02
7.94000000e+00	-1.18242846e-02
7.95000000e+00	-1.18405546e-02
7.96000000e+00	-1.06082446e-02
7.97000000e+00	-9.47095458e-03
7.98000000e+00	-7.84135458e-03
7.99000000e+00	-6.53103458e-03
8.00000000e+00	-3.73566858e-03
8.01000000e+00	-1.93596058e-03
8.02000000e+00	1.85079242e-03
8.03000000e+00	3.16673542e-03
8.04000000e+00	4.73978762e-03
8.05000000e+00	7.05822442e-03
8.06000000e+00	9.03697342e-03
8.07000000e+00	1.10875834e-02
8.08000000e+00	1.03788644e-02
8.09000000e+00	1.10031284e-02
8.10000000e+00	8.78354942e-03
8.11000000e+00	6.94113642e-03
8.12000000e+00	5.85134392e-03
8.13000000e+00	4.15389142e-03
8.14000000e+00	9.60389421e-04
8.15000000e+00	-1.89961858e-03
8.16000000e+00	-4.92718458e-03
8.17000000e+00	-7.39200458e-03
8.18000000e+00	-8.79478458e-03
8.19000000e+00	-9.64172458e-03
8.20000000e+00	-9.48023458e-03
8.21000000e+00	-1.04186746e-02
8.22000000e+00	-9.33992458e-03
8.23000000e+00	-8.23598458e-03
8.24000000e+00	-6.30452458e-03
8.25000000e+00	-2.98210758e-03
8.26000000e+00	-4.54454579e-04
8.27000000e+00	1.01704211e-05
8.28000000e+00	2.37529742e-03
8.29000000e+00	5.33100682e-03
8.30000000e+00	7.31170642e-03
8.31000000e+00	7.87773442e-03
8.32000000e+00	9.77937942e-03
8.33000000e+00	9.08923142e-03
8.34000000e+00	9.44050742e-03
8.35000000e+00	8.87906142e-03
8.36000000e+00	7.62876842e-03
8.37000000e+00	6.33319432e-03
8.38000000e+00	5.12669992e-03
8.39000000e+00	1.24979442e-03
8.40000000e+00	-9.79765789e-05
8.41000000e+00	-2.73201258e-03
8.42000000e+00	-3.66793758e-03
8.43000000e+00	-5.25846458e-03
8.44000000e+00	-7.52866458e-03
8.45000000e+00	-7.83342458e-03
8.46000000e+00	-6.78276458e-03
8.47000000e+00	-6.37846458e-03
8.48000000e+00	-6.28972458e-03
8.49000000e+00	-3.08786058e-03
8.50000000e+00	-3.88842658e-03
8.51000000e+00	-1.92079658e-03
8.52000000e+00	5.53474421e-04
8.53000000e+00	1.95360042e-03
8.54000000e+00	4.67460342e-03
8.55000000e+00	6.95626542e-03
8.56000000e+00	8.05731842e-03
8.57000000e+00	8.20451742e-03
8.58000000e+00	8.47092742e-03
8.59000000e+00	8.80200242e-03
8.60000000e+00	8.25865242e-03
8.61000000e+00	6.70013592e-03
8.62000000e+00	5.83803162e-03
8.63000000e+00	4.56878642e-03
8.64000000e+00	2.47040042e-03
8.65000000e+00	1.90954211e-05
8.66000000e+00	-3.85397579e-04
8.67000000e+00	-1.62996658e-03
8.68000000e+00	-4.31705458e-03
8.69000000e+00	-5.85544458e-03
8.70000000e+00	-5.77255458e-03
8.71000000e+00	-7.29994458e-03
8.72000000e+00	-7.28177458e-03
8.73000000e+00	-5.86177458e-03
8.74000000e+00	-4.20975958e-03
8.75000000e+00	-3.58926958e-03
8.76000000e+00	-1.66322458e-03
8.77000000e+00	4.52765421e-04
8.78000000e+00	1.66742942e-03
8.79000000e+00	2.98673242e-03
8.80000000e+00	4.95778662e-03
8.81000000e+00	5.96496402e-03
8.82000000e+00	7.48200642e-03
8.83000000e+00	8.52769342e-03
8.84000000e+00	7.57404542e-03
8.85000000e+00	7.65559542e-03
8.86000000e+00	6.17341012e-03
8.87000000e+00	5.93905542e-03
8.88000000e+00	2.94735042e-03
8.89000000e+00	1.71375542e-03
8.90000000e+00	6.01308421e-04
8.91000000e+00	-3.89381579e-04
8.92000000e+00	-2.12301958e-03
8.93000000e+00	-2.64213858e-03
8.94000000e+00	-4.05910058e-03
8.95000000e+00	-2.77783958e-03
8.96000000e+00	-3.64547958e-03
8.97000000e+00	-3.87773458e-03
8.98000000e+00	-3.61836158e-03
8.99000000e+00	-2.19804258e-03
9.00000000e+00	-8.06617579e-04
9.01000000e+00	2.40714421e-04
9.02000000e+00	2.60934242e-03
9.03000000e+00	3.85203442e-03
9.04000000e+00	6.44627952e-03
9.05000000e+00	7.65667242e-03
9.06000000e+00	7.14786442e-03
9.07000000e+00	7.49065242e-03
9.08000000e+00	1.00567904e-02
9.09000000e+00	8.85110442e-03
9.10000000e+00	9.29136442e-03
9.11000000e+00	9.62406342e-03
9.12000000e+00	6.67853622e-03
9.13000000e+00	6.49848832e-03
9.14000000e+00	5.02762572e-03
9.15000000e+00	4.10163142e-03
9.16000000e+00	3.35803042e-03
9.17000000e+00	1.98833242e-03
9.18000000e+00	-7.21161579e-04
9.19000000e+00	-2.33908158e-03
9.20000000e+00	-1.81306458e-03
9.21000000e+00	-1.68550558e-03
9.22000000e+00	-1.72600558e-03
9.23000000e+00	-1.95445158e-03
9.24000000e+00	-1.63259558e-03
9.25000000e+00	-7.39394579e-04
9.26000000e+00	7.11015421e-04
9.27000000e+00	2.15909242e-03
9.28000000e+00	2.43616042e-03
9.29000000e+00	4.11807742e-03
9.30000000e+00	5.05602332e-03
9.31000000e+00	7.13653842e-03
9.32000000e+00	6.46965382e-03
9.33000000e+00	5.71195819e-03
9.34000000e+00	6.68761392e-03
9.35000000e+00	5.76671607e-03
9.36000000e+00	4.06073042e-03
9.37000000e+00	5.58341012e-03
9.38000000e+00	3.55383842e-03
9.39000000e+00	3.13932842e-03
9.40000000e+00	1.01293242e-03
9.41000000e+00	-4.63411579e-04
9.42000000e+00	-1.11790458e-03
9.43000000e+00	-2.92721858e-03
9.44000000e+00	-4.04866558e-03
9.45000000e+00	-4.59003458e-03
9.46000000e+00	-5.12715458e-03
9.47000000e+00	-5.92289458e-03
9.48000000e+00	-5.32851458e-03
9.49000000e+00	-3.63650358e-03
9.50000000e+00	-3.00763458e-03
9.51000000e+00	-2.15616258e-03
9.52000000e+00	-1.95045579e-04
9.53000000e+00	2.14077642e-03
9.54000000e+00	2.33797642e-03
9.55000000e+00	3.31043742e-03
9.56000000e+00	4.03351642e-03
9.57000000e+00	5.44413182e-03
9.58000000e+00	6.41888872e-03
9.59000000e+00	6.95990242e-03
9.60000000e+00	7.36796542e-03
9.61000000e+00	6.15960782e-03
9.62000000e+00	4.55523542e-03
9.63000000e+00	3.98476442e-03
9.64000000e+00	3.21945542e-03
9.65000000e+00	2.49971942e-03
9.66000000e+00	2.37239642e-03
9.67000000e+00	1.29957342e-03
9.68000000e+00	-1.66017579e-04
9.69000000e+00	-7.93436579e-04
9.70000000e+00	-2.86784058e-03
9.71000000e+00	-3.51081758e-03
9.72000000e+00	-3.04580758e-03
9.73000000e+00	-1.94093958e-03
9.74000000e+00	-2.73298758e-03
9.75000000e+00	-1.78154158e-03
9.76000000e+00	-9.57838579e-04
9.77000000e+00	5.78686421e-04
9.78000000e+00	1.05696942e-03
9.79000000e+00	2.58529142e-03
9.80000000e+00	3.75876342e-03
9.81000000e+00	5.07014082e-03
9.82000000e+00	4.09528642e-03
9.83000000e+00	4.68015542e-03
9.84000000e+00	4.15085142e-03
9.85000000e+00	4.01811442e-03
9.86000000e+00	3.71112742e-03
9.87000000e+00	3.25538442e-03
9.88000000e+00	2.95750142e-03
9.89000000e+00	2.08074342e-03
9.90000000e+00	5.79537421e-04
9.91000000e+00	-1.32091579e-04
9.92000000e+00	-1.29291158e-03
9.93000000e+00	-2.14007058e-03
9.94000000e+00	-2.39100158e-03
9.95000000e+00	-2.27058258e-03
9.96000000e+00	-3.21992558e-03
9.97000000e+00	-2.35606558e-03
9.98000000e+00	-2.99507558e-03
9.99000000e+00	-2.43854758e-03
1.00000000e+01	-1.87014658e-03
1.00100000e+01	-1.01573258e-03
1.00200000e+01	-1.84253579e-04
1.00300000e+01	7.80896421e-04
1.00400000e+01	1.80742942e-03
1.00500000e+01	3.26077142e-03
1.00600000e+01	4.30522742e-03
1.00700000e+01	3.44125942e-03
1.00800000e+01	2.81346342e-03
1.00900000e+01	2.87182342e-03
1.01000000e+01	3.81267042e-03
1.01100000e+01	3.46407142e-03
1.01200000e+01	3.75872542e-03
1.01300000e+01	3.56813742e-03
1.01400000e+01	1.69356242e-03
1.01500000e+01	1.16952442e-03
1.01600000e+01	1.26737342e-03
1.01700000e+01	3.98322421e-04
1.01800000e+01	7.46277421e-04
1.01900000e+01	9.31364211e-05
1.02000000e+01	-3.28224579e-04
1.02100000e+01	-5.28193579e-04
1.02200000e+01	-1.58334579e-04
1.02300000e+01	-6.12389579e-04
1.02400000e+01	8.99899421e-04
1.02500000e+01	1.10458042e-03
1.02600000e+01	-2.15330579e-04
1.02700000e+01	4.35666421e-04
1.02800000e+01	2.10875642e-03
1.02900000e+01	8.69779421e-04
1.03000000e+01	1.31097642e-03
1.03100000e+01	2.12246542e-03
1.03200000e+01	3.57601142e-03
1.03300000e+01	3.81459542e-03
1.03400000e+01	2.89889842e-03
1.03500000e+01	4.09608042e-03
1.03600000e+01	3.78050642e-03
1.03700000e+01	2.46032842e-03
1.03800000e+01	7.76639421e-04
1.03900000e+01	9.93622421e-04
1.04000000e+01	1.60092942e-03
1.04100000e+01	6.96897421e-04
1.04200000e+01	-4.24573579e-04
1.04300000e+01	-7.39140579e-04
1.04400000e+01	-8.41657895e-06
1.04500000e+01	-6.14988579e-04
1.04600000e+01	-5.97606579e-04
1.04700000e+01	-1.31925058e-03
1.04800000e+01	-7.25765579e-04
1.04900000e+01	-6.68576579e-04
1.05000000e+01	-1.11440858e-03
1.05100000e+01	-9.10350579e-04
1.05200000e+01	2.86837421e-04
1.05300000e+01	5.97833421e-04
1.05400000e+01	1.57341242e-03
1.05500000e+01	2.51908742e-03
1.05600000e+01	2.18040742e-03
1.05700000e+01	2.54525242e-03
1.05800000e+01	2.90439442e-03
1.05900000e+01	2.36284842e-03
1.06000000e+01	1.49458942e-03
1.06100000e+01	1.65116542e-03
1.06200000e+01	2.21647242e-03
1.06300000e+01	2.37288642e-03
1.06400000e+01	2.58686242e-03
1.06500000e+01	1.13188742e-03
1.06600000e+01	1.13249542e-03
1.06700000e+01	1.87742542e-03
1.06800000e+01	-7.53507579e-04
1.06900000e+01	-1.16469858e-03
1.07000000e+01	1.39604421e-04
1.07100000e+01	-1.62468579e-04
1.07200000e+01	1.15715421e-04
1.07300000e+01	2.52455421e-04
1.07400000e+01	-4.29514579e-04
1.07500000e+01	-6.02310579e-04
1.07600000e+01	-5.42745789e-05
1.07700000e+01	-2.92960579e-04
1.07800000e+01	-6.08811579e-04
1.07900000e+01	-1.28593658e-03
1.08000000e+01	3.38126421e-04
1.08100000e+01	1.83415042e-03
1.08200000e+01	1.38176142e-03
1.08300000e+01	1.12283942e-03
1.08400000e+01	2.06202442e-03
1.08500000e+01	2.17291242e-03
1.08600000e+01	2.84918942e-03
1.08700000e+01	2.26034042e-03
1.08800000e+01	3.04634342e-03
1.08900000e+01	1.65633642e-03
1.09000000e+01	9.90238421e-04
1.09100000e+01	1.52935842e-03
1.09200000e+01	-2.39206579e-04
1.09300000e+01	-2.34451579e-04
1.09400000e+01	8.09493421e-04
1.09500000e+01	3.05627421e-04
1.09600000e+01	-3.63711579e-04
1.09700000e+01	-2.22123579e-04
1.09800000e+01	2.62445421e-04
1.09900000e+01	2.45966421e-04
1.10000000e+01	8.79930421e-04
1.10100000e+01	1.84359421e-04
1.10200000e+01	5.15422421e-04
1.10300000e+01	9.27366421e-04
1.10400000e+01	1.56333542e-03
1.10500000e+01	1.28013242e-03
1.10600000e+01	2.10520242e-03
1.10700000e+01	2.27377742e-03
1.10800000e+01	1.93345642e-03
1.10900000e+01	3.13071742e-03
1.11000000e+01	2.67456342e-03
1.11100000e+01	2.93676842e-03
1.11200000e+01	1.88557442e-03
1.11300000e+01	2.64384542e-03
1.11400000e+01	2.36513442e-03
1.11500000e+01	2.41980942e-03
1.11600000e+01	2.08610742e-03
1.11700000e+01	1.94881142e-03
1.11800000e+01	1.70327742e-03
1.11900000e+01	3.94045421e-04
1.12000000e+01	-5.26725789e-05
1.12100000e+01	9.79734421e-04
1.12200000e+01	1.79620642e-03
1.12300000e+01	9.72584211e-05
1.12400000e+01	3.85773421e-04
1.12500000e+01	4.16177421e-04
1.12600000e+01	-1.83114579e-04
1.12700000e+01	8.64418421e-04
1.12800000e+01	1.64936942e-03
1.12900000e+01	1.02334211e-05
1.13000000e+01	4.78201421e-04
1.13100000e+01	1.28676542e-03
1.13200000e+01	1.80615642e-03
1.13300000e+01	1.47651242e-03
1.13400000e+01	1.25956542e-03
1.13500000e+01	1.30863042e-03
1.13600000e+01	1.44943842e-03
1.13700000e+01	2.25538742e-03
1.13800000e+01	1.01825042e-03
1.13900000e+01	1.11974142e-03
1.14000000e+01	6.79739421e-04
1.14100000e+01	5.45869421e-04
1.14200000e+01	1.80830421e-04
1.14300000e+01	-9.93805789e-05
1.14400000e+01	3.34194211e-05
1.14500000e+01	8.49718421e-04
1.14600000e+01	3.82534421e-04
1.14700000e+01	-1.09805658e-03
1.14800000e+01	-1.32693579e-04
1.14900000e+01	7.71495421e-04
1.15000000e+01	-3.31772579e-04
1.15100000e+01	-7.38610579e-04
1.15200000e+01	6.16594421e-04
1.15300000e+01	5.98788421e-04
1.15400000e+01	3.24704211e-05
1.15500000e+01	5.87646421e-04
1.15600000e+01	8.28612421e-04
1.15700000e+01	1.84372342e-03
1.15800000e+01	8.76734421e-04
1.15900000e+01	3.65309421e-04
1.16000000e+01	6.73513421e-04
1.16100000e+01	1.24351442e-03
1.16200000e+01	1.43053742e-03
1.16300000e+01	2.11231342e-03
1.16400000e+01	2.30282542e-03
1.16500000e+01	1.78095942e-03
1.16600000e+01	1.59822642e-03
1.16700000e+01	2.21657542e-03
1.16800000e+01	2.45809842e-03
1.16900000e+01	3.38510742e-03
1.17000000e+01	1.53449142e-03
1.17100000e+01	7.88373421e-04
1.17200000e+01	1.06493342e-03
1.17300000e+01	9.58821421e-04
1.17400000e+01	-2.21820579e-04
1.17500000e+01	6.65131421e-04
1.17600000e+01	1.39951242e-03
1.17700000e+01	1.26851442e-03
1.17800000e+01	2.33427242e-03
1.17900000e+01	1.79589742e-03
1.18000000e+01	1.07842442e-03
1.18100000e+01	1.19167242e-03
1.18200000e+01	2.25438421e-04
1.18300000e+01	1.29919142e-03
1.18400000e+01	1.97316542e-03
1.18500000e+01	1.31205842e-03
1.18600000e+01	1.02228942e-03
1.18700000e+01	1.42036442e-03
1.18800000e+01	-1.09917579e-04
1.18900000e+01	1.08986342e-03
1.19000000e+01	-7.18171579e-04
1.19100000e+01	-2.30528579e-04
1.19200000e+01	2.13848421e-04
1.19300000e+01	-1.90299579e-04
1.19400000e+01	-3.36679579e-04
1.19500000e+01	1.16085342e-03
1.19600000e+01	6.97632421e-04
1.19700000e+01	-7.27935579e-04
1.19800000e+01	-1.11015789e-05
1.19900000e+01	1.88048421e-04
1.20000000e+01	3.03975421e-04
1.20100000e+01	6.80022421e-04
1.20200000e+01	1.31150421e-04
1.20300000e+01	-7.50077579e-04
1.20400000e+01	2.09979421e-04
1.20500000e+01	5.43131421e-04
1.20600000e+01	1.81174742e-03
1.20700000e+01	1.13515142e-03
1.20800000e+01	1.78665142e-03
1.20900000e+01	7.54654421e-04
1.21000000e+01	1.85054742e-03
1.21100000e+01	1.78112342e-03
1.21200000e+01	2.35821642e-03
1.21300000e+01	2.60749042e-03
1.21400000e+01	6.94893421e-04
1.21500000e+01	1.55757342e-03
1.21600000e+01	1.64612342e-03
1.21700000e+01	2.27544342e-03
1.21800000e+01	6.64694421e-04
1.21900000e+01	8.34422421e-04
1.22000000e+01	4.55652421e-04
1.22100000e+01	1.19449442e-03
1.22200000e+01	1.40674211e-05
1.22300000e+01	8.57542421e-04
1.22400000e+01	-2.67640579e-04
1.22500000e+01	-2.77124579e-04
1.22600000e+01	8.38542105e-06
1.22700000e+01	6.86765421e-04
1.22800000e+01	6.88070421e-04
1.22900000e+01	1.15203742e-03
1.23000000e+01	9.60690421e-04
1.23100000e+01	1.18965542e-03
1.23200000e+01	1.43992642e-03
1.23300000e+01	7.91518421e-04
1.23400000e+01	1.20447542e-03
1.23500000e+01	1.54048642e-03
1.23600000e+01	1.20934442e-03
1.23700000e+01	2.10800742e-03
1.23800000e+01	2.23431042e-03
1.23900000e+01	1.31522742e-03
1.24000000e+01	4.38360421e-04
1.24100000e+01	1.64721421e-04
1.24200000e+01	-3.27255579e-04
1.24300000e+01	-1.10589958e-03
1.24400000e+01	-5.18856579e-04
1.24500000e+01	2.49795421e-04
1.24600000e+01	-4.59042579e-04
1.24700000e+01	-6.81168579e-04
1.24800000e+01	1.40494211e-05
1.24900000e+01	-7.40715789e-05
1.25000000e+01	2.91679421e-04
1.25100000e+01	-3.96161579e-04
1.25200000e+01	-7.70515579e-04
1.25300000e+01	-1.28222579e-04
1.25400000e+01	-9.59819579e-04
1.25500000e+01	-6.74576579e-04
1.25600000e+01	-9.19585789e-05
1.25700000e+01	1.59799421e-04
1.25800000e+01	5.80210421e-04
1.25900000e+01	1.37676442e-03
1.26000000e+01	1.63212242e-03
1.26100000e+01	1.41976842e-03
1.26200000e+01	1.73905742e-03
1.26300000e+01	1.77049242e-03
1.26400000e+01	1.55459542e-03
1.26500000e+01	8.19742421e-04
1.26600000e+01	9.37888421e-04
1.26700000e+01	3.60385421e-04
1.26800000e+01	1.03055942e-03
1.26900000e+01	6.45384421e-04
1.27000000e+01	5.22794421e-04
1.27100000e+01	1.99169442e-03
1.27200000e+01	1.68241142e-03
1.27300000e+01	9.44252421e-04
1.27400000e+01	4.12038421e-04
1.27500000e+01	5.64507421e-04
1.27600000e+01	4.45489421e-04
1.27700000e+01	7.81581421e-04
1.27800000e+01	5.98249421e-04
1.27900000e+01	1.38985042e-03
1.28000000e+01	1.09654142e-03
1.28100000e+01	1.20002842e-03
1.28200000e+01	2.14146642e-03
1.28300000e+01	7.28656421e-04
1.28400000e+01	1.22415742e-03
1.28500000e+01	1.69520742e-03
1.28600000e+01	1.74937742e-03
1.28700000e+01	5.95607421e-04
1.28800000e+01	1.80333942e-03
1.28900000e+01	7.37880421e-04
1.29000000e+01	2.03643421e-04
1.29100000e+01	1.41027142e-03
1.29200000e+01	2.41828342e-03
1.29300000e+01	1.37683842e-03
1.29400000e+01	1.36289942e-03
1.29500000e+01	1.50988421e-04
1.29600000e+01	6.57953421e-04
1.29700000e+01	1.73269842e-03
1.29800000e+01	2.13029842e-03
1.29900000e+01	1.10617942e-03
1.30000000e+01	1.05671342e-03
1.30100000e+01	1.91039342e-03
1.30200000e+01	1.32733342e-03
1.30300000e+01	9.36673421e-04
1.30400000e+01	2.28365442e-03
1.30500000e+01	2.01449442e-03
1.30600000e+01	1.96455342e-03
1.30700000e+01	1.11285042e-03
1.30800000e+01	1.10471242e-03
1.30900000e+01	1.22645042e-03
1.31000000e+01	1.89900842e-03
1.31100000e+01	1.33189842e-03
1.31200000e+01	1.22886642e-03
1.31300000e+01	7.79151421e-04
1.31400000e+01	3.97657421e-04
1.31500000e+01	1.18995442e-03
1.31600000e+01	-2.08865579e-04
1.31700000e+01	5.59919421e-04
1.31800000e+01	1.34537042e-03
1.31900000e+01	3.67314421e-04
1.32000000e+01	6.07708421e-04
1.32100000e+01	7.09320421e-04
1.32200000e+01	1.23701242e-03
1.32300000e+01	-5.70967579e-04
1.32400000e+01	-9.18529579e-04
1.32500000e+01	8.74027421e-04
1.32600000e+01	-1.43081058e-03
1.32700000e+01	1.02368421e-04
1.32800000e+01	-4.42535579e-04
1.32900000e+01	2.75478421e-04
1.33000000e+01	1.15588742e-03
1.33100000e+01	1.05716421e-04
1.33200000e+01	1.27956442e-03
1.33300000e+01	-7.26525789e-05
1.33400000e+01	1.72120421e-04
1.33500000e+01	5.62434211e-05
1.33600000e+01	5.04180421e-04
1.33700000e+01	7.25225421e-04
1.33800000e+01	1.54996842e-03
1.33900000e+01	5.61011421e-04
1.34000000e+01	1.27776642e-03
1.34100000e+01	1.55575342e-03
1.34200000e+01	2.36858142e-03
1.34300000e+01	2.52604421e-04
1.34400000e+01	1.04402142e-03
1.34500000e+01	5.34675421e-04
1.34600000e+01	8.84221421e-04
1.34700000e+01	-3.49480579e-04
1.34800000e+01	1.50693421e-04
1.34900000e+01	1.42836842e-03
1.35000000e+01	1.86463542e-03
1.35100000e+01	1.47383542e-03
1.35200000e+01	8.29149421e-04
1.35300000e+01	6.91100421e-04
1.35400000e+01	4.59283421e-04
1.35500000e+01	4.32988421e-04
1.35600000e+01	1.59541342e-03
1.35700000e+01	-6.77535789e-05
1.35800000e+01	1.34405421e-04
1.35900000e+01	8.15907421e-04
1.36000000e+01	1.27047742e-03
1.36100000e+01	1.28108242e-03
1.36200000e+01	1.25279142e-03
1.36300000e+01	4.93294211e-05
1.36400000e+01	3.06277421e-04
1.36500000e+01	3.63835421e-04
1.36600000e+01	4.59307421e-04
1.36700000e+01	1.12762421e-04
1.36800000e+01	1.12498421e-04
1.36900000e+01	1.05881442e-03
1.37000000e+01	-5.78467579e-04
1.37100000e+01	-1.28043258e-03
1.37200000e+01	-1.27473579e-04
1.37300000e+01	1.10692842e-03
1.37400000e+01	-3.95633579e-04
1.37500000e+01	-4.20467579e-04
1.37600000e+01	2.35706421e-04
1.37700000e+01	-1.16467958e-03
1.37800000e+01	-1.01580058e-03
1.37900000e+01	4.18553421e-04
1.38000000e+01	1.78797421e-04
1.38100000e+01	-2.25083579e-04
1.38200000e+01	-1.37705579e-04
1.38300000e+01	1.46185142e-03
1.38400000e+01	5.92261421e-04
1.38500000e+01	3.91015421e-04
1.38600000e+01	5.30739421e-04
1.38700000e+01	1.57664642e-03
1.38800000e+01	1.37653442e-03
1.38900000e+01	5.74572421e-04
1.39000000e+01	1.31427742e-03
1.39100000e+01	1.40078242e-03
1.39200000e+01	2.21629842e-03
1.39300000e+01	1.06257242e-03
1.39400000e+01	6.48917421e-04
1.39500000e+01	1.56174211e-05
1.39600000e+01	7.07109421e-04
1.39700000e+01	5.50627421e-04
1.39800000e+01	7.14162421e-04
1.39900000e+01	2.86102421e-04
1.40000000e+01	3.87127421e-04
1.40100000e+01	1.20924842e-03
1.40200000e+01	1.17642142e-03
1.40300000e+01	1.39187842e-03
1.40400000e+01	2.18329242e-03
1.40500000e+01	1.90012642e-03
1.40600000e+01	1.05803142e-03
1.40700000e+01	6.60351421e-04
1.40800000e+01	8.91852421e-04
1.40900000e+01	2.46935421e-04
1.41000000e+01	6.18902421e-04
1.41100000e+01	-6.09593579e-04
1.41200000e+01	-4.62858579e-04
1.41300000e+01	1.26529421e-04
1.41400000e+01	6.08498421e-04
1.41500000e+01	2.52559542e-03
1.41600000e+01	3.85380421e-04
1.41700000e+01	-4.74208579e-04
1.41800000e+01	1.44860542e-03
1.41900000e+01	1.47440642e-03
1.42000000e+01	-8.60954579e-04
1.42100000e+01	-3.92454579e-04
1.42200000e+01	1.00714042e-03
1.42300000e+01	3.47211421e-04
1.42400000e+01	1.49386442e-03
1.42500000e+01	2.95475421e-04
1.42600000e+01	-5.48578579e-04
1.42700000e+01	-1.13037158e-03
1.42800000e+01	-6.88765789e-05
1.42900000e+01	-7.29089579e-04
1.43000000e+01	2.26642105e-06
1.43100000e+01	1.20647642e-03
1.43200000e+01	1.40239742e-03
1.43300000e+01	1.40888442e-03
1.43400000e+01	-3.26756579e-04
1.43500000e+01	7.60437421e-04
1.43600000e+01	5.17078421e-04
1.43700000e+01	1.62698142e-03
1.43800000e+01	1.31288342e-03
1.43900000e+01	9.06817421e-04
1.44000000e+01	8.75203421e-04
1.44100000e+01	7.14309421e-04
1.44200000e+01	1.12331242e-03
1.44300000e+01	9.70039421e-04
1.44400000e+01	1.40148142e-03
1.44500000e+01	1.35854042e-03
1.44600000e+01	1.85930342e-03
1.44700000e+01	2.44009342e-03
1.44800000e+01	1.82530442e-03
1.44900000e+01	8.93381421e-04
1.45000000e+01	-8.51245789e-05
1.45100000e+01	1.37214342e-03
1.45200000e+01	6.98896421e-04
1.45300000e+01	8.79690421e-04
1.45400000e+01	1.09431142e-03
1.45500000e+01	7.15165421e-04
1.45600000e+01	1.22014142e-03
1.45700000e+01	1.06511642e-03
1.45800000e+01	8.19783421e-04
1.45900000e+01	-3.90370579e-04
1.46000000e+01	4.58607421e-04
1.46100000e+01	1.29668442e-03
1.46200000e+01	1.81584342e-03
1.46300000e+01	2.56804421e-04
1.46400000e+01	9.79802421e-04
1.46500000e+01	1.97867421e-04
1.46600000e+01	6.22419421e-04
1.46700000e+01	1.36923742e-03
1.46800000e+01	1.27307342e-03
1.46900000e+01	5.21643421e-04
1.47000000e+01	4.46463421e-04
1.47100000e+01	1.62747642e-03
1.47200000e+01	3.02799421e-04
1.47300000e+01	2.28643421e-04
1.47400000e+01	6.38246421e-04
1.47500000e+01	4.97788421e-04
1.47600000e+01	7.95669421e-04
1.47700000e+01	1.95477342e-03
1.47800000e+01	1.76188942e-03
1.47900000e+01	7.64926421e-04
1.48000000e+01	3.78148421e-04
1.48100000e+01	1.15439142e-03
1.48200000e+01	3.47490421e-04
1.48300000e+01	1.16581142e-03
1.48400000e+01	8.13281421e-04
1.48500000e+01	6.62124421e-04
1.48600000e+01	1.35367042e-03
1.48700000e+01	5.23456421e-04
1.48800000e+01	1.14058942e-03
1.48900000e+01	-2.85523579e-04
1.49000000e+01	4.88124421e-04
1.49100000e+01	9.77638421e-04
1.49200000e+01	7.05343421e-04
1.49300000e+01	3.08096421e-04
1.49400000e+01	-1.55967579e-04
1.49500000e+01	8.90439421e-04
1.49600000e+01	9.61973421e-04
1.49700000e+01	-1.60095579e-04
1.49800000e+01	3.00997421e-04
1.49900000e+01	-8.19675579e-04
1.50000000e+01	8.12587421e-04
1.50100000e+01	1.32873442e-03
1.50200000e+01	3.43199421e-04
1.50300000e+01	-1.05537158e-03
1.50400000e+01	-1.12336658e-03
1.50500000e+01	3.45720421e-04
1.50600000e+01	6.52112421e-04
1.50700000e+01	-4.79654579e-04
1.50800000e+01	-8.97813579e-04
1.50900000e+01	7.15234421e-04
1.51000000e+01	1.17920242e-03
1.51100000e+01	3.90422421e-04
1.51200000e+01	8.90814211e-05
1.51300000e+01	-2.53863579e-04
1.51400000e+01	4.84924211e-05
1.51500000e+01	2.50776421e-04
1.51600000e+01	4.10133421e-04
1.51700000e+01	3.21490421e-04
1.51800000e+01	3.43847421e-04
1.51900000e+01	4.17575421e-04
1.52000000e+01	1.71718942e-03
1.52100000e+01	9.13010421e-04
1.52200000e+01	1.57838842e-03
1.52300000e+01	6.63026421e-04
1.52400000e+01	7.68678421e-04
1.52500000e+01	6.82732421e-04
1.52600000e+01	1.65346342e-03
1.52700000e+01	2.30970842e-03
1.52800000e+01	1.16964142e-03
1.52900000e+01	6.05974211e-05
1.53000000e+01	6.11197421e-04
1.53100000e+01	4.68716421e-04
1.53200000e+01	2.08347421e-04
1.53300000e+01	-3.14228579e-04
1.53400000e+01	-4.43907579e-04
1.53500000e+01	5.60969421e-04
1.53600000e+01	5.28439421e-04
1.53700000e+01	3.03688421e-04
1.53800000e+01	5.80886421e-04
1.53900000e+01	3.10051421e-04
1.54000000e+01	3.58424211e-05
1.54100000e+01	1.34806742e-03
1.54200000e+01	1.27298642e-03
1.54300000e+01	1.63032421e-04
1.54400000e+01	1.43873421e-04
1.54500000e+01	9.64347421e-04
1.54600000e+01	2.74618421e-04
1.54700000e+01	1.14509842e-03
1.54800000e+01	9.76305421e-04
1.54900000e+01	1.24931042e-03
1.55000000e+01	8.86549421e-04
1.55100000e+01	-5.73503579e-04
1.55200000e+01	5.52143421e-04
1.55300000e+01	7.98011421e-04
1.55400000e+01	-9.04389579e-04
1.55500000e+01	-1.24696858e-03
1.55600000e+01	1.63147542e-03
1.55700000e+01	2.65344542e-03
1.55800000e+01	8.43367421e-04
1.55900000e+01	5.10896421e-04
1.56000000e+01	5.11037421e-04
1.56100000e+01	6.21112421e-04
1.56200000e+01	-7.05116579e-04
1.56300000e+01	-5.60398579e-04
1.56400000e+01	1.37779242e-03
1.56500000e+01	1.13999642e-03
1.56600000e+01	7.81463421e-04
1.56700000e+01	4.95598421e-04
1.56800000e+01	1.82613421e-04
1.56900000e+01	1.45394942e-03
1.57000000e+01	5.96674211e-05
1.57100000e+01	4.49076421e-04
1.57200000e+01	4.58904421e-04
1.57300000e+01	-4.18776579e-04
1.57400000e+01	8.18907421e-04
1.57500000e+01	1.11886842e-03
1.57600000e+01	5.05917421e-04
1.57700000e+01	-1.15286558e-03
1.57800000e+01	-5.10714579e-04
1.57900000e+01	7.22321421e-04
1.58000000e+01	-5.21200579e-04
1.58100000e+01	-4.59471579e-04
1.58200000e+01	7.52874421e-04
1.58300000e+01	-7.99157895e-06
1.58400000e+01	3.77584211e-05
1.58500000e+01	-5.67574579e-04
1.58600000e+01	-5.98605789e-05
1.58700000e+01	2.40529421e-04
1.58800000e+01	9.73260421e-04
1.58900000e+01	7.72391421e-04
1.59000000e+01	1.48721421e-04
1.59100000e+01	4.59937421e-04
1.59200000e+01	7.14846421e-04
1.59300000e+01	1.67606642e-03
1.59400000e+01	9.61825421e-04
1.59500000e+01	-6.50736579e-04
1.59600000e+01	-1.47381579e-04
