# Supplementary material for: Observation of angular momentum transfer among crystal lattice modes
Source: Nat Phys. 2026 May 12;22(7):1100–6. doi: 10.1038/s41567-026-03274-8 (PMC13423836; doi:10.1038/s41567-026-03274-8)
Supplement: Supplementary file 14 — Source data for Extended Data Fig. 5a–m. [file 41567_2026_3274_MOESM14_ESM.zip › extended_fig5i_TKE_LHE-THz_probe45.txt]

THz Kerr effect signal in Bi2Se3 after left-handed elliptical THz excitation at probe pulse 45 degrees
Time (ps)	THz Kerr signal (a.u.)
0.00000000e+00	1.05616684e-04
1.00000000e-02	7.81278684e-04
2.00000000e-02	-4.53288316e-04
3.00000000e-02	3.72388684e-04
4.00000000e-02	-2.49388316e-04
5.00000000e-02	5.21584684e-04
6.00000000e-02	-4.07954316e-04
7.00000000e-02	-1.77243158e-05
8.00000000e-02	4.71578684e-04
9.00000000e-02	6.71066842e-05
1.00000000e-01	7.38031684e-04
1.10000000e-01	-4.57447316e-04
1.20000000e-01	3.51478684e-04
1.30000000e-01	8.15608684e-04
1.40000000e-01	6.66236842e-05
1.50000000e-01	-1.06283932e-03
1.60000000e-01	1.75238684e-04
1.70000000e-01	-1.72469316e-04
1.80000000e-01	-7.33892316e-04
1.90000000e-01	-8.05915316e-04
2.00000000e-01	-1.04278032e-03
2.10000000e-01	-7.57568316e-04
2.20000000e-01	-9.52264316e-04
2.30000000e-01	4.91799684e-04
2.40000000e-01	-4.03699316e-04
2.50000000e-01	3.73390684e-04
2.60000000e-01	4.07879684e-04
2.70000000e-01	-5.78861316e-04
2.80000000e-01	-6.64385316e-04
2.90000000e-01	-8.65243158e-05
3.00000000e-01	4.15377684e-04
3.10000000e-01	-8.63242316e-04
3.20000000e-01	-1.97163316e-04
3.30000000e-01	3.43893684e-04
3.40000000e-01	-1.58669316e-04
3.50000000e-01	-2.40331579e-06
3.60000000e-01	-6.63303158e-05
3.70000000e-01	-1.29645316e-04
3.80000000e-01	-2.29271316e-04
3.90000000e-01	-1.33593158e-05
4.00000000e-01	-5.24995316e-04
4.10000000e-01	1.42414568e-03
4.20000000e-01	2.78188684e-04
4.30000000e-01	-1.45924316e-04
4.40000000e-01	3.74178684e-04
4.50000000e-01	2.85338684e-04
4.60000000e-01	5.05308684e-04
4.70000000e-01	4.89785684e-04
4.80000000e-01	3.83173684e-04
4.90000000e-01	1.04381368e-03
5.00000000e-01	-6.79070316e-04
5.10000000e-01	-4.80896316e-04
5.20000000e-01	3.95835684e-04
5.30000000e-01	-1.63244316e-04
5.40000000e-01	-8.65699316e-04
5.50000000e-01	-1.47011432e-03
5.60000000e-01	-3.35207316e-04
5.70000000e-01	1.68290684e-04
5.80000000e-01	2.34386684e-04
5.90000000e-01	-4.84012316e-04
6.00000000e-01	-2.80760316e-04
6.10000000e-01	2.57380684e-04
6.20000000e-01	2.24860684e-04
6.30000000e-01	-4.64253316e-04
6.40000000e-01	-5.77920316e-04
6.50000000e-01	5.99327684e-04
6.60000000e-01	-3.07600316e-04
6.70000000e-01	-1.03113158e-05
6.80000000e-01	5.98291684e-04
6.90000000e-01	-6.35949316e-04
7.00000000e-01	-1.13441232e-03
7.10000000e-01	3.83242684e-04
7.20000000e-01	3.79560684e-04
7.30000000e-01	5.02068421e-06
7.40000000e-01	-9.50467316e-04
7.50000000e-01	6.54536684e-04
7.60000000e-01	-4.87547316e-04
7.70000000e-01	1.20356842e-05
7.80000000e-01	1.98582684e-04
7.90000000e-01	2.91596684e-04
8.00000000e-01	4.06954684e-04
8.10000000e-01	7.90945684e-04
8.20000000e-01	2.17958684e-04
8.30000000e-01	-1.28298332e-03
8.40000000e-01	-1.38621832e-03
8.50000000e-01	5.19768684e-04
8.60000000e-01	3.64077684e-04
8.70000000e-01	6.69195684e-04
8.80000000e-01	4.23397684e-04
8.90000000e-01	5.14116842e-05
9.00000000e-01	-2.82373316e-04
9.10000000e-01	4.08052684e-04
9.20000000e-01	1.33601668e-03
9.30000000e-01	-2.51302316e-04
9.40000000e-01	8.12044684e-04
9.50000000e-01	-1.83042316e-04
9.60000000e-01	4.93468684e-04
9.70000000e-01	6.82721684e-04
9.80000000e-01	1.37521768e-03
9.90000000e-01	1.11075868e-03
1.00000000e+00	2.57387684e-04
1.01000000e+00	8.81361684e-04
1.02000000e+00	3.31756842e-05
1.03000000e+00	-1.50007316e-04
1.04000000e+00	-5.74252316e-04
1.05000000e+00	-4.11584316e-04
1.06000000e+00	-3.38656316e-04
1.07000000e+00	-9.83822316e-04
1.08000000e+00	6.01716842e-05
1.09000000e+00	8.62979684e-04
1.10000000e+00	1.70532684e-04
1.11000000e+00	-4.47935316e-04
1.12000000e+00	-1.09956316e-04
1.13000000e+00	4.02486684e-04
1.14000000e+00	1.13986368e-03
1.15000000e+00	6.97250684e-04
1.16000000e+00	-9.99711316e-04
1.17000000e+00	4.51636842e-05
1.18000000e+00	-5.07024316e-04
1.19000000e+00	1.42388968e-03
1.20000000e+00	5.42638684e-04
1.21000000e+00	3.34682684e-04
1.22000000e+00	1.22716684e-04
1.23000000e+00	-8.33715316e-04
1.24000000e+00	-2.53569316e-04
1.25000000e+00	-1.17548432e-03
1.26000000e+00	-1.38990432e-03
1.27000000e+00	-4.13842316e-04
1.28000000e+00	7.65697684e-04
1.29000000e+00	-5.97863158e-05
1.30000000e+00	-8.69553158e-05
1.31000000e+00	-1.27282732e-03
1.32000000e+00	-7.09907316e-04
1.33000000e+00	4.35646842e-05
1.34000000e+00	3.40037684e-04
1.35000000e+00	2.71714684e-04
1.36000000e+00	1.34122684e-04
1.37000000e+00	1.53844868e-03
1.38000000e+00	7.19044684e-04
1.39000000e+00	3.34538684e-04
1.40000000e+00	-1.24851316e-04
1.41000000e+00	6.17199684e-04
1.42000000e+00	1.72308568e-03
1.43000000e+00	-3.62623316e-04
1.44000000e+00	1.01613068e-03
1.45000000e+00	-1.55913158e-05
1.46000000e+00	6.19027684e-04
1.47000000e+00	-1.21337032e-03
1.48000000e+00	-7.16411316e-04
1.49000000e+00	3.68753684e-04
1.50000000e+00	-1.59931732e-03
1.51000000e+00	7.43768421e-06
1.52000000e+00	4.55516842e-05
1.53000000e+00	3.98534684e-04
1.54000000e+00	2.58330684e-04
1.55000000e+00	-3.30759316e-04
1.56000000e+00	1.34589684e-04
1.57000000e+00	-4.11697316e-04
1.58000000e+00	3.76401684e-04
1.59000000e+00	7.69373684e-04
1.60000000e+00	1.65589368e-03
1.61000000e+00	2.38081684e-04
1.62000000e+00	1.26168684e-04
1.63000000e+00	5.63793684e-04
1.64000000e+00	-7.91501316e-04
1.65000000e+00	-1.11825832e-03
1.66000000e+00	4.40286842e-05
1.67000000e+00	7.71074684e-04
1.68000000e+00	1.01958968e-03
1.69000000e+00	-9.45094316e-04
1.70000000e+00	-9.80854316e-04
1.71000000e+00	-5.28535316e-04
1.72000000e+00	-4.02321316e-04
1.73000000e+00	-1.58059316e-04
1.74000000e+00	7.93980684e-04
1.75000000e+00	-5.26756316e-04
1.76000000e+00	1.49221868e-03
1.77000000e+00	-1.41721316e-04
1.78000000e+00	5.58386684e-04
1.79000000e+00	1.72239668e-03
1.80000000e+00	8.90057684e-04
1.81000000e+00	6.82114684e-04
1.82000000e+00	9.74521684e-04
1.83000000e+00	4.85659684e-04
1.84000000e+00	4.87930684e-04
1.85000000e+00	-1.10825132e-03
1.86000000e+00	-2.98150316e-04
1.87000000e+00	2.19805684e-04
1.88000000e+00	-5.74336316e-04
1.89000000e+00	-1.05215932e-03
1.90000000e+00	1.87256842e-05
1.91000000e+00	1.28111684e-04
1.92000000e+00	4.35631684e-04
1.93000000e+00	1.60643068e-03
1.94000000e+00	3.99024684e-04
1.95000000e+00	-2.19587316e-04
1.96000000e+00	2.00813684e-04
1.97000000e+00	-7.10293316e-04
1.98000000e+00	-1.04243158e-05
1.99000000e+00	2.54883684e-04
2.00000000e+00	4.09132684e-04
2.01000000e+00	-4.60999316e-04
2.02000000e+00	-8.37033316e-04
2.03000000e+00	-5.00293316e-04
2.04000000e+00	-5.47745316e-04
2.05000000e+00	-7.91739316e-04
2.06000000e+00	-3.74078316e-04
2.07000000e+00	1.13987468e-03
2.08000000e+00	-1.76141316e-04
2.09000000e+00	8.81820684e-04
2.10000000e+00	4.09613684e-04
2.11000000e+00	1.11574684e-04
2.12000000e+00	-8.40653316e-04
2.13000000e+00	-6.02474316e-04
2.14000000e+00	-1.48674732e-03
2.15000000e+00	-1.29486332e-03
2.16000000e+00	-2.16183158e-05
2.17000000e+00	9.33488684e-04
2.18000000e+00	2.95025684e-04
2.19000000e+00	-2.53570316e-04
2.20000000e+00	-6.60219316e-04
2.21000000e+00	1.15652684e-04
2.22000000e+00	-5.59416316e-04
2.23000000e+00	3.33564684e-04
2.24000000e+00	8.04706684e-04
2.25000000e+00	-7.59213316e-04
2.26000000e+00	-8.55894316e-04
2.27000000e+00	1.75151684e-04
2.28000000e+00	-4.19183316e-04
2.29000000e+00	-1.41557132e-03
2.30000000e+00	3.49880684e-04
2.31000000e+00	1.16383968e-03
2.32000000e+00	1.64092468e-03
2.33000000e+00	1.49189168e-03
2.34000000e+00	1.54161468e-03
2.35000000e+00	1.68656068e-03
2.36000000e+00	1.18823568e-03
2.37000000e+00	1.67698268e-03
2.38000000e+00	1.22713268e-03
2.39000000e+00	1.18911268e-03
2.40000000e+00	9.17946842e-05
2.41000000e+00	1.47605768e-03
2.42000000e+00	1.69415268e-03
2.43000000e+00	1.21976968e-03
2.44000000e+00	2.56447168e-03
2.45000000e+00	2.38209168e-03
2.46000000e+00	3.32430684e-04
2.47000000e+00	4.24748684e-04
2.48000000e+00	3.54138684e-04
2.49000000e+00	-1.91016316e-04
2.50000000e+00	2.31188684e-04
2.51000000e+00	3.65476684e-04
2.52000000e+00	4.87033684e-04
2.53000000e+00	-2.08526316e-04
2.54000000e+00	-4.79935316e-04
2.55000000e+00	-1.88650332e-03
2.56000000e+00	-1.45320432e-03
2.57000000e+00	-1.26202032e-03
2.58000000e+00	3.18577684e-04
2.59000000e+00	1.06255068e-03
2.60000000e+00	5.65554684e-04
2.61000000e+00	3.60869684e-04
2.62000000e+00	1.62940968e-03
2.63000000e+00	2.32448468e-03
2.64000000e+00	1.13248968e-03
2.65000000e+00	1.84680068e-03
2.66000000e+00	1.24042868e-03
2.67000000e+00	1.63631968e-03
2.68000000e+00	2.69921868e-03
2.69000000e+00	1.77112768e-03
2.70000000e+00	7.78819684e-04
2.71000000e+00	1.10929468e-03
2.72000000e+00	-5.60463158e-05
2.73000000e+00	7.85445684e-04
2.74000000e+00	7.09640684e-04
2.75000000e+00	-1.79064732e-03
2.76000000e+00	-2.27353132e-03
2.77000000e+00	-2.38791732e-03
2.78000000e+00	-2.05162832e-03
2.79000000e+00	-2.63675232e-03
2.80000000e+00	-1.83519532e-03
2.81000000e+00	-1.57133532e-03
2.82000000e+00	-8.12031316e-04
2.83000000e+00	-1.37259732e-03
2.84000000e+00	-4.16735316e-04
2.85000000e+00	-7.84701316e-04
2.86000000e+00	-1.07243316e-04
2.87000000e+00	4.41039684e-04
2.88000000e+00	8.82074684e-04
2.89000000e+00	-7.32388316e-04
2.90000000e+00	7.17976842e-05
2.91000000e+00	8.97428684e-04
2.92000000e+00	3.10332684e-04
2.93000000e+00	-7.49542316e-04
2.94000000e+00	-1.66864532e-03
2.95000000e+00	-1.76947632e-03
2.96000000e+00	-1.74077032e-03
2.97000000e+00	-2.24179632e-03
2.98000000e+00	-3.39436832e-03
2.99000000e+00	-3.52181832e-03
3.00000000e+00	-3.20212732e-03
3.01000000e+00	-2.22448232e-03
3.02000000e+00	-3.60119632e-03
3.03000000e+00	-2.70969732e-03
3.04000000e+00	-3.99537432e-03
3.05000000e+00	-4.09504132e-03
3.06000000e+00	-2.93955632e-03
3.07000000e+00	-1.57640532e-03
3.08000000e+00	-1.90655732e-03
3.09000000e+00	-2.10724316e-04
3.10000000e+00	-2.35672316e-04
3.11000000e+00	-4.78607316e-04
3.12000000e+00	2.52017684e-04
3.13000000e+00	1.92301368e-03
3.14000000e+00	2.85596068e-03
3.15000000e+00	1.97455468e-03
3.16000000e+00	1.89290268e-03
3.17000000e+00	2.60937668e-03
3.18000000e+00	1.95204668e-03
3.19000000e+00	2.06843168e-03
3.20000000e+00	9.29775684e-04
3.21000000e+00	2.36858768e-03
3.22000000e+00	2.08592768e-03
3.23000000e+00	2.62940368e-03
3.24000000e+00	2.72567668e-03
3.25000000e+00	2.80071268e-03
3.26000000e+00	2.96004568e-03
3.27000000e+00	3.58068778e-03
3.28000000e+00	5.01778168e-03
3.29000000e+00	6.19576268e-03
3.30000000e+00	6.77509168e-03
3.31000000e+00	6.57399168e-03
3.32000000e+00	5.76304268e-03
3.33000000e+00	9.06527568e-03
3.34000000e+00	9.28721568e-03
3.35000000e+00	8.21141068e-03
3.36000000e+00	6.95502268e-03
3.37000000e+00	7.40765768e-03
3.38000000e+00	6.45302068e-03
3.39000000e+00	4.46233942e-03
3.40000000e+00	2.51525868e-03
3.41000000e+00	4.14036842e-05
3.42000000e+00	-1.35363332e-03
3.43000000e+00	-2.09809832e-03
3.44000000e+00	-4.37168932e-03
3.45000000e+00	-5.29570632e-03
3.46000000e+00	-6.00741232e-03
3.47000000e+00	-3.71313132e-03
3.48000000e+00	1.70843684e-04
3.49000000e+00	5.22475148e-03
3.50000000e+00	1.27986307e-02
3.51000000e+00	1.99774677e-02
3.52000000e+00	2.84518477e-02
3.53000000e+00	3.99389877e-02
3.54000000e+00	5.09685077e-02
3.55000000e+00	6.10570877e-02
3.56000000e+00	7.50887877e-02
3.57000000e+00	9.30322777e-02
3.58000000e+00	1.08252488e-01
3.59000000e+00	1.20454088e-01
3.60000000e+00	1.32024188e-01
3.61000000e+00	1.40419188e-01
3.62000000e+00	1.49817788e-01
3.63000000e+00	1.56407788e-01
3.64000000e+00	1.58334788e-01
3.65000000e+00	1.56873288e-01
3.66000000e+00	1.46957788e-01
3.67000000e+00	1.31235388e-01
3.68000000e+00	1.12865288e-01
3.69000000e+00	9.16328777e-02
3.70000000e+00	7.42764177e-02
3.71000000e+00	5.26594977e-02
3.72000000e+00	2.95222677e-02
3.73000000e+00	6.31443068e-03
3.74000000e+00	-1.09273623e-02
3.75000000e+00	-2.44730923e-02
3.76000000e+00	-3.17323423e-02
3.77000000e+00	-3.29917623e-02
3.78000000e+00	-2.90882423e-02
3.79000000e+00	-1.38894723e-02
3.80000000e+00	2.45667768e-03
3.81000000e+00	2.27610477e-02
3.82000000e+00	5.31145877e-02
3.83000000e+00	9.04227677e-02
3.84000000e+00	1.23914388e-01
3.85000000e+00	1.56540688e-01
3.86000000e+00	1.78026688e-01
3.87000000e+00	1.95411188e-01
3.88000000e+00	2.06037388e-01
3.89000000e+00	2.09194988e-01
3.90000000e+00	2.04359788e-01
3.91000000e+00	1.88123388e-01
3.92000000e+00	1.63722888e-01
3.93000000e+00	1.35305288e-01
3.94000000e+00	1.04354698e-01
3.95000000e+00	7.76052577e-02
3.96000000e+00	3.80770177e-02
3.97000000e+00	1.32914747e-02
3.98000000e+00	-1.54140623e-02
3.99000000e+00	-3.16938223e-02
4.00000000e+00	-4.05615523e-02
4.01000000e+00	-4.29701923e-02
4.02000000e+00	-3.35332723e-02
4.03000000e+00	-1.21860523e-02
4.04000000e+00	1.38427697e-02
4.05000000e+00	3.89066577e-02
4.06000000e+00	6.79697977e-02
4.07000000e+00	9.72145277e-02
4.08000000e+00	1.25516688e-01
4.09000000e+00	1.53660088e-01
4.10000000e+00	1.74394488e-01
4.11000000e+00	1.89582588e-01
4.12000000e+00	1.93619888e-01
4.13000000e+00	1.89179888e-01
4.14000000e+00	1.76530588e-01
4.15000000e+00	1.61699688e-01
4.16000000e+00	1.34232488e-01
4.17000000e+00	1.05308888e-01
4.18000000e+00	6.80549777e-02
4.19000000e+00	2.78059077e-02
4.20000000e+00	-6.18499232e-03
4.21000000e+00	-3.70045623e-02
4.22000000e+00	-5.45301923e-02
4.23000000e+00	-7.09727723e-02
4.24000000e+00	-7.55367023e-02
4.25000000e+00	-7.34570223e-02
4.26000000e+00	-6.65617323e-02
4.27000000e+00	-4.10509423e-02
4.28000000e+00	-1.60200923e-02
4.29000000e+00	2.24298377e-02
4.30000000e+00	5.83936677e-02
4.31000000e+00	9.26283377e-02
4.32000000e+00	1.27783288e-01
4.33000000e+00	1.43115488e-01
4.34000000e+00	1.67758288e-01
4.35000000e+00	1.85527788e-01
4.36000000e+00	1.95381388e-01
4.37000000e+00	1.96008388e-01
4.38000000e+00	1.84148988e-01
4.39000000e+00	1.63012888e-01
4.40000000e+00	1.36253188e-01
4.41000000e+00	1.06573188e-01
4.42000000e+00	7.32451177e-02
4.43000000e+00	2.56817177e-02
4.44000000e+00	-3.41368032e-03
4.45000000e+00	-3.77429723e-02
4.46000000e+00	-6.65200123e-02
4.47000000e+00	-8.17232723e-02
4.48000000e+00	-8.71915323e-02
4.49000000e+00	-8.13101123e-02
4.50000000e+00	-7.32895423e-02
4.51000000e+00	-5.85825523e-02
4.52000000e+00	-3.56767523e-02
4.53000000e+00	-5.04953832e-03
4.54000000e+00	2.13277277e-02
4.55000000e+00	5.76685077e-02
4.56000000e+00	9.16398877e-02
4.57000000e+00	1.14461688e-01
4.58000000e+00	1.42211488e-01
4.59000000e+00	1.57630688e-01
4.60000000e+00	1.66755288e-01
4.61000000e+00	1.67034588e-01
4.62000000e+00	1.59442288e-01
4.63000000e+00	1.39900388e-01
4.64000000e+00	1.09254188e-01
4.65000000e+00	7.53131377e-02
4.66000000e+00	4.03370177e-02
4.67000000e+00	1.25880017e-02
4.68000000e+00	-2.01936623e-02
4.69000000e+00	-4.74035923e-02
4.70000000e+00	-6.91303023e-02
4.71000000e+00	-8.57536923e-02
4.72000000e+00	-9.79557123e-02
4.73000000e+00	-9.81041123e-02
4.74000000e+00	-9.33169523e-02
4.75000000e+00	-8.10407323e-02
4.76000000e+00	-5.93389123e-02
4.77000000e+00	-3.23612623e-02
4.78000000e+00	-7.02329232e-03
4.79000000e+00	2.80581677e-02
4.80000000e+00	5.14575477e-02
4.81000000e+00	9.08506277e-02
4.82000000e+00	1.15495388e-01
4.83000000e+00	1.34279888e-01
4.84000000e+00	1.44272588e-01
4.85000000e+00	1.46364788e-01
4.86000000e+00	1.42088088e-01
4.87000000e+00	1.31880988e-01
4.88000000e+00	1.14801888e-01
4.89000000e+00	9.37199077e-02
4.90000000e+00	5.72097077e-02
4.91000000e+00	2.35388077e-02
4.92000000e+00	-1.46983423e-02
4.93000000e+00	-3.92105823e-02
4.94000000e+00	-5.95323223e-02
4.95000000e+00	-7.37898723e-02
4.96000000e+00	-8.45840523e-02
4.97000000e+00	-9.37419223e-02
4.98000000e+00	-9.40438423e-02
4.99000000e+00	-8.41426123e-02
5.00000000e+00	-6.77221123e-02
5.01000000e+00	-4.33660323e-02
5.02000000e+00	-1.45276723e-02
5.03000000e+00	9.28532668e-03
5.04000000e+00	3.81858077e-02
5.05000000e+00	6.14226777e-02
5.06000000e+00	8.28967277e-02
5.07000000e+00	1.05053788e-01
5.08000000e+00	1.20992688e-01
5.09000000e+00	1.28889188e-01
5.10000000e+00	1.28583688e-01
5.11000000e+00	1.21226788e-01
5.12000000e+00	1.09360488e-01
5.13000000e+00	9.33253477e-02
5.14000000e+00	8.00674377e-02
5.15000000e+00	5.44601677e-02
5.16000000e+00	3.21580277e-02
5.17000000e+00	-8.34069316e-04
5.18000000e+00	-3.10824223e-02
5.19000000e+00	-5.36371423e-02
5.20000000e+00	-7.02068923e-02
5.21000000e+00	-7.88761623e-02
5.22000000e+00	-8.32154223e-02
5.23000000e+00	-8.24546623e-02
5.24000000e+00	-7.52585823e-02
5.25000000e+00	-6.19698523e-02
5.26000000e+00	-4.18904123e-02
5.27000000e+00	-1.55663223e-02
5.28000000e+00	7.71322468e-03
5.29000000e+00	3.21921577e-02
5.30000000e+00	5.29841577e-02
5.31000000e+00	7.37095277e-02
5.32000000e+00	8.89487577e-02
5.33000000e+00	1.02646708e-01
5.34000000e+00	1.10868288e-01
5.35000000e+00	1.13694788e-01
5.36000000e+00	1.12587588e-01
5.37000000e+00	1.02264648e-01
5.38000000e+00	8.90525077e-02
5.39000000e+00	6.70365777e-02
5.40000000e+00	4.87534677e-02
5.41000000e+00	2.67555477e-02
5.42000000e+00	6.47723568e-03
5.43000000e+00	-2.17699523e-02
5.44000000e+00	-4.36321523e-02
5.45000000e+00	-5.93943723e-02
5.46000000e+00	-6.87405023e-02
5.47000000e+00	-7.32128223e-02
5.48000000e+00	-7.04878623e-02
5.49000000e+00	-6.52537023e-02
5.50000000e+00	-5.70862323e-02
5.51000000e+00	-4.15380723e-02
5.52000000e+00	-2.46532623e-02
5.53000000e+00	3.66386684e-04
5.54000000e+00	1.88704377e-02
5.55000000e+00	4.01666977e-02
5.56000000e+00	5.53334777e-02
5.57000000e+00	7.04775577e-02
5.58000000e+00	8.34988277e-02
5.59000000e+00	9.06659977e-02
5.60000000e+00	9.46722377e-02
5.61000000e+00	9.27283477e-02
5.62000000e+00	8.52005477e-02
5.63000000e+00	7.30945177e-02
5.64000000e+00	5.58016577e-02
5.65000000e+00	3.96920077e-02
5.66000000e+00	2.26168677e-02
5.67000000e+00	6.13281768e-03
5.68000000e+00	-1.01993923e-02
5.69000000e+00	-2.79675723e-02
5.70000000e+00	-3.92761723e-02
5.71000000e+00	-5.30259623e-02
5.72000000e+00	-5.67092223e-02
5.73000000e+00	-5.60383923e-02
5.74000000e+00	-5.35189623e-02
5.75000000e+00	-4.90583623e-02
5.76000000e+00	-3.96702523e-02
5.77000000e+00	-2.70466623e-02
5.78000000e+00	-1.57499423e-02
5.79000000e+00	3.04522668e-03
5.80000000e+00	1.82546677e-02
5.81000000e+00	3.67997577e-02
5.82000000e+00	4.76010477e-02
5.83000000e+00	5.90173077e-02
5.84000000e+00	6.66929777e-02
5.85000000e+00	7.15915377e-02
5.86000000e+00	7.04130577e-02
5.87000000e+00	6.64967977e-02
5.88000000e+00	5.80174977e-02
5.89000000e+00	5.00943077e-02
5.90000000e+00	3.78534977e-02
5.91000000e+00	2.10420577e-02
5.92000000e+00	5.87074568e-03
5.93000000e+00	-6.36986232e-03
5.94000000e+00	-1.82359023e-02
5.95000000e+00	-2.51563923e-02
5.96000000e+00	-3.50880923e-02
5.97000000e+00	-4.24871223e-02
5.98000000e+00	-4.49250723e-02
5.99000000e+00	-4.39750923e-02
6.00000000e+00	-3.86800023e-02
6.01000000e+00	-3.14247223e-02
6.02000000e+00	-2.15020323e-02
6.03000000e+00	-8.50722232e-03
6.04000000e+00	4.73103158e-03
6.05000000e+00	1.50607277e-02
6.06000000e+00	2.64977477e-02
6.07000000e+00	3.71102677e-02
6.08000000e+00	4.81970177e-02
6.09000000e+00	5.70386977e-02
6.10000000e+00	6.07066977e-02
6.11000000e+00	6.03513377e-02
6.12000000e+00	5.82966777e-02
6.13000000e+00	5.65152877e-02
6.14000000e+00	4.68243377e-02
6.15000000e+00	3.97870577e-02
6.16000000e+00	2.87069577e-02
6.17000000e+00	1.43845397e-02
6.18000000e+00	-8.41096316e-04
6.19000000e+00	-9.66303232e-03
6.20000000e+00	-2.44755523e-02
6.21000000e+00	-2.99544523e-02
6.22000000e+00	-3.59339523e-02
6.23000000e+00	-3.88360823e-02
6.24000000e+00	-4.08693523e-02
6.25000000e+00	-3.82633723e-02
6.26000000e+00	-3.33702523e-02
6.27000000e+00	-2.44926323e-02
6.28000000e+00	-1.52257823e-02
6.29000000e+00	-4.34860232e-03
6.30000000e+00	4.31490238e-03
6.31000000e+00	1.48249277e-02
6.32000000e+00	2.47788877e-02
6.33000000e+00	3.45464777e-02
6.34000000e+00	4.20856877e-02
6.35000000e+00	4.62437077e-02
6.36000000e+00	4.80235877e-02
6.37000000e+00	4.90669477e-02
6.38000000e+00	4.37083777e-02
6.39000000e+00	3.85192777e-02
6.40000000e+00	3.13126377e-02
6.41000000e+00	2.40792077e-02
6.42000000e+00	1.28163417e-02
6.43000000e+00	7.64969684e-04
6.44000000e+00	-1.04490423e-02
6.45000000e+00	-2.10199723e-02
6.46000000e+00	-2.48307623e-02
6.47000000e+00	-3.33357423e-02
6.48000000e+00	-3.58713723e-02
6.49000000e+00	-3.73510123e-02
6.50000000e+00	-3.56032723e-02
6.51000000e+00	-3.14117223e-02
6.52000000e+00	-2.63703523e-02
6.53000000e+00	-1.79627923e-02
6.54000000e+00	-9.30656232e-03
6.55000000e+00	-2.32353832e-03
6.56000000e+00	8.95073668e-03
6.57000000e+00	1.67940877e-02
6.58000000e+00	2.49449977e-02
6.59000000e+00	3.35411577e-02
6.60000000e+00	3.72158077e-02
6.61000000e+00	4.15438077e-02
6.62000000e+00	4.36991377e-02
6.63000000e+00	4.17218977e-02
6.64000000e+00	3.79473577e-02
6.65000000e+00	3.01381277e-02
6.66000000e+00	2.30737477e-02
6.67000000e+00	1.51686677e-02
6.68000000e+00	6.87640168e-03
6.69000000e+00	-2.52390032e-03
6.70000000e+00	-9.20383232e-03
6.71000000e+00	-1.70827323e-02
6.72000000e+00	-2.53689523e-02
6.73000000e+00	-2.91912923e-02
6.74000000e+00	-2.92157723e-02
6.75000000e+00	-2.91918823e-02
6.76000000e+00	-2.66186723e-02
6.77000000e+00	-2.50936423e-02
6.78000000e+00	-1.98962723e-02
6.79000000e+00	-1.25460023e-02
6.80000000e+00	-2.34981532e-03
6.81000000e+00	7.64245068e-03
6.82000000e+00	1.82938577e-02
6.83000000e+00	2.46552877e-02
6.84000000e+00	3.17107977e-02
6.85000000e+00	3.58211777e-02
6.86000000e+00	3.72286677e-02
6.87000000e+00	3.89824477e-02
6.88000000e+00	3.82407077e-02
6.89000000e+00	3.52697877e-02
6.90000000e+00	3.01418877e-02
6.91000000e+00	2.22809477e-02
6.92000000e+00	1.47819877e-02
6.93000000e+00	8.45572168e-03
6.94000000e+00	2.72863668e-03
6.95000000e+00	-5.29219932e-03
6.96000000e+00	-1.04609223e-02
6.97000000e+00	-1.74885823e-02
6.98000000e+00	-2.21449923e-02
6.99000000e+00	-2.38478123e-02
7.00000000e+00	-2.48354023e-02
7.01000000e+00	-2.43961623e-02
7.02000000e+00	-1.94849923e-02
7.03000000e+00	-1.43986823e-02
7.04000000e+00	-9.94326232e-03
7.05000000e+00	-3.29755632e-03
7.06000000e+00	3.15525168e-03
7.07000000e+00	9.93020468e-03
7.08000000e+00	1.71277177e-02
7.09000000e+00	2.38173777e-02
7.10000000e+00	2.82022877e-02
7.11000000e+00	3.12903077e-02
7.12000000e+00	3.22238877e-02
7.13000000e+00	3.19314577e-02
7.14000000e+00	3.07166777e-02
7.15000000e+00	2.58895877e-02
7.16000000e+00	2.25985877e-02
7.17000000e+00	1.46085577e-02
7.18000000e+00	9.72428468e-03
7.19000000e+00	2.29190468e-03
7.20000000e+00	-3.93471732e-03
7.21000000e+00	-1.04797323e-02
7.22000000e+00	-1.37776723e-02
7.23000000e+00	-1.75295223e-02
7.24000000e+00	-2.30827223e-02
7.25000000e+00	-2.33713823e-02
7.26000000e+00	-2.31596623e-02
7.27000000e+00	-2.03449723e-02
7.28000000e+00	-1.69266223e-02
7.29000000e+00	-1.24658123e-02
7.30000000e+00	-7.54780232e-03
7.31000000e+00	-1.34590132e-03
7.32000000e+00	3.48584168e-03
7.33000000e+00	1.05571557e-02
7.34000000e+00	1.68944277e-02
7.35000000e+00	2.08082777e-02
7.36000000e+00	2.40891677e-02
7.37000000e+00	2.50266377e-02
7.38000000e+00	2.60569177e-02
7.39000000e+00	2.54407477e-02
7.40000000e+00	2.41280177e-02
7.41000000e+00	1.96157777e-02
7.42000000e+00	1.52534877e-02
7.43000000e+00	6.49154368e-03
7.44000000e+00	2.72753268e-03
7.45000000e+00	-4.78175832e-03
7.46000000e+00	-9.57542232e-03
7.47000000e+00	-1.25259623e-02
7.48000000e+00	-1.63438123e-02
7.49000000e+00	-1.91158623e-02
7.50000000e+00	-1.86567723e-02
7.51000000e+00	-1.85739323e-02
7.52000000e+00	-1.55945923e-02
7.53000000e+00	-1.37497923e-02
7.54000000e+00	-9.12849232e-03
7.55000000e+00	-6.91714232e-03
7.56000000e+00	-3.67580732e-03
7.57000000e+00	2.66798468e-03
7.58000000e+00	7.05346668e-03
7.59000000e+00	1.19656537e-02
7.60000000e+00	1.43882877e-02
7.61000000e+00	1.93592977e-02
7.62000000e+00	2.31161777e-02
7.63000000e+00	2.32869077e-02
7.64000000e+00	2.34396777e-02
7.65000000e+00	2.16445077e-02
7.66000000e+00	2.09801377e-02
7.67000000e+00	1.66219277e-02
7.68000000e+00	1.18995507e-02
7.69000000e+00	7.96528468e-03
7.70000000e+00	3.82516588e-03
7.71000000e+00	-4.06860032e-03
7.72000000e+00	-7.30304232e-03
7.73000000e+00	-9.41592232e-03
7.74000000e+00	-1.28035623e-02
7.75000000e+00	-1.38106323e-02
7.76000000e+00	-1.50878323e-02
7.77000000e+00	-1.46979723e-02
7.78000000e+00	-1.45904323e-02
7.79000000e+00	-1.07565123e-02
7.80000000e+00	-6.17556232e-03
7.81000000e+00	-2.39187832e-03
7.82000000e+00	2.79320684e-04
7.83000000e+00	2.51291468e-03
7.84000000e+00	7.69360568e-03
7.85000000e+00	1.38905897e-02
7.86000000e+00	1.70800477e-02
7.87000000e+00	1.79704977e-02
7.88000000e+00	1.92085277e-02
7.89000000e+00	2.00990077e-02
7.90000000e+00	1.77890377e-02
7.91000000e+00	1.68293277e-02
7.92000000e+00	1.43389827e-02
7.93000000e+00	1.20271577e-02
7.94000000e+00	7.95473468e-03
7.95000000e+00	2.93435068e-03
7.96000000e+00	-1.05905432e-03
7.97000000e+00	-3.54769332e-03
7.98000000e+00	-7.40529232e-03
7.99000000e+00	-1.07834523e-02
8.00000000e+00	-1.16802923e-02
8.01000000e+00	-1.30608323e-02
8.02000000e+00	-1.20838323e-02
8.03000000e+00	-1.31195023e-02
8.04000000e+00	-1.04464223e-02
8.05000000e+00	-8.16445232e-03
8.06000000e+00	-3.88245132e-03
8.07000000e+00	-1.08523632e-03
8.08000000e+00	2.90667668e-03
8.09000000e+00	5.93582968e-03
8.10000000e+00	7.91591068e-03
8.11000000e+00	1.06217137e-02
8.12000000e+00	1.41283187e-02
8.13000000e+00	1.49665777e-02
8.14000000e+00	1.54706177e-02
8.15000000e+00	1.54689277e-02
8.16000000e+00	1.39875737e-02
8.17000000e+00	1.08725757e-02
8.18000000e+00	9.30374568e-03
8.19000000e+00	6.67407468e-03
8.20000000e+00	3.85778298e-03
8.21000000e+00	1.04869468e-03
8.22000000e+00	-3.87304032e-03
8.23000000e+00	-7.18929232e-03
8.24000000e+00	-9.86433232e-03
8.25000000e+00	-1.18887723e-02
8.26000000e+00	-1.33114523e-02
8.27000000e+00	-1.27735723e-02
8.28000000e+00	-1.30248823e-02
8.29000000e+00	-1.17256323e-02
8.30000000e+00	-1.00039723e-02
8.31000000e+00	-7.19934232e-03
8.32000000e+00	-3.13964532e-03
8.33000000e+00	-3.89715316e-04
8.34000000e+00	2.33030668e-03
8.35000000e+00	3.43149868e-03
8.36000000e+00	6.89395868e-03
8.37000000e+00	8.78208368e-03
8.38000000e+00	1.01714587e-02
8.39000000e+00	1.05527397e-02
8.40000000e+00	1.11034807e-02
8.41000000e+00	1.11720887e-02
8.42000000e+00	9.30026268e-03
8.43000000e+00	7.66519068e-03
8.44000000e+00	6.02870368e-03
8.45000000e+00	3.16788468e-03
8.46000000e+00	1.31130668e-03
8.47000000e+00	-1.48294232e-03
8.48000000e+00	-3.57315232e-03
8.49000000e+00	-7.62385232e-03
8.50000000e+00	-8.44815232e-03
8.51000000e+00	-1.04672423e-02
8.52000000e+00	-1.10242523e-02
8.53000000e+00	-1.02146823e-02
8.54000000e+00	-9.75549232e-03
8.55000000e+00	-7.81812232e-03
8.56000000e+00	-5.56569232e-03
8.57000000e+00	-4.99068032e-03
8.58000000e+00	-1.72715332e-03
8.59000000e+00	1.20989268e-03
8.60000000e+00	3.98302668e-03
8.61000000e+00	5.85297368e-03
8.62000000e+00	8.80798368e-03
8.63000000e+00	9.56957368e-03
8.64000000e+00	9.04945468e-03
8.65000000e+00	1.19429237e-02
8.66000000e+00	1.09931357e-02
8.67000000e+00	9.62342268e-03
8.68000000e+00	8.13343168e-03
8.69000000e+00	6.02445868e-03
8.70000000e+00	4.85903748e-03
8.71000000e+00	2.08138468e-03
8.72000000e+00	-6.41645316e-04
8.73000000e+00	-2.04119532e-03
8.74000000e+00	-3.20498332e-03
8.75000000e+00	-6.42304232e-03
8.76000000e+00	-8.06690232e-03
8.77000000e+00	-8.38016232e-03
8.78000000e+00	-8.76926232e-03
8.79000000e+00	-9.09146232e-03
8.80000000e+00	-6.34720232e-03
8.81000000e+00	-3.69831432e-03
8.82000000e+00	-2.26879232e-03
8.83000000e+00	-6.13898316e-04
8.84000000e+00	2.19706068e-03
8.85000000e+00	3.97049008e-03
8.86000000e+00	7.76009168e-03
8.87000000e+00	7.29205668e-03
8.88000000e+00	7.74058868e-03
8.89000000e+00	9.34643568e-03
8.90000000e+00	1.04508297e-02
8.91000000e+00	1.06881017e-02
8.92000000e+00	9.36534768e-03
8.93000000e+00	7.69168868e-03
8.94000000e+00	6.74073968e-03
8.95000000e+00	5.41079668e-03
8.96000000e+00	1.60947668e-03
8.97000000e+00	-4.60508316e-04
8.98000000e+00	-1.11226832e-03
8.99000000e+00	-2.64028432e-03
9.00000000e+00	-4.49998432e-03
9.01000000e+00	-6.57388232e-03
9.02000000e+00	-8.01277232e-03
9.03000000e+00	-9.24842232e-03
9.04000000e+00	-8.90752232e-03
9.05000000e+00	-8.35853232e-03
9.06000000e+00	-7.16671232e-03
9.07000000e+00	-5.17391032e-03
9.08000000e+00	-2.97264832e-03
9.09000000e+00	-2.70816832e-03
9.10000000e+00	-1.77565232e-03
9.11000000e+00	7.66511684e-04
9.12000000e+00	2.82900068e-03
9.13000000e+00	4.74593378e-03
9.14000000e+00	4.69589698e-03
9.15000000e+00	5.37115058e-03
9.16000000e+00	4.49813071e-03
9.17000000e+00	2.60476468e-03
9.18000000e+00	2.05764668e-03
9.19000000e+00	1.22616668e-03
9.20000000e+00	2.96916842e-05
9.21000000e+00	-2.10541732e-03
9.22000000e+00	-3.71260632e-03
9.23000000e+00	-5.94082232e-03
9.24000000e+00	-8.23991232e-03
9.25000000e+00	-1.02421023e-02
9.26000000e+00	-1.13804623e-02
9.27000000e+00	-1.15859823e-02
9.28000000e+00	-1.29646723e-02
9.29000000e+00	-1.15512523e-02
9.30000000e+00	-1.14350023e-02
9.31000000e+00	-9.66782232e-03
9.32000000e+00	-6.24755232e-03
9.33000000e+00	-5.43035232e-03
9.34000000e+00	-3.27295332e-03
9.35000000e+00	-6.66843316e-04
9.36000000e+00	8.66334684e-04
9.37000000e+00	1.69705368e-03
9.38000000e+00	2.79637268e-03
9.39000000e+00	4.77128308e-03
9.40000000e+00	5.38623148e-03
9.41000000e+00	6.84994368e-03
9.42000000e+00	4.90734788e-03
9.43000000e+00	4.95118768e-03
9.44000000e+00	2.93276468e-03
9.45000000e+00	2.10017668e-03
9.46000000e+00	5.95914684e-04
9.47000000e+00	-6.75580316e-04
9.48000000e+00	-2.30135832e-03
9.49000000e+00	-3.53964332e-03
9.50000000e+00	-6.95663232e-03
9.51000000e+00	-6.57541232e-03
9.52000000e+00	-6.75166232e-03
9.53000000e+00	-7.73362232e-03
9.54000000e+00	-7.25120232e-03
9.55000000e+00	-6.20696232e-03
9.56000000e+00	-5.25804932e-03
9.57000000e+00	-3.52262732e-03
9.58000000e+00	-2.58395632e-03
9.59000000e+00	-1.26177316e-04
9.60000000e+00	-7.15223158e-05
9.61000000e+00	1.12490968e-03
9.62000000e+00	3.53558468e-03
9.63000000e+00	2.95087968e-03
9.64000000e+00	3.67987628e-03
9.65000000e+00	3.59231208e-03
9.66000000e+00	3.48440868e-03
9.67000000e+00	1.86711568e-03
9.68000000e+00	1.63719068e-03
9.69000000e+00	1.42686568e-03
9.70000000e+00	-3.54061316e-04
9.71000000e+00	-2.32388932e-03
9.72000000e+00	-3.02246932e-03
9.73000000e+00	-3.16233632e-03
9.74000000e+00	-5.88980232e-03
9.75000000e+00	-8.02137232e-03
9.76000000e+00	-6.30288232e-03
9.77000000e+00	-8.21604232e-03
9.78000000e+00	-6.45992232e-03
9.79000000e+00	-7.11845232e-03
9.80000000e+00	-5.37010432e-03
9.81000000e+00	-6.89592232e-03
9.82000000e+00	-6.07509232e-03
9.83000000e+00	-5.10486432e-03
9.84000000e+00	-3.26127032e-03
9.85000000e+00	-9.96364316e-04
9.86000000e+00	3.81452684e-04
9.87000000e+00	4.32096684e-04
9.88000000e+00	2.23102368e-03
9.89000000e+00	1.65110968e-03
9.90000000e+00	1.29093268e-03
9.91000000e+00	2.16693868e-03
9.92000000e+00	1.95354368e-03
9.93000000e+00	1.10054768e-03
9.94000000e+00	9.50871684e-04
9.95000000e+00	-6.30452316e-04
9.96000000e+00	-1.73445032e-03
9.97000000e+00	-1.68412332e-03
9.98000000e+00	-2.70308432e-03
9.99000000e+00	-4.72633832e-03
1.00000000e+01	-5.69784232e-03
1.00100000e+01	-4.26376932e-03
1.00200000e+01	-5.57606232e-03
1.00300000e+01	-5.43227432e-03
1.00400000e+01	-5.75827232e-03
1.00500000e+01	-4.30501032e-03
1.00600000e+01	-4.39157432e-03
1.00700000e+01	-4.12364732e-03
1.00800000e+01	-2.29798932e-03
1.00900000e+01	-2.56512532e-03
1.01000000e+01	-2.19256632e-03
1.01100000e+01	-1.79951316e-04
1.01200000e+01	-1.19339532e-03
1.01300000e+01	5.69127684e-04
1.01400000e+01	-4.14213158e-05
1.01500000e+01	7.59615684e-04
1.01600000e+01	1.61018168e-03
1.01700000e+01	8.24438684e-04
1.01800000e+01	1.38126268e-03
1.01900000e+01	6.62850684e-04
1.02000000e+01	-6.44168316e-04
1.02100000e+01	-2.54105332e-03
1.02200000e+01	-2.96109532e-03
1.02300000e+01	-4.00313732e-03
1.02400000e+01	-4.53169132e-03
1.02500000e+01	-4.50116132e-03
1.02600000e+01	-4.95209432e-03
1.02700000e+01	-4.63973332e-03
1.02800000e+01	-4.98201432e-03
1.02900000e+01	-5.68140232e-03
1.03000000e+01	-5.03494432e-03
1.03100000e+01	-4.13522432e-03
1.03200000e+01	-4.56649932e-03
1.03300000e+01	-4.02263332e-03
1.03400000e+01	-2.68370132e-03
1.03500000e+01	-1.04993832e-03
1.03600000e+01	-4.39079316e-04
1.03700000e+01	1.53326968e-03
1.03800000e+01	9.83109684e-04
1.03900000e+01	9.17467684e-04
1.04000000e+01	1.52588768e-03
1.04100000e+01	2.20614668e-03
1.04200000e+01	1.39269768e-03
1.04300000e+01	1.32523868e-03
1.04400000e+01	-3.02413316e-04
1.04500000e+01	6.26660684e-04
1.04600000e+01	1.12564668e-03
1.04700000e+01	-1.30769432e-03
1.04800000e+01	-5.91661316e-04
1.04900000e+01	-9.05124316e-04
1.05000000e+01	-2.12493532e-03
1.05100000e+01	-1.97766632e-03
1.05200000e+01	-2.89302632e-03
1.05300000e+01	-3.69453732e-03
1.05400000e+01	-3.31680832e-03
1.05500000e+01	-2.92789332e-03
1.05600000e+01	-1.94028032e-03
1.05700000e+01	-1.41195832e-03
1.05800000e+01	-1.15712132e-03
1.05900000e+01	-2.36100332e-03
1.06000000e+01	-1.29277632e-03
1.06100000e+01	-1.66768332e-03
1.06200000e+01	-1.46970032e-03
1.06300000e+01	-6.52863158e-05
1.06400000e+01	9.68811684e-04
1.06500000e+01	7.72527684e-04
1.06600000e+01	9.32645684e-04
1.06700000e+01	-3.66293158e-05
1.06800000e+01	-4.31523316e-04
1.06900000e+01	-7.46765316e-04
1.07000000e+01	-5.94993158e-05
1.07100000e+01	-8.20222316e-04
1.07200000e+01	-2.72016316e-04
1.07300000e+01	-2.12057332e-03
1.07400000e+01	-2.88591832e-03
1.07500000e+01	-2.74214432e-03
1.07600000e+01	-2.71754932e-03
1.07700000e+01	-4.07435732e-03
1.07800000e+01	-4.22454732e-03
1.07900000e+01	-3.94578332e-03
1.08000000e+01	-4.24298532e-03
1.08100000e+01	-3.12055132e-03
1.08200000e+01	-2.81372632e-03
1.08300000e+01	-2.55851732e-03
1.08400000e+01	-2.00223532e-03
1.08500000e+01	-2.10148932e-03
1.08600000e+01	-2.32519932e-03
1.08700000e+01	-1.00166932e-03
1.08800000e+01	-2.68677316e-04
1.08900000e+01	-1.28617532e-03
1.09000000e+01	-9.02094316e-04
1.09100000e+01	-6.88193316e-04
1.09200000e+01	1.48130568e-03
1.09300000e+01	1.84421468e-03
1.09400000e+01	1.30021368e-03
1.09500000e+01	-3.93562316e-04
1.09600000e+01	4.87019684e-04
1.09700000e+01	4.25444684e-04
1.09800000e+01	-3.82953158e-05
1.09900000e+01	-4.30851316e-04
1.10000000e+01	-2.73531579e-06
1.10100000e+01	-2.91836632e-03
1.10200000e+01	-1.83352232e-03
1.10300000e+01	-2.53930232e-03
1.10400000e+01	-2.17055932e-03
1.10500000e+01	-2.24486632e-03
1.10600000e+01	-1.75027732e-03
1.10700000e+01	-1.57250832e-03
1.10800000e+01	-2.45129232e-03
1.10900000e+01	-1.28119232e-03
1.11000000e+01	3.48648684e-04
1.11100000e+01	1.27775268e-03
1.11200000e+01	4.93785684e-04
1.11300000e+01	4.50330684e-04
1.11400000e+01	1.64887168e-03
1.11500000e+01	1.96890068e-03
1.11600000e+01	1.53179868e-03
1.11700000e+01	9.53511684e-04
1.11800000e+01	-5.13363158e-05
1.11900000e+01	2.14713684e-04
1.12000000e+01	-5.68719316e-04
1.12100000e+01	1.29108068e-03
1.12200000e+01	1.46238684e-04
1.12300000e+01	1.37515684e-04
1.12400000e+01	-1.62626632e-03
1.12500000e+01	-2.44268132e-03
1.12600000e+01	-1.70520432e-03
1.12700000e+01	-1.69453632e-03
1.12800000e+01	-2.01244632e-03
1.12900000e+01	-2.37361232e-03
1.13000000e+01	-3.35277832e-03
1.13100000e+01	-1.50089332e-03
1.13200000e+01	-1.62879832e-03
1.13300000e+01	-6.49735316e-04
1.13400000e+01	-3.65627316e-04
1.13500000e+01	3.49496842e-05
1.13600000e+01	-2.60443158e-05
1.13700000e+01	4.90956842e-05
1.13800000e+01	-1.62269316e-04
1.13900000e+01	7.34086842e-05
1.14000000e+01	3.42976842e-05
1.14100000e+01	2.20506068e-03
1.14200000e+01	8.12369684e-04
1.14300000e+01	1.43980968e-03
1.14400000e+01	3.25093684e-04
1.14500000e+01	1.14552168e-03
1.14600000e+01	1.02724468e-03
1.14700000e+01	1.31646468e-03
1.14800000e+01	1.01773368e-03
1.14900000e+01	2.59974684e-04
1.15000000e+01	7.48566842e-05
1.15100000e+01	1.72869968e-03
1.15200000e+01	-3.75803158e-05
1.15300000e+01	-9.37140316e-04
1.15400000e+01	-1.84545832e-03
1.15500000e+01	-1.56377732e-03
1.15600000e+01	-9.56309316e-04
1.15700000e+01	8.71679684e-04
1.15800000e+01	3.63504684e-04
1.15900000e+01	-1.14422732e-03
1.16000000e+01	-1.02936332e-03
1.16100000e+01	-8.64001316e-04
1.16200000e+01	5.17689684e-04
1.16300000e+01	7.40356684e-04
1.16400000e+01	1.82647068e-03
1.16500000e+01	-9.94723158e-05
1.16600000e+01	2.08571684e-04
1.16700000e+01	1.17100468e-03
1.16800000e+01	8.58848684e-04
1.16900000e+01	-1.78275316e-04
1.17000000e+01	7.38147684e-04
1.17100000e+01	-3.62323158e-05
1.17200000e+01	3.29823684e-04
1.17300000e+01	-8.47981316e-04
1.17400000e+01	-8.73449316e-04
1.17500000e+01	2.69506842e-05
1.17600000e+01	-4.73913316e-04
1.17700000e+01	-1.35885232e-03
1.17800000e+01	-8.68136316e-04
1.17900000e+01	-1.74730432e-03
1.18000000e+01	-3.13478432e-03
1.18100000e+01	-2.02368032e-03
1.18200000e+01	-2.23377932e-03
1.18300000e+01	-1.23516432e-03
1.18400000e+01	-5.94933316e-04
1.18500000e+01	-2.15051732e-03
1.18600000e+01	4.83291684e-04
1.18700000e+01	1.46777684e-04
1.18800000e+01	-1.47591316e-04
1.18900000e+01	3.98891684e-04
1.19000000e+01	8.92076842e-05
1.19100000e+01	9.70992684e-04
1.19200000e+01	7.87274684e-04
1.19300000e+01	8.19601684e-04
1.19400000e+01	7.68684684e-04
1.19500000e+01	9.75212684e-04
1.19600000e+01	1.11947868e-03
1.19700000e+01	8.00930684e-04
1.19800000e+01	3.90012684e-04
1.19900000e+01	-2.40385316e-04
1.20000000e+01	-1.57672316e-04
1.20100000e+01	1.04561568e-03
1.20200000e+01	-7.23201316e-04
1.20300000e+01	5.21245684e-04
1.20400000e+01	-4.20151316e-04
1.20500000e+01	1.84037684e-04
1.20600000e+01	5.79953684e-04
1.20700000e+01	5.03601684e-04
1.20800000e+01	2.46813368e-03
1.20900000e+01	-1.96784316e-04
1.21000000e+01	7.95949684e-04
1.21100000e+01	9.87411684e-04
1.21200000e+01	1.17688268e-03
1.21300000e+01	1.85412768e-03
1.21400000e+01	1.22231968e-03
1.21500000e+01	1.18723968e-03
1.21600000e+01	2.02995368e-03
1.21700000e+01	2.21770868e-03
1.21800000e+01	1.38885868e-03
1.21900000e+01	2.22172868e-03
1.22000000e+01	1.85849768e-03
1.22100000e+01	1.17282168e-03
1.22200000e+01	5.47253684e-04
1.22300000e+01	2.31103668e-03
1.22400000e+01	5.91732684e-04
1.22500000e+01	1.18666868e-03
1.22600000e+01	6.96171684e-04
1.22700000e+01	9.86273684e-04
1.22800000e+01	1.15754684e-04
1.22900000e+01	2.15121684e-04
1.23000000e+01	1.11016468e-03
1.23100000e+01	1.25489368e-03
1.23200000e+01	3.56844684e-04
1.23300000e+01	-6.11103158e-05
1.23400000e+01	3.36008684e-04
1.23500000e+01	3.79657684e-04
1.23600000e+01	1.51283968e-03
1.23700000e+01	1.35300468e-03
1.23800000e+01	9.65184684e-04
1.23900000e+01	2.85976768e-03
1.24000000e+01	1.28521968e-03
1.24100000e+01	1.33243068e-03
1.24200000e+01	1.19218368e-03
1.24300000e+01	1.02245968e-03
1.24400000e+01	1.27670868e-03
1.24500000e+01	1.56581768e-03
1.24600000e+01	2.39617684e-04
1.24700000e+01	7.09221684e-04
1.24800000e+01	1.00929468e-03
1.24900000e+01	4.34696684e-04
1.25000000e+01	-1.16604316e-04
1.25100000e+01	2.00978684e-04
1.25200000e+01	1.01693268e-03
1.25300000e+01	8.86540684e-04
1.25400000e+01	1.41392768e-03
1.25500000e+01	6.49947684e-04
1.25600000e+01	1.16771568e-03
1.25700000e+01	8.98460684e-04
1.25800000e+01	1.54480768e-03
1.25900000e+01	5.77596842e-05
1.26000000e+01	1.80420968e-03
1.26100000e+01	8.93790684e-04
1.26200000e+01	6.98352684e-04
1.26300000e+01	1.01542268e-03
1.26400000e+01	1.66809968e-03
1.26500000e+01	1.67784868e-03
1.26600000e+01	2.44011268e-03
1.26700000e+01	1.46614768e-03
1.26800000e+01	1.17338168e-03
1.26900000e+01	9.68422684e-04
1.27000000e+01	1.19696668e-03
1.27100000e+01	1.37134068e-03
1.27200000e+01	2.55169668e-03
1.27300000e+01	1.93156368e-03
1.27400000e+01	1.87886268e-03
1.27500000e+01	1.42387368e-03
1.27600000e+01	1.24334868e-03
1.27700000e+01	9.88706684e-04
1.27800000e+01	1.27133768e-03
1.27900000e+01	1.29666168e-03
1.28000000e+01	1.68582068e-03
1.28100000e+01	9.26148684e-04
1.28200000e+01	1.01607468e-03
1.28300000e+01	7.60472684e-04
1.28400000e+01	3.23280684e-04
1.28500000e+01	6.76101684e-04
1.28600000e+01	1.76375068e-03
1.28700000e+01	1.36778368e-03
1.28800000e+01	1.83602868e-03
1.28900000e+01	1.47968268e-03
1.29000000e+01	1.09639968e-03
1.29100000e+01	1.34817268e-03
1.29200000e+01	1.57825268e-03
1.29300000e+01	2.35153768e-03
1.29400000e+01	1.92542668e-03
1.29500000e+01	1.86732868e-03
1.29600000e+01	2.60630768e-03
1.29700000e+01	2.76215068e-03
1.29800000e+01	3.66799498e-03
1.29900000e+01	2.73302568e-03
1.30000000e+01	2.32291068e-03
1.30100000e+01	2.93623568e-03
1.30200000e+01	1.68131268e-03
1.30300000e+01	-3.14093316e-04
1.30400000e+01	4.31464684e-04
1.30500000e+01	1.41625168e-03
1.30600000e+01	2.45954768e-03
1.30700000e+01	2.72185368e-03
1.30800000e+01	3.15936868e-03
1.30900000e+01	1.45699068e-03
1.31000000e+01	2.06117168e-03
1.31100000e+01	2.67544268e-03
1.31200000e+01	1.24811568e-03
1.31300000e+01	2.50354668e-03
1.31400000e+01	2.31800568e-03
1.31500000e+01	1.68543068e-03
1.31600000e+01	1.64856368e-03
1.31700000e+01	2.24501868e-03
1.31800000e+01	1.53356568e-03
1.31900000e+01	2.07506968e-03
1.32000000e+01	2.67352268e-03
1.32100000e+01	2.46618468e-03
1.32200000e+01	3.25850368e-03
1.32300000e+01	1.82857268e-03
1.32400000e+01	1.62180768e-03
1.32500000e+01	1.69530868e-03
1.32600000e+01	2.80449668e-03
1.32700000e+01	1.61875668e-03
1.32800000e+01	2.49046668e-03
1.32900000e+01	1.46165868e-03
1.33000000e+01	2.35615368e-03
1.33100000e+01	1.99016868e-03
1.33200000e+01	7.93510684e-04
1.33300000e+01	1.92786968e-03
1.33400000e+01	2.73721368e-03
1.33500000e+01	3.34962268e-03
1.33600000e+01	3.02864468e-03
1.33700000e+01	2.07324068e-03
1.33800000e+01	9.90788684e-04
1.33900000e+01	1.47541568e-03
1.34000000e+01	1.58080268e-03
1.34100000e+01	9.95600684e-04
1.34200000e+01	1.02075068e-03
1.34300000e+01	2.97864168e-03
1.34400000e+01	1.70372368e-03
1.34500000e+01	1.26081368e-03
1.34600000e+01	1.91000568e-03
1.34700000e+01	9.40826684e-04
1.34800000e+01	2.48771468e-03
1.34900000e+01	1.59242568e-03
1.35000000e+01	1.09245968e-03
1.35100000e+01	1.33985868e-03
1.35200000e+01	1.78061468e-03
1.35300000e+01	1.59645168e-03
1.35400000e+01	1.31802568e-03
1.35500000e+01	1.13698668e-03
1.35600000e+01	9.05360684e-04
1.35700000e+01	9.19556684e-04
1.35800000e+01	-2.55713158e-05
1.35900000e+01	1.63755068e-03
1.36000000e+01	2.48922468e-03
1.36100000e+01	1.95102668e-03
1.36200000e+01	5.94905684e-04
1.36300000e+01	3.28149684e-04
1.36400000e+01	7.00171684e-04
1.36500000e+01	2.09973468e-03
1.36600000e+01	2.02687468e-03
1.36700000e+01	1.65561968e-03
1.36800000e+01	1.05656368e-03
1.36900000e+01	1.09583068e-03
1.37000000e+01	3.42356968e-03
1.37100000e+01	1.26656268e-03
1.37200000e+01	9.63636684e-04
1.37300000e+01	1.61070668e-03
1.37400000e+01	3.57843684e-04
1.37500000e+01	3.27756684e-04
1.37600000e+01	1.17288568e-03
1.37700000e+01	1.36696068e-03
1.37800000e+01	7.55826684e-04
1.37900000e+01	1.33334768e-03
1.38000000e+01	1.24436868e-03
1.38100000e+01	1.05753068e-03
1.38200000e+01	3.83921684e-04
1.38300000e+01	5.26042684e-04
1.38400000e+01	2.54679368e-03
1.38500000e+01	2.25822368e-03
1.38600000e+01	1.79147168e-03
1.38700000e+01	1.83918868e-03
1.38800000e+01	1.63696468e-03
1.38900000e+01	1.36595968e-03
1.39000000e+01	1.90804268e-03
1.39100000e+01	3.13162668e-03
1.39200000e+01	2.74505768e-03
1.39300000e+01	1.01736068e-03
1.39400000e+01	2.12242168e-03
1.39500000e+01	1.83919668e-03
1.39600000e+01	1.72661268e-03
1.39700000e+01	3.15069168e-03
1.39800000e+01	2.40429868e-03
1.39900000e+01	2.96017168e-03
1.40000000e+01	2.61382868e-03
1.40100000e+01	2.24472168e-03
1.40200000e+01	2.32211568e-03
1.40300000e+01	1.89012468e-03
1.40400000e+01	1.84118268e-03
1.40500000e+01	1.60768168e-03
1.40600000e+01	1.29180768e-03
1.40700000e+01	4.49122684e-04
1.40800000e+01	1.77490068e-03
1.40900000e+01	1.49969168e-03
1.41000000e+01	3.06657668e-03
1.41100000e+01	1.34859468e-03
1.41200000e+01	9.15913684e-04
1.41300000e+01	2.12262868e-03
1.41400000e+01	2.58858268e-03
1.41500000e+01	2.27641168e-03
1.41600000e+01	2.01810468e-03
1.41700000e+01	3.33816468e-03
1.41800000e+01	2.90517368e-03
1.41900000e+01	2.84038068e-03
1.42000000e+01	1.92340068e-03
1.42100000e+01	1.73149168e-03
1.42200000e+01	1.99830168e-03
1.42300000e+01	2.48597068e-03
1.42400000e+01	2.41905168e-03
1.42500000e+01	-8.04053158e-05
1.42600000e+01	1.79974068e-03
1.42700000e+01	2.57604168e-03
1.42800000e+01	1.14616768e-03
1.42900000e+01	1.86617268e-03
1.43000000e+01	1.21348768e-03
1.43100000e+01	2.84523868e-03
1.43200000e+01	2.47341868e-03
1.43300000e+01	2.83476268e-03
1.43400000e+01	3.56636684e-04
1.43500000e+01	1.14118168e-03
1.43600000e+01	5.31419684e-04
1.43700000e+01	1.33278268e-03
1.43800000e+01	2.05829684e-04
1.43900000e+01	1.41669684e-04
1.44000000e+01	2.23575968e-03
1.44100000e+01	2.99428168e-03
1.44200000e+01	1.42384268e-03
1.44300000e+01	2.22620268e-03
1.44400000e+01	2.17023668e-03
1.44500000e+01	1.84725368e-03
1.44600000e+01	2.94231368e-03
1.44700000e+01	2.34639768e-03
1.44800000e+01	2.12499468e-03
1.44900000e+01	1.87479268e-03
1.45000000e+01	1.10339468e-03
1.45100000e+01	2.08047068e-03
1.45200000e+01	1.05890268e-03
1.45300000e+01	2.71124684e-04
1.45400000e+01	-3.41108316e-04
1.45500000e+01	1.25150368e-03
1.45600000e+01	4.15852684e-04
1.45700000e+01	7.44380684e-04
1.45800000e+01	3.28174684e-04
1.45900000e+01	1.36549568e-03
1.46000000e+01	1.32866168e-03
1.46100000e+01	9.93013684e-04
1.46200000e+01	-3.66426316e-04
1.46300000e+01	-4.84269316e-04
1.46400000e+01	1.78932684e-04
1.46500000e+01	1.18272568e-03
1.46600000e+01	9.06926842e-05
1.46700000e+01	-3.81357316e-04
1.46800000e+01	6.23197684e-04
1.46900000e+01	8.37274684e-04
1.47000000e+01	6.91896842e-05
1.47100000e+01	9.22929684e-04
1.47200000e+01	-4.66531579e-06
1.47300000e+01	1.61697268e-03
1.47400000e+01	1.43418468e-03
1.47500000e+01	2.06910684e-04
1.47600000e+01	1.42370168e-03
1.47700000e+01	2.48249684e-04
1.47800000e+01	-4.03735316e-04
1.47900000e+01	1.42588368e-03
1.48000000e+01	1.54923968e-03
1.48100000e+01	9.81796842e-05
1.48200000e+01	1.73018684e-04
1.48300000e+01	1.35765368e-03
1.48400000e+01	2.16257768e-03
1.48500000e+01	9.01833684e-04
1.48600000e+01	2.05113668e-03
1.48700000e+01	1.02944568e-03
1.48800000e+01	1.12818768e-03
1.48900000e+01	2.05868421e-06
1.49000000e+01	1.03137468e-03
1.49100000e+01	5.88564684e-04
1.49200000e+01	2.65601684e-04
1.49300000e+01	1.98604068e-03
1.49400000e+01	1.44792268e-03
1.49500000e+01	1.42690868e-03
1.49600000e+01	1.13152768e-03
1.49700000e+01	2.40694768e-03
1.49800000e+01	2.59884868e-03
1.49900000e+01	6.91203684e-04
1.50000000e+01	-5.49793158e-05
1.50100000e+01	-1.22278316e-04
1.50200000e+01	1.65652368e-03
1.50300000e+01	1.03369168e-03
1.50400000e+01	6.03246684e-04
1.50500000e+01	1.31919868e-03
1.50600000e+01	1.49276068e-03
1.50700000e+01	1.93988868e-03
1.50800000e+01	8.72076684e-04
1.50900000e+01	6.51529684e-04
1.51000000e+01	1.49596068e-03
1.51100000e+01	9.23258684e-04
1.51200000e+01	-8.90707316e-04
1.51300000e+01	1.11185268e-03
1.51400000e+01	6.72726842e-05
1.51500000e+01	-5.37253158e-05
1.51600000e+01	-2.87312316e-04
1.51700000e+01	2.59914684e-04
1.51800000e+01	4.16318684e-04
1.51900000e+01	-1.29833158e-05
1.52000000e+01	8.37342684e-04
1.52100000e+01	1.76439568e-03
1.52200000e+01	-7.78652316e-04
1.52300000e+01	-9.01311316e-04
1.52400000e+01	1.27133684e-04
1.52500000e+01	7.68392684e-04
1.52600000e+01	4.64684684e-04
1.52700000e+01	9.64327684e-04
1.52800000e+01	6.53371684e-04
1.52900000e+01	1.31731684e-04
1.53000000e+01	-6.45835316e-04
1.53100000e+01	8.30090684e-04
1.53200000e+01	-1.14406432e-03
1.53300000e+01	3.01044684e-04
1.53400000e+01	3.24615684e-04
1.53500000e+01	-4.45154316e-04
1.53600000e+01	-8.54432316e-04
1.53700000e+01	3.40056684e-04
1.53800000e+01	1.31188684e-04
1.53900000e+01	-9.61909316e-04
1.54000000e+01	-7.84031316e-04
1.54100000e+01	2.21265684e-04
1.54200000e+01	-8.55863158e-05
1.54300000e+01	1.29591868e-03
1.54400000e+01	-2.19075316e-04
1.54500000e+01	6.66910684e-04
1.54600000e+01	1.04410268e-03
1.54700000e+01	9.46521684e-04
1.54800000e+01	1.05422268e-03
1.54900000e+01	-8.90743158e-05
1.55000000e+01	2.99662684e-04
1.55100000e+01	2.38026684e-04
1.55200000e+01	-2.69931316e-04
1.55300000e+01	1.34166568e-03
1.55400000e+01	4.14343684e-04
1.55500000e+01	4.82673684e-04
1.55600000e+01	8.79504684e-04
1.55700000e+01	6.28976842e-05
1.55800000e+01	5.78195684e-04
1.55900000e+01	7.77503684e-04
1.56000000e+01	7.48086842e-05
1.56100000e+01	-1.38822316e-04
1.56200000e+01	7.51773684e-04
1.56300000e+01	6.52655684e-04
1.56400000e+01	9.16656842e-05
1.56500000e+01	3.65023684e-04
1.56600000e+01	-4.56148316e-04
1.56700000e+01	-9.09114316e-04
1.56800000e+01	-8.32828316e-04
1.56900000e+01	-6.65182316e-04
1.57000000e+01	-1.88364316e-04
1.57100000e+01	-4.63918316e-04
1.57200000e+01	6.45704684e-04
1.57300000e+01	2.16549684e-04
1.57400000e+01	8.53876842e-05
1.57500000e+01	-3.77721316e-04
1.57600000e+01	3.25046684e-04
1.57700000e+01	-1.43529032e-03
1.57800000e+01	-1.44856732e-03
1.57900000e+01	-1.69069316e-04
1.58000000e+01	2.84864684e-04
1.58100000e+01	2.76133684e-04
1.58200000e+01	3.01681684e-04
1.58300000e+01	-2.15423158e-05
1.58400000e+01	3.94401684e-04
1.58500000e+01	1.61540684e-04
1.58600000e+01	5.09258684e-04
1.58700000e+01	4.08226684e-04
1.58800000e+01	1.81757684e-04
1.58900000e+01	4.98474684e-04
1.59000000e+01	-1.96156332e-03
1.59100000e+01	-1.40635316e-04
1.59200000e+01	-6.08420316e-04
1.59300000e+01	-3.00799316e-04
1.59400000e+01	-7.12683158e-05
1.59500000e+01	-1.28282732e-03
1.59600000e+01	-4.48616316e-04
