# Supplementary material for: Observation of angular momentum transfer among crystal lattice modes
Source: Nat Phys. 2026 May 12;22(7):1100–6. doi: 10.1038/s41567-026-03274-8 (PMC13423836; doi:10.1038/s41567-026-03274-8)
Supplement: Supplementary file 14 — Source data for Extended Data Fig. 5a–m. [file 41567_2026_3274_MOESM14_ESM.zip › extended_fig5j_Eg_phonon_spectrum_LHE-THz_probe0.txt]

Fourier-filtered Eg phonon contribution in Bi2Se3 after left-handed elliptical THz excitation at probe pulse 0 degrees
Frequency (THz)	Spectrum (a.u.)
-4.99686913e+01	2.26172840e-104+6.63197452e-104i
-4.99060739e+01	-2.77830177e-103+2.59442795e-103i
-4.98434565e+01	-2.48385676e-103+2.05610215e-104i
-4.97808391e+01	7.87537160e-104-5.34310837e-103i
-4.97182217e+01	7.85157747e-103-3.49897272e-104i
-4.96556043e+01	-3.70608336e-103-3.49524671e-103i
-4.95929869e+01	-6.67664970e-103+9.38555085e-103i
-4.95303694e+01	1.45548472e-102+6.52668457e-103i
-4.94677520e+01	-2.97837735e-103+1.57459725e-103i
-4.94051346e+01	-3.90330361e-103+1.15110920e-102i
-4.93425172e+01	-4.69129642e-102-3.27707438e-102i
-4.92798998e+01	4.67739885e-102-8.09135402e-102i
-4.92172824e+01	5.59458967e-102+1.01204061e-101i
-4.91546650e+01	-1.63826109e-101-5.00761214e-102i
-4.90920476e+01	1.34073798e-101-1.73958382e-101i
-4.90294302e+01	4.94776623e-102+2.83963766e-101i
-4.89668128e+01	-3.77853375e-101-2.40790626e-101i
-4.89041954e+01	2.99551035e-101-1.30139049e-102i
-4.88415780e+01	-1.79044410e-101+1.38019135e-101i
-4.87789606e+01	-6.16805772e-101+4.87281904e-102i
-4.87163431e+01	-1.79649070e-101-1.51134328e-101i
-4.86537257e+01	8.10745621e-101+1.43863846e-101i
-4.85911083e+01	2.57688406e-101+1.02771451e-100i
-4.85284909e+01	-5.58765786e-101-1.49316840e-100i
-4.84658735e+01	6.62235585e-101-7.06506410e-101i
-4.84032561e+01	-3.48577795e-100+5.29959021e-100i
-4.83406387e+01	-2.33706651e-100-1.55557395e-100i
-4.82780213e+01	1.74232951e-100-1.37699228e-100i
-4.82154039e+01	7.51473086e-100+6.48166409e-100i
-4.81527865e+01	1.13733239e-99-3.49098947e-100i
-4.80901691e+01	4.30859894e-100-1.29889667e-99i
-4.80275517e+01	1.32981703e-99-3.36943921e-100i
-4.79649343e+01	-2.76044480e-99+4.67797857e-99i
-4.79023168e+01	-4.18262536e-99+1.33540407e-99i
-4.78396994e+01	1.13121485e-98-4.10697525e-99i
-4.77770820e+01	-2.99586984e-99+1.20633049e-98i
-4.77144646e+01	-7.63977177e-99-8.01395756e-99i
-4.76518472e+01	-1.97319713e-98+8.46681434e-99i
-4.75892298e+01	1.29463564e-98-5.98733211e-101i
-4.75266124e+01	1.64340179e-99-4.29475117e-99i
-4.74639950e+01	-6.51544784e-99+1.23428190e-99i
-4.74013776e+01	2.18767591e-99-1.87603606e-98i
-4.73387602e+01	4.88191587e-98+6.68426191e-98i
-4.72761428e+01	-5.85377432e-98-1.67221984e-97i
-4.72135254e+01	-5.03283695e-98+1.46495753e-97i
-4.71509080e+01	-2.89110872e-97-1.11593759e-97i
-4.70882905e+01	2.74392314e-97-2.47340841e-97i
-4.70256731e+01	1.89745304e-97+5.14974429e-97i
-4.69630557e+01	-1.05798367e-96+3.14684501e-97i
-4.69004383e+01	2.17862320e-97-3.96723201e-97i
-4.68378209e+01	9.54984500e-97+1.42824068e-96i
-4.67752035e+01	2.83409675e-97+4.76001750e-97i
-4.67125861e+01	-3.55494464e-97-2.13450001e-96i
-4.66499687e+01	2.76155180e-96-2.65994615e-97i
-4.65873513e+01	1.22735072e-96+1.00387079e-96i
-4.65247339e+01	-2.03932017e-96-1.34403005e-96i
-4.64621165e+01	-6.68836707e-97-8.23516092e-96i
-4.63994991e+01	6.61538538e-97+4.91997366e-96i
-4.63368817e+01	2.50139169e-96+1.02614409e-95i
-4.62742642e+01	9.38796460e-96-9.78674869e-96i
-4.62116468e+01	-2.15366054e-95-3.37057807e-95i
-4.61490294e+01	1.75500260e-95-8.12812852e-96i
-4.60864120e+01	-2.29014232e-96+9.16059222e-95i
-4.60237946e+01	-4.14906534e-95-3.50715142e-95i
-4.59611772e+01	8.36342794e-96-5.46152237e-97i
-4.58985598e+01	-1.51742436e-95+5.64494469e-95i
-4.58359424e+01	-1.08878751e-94-5.21129319e-95i
-4.57733250e+01	-1.30472649e-94-1.89963377e-94i
-4.57107076e+01	1.35428045e-94-2.11607638e-94i
-4.56480902e+01	2.26852008e-94+2.68582729e-94i
-4.55854728e+01	-2.55001079e-94-3.45964280e-94i
-4.55228554e+01	-9.86322467e-95-3.69642597e-94i
-4.54602379e+01	-4.50997141e-95-8.86062455e-94i
-4.53976205e+01	7.28288802e-95-7.81691607e-94i
-4.53350031e+01	1.39231281e-93+1.79010787e-93i
-4.52723857e+01	6.05162342e-94+3.83779533e-94i
-4.52097683e+01	-4.26490782e-94+1.95602426e-93i
-4.51471509e+01	3.93726327e-93-6.55171981e-93i
-4.50845335e+01	1.38699909e-93+1.38347512e-92i
-4.50219161e+01	-8.41592875e-94-8.14689965e-93i
-4.49592987e+01	2.20458521e-93-1.20171283e-92i
-4.48966813e+01	2.88595837e-93+1.32842490e-92i
-4.48340639e+01	-1.78361657e-92+2.14833634e-92i
-4.47714465e+01	-2.90295802e-92-1.36597168e-92i
-4.47088291e+01	5.83048393e-93+1.26122982e-92i
-4.46462116e+01	1.69709437e-93+4.45097984e-92i
-4.45835942e+01	-1.46859535e-91+3.55088838e-92i
-4.45209768e+01	1.89165659e-92-3.86235590e-92i
-4.44583594e+01	1.06176475e-91+1.39848789e-91i
-4.43957420e+01	5.94928611e-92-1.24893434e-91i
-4.43331246e+01	-7.68862916e-92-2.64950315e-91i
-4.42705072e+01	3.23992692e-91-4.51735625e-91i
-4.42078898e+01	-3.41202034e-91+4.87379239e-91i
-4.41452724e+01	-6.36967518e-91-1.62916850e-91i
-4.40826550e+01	1.20766434e-91-3.67659795e-91i
-4.40200376e+01	3.66544949e-91+1.03722287e-90i
-4.39574202e+01	8.14080630e-92+1.09108715e-90i
-4.38948028e+01	8.58925851e-91+8.52837400e-92i
-4.38321853e+01	2.93967979e-90-1.74312465e-90i
-4.37695679e+01	-2.99887344e-90+3.61456433e-90i
-4.37069505e+01	-1.34929918e-89-5.20117211e-90i
-4.36443331e+01	-1.03937715e-90-1.78392995e-89i
-4.35817157e+01	3.58689816e-90-4.53410073e-90i
-4.35190983e+01	-1.11631610e-89+1.93512288e-89i
-4.34564809e+01	-1.04499340e-89+1.17883286e-89i
-4.33938635e+01	2.69166173e-89-1.91638459e-89i
-4.33312461e+01	-1.50481539e-89+4.46790861e-89i
-4.32686287e+01	-4.83259722e-89-5.39923235e-89i
-4.32060113e+01	7.29598058e-89-3.99771085e-89i
-4.31433939e+01	4.86894334e-90-4.91455250e-89i
-4.30807765e+01	1.50976326e-90+8.71675867e-89i
-4.30181590e+01	-3.33862432e-89+2.76617408e-88i
-4.29555416e+01	-3.31307506e-88-4.74988035e-88i
-4.28929242e+01	5.07742529e-88-3.03011157e-88i
-4.28303068e+01	-1.45676589e-88+4.57372042e-88i
-4.27676894e+01	-9.01198637e-88-4.29814324e-88i
-4.27050720e+01	1.63464000e-88+5.17500504e-88i
-4.26424546e+01	5.73851148e-89-5.49208633e-88i
-4.25798372e+01	-2.21482434e-88-1.09109439e-87i
-4.25172198e+01	2.21046149e-87-2.60669466e-87i
-4.24546024e+01	1.60934134e-87+8.53554736e-88i
-4.23919850e+01	4.80363628e-87+1.05468350e-87i
-4.23293676e+01	-9.70796703e-89+5.98247774e-87i
-4.22667502e+01	5.12826122e-87+1.72650301e-88i
-4.22041327e+01	1.60948121e-86+2.35331418e-88i
-4.21415153e+01	-4.12757279e-87+2.65706201e-86i
-4.20788979e+01	-4.45361668e-86-2.22610411e-86i
-4.20162805e+01	3.27669685e-87+6.99001252e-87i
-4.19536631e+01	-4.42718458e-86+3.36209447e-86i
-4.18910457e+01	-6.66310353e-86-9.38654748e-86i
-4.18284283e+01	4.78284530e-86-1.43063158e-85i
-4.17658109e+01	-3.08802593e-86-6.02774293e-86i
-4.17031935e+01	-8.99756528e-86+6.68238551e-86i
-4.16405761e+01	-1.01613241e-85+1.25731457e-85i
-4.15779587e+01	-1.43798819e-85-1.33036581e-86i
-4.15153413e+01	1.84940146e-85-1.40982178e-85i
-4.14527239e+01	2.00643728e-85-1.50131747e-85i
-4.13901064e+01	-3.21393902e-85-2.86627995e-85i
-4.13274890e+01	-9.11785203e-86-1.18154193e-85i
-4.12648716e+01	-4.86620809e-85-1.01904107e-84i
-4.12022542e+01	3.16218675e-84+4.09771930e-85i
-4.11396368e+01	-4.08633256e-85+2.29758386e-84i
-4.10770194e+01	-1.79442521e-84-6.45557292e-84i
-4.10144020e+01	-1.07493117e-84-3.17192644e-84i
-4.09517846e+01	-9.62583004e-84+7.33301414e-84i
-4.08891672e+01	-3.47957149e-84+2.58873921e-85i
-4.08265498e+01	-1.04060445e-83-8.95231289e-85i
-4.07639324e+01	1.34311343e-83+1.59376645e-83i
-4.07013150e+01	-1.30286535e-83+1.87789283e-83i
-4.06386976e+01	-7.26961383e-84-1.07373933e-84i
-4.05760802e+01	-1.16130244e-83+1.87299852e-83i
-4.05134627e+01	-1.58059899e-84+1.42834405e-83i
-4.04508453e+01	2.62348828e-83+1.13240646e-82i
-4.03882279e+01	-3.79219372e-83+8.92878672e-83i
-4.03256105e+01	-1.57713791e-82-1.19582863e-82i
-4.02629931e+01	1.01674224e-82-2.22253536e-82i
-4.02003757e+01	3.23580300e-83-1.10309708e-83i
-4.01377583e+01	3.05924107e-82-5.19181084e-83i
-4.00751409e+01	-2.74278364e-82+1.88769569e-82i
-4.00125235e+01	3.54210761e-82-8.30307658e-82i
-3.99499061e+01	1.09206240e-81-1.91663870e-82i
-3.98872887e+01	8.94233547e-82+1.51783512e-81i
-3.98246713e+01	-1.30648857e-81+1.49852976e-82i
-3.97620539e+01	2.43189226e-81+7.40075568e-82i
-3.96994364e+01	2.89028626e-81+3.91752024e-81i
-3.96368190e+01	-1.36350367e-81+2.61667100e-81i
-3.95742016e+01	3.18053042e-81-4.16632573e-81i
-3.95115842e+01	8.72107901e-81+5.14143198e-81i
-3.94489668e+01	-1.13037316e-80+9.82048656e-81i
-3.93863494e+01	-9.42333805e-81-3.16474738e-81i
-3.93237320e+01	2.54113850e-80-4.12661231e-81i
-3.92611146e+01	1.71651466e-81+1.85021501e-80i
-3.91984972e+01	-1.82526454e-80-4.05649461e-81i
-3.91358798e+01	1.16377410e-81-2.64768905e-80i
-3.90732624e+01	3.97321243e-80+4.28314060e-80i
-3.90106450e+01	5.72755635e-80+1.15425354e-79i
-3.89480276e+01	-9.34389555e-80+1.32382677e-79i
-3.88854101e+01	-1.43519900e-80-4.03656596e-79i
-3.88227927e+01	1.23642709e-79-4.11047313e-80i
-3.87601753e+01	-1.57478140e-79+4.24975536e-79i
-3.86975579e+01	-4.16529963e-79-5.20186689e-79i
-3.86349405e+01	1.89138364e-78-3.82255709e-80i
-3.85723231e+01	-1.51052638e-79+1.94060564e-78i
-3.85097057e+01	-2.15112015e-78-1.29981694e-78i
-3.84470883e+01	3.74020670e-78-4.40714418e-78i
-3.83844709e+01	2.26217022e-79+5.69002306e-78i
-3.83218535e+01	-2.98294841e-80-4.87537944e-80i
-3.82592361e+01	6.13239414e-80-1.73304118e-78i
-3.81966187e+01	-2.05701710e-78+5.49316299e-78i
-3.81340013e+01	-8.55759171e-78-7.57737539e-78i
-3.80713838e+01	-3.97397816e-78-5.00307723e-78i
-3.80087664e+01	-6.98571028e-78-4.20287811e-78i
-3.79461490e+01	3.16887481e-78-1.81993808e-78i
-3.78835316e+01	-7.08387696e-78+1.37030341e-77i
-3.78209142e+01	6.34484827e-78+5.24773703e-78i
-3.77582968e+01	1.30637555e-77+3.19140403e-77i
-3.76956794e+01	2.17060700e-77-1.18143418e-76i
-3.76330620e+01	5.17134447e-77+8.34238102e-77i
-3.75704446e+01	6.62276972e-77+3.12158315e-76i
-3.75078272e+01	-1.87462285e-76+1.15117938e-77i
-3.74452098e+01	3.07562309e-76-1.35274632e-76i
-3.73825924e+01	-1.91658942e-76+5.84760180e-76i
-3.73199750e+01	-1.20059401e-75-1.50146219e-76i
-3.72573575e+01	2.86031491e-76-3.60658553e-76i
-3.71947401e+01	-5.79811922e-76+5.80958455e-76i
-3.71321227e+01	-1.59700195e-76-6.83795517e-76i
-3.70695053e+01	-1.56072964e-75+1.95839180e-75i
-3.70068879e+01	-1.25402226e-75-2.08184474e-77i
-3.69442705e+01	7.89937946e-76-2.60258935e-75i
-3.68816531e+01	7.92367740e-77+5.48255160e-75i
-3.68190357e+01	-7.05784080e-75+4.07826835e-75i
-3.67564183e+01	-1.07565520e-74-6.79479586e-75i
-3.66938009e+01	-9.11602857e-75+2.70999478e-75i
-3.66311835e+01	-6.58316114e-75-2.21984100e-75i
-3.65685661e+01	-8.27943961e-75-2.29683988e-75i
-3.65059487e+01	4.74556406e-75-1.78667494e-74i
-3.64433312e+01	4.59335774e-74+3.46261708e-75i
-3.63807138e+01	7.68893084e-75+8.99881943e-74i
-3.63180964e+01	-5.95664113e-74-3.33423109e-75i
-3.62554790e+01	-3.48252376e-74-8.23907566e-74i
-3.61928616e+01	1.19342255e-73+2.13418033e-74i
-3.61302442e+01	-1.97229328e-73-8.74185509e-74i
-3.60676268e+01	1.46521296e-73-8.76508157e-74i
-3.60050094e+01	-1.22974167e-73+2.86374438e-73i
-3.59423920e+01	-4.26509223e-73-5.03842394e-73i
-3.58797746e+01	2.05106573e-74-2.28686868e-73i
-3.58171572e+01	1.18825766e-72-2.97584303e-73i
-3.57545398e+01	-9.13012554e-73-1.37957361e-72i
-3.56919224e+01	1.08863849e-72-1.03391097e-73i
-3.56293049e+01	3.29698703e-73-2.36348127e-73i
-3.55666875e+01	3.41810044e-72-9.65183460e-73i
-3.55040701e+01	-4.04246708e-72+5.35580264e-73i
-3.54414527e+01	-4.41983507e-72-1.06072443e-72i
-3.53788353e+01	3.31169946e-72-1.88601304e-72i
-3.53162179e+01	7.96431258e-72+1.77849352e-71i
-3.52536005e+01	-1.36136633e-71-1.10775659e-71i
-3.51909831e+01	-7.27470769e-72-2.13242201e-71i
-3.51283657e+01	1.21548035e-71-1.50448076e-71i
-3.50657483e+01	-1.15029784e-71-9.01707931e-72i
-3.50031309e+01	-4.28761714e-71-3.63657104e-71i
-3.49405135e+01	2.05270664e-71+7.59355945e-72i
-3.48778961e+01	8.58794668e-71+1.99833925e-70i
-3.48152786e+01	-1.20967408e-70-3.31549847e-71i
-3.47526612e+01	1.35537636e-70-8.81018468e-71i
-3.46900438e+01	6.81014872e-71+1.75090044e-70i
-3.46274264e+01	-2.53528864e-70+1.95645999e-70i
-3.45648090e+01	-2.24676392e-70+1.75923611e-72i
-3.45021916e+01	-3.59106361e-70-2.03937018e-70i
-3.44395742e+01	-1.10709149e-69+9.19377530e-70i
-3.43769568e+01	1.78809377e-69+6.68969654e-71i
-3.43143394e+01	7.65178999e-70-6.77628634e-70i
-3.42517220e+01	5.51632329e-70+1.19037973e-69i
-3.41891046e+01	-1.94144924e-69-4.76954555e-70i
-3.41264872e+01	2.60796019e-69+3.38457271e-69i
-3.40638698e+01	3.58339794e-69-1.33054065e-68i
-3.40012523e+01	3.03040494e-69-5.39402063e-69i
-3.39386349e+01	1.66276160e-68-1.27844977e-69i
-3.38760175e+01	-1.51068925e-68+1.17539826e-68i
-3.38134001e+01	-5.89757970e-69-1.58884496e-68i
-3.37507827e+01	1.90998104e-68+8.66598791e-69i
-3.36881653e+01	3.17406733e-68+4.85403623e-68i
-3.36255479e+01	-2.77778617e-68-3.86938295e-68i
-3.35629305e+01	3.56458771e-68-3.59811770e-68i
-3.35003131e+01	-4.27571276e-68+8.51534857e-68i
-3.34376957e+01	2.47623061e-68+8.57834284e-68i
-3.33750783e+01	-7.62483975e-69-1.28226821e-67i
-3.33124609e+01	-9.43421743e-68-2.80490262e-67i
-3.32498435e+01	-8.94113118e-68+4.62137419e-67i
-3.31872260e+01	6.73419317e-67-1.58296026e-67i
-3.31246086e+01	-3.26277512e-67+8.98448641e-67i
-3.30619912e+01	-6.80151587e-67+2.98261435e-67i
-3.29993738e+01	1.31779678e-66-2.07594874e-66i
-3.29367564e+01	1.71673340e-67+3.84137447e-67i
-3.28741390e+01	-1.74603341e-66+3.22985505e-66i
-3.28115216e+01	-7.41562849e-67-2.83356511e-66i
-3.27489042e+01	1.26593969e-66-6.13938573e-67i
-3.26862868e+01	-2.67544006e-66+9.43887262e-66i
-3.26236694e+01	4.84862043e-66-1.88386558e-66i
-3.25610520e+01	1.57392143e-66-1.26536549e-65i
-3.24984346e+01	2.42853610e-65+7.10687222e-66i
-3.24358172e+01	-5.27957962e-66+8.21421444e-66i
-3.23731997e+01	3.59611490e-65-1.56453435e-66i
-3.23105823e+01	8.83292896e-66-5.83794791e-65i
-3.22479649e+01	3.62905949e-65-5.18435896e-66i
-3.21853475e+01	1.96248364e-65+1.57578830e-65i
-3.21227301e+01	3.92811168e-65+9.78953628e-65i
-3.20601127e+01	-1.20247065e-65+6.14299565e-66i
-3.19974953e+01	3.08194841e-64-1.37609405e-64i
-3.19348779e+01	1.70869242e-64+2.72104194e-64i
-3.18722605e+01	-3.10067809e-64+2.05514839e-64i
-3.18096431e+01	-2.61610740e-64+7.76699400e-65i
-3.17470257e+01	3.42200369e-64-8.73175828e-64i
-3.16844083e+01	6.28152795e-64+7.11102223e-64i
-3.16217909e+01	-4.47352690e-64-2.62986756e-64i
-3.15591735e+01	-9.53166505e-64-8.72674956e-64i
-3.14965560e+01	3.45488886e-63-1.38288819e-63i
-3.14339386e+01	-7.91188213e-64+3.44192284e-63i
-3.13713212e+01	-2.99632590e-63+4.70372828e-65i
-3.13087038e+01	1.39441025e-63-1.00480161e-62i
-3.12460864e+01	7.27585698e-63+9.62016513e-63i
-3.11834690e+01	-1.55225148e-62+8.29211169e-63i
-3.11208516e+01	-3.80243981e-63-1.83399950e-62i
-3.10582342e+01	2.43953916e-62-8.07277183e-63i
-3.09956168e+01	-2.18525255e-62+4.60700145e-62i
-3.09329994e+01	-5.04411560e-62+9.22444343e-63i
-3.08703820e+01	1.61304890e-62-5.66854080e-63i
-3.08077646e+01	5.94341503e-62+2.16707346e-62i
-3.07451472e+01	4.66238035e-62-6.29421983e-62i
-3.06825297e+01	-1.08201402e-61-1.40656739e-61i
-3.06199123e+01	-1.85725521e-62-4.22273578e-62i
-3.05572949e+01	-3.90364526e-61-3.34559050e-61i
-3.04946775e+01	-1.89676838e-62+7.74960804e-62i
-3.04320601e+01	2.35107029e-61+2.72844145e-61i
-3.03694427e+01	5.06815251e-62+3.44338263e-61i
-3.03068253e+01	-9.56070558e-62+3.54141617e-61i
-3.02442079e+01	5.65668096e-61+7.73447009e-61i
-3.01815905e+01	1.50555032e-60+4.30812965e-61i
-3.01189731e+01	1.03085505e-60+7.75823606e-61i
-3.00563557e+01	9.45388132e-63-4.34780863e-60i
-2.99937383e+01	-1.78845499e-61+1.69598849e-60i
-2.99311209e+01	-7.06828851e-60+4.54888180e-60i
-2.98685034e+01	-3.45682460e-60+6.87751729e-60i
-2.98058860e+01	1.04338250e-59-1.81754585e-59i
-2.97432686e+01	2.05621087e-59+2.71678099e-59i
-2.96806512e+01	-3.19530887e-59+3.40173723e-59i
-2.96180338e+01	-2.62451377e-59-1.36646265e-59i
-2.95554164e+01	1.65354279e-59+3.77887288e-59i
-2.94927990e+01	-6.35282818e-59+1.24019130e-58i
-2.94301816e+01	1.37660597e-59-6.43438155e-59i
-2.93675642e+01	9.15652239e-59-1.39080878e-58i
-2.93049468e+01	-9.12888898e-59+2.59797383e-58i
-2.92423294e+01	-4.33761420e-58-1.20717992e-58i
-2.91797120e+01	6.12405775e-59-1.30062007e-58i
-2.91170946e+01	-1.57645275e-58-5.68234462e-59i
-2.90544771e+01	-2.94657181e-58+5.94260392e-58i
-2.89918597e+01	-1.60080278e-60-1.89533016e-57i
-2.89292423e+01	1.00947050e-57-3.72511956e-58i
-2.88666249e+01	-5.60736165e-58+1.87917968e-57i
-2.88040075e+01	-4.16940779e-57-1.00868210e-57i
-2.87413901e+01	7.63272635e-58-1.39127750e-57i
-2.86787727e+01	3.71869886e-57+5.19964451e-57i
-2.86161553e+01	1.99794344e-57+3.66392604e-57i
-2.85535379e+01	1.06843314e-57+1.39885987e-57i
-2.84909205e+01	-3.39662376e-58-7.48697992e-57i
-2.84283031e+01	5.48053653e-57-2.75127422e-57i
-2.83656857e+01	-7.02402350e-57-1.05600089e-57i
-2.83030683e+01	-8.00125638e-57-7.87779273e-57i
-2.82404508e+01	-4.13060571e-56+1.31028111e-56i
-2.81778334e+01	-8.72278161e-57-9.91734012e-57i
-2.81152160e+01	1.93125835e-56+4.78473672e-56i
-2.80525986e+01	-1.79428014e-57-5.68345488e-56i
-2.79899812e+01	-7.00513647e-56+1.36263161e-60i
-2.79273638e+01	1.59228148e-55+1.34987858e-55i
-2.78647464e+01	-2.72103657e-55-1.99335871e-55i
-2.78021290e+01	7.03950519e-56-1.08023666e-55i
-2.77395116e+01	-2.38639554e-55+3.07983152e-55i
-2.76768942e+01	-8.21562754e-56-1.66353902e-55i
-2.76142768e+01	1.38823585e-54-3.04067651e-55i
-2.75516594e+01	1.69076274e-54+1.18525265e-54i
-2.74890420e+01	-9.03280707e-56-7.68888354e-56i
-2.74264245e+01	1.71457151e-54-1.28327108e-54i
-2.73638071e+01	2.44732662e-54+3.16542428e-54i
-2.73011897e+01	4.52981595e-54-3.47408669e-55i
-2.72385723e+01	5.06520826e-54-6.53738848e-55i
-2.71759549e+01	-2.23470296e-54+6.53135422e-55i
-2.71133375e+01	6.77375528e-54-3.61826511e-54i
-2.70507201e+01	1.68957542e-53-7.19720059e-54i
-2.69881027e+01	-3.75884999e-54+5.93647148e-54i
-2.69254853e+01	-7.43827952e-55-3.51799407e-53i
-2.68628679e+01	4.44388464e-53-1.38028203e-53i
-2.68002505e+01	-1.56005344e-53+2.50531963e-54i
-2.67376331e+01	7.69783692e-53-9.76988876e-54i
-2.66750157e+01	1.71011791e-53-1.01155698e-52i
-2.66123982e+01	5.90664285e-53+7.79533231e-53i
-2.65497808e+01	2.92624187e-53-3.73274489e-53i
-2.64871634e+01	-1.50275604e-52-7.22893911e-53i
-2.64245460e+01	2.12477038e-53+3.95986263e-52i
-2.63619286e+01	-1.96928618e-52+1.14811426e-52i
-2.62993112e+01	-5.65295750e-52+1.47807333e-52i
-2.62366938e+01	-9.79909283e-53-2.74153904e-52i
-2.61740764e+01	-6.16845509e-52-3.87621360e-53i
-2.61114590e+01	-1.47704314e-52-1.47899994e-51i
-2.60488416e+01	-4.21667580e-52+3.77258860e-52i
-2.59862242e+01	-4.36981963e-51+3.27382542e-52i
-2.59236068e+01	-1.19287372e-51+2.32516371e-51i
-2.58609894e+01	-1.21662225e-51+2.08003424e-51i
-2.57983719e+01	-3.69380283e-51-5.51237645e-51i
-2.57357545e+01	-5.44225064e-51-3.44439591e-51i
-2.56731371e+01	3.47590597e-51+2.02653628e-51i
-2.56105197e+01	-2.08188824e-50-2.35867136e-50i
-2.55479023e+01	-4.96514287e-51-3.27234293e-51i
-2.54852849e+01	4.22169504e-50+6.20179230e-50i
-2.54226675e+01	-1.78601402e-50+8.87472200e-51i
-2.53600501e+01	3.26206725e-50+6.24839205e-51i
-2.52974327e+01	-1.48938989e-50+2.56167458e-50i
-2.52348153e+01	-4.07813373e-50-1.37863441e-49i
-2.51721979e+01	2.75061038e-49-1.11077016e-51i
-2.51095805e+01	-1.38086630e-49+1.23309089e-49i
-2.50469631e+01	-4.10847385e-50+7.85311908e-50i
-2.49843456e+01	6.15976540e-49-2.12948022e-50i
-2.49217282e+01	1.55392370e-49-1.73650523e-49i
-2.48591108e+01	-2.12109404e-49+1.46145832e-49i
-2.47964934e+01	-2.60874826e-49+5.98528818e-49i
-2.47338760e+01	1.36879057e-48-8.45311546e-49i
-2.46712586e+01	5.01512736e-49+2.56463383e-48i
-2.46086412e+01	-3.27203015e-48-3.90962539e-48i
-2.45460238e+01	3.03466179e-48-3.27907951e-48i
-2.44834064e+01	2.22450858e-48+3.63443555e-48i
-2.44207890e+01	-9.22013375e-48+2.70949196e-48i
-2.43581716e+01	4.90200239e-48-1.07574530e-47i
-2.42955542e+01	5.23280964e-48+3.98180366e-48i
-2.42329368e+01	1.38047967e-47-1.64015604e-47i
-2.41703193e+01	2.47239981e-48+5.42909099e-49i
-2.41077019e+01	6.70813760e-48+1.71589788e-47i
-2.40450845e+01	-1.29081336e-47-3.61114804e-47i
-2.39824671e+01	6.11653027e-47-3.11975048e-47i
-2.39198497e+01	2.98042056e-47+4.77110583e-47i
-2.38572323e+01	-5.61162921e-47-1.16553657e-46i
-2.37946149e+01	6.61221483e-47-6.57631787e-47i
-2.37319975e+01	-1.46287487e-46+3.42488114e-46i
-2.36693801e+01	4.32206278e-47-1.67118002e-46i
-2.36067627e+01	2.23796534e-46+7.94947630e-47i
-2.35441453e+01	-2.02437513e-46+2.96504007e-46i
-2.34815279e+01	-2.83142791e-46-3.45473866e-46i
-2.34189105e+01	3.16196837e-46+1.72370178e-45i
-2.33562930e+01	-1.11680188e-45-5.96350718e-46i
-2.32936756e+01	-3.91970111e-46+5.15197217e-46i
-2.32310582e+01	-1.82582208e-45+4.47773820e-45i
-2.31684408e+01	-2.79928189e-45+8.53500896e-47i
-2.31058234e+01	-3.24886224e-45+4.22673976e-45i
-2.30432060e+01	5.12424678e-45+2.33205916e-45i
-2.29805886e+01	9.69000732e-45-2.09296991e-47i
-2.29179712e+01	1.13096929e-44+1.35859499e-45i
-2.28553538e+01	-6.72617569e-46+3.60792882e-45i
-2.27927364e+01	4.21111005e-44-7.43772373e-45i
-2.27301190e+01	-2.04503309e-44+3.70951257e-44i
-2.26675016e+01	8.18268549e-45-1.65151172e-44i
-2.26048842e+01	3.04728771e-45-4.73481074e-44i
-2.25422668e+01	3.74939901e-44+7.16701366e-44i
-2.24796493e+01	1.78300156e-44+2.48632341e-44i
-2.24170319e+01	-7.07443103e-45-3.34458278e-44i
-2.23544145e+01	1.15335738e-43-1.28154091e-43i
-2.22917971e+01	2.19300573e-43-2.62850705e-44i
-2.22291797e+01	-3.40002310e-43-6.71101486e-44i
-2.21665623e+01	-4.08553342e-43+1.77916654e-43i
-2.21039449e+01	1.87298277e-43+4.11125910e-43i
-2.20413275e+01	3.00291162e-43-2.20314126e-43i
-2.19787101e+01	1.08949541e-43+2.34170032e-42i
-2.19160927e+01	1.54894894e-42-1.21078674e-42i
-2.18534753e+01	2.14030620e-42-5.75253036e-42i
-2.17908579e+01	4.00836283e-42-2.64637031e-42i
-2.17282405e+01	2.53102499e-42+2.86961102e-42i
-2.16656230e+01	-5.92305510e-42-3.35979035e-42i
-2.16030056e+01	-6.01084668e-43-1.05206097e-41i
-2.15403882e+01	2.21005190e-41+1.28549787e-42i
-2.14777708e+01	1.75677405e-41+1.74064924e-41i
-2.14151534e+01	-3.80813747e-41-9.21717177e-42i
-2.13525360e+01	1.10288296e-41-4.25442329e-41i
-2.12899186e+01	6.94071696e-41-4.66443885e-42i
-2.12273012e+01	-7.26018415e-41+2.84595023e-41i
-2.11646838e+01	-6.14764398e-41-9.90389387e-41i
-2.11020664e+01	1.66347984e-40+1.22088455e-41i
-2.10394490e+01	-9.50475748e-41+2.54105439e-40i
-2.09768316e+01	-8.15553309e-41-6.13761185e-41i
-2.09142142e+01	1.36389556e-40-2.08359719e-40i
-2.08515967e+01	2.84428233e-40+6.47795260e-40i
-2.07889793e+01	-4.10893978e-40+2.48118026e-40i
-2.07263619e+01	9.49737269e-40+3.44422689e-41i
-2.06637445e+01	9.80717396e-41+1.25776120e-40i
-2.06011271e+01	-3.09154700e-40-1.66327953e-39i
-2.05385097e+01	-7.01233030e-42-6.67814542e-40i
-2.04758923e+01	-2.75276910e-39-7.21154779e-40i
-2.04132749e+01	-5.52917201e-39+7.43644725e-40i
-2.03506575e+01	-3.26547132e-39-1.80967389e-39i
-2.02880401e+01	5.53640272e-40+9.85245788e-39i
-2.02254227e+01	-1.38676330e-38+4.55026687e-39i
-2.01628053e+01	-7.09960289e-39-9.69680866e-39i
-2.01001879e+01	1.41199368e-38+3.99100082e-39i
-2.00375704e+01	9.37328044e-39+4.14061376e-38i
-1.99749530e+01	-1.00709776e-38+9.68181743e-39i
-1.99123356e+01	2.83884118e-39-5.12680158e-38i
-1.98497182e+01	2.83122985e-38+2.43298971e-38i
-1.97871008e+01	2.64932721e-38-1.51907640e-38i
-1.97244834e+01	-1.79205333e-38+3.15404021e-38i
-1.96618660e+01	-8.89762573e-38-8.33723725e-38i
-1.95992486e+01	6.66925142e-38-7.78040335e-38i
-1.95366312e+01	-1.10176043e-37-1.21962102e-37i
-1.94740138e+01	-3.71032973e-37-1.26701868e-38i
-1.94113964e+01	-5.34442902e-37-5.01674932e-37i
-1.93487790e+01	2.41233858e-37-1.14599382e-36i
-1.92861616e+01	-4.41083976e-37+2.77581619e-37i
-1.92235441e+01	-1.44309057e-36+5.64553149e-37i
-1.91609267e+01	-2.43543150e-36-3.62926562e-36i
-1.90983093e+01	7.01286432e-36-4.87360491e-36i
-1.90356919e+01	-1.22212024e-36+7.48700822e-36i
-1.89730745e+01	-8.10103937e-36-2.59217884e-36i
-1.89104571e+01	6.89473645e-36-5.07935098e-36i
-1.88478397e+01	-5.26366200e-36+1.15924986e-35i
-1.87852223e+01	-1.00273808e-35+1.20178630e-35i
-1.87226049e+01	1.95590505e-36+1.06879464e-35i
-1.86599875e+01	2.01865960e-35+2.73697805e-35i
-1.85973701e+01	-4.33921836e-35-3.91347443e-35i
-1.85347527e+01	-1.11989910e-36-2.09738315e-35i
-1.84721353e+01	7.29868520e-35-1.76579455e-35i
-1.84095178e+01	3.01009360e-35-2.32900418e-36i
-1.83469004e+01	1.30404909e-36-1.09182955e-34i
-1.82842830e+01	4.28505785e-35-3.75973345e-35i
-1.82216656e+01	-9.11637590e-35+2.51070291e-34i
-1.81590482e+01	-2.28053629e-34-1.08736499e-34i
-1.80964308e+01	3.05255830e-34-4.93784904e-34i
-1.80338134e+01	1.45085870e-34-3.50079603e-34i
-1.79711960e+01	9.64909377e-35+4.30108378e-34i
-1.79085786e+01	-2.52171563e-34+3.28116213e-34i
-1.78459612e+01	4.26544248e-34-2.16109727e-33i
-1.77833438e+01	-5.93248187e-34+2.55723972e-33i
-1.77207264e+01	-1.41743834e-33-2.14324617e-33i
-1.76581090e+01	-8.34303203e-34-7.40659325e-35i
-1.75954915e+01	2.97145267e-33-8.71889210e-33i
-1.75328741e+01	-2.92484341e-33+6.74963145e-33i
-1.74702567e+01	4.33947376e-33-5.82429175e-33i
-1.74076393e+01	1.32797772e-32-1.37429418e-32i
-1.73450219e+01	-3.68505734e-33-1.76179283e-33i
-1.72824045e+01	-2.03061825e-32-9.03529312e-33i
-1.72197871e+01	7.48541872e-34-4.90331817e-32i
-1.71571697e+01	-6.78026928e-33+5.84696096e-32i
-1.70945523e+01	-3.16523803e-32+3.55614886e-32i
-1.70319349e+01	-1.59194862e-32-1.38143803e-31i
-1.69693175e+01	2.20189915e-31-7.39301594e-32i
-1.69067001e+01	-1.58162621e-32+2.91910863e-31i
-1.68440827e+01	-3.89108367e-31-1.61823478e-31i
-1.67814652e+01	6.10135795e-32-6.61183209e-31i
-1.67188478e+01	8.89001627e-31+7.81458830e-31i
-1.66562304e+01	-1.81903364e-30+5.99485021e-31i
-1.65936130e+01	2.41412196e-31-1.40177220e-30i
-1.65309956e+01	2.12831090e-31-2.96249763e-31i
-1.64683782e+01	2.52713647e-32+7.85845603e-31i
-1.64057608e+01	-1.80571998e-30-1.05613431e-31i
-1.63431434e+01	-2.48417042e-31-3.63557893e-30i
-1.62805260e+01	1.81733607e-30+2.22796029e-30i
-1.62179086e+01	-5.56264546e-30+6.25876315e-30i
-1.61552912e+01	3.40296747e-30-1.48586853e-30i
-1.60926738e+01	1.66988560e-30+3.88811419e-30i
-1.60300564e+01	-7.29197671e-30-4.24878684e-30i
-1.59674389e+01	-1.77231033e-29-8.78824337e-30i
-1.59048215e+01	-1.89256948e-30+5.08679196e-33i
-1.58422041e+01	-1.05152136e-30+5.36841956e-30i
-1.57795867e+01	-1.52448610e-29+2.50189851e-29i
-1.57169693e+01	4.03835940e-29+9.08677648e-30i
-1.56543519e+01	-3.90826630e-29-5.65278175e-29i
-1.55917345e+01	3.99808449e-29-1.84060310e-28i
-1.55291171e+01	3.01725757e-28+6.52219202e-29i
-1.54664997e+01	-3.68763415e-28+4.04058487e-28i
-1.54038823e+01	-1.15343011e-28-4.82287094e-28i
-1.53412649e+01	8.26176836e-28-2.33677171e-28i
-1.52786475e+01	-2.69386376e-28+1.31176606e-27i
-1.52160301e+01	-1.47806488e-27-4.42006462e-28i
-1.51534126e+01	5.40598499e-28-6.11656201e-28i
-1.50907952e+01	7.12850695e-28+1.69518484e-27i
-1.50281778e+01	-1.75621024e-28+5.16101944e-28i
-1.49655604e+01	-3.02676290e-27-4.04972182e-28i
-1.49029430e+01	6.54796653e-28-6.39688603e-27i
-1.48403256e+01	5.22702430e-27+6.82139888e-27i
-1.47777082e+01	-1.03023856e-26+6.24541046e-27i
-1.47150908e+01	6.78834270e-29-1.67936551e-26i
-1.46524734e+01	1.22078288e-26-1.14713536e-26i
-1.45898560e+01	9.79218294e-28+3.39910973e-26i
-1.45272386e+01	-6.17981940e-27-9.94783426e-27i
-1.44646212e+01	-1.36944734e-26-1.24814473e-26i
-1.44020038e+01	8.65160114e-26-5.84200239e-26i
-1.43393863e+01	5.81272484e-26+1.09579257e-25i
-1.42767689e+01	-1.37989700e-25+2.36307082e-26i
-1.42141515e+01	-1.00894859e-25-2.02504312e-25i
-1.41515341e+01	3.35377315e-25+1.71479332e-25i
-1.40889167e+01	-2.20799005e-25+4.19368256e-25i
-1.40262993e+01	-7.13612222e-25-4.98742433e-25i
-1.39636819e+01	1.04513720e-24-2.57486034e-25i
-1.39010645e+01	-3.98043789e-25+1.40130255e-24i
-1.38384471e+01	-9.04101374e-25-1.88961515e-25i
-1.37758297e+01	-5.74833770e-25-1.56201647e-24i
-1.37132123e+01	-6.95207617e-25+1.42183103e-25i
-1.36505949e+01	-8.03332998e-25+6.43353755e-25i
-1.35879775e+01	-3.09658821e-24+7.72608132e-26i
-1.35253601e+01	-2.10019900e-24+2.12152911e-24i
-1.34627426e+01	1.91845599e-25-5.32021725e-24i
-1.34001252e+01	1.92931110e-24+6.18129683e-24i
-1.33375078e+01	1.31004175e-23+1.29880312e-24i
-1.32748904e+01	3.56416723e-24-9.71686743e-24i
-1.32122730e+01	5.43416451e-24+1.65775561e-23i
-1.31496556e+01	8.27892911e-24+1.78783722e-23i
-1.30870382e+01	-1.00136343e-23-3.00670725e-23i
-1.30244208e+01	2.17341066e-23+2.18906650e-23i
-1.29618034e+01	-7.97518694e-23+2.66975098e-23i
-1.28991860e+01	-3.96975488e-23-1.01601130e-23i
-1.28365686e+01	1.39873860e-23+4.39382470e-23i
-1.27739512e+01	9.45932741e-23-3.41418788e-24i
-1.27113338e+01	7.85488253e-23+3.08952939e-22i
-1.26487163e+01	7.03559058e-23+6.01887885e-23i
-1.25860989e+01	2.40046195e-22-3.30392038e-22i
-1.25234815e+01	1.53405192e-22-6.49696120e-22i
-1.24608641e+01	2.96570102e-22-3.11811303e-22i
-1.23982467e+01	-1.04309217e-21-1.71848543e-22i
-1.23356293e+01	-8.03139774e-22-3.23236663e-21i
-1.22730119e+01	2.44584805e-21+9.77265851e-22i
-1.22103945e+01	-9.66715053e-22+3.32769132e-21i
-1.21477771e+01	-4.14362695e-21-3.75489249e-21i
-1.20851597e+01	-1.79133131e-21-6.32580223e-21i
-1.20225423e+01	8.77826406e-21+1.80160143e-22i
-1.19599249e+01	-5.04872986e-21-5.52357921e-22i
-1.18973075e+01	-3.33727352e-21-2.04946178e-20i
-1.18346900e+01	2.11399354e-20-4.58816112e-21i
-1.17720726e+01	-1.91142887e-21+4.39210844e-20i
-1.17094552e+01	-5.32896303e-20+1.38142811e-20i
-1.16468378e+01	3.24185238e-21-5.29654257e-20i
-1.15842204e+01	1.21272194e-20-9.41429962e-20i
-1.15216030e+01	4.99275688e-20+5.11265433e-20i
-1.14589856e+01	2.67266788e-20+5.07903590e-20i
-1.13963682e+01	-4.23615106e-20-3.86514292e-20i
-1.13337508e+01	-1.10924741e-19-1.09686031e-19i
-1.12711334e+01	2.12875753e-20+8.91107377e-20i
-1.12085160e+01	-2.73029212e-19+1.13195423e-19i
-1.11458986e+01	-8.16145755e-19-1.75959167e-19i
-1.10832812e+01	3.51333115e-19-8.46389894e-19i
-1.10206637e+01	-4.16814096e-19+1.90975369e-18i
-1.09580463e+01	-1.66739283e-18-1.26902702e-18i
-1.08954289e+01	3.48683399e-18-1.82661856e-18i
-1.08328115e+01	2.11466425e-18+7.02008936e-18i
-1.07701941e+01	-9.87119204e-18-5.18662796e-19i
-1.07075767e+01	-9.27057598e-19-3.16610729e-18i
-1.06449593e+01	7.81560406e-18+4.71989548e-18i
-1.05823419e+01	-2.45201355e-17+9.77074658e-18i
-1.05197245e+01	1.93778256e-17-1.92035584e-17i
-1.04571071e+01	3.49745602e-17+8.19037633e-18i
-1.03944897e+01	-2.50647231e-17+5.01445677e-17i
-1.03318723e+01	-4.09623420e-17-5.85151438e-17i
-1.02692549e+01	9.40924589e-17-7.66416912e-18i
-1.02066374e+01	-1.75904356e-17+1.16273225e-16i
-1.01440200e+01	-5.65995413e-17-1.11647490e-17i
-1.00814026e+01	-1.71749813e-17-2.02804309e-16i
-1.00187852e+01	1.72926446e-16+3.91349563e-18i
-9.95616781e+00	5.17497199e-17+8.10211941e-17i
-9.89355041e+00	-5.26692030e-16+5.95557804e-17i
-9.83093300e+00	3.51866771e-17-5.15768005e-16i
-9.76831559e+00	1.83872588e-15-5.95986374e-16i
-9.70569818e+00	5.61472305e-16+1.76405736e-18i
-9.64308078e+00	-2.55728450e-15+8.23652855e-16i
-9.58046337e+00	-1.73889022e-15-1.68074699e-15i
-9.51784596e+00	3.15727005e-15-1.87297972e-15i
-9.45522855e+00	3.28531455e-15+8.92599341e-15i
-9.39261115e+00	-1.18494049e-14+6.50623824e-15i
-9.32999374e+00	-9.43603110e-15-1.96999080e-14i
-9.26737633e+00	3.49490728e-14-3.58741575e-15i
-9.20475892e+00	1.62837641e-15+3.36899495e-14i
-9.14214152e+00	-6.06003301e-14-3.69687130e-15i
-9.07952411e+00	-7.22674450e-15-7.02925245e-14i
-9.01690670e+00	9.77909901e-14+3.48324306e-14i
-8.95428929e+00	-1.09055437e-13+1.05994700e-13i
-8.89167188e+00	-8.61178419e-15-1.19532018e-13i
-8.82905448e+00	-5.52833084e-14+7.53363879e-14i
-8.76643707e+00	-1.47066929e-13-3.14508229e-13i
-8.70381966e+00	4.30082710e-13+2.07817661e-13i
-8.64120225e+00	-3.47157927e-13+4.34453599e-13i
-8.57858485e+00	-2.69702717e-13-5.54100847e-13i
-8.51596744e+00	5.96787029e-13-6.45251669e-13i
-8.45335003e+00	4.70387705e-13+1.05745073e-12i
-8.39073262e+00	-9.42661837e-13+1.05502397e-12i
-8.32811522e+00	-6.69947903e-13-1.58302714e-12i
-8.26549781e+00	2.63221496e-12+2.68049476e-13i
-8.20288040e+00	-3.77514533e-13+2.26637250e-12i
-8.14026299e+00	-4.30328847e-12+4.51852585e-13i
-8.07764559e+00	-2.37687184e-13-3.93566086e-12i
-8.01502818e+00	1.89541533e-12+2.21232732e-12i
-7.95241077e+00	-2.03630034e-12-3.06128157e-12i
-7.88979336e+00	3.11212271e-12-5.21347740e-13i
-7.82717595e+00	-8.11721793e-12+7.48341172e-12i
-7.76455855e+00	7.79460200e-12-2.21740755e-11i
-7.70194114e+00	1.04983837e-11-3.69348764e-12i
-7.63932373e+00	1.54461955e-12+4.11081233e-12i
-7.57670632e+00	-1.26169905e-11-6.07548268e-11i
-7.51408892e+00	6.05546407e-11+8.91597890e-11i
-7.45147151e+00	-2.65035473e-11+9.78283573e-11i
-7.38885410e+00	-1.26206712e-10-5.93977100e-11i
-7.32623669e+00	5.14378650e-11-1.73383092e-10i
-7.26361929e+00	4.98166302e-10+4.05174988e-10i
-7.20100188e+00	-6.81960100e-10+2.08062604e-10i
-7.13838447e+00	2.34010111e-10-9.04925796e-10i
-7.07576706e+00	1.97213474e-10+1.91039572e-10i
-7.01314966e+00	8.00262328e-12+6.44635493e-10i
-6.95053225e+00	-9.25502953e-10+3.49172764e-10i
-6.88791484e+00	-4.11706190e-10-9.64757046e-11i
-6.82529743e+00	8.33995048e-10-2.59438404e-10i
-6.76268003e+00	5.15650017e-10+1.25737882e-09i
-6.70006262e+00	-1.41567290e-09-3.79720636e-10i
-6.63744521e+00	-2.50975414e-09-4.23326723e-09i
-6.57482780e+00	1.46353775e-09-5.58875642e-09i
-6.51221039e+00	-1.16794379e-09+1.67893443e-09i
-6.44959299e+00	-8.51304848e-09-1.25764670e-08i
-6.38697558e+00	1.09263572e-08+6.81057224e-09i
-6.32435817e+00	-4.78987822e-08+3.91302867e-08i
-6.26174076e+00	2.84170075e-08-7.62674178e-08i
-6.19912336e+00	9.51216041e-08+4.40678994e-08i
-6.13650595e+00	-6.84097030e-08+1.51383790e-07i
-6.07388854e+00	-1.73245224e-07-1.05245752e-08i
-6.01127113e+00	5.32092706e-08-3.36156177e-07i
-5.94865373e+00	3.24869207e-07+1.93837058e-07i
-5.88603632e+00	-3.91308993e-07+7.36227114e-07i
-5.82341891e+00	-1.08726269e-06-4.04945471e-07i
-5.76080150e+00	6.07258080e-07-1.64910146e-06i
-5.69818410e+00	2.98893930e-06+5.36759669e-07i
-5.63556669e+00	-1.32050245e-06+3.93792742e-06i
-5.57294928e+00	-5.55675729e-06-1.29957898e-06i
-5.51033187e+00	1.29638870e-06-8.90498714e-06i
-5.44771446e+00	1.42459066e-05+1.14550591e-06i
-5.38509706e+00	-3.11846679e-06+2.20873673e-05i
-5.32247965e+00	-2.96761236e-05-2.56960878e-06i
-5.25986224e+00	-1.20867387e-06-4.50891746e-05i
-5.19724483e+00	6.79757944e-05-6.48341406e-07i
-5.13462743e+00	6.32052424e-07+8.73340311e-05i
-5.07201002e+00	-1.15799213e-04+1.23794464e-05i
-5.00939261e+00	-5.76364870e-05-1.67188490e-04i
-4.94677520e+00	2.30667764e-04-1.48035533e-04i
-4.88415780e+00	2.97703862e-04+3.80985150e-04i
-4.82154039e+00	-6.36443726e-04+5.28778270e-04i
-4.75892298e+00	-9.11357650e-04-9.05583214e-04i
-4.69630557e+00	1.51259861e-03-1.56610645e-03i
-4.63368817e+00	2.49476537e-03+2.13694757e-03i
-4.57107076e+00	-3.13532092e-03+4.50189761e-03i
-4.50845335e+00	-7.87479637e-03-5.00500560e-03i
-4.44583594e+00	6.77623737e-03-1.03022170e-02i
-4.38321853e+00	1.28241922e-02+9.37557357e-03i
-4.32060113e+00	-1.26966913e-02+1.44848658e-02i
-4.25798372e+00	-1.62560138e-02-1.64640464e-02i
-4.19536631e+00	2.27957126e-02-1.69897592e-02i
-4.13274890e+00	1.51278403e-02+2.95896743e-02i
-4.07013150e+00	-3.74989512e-02+1.10056252e-02i
-4.00751409e+00	2.38643964e-03-4.62672388e-02i
-3.94489668e+00	3.73606246e-02+2.45364490e-02i
-3.88227927e+00	-2.68308218e-02+1.43275665e-02i
-3.81966187e+00	-3.71642126e-03-1.59752336e-02i
-3.75704446e+00	7.96249331e-03-2.46688165e-03i
-3.69442705e+00	2.77495831e-03+3.52471819e-03i
-3.63180964e+00	-1.26124376e-03+3.25188373e-03i
-3.56919224e+00	-3.17963139e-03+4.19631181e-04i
-3.50657483e+00	-1.85238022e-03-3.49350851e-03i
-3.44395742e+00	3.69434663e-03-2.37836236e-03i
-3.38134001e+00	2.59586985e-03+3.41967427e-03i
-3.31872260e+00	-2.56506396e-03+2.96787252e-03i
-3.25610520e+00	-3.12333446e-03-2.37095663e-03i
-3.19348779e+00	1.29179121e-03-2.92633108e-03i
-3.13087038e+00	3.50782832e-03+5.23076145e-04i
-3.06825297e+00	5.29714324e-04+2.56682959e-03i
-3.00563557e+00	-1.88464629e-03+7.71408219e-04i
-2.94301816e+00	-7.49725479e-04-1.46363276e-03i
-2.88040075e+00	1.00305176e-03-5.29656613e-04i
-2.81778334e+00	5.28581727e-04+7.08976454e-04i
-2.75516594e+00	-4.26238149e-04+3.80250764e-04i
-2.69254853e+00	-2.78667269e-04-2.58840053e-04i
-2.62993112e+00	1.46601233e-04-2.17862032e-04i
-2.56731371e+00	1.80165288e-04+7.32107394e-05i
-2.50469631e+00	-3.66393257e-05+1.29495782e-04i
-2.44207890e+00	-8.68823333e-05-1.83630336e-05i
-2.37946149e+00	8.76353328e-06-6.32608089e-05i
-2.31684408e+00	3.81681017e-05-9.06450252e-06i
-2.25422668e+00	3.31810851e-07+2.53546925e-05i
-2.19160927e+00	-1.29680919e-05+1.62348784e-06i
-2.12899186e+00	-2.08231125e-06-1.53306101e-07i
-2.06637445e+00	9.76071930e-07-2.12836219e-06i
-2.00375704e+00	2.58578109e-06-3.63419549e-06i
-1.94113964e+00	2.47761901e-06+4.38639933e-06i
-1.87852223e+00	-1.84110208e-06+1.52137489e-06i
-1.81590482e+00	-2.04371574e-06-1.83227562e-06i
-1.75328741e+00	9.44892207e-07-7.69349230e-07i
-1.69067001e+00	5.76015131e-07+4.31409020e-07i
-1.62805260e+00	1.51502302e-07+1.02670669e-06i
-1.56543519e+00	-6.31287840e-07-1.41507637e-07i
-1.50281778e+00	-2.25822285e-07-4.67833743e-07i
-1.44020038e+00	4.77492027e-07-1.54378343e-07i
-1.37758297e+00	5.76792995e-08+2.96552094e-07i
-1.31496556e+00	-1.88875362e-07+8.35083846e-08i
-1.25234815e+00	-9.67174630e-08-1.71820359e-07i
-1.18973075e+00	1.15676103e-07-6.31233510e-08i
-1.12711334e+00	1.20298231e-08+5.19981052e-08i
-1.06449593e+00	-1.22834060e-08+3.01292844e-08i
-1.00187852e+00	-1.82617730e-08+1.14766011e-08i
-9.39261115e-01	-2.74609008e-08-2.94983322e-08i
-8.76643707e-01	3.07437170e-08-1.80370322e-08i
-8.14026299e-01	1.19599352e-08+2.29361267e-08i
-7.51408892e-01	-1.67262401e-08+1.51144465e-08i
-6.88791484e-01	-9.00895450e-09-1.38795627e-08i
-6.26174076e-01	8.99251280e-09-7.28847213e-09i
-5.63556669e-01	7.26725568e-09+5.13717052e-09i
-5.00939261e-01	-5.53556068e-09+6.05329595e-09i
-4.38321853e-01	-4.11823126e-09-3.72599433e-09i
-3.75704446e-01	3.01048530e-09-3.45822270e-09i
-3.13087038e-01	2.44941763e-09+3.35714488e-09i
-2.50469631e-01	-2.72439834e-09+1.53668419e-09i
-1.87852223e-01	-1.51833556e-09-2.10383629e-09i
-1.25234815e-01	2.44522014e-09-1.37452644e-09i
-6.26174076e-02	4.34029604e-10+2.73825741e-09i
0.00000000e+00	-8.01423051e-09-9.81460175e-25i
6.26174076e-02	4.34029604e-10-2.73825741e-09i
1.25234815e-01	2.44522014e-09+1.37452644e-09i
1.87852223e-01	-1.51833556e-09+2.10383629e-09i
2.50469631e-01	-2.72439834e-09-1.53668419e-09i
3.13087038e-01	2.44941763e-09-3.35714488e-09i
3.75704446e-01	3.01048530e-09+3.45822270e-09i
4.38321853e-01	-4.11823126e-09+3.72599433e-09i
5.00939261e-01	-5.53556068e-09-6.05329595e-09i
5.63556669e-01	7.26725568e-09-5.13717052e-09i
6.26174076e-01	8.99251280e-09+7.28847213e-09i
6.88791484e-01	-9.00895450e-09+1.38795627e-08i
7.51408892e-01	-1.67262401e-08-1.51144465e-08i
8.14026299e-01	1.19599352e-08-2.29361267e-08i
8.76643707e-01	3.07437170e-08+1.80370322e-08i
9.39261115e-01	-2.74609008e-08+2.94983322e-08i
1.00187852e+00	-1.82617730e-08-1.14766011e-08i
1.06449593e+00	-1.22834060e-08-3.01292844e-08i
1.12711334e+00	1.20298231e-08-5.19981052e-08i
1.18973075e+00	1.15676103e-07+6.31233510e-08i
1.25234815e+00	-9.67174630e-08+1.71820359e-07i
1.31496556e+00	-1.88875362e-07-8.35083846e-08i
1.37758297e+00	5.76792995e-08-2.96552094e-07i
1.44020038e+00	4.77492027e-07+1.54378343e-07i
1.50281778e+00	-2.25822285e-07+4.67833743e-07i
1.56543519e+00	-6.31287840e-07+1.41507637e-07i
1.62805260e+00	1.51502302e-07-1.02670669e-06i
1.69067001e+00	5.76015131e-07-4.31409020e-07i
1.75328741e+00	9.44892207e-07+7.69349230e-07i
1.81590482e+00	-2.04371574e-06+1.83227562e-06i
1.87852223e+00	-1.84110208e-06-1.52137489e-06i
1.94113964e+00	2.47761901e-06-4.38639933e-06i
2.00375704e+00	2.58578109e-06+3.63419549e-06i
2.06637445e+00	9.76071930e-07+2.12836219e-06i
2.12899186e+00	-2.08231125e-06+1.53306101e-07i
2.19160927e+00	-1.29680919e-05-1.62348784e-06i
2.25422668e+00	3.31810851e-07-2.53546925e-05i
2.31684408e+00	3.81681017e-05+9.06450252e-06i
2.37946149e+00	8.76353328e-06+6.32608089e-05i
2.44207890e+00	-8.68823333e-05+1.83630336e-05i
2.50469631e+00	-3.66393257e-05-1.29495782e-04i
2.56731371e+00	1.80165288e-04-7.32107394e-05i
2.62993112e+00	1.46601233e-04+2.17862032e-04i
2.69254853e+00	-2.78667269e-04+2.58840053e-04i
2.75516594e+00	-4.26238149e-04-3.80250764e-04i
2.81778334e+00	5.28581727e-04-7.08976454e-04i
2.88040075e+00	1.00305176e-03+5.29656613e-04i
2.94301816e+00	-7.49725479e-04+1.46363276e-03i
3.00563557e+00	-1.88464629e-03-7.71408219e-04i
3.06825297e+00	5.29714324e-04-2.56682959e-03i
3.13087038e+00	3.50782832e-03-5.23076145e-04i
3.19348779e+00	1.29179121e-03+2.92633108e-03i
3.25610520e+00	-3.12333446e-03+2.37095663e-03i
3.31872260e+00	-2.56506396e-03-2.96787252e-03i
3.38134001e+00	2.59586985e-03-3.41967427e-03i
3.44395742e+00	3.69434663e-03+2.37836236e-03i
3.50657483e+00	-1.85238022e-03+3.49350851e-03i
3.56919224e+00	-3.17963139e-03-4.19631181e-04i
3.63180964e+00	-1.26124376e-03-3.25188373e-03i
3.69442705e+00	2.77495831e-03-3.52471819e-03i
3.75704446e+00	7.96249331e-03+2.46688165e-03i
3.81966187e+00	-3.71642126e-03+1.59752336e-02i
3.88227927e+00	-2.68308218e-02-1.43275665e-02i
3.94489668e+00	3.73606246e-02-2.45364490e-02i
4.00751409e+00	2.38643964e-03+4.62672388e-02i
4.07013150e+00	-3.74989512e-02-1.10056252e-02i
4.13274890e+00	1.51278403e-02-2.95896743e-02i
4.19536631e+00	2.27957126e-02+1.69897592e-02i
4.25798372e+00	-1.62560138e-02+1.64640464e-02i
4.32060113e+00	-1.26966913e-02-1.44848658e-02i
4.38321853e+00	1.28241922e-02-9.37557357e-03i
4.44583594e+00	6.77623737e-03+1.03022170e-02i
4.50845335e+00	-7.87479637e-03+5.00500560e-03i
4.57107076e+00	-3.13532092e-03-4.50189761e-03i
4.63368817e+00	2.49476537e-03-2.13694757e-03i
4.69630557e+00	1.51259861e-03+1.56610645e-03i
4.75892298e+00	-9.11357650e-04+9.05583214e-04i
4.82154039e+00	-6.36443726e-04-5.28778270e-04i
4.88415780e+00	2.97703862e-04-3.80985150e-04i
4.94677520e+00	2.30667764e-04+1.48035533e-04i
5.00939261e+00	-5.76364870e-05+1.67188490e-04i
5.07201002e+00	-1.15799213e-04-1.23794464e-05i
5.13462743e+00	6.32052424e-07-8.73340311e-05i
5.19724483e+00	6.79757944e-05+6.48341406e-07i
5.25986224e+00	-1.20867387e-06+4.50891746e-05i
5.32247965e+00	-2.96761236e-05+2.56960878e-06i
5.38509706e+00	-3.11846679e-06-2.20873673e-05i
5.44771446e+00	1.42459066e-05-1.14550591e-06i
5.51033187e+00	1.29638870e-06+8.90498714e-06i
5.57294928e+00	-5.55675729e-06+1.29957898e-06i
5.63556669e+00	-1.32050245e-06-3.93792742e-06i
5.69818410e+00	2.98893930e-06-5.36759669e-07i
5.76080150e+00	6.07258080e-07+1.64910146e-06i
5.82341891e+00	-1.08726269e-06+4.04945471e-07i
5.88603632e+00	-3.91308993e-07-7.36227114e-07i
5.94865373e+00	3.24869207e-07-1.93837058e-07i
6.01127113e+00	5.32092706e-08+3.36156177e-07i
6.07388854e+00	-1.73245224e-07+1.05245752e-08i
6.13650595e+00	-6.84097030e-08-1.51383790e-07i
6.19912336e+00	9.51216041e-08-4.40678994e-08i
6.26174076e+00	2.84170075e-08+7.62674178e-08i
6.32435817e+00	-4.78987822e-08-3.91302867e-08i
6.38697558e+00	1.09263572e-08-6.81057224e-09i
6.44959299e+00	-8.51304848e-09+1.25764670e-08i
6.51221039e+00	-1.16794379e-09-1.67893443e-09i
6.57482780e+00	1.46353775e-09+5.58875642e-09i
6.63744521e+00	-2.50975414e-09+4.23326723e-09i
6.70006262e+00	-1.41567290e-09+3.79720636e-10i
6.76268003e+00	5.15650017e-10-1.25737882e-09i
6.82529743e+00	8.33995048e-10+2.59438404e-10i
6.88791484e+00	-4.11706190e-10+9.64757046e-11i
6.95053225e+00	-9.25502953e-10-3.49172764e-10i
7.01314966e+00	8.00262328e-12-6.44635493e-10i
7.07576706e+00	1.97213474e-10-1.91039572e-10i
7.13838447e+00	2.34010111e-10+9.04925796e-10i
7.20100188e+00	-6.81960100e-10-2.08062604e-10i
7.26361929e+00	4.98166302e-10-4.05174988e-10i
7.32623669e+00	5.14378650e-11+1.73383092e-10i
7.38885410e+00	-1.26206712e-10+5.93977100e-11i
7.45147151e+00	-2.65035473e-11-9.78283573e-11i
7.51408892e+00	6.05546407e-11-8.91597890e-11i
7.57670632e+00	-1.26169905e-11+6.07548268e-11i
7.63932373e+00	1.54461955e-12-4.11081233e-12i
7.70194114e+00	1.04983837e-11+3.69348764e-12i
7.76455855e+00	7.79460200e-12+2.21740755e-11i
7.82717595e+00	-8.11721793e-12-7.48341172e-12i
7.88979336e+00	3.11212271e-12+5.21347740e-13i
7.95241077e+00	-2.03630034e-12+3.06128157e-12i
8.01502818e+00	1.89541533e-12-2.21232732e-12i
8.07764559e+00	-2.37687184e-13+3.93566086e-12i
8.14026299e+00	-4.30328847e-12-4.51852585e-13i
8.20288040e+00	-3.77514533e-13-2.26637250e-12i
8.26549781e+00	2.63221496e-12-2.68049476e-13i
8.32811522e+00	-6.69947903e-13+1.58302714e-12i
8.39073262e+00	-9.42661837e-13-1.05502397e-12i
8.45335003e+00	4.70387705e-13-1.05745073e-12i
8.51596744e+00	5.96787029e-13+6.45251669e-13i
8.57858485e+00	-2.69702717e-13+5.54100847e-13i
8.64120225e+00	-3.47157927e-13-4.34453599e-13i
8.70381966e+00	4.30082710e-13-2.07817661e-13i
8.76643707e+00	-1.47066929e-13+3.14508229e-13i
8.82905448e+00	-5.52833084e-14-7.53363879e-14i
8.89167188e+00	-8.61178419e-15+1.19532018e-13i
8.95428929e+00	-1.09055437e-13-1.05994700e-13i
9.01690670e+00	9.77909901e-14-3.48324306e-14i
9.07952411e+00	-7.22674450e-15+7.02925245e-14i
9.14214152e+00	-6.06003301e-14+3.69687130e-15i
9.20475892e+00	1.62837641e-15-3.36899495e-14i
9.26737633e+00	3.49490728e-14+3.58741575e-15i
9.32999374e+00	-9.43603110e-15+1.96999080e-14i
9.39261115e+00	-1.18494049e-14-6.50623824e-15i
9.45522855e+00	3.28531455e-15-8.92599341e-15i
9.51784596e+00	3.15727005e-15+1.87297972e-15i
9.58046337e+00	-1.73889022e-15+1.68074699e-15i
9.64308078e+00	-2.55728450e-15-8.23652855e-16i
9.70569818e+00	5.61472305e-16-1.76405736e-18i
9.76831559e+00	1.83872588e-15+5.95986374e-16i
9.83093300e+00	3.51866771e-17+5.15768005e-16i
9.89355041e+00	-5.26692030e-16-5.95557804e-17i
9.95616781e+00	5.17497199e-17-8.10211941e-17i
1.00187852e+01	1.72926446e-16-3.91349563e-18i
1.00814026e+01	-1.71749813e-17+2.02804309e-16i
1.01440200e+01	-5.65995413e-17+1.11647490e-17i
1.02066374e+01	-1.75904356e-17-1.16273225e-16i
1.02692549e+01	9.40924589e-17+7.66416912e-18i
1.03318723e+01	-4.09623420e-17+5.85151438e-17i
1.03944897e+01	-2.50647231e-17-5.01445677e-17i
1.04571071e+01	3.49745602e-17-8.19037633e-18i
1.05197245e+01	1.93778256e-17+1.92035584e-17i
1.05823419e+01	-2.45201355e-17-9.77074658e-18i
1.06449593e+01	7.81560406e-18-4.71989548e-18i
1.07075767e+01	-9.27057598e-19+3.16610729e-18i
1.07701941e+01	-9.87119204e-18+5.18662796e-19i
1.08328115e+01	2.11466425e-18-7.02008936e-18i
1.08954289e+01	3.48683399e-18+1.82661856e-18i
1.09580463e+01	-1.66739283e-18+1.26902702e-18i
1.10206637e+01	-4.16814096e-19-1.90975369e-18i
1.10832812e+01	3.51333115e-19+8.46389894e-19i
1.11458986e+01	-8.16145755e-19+1.75959167e-19i
1.12085160e+01	-2.73029212e-19-1.13195423e-19i
1.12711334e+01	2.12875753e-20-8.91107377e-20i
1.13337508e+01	-1.10924741e-19+1.09686031e-19i
1.13963682e+01	-4.23615106e-20+3.86514292e-20i
1.14589856e+01	2.67266788e-20-5.07903590e-20i
1.15216030e+01	4.99275688e-20-5.11265433e-20i
1.15842204e+01	1.21272194e-20+9.41429962e-20i
1.16468378e+01	3.24185238e-21+5.29654257e-20i
1.17094552e+01	-5.32896303e-20-1.38142811e-20i
1.17720726e+01	-1.91142887e-21-4.39210844e-20i
1.18346900e+01	2.11399354e-20+4.58816112e-21i
1.18973075e+01	-3.33727352e-21+2.04946178e-20i
1.19599249e+01	-5.04872986e-21+5.52357921e-22i
1.20225423e+01	8.77826406e-21-1.80160143e-22i
1.20851597e+01	-1.79133131e-21+6.32580223e-21i
1.21477771e+01	-4.14362695e-21+3.75489249e-21i
1.22103945e+01	-9.66715053e-22-3.32769132e-21i
1.22730119e+01	2.44584805e-21-9.77265851e-22i
1.23356293e+01	-8.03139774e-22+3.23236663e-21i
1.23982467e+01	-1.04309217e-21+1.71848543e-22i
1.24608641e+01	2.96570102e-22+3.11811303e-22i
1.25234815e+01	1.53405192e-22+6.49696120e-22i
1.25860989e+01	2.40046195e-22+3.30392038e-22i
1.26487163e+01	7.03559058e-23-6.01887885e-23i
1.27113338e+01	7.85488253e-23-3.08952939e-22i
1.27739512e+01	9.45932741e-23+3.41418788e-24i
1.28365686e+01	1.39873860e-23-4.39382470e-23i
1.28991860e+01	-3.96975488e-23+1.01601130e-23i
1.29618034e+01	-7.97518694e-23-2.66975098e-23i
1.30244208e+01	2.17341066e-23-2.18906650e-23i
1.30870382e+01	-1.00136343e-23+3.00670725e-23i
1.31496556e+01	8.27892911e-24-1.78783722e-23i
1.32122730e+01	5.43416451e-24-1.65775561e-23i
1.32748904e+01	3.56416723e-24+9.71686743e-24i
1.33375078e+01	1.31004175e-23-1.29880312e-24i
1.34001252e+01	1.92931110e-24-6.18129683e-24i
1.34627426e+01	1.91845599e-25+5.32021725e-24i
1.35253601e+01	-2.10019900e-24-2.12152911e-24i
1.35879775e+01	-3.09658821e-24-7.72608132e-26i
1.36505949e+01	-8.03332998e-25-6.43353755e-25i
1.37132123e+01	-6.95207617e-25-1.42183103e-25i
1.37758297e+01	-5.74833770e-25+1.56201647e-24i
1.38384471e+01	-9.04101374e-25+1.88961515e-25i
1.39010645e+01	-3.98043789e-25-1.40130255e-24i
1.39636819e+01	1.04513720e-24+2.57486034e-25i
1.40262993e+01	-7.13612222e-25+4.98742433e-25i
1.40889167e+01	-2.20799005e-25-4.19368256e-25i
1.41515341e+01	3.35377315e-25-1.71479332e-25i
1.42141515e+01	-1.00894859e-25+2.02504312e-25i
1.42767689e+01	-1.37989700e-25-2.36307082e-26i
1.43393863e+01	5.81272484e-26-1.09579257e-25i
1.44020038e+01	8.65160114e-26+5.84200239e-26i
1.44646212e+01	-1.36944734e-26+1.24814473e-26i
1.45272386e+01	-6.17981940e-27+9.94783426e-27i
1.45898560e+01	9.79218294e-28-3.39910973e-26i
1.46524734e+01	1.22078288e-26+1.14713536e-26i
1.47150908e+01	6.78834270e-29+1.67936551e-26i
1.47777082e+01	-1.03023856e-26-6.24541046e-27i
1.48403256e+01	5.22702430e-27-6.82139888e-27i
1.49029430e+01	6.54796653e-28+6.39688603e-27i
1.49655604e+01	-3.02676290e-27+4.04972182e-28i
1.50281778e+01	-1.75621024e-28-5.16101944e-28i
1.50907952e+01	7.12850695e-28-1.69518484e-27i
1.51534126e+01	5.40598499e-28+6.11656201e-28i
1.52160301e+01	-1.47806488e-27+4.42006462e-28i
1.52786475e+01	-2.69386376e-28-1.31176606e-27i
1.53412649e+01	8.26176836e-28+2.33677171e-28i
1.54038823e+01	-1.15343011e-28+4.82287094e-28i
1.54664997e+01	-3.68763415e-28-4.04058487e-28i
1.55291171e+01	3.01725757e-28-6.52219202e-29i
1.55917345e+01	3.99808449e-29+1.84060310e-28i
1.56543519e+01	-3.90826630e-29+5.65278175e-29i
1.57169693e+01	4.03835940e-29-9.08677648e-30i
1.57795867e+01	-1.52448610e-29-2.50189851e-29i
1.58422041e+01	-1.05152136e-30-5.36841956e-30i
1.59048215e+01	-1.89256948e-30-5.08679196e-33i
1.59674389e+01	-1.77231033e-29+8.78824337e-30i
1.60300564e+01	-7.29197671e-30+4.24878684e-30i
1.60926738e+01	1.66988560e-30-3.88811419e-30i
1.61552912e+01	3.40296747e-30+1.48586853e-30i
1.62179086e+01	-5.56264546e-30-6.25876315e-30i
1.62805260e+01	1.81733607e-30-2.22796029e-30i
1.63431434e+01	-2.48417042e-31+3.63557893e-30i
1.64057608e+01	-1.80571998e-30+1.05613431e-31i
1.64683782e+01	2.52713647e-32-7.85845603e-31i
1.65309956e+01	2.12831090e-31+2.96249763e-31i
1.65936130e+01	2.41412196e-31+1.40177220e-30i
1.66562304e+01	-1.81903364e-30-5.99485021e-31i
1.67188478e+01	8.89001627e-31-7.81458830e-31i
1.67814652e+01	6.10135795e-32+6.61183209e-31i
1.68440827e+01	-3.89108367e-31+1.61823478e-31i
1.69067001e+01	-1.58162621e-32-2.91910863e-31i
1.69693175e+01	2.20189915e-31+7.39301594e-32i
1.70319349e+01	-1.59194862e-32+1.38143803e-31i
1.70945523e+01	-3.16523803e-32-3.55614886e-32i
1.71571697e+01	-6.78026928e-33-5.84696096e-32i
1.72197871e+01	7.48541872e-34+4.90331817e-32i
1.72824045e+01	-2.03061825e-32+9.03529312e-33i
1.73450219e+01	-3.68505734e-33+1.76179283e-33i
1.74076393e+01	1.32797772e-32+1.37429418e-32i
1.74702567e+01	4.33947376e-33+5.82429175e-33i
1.75328741e+01	-2.92484341e-33-6.74963145e-33i
1.75954915e+01	2.97145267e-33+8.71889210e-33i
1.76581090e+01	-8.34303203e-34+7.40659325e-35i
1.77207264e+01	-1.41743834e-33+2.14324617e-33i
1.77833438e+01	-5.93248187e-34-2.55723972e-33i
1.78459612e+01	4.26544248e-34+2.16109727e-33i
1.79085786e+01	-2.52171563e-34-3.28116213e-34i
1.79711960e+01	9.64909377e-35-4.30108378e-34i
1.80338134e+01	1.45085870e-34+3.50079603e-34i
1.80964308e+01	3.05255830e-34+4.93784904e-34i
1.81590482e+01	-2.28053629e-34+1.08736499e-34i
1.82216656e+01	-9.11637590e-35-2.51070291e-34i
1.82842830e+01	4.28505785e-35+3.75973345e-35i
1.83469004e+01	1.30404909e-36+1.09182955e-34i
1.84095178e+01	3.01009360e-35+2.32900418e-36i
1.84721353e+01	7.29868520e-35+1.76579455e-35i
1.85347527e+01	-1.11989910e-36+2.09738315e-35i
1.85973701e+01	-4.33921836e-35+3.91347443e-35i
1.86599875e+01	2.01865960e-35-2.73697805e-35i
1.87226049e+01	1.95590505e-36-1.06879464e-35i
1.87852223e+01	-1.00273808e-35-1.20178630e-35i
1.88478397e+01	-5.26366200e-36-1.15924986e-35i
1.89104571e+01	6.89473645e-36+5.07935098e-36i
1.89730745e+01	-8.10103937e-36+2.59217884e-36i
1.90356919e+01	-1.22212024e-36-7.48700822e-36i
1.90983093e+01	7.01286432e-36+4.87360491e-36i
1.91609267e+01	-2.43543150e-36+3.62926562e-36i
1.92235441e+01	-1.44309057e-36-5.64553149e-37i
1.92861616e+01	-4.41083976e-37-2.77581619e-37i
1.93487790e+01	2.41233858e-37+1.14599382e-36i
1.94113964e+01	-5.34442902e-37+5.01674932e-37i
1.94740138e+01	-3.71032973e-37+1.26701868e-38i
1.95366312e+01	-1.10176043e-37+1.21962102e-37i
1.95992486e+01	6.66925142e-38+7.78040335e-38i
1.96618660e+01	-8.89762573e-38+8.33723725e-38i
1.97244834e+01	-1.79205333e-38-3.15404021e-38i
1.97871008e+01	2.64932721e-38+1.51907640e-38i
1.98497182e+01	2.83122985e-38-2.43298971e-38i
1.99123356e+01	2.83884118e-39+5.12680158e-38i
1.99749530e+01	-1.00709776e-38-9.68181743e-39i
2.00375704e+01	9.37328044e-39-4.14061376e-38i
2.01001879e+01	1.41199368e-38-3.99100082e-39i
2.01628053e+01	-7.09960289e-39+9.69680866e-39i
2.02254227e+01	-1.38676330e-38-4.55026687e-39i
2.02880401e+01	5.53640272e-40-9.85245788e-39i
2.03506575e+01	-3.26547132e-39+1.80967389e-39i
2.04132749e+01	-5.52917201e-39-7.43644725e-40i
2.04758923e+01	-2.75276910e-39+7.21154779e-40i
2.05385097e+01	-7.01233030e-42+6.67814542e-40i
2.06011271e+01	-3.09154700e-40+1.66327953e-39i
2.06637445e+01	9.80717396e-41-1.25776120e-40i
2.07263619e+01	9.49737269e-40-3.44422689e-41i
2.07889793e+01	-4.10893978e-40-2.48118026e-40i
2.08515967e+01	2.84428233e-40-6.47795260e-40i
2.09142142e+01	1.36389556e-40+2.08359719e-40i
2.09768316e+01	-8.15553309e-41+6.13761185e-41i
2.10394490e+01	-9.50475748e-41-2.54105439e-40i
2.11020664e+01	1.66347984e-40-1.22088455e-41i
2.11646838e+01	-6.14764398e-41+9.90389387e-41i
2.12273012e+01	-7.26018415e-41-2.84595023e-41i
2.12899186e+01	6.94071696e-41+4.66443885e-42i
2.13525360e+01	1.10288296e-41+4.25442329e-41i
2.14151534e+01	-3.80813747e-41+9.21717177e-42i
2.14777708e+01	1.75677405e-41-1.74064924e-41i
2.15403882e+01	2.21005190e-41-1.28549787e-42i
2.16030056e+01	-6.01084668e-43+1.05206097e-41i
2.16656230e+01	-5.92305510e-42+3.35979035e-42i
2.17282405e+01	2.53102499e-42-2.86961102e-42i
2.17908579e+01	4.00836283e-42+2.64637031e-42i
2.18534753e+01	2.14030620e-42+5.75253036e-42i
2.19160927e+01	1.54894894e-42+1.21078674e-42i
2.19787101e+01	1.08949541e-43-2.34170032e-42i
2.20413275e+01	3.00291162e-43+2.20314126e-43i
2.21039449e+01	1.87298277e-43-4.11125910e-43i
2.21665623e+01	-4.08553342e-43-1.77916654e-43i
2.22291797e+01	-3.40002310e-43+6.71101486e-44i
2.22917971e+01	2.19300573e-43+2.62850705e-44i
2.23544145e+01	1.15335738e-43+1.28154091e-43i
2.24170319e+01	-7.07443103e-45+3.34458278e-44i
2.24796493e+01	1.78300156e-44-2.48632341e-44i
2.25422668e+01	3.74939901e-44-7.16701366e-44i
2.26048842e+01	3.04728771e-45+4.73481074e-44i
2.26675016e+01	8.18268549e-45+1.65151172e-44i
2.27301190e+01	-2.04503309e-44-3.70951257e-44i
2.27927364e+01	4.21111005e-44+7.43772373e-45i
2.28553538e+01	-6.72617569e-46-3.60792882e-45i
2.29179712e+01	1.13096929e-44-1.35859499e-45i
2.29805886e+01	9.69000732e-45+2.09296991e-47i
2.30432060e+01	5.12424678e-45-2.33205916e-45i
2.31058234e+01	-3.24886224e-45-4.22673976e-45i
2.31684408e+01	-2.79928189e-45-8.53500896e-47i
2.32310582e+01	-1.82582208e-45-4.47773820e-45i
2.32936756e+01	-3.91970111e-46-5.15197217e-46i
2.33562930e+01	-1.11680188e-45+5.96350718e-46i
2.34189105e+01	3.16196837e-46-1.72370178e-45i
2.34815279e+01	-2.83142791e-46+3.45473866e-46i
2.35441453e+01	-2.02437513e-46-2.96504007e-46i
2.36067627e+01	2.23796534e-46-7.94947630e-47i
2.36693801e+01	4.32206278e-47+1.67118002e-46i
2.37319975e+01	-1.46287487e-46-3.42488114e-46i
2.37946149e+01	6.61221483e-47+6.57631787e-47i
2.38572323e+01	-5.61162921e-47+1.16553657e-46i
2.39198497e+01	2.98042056e-47-4.77110583e-47i
2.39824671e+01	6.11653027e-47+3.11975048e-47i
2.40450845e+01	-1.29081336e-47+3.61114804e-47i
2.41077019e+01	6.70813760e-48-1.71589788e-47i
2.41703193e+01	2.47239981e-48-5.42909099e-49i
2.42329368e+01	1.38047967e-47+1.64015604e-47i
2.42955542e+01	5.23280964e-48-3.98180366e-48i
2.43581716e+01	4.90200239e-48+1.07574530e-47i
2.44207890e+01	-9.22013375e-48-2.70949196e-48i
2.44834064e+01	2.22450858e-48-3.63443555e-48i
2.45460238e+01	3.03466179e-48+3.27907951e-48i
2.46086412e+01	-3.27203015e-48+3.90962539e-48i
2.46712586e+01	5.01512736e-49-2.56463383e-48i
2.47338760e+01	1.36879057e-48+8.45311546e-49i
2.47964934e+01	-2.60874826e-49-5.98528818e-49i
2.48591108e+01	-2.12109404e-49-1.46145832e-49i
2.49217282e+01	1.55392370e-49+1.73650523e-49i
2.49843456e+01	6.15976540e-49+2.12948022e-50i
2.50469631e+01	-4.10847385e-50-7.85311908e-50i
2.51095805e+01	-1.38086630e-49-1.23309089e-49i
2.51721979e+01	2.75061038e-49+1.11077016e-51i
2.52348153e+01	-4.07813373e-50+1.37863441e-49i
2.52974327e+01	-1.48938989e-50-2.56167458e-50i
2.53600501e+01	3.26206725e-50-6.24839205e-51i
2.54226675e+01	-1.78601402e-50-8.87472200e-51i
2.54852849e+01	4.22169504e-50-6.20179230e-50i
2.55479023e+01	-4.96514287e-51+3.27234293e-51i
2.56105197e+01	-2.08188824e-50+2.35867136e-50i
2.56731371e+01	3.47590597e-51-2.02653628e-51i
2.57357545e+01	-5.44225064e-51+3.44439591e-51i
2.57983719e+01	-3.69380283e-51+5.51237645e-51i
2.58609894e+01	-1.21662225e-51-2.08003424e-51i
2.59236068e+01	-1.19287372e-51-2.32516371e-51i
2.59862242e+01	-4.36981963e-51-3.27382542e-52i
2.60488416e+01	-4.21667580e-52-3.77258860e-52i
2.61114590e+01	-1.47704314e-52+1.47899994e-51i
2.61740764e+01	-6.16845509e-52+3.87621360e-53i
2.62366938e+01	-9.79909283e-53+2.74153904e-52i
2.62993112e+01	-5.65295750e-52-1.47807333e-52i
2.63619286e+01	-1.96928618e-52-1.14811426e-52i
2.64245460e+01	2.12477038e-53-3.95986263e-52i
2.64871634e+01	-1.50275604e-52+7.22893911e-53i
2.65497808e+01	2.92624187e-53+3.73274489e-53i
2.66123982e+01	5.90664285e-53-7.79533231e-53i
2.66750157e+01	1.71011791e-53+1.01155698e-52i
2.67376331e+01	7.69783692e-53+9.76988876e-54i
2.68002505e+01	-1.56005344e-53-2.50531963e-54i
2.68628679e+01	4.44388464e-53+1.38028203e-53i
2.69254853e+01	-7.43827952e-55+3.51799407e-53i
2.69881027e+01	-3.75884999e-54-5.93647148e-54i
2.70507201e+01	1.68957542e-53+7.19720059e-54i
2.71133375e+01	6.77375528e-54+3.61826511e-54i
2.71759549e+01	-2.23470296e-54-6.53135422e-55i
2.72385723e+01	5.06520826e-54+6.53738848e-55i
2.73011897e+01	4.52981595e-54+3.47408669e-55i
2.73638071e+01	2.44732662e-54-3.16542428e-54i
2.74264245e+01	1.71457151e-54+1.28327108e-54i
2.74890420e+01	-9.03280707e-56+7.68888354e-56i
2.75516594e+01	1.69076274e-54-1.18525265e-54i
2.76142768e+01	1.38823585e-54+3.04067651e-55i
2.76768942e+01	-8.21562754e-56+1.66353902e-55i
2.77395116e+01	-2.38639554e-55-3.07983152e-55i
2.78021290e+01	7.03950519e-56+1.08023666e-55i
2.78647464e+01	-2.72103657e-55+1.99335871e-55i
2.79273638e+01	1.59228148e-55-1.34987858e-55i
2.79899812e+01	-7.00513647e-56-1.36263161e-60i
2.80525986e+01	-1.79428014e-57+5.68345488e-56i
2.81152160e+01	1.93125835e-56-4.78473672e-56i
2.81778334e+01	-8.72278161e-57+9.91734012e-57i
2.82404508e+01	-4.13060571e-56-1.31028111e-56i
2.83030683e+01	-8.00125638e-57+7.87779273e-57i
2.83656857e+01	-7.02402350e-57+1.05600089e-57i
2.84283031e+01	5.48053653e-57+2.75127422e-57i
2.84909205e+01	-3.39662376e-58+7.48697992e-57i
2.85535379e+01	1.06843314e-57-1.39885987e-57i
2.86161553e+01	1.99794344e-57-3.66392604e-57i
2.86787727e+01	3.71869886e-57-5.19964451e-57i
2.87413901e+01	7.63272635e-58+1.39127750e-57i
2.88040075e+01	-4.16940779e-57+1.00868210e-57i
2.88666249e+01	-5.60736165e-58-1.87917968e-57i
2.89292423e+01	1.00947050e-57+3.72511956e-58i
2.89918597e+01	-1.60080278e-60+1.89533016e-57i
2.90544771e+01	-2.94657181e-58-5.94260392e-58i
2.91170946e+01	-1.57645275e-58+5.68234462e-59i
2.91797120e+01	6.12405775e-59+1.30062007e-58i
2.92423294e+01	-4.33761420e-58+1.20717992e-58i
2.93049468e+01	-9.12888898e-59-2.59797383e-58i
2.93675642e+01	9.15652239e-59+1.39080878e-58i
2.94301816e+01	1.37660597e-59+6.43438155e-59i
2.94927990e+01	-6.35282818e-59-1.24019130e-58i
2.95554164e+01	1.65354279e-59-3.77887288e-59i
2.96180338e+01	-2.62451377e-59+1.36646265e-59i
2.96806512e+01	-3.19530887e-59-3.40173723e-59i
2.97432686e+01	2.05621087e-59-2.71678099e-59i
2.98058860e+01	1.04338250e-59+1.81754585e-59i
2.98685034e+01	-3.45682460e-60-6.87751729e-60i
2.99311209e+01	-7.06828851e-60-4.54888180e-60i
2.99937383e+01	-1.78845499e-61-1.69598849e-60i
3.00563557e+01	9.45388132e-63+4.34780863e-60i
3.01189731e+01	1.03085505e-60-7.75823606e-61i
3.01815905e+01	1.50555032e-60-4.30812965e-61i
3.02442079e+01	5.65668096e-61-7.73447009e-61i
3.03068253e+01	-9.56070558e-62-3.54141617e-61i
3.03694427e+01	5.06815251e-62-3.44338263e-61i
3.04320601e+01	2.35107029e-61-2.72844145e-61i
3.04946775e+01	-1.89676838e-62-7.74960804e-62i
3.05572949e+01	-3.90364526e-61+3.34559050e-61i
3.06199123e+01	-1.85725521e-62+4.22273578e-62i
3.06825297e+01	-1.08201402e-61+1.40656739e-61i
3.07451472e+01	4.66238035e-62+6.29421983e-62i
3.08077646e+01	5.94341503e-62-2.16707346e-62i
3.08703820e+01	1.61304890e-62+5.66854080e-63i
3.09329994e+01	-5.04411560e-62-9.22444343e-63i
3.09956168e+01	-2.18525255e-62-4.60700145e-62i
3.10582342e+01	2.43953916e-62+8.07277183e-63i
3.11208516e+01	-3.80243981e-63+1.83399950e-62i
3.11834690e+01	-1.55225148e-62-8.29211169e-63i
3.12460864e+01	7.27585698e-63-9.62016513e-63i
3.13087038e+01	1.39441025e-63+1.00480161e-62i
3.13713212e+01	-2.99632590e-63-4.70372828e-65i
3.14339386e+01	-7.91188213e-64-3.44192284e-63i
3.14965560e+01	3.45488886e-63+1.38288819e-63i
3.15591735e+01	-9.53166505e-64+8.72674956e-64i
3.16217909e+01	-4.47352690e-64+2.62986756e-64i
3.16844083e+01	6.28152795e-64-7.11102223e-64i
3.17470257e+01	3.42200369e-64+8.73175828e-64i
3.18096431e+01	-2.61610740e-64-7.76699400e-65i
3.18722605e+01	-3.10067809e-64-2.05514839e-64i
3.19348779e+01	1.70869242e-64-2.72104194e-64i
3.19974953e+01	3.08194841e-64+1.37609405e-64i
3.20601127e+01	-1.20247065e-65-6.14299565e-66i
3.21227301e+01	3.92811168e-65-9.78953628e-65i
3.21853475e+01	1.96248364e-65-1.57578830e-65i
3.22479649e+01	3.62905949e-65+5.18435896e-66i
3.23105823e+01	8.83292896e-66+5.83794791e-65i
3.23731997e+01	3.59611490e-65+1.56453435e-66i
3.24358172e+01	-5.27957962e-66-8.21421444e-66i
3.24984346e+01	2.42853610e-65-7.10687222e-66i
3.25610520e+01	1.57392143e-66+1.26536549e-65i
3.26236694e+01	4.84862043e-66+1.88386558e-66i
3.26862868e+01	-2.67544006e-66-9.43887262e-66i
3.27489042e+01	1.26593969e-66+6.13938573e-67i
3.28115216e+01	-7.41562849e-67+2.83356511e-66i
3.28741390e+01	-1.74603341e-66-3.22985505e-66i
3.29367564e+01	1.71673340e-67-3.84137447e-67i
3.29993738e+01	1.31779678e-66+2.07594874e-66i
3.30619912e+01	-6.80151587e-67-2.98261435e-67i
3.31246086e+01	-3.26277512e-67-8.98448641e-67i
3.31872260e+01	6.73419317e-67+1.58296026e-67i
3.32498435e+01	-8.94113118e-68-4.62137419e-67i
3.33124609e+01	-9.43421743e-68+2.80490262e-67i
3.33750783e+01	-7.62483975e-69+1.28226821e-67i
3.34376957e+01	2.47623061e-68-8.57834284e-68i
3.35003131e+01	-4.27571276e-68-8.51534857e-68i
3.35629305e+01	3.56458771e-68+3.59811770e-68i
3.36255479e+01	-2.77778617e-68+3.86938295e-68i
3.36881653e+01	3.17406733e-68-4.85403623e-68i
3.37507827e+01	1.90998104e-68-8.66598791e-69i
3.38134001e+01	-5.89757970e-69+1.58884496e-68i
3.38760175e+01	-1.51068925e-68-1.17539826e-68i
3.39386349e+01	1.66276160e-68+1.27844977e-69i
3.40012523e+01	3.03040494e-69+5.39402063e-69i
3.40638698e+01	3.58339794e-69+1.33054065e-68i
3.41264872e+01	2.60796019e-69-3.38457271e-69i
3.41891046e+01	-1.94144924e-69+4.76954555e-70i
3.42517220e+01	5.51632329e-70-1.19037973e-69i
3.43143394e+01	7.65178999e-70+6.77628634e-70i
3.43769568e+01	1.78809377e-69-6.68969654e-71i
3.44395742e+01	-1.10709149e-69-9.19377530e-70i
3.45021916e+01	-3.59106361e-70+2.03937018e-70i
3.45648090e+01	-2.24676392e-70-1.75923611e-72i
3.46274264e+01	-2.53528864e-70-1.95645999e-70i
3.46900438e+01	6.81014872e-71-1.75090044e-70i
3.47526612e+01	1.35537636e-70+8.81018468e-71i
3.48152786e+01	-1.20967408e-70+3.31549847e-71i
3.48778961e+01	8.58794668e-71-1.99833925e-70i
3.49405135e+01	2.05270664e-71-7.59355945e-72i
3.50031309e+01	-4.28761714e-71+3.63657104e-71i
3.50657483e+01	-1.15029784e-71+9.01707931e-72i
3.51283657e+01	1.21548035e-71+1.50448076e-71i
3.51909831e+01	-7.27470769e-72+2.13242201e-71i
3.52536005e+01	-1.36136633e-71+1.10775659e-71i
3.53162179e+01	7.96431258e-72-1.77849352e-71i
3.53788353e+01	3.31169946e-72+1.88601304e-72i
3.54414527e+01	-4.41983507e-72+1.06072443e-72i
3.55040701e+01	-4.04246708e-72-5.35580264e-73i
3.55666875e+01	3.41810044e-72+9.65183460e-73i
3.56293049e+01	3.29698703e-73+2.36348127e-73i
3.56919224e+01	1.08863849e-72+1.03391097e-73i
3.57545398e+01	-9.13012554e-73+1.37957361e-72i
3.58171572e+01	1.18825766e-72+2.97584303e-73i
3.58797746e+01	2.05106573e-74+2.28686868e-73i
3.59423920e+01	-4.26509223e-73+5.03842394e-73i
3.60050094e+01	-1.22974167e-73-2.86374438e-73i
3.60676268e+01	1.46521296e-73+8.76508157e-74i
3.61302442e+01	-1.97229328e-73+8.74185509e-74i
3.61928616e+01	1.19342255e-73-2.13418033e-74i
3.62554790e+01	-3.48252376e-74+8.23907566e-74i
3.63180964e+01	-5.95664113e-74+3.33423109e-75i
3.63807138e+01	7.68893084e-75-8.99881943e-74i
3.64433312e+01	4.59335774e-74-3.46261708e-75i
3.65059487e+01	4.74556406e-75+1.78667494e-74i
3.65685661e+01	-8.27943961e-75+2.29683988e-75i
3.66311835e+01	-6.58316114e-75+2.21984100e-75i
3.66938009e+01	-9.11602857e-75-2.70999478e-75i
3.67564183e+01	-1.07565520e-74+6.79479586e-75i
3.68190357e+01	-7.05784080e-75-4.07826835e-75i
3.68816531e+01	7.92367740e-77-5.48255160e-75i
3.69442705e+01	7.89937946e-76+2.60258935e-75i
3.70068879e+01	-1.25402226e-75+2.08184474e-77i
3.70695053e+01	-1.56072964e-75-1.95839180e-75i
3.71321227e+01	-1.59700195e-76+6.83795517e-76i
3.71947401e+01	-5.79811922e-76-5.80958455e-76i
3.72573575e+01	2.86031491e-76+3.60658553e-76i
3.73199750e+01	-1.20059401e-75+1.50146219e-76i
3.73825924e+01	-1.91658942e-76-5.84760180e-76i
3.74452098e+01	3.07562309e-76+1.35274632e-76i
3.75078272e+01	-1.87462285e-76-1.15117938e-77i
3.75704446e+01	6.62276972e-77-3.12158315e-76i
3.76330620e+01	5.17134447e-77-8.34238102e-77i
3.76956794e+01	2.17060700e-77+1.18143418e-76i
3.77582968e+01	1.30637555e-77-3.19140403e-77i
3.78209142e+01	6.34484827e-78-5.24773703e-78i
3.78835316e+01	-7.08387696e-78-1.37030341e-77i
3.79461490e+01	3.16887481e-78+1.81993808e-78i
3.80087664e+01	-6.98571028e-78+4.20287811e-78i
3.80713838e+01	-3.97397816e-78+5.00307723e-78i
3.81340013e+01	-8.55759171e-78+7.57737539e-78i
3.81966187e+01	-2.05701710e-78-5.49316299e-78i
3.82592361e+01	6.13239414e-80+1.73304118e-78i
3.83218535e+01	-2.98294841e-80+4.87537944e-80i
3.83844709e+01	2.26217022e-79-5.69002306e-78i
3.84470883e+01	3.74020670e-78+4.40714418e-78i
3.85097057e+01	-2.15112015e-78+1.29981694e-78i
3.85723231e+01	-1.51052638e-79-1.94060564e-78i
3.86349405e+01	1.89138364e-78+3.82255709e-80i
3.86975579e+01	-4.16529963e-79+5.20186689e-79i
3.87601753e+01	-1.57478140e-79-4.24975536e-79i
3.88227927e+01	1.23642709e-79+4.11047313e-80i
3.88854101e+01	-1.43519900e-80+4.03656596e-79i
3.89480276e+01	-9.34389555e-80-1.32382677e-79i
3.90106450e+01	5.72755635e-80-1.15425354e-79i
3.90732624e+01	3.97321243e-80-4.28314060e-80i
3.91358798e+01	1.16377410e-81+2.64768905e-80i
3.91984972e+01	-1.82526454e-80+4.05649461e-81i
3.92611146e+01	1.71651466e-81-1.85021501e-80i
3.93237320e+01	2.54113850e-80+4.12661231e-81i
3.93863494e+01	-9.42333805e-81+3.16474738e-81i
3.94489668e+01	-1.13037316e-80-9.82048656e-81i
3.95115842e+01	8.72107901e-81-5.14143198e-81i
3.95742016e+01	3.18053042e-81+4.16632573e-81i
3.96368190e+01	-1.36350367e-81-2.61667100e-81i
3.96994364e+01	2.89028626e-81-3.91752024e-81i
3.97620539e+01	2.43189226e-81-7.40075568e-82i
3.98246713e+01	-1.30648857e-81-1.49852976e-82i
3.98872887e+01	8.94233547e-82-1.51783512e-81i
3.99499061e+01	1.09206240e-81+1.91663870e-82i
4.00125235e+01	3.54210761e-82+8.30307658e-82i
4.00751409e+01	-2.74278364e-82-1.88769569e-82i
4.01377583e+01	3.05924107e-82+5.19181084e-83i
4.02003757e+01	3.23580300e-83+1.10309708e-83i
4.02629931e+01	1.01674224e-82+2.22253536e-82i
4.03256105e+01	-1.57713791e-82+1.19582863e-82i
4.03882279e+01	-3.79219372e-83-8.92878672e-83i
4.04508453e+01	2.62348828e-83-1.13240646e-82i
4.05134627e+01	-1.58059899e-84-1.42834405e-83i
4.05760802e+01	-1.16130244e-83-1.87299852e-83i
4.06386976e+01	-7.26961383e-84+1.07373933e-84i
4.07013150e+01	-1.30286535e-83-1.87789283e-83i
4.07639324e+01	1.34311343e-83-1.59376645e-83i
4.08265498e+01	-1.04060445e-83+8.95231289e-85i
4.08891672e+01	-3.47957149e-84-2.58873921e-85i
4.09517846e+01	-9.62583004e-84-7.33301414e-84i
4.10144020e+01	-1.07493117e-84+3.17192644e-84i
4.10770194e+01	-1.79442521e-84+6.45557292e-84i
4.11396368e+01	-4.08633256e-85-2.29758386e-84i
4.12022542e+01	3.16218675e-84-4.09771930e-85i
4.12648716e+01	-4.86620809e-85+1.01904107e-84i
4.13274890e+01	-9.11785203e-86+1.18154193e-85i
4.13901064e+01	-3.21393902e-85+2.86627995e-85i
4.14527239e+01	2.00643728e-85+1.50131747e-85i
4.15153413e+01	1.84940146e-85+1.40982178e-85i
4.15779587e+01	-1.43798819e-85+1.33036581e-86i
4.16405761e+01	-1.01613241e-85-1.25731457e-85i
4.17031935e+01	-8.99756528e-86-6.68238551e-86i
4.17658109e+01	-3.08802593e-86+6.02774293e-86i
4.18284283e+01	4.78284530e-86+1.43063158e-85i
4.18910457e+01	-6.66310353e-86+9.38654748e-86i
4.19536631e+01	-4.42718458e-86-3.36209447e-86i
4.20162805e+01	3.27669685e-87-6.99001252e-87i
4.20788979e+01	-4.45361668e-86+2.22610411e-86i
4.21415153e+01	-4.12757279e-87-2.65706201e-86i
4.22041327e+01	1.60948121e-86-2.35331418e-88i
4.22667502e+01	5.12826122e-87-1.72650301e-88i
4.23293676e+01	-9.70796703e-89-5.98247774e-87i
4.23919850e+01	4.80363628e-87-1.05468350e-87i
4.24546024e+01	1.60934134e-87-8.53554736e-88i
4.25172198e+01	2.21046149e-87+2.60669466e-87i
4.25798372e+01	-2.21482434e-88+1.09109439e-87i
4.26424546e+01	5.73851148e-89+5.49208633e-88i
4.27050720e+01	1.63464000e-88-5.17500504e-88i
4.27676894e+01	-9.01198637e-88+4.29814324e-88i
4.28303068e+01	-1.45676589e-88-4.57372042e-88i
4.28929242e+01	5.07742529e-88+3.03011157e-88i
4.29555416e+01	-3.31307506e-88+4.74988035e-88i
4.30181590e+01	-3.33862432e-89-2.76617408e-88i
4.30807765e+01	1.50976326e-90-8.71675867e-89i
4.31433939e+01	4.86894334e-90+4.91455250e-89i
4.32060113e+01	7.29598058e-89+3.99771085e-89i
4.32686287e+01	-4.83259722e-89+5.39923235e-89i
4.33312461e+01	-1.50481539e-89-4.46790861e-89i
4.33938635e+01	2.69166173e-89+1.91638459e-89i
4.34564809e+01	-1.04499340e-89-1.17883286e-89i
4.35190983e+01	-1.11631610e-89-1.93512288e-89i
4.35817157e+01	3.58689816e-90+4.53410073e-90i
4.36443331e+01	-1.03937715e-90+1.78392995e-89i
4.37069505e+01	-1.34929918e-89+5.20117211e-90i
4.37695679e+01	-2.99887344e-90-3.61456433e-90i
4.38321853e+01	2.93967979e-90+1.74312465e-90i
4.38948028e+01	8.58925851e-91-8.52837400e-92i
4.39574202e+01	8.14080630e-92-1.09108715e-90i
4.40200376e+01	3.66544949e-91-1.03722287e-90i
4.40826550e+01	1.20766434e-91+3.67659795e-91i
4.41452724e+01	-6.36967518e-91+1.62916850e-91i
4.42078898e+01	-3.41202034e-91-4.87379239e-91i
4.42705072e+01	3.23992692e-91+4.51735625e-91i
4.43331246e+01	-7.68862916e-92+2.64950315e-91i
4.43957420e+01	5.94928611e-92+1.24893434e-91i
4.44583594e+01	1.06176475e-91-1.39848789e-91i
4.45209768e+01	1.89165659e-92+3.86235590e-92i
4.45835942e+01	-1.46859535e-91-3.55088838e-92i
4.46462116e+01	1.69709437e-93-4.45097984e-92i
4.47088291e+01	5.83048393e-93-1.26122982e-92i
4.47714465e+01	-2.90295802e-92+1.36597168e-92i
4.48340639e+01	-1.78361657e-92-2.14833634e-92i
4.48966813e+01	2.88595837e-93-1.32842490e-92i
4.49592987e+01	2.20458521e-93+1.20171283e-92i
4.50219161e+01	-8.41592875e-94+8.14689965e-93i
4.50845335e+01	1.38699909e-93-1.38347512e-92i
4.51471509e+01	3.93726327e-93+6.55171981e-93i
4.52097683e+01	-4.26490782e-94-1.95602426e-93i
4.52723857e+01	6.05162342e-94-3.83779533e-94i
4.53350031e+01	1.39231281e-93-1.79010787e-93i
4.53976205e+01	7.28288802e-95+7.81691607e-94i
4.54602379e+01	-4.50997141e-95+8.86062455e-94i
4.55228554e+01	-9.86322467e-95+3.69642597e-94i
4.55854728e+01	-2.55001079e-94+3.45964280e-94i
4.56480902e+01	2.26852008e-94-2.68582729e-94i
4.57107076e+01	1.35428045e-94+2.11607638e-94i
4.57733250e+01	-1.30472649e-94+1.89963377e-94i
4.58359424e+01	-1.08878751e-94+5.21129319e-95i
4.58985598e+01	-1.51742436e-95-5.64494469e-95i
4.59611772e+01	8.36342794e-96+5.46152237e-97i
4.60237946e+01	-4.14906534e-95+3.50715142e-95i
4.60864120e+01	-2.29014232e-96-9.16059222e-95i
4.61490294e+01	1.75500260e-95+8.12812852e-96i
4.62116468e+01	-2.15366054e-95+3.37057807e-95i
4.62742642e+01	9.38796460e-96+9.78674869e-96i
4.63368817e+01	2.50139169e-96-1.02614409e-95i
4.63994991e+01	6.61538538e-97-4.91997366e-96i
4.64621165e+01	-6.68836707e-97+8.23516092e-96i
4.65247339e+01	-2.03932017e-96+1.34403005e-96i
4.65873513e+01	1.22735072e-96-1.00387079e-96i
4.66499687e+01	2.76155180e-96+2.65994615e-97i
4.67125861e+01	-3.55494464e-97+2.13450001e-96i
4.67752035e+01	2.83409675e-97-4.76001750e-97i
4.68378209e+01	9.54984500e-97-1.42824068e-96i
4.69004383e+01	2.17862320e-97+3.96723201e-97i
4.69630557e+01	-1.05798367e-96-3.14684501e-97i
4.70256731e+01	1.89745304e-97-5.14974429e-97i
4.70882905e+01	2.74392314e-97+2.47340841e-97i
4.71509080e+01	-2.89110872e-97+1.11593759e-97i
4.72135254e+01	-5.03283695e-98-1.46495753e-97i
4.72761428e+01	-5.85377432e-98+1.67221984e-97i
4.73387602e+01	4.88191587e-98-6.68426191e-98i
4.74013776e+01	2.18767591e-99+1.87603606e-98i
4.74639950e+01	-6.51544784e-99-1.23428190e-99i
4.75266124e+01	1.64340179e-99+4.29475117e-99i
4.75892298e+01	1.29463564e-98+5.98733211e-101i
4.76518472e+01	-1.97319713e-98-8.46681434e-99i
4.77144646e+01	-7.63977177e-99+8.01395756e-99i
4.77770820e+01	-2.99586984e-99-1.20633049e-98i
4.78396994e+01	1.13121485e-98+4.10697525e-99i
4.79023168e+01	-4.18262536e-99-1.33540407e-99i
4.79649343e+01	-2.76044480e-99-4.67797857e-99i
4.80275517e+01	1.32981703e-99+3.36943921e-100i
4.80901691e+01	4.30859894e-100+1.29889667e-99i
4.81527865e+01	1.13733239e-99+3.49098947e-100i
4.82154039e+01	7.51473086e-100-6.48166409e-100i
4.82780213e+01	1.74232951e-100+1.37699228e-100i
4.83406387e+01	-2.33706651e-100+1.55557395e-100i
4.84032561e+01	-3.48577795e-100-5.29959021e-100i
4.84658735e+01	6.62235585e-101+7.06506410e-101i
4.85284909e+01	-5.58765786e-101+1.49316840e-100i
4.85911083e+01	2.57688406e-101-1.02771451e-100i
4.86537257e+01	8.10745621e-101-1.43863846e-101i
4.87163431e+01	-1.79649070e-101+1.51134328e-101i
4.87789606e+01	-6.16805772e-101-4.87281904e-102i
4.88415780e+01	-1.79044410e-101-1.38019135e-101i
4.89041954e+01	2.99551035e-101+1.30139049e-102i
4.89668128e+01	-3.77853375e-101+2.40790626e-101i
4.90294302e+01	4.94776623e-102-2.83963766e-101i
4.90920476e+01	1.34073798e-101+1.73958382e-101i
4.91546650e+01	-1.63826109e-101+5.00761214e-102i
4.92172824e+01	5.59458967e-102-1.01204061e-101i
4.92798998e+01	4.67739885e-102+8.09135402e-102i
4.93425172e+01	-4.69129642e-102+3.27707438e-102i
4.94051346e+01	-3.90330361e-103-1.15110920e-102i
4.94677520e+01	-2.97837735e-103-1.57459725e-103i
4.95303694e+01	1.45548472e-102-6.52668457e-103i
4.95929869e+01	-6.67664970e-103-9.38555085e-103i
4.96556043e+01	-3.70608336e-103+3.49524671e-103i
4.97182217e+01	7.85157747e-103+3.49897272e-104i
4.97808391e+01	7.87537160e-104+5.34310837e-103i
4.98434565e+01	-2.48385676e-103-2.05610215e-104i
4.99060739e+01	-2.77830177e-103-2.59442795e-103i
4.99686913e+01	2.26172840e-104-6.63197452e-104i
