# Supplementary material for: Observation of angular momentum transfer among crystal lattice modes
Source: Nat Phys. 2026 May 12;22(7):1100–6. doi: 10.1038/s41567-026-03274-8 (PMC13423836; doi:10.1038/s41567-026-03274-8)
Supplement: Supplementary file 14 — Source data for Extended Data Fig. 5a–m. [file 41567_2026_3274_MOESM14_ESM.zip › extended_fig5j_Eg_phonon_spectrum_LHE-THz_probe45.txt]

Fourier-filtered Eg phonon contribution in Bi2Se3 after left-handed elliptical THz excitation at probe pulse 45 degrees
Frequency (THz)	Spectrum (a.u.)
-4.99686913e+01	-1.18553078e-103-9.30519225e-104i
-4.99060739e+01	3.77497137e-103-3.30970220e-103i
-4.98434565e+01	1.79994623e-103+5.12522779e-103i
-4.97808391e+01	-3.74664409e-103-5.03779038e-103i
-4.97182217e+01	-9.25913822e-104-3.68233421e-103i
-4.96556043e+01	-1.21478902e-102-8.70353492e-103i
-4.95929869e+01	2.39340867e-103+1.50143893e-103i
-4.95303694e+01	-2.98533157e-103+5.73595223e-103i
-4.94677520e+01	-2.92868268e-103-3.30698075e-102i
-4.94051346e+01	1.58659259e-102+1.98828713e-102i
-4.93425172e+01	-3.06948884e-102-2.77265262e-102i
-4.92798998e+01	9.07903916e-102-1.48480464e-102i
-4.92172824e+01	-5.41636482e-102+1.13980817e-101i
-4.91546650e+01	-1.16609236e-101-6.34382657e-102i
-4.90920476e+01	1.64891414e-101-2.06305375e-101i
-4.90294302e+01	-4.35259473e-101+4.14934667e-101i
-4.89668128e+01	-3.52712673e-101+1.07600650e-101i
-4.89041954e+01	5.68951876e-101-7.33174394e-101i
-4.88415780e+01	6.21574518e-101+6.75854780e-101i
-4.87789606e+01	-3.64213417e-101+2.23635759e-100i
-4.87163431e+01	-1.39400832e-100-1.02704947e-100i
-4.86537257e+01	4.17956156e-100-1.30875422e-100i
-4.85911083e+01	5.31711772e-101+2.37655516e-100i
-4.85284909e+01	-4.19837262e-100+2.37026080e-101i
-4.84658735e+01	2.29334659e-100-4.22872818e-100i
-4.84032561e+01	1.86570102e-100-9.89889850e-101i
-4.83406387e+01	-1.05420733e-100+5.30803636e-100i
-4.82780213e+01	3.84444676e-100-8.50618224e-100i
-4.82154039e+01	-2.74598071e-100-1.83174954e-100i
-4.81527865e+01	2.17415382e-100+9.28853171e-100i
-4.80901691e+01	-1.90747914e-99+6.44859586e-101i
-4.80275517e+01	3.74147045e-99-2.25213757e-99i
-4.79649343e+01	-1.12630564e-99+1.79406689e-99i
-4.79023168e+01	-6.12949179e-99-5.79992468e-99i
-4.78396994e+01	1.58160626e-98+3.35544994e-99i
-4.77770820e+01	1.88727608e-99+8.19193337e-99i
-4.77144646e+01	-1.17798847e-98+8.46925157e-99i
-4.76518472e+01	1.50900872e-98-1.25195309e-98i
-4.75892298e+01	-9.97749146e-99+1.67237386e-98i
-4.75266124e+01	2.57858846e-98+8.39005932e-99i
-4.74639950e+01	-3.44284809e-98-2.09737257e-98i
-4.74013776e+01	-6.05986912e-98-4.07449974e-98i
-4.73387602e+01	-6.60790449e-98+6.09825355e-98i
-4.72761428e+01	-5.32041221e-98-1.34613487e-97i
-4.72135254e+01	5.11223453e-98-7.63622673e-98i
-4.71509080e+01	-8.02097468e-98+4.44636440e-97i
-4.70882905e+01	-2.73376147e-97-6.63710003e-97i
-4.70256731e+01	8.30174803e-97-9.17441957e-101i
-4.69630557e+01	-7.12191348e-97+6.03952323e-97i
-4.69004383e+01	2.09369521e-97-1.33898039e-96i
-4.68378209e+01	1.58746915e-96-8.52258963e-97i
-4.67752035e+01	6.21669884e-98+1.34757884e-96i
-4.67125861e+01	-3.02987516e-96-5.76207895e-97i
-4.66499687e+01	1.52192045e-96-5.77076230e-97i
-4.65873513e+01	-4.33994717e-96-1.58664614e-97i
-4.65247339e+01	6.75152315e-96-5.07979203e-96i
-4.64621165e+01	5.94345334e-96+1.00798256e-95i
-4.63994991e+01	-1.44712259e-95-9.42801829e-96i
-4.63368817e+01	7.33084227e-96+1.97190379e-96i
-4.62742642e+01	2.21820691e-96+2.04285415e-95i
-4.62116468e+01	-4.62997603e-95-1.02440542e-95i
-4.61490294e+01	1.79615244e-95-7.17809736e-95i
-4.60864120e+01	3.50485133e-95+6.70603987e-95i
-4.60237946e+01	-8.29251112e-95-1.73285644e-95i
-4.59611772e+01	1.86913625e-95-1.00491886e-94i
-4.58985598e+01	-3.90161146e-95+1.07909006e-94i
-4.58359424e+01	-1.67990723e-94+5.16270454e-95i
-4.57733250e+01	-4.91891210e-95+1.18093227e-94i
-4.57107076e+01	3.53784352e-94-3.41860658e-94i
-4.56480902e+01	-6.22910885e-94-9.08827379e-95i
-4.55854728e+01	-5.73918833e-94-4.47094851e-94i
-4.55228554e+01	2.12450903e-95+1.26787564e-93i
-4.54602379e+01	-1.06348191e-93-7.99050161e-94i
-4.53976205e+01	1.64619802e-93-5.16011163e-94i
-4.53350031e+01	-2.61579856e-93+6.02184876e-94i
-4.52723857e+01	-1.89642382e-93-1.67763762e-93i
-4.52097683e+01	2.30526192e-93+9.85822102e-94i
-4.51471509e+01	-3.86699560e-93+2.77603284e-93i
-4.50845335e+01	-2.94542841e-93-2.23072035e-93i
-4.50219161e+01	9.69338342e-93-1.82688661e-93i
-4.49592987e+01	6.78261568e-94-1.12234524e-93i
-4.48966813e+01	-1.56524063e-92-2.94657187e-92i
-4.48340639e+01	-2.98831466e-92-3.40650042e-92i
-4.47714465e+01	-8.45495622e-93+1.15346537e-92i
-4.47088291e+01	-7.01198528e-92+4.61530519e-92i
-4.46462116e+01	-1.13226037e-91-6.63458580e-92i
-4.45835942e+01	1.27266490e-91-8.26642787e-92i
-4.45209768e+01	7.10758353e-92+1.66362142e-91i
-4.44583594e+01	-1.03412428e-91-4.38121016e-92i
-4.43957420e+01	2.06137406e-91-1.05593239e-91i
-4.43331246e+01	-6.57350797e-93-7.37080308e-92i
-4.42705072e+01	5.02979191e-91+1.06618361e-91i
-4.42078898e+01	-1.11122601e-90+8.62966223e-91i
-4.41452724e+01	-5.52921052e-91-1.14114193e-90i
-4.40826550e+01	2.56618388e-91+1.61613714e-92i
-4.40200376e+01	5.82298562e-91+4.21264060e-91i
-4.39574202e+01	-3.48852680e-90-7.61031231e-92i
-4.38948028e+01	1.88834066e-90-7.35709759e-90i
-4.38321853e+01	3.70951591e-90-2.58063817e-90i
-4.37695679e+01	5.79999929e-91+3.60492512e-91i
-4.37069505e+01	-6.00751272e-90-3.51184094e-90i
-4.36443331e+01	2.83014543e-90-7.96958309e-90i
-4.35817157e+01	1.19896023e-89-6.12793427e-90i
-4.35190983e+01	5.09724076e-91+2.11466274e-89i
-4.34564809e+01	-1.64357315e-89+3.66669674e-89i
-4.33938635e+01	-9.78153156e-90-2.88728135e-89i
-4.33312461e+01	-3.98710349e-90+5.06135731e-89i
-4.32686287e+01	1.06046043e-89-6.24663790e-89i
-4.32060113e+01	-5.55122661e-90+2.41512845e-89i
-4.31433939e+01	-1.03760715e-88-2.22246538e-89i
-4.30807765e+01	-1.15181901e-88-4.04226264e-88i
-4.30181590e+01	6.10406225e-88+9.73238948e-89i
-4.29555416e+01	-1.84975749e-88+5.47143294e-88i
-4.28929242e+01	-7.21410992e-88-3.94612183e-88i
-4.28303068e+01	1.54661100e-87-5.36054486e-88i
-4.27676894e+01	-6.33885295e-89+1.26410651e-87i
-4.27050720e+01	-2.87875375e-87-2.31522569e-88i
-4.26424546e+01	1.10542637e-87-3.88289440e-87i
-4.25798372e+01	2.87124094e-87-5.18205353e-89i
-4.25172198e+01	-2.75002657e-87+7.06003134e-87i
-4.24546024e+01	-2.68984637e-87-4.29473770e-87i
-4.23919850e+01	4.26380581e-87-2.98020364e-87i
-4.23293676e+01	1.12243036e-86+1.23796556e-86i
-4.22667502e+01	-1.73260060e-86+1.25302753e-86i
-4.22041327e+01	-1.29700405e-88-1.84813342e-86i
-4.21415153e+01	1.80956984e-86+4.47639194e-87i
-4.20788979e+01	-1.60126063e-86+3.88257962e-87i
-4.20162805e+01	-8.44594779e-86-3.29614344e-86i
-4.19536631e+01	9.04941858e-88-2.72417672e-86i
-4.18910457e+01	-2.11589767e-86+6.52004141e-86i
-4.18284283e+01	-1.17547112e-85-9.04191130e-86i
-4.17658109e+01	-2.25450705e-86-1.48942344e-85i
-4.17031935e+01	-1.60844341e-85+1.21031965e-85i
-4.16405761e+01	3.05960601e-85+6.14653307e-86i
-4.15779587e+01	-3.91212694e-85+1.77924827e-85i
-4.15153413e+01	-3.92616948e-85-4.32145077e-85i
-4.14527239e+01	4.44169075e-85+6.61465696e-85i
-4.13901064e+01	8.02150690e-85+7.65092452e-85i
-4.13274890e+01	-1.35282299e-84-7.06946972e-85i
-4.12648716e+01	-3.27316121e-85-3.79383320e-85i
-4.12022542e+01	1.67447419e-84+1.62565245e-84i
-4.11396368e+01	-2.29484051e-84+5.93542814e-85i
-4.10770194e+01	-2.28212476e-85-3.24531334e-84i
-4.10144020e+01	5.36671747e-84+1.80779444e-84i
-4.09517846e+01	3.39617139e-84+7.27284878e-84i
-4.08891672e+01	1.13307474e-84+2.10693144e-84i
-4.08265498e+01	-5.44425003e-84-4.46259555e-84i
-4.07639324e+01	2.27271543e-84-5.71278241e-84i
-4.07013150e+01	9.01591548e-84+2.93585221e-83i
-4.06386976e+01	-9.33242489e-83+8.91604048e-83i
-4.05760802e+01	2.36856154e-83-1.62570083e-82i
-4.05134627e+01	1.53548350e-82+4.43170241e-84i
-4.04508453e+01	-8.99616870e-84+2.04977470e-82i
-4.03882279e+01	-1.96598363e-82-2.07580395e-82i
-4.03256105e+01	1.64417896e-82-5.11761988e-82i
-4.02629931e+01	4.87734557e-82+2.56639995e-82i
-4.02003757e+01	-3.92008832e-82+5.39362272e-82i
-4.01377583e+01	-5.15608933e-82-4.53975468e-82i
-4.00751409e+01	8.53833279e-82-8.12529810e-82i
-4.00125235e+01	-1.16872462e-81+1.04239929e-81i
-3.99499061e+01	-1.61779564e-81+5.60769151e-82i
-3.98872887e+01	-2.15610314e-82-4.00062411e-82i
-3.98246713e+01	-6.56778474e-82-1.52738354e-81i
-3.97620539e+01	2.28492270e-81+2.38459510e-81i
-3.96994364e+01	-3.88726392e-81+1.16375699e-81i
-3.96368190e+01	2.04208129e-81-4.74961889e-82i
-3.95742016e+01	-2.50733567e-81+3.29540520e-81i
-3.95115842e+01	9.31309489e-81-1.95443527e-81i
-3.94489668e+01	6.59761319e-82+1.97382032e-80i
-3.93863494e+01	-1.15120583e-80-5.82606945e-81i
-3.93237320e+01	1.77842222e-80-3.61739841e-80i
-3.92611146e+01	3.05574056e-80+5.76348920e-80i
-3.91984972e+01	-4.54976271e-80+6.55981636e-81i
-3.91358798e+01	6.69953959e-80-3.76239969e-80i
-3.90732624e+01	1.18858009e-79+1.26089124e-79i
-3.90106450e+01	-1.04584549e-79+8.60012382e-81i
-3.89480276e+01	-7.52057077e-80-1.62056569e-79i
-3.88854101e+01	3.76891282e-79-1.52911636e-79i
-3.88227927e+01	1.67085510e-79+4.16092884e-79i
-3.87601753e+01	-5.71501225e-79-6.29049206e-79i
-3.86975579e+01	7.65247434e-79-4.03923578e-79i
-3.86349405e+01	2.75253597e-79+1.13639802e-78i
-3.85723231e+01	-5.23591759e-80+8.84806061e-80i
-3.85097057e+01	-2.90409506e-79-1.49261023e-78i
-3.84470883e+01	3.50621517e-78+1.70009327e-78i
-3.83844709e+01	-9.66694030e-79+3.42462542e-78i
-3.83218535e+01	-3.18440175e-78+1.21848771e-78i
-3.82592361e+01	3.98119953e-78+3.25138102e-79i
-3.81966187e+01	5.49533353e-78+1.71753189e-78i
-3.81340013e+01	-3.09078696e-78+1.21851322e-77i
-3.80713838e+01	-1.18336427e-77-7.88238788e-78i
-3.80087664e+01	2.67885368e-77-5.11022569e-78i
-3.79461490e+01	1.86992612e-77+2.16887269e-77i
-3.78835316e+01	-4.05654337e-77+3.26086136e-78i
-3.78209142e+01	-2.09616510e-78-5.94219566e-77i
-3.77582968e+01	1.79133506e-77+3.82266107e-77i
-3.76956794e+01	-8.12379505e-77-6.87171756e-77i
-3.76330620e+01	-1.85001784e-77+2.61650926e-77i
-3.75704446e+01	-7.53545854e-77+6.55827855e-77i
-3.75078272e+01	2.35287091e-76+6.83718169e-77i
-3.74452098e+01	9.41970925e-77+9.15992606e-77i
-3.73825924e+01	-3.01535943e-76-2.18015597e-76i
-3.73199750e+01	7.38131412e-78+6.77375962e-77i
-3.72573575e+01	-7.97581670e-76+4.59891462e-76i
-3.71947401e+01	6.50216118e-76+5.23834686e-76i
-3.71321227e+01	2.26232655e-76+6.78339823e-76i
-3.70695053e+01	-1.60645477e-75+4.24418604e-76i
-3.70068879e+01	5.61960124e-75-2.47324112e-75i
-3.69442705e+01	1.62261768e-75-4.72097519e-75i
-3.68816531e+01	4.15566716e-75+1.61240818e-75i
-3.68190357e+01	5.48635666e-75+5.61463249e-76i
-3.67564183e+01	-7.28782185e-75+5.48384737e-75i
-3.66938009e+01	7.10782912e-75-1.59253840e-75i
-3.66311835e+01	7.35084966e-76+2.73495889e-74i
-3.65685661e+01	1.26562794e-74+1.06709927e-74i
-3.65059487e+01	1.79508920e-74-2.49437834e-74i
-3.64433312e+01	1.79968306e-74-5.60404511e-74i
-3.63807138e+01	1.10837957e-74+5.70810927e-74i
-3.63180964e+01	-9.25631446e-75-4.81444465e-74i
-3.62554790e+01	1.51830314e-73-1.43613240e-73i
-3.61928616e+01	-7.70683891e-74-2.45118070e-74i
-3.61302442e+01	-4.35889616e-74+1.89137465e-73i
-3.60676268e+01	-2.46957907e-73+2.46812561e-73i
-3.60050094e+01	-2.28798023e-73-1.14765429e-73i
-3.59423920e+01	1.99126270e-75+5.53881295e-74i
-3.58797746e+01	-4.29746431e-73+3.79543664e-73i
-3.58171572e+01	5.40424280e-73+3.01548371e-73i
-3.57545398e+01	2.10460408e-72+2.55275064e-73i
-3.56919224e+01	-9.43019676e-73+7.68081018e-73i
-3.56293049e+01	1.02455607e-72-1.81671846e-72i
-3.55666875e+01	-1.49871374e-72+1.48235361e-72i
-3.55040701e+01	-2.08717366e-72-2.00944782e-72i
-3.54414527e+01	-6.10692729e-72+2.88783252e-72i
-3.53788353e+01	-1.23930226e-71-1.23457752e-72i
-3.53162179e+01	1.49232799e-71-8.82619490e-72i
-3.52536005e+01	-1.61665814e-72+6.39271692e-72i
-3.51909831e+01	-1.26959273e-71+5.59590081e-72i
-3.51283657e+01	-1.28954000e-71-3.17586227e-71i
-3.50657483e+01	6.58847544e-71+6.53462251e-71i
-3.50031309e+01	-6.65827665e-71+1.16319050e-70i
-3.49405135e+01	-1.17800393e-71-1.52986335e-70i
-3.48778961e+01	1.45913403e-70+1.16383942e-70i
-3.48152786e+01	-2.12030399e-70-2.39120326e-71i
-3.47526612e+01	6.61073670e-71-3.17646833e-70i
-3.46900438e+01	3.70656270e-70+3.75224400e-70i
-3.46274264e+01	1.91253996e-70+6.43874600e-70i
-3.45648090e+01	-9.66627860e-70-2.00088562e-70i
-3.45021916e+01	4.73035990e-70-1.69755202e-69i
-3.44395742e+01	2.49826624e-69+9.19864663e-70i
-3.43769568e+01	-2.88624929e-69+1.24765649e-69i
-3.43143394e+01	-4.47281911e-70-4.13152907e-69i
-3.42517220e+01	4.46570575e-69-1.93582437e-69i
-3.41891046e+01	6.72186815e-70+1.04664754e-68i
-3.41264872e+01	-5.02804801e-69-1.10326348e-69i
-3.40638698e+01	-5.50806190e-69-1.41950023e-68i
-3.40012523e+01	9.58708144e-69+1.85919450e-69i
-3.39386349e+01	9.72813144e-69+1.91288507e-68i
-3.38760175e+01	1.47903446e-68+4.46798677e-70i
-3.38134001e+01	-1.24831764e-68-2.20762775e-68i
-3.37507827e+01	4.47298925e-68-1.15865360e-68i
-3.36881653e+01	-7.70578653e-68-8.97914283e-70i
-3.36255479e+01	2.88075665e-70+1.03660246e-68i
-3.35629305e+01	4.36638910e-68+7.90979166e-68i
-3.35003131e+01	8.47632314e-68+3.42770200e-68i
-3.34376957e+01	-3.41234903e-68+9.11711553e-68i
-3.33750783e+01	4.63321959e-68+5.48708810e-68i
-3.33124609e+01	-1.75067296e-67-4.63619944e-67i
-3.32498435e+01	-1.31738511e-67+4.73213094e-67i
-3.31872260e+01	3.41081705e-67-5.05661176e-67i
-3.31246086e+01	4.27217006e-67-3.83089543e-67i
-3.30619912e+01	-5.87791495e-67+5.49985228e-67i
-3.29993738e+01	9.21677091e-68-1.70327527e-66i
-3.29367564e+01	1.12812818e-66-3.01762913e-67i
-3.28741390e+01	-2.11152740e-66+5.83367879e-67i
-3.28115216e+01	-3.05943215e-66-7.74479947e-68i
-3.27489042e+01	-1.88447349e-66-2.01389625e-66i
-3.26862868e+01	-7.70050834e-68+4.23152786e-67i
-3.26236694e+01	6.42442626e-66+5.64635045e-66i
-3.25610520e+01	-2.15677251e-65+4.02800848e-66i
-3.24984346e+01	1.32643114e-65-2.73340455e-65i
-3.24358172e+01	-3.47488484e-66+1.78849758e-65i
-3.23731997e+01	8.96554261e-66-1.63239176e-65i
-3.23105823e+01	-1.33252222e-65-3.36126965e-65i
-3.22479649e+01	-1.24893303e-65+3.34759640e-65i
-3.21853475e+01	-1.72258071e-68-4.79487156e-65i
-3.21227301e+01	8.18594108e-65+6.15728481e-65i
-3.20601127e+01	-4.97902576e-65-6.71409505e-65i
-3.19974953e+01	-3.73609479e-65-2.72772404e-64i
-3.19348779e+01	-7.71975172e-65+1.73370865e-64i
-3.18722605e+01	1.45618745e-64+5.70083501e-64i
-3.18096431e+01	-2.11462653e-64-3.63891538e-66i
-3.17470257e+01	7.04924404e-64-1.28650240e-63i
-3.16844083e+01	1.13832563e-63+5.20236128e-64i
-3.16217909e+01	-9.41345321e-64+3.41777257e-64i
-3.15591735e+01	2.37921256e-63-1.71197706e-63i
-3.14965560e+01	-3.73020882e-64-1.23893850e-63i
-3.14339386e+01	3.93450861e-64-1.47278734e-63i
-3.13713212e+01	-2.07367818e-63-6.08050296e-63i
-3.13087038e+01	1.52470730e-63-2.60418483e-63i
-3.12460864e+01	-8.26060837e-63+1.21102919e-63i
-3.11834690e+01	7.98048805e-63-7.10059491e-63i
-3.11208516e+01	-1.03087060e-62-8.09105243e-63i
-3.10582342e+01	2.20007050e-62-2.96585501e-62i
-3.09956168e+01	-1.04673918e-63-6.68360507e-64i
-3.09329994e+01	-2.67106537e-62-3.84123554e-62i
-3.08703820e+01	-5.98574079e-64-2.62414336e-62i
-3.08077646e+01	-3.11686936e-62+2.87988522e-62i
-3.07451472e+01	4.00037367e-62+7.19476405e-63i
-3.06825297e+01	4.22108729e-62-1.10769721e-61i
-3.06199123e+01	-9.48244103e-62-5.81057167e-62i
-3.05572949e+01	4.52164898e-61+1.09007614e-61i
-3.04946775e+01	1.44020307e-61+5.11148323e-61i
-3.04320601e+01	-4.30881049e-61+2.54296873e-61i
-3.03694427e+01	2.05790912e-61-6.78170567e-61i
-3.03068253e+01	3.84778164e-61+1.26543063e-60i
-3.02442079e+01	-4.25703886e-61+1.64059985e-60i
-3.01815905e+01	-1.03023294e-60-1.24293648e-61i
-3.01189731e+01	-2.10973441e-60+3.88464415e-60i
-3.00563557e+01	2.20196244e-60+1.64896094e-61i
-2.99937383e+01	2.02390289e-60+3.45030332e-61i
-2.99311209e+01	5.50623811e-60-6.16009671e-60i
-2.98685034e+01	7.29970500e-60+1.18116583e-60i
-2.98058860e+01	-1.78656100e-59+7.94576724e-60i
-2.97432686e+01	-1.50377587e-59-3.77704381e-59i
-2.96806512e+01	4.68248778e-60-1.16534719e-59i
-2.96180338e+01	1.78230202e-60+1.97337217e-59i
-2.95554164e+01	-1.27872293e-59-2.22204818e-59i
-2.94927990e+01	2.40102871e-59-3.48420632e-59i
-2.94301816e+01	9.37792009e-59-2.38132473e-60i
-2.93675642e+01	4.58054164e-59+2.12404022e-58i
-2.93049468e+01	-2.19801733e-58+5.98820388e-59i
-2.92423294e+01	-2.41218802e-58+3.97488291e-60i
-2.91797120e+01	3.47706186e-58+3.56366870e-58i
-2.91170946e+01	-2.06099701e-58+1.23260838e-58i
-2.90544771e+01	9.88475000e-59+4.69296872e-59i
-2.89918597e+01	1.09550997e-57+1.05148431e-59i
-2.89292423e+01	9.16720173e-58+1.44712027e-57i
-2.88666249e+01	-1.20007136e-57+1.52605769e-57i
-2.88040075e+01	-7.36624268e-58-1.87461992e-57i
-2.87413901e+01	3.37865501e-57+1.78429997e-57i
-2.86787727e+01	-1.20753386e-57-2.38301973e-58i
-2.86161553e+01	-5.21241168e-58-5.22279151e-57i
-2.85535379e+01	-1.84995261e-57-7.66000563e-57i
-2.84909205e+01	5.64520025e-57-6.86915140e-57i
-2.84283031e+01	-1.47025027e-56+1.79359948e-56i
-2.83656857e+01	-1.88377973e-56-3.98791671e-57i
-2.83030683e+01	1.32593835e-56-2.93839132e-56i
-2.82404508e+01	3.17460200e-56+2.88299350e-56i
-2.81778334e+01	1.21616523e-56+1.88620470e-56i
-2.81152160e+01	-4.65235132e-57-1.00682271e-55i
-2.80525986e+01	1.53273678e-55+1.08087052e-55i
-2.79899812e+01	-2.04900547e-55-2.01760650e-56i
-2.79273638e+01	-1.43678110e-55-6.69428436e-56i
-2.78647464e+01	-2.43978093e-56-1.87100820e-55i
-2.78021290e+01	-2.78483293e-55+3.27428219e-55i
-2.77395116e+01	1.34691005e-55-2.08645766e-55i
-2.76768942e+01	2.17264270e-55-2.69610787e-55i
-2.76142768e+01	-5.67241932e-56+5.53839347e-55i
-2.75516594e+01	4.75078944e-56+8.66845267e-55i
-2.74890420e+01	-1.24304980e-54-2.07462569e-54i
-2.74264245e+01	2.06042303e-54+5.44230628e-55i
-2.73638071e+01	1.97476186e-54+3.50201448e-54i
-2.73011897e+01	-1.70749554e-54+3.21991870e-55i
-2.72385723e+01	2.09295860e-55-3.98098956e-54i
-2.71759549e+01	3.35125875e-54-1.06918013e-53i
-2.71133375e+01	-7.67234284e-54+5.53341117e-54i
-2.70507201e+01	-1.40692484e-53-2.10591474e-53i
-2.69881027e+01	1.73202772e-53-1.18342874e-53i
-2.69254853e+01	-1.85717774e-53-2.40710028e-54i
-2.68628679e+01	-3.47889980e-53+3.36472151e-54i
-2.68002505e+01	3.90482877e-53-2.18796412e-53i
-2.67376331e+01	5.44490293e-53+5.10996942e-53i
-2.66750157e+01	-5.75501960e-53+9.29301176e-54i
-2.66123982e+01	-8.71389251e-53-1.96588323e-53i
-2.65497808e+01	8.87708101e-53+7.27067309e-53i
-2.64871634e+01	1.15753864e-53+2.37398909e-52i
-2.64245460e+01	-2.34913483e-52-3.14525599e-52i
-2.63619286e+01	5.92736013e-52-5.83145776e-53i
-2.62993112e+01	7.95971089e-52+6.70916590e-52i
-2.62366938e+01	-2.64269044e-52-2.64338085e-52i
-2.61740764e+01	-9.06799625e-53-1.75098360e-53i
-2.61114590e+01	1.62128474e-51-1.69642272e-52i
-2.60488416e+01	-2.31958420e-51+2.87301147e-52i
-2.59862242e+01	5.32004891e-53+1.11218614e-51i
-2.59236068e+01	-7.20282798e-51+3.43025075e-52i
-2.58609894e+01	-8.31165754e-54-3.31743044e-51i
-2.57983719e+01	-5.87850702e-51+4.47824416e-51i
-2.57357545e+01	2.62983872e-51+1.76771431e-51i
-2.56731371e+01	-9.43301282e-51-8.26373276e-52i
-2.56105197e+01	6.89126584e-51+3.52405182e-51i
-2.55479023e+01	-1.44637100e-50+9.78401536e-51i
-2.54852849e+01	3.79287463e-50-1.67790999e-51i
-2.54226675e+01	-3.03991593e-50+5.87453082e-50i
-2.53600501e+01	2.92031044e-51-4.45924134e-50i
-2.52974327e+01	-1.00827388e-50-1.30870211e-50i
-2.52348153e+01	-7.56717378e-50-8.57489664e-50i
-2.51721979e+01	5.50945462e-52+9.87028351e-51i
-2.51095805e+01	1.66518556e-49-2.66045355e-49i
-2.50469631e+01	-9.32172408e-50+1.67594218e-49i
-2.49843456e+01	-1.54075205e-50-3.23646672e-49i
-2.49217282e+01	4.67075443e-49+9.88398104e-50i
-2.48591108e+01	-2.34711161e-49-7.56950191e-49i
-2.47964934e+01	6.08445569e-49-1.03692447e-48i
-2.47338760e+01	2.56701015e-49+6.90866401e-49i
-2.46712586e+01	-7.15625554e-49-1.38979398e-49i
-2.46086412e+01	1.55849593e-48-5.16283148e-48i
-2.45460238e+01	6.57255427e-49+1.54219442e-48i
-2.44834064e+01	3.79322000e-48+5.77676941e-48i
-2.44207890e+01	-9.52536949e-48+9.04658093e-48i
-2.43581716e+01	2.15999257e-48-7.21622702e-48i
-2.42955542e+01	4.73505264e-48-8.54153332e-48i
-2.42329368e+01	5.57496654e-48+3.49860826e-47i
-2.41703193e+01	-4.81505612e-48+1.52199858e-47i
-2.41077019e+01	-1.45235381e-47-2.12973906e-47i
-2.40450845e+01	1.28597754e-46-4.20199320e-47i
-2.39824671e+01	4.37765597e-47+3.66471654e-47i
-2.39198497e+01	-6.63138371e-47-3.04017366e-48i
-2.38572323e+01	-3.68212587e-47-1.04744791e-46i
-2.37946149e+01	4.10126614e-47+1.79108604e-46i
-2.37319975e+01	-8.53303100e-47-5.66554043e-47i
-2.36693801e+01	2.77421493e-46+1.61450096e-46i
-2.36067627e+01	3.54386473e-47-9.83937173e-47i
-2.35441453e+01	1.82891906e-46-5.22555401e-47i
-2.34815279e+01	4.35362987e-47-1.32537851e-46i
-2.34189105e+01	7.38065801e-46-3.22949908e-46i
-2.33562930e+01	1.40302005e-45+4.25652446e-46i
-2.32936756e+01	-5.11187964e-46-2.50095468e-46i
-2.32310582e+01	3.63398553e-45+4.97833891e-46i
-2.31684408e+01	-4.24742116e-46-1.44569136e-45i
-2.31058234e+01	-3.68425074e-45-1.95377820e-45i
-2.30432060e+01	-5.39878315e-46+7.61430733e-45i
-2.29805886e+01	3.47243561e-47-1.07210368e-44i
-2.29179712e+01	2.10900908e-44-7.57062085e-45i
-2.28553538e+01	-1.07141528e-46+3.85873875e-45i
-2.27927364e+01	-1.71116760e-44-2.11962297e-44i
-2.27301190e+01	-1.65630961e-44-5.86637823e-44i
-2.26675016e+01	5.43571919e-44+6.15117860e-44i
-2.26048842e+01	-3.73552062e-44+1.97613194e-44i
-2.25422668e+01	-1.89931611e-44+6.78529584e-44i
-2.24796493e+01	7.62737064e-44+7.76247449e-45i
-2.24170319e+01	1.23024900e-43+1.92177459e-43i
-2.23544145e+01	1.05068068e-43-1.17549009e-43i
-2.22917971e+01	-1.41040997e-43-7.91249278e-45i
-2.22291797e+01	-9.93005908e-44-5.06630236e-44i
-2.21665623e+01	-1.42530526e-44+4.80417959e-43i
-2.21039449e+01	-7.35434205e-43-5.01606090e-43i
-2.20413275e+01	2.52376101e-42-7.92843491e-43i
-2.19787101e+01	9.82852964e-43+2.60331924e-42i
-2.19160927e+01	-2.04372309e-42-1.37367796e-42i
-2.18534753e+01	2.09739166e-42-2.57359040e-42i
-2.17908579e+01	6.83647126e-42+2.73921270e-42i
-2.17282405e+01	-7.48187773e-42+4.90035093e-43i
-2.16656230e+01	-6.44431222e-42-1.05587488e-41i
-2.16030056e+01	3.16186159e-42-1.22648512e-41i
-2.15403882e+01	8.08892538e-43+9.55806330e-42i
-2.14777708e+01	-3.28412401e-41+3.50235139e-41i
-2.14151534e+01	-5.87275483e-41-1.15599291e-41i
-2.13525360e+01	4.59275219e-41-2.63340527e-41i
-2.12899186e+01	3.99022536e-41+3.57094853e-41i
-2.12273012e+01	5.65509035e-41-7.67205166e-42i
-2.11646838e+01	6.43207667e-41-4.23349235e-41i
-2.11020664e+01	-1.04288873e-40-6.09605860e-41i
-2.10394490e+01	3.17825937e-40-2.59887993e-40i
-2.09768316e+01	-1.52026594e-41+1.69291315e-40i
-2.09142142e+01	-1.62989107e-40-3.44155761e-40i
-2.08515967e+01	2.13612579e-40+2.54029531e-40i
-2.07889793e+01	-2.95960971e-40+5.24986468e-40i
-2.07263619e+01	1.39858289e-40+7.77302377e-40i
-2.06637445e+01	4.77367761e-40+8.12309361e-40i
-2.06011271e+01	-9.46464527e-40-8.98233534e-40i
-2.05385097e+01	2.69839731e-40+6.08956307e-40i
-2.04758923e+01	-1.84867378e-40+9.87518117e-40i
-2.04132749e+01	-3.70486642e-39+9.40206827e-40i
-2.03506575e+01	2.41506398e-39-4.03884803e-39i
-2.02880401e+01	3.43385196e-39+3.25108839e-39i
-2.02254227e+01	5.58283727e-39-2.68423405e-39i
-2.01628053e+01	5.83375337e-40-7.92350861e-39i
-2.01001879e+01	-1.35390415e-38+1.45929137e-39i
-2.00375704e+01	-6.44679934e-39+2.89266839e-38i
-1.99749530e+01	1.44249696e-38+1.19115729e-38i
-1.99123356e+01	-5.77471142e-38-3.87299329e-38i
-1.98497182e+01	-1.26742178e-38-1.81625717e-38i
-1.97871008e+01	8.34216180e-38-1.15466248e-37i
-1.97244834e+01	1.64390511e-37-3.17851627e-38i
-1.96618660e+01	-1.76000831e-37+1.56842471e-37i
-1.95992486e+01	-2.75399126e-37-6.13491352e-38i
-1.95366312e+01	2.97658909e-37-5.21598505e-37i
-1.94740138e+01	5.17370271e-37+1.54132702e-37i
-1.94113964e+01	-1.51731005e-37+6.71158669e-37i
-1.93487790e+01	-2.24132806e-37-1.66198764e-37i
-1.92861616e+01	-4.95619295e-38-1.00625811e-36i
-1.92235441e+01	2.01205023e-36-1.16108475e-36i
-1.91609267e+01	-1.19735275e-36+5.15700263e-36i
-1.90983093e+01	-5.26449897e-36+1.07291987e-36i
-1.90356919e+01	2.28842827e-36-7.51159381e-36i
-1.89730745e+01	8.15380330e-36+8.89937002e-36i
-1.89104571e+01	-1.26034054e-35+5.51164558e-36i
-1.88478397e+01	5.69483839e-36-1.69066448e-35i
-1.87852223e+01	-3.63161597e-36+1.29676367e-35i
-1.87226049e+01	-2.19587872e-35+7.28677568e-36i
-1.86599875e+01	1.12031002e-35-2.76011934e-35i
-1.85973701e+01	3.44158312e-35+3.47481336e-36i
-1.85347527e+01	-2.86004895e-35+2.06300568e-35i
-1.84721353e+01	8.26029651e-35-2.26448095e-35i
-1.84095178e+01	2.98930069e-35+2.46783036e-35i
-1.83469004e+01	-1.39702894e-34+6.92461903e-35i
-1.82842830e+01	1.40104848e-35-9.69907819e-35i
-1.82216656e+01	2.92404164e-34+3.59197807e-35i
-1.81590482e+01	-2.62700432e-35+3.80984404e-34i
-1.80964308e+01	-1.43984927e-34-4.02511513e-34i
-1.80338134e+01	2.77305621e-34+3.92291414e-35i
-1.79711960e+01	2.79186685e-34-8.64995770e-34i
-1.79085786e+01	-5.78473321e-34+1.44757141e-34i
-1.78459612e+01	-1.11153971e-35-1.87558254e-33i
-1.77833438e+01	-1.64062516e-34-1.87882533e-34i
-1.77207264e+01	-1.40513841e-33-4.60941726e-34i
-1.76581090e+01	9.90294738e-34-4.20350990e-33i
-1.75954915e+01	-3.40948709e-33-8.46187069e-33i
-1.75328741e+01	3.11192440e-33+5.19574678e-33i
-1.74702567e+01	8.75054624e-33-7.90492794e-33i
-1.74076393e+01	-5.10600658e-33+4.24522088e-33i
-1.73450219e+01	-1.58723723e-32-3.03445384e-34i
-1.72824045e+01	2.22441130e-32+2.78331045e-32i
-1.72197871e+01	-1.02690673e-33-6.08856810e-32i
-1.71571697e+01	6.38946052e-32+4.96769130e-32i
-1.70945523e+01	-6.81913627e-32+5.91395986e-32i
-1.70319349e+01	1.82671538e-32-9.50577442e-32i
-1.69693175e+01	2.04202963e-32-2.35676649e-32i
-1.69067001e+01	1.70085578e-31+2.07242694e-31i
-1.68440827e+01	-1.99643219e-31-7.45122552e-32i
-1.67814652e+01	-1.67420445e-31-9.30304888e-31i
-1.67188478e+01	5.03853056e-31+3.54171191e-31i
-1.66562304e+01	-4.98196924e-31+6.14759809e-31i
-1.65936130e+01	-1.01470328e-31-1.07928533e-30i
-1.65309956e+01	1.78290860e-31+2.37684192e-31i
-1.64683782e+01	2.87451296e-31+8.80845511e-32i
-1.64057608e+01	1.57278092e-30-2.38912590e-31i
-1.63431434e+01	-2.20092445e-30-1.08920152e-30i
-1.62805260e+01	-2.35523517e-30-2.04815465e-30i
-1.62179086e+01	-2.52566277e-30+6.86991020e-30i
-1.61552912e+01	-9.02349665e-32-5.27042640e-30i
-1.60926738e+01	2.03922531e-29+6.46712640e-30i
-1.60300564e+01	-8.31003088e-30+2.39779675e-29i
-1.59674389e+01	-1.25802416e-29-2.41795211e-29i
-1.59048215e+01	2.84085039e-29-1.52943007e-29i
-1.58422041e+01	-2.91635314e-29+7.25498507e-30i
-1.57795867e+01	-3.39069233e-29-5.77381013e-30i
-1.57169693e+01	-4.73613550e-29+5.92566725e-29i
-1.56543519e+01	-1.21309609e-28-1.15473569e-28i
-1.55917345e+01	1.96108392e-28-2.52775720e-28i
-1.55291171e+01	6.24911517e-28+4.81155538e-28i
-1.54664997e+01	-1.06352297e-27+6.39712239e-28i
-1.54038823e+01	-5.26424396e-28-1.75542105e-27i
-1.53412649e+01	2.23428244e-27-2.30683924e-28i
-1.52786475e+01	-9.37834863e-28+3.30111436e-27i
-1.52160301e+01	-4.38759853e-27-8.01110453e-28i
-1.51534126e+01	3.62985371e-27-8.59992436e-27i
-1.50907952e+01	7.49647311e-27+9.09535399e-27i
-1.50281778e+01	-1.21524552e-26-8.08723063e-28i
-1.49655604e+01	3.90104609e-27-9.90417456e-27i
-1.49029430e+01	4.92478892e-27+7.44715704e-27i
-1.48403256e+01	-8.43924203e-27+3.29244603e-27i
-1.47777082e+01	1.21261652e-26-2.13307175e-27i
-1.47150908e+01	-1.52703730e-26+1.54001341e-26i
-1.46524734e+01	-1.52046518e-26-9.40773398e-27i
-1.45898560e+01	4.40437012e-27+9.16647652e-27i
-1.45272386e+01	3.14225359e-26+3.83252389e-26i
-1.44646212e+01	-3.01885614e-26+1.69162857e-26i
-1.44020038e+01	-7.66655016e-26-1.12397426e-25i
-1.43393863e+01	4.53599580e-26-2.42737884e-26i
-1.42767689e+01	2.35854039e-26+7.71059514e-26i
-1.42141515e+01	-1.08149754e-26+6.76067949e-26i
-1.41515341e+01	-4.24145633e-26-6.20994579e-26i
-1.40889167e+01	1.46877108e-25+1.60475366e-25i
-1.40262993e+01	-5.41553458e-25-5.95121142e-25i
-1.39636819e+01	2.46228711e-25-7.83994820e-25i
-1.39010645e+01	1.60026326e-24+1.59726604e-24i
-1.38384471e+01	-1.67774810e-24+1.48136695e-25i
-1.37758297e+01	2.74236663e-25-1.69621639e-24i
-1.37132123e+01	1.39659942e-24+7.07067128e-25i
-1.36505949e+01	-9.42542617e-25+1.99651537e-24i
-1.35879775e+01	-3.10497693e-24+2.08686601e-25i
-1.35253601e+01	-5.25067478e-24-2.72495704e-24i
-1.34627426e+01	4.43073403e-24+7.85634431e-26i
-1.34001252e+01	3.00301493e-24+2.47173058e-24i
-1.33375078e+01	-4.73529018e-24+8.39516764e-24i
-1.32748904e+01	-1.45540272e-23-1.34049380e-23i
-1.32122730e+01	8.17905509e-24-1.98878345e-24i
-1.31496556e+01	1.70955003e-23+1.69978009e-23i
-1.30870382e+01	6.02847940e-24+1.11491541e-23i
-1.30244208e+01	-1.25620348e-23+1.33736003e-23i
-1.29618034e+01	2.60348023e-23+3.09405956e-24i
-1.28991860e+01	4.34804368e-24+1.32717680e-23i
-1.28365686e+01	-1.36925347e-22+7.69281955e-23i
-1.27739512e+01	1.41001722e-22-7.05253407e-23i
-1.27113338e+01	-3.56076410e-23-1.34918815e-22i
-1.26487163e+01	7.54254777e-23-5.85912834e-23i
-1.25860989e+01	2.67373409e-22-7.58569600e-22i
-1.25234815e+01	3.50342036e-23-2.76213765e-22i
-1.24608641e+01	2.25598935e-22+6.37323760e-22i
-1.23982467e+01	-8.19688373e-22+1.59089289e-23i
-1.23356293e+01	2.02712777e-21+8.20478550e-22i
-1.22730119e+01	2.80146709e-21+2.44228296e-21i
-1.22103945e+01	-3.83787901e-21+2.85085072e-21i
-1.21477771e+01	-3.42864000e-21-5.87282920e-21i
-1.20851597e+01	5.05747882e-21-2.76568921e-21i
-1.20225423e+01	3.11088173e-21+3.39788741e-21i
-1.19599249e+01	-7.67840538e-21-8.96016375e-21i
-1.18973075e+01	1.52500486e-20+4.99581149e-21i
-1.18346900e+01	1.13189533e-20+1.79319258e-20i
-1.17720726e+01	-1.24125539e-20+2.22182081e-20i
-1.17094552e+01	-4.08411393e-21-4.07501920e-20i
-1.16468378e+01	6.94966690e-20+1.06452378e-20i
-1.15842204e+01	-3.26636283e-21-1.42425193e-21i
-1.15216030e+01	-6.93827578e-20+8.92049039e-21i
-1.14589856e+01	2.17843553e-19-1.76954388e-20i
-1.13963682e+01	6.21968088e-20+1.91173672e-21i
-1.13337508e+01	-6.49078112e-20-1.34515263e-19i
-1.12711334e+01	-2.17050693e-19-7.24325151e-20i
-1.12085160e+01	-6.23046590e-19+6.13318931e-20i
-1.11458986e+01	2.99544084e-20-8.72608617e-19i
-1.10832812e+01	2.08523284e-18+2.92889472e-19i
-1.10206637e+01	-1.41768277e-18+2.30255638e-18i
-1.09580463e+01	-2.35988384e-18-2.67918996e-18i
-1.08954289e+01	4.02494119e-18-2.61138914e-18i
-1.08328115e+01	3.55121137e-19+6.35288935e-18i
-1.07701941e+01	-1.07938632e-17+2.33036830e-18i
-1.07075767e+01	1.74340020e-18-1.61004469e-17i
-1.06449593e+01	1.60111875e-17-2.74608649e-18i
-1.05823419e+01	-1.47616838e-17+2.53743930e-17i
-1.05197245e+01	-2.65263738e-17-7.85351657e-18i
-1.04571071e+01	-1.01493208e-17-4.95374767e-17i
-1.03944897e+01	3.53201573e-17+5.43525768e-17i
-1.03318723e+01	-5.48563388e-17+1.40110610e-17i
-1.02692549e+01	-1.84659274e-17-6.41959058e-17i
-1.02066374e+01	6.99544496e-17+6.97848287e-17i
-1.01440200e+01	-3.95007758e-17-6.46792579e-18i
-1.00814026e+01	2.73511689e-17+5.36471762e-17i
-1.00187852e+01	1.54018023e-17-4.38091543e-17i
-9.95616781e+00	3.14186451e-16-4.94793783e-17i
-9.89355041e+00	-2.49621239e-16+5.35096195e-17i
-9.83093300e+00	2.04370808e-16+1.84163052e-16i
-9.76831559e+00	6.69068503e-18+8.87530787e-16i
-9.70569818e+00	-6.79467921e-16+5.19392329e-16i
-9.64308078e+00	-2.54717395e-16-1.94200579e-15i
-9.58046337e+00	6.35847015e-16-1.67233586e-15i
-9.51784596e+00	2.81532430e-15+3.31441355e-15i
-9.45522855e+00	-6.63838820e-15+1.04987088e-15i
-9.39261115e+00	-7.20449141e-15-8.68813901e-15i
-9.32999374e+00	1.48717006e-14-4.42417466e-15i
-9.26737633e+00	4.43615434e-15+2.37454575e-14i
-9.20475892e+00	-4.32520535e-14+3.07622436e-15i
-9.14214152e+00	1.15317016e-14-5.72595762e-14i
-9.07952411e+00	1.01035456e-13+3.48496414e-14i
-9.01690670e+00	-5.81644659e-14+1.15202851e-13i
-8.95428929e+00	-8.36547480e-14-1.62358320e-13i
-8.89167188e+00	2.16147042e-13-3.10455293e-14i
-8.82905448e+00	-7.65194147e-14+1.90129330e-13i
-8.76643707e+00	-6.99580330e-15-1.37271063e-14i
-8.70381966e+00	-1.24731935e-14-1.53147553e-13i
-8.64120225e+00	2.58473899e-13-1.02662159e-13i
-8.57858485e+00	-1.44536441e-13+1.07397241e-13i
-8.51596744e+00	-2.55989472e-13-2.18298590e-13i
-8.45335003e+00	3.06764861e-13+2.11718892e-13i
-8.39073262e+00	2.41523702e-13-1.33916815e-13i
-8.32811522e+00	-7.09320861e-13+3.58454471e-13i
-8.26549781e+00	-3.92541262e-13-1.79489578e-12i
-8.20288040e+00	2.53349943e-12-8.13023897e-13i
-8.14026299e+00	1.80299958e-12+6.95036148e-12i
-8.07764559e+00	-8.97158490e-12+9.40399173e-13i
-8.01502818e+00	1.15883929e-11-9.45043169e-12i
-7.95241077e+00	1.42336701e-11+1.03273311e-11i
-7.88979336e+00	-1.72756712e-11+9.22019571e-12i
-7.82717595e+00	1.85052097e-12-2.51292516e-11i
-7.76455855e+00	2.14597321e-11-1.18120686e-11i
-7.70194114e+00	2.38697131e-11+1.16515734e-11i
-7.63932373e+00	-1.23457391e-11+1.74400822e-12i
-7.57670632e+00	5.86799625e-11+2.75372419e-11i
-7.51408892e+00	-1.85801271e-10-2.89379136e-11i
-7.45147151e+00	2.41770126e-11-1.25217457e-10i
-7.38885410e+00	1.58531698e-10+1.13928318e-10i
-7.32623669e+00	-9.72812011e-11+2.45388513e-10i
-7.26361929e+00	-4.31891591e-10-4.96101997e-10i
-7.20100188e+00	1.42853439e-09-4.49533902e-10i
-7.13838447e+00	-3.18239118e-10+1.84468073e-09i
-7.07576706e+00	-1.96210386e-09-1.50021486e-09i
-7.01314966e+00	2.21380669e-09-1.54714363e-09i
-6.95053225e+00	4.86396664e-10+2.38528137e-09i
-6.88791484e+00	-3.22694292e-09-5.58518696e-10i
-6.82529743e+00	-5.09859826e-10-3.25310121e-09i
-6.76268003e+00	3.93519311e-09+1.79972556e-09i
-6.70006262e+00	-1.32509899e-09+2.91805061e-09i
-6.63744521e+00	2.50093856e-09+2.01079343e-09i
-6.57482780e+00	-1.67993332e-09-2.02689459e-09i
-6.51221039e+00	-3.94036914e-09-9.38429924e-09i
-6.44959299e+00	1.07912268e-08-3.31445080e-09i
-6.38697558e+00	7.30304207e-09-5.00776784e-10i
-6.32435817e+00	-4.55318839e-08+2.20254406e-08i
-6.26174076e+00	-3.29090594e-08-4.09897331e-08i
-6.19912336e+00	8.80942859e-08-4.11712748e-08i
-6.13650595e+00	1.40857703e-07+1.90071331e-07i
-6.07388854e+00	-3.38778031e-07+1.99133547e-07i
-6.01127113e+00	-4.59522106e-08-5.17420735e-07i
-5.94865373e+00	5.70539661e-07+3.93265568e-08i
-5.88603632e+00	1.30442431e-07+5.59908609e-07i
-5.82341891e+00	-8.83430198e-07+5.37306955e-07i
-5.76080150e+00	-1.07118938e-06-1.24151598e-06i
-5.69818410e+00	1.37996592e-06-1.37568737e-06i
-5.63556669e+00	2.53638979e-06+1.63512581e-06i
-5.57294928e+00	-4.05406858e-07+3.91457427e-06i
-5.51033187e+00	-9.25658401e-06-7.83588563e-07i
-5.44771446e+00	1.09599739e-06-1.37486388e-05i
-5.38509706e+00	1.94736968e-05+4.57415364e-06i
-5.32247965e+00	-4.34914219e-06+2.58944836e-05i
-5.25986224e+00	-4.49596244e-05-7.41100361e-06i
-5.19724483e+00	4.84216652e-06-6.17807108e-05i
-5.13462743e+00	8.12260687e-05-2.35760401e-05i
-5.07201002e+00	4.25898177e-05+1.22685227e-04i
-5.00939261e+00	-1.72414353e-04+1.14733833e-04i
-4.94677520e+00	-2.23217304e-04-2.80740654e-04i
-4.88415780e+00	4.17788926e-04-4.09417469e-04i
-4.82154039e+00	7.13898876e-04+6.54535771e-04i
-4.75892298e+00	-1.03108383e-03+1.33423542e-03i
-4.69630557e+00	-2.17918279e-03-1.55870224e-03i
-4.63368817e+00	2.13255369e-03-3.72467480e-03i
-4.57107076e+00	6.60580082e-03+3.36328188e-03i
-4.50845335e+00	-5.89660043e-03+1.13208113e-02i
-4.44583594e+00	-1.50714646e-02-8.05830164e-03i
-4.38321853e+00	1.20834726e-02-1.86544081e-02i
-4.32060113e+00	2.06142621e-02+1.66416425e-02i
-4.25798372e+00	-2.19854288e-02+2.30245684e-02i
-4.19536631e+00	-2.44148709e-02-3.00084773e-02i
-4.13274890e+00	3.95933549e-02-2.24798792e-02i
-4.07013150e+00	1.74126800e-02+5.10344889e-02i
-4.00751409e+00	-6.42250924e-02-5.99182141e-04i
-3.94489668e+00	3.18603208e-02-5.34141996e-02i
-3.88227927e+00	2.15988039e-02+3.69312633e-02i
-3.81966187e+00	-2.25066224e-02+5.58352675e-03i
-3.75704446e+00	-3.06640357e-03-1.07970139e-02i
-3.69442705e+00	4.22312998e-03-3.67857737e-03i
-3.63180964e+00	4.00717367e-03+6.82390685e-04i
-3.56919224e+00	1.90086201e-03+4.56246699e-03i
-3.50657483e+00	-5.18430669e-03+3.93985738e-03i
-3.44395742e+00	-4.67353339e-03-5.51863634e-03i
-3.38134001e+00	5.29765727e-03-4.85545533e-03i
-3.31872260e+00	4.98497753e-03+4.29977139e-03i
-3.25610520e+00	-3.29531615e-03+4.83868094e-03i
-3.19348779e+00	-4.92224265e-03-1.97196289e-03i
-3.13087038e+00	2.68071872e-04-5.45016495e-03i
-3.06825297e+00	4.12412044e-03-8.70352904e-04i
-3.00563557e+00	1.34171803e-03+2.99452178e-03i
-2.94301816e+00	-2.21379584e-03+1.38051969e-03i
-2.88040075e+00	-1.15947257e-03-1.54529463e-03i
-2.81778334e+00	9.75766647e-04-9.47555691e-04i
-2.75516594e+00	7.88301237e-04+6.09124332e-04i
-2.69254853e+00	-3.22041875e-04+6.20226436e-04i
-2.62993112e+00	-4.79414469e-04-1.63627218e-04i
-2.56731371e+00	6.11727335e-05-3.76904455e-04i
-2.50469631e+00	2.87301871e-04+9.01348485e-06i
-2.44207890e+00	1.65094038e-05+2.09329625e-04i
-2.37946149e+00	-1.46486853e-04+1.85152189e-05i
-2.31684408e+00	-2.37841827e-05-9.31244000e-05i
-2.25422668e+00	5.93809502e-05-2.72776840e-05i
-2.19160927e+00	2.33385974e-05+3.82822539e-05i
-2.12899186e+00	-1.96402068e-05+1.68920328e-05i
-2.06637445e+00	-1.51804862e-05-9.01722510e-06i
-2.00375704e+00	9.13639256e-06-1.16309253e-05i
-1.94113964e+00	6.02203343e-06+2.65329086e-06i
-1.87852223e+00	-5.94247306e-07+5.10070917e-06i
-1.81590482e+00	-1.61074833e-06+1.38051792e-08i
-1.75328741e+00	-1.95034280e-06-1.21816958e-06i
-1.69067001e+00	6.57208404e-07-1.78243600e-06i
-1.62805260e+00	1.42813597e-06+1.72901196e-07i
-1.56543519e+00	9.90338706e-08+1.37294716e-06i
-1.50281778e+00	-1.05340689e-06+2.99475519e-08i
-1.44020038e+00	-3.02921139e-07-5.75172568e-07i
-1.37758297e+00	4.60887041e-07-4.05679577e-07i
-1.31496556e+00	3.24209248e-07+3.91741034e-07i
-1.25234815e+00	-2.52391023e-07+3.06661307e-07i
-1.18973075e+00	-2.61716523e-07-2.24705895e-07i
-1.12711334e+00	1.47073000e-07-1.05988898e-07i
-1.06449593e+00	1.17837245e-07+5.09530765e-09i
-1.00187852e+00	2.57556746e-08+1.11947302e-07i
-9.39261115e-01	-9.35939795e-08+2.72369717e-08i
-8.76643707e-01	-4.98746766e-08-6.16404634e-08i
-8.14026299e-01	4.70577735e-08-5.70018615e-08i
-7.51408892e-01	5.45203178e-08+3.49066048e-08i
-6.88791484e-01	-2.15211525e-08+5.38268950e-08i
-6.26174076e-01	-4.79098706e-08-1.53355587e-08i
-5.63556669e-01	9.91782297e-09-4.02270419e-08i
-5.00939261e-01	3.25928789e-08+3.91830357e-09i
-4.38321853e-01	-8.44710400e-10+2.73558570e-08i
-3.75704446e-01	-2.19593809e-08+1.64251057e-09i
-3.13087038e-01	-4.01011255e-09-1.85745496e-08i
-2.50469631e-01	1.58212377e-08-4.01904364e-09i
-1.87852223e-01	3.01218359e-09+1.27855461e-08i
-1.25234815e-01	-1.16925452e-08+4.48593286e-09i
-6.26174076e-02	-1.48245228e-09-1.03027198e-08i
0.00000000e+00	2.96361835e-09-8.21780489e-26i
6.26174076e-02	-1.48245228e-09+1.03027198e-08i
1.25234815e-01	-1.16925452e-08-4.48593286e-09i
1.87852223e-01	3.01218359e-09-1.27855461e-08i
2.50469631e-01	1.58212377e-08+4.01904364e-09i
3.13087038e-01	-4.01011255e-09+1.85745496e-08i
3.75704446e-01	-2.19593809e-08-1.64251057e-09i
4.38321853e-01	-8.44710400e-10-2.73558570e-08i
5.00939261e-01	3.25928789e-08-3.91830357e-09i
5.63556669e-01	9.91782297e-09+4.02270419e-08i
6.26174076e-01	-4.79098706e-08+1.53355587e-08i
6.88791484e-01	-2.15211525e-08-5.38268950e-08i
7.51408892e-01	5.45203178e-08-3.49066048e-08i
8.14026299e-01	4.70577735e-08+5.70018615e-08i
8.76643707e-01	-4.98746766e-08+6.16404634e-08i
9.39261115e-01	-9.35939795e-08-2.72369717e-08i
1.00187852e+00	2.57556746e-08-1.11947302e-07i
1.06449593e+00	1.17837245e-07-5.09530765e-09i
1.12711334e+00	1.47073000e-07+1.05988898e-07i
1.18973075e+00	-2.61716523e-07+2.24705895e-07i
1.25234815e+00	-2.52391023e-07-3.06661307e-07i
1.31496556e+00	3.24209248e-07-3.91741034e-07i
1.37758297e+00	4.60887041e-07+4.05679577e-07i
1.44020038e+00	-3.02921139e-07+5.75172568e-07i
1.50281778e+00	-1.05340689e-06-2.99475519e-08i
1.56543519e+00	9.90338706e-08-1.37294716e-06i
1.62805260e+00	1.42813597e-06-1.72901196e-07i
1.69067001e+00	6.57208404e-07+1.78243600e-06i
1.75328741e+00	-1.95034280e-06+1.21816958e-06i
1.81590482e+00	-1.61074833e-06-1.38051792e-08i
1.87852223e+00	-5.94247306e-07-5.10070917e-06i
1.94113964e+00	6.02203343e-06-2.65329086e-06i
2.00375704e+00	9.13639256e-06+1.16309253e-05i
2.06637445e+00	-1.51804862e-05+9.01722510e-06i
2.12899186e+00	-1.96402068e-05-1.68920328e-05i
2.19160927e+00	2.33385974e-05-3.82822539e-05i
2.25422668e+00	5.93809502e-05+2.72776840e-05i
2.31684408e+00	-2.37841827e-05+9.31244000e-05i
2.37946149e+00	-1.46486853e-04-1.85152189e-05i
2.44207890e+00	1.65094038e-05-2.09329625e-04i
2.50469631e+00	2.87301871e-04-9.01348485e-06i
2.56731371e+00	6.11727335e-05+3.76904455e-04i
2.62993112e+00	-4.79414469e-04+1.63627218e-04i
2.69254853e+00	-3.22041875e-04-6.20226436e-04i
2.75516594e+00	7.88301237e-04-6.09124332e-04i
2.81778334e+00	9.75766647e-04+9.47555691e-04i
2.88040075e+00	-1.15947257e-03+1.54529463e-03i
2.94301816e+00	-2.21379584e-03-1.38051969e-03i
3.00563557e+00	1.34171803e-03-2.99452178e-03i
3.06825297e+00	4.12412044e-03+8.70352904e-04i
3.13087038e+00	2.68071872e-04+5.45016495e-03i
3.19348779e+00	-4.92224265e-03+1.97196289e-03i
3.25610520e+00	-3.29531615e-03-4.83868094e-03i
3.31872260e+00	4.98497753e-03-4.29977139e-03i
3.38134001e+00	5.29765727e-03+4.85545533e-03i
3.44395742e+00	-4.67353339e-03+5.51863634e-03i
3.50657483e+00	-5.18430669e-03-3.93985738e-03i
3.56919224e+00	1.90086201e-03-4.56246699e-03i
3.63180964e+00	4.00717367e-03-6.82390685e-04i
3.69442705e+00	4.22312998e-03+3.67857737e-03i
3.75704446e+00	-3.06640357e-03+1.07970139e-02i
3.81966187e+00	-2.25066224e-02-5.58352675e-03i
3.88227927e+00	2.15988039e-02-3.69312633e-02i
3.94489668e+00	3.18603208e-02+5.34141996e-02i
4.00751409e+00	-6.42250924e-02+5.99182141e-04i
4.07013150e+00	1.74126800e-02-5.10344889e-02i
4.13274890e+00	3.95933549e-02+2.24798792e-02i
4.19536631e+00	-2.44148709e-02+3.00084773e-02i
4.25798372e+00	-2.19854288e-02-2.30245684e-02i
4.32060113e+00	2.06142621e-02-1.66416425e-02i
4.38321853e+00	1.20834726e-02+1.86544081e-02i
4.44583594e+00	-1.50714646e-02+8.05830164e-03i
4.50845335e+00	-5.89660043e-03-1.13208113e-02i
4.57107076e+00	6.60580082e-03-3.36328188e-03i
4.63368817e+00	2.13255369e-03+3.72467480e-03i
4.69630557e+00	-2.17918279e-03+1.55870224e-03i
4.75892298e+00	-1.03108383e-03-1.33423542e-03i
4.82154039e+00	7.13898876e-04-6.54535771e-04i
4.88415780e+00	4.17788926e-04+4.09417469e-04i
4.94677520e+00	-2.23217304e-04+2.80740654e-04i
5.00939261e+00	-1.72414353e-04-1.14733833e-04i
5.07201002e+00	4.25898177e-05-1.22685227e-04i
5.13462743e+00	8.12260687e-05+2.35760401e-05i
5.19724483e+00	4.84216652e-06+6.17807108e-05i
5.25986224e+00	-4.49596244e-05+7.41100361e-06i
5.32247965e+00	-4.34914219e-06-2.58944836e-05i
5.38509706e+00	1.94736968e-05-4.57415364e-06i
5.44771446e+00	1.09599739e-06+1.37486388e-05i
5.51033187e+00	-9.25658401e-06+7.83588563e-07i
5.57294928e+00	-4.05406858e-07-3.91457427e-06i
5.63556669e+00	2.53638979e-06-1.63512581e-06i
5.69818410e+00	1.37996592e-06+1.37568737e-06i
5.76080150e+00	-1.07118938e-06+1.24151598e-06i
5.82341891e+00	-8.83430198e-07-5.37306955e-07i
5.88603632e+00	1.30442431e-07-5.59908609e-07i
5.94865373e+00	5.70539661e-07-3.93265568e-08i
6.01127113e+00	-4.59522106e-08+5.17420735e-07i
6.07388854e+00	-3.38778031e-07-1.99133547e-07i
6.13650595e+00	1.40857703e-07-1.90071331e-07i
6.19912336e+00	8.80942859e-08+4.11712748e-08i
6.26174076e+00	-3.29090594e-08+4.09897331e-08i
6.32435817e+00	-4.55318839e-08-2.20254406e-08i
6.38697558e+00	7.30304207e-09+5.00776784e-10i
6.44959299e+00	1.07912268e-08+3.31445080e-09i
6.51221039e+00	-3.94036914e-09+9.38429924e-09i
6.57482780e+00	-1.67993332e-09+2.02689459e-09i
6.63744521e+00	2.50093856e-09-2.01079343e-09i
6.70006262e+00	-1.32509899e-09-2.91805061e-09i
6.76268003e+00	3.93519311e-09-1.79972556e-09i
6.82529743e+00	-5.09859826e-10+3.25310121e-09i
6.88791484e+00	-3.22694292e-09+5.58518696e-10i
6.95053225e+00	4.86396664e-10-2.38528137e-09i
7.01314966e+00	2.21380669e-09+1.54714363e-09i
7.07576706e+00	-1.96210386e-09+1.50021486e-09i
7.13838447e+00	-3.18239118e-10-1.84468073e-09i
7.20100188e+00	1.42853439e-09+4.49533902e-10i
7.26361929e+00	-4.31891591e-10+4.96101997e-10i
7.32623669e+00	-9.72812011e-11-2.45388513e-10i
7.38885410e+00	1.58531698e-10-1.13928318e-10i
7.45147151e+00	2.41770126e-11+1.25217457e-10i
7.51408892e+00	-1.85801271e-10+2.89379136e-11i
7.57670632e+00	5.86799625e-11-2.75372419e-11i
7.63932373e+00	-1.23457391e-11-1.74400822e-12i
7.70194114e+00	2.38697131e-11-1.16515734e-11i
7.76455855e+00	2.14597321e-11+1.18120686e-11i
7.82717595e+00	1.85052097e-12+2.51292516e-11i
7.88979336e+00	-1.72756712e-11-9.22019571e-12i
7.95241077e+00	1.42336701e-11-1.03273311e-11i
8.01502818e+00	1.15883929e-11+9.45043169e-12i
8.07764559e+00	-8.97158490e-12-9.40399173e-13i
8.14026299e+00	1.80299958e-12-6.95036148e-12i
8.20288040e+00	2.53349943e-12+8.13023897e-13i
8.26549781e+00	-3.92541262e-13+1.79489578e-12i
8.32811522e+00	-7.09320861e-13-3.58454471e-13i
8.39073262e+00	2.41523702e-13+1.33916815e-13i
8.45335003e+00	3.06764861e-13-2.11718892e-13i
8.51596744e+00	-2.55989472e-13+2.18298590e-13i
8.57858485e+00	-1.44536441e-13-1.07397241e-13i
8.64120225e+00	2.58473899e-13+1.02662159e-13i
8.70381966e+00	-1.24731935e-14+1.53147553e-13i
8.76643707e+00	-6.99580330e-15+1.37271063e-14i
8.82905448e+00	-7.65194147e-14-1.90129330e-13i
8.89167188e+00	2.16147042e-13+3.10455293e-14i
8.95428929e+00	-8.36547480e-14+1.62358320e-13i
9.01690670e+00	-5.81644659e-14-1.15202851e-13i
9.07952411e+00	1.01035456e-13-3.48496414e-14i
9.14214152e+00	1.15317016e-14+5.72595762e-14i
9.20475892e+00	-4.32520535e-14-3.07622436e-15i
9.26737633e+00	4.43615434e-15-2.37454575e-14i
9.32999374e+00	1.48717006e-14+4.42417466e-15i
9.39261115e+00	-7.20449141e-15+8.68813901e-15i
9.45522855e+00	-6.63838820e-15-1.04987088e-15i
9.51784596e+00	2.81532430e-15-3.31441355e-15i
9.58046337e+00	6.35847015e-16+1.67233586e-15i
9.64308078e+00	-2.54717395e-16+1.94200579e-15i
9.70569818e+00	-6.79467921e-16-5.19392329e-16i
9.76831559e+00	6.69068503e-18-8.87530787e-16i
9.83093300e+00	2.04370808e-16-1.84163052e-16i
9.89355041e+00	-2.49621239e-16-5.35096195e-17i
9.95616781e+00	3.14186451e-16+4.94793783e-17i
1.00187852e+01	1.54018023e-17+4.38091543e-17i
1.00814026e+01	2.73511689e-17-5.36471762e-17i
1.01440200e+01	-3.95007758e-17+6.46792579e-18i
1.02066374e+01	6.99544496e-17-6.97848287e-17i
1.02692549e+01	-1.84659274e-17+6.41959058e-17i
1.03318723e+01	-5.48563388e-17-1.40110610e-17i
1.03944897e+01	3.53201573e-17-5.43525768e-17i
1.04571071e+01	-1.01493208e-17+4.95374767e-17i
1.05197245e+01	-2.65263738e-17+7.85351657e-18i
1.05823419e+01	-1.47616838e-17-2.53743930e-17i
1.06449593e+01	1.60111875e-17+2.74608649e-18i
1.07075767e+01	1.74340020e-18+1.61004469e-17i
1.07701941e+01	-1.07938632e-17-2.33036830e-18i
1.08328115e+01	3.55121137e-19-6.35288935e-18i
1.08954289e+01	4.02494119e-18+2.61138914e-18i
1.09580463e+01	-2.35988384e-18+2.67918996e-18i
1.10206637e+01	-1.41768277e-18-2.30255638e-18i
1.10832812e+01	2.08523284e-18-2.92889472e-19i
1.11458986e+01	2.99544084e-20+8.72608617e-19i
1.12085160e+01	-6.23046590e-19-6.13318931e-20i
1.12711334e+01	-2.17050693e-19+7.24325151e-20i
1.13337508e+01	-6.49078112e-20+1.34515263e-19i
1.13963682e+01	6.21968088e-20-1.91173672e-21i
1.14589856e+01	2.17843553e-19+1.76954388e-20i
1.15216030e+01	-6.93827578e-20-8.92049039e-21i
1.15842204e+01	-3.26636283e-21+1.42425193e-21i
1.16468378e+01	6.94966690e-20-1.06452378e-20i
1.17094552e+01	-4.08411393e-21+4.07501920e-20i
1.17720726e+01	-1.24125539e-20-2.22182081e-20i
1.18346900e+01	1.13189533e-20-1.79319258e-20i
1.18973075e+01	1.52500486e-20-4.99581149e-21i
1.19599249e+01	-7.67840538e-21+8.96016375e-21i
1.20225423e+01	3.11088173e-21-3.39788741e-21i
1.20851597e+01	5.05747882e-21+2.76568921e-21i
1.21477771e+01	-3.42864000e-21+5.87282920e-21i
1.22103945e+01	-3.83787901e-21-2.85085072e-21i
1.22730119e+01	2.80146709e-21-2.44228296e-21i
1.23356293e+01	2.02712777e-21-8.20478550e-22i
1.23982467e+01	-8.19688373e-22-1.59089289e-23i
1.24608641e+01	2.25598935e-22-6.37323760e-22i
1.25234815e+01	3.50342036e-23+2.76213765e-22i
1.25860989e+01	2.67373409e-22+7.58569600e-22i
1.26487163e+01	7.54254777e-23+5.85912834e-23i
1.27113338e+01	-3.56076410e-23+1.34918815e-22i
1.27739512e+01	1.41001722e-22+7.05253407e-23i
1.28365686e+01	-1.36925347e-22-7.69281955e-23i
1.28991860e+01	4.34804368e-24-1.32717680e-23i
1.29618034e+01	2.60348023e-23-3.09405956e-24i
1.30244208e+01	-1.25620348e-23-1.33736003e-23i
1.30870382e+01	6.02847940e-24-1.11491541e-23i
1.31496556e+01	1.70955003e-23-1.69978009e-23i
1.32122730e+01	8.17905509e-24+1.98878345e-24i
1.32748904e+01	-1.45540272e-23+1.34049380e-23i
1.33375078e+01	-4.73529018e-24-8.39516764e-24i
1.34001252e+01	3.00301493e-24-2.47173058e-24i
1.34627426e+01	4.43073403e-24-7.85634431e-26i
1.35253601e+01	-5.25067478e-24+2.72495704e-24i
1.35879775e+01	-3.10497693e-24-2.08686601e-25i
1.36505949e+01	-9.42542617e-25-1.99651537e-24i
1.37132123e+01	1.39659942e-24-7.07067128e-25i
1.37758297e+01	2.74236663e-25+1.69621639e-24i
1.38384471e+01	-1.67774810e-24-1.48136695e-25i
1.39010645e+01	1.60026326e-24-1.59726604e-24i
1.39636819e+01	2.46228711e-25+7.83994820e-25i
1.40262993e+01	-5.41553458e-25+5.95121142e-25i
1.40889167e+01	1.46877108e-25-1.60475366e-25i
1.41515341e+01	-4.24145633e-26+6.20994579e-26i
1.42141515e+01	-1.08149754e-26-6.76067949e-26i
1.42767689e+01	2.35854039e-26-7.71059514e-26i
1.43393863e+01	4.53599580e-26+2.42737884e-26i
1.44020038e+01	-7.66655016e-26+1.12397426e-25i
1.44646212e+01	-3.01885614e-26-1.69162857e-26i
1.45272386e+01	3.14225359e-26-3.83252389e-26i
1.45898560e+01	4.40437012e-27-9.16647652e-27i
1.46524734e+01	-1.52046518e-26+9.40773398e-27i
1.47150908e+01	-1.52703730e-26-1.54001341e-26i
1.47777082e+01	1.21261652e-26+2.13307175e-27i
1.48403256e+01	-8.43924203e-27-3.29244603e-27i
1.49029430e+01	4.92478892e-27-7.44715704e-27i
1.49655604e+01	3.90104609e-27+9.90417456e-27i
1.50281778e+01	-1.21524552e-26+8.08723063e-28i
1.50907952e+01	7.49647311e-27-9.09535399e-27i
1.51534126e+01	3.62985371e-27+8.59992436e-27i
1.52160301e+01	-4.38759853e-27+8.01110453e-28i
1.52786475e+01	-9.37834863e-28-3.30111436e-27i
1.53412649e+01	2.23428244e-27+2.30683924e-28i
1.54038823e+01	-5.26424396e-28+1.75542105e-27i
1.54664997e+01	-1.06352297e-27-6.39712239e-28i
1.55291171e+01	6.24911517e-28-4.81155538e-28i
1.55917345e+01	1.96108392e-28+2.52775720e-28i
1.56543519e+01	-1.21309609e-28+1.15473569e-28i
1.57169693e+01	-4.73613550e-29-5.92566725e-29i
1.57795867e+01	-3.39069233e-29+5.77381013e-30i
1.58422041e+01	-2.91635314e-29-7.25498507e-30i
1.59048215e+01	2.84085039e-29+1.52943007e-29i
1.59674389e+01	-1.25802416e-29+2.41795211e-29i
1.60300564e+01	-8.31003088e-30-2.39779675e-29i
1.60926738e+01	2.03922531e-29-6.46712640e-30i
1.61552912e+01	-9.02349665e-32+5.27042640e-30i
1.62179086e+01	-2.52566277e-30-6.86991020e-30i
1.62805260e+01	-2.35523517e-30+2.04815465e-30i
1.63431434e+01	-2.20092445e-30+1.08920152e-30i
1.64057608e+01	1.57278092e-30+2.38912590e-31i
1.64683782e+01	2.87451296e-31-8.80845511e-32i
1.65309956e+01	1.78290860e-31-2.37684192e-31i
1.65936130e+01	-1.01470328e-31+1.07928533e-30i
1.66562304e+01	-4.98196924e-31-6.14759809e-31i
1.67188478e+01	5.03853056e-31-3.54171191e-31i
1.67814652e+01	-1.67420445e-31+9.30304888e-31i
1.68440827e+01	-1.99643219e-31+7.45122552e-32i
1.69067001e+01	1.70085578e-31-2.07242694e-31i
1.69693175e+01	2.04202963e-32+2.35676649e-32i
1.70319349e+01	1.82671538e-32+9.50577442e-32i
1.70945523e+01	-6.81913627e-32-5.91395986e-32i
1.71571697e+01	6.38946052e-32-4.96769130e-32i
1.72197871e+01	-1.02690673e-33+6.08856810e-32i
1.72824045e+01	2.22441130e-32-2.78331045e-32i
1.73450219e+01	-1.58723723e-32+3.03445384e-34i
1.74076393e+01	-5.10600658e-33-4.24522088e-33i
1.74702567e+01	8.75054624e-33+7.90492794e-33i
1.75328741e+01	3.11192440e-33-5.19574678e-33i
1.75954915e+01	-3.40948709e-33+8.46187069e-33i
1.76581090e+01	9.90294738e-34+4.20350990e-33i
1.77207264e+01	-1.40513841e-33+4.60941726e-34i
1.77833438e+01	-1.64062516e-34+1.87882533e-34i
1.78459612e+01	-1.11153971e-35+1.87558254e-33i
1.79085786e+01	-5.78473321e-34-1.44757141e-34i
1.79711960e+01	2.79186685e-34+8.64995770e-34i
1.80338134e+01	2.77305621e-34-3.92291414e-35i
1.80964308e+01	-1.43984927e-34+4.02511513e-34i
1.81590482e+01	-2.62700432e-35-3.80984404e-34i
1.82216656e+01	2.92404164e-34-3.59197807e-35i
1.82842830e+01	1.40104848e-35+9.69907819e-35i
1.83469004e+01	-1.39702894e-34-6.92461903e-35i
1.84095178e+01	2.98930069e-35-2.46783036e-35i
1.84721353e+01	8.26029651e-35+2.26448095e-35i
1.85347527e+01	-2.86004895e-35-2.06300568e-35i
1.85973701e+01	3.44158312e-35-3.47481336e-36i
1.86599875e+01	1.12031002e-35+2.76011934e-35i
1.87226049e+01	-2.19587872e-35-7.28677568e-36i
1.87852223e+01	-3.63161597e-36-1.29676367e-35i
1.88478397e+01	5.69483839e-36+1.69066448e-35i
1.89104571e+01	-1.26034054e-35-5.51164558e-36i
1.89730745e+01	8.15380330e-36-8.89937002e-36i
1.90356919e+01	2.28842827e-36+7.51159381e-36i
1.90983093e+01	-5.26449897e-36-1.07291987e-36i
1.91609267e+01	-1.19735275e-36-5.15700263e-36i
1.92235441e+01	2.01205023e-36+1.16108475e-36i
1.92861616e+01	-4.95619295e-38+1.00625811e-36i
1.93487790e+01	-2.24132806e-37+1.66198764e-37i
1.94113964e+01	-1.51731005e-37-6.71158669e-37i
1.94740138e+01	5.17370271e-37-1.54132702e-37i
1.95366312e+01	2.97658909e-37+5.21598505e-37i
1.95992486e+01	-2.75399126e-37+6.13491352e-38i
1.96618660e+01	-1.76000831e-37-1.56842471e-37i
1.97244834e+01	1.64390511e-37+3.17851627e-38i
1.97871008e+01	8.34216180e-38+1.15466248e-37i
1.98497182e+01	-1.26742178e-38+1.81625717e-38i
1.99123356e+01	-5.77471142e-38+3.87299329e-38i
1.99749530e+01	1.44249696e-38-1.19115729e-38i
2.00375704e+01	-6.44679934e-39-2.89266839e-38i
2.01001879e+01	-1.35390415e-38-1.45929137e-39i
2.01628053e+01	5.83375337e-40+7.92350861e-39i
2.02254227e+01	5.58283727e-39+2.68423405e-39i
2.02880401e+01	3.43385196e-39-3.25108839e-39i
2.03506575e+01	2.41506398e-39+4.03884803e-39i
2.04132749e+01	-3.70486642e-39-9.40206827e-40i
2.04758923e+01	-1.84867378e-40-9.87518117e-40i
2.05385097e+01	2.69839731e-40-6.08956307e-40i
2.06011271e+01	-9.46464527e-40+8.98233534e-40i
2.06637445e+01	4.77367761e-40-8.12309361e-40i
2.07263619e+01	1.39858289e-40-7.77302377e-40i
2.07889793e+01	-2.95960971e-40-5.24986468e-40i
2.08515967e+01	2.13612579e-40-2.54029531e-40i
2.09142142e+01	-1.62989107e-40+3.44155761e-40i
2.09768316e+01	-1.52026594e-41-1.69291315e-40i
2.10394490e+01	3.17825937e-40+2.59887993e-40i
2.11020664e+01	-1.04288873e-40+6.09605860e-41i
2.11646838e+01	6.43207667e-41+4.23349235e-41i
2.12273012e+01	5.65509035e-41+7.67205166e-42i
2.12899186e+01	3.99022536e-41-3.57094853e-41i
2.13525360e+01	4.59275219e-41+2.63340527e-41i
2.14151534e+01	-5.87275483e-41+1.15599291e-41i
2.14777708e+01	-3.28412401e-41-3.50235139e-41i
2.15403882e+01	8.08892538e-43-9.55806330e-42i
2.16030056e+01	3.16186159e-42+1.22648512e-41i
2.16656230e+01	-6.44431222e-42+1.05587488e-41i
2.17282405e+01	-7.48187773e-42-4.90035093e-43i
2.17908579e+01	6.83647126e-42-2.73921270e-42i
2.18534753e+01	2.09739166e-42+2.57359040e-42i
2.19160927e+01	-2.04372309e-42+1.37367796e-42i
2.19787101e+01	9.82852964e-43-2.60331924e-42i
2.20413275e+01	2.52376101e-42+7.92843491e-43i
2.21039449e+01	-7.35434205e-43+5.01606090e-43i
2.21665623e+01	-1.42530526e-44-4.80417959e-43i
2.22291797e+01	-9.93005908e-44+5.06630236e-44i
2.22917971e+01	-1.41040997e-43+7.91249278e-45i
2.23544145e+01	1.05068068e-43+1.17549009e-43i
2.24170319e+01	1.23024900e-43-1.92177459e-43i
2.24796493e+01	7.62737064e-44-7.76247449e-45i
2.25422668e+01	-1.89931611e-44-6.78529584e-44i
2.26048842e+01	-3.73552062e-44-1.97613194e-44i
2.26675016e+01	5.43571919e-44-6.15117860e-44i
2.27301190e+01	-1.65630961e-44+5.86637823e-44i
2.27927364e+01	-1.71116760e-44+2.11962297e-44i
2.28553538e+01	-1.07141528e-46-3.85873875e-45i
2.29179712e+01	2.10900908e-44+7.57062085e-45i
2.29805886e+01	3.47243561e-47+1.07210368e-44i
2.30432060e+01	-5.39878315e-46-7.61430733e-45i
2.31058234e+01	-3.68425074e-45+1.95377820e-45i
2.31684408e+01	-4.24742116e-46+1.44569136e-45i
2.32310582e+01	3.63398553e-45-4.97833891e-46i
2.32936756e+01	-5.11187964e-46+2.50095468e-46i
2.33562930e+01	1.40302005e-45-4.25652446e-46i
2.34189105e+01	7.38065801e-46+3.22949908e-46i
2.34815279e+01	4.35362987e-47+1.32537851e-46i
2.35441453e+01	1.82891906e-46+5.22555401e-47i
2.36067627e+01	3.54386473e-47+9.83937173e-47i
2.36693801e+01	2.77421493e-46-1.61450096e-46i
2.37319975e+01	-8.53303100e-47+5.66554043e-47i
2.37946149e+01	4.10126614e-47-1.79108604e-46i
2.38572323e+01	-3.68212587e-47+1.04744791e-46i
2.39198497e+01	-6.63138371e-47+3.04017366e-48i
2.39824671e+01	4.37765597e-47-3.66471654e-47i
2.40450845e+01	1.28597754e-46+4.20199320e-47i
2.41077019e+01	-1.45235381e-47+2.12973906e-47i
2.41703193e+01	-4.81505612e-48-1.52199858e-47i
2.42329368e+01	5.57496654e-48-3.49860826e-47i
2.42955542e+01	4.73505264e-48+8.54153332e-48i
2.43581716e+01	2.15999257e-48+7.21622702e-48i
2.44207890e+01	-9.52536949e-48-9.04658093e-48i
2.44834064e+01	3.79322000e-48-5.77676941e-48i
2.45460238e+01	6.57255427e-49-1.54219442e-48i
2.46086412e+01	1.55849593e-48+5.16283148e-48i
2.46712586e+01	-7.15625554e-49+1.38979398e-49i
2.47338760e+01	2.56701015e-49-6.90866401e-49i
2.47964934e+01	6.08445569e-49+1.03692447e-48i
2.48591108e+01	-2.34711161e-49+7.56950191e-49i
2.49217282e+01	4.67075443e-49-9.88398104e-50i
2.49843456e+01	-1.54075205e-50+3.23646672e-49i
2.50469631e+01	-9.32172408e-50-1.67594218e-49i
2.51095805e+01	1.66518556e-49+2.66045355e-49i
2.51721979e+01	5.50945462e-52-9.87028351e-51i
2.52348153e+01	-7.56717378e-50+8.57489664e-50i
2.52974327e+01	-1.00827388e-50+1.30870211e-50i
2.53600501e+01	2.92031044e-51+4.45924134e-50i
2.54226675e+01	-3.03991593e-50-5.87453082e-50i
2.54852849e+01	3.79287463e-50+1.67790999e-51i
2.55479023e+01	-1.44637100e-50-9.78401536e-51i
2.56105197e+01	6.89126584e-51-3.52405182e-51i
2.56731371e+01	-9.43301282e-51+8.26373276e-52i
2.57357545e+01	2.62983872e-51-1.76771431e-51i
2.57983719e+01	-5.87850702e-51-4.47824416e-51i
2.58609894e+01	-8.31165754e-54+3.31743044e-51i
2.59236068e+01	-7.20282798e-51-3.43025075e-52i
2.59862242e+01	5.32004891e-53-1.11218614e-51i
2.60488416e+01	-2.31958420e-51-2.87301147e-52i
2.61114590e+01	1.62128474e-51+1.69642272e-52i
2.61740764e+01	-9.06799625e-53+1.75098360e-53i
2.62366938e+01	-2.64269044e-52+2.64338085e-52i
2.62993112e+01	7.95971089e-52-6.70916590e-52i
2.63619286e+01	5.92736013e-52+5.83145776e-53i
2.64245460e+01	-2.34913483e-52+3.14525599e-52i
2.64871634e+01	1.15753864e-53-2.37398909e-52i
2.65497808e+01	8.87708101e-53-7.27067309e-53i
2.66123982e+01	-8.71389251e-53+1.96588323e-53i
2.66750157e+01	-5.75501960e-53-9.29301176e-54i
2.67376331e+01	5.44490293e-53-5.10996942e-53i
2.68002505e+01	3.90482877e-53+2.18796412e-53i
2.68628679e+01	-3.47889980e-53-3.36472151e-54i
2.69254853e+01	-1.85717774e-53+2.40710028e-54i
2.69881027e+01	1.73202772e-53+1.18342874e-53i
2.70507201e+01	-1.40692484e-53+2.10591474e-53i
2.71133375e+01	-7.67234284e-54-5.53341117e-54i
2.71759549e+01	3.35125875e-54+1.06918013e-53i
2.72385723e+01	2.09295860e-55+3.98098956e-54i
2.73011897e+01	-1.70749554e-54-3.21991870e-55i
2.73638071e+01	1.97476186e-54-3.50201448e-54i
2.74264245e+01	2.06042303e-54-5.44230628e-55i
2.74890420e+01	-1.24304980e-54+2.07462569e-54i
2.75516594e+01	4.75078944e-56-8.66845267e-55i
2.76142768e+01	-5.67241932e-56-5.53839347e-55i
2.76768942e+01	2.17264270e-55+2.69610787e-55i
2.77395116e+01	1.34691005e-55+2.08645766e-55i
2.78021290e+01	-2.78483293e-55-3.27428219e-55i
2.78647464e+01	-2.43978093e-56+1.87100820e-55i
2.79273638e+01	-1.43678110e-55+6.69428436e-56i
2.79899812e+01	-2.04900547e-55+2.01760650e-56i
2.80525986e+01	1.53273678e-55-1.08087052e-55i
2.81152160e+01	-4.65235132e-57+1.00682271e-55i
2.81778334e+01	1.21616523e-56-1.88620470e-56i
2.82404508e+01	3.17460200e-56-2.88299350e-56i
2.83030683e+01	1.32593835e-56+2.93839132e-56i
2.83656857e+01	-1.88377973e-56+3.98791671e-57i
2.84283031e+01	-1.47025027e-56-1.79359948e-56i
2.84909205e+01	5.64520025e-57+6.86915140e-57i
2.85535379e+01	-1.84995261e-57+7.66000563e-57i
2.86161553e+01	-5.21241168e-58+5.22279151e-57i
2.86787727e+01	-1.20753386e-57+2.38301973e-58i
2.87413901e+01	3.37865501e-57-1.78429997e-57i
2.88040075e+01	-7.36624268e-58+1.87461992e-57i
2.88666249e+01	-1.20007136e-57-1.52605769e-57i
2.89292423e+01	9.16720173e-58-1.44712027e-57i
2.89918597e+01	1.09550997e-57-1.05148431e-59i
2.90544771e+01	9.88475000e-59-4.69296872e-59i
2.91170946e+01	-2.06099701e-58-1.23260838e-58i
2.91797120e+01	3.47706186e-58-3.56366870e-58i
2.92423294e+01	-2.41218802e-58-3.97488291e-60i
2.93049468e+01	-2.19801733e-58-5.98820388e-59i
2.93675642e+01	4.58054164e-59-2.12404022e-58i
2.94301816e+01	9.37792009e-59+2.38132473e-60i
2.94927990e+01	2.40102871e-59+3.48420632e-59i
2.95554164e+01	-1.27872293e-59+2.22204818e-59i
2.96180338e+01	1.78230202e-60-1.97337217e-59i
2.96806512e+01	4.68248778e-60+1.16534719e-59i
2.97432686e+01	-1.50377587e-59+3.77704381e-59i
2.98058860e+01	-1.78656100e-59-7.94576724e-60i
2.98685034e+01	7.29970500e-60-1.18116583e-60i
2.99311209e+01	5.50623811e-60+6.16009671e-60i
2.99937383e+01	2.02390289e-60-3.45030332e-61i
3.00563557e+01	2.20196244e-60-1.64896094e-61i
3.01189731e+01	-2.10973441e-60-3.88464415e-60i
3.01815905e+01	-1.03023294e-60+1.24293648e-61i
3.02442079e+01	-4.25703886e-61-1.64059985e-60i
3.03068253e+01	3.84778164e-61-1.26543063e-60i
3.03694427e+01	2.05790912e-61+6.78170567e-61i
3.04320601e+01	-4.30881049e-61-2.54296873e-61i
3.04946775e+01	1.44020307e-61-5.11148323e-61i
3.05572949e+01	4.52164898e-61-1.09007614e-61i
3.06199123e+01	-9.48244103e-62+5.81057167e-62i
3.06825297e+01	4.22108729e-62+1.10769721e-61i
3.07451472e+01	4.00037367e-62-7.19476405e-63i
3.08077646e+01	-3.11686936e-62-2.87988522e-62i
3.08703820e+01	-5.98574079e-64+2.62414336e-62i
3.09329994e+01	-2.67106537e-62+3.84123554e-62i
3.09956168e+01	-1.04673918e-63+6.68360507e-64i
3.10582342e+01	2.20007050e-62+2.96585501e-62i
3.11208516e+01	-1.03087060e-62+8.09105243e-63i
3.11834690e+01	7.98048805e-63+7.10059491e-63i
3.12460864e+01	-8.26060837e-63-1.21102919e-63i
3.13087038e+01	1.52470730e-63+2.60418483e-63i
3.13713212e+01	-2.07367818e-63+6.08050296e-63i
3.14339386e+01	3.93450861e-64+1.47278734e-63i
3.14965560e+01	-3.73020882e-64+1.23893850e-63i
3.15591735e+01	2.37921256e-63+1.71197706e-63i
3.16217909e+01	-9.41345321e-64-3.41777257e-64i
3.16844083e+01	1.13832563e-63-5.20236128e-64i
3.17470257e+01	7.04924404e-64+1.28650240e-63i
3.18096431e+01	-2.11462653e-64+3.63891538e-66i
3.18722605e+01	1.45618745e-64-5.70083501e-64i
3.19348779e+01	-7.71975172e-65-1.73370865e-64i
3.19974953e+01	-3.73609479e-65+2.72772404e-64i
3.20601127e+01	-4.97902576e-65+6.71409505e-65i
3.21227301e+01	8.18594108e-65-6.15728481e-65i
3.21853475e+01	-1.72258071e-68+4.79487156e-65i
3.22479649e+01	-1.24893303e-65-3.34759640e-65i
3.23105823e+01	-1.33252222e-65+3.36126965e-65i
3.23731997e+01	8.96554261e-66+1.63239176e-65i
3.24358172e+01	-3.47488484e-66-1.78849758e-65i
3.24984346e+01	1.32643114e-65+2.73340455e-65i
3.25610520e+01	-2.15677251e-65-4.02800848e-66i
3.26236694e+01	6.42442626e-66-5.64635045e-66i
3.26862868e+01	-7.70050834e-68-4.23152786e-67i
3.27489042e+01	-1.88447349e-66+2.01389625e-66i
3.28115216e+01	-3.05943215e-66+7.74479947e-68i
3.28741390e+01	-2.11152740e-66-5.83367879e-67i
3.29367564e+01	1.12812818e-66+3.01762913e-67i
3.29993738e+01	9.21677091e-68+1.70327527e-66i
3.30619912e+01	-5.87791495e-67-5.49985228e-67i
3.31246086e+01	4.27217006e-67+3.83089543e-67i
3.31872260e+01	3.41081705e-67+5.05661176e-67i
3.32498435e+01	-1.31738511e-67-4.73213094e-67i
3.33124609e+01	-1.75067296e-67+4.63619944e-67i
3.33750783e+01	4.63321959e-68-5.48708810e-68i
3.34376957e+01	-3.41234903e-68-9.11711553e-68i
3.35003131e+01	8.47632314e-68-3.42770200e-68i
3.35629305e+01	4.36638910e-68-7.90979166e-68i
3.36255479e+01	2.88075665e-70-1.03660246e-68i
3.36881653e+01	-7.70578653e-68+8.97914283e-70i
3.37507827e+01	4.47298925e-68+1.15865360e-68i
3.38134001e+01	-1.24831764e-68+2.20762775e-68i
3.38760175e+01	1.47903446e-68-4.46798677e-70i
3.39386349e+01	9.72813144e-69-1.91288507e-68i
3.40012523e+01	9.58708144e-69-1.85919450e-69i
3.40638698e+01	-5.50806190e-69+1.41950023e-68i
3.41264872e+01	-5.02804801e-69+1.10326348e-69i
3.41891046e+01	6.72186815e-70-1.04664754e-68i
3.42517220e+01	4.46570575e-69+1.93582437e-69i
3.43143394e+01	-4.47281911e-70+4.13152907e-69i
3.43769568e+01	-2.88624929e-69-1.24765649e-69i
3.44395742e+01	2.49826624e-69-9.19864663e-70i
3.45021916e+01	4.73035990e-70+1.69755202e-69i
3.45648090e+01	-9.66627860e-70+2.00088562e-70i
3.46274264e+01	1.91253996e-70-6.43874600e-70i
3.46900438e+01	3.70656270e-70-3.75224400e-70i
3.47526612e+01	6.61073670e-71+3.17646833e-70i
3.48152786e+01	-2.12030399e-70+2.39120326e-71i
3.48778961e+01	1.45913403e-70-1.16383942e-70i
3.49405135e+01	-1.17800393e-71+1.52986335e-70i
3.50031309e+01	-6.65827665e-71-1.16319050e-70i
3.50657483e+01	6.58847544e-71-6.53462251e-71i
3.51283657e+01	-1.28954000e-71+3.17586227e-71i
3.51909831e+01	-1.26959273e-71-5.59590081e-72i
3.52536005e+01	-1.61665814e-72-6.39271692e-72i
3.53162179e+01	1.49232799e-71+8.82619490e-72i
3.53788353e+01	-1.23930226e-71+1.23457752e-72i
3.54414527e+01	-6.10692729e-72-2.88783252e-72i
3.55040701e+01	-2.08717366e-72+2.00944782e-72i
3.55666875e+01	-1.49871374e-72-1.48235361e-72i
3.56293049e+01	1.02455607e-72+1.81671846e-72i
3.56919224e+01	-9.43019676e-73-7.68081018e-73i
3.57545398e+01	2.10460408e-72-2.55275064e-73i
3.58171572e+01	5.40424280e-73-3.01548371e-73i
3.58797746e+01	-4.29746431e-73-3.79543664e-73i
3.59423920e+01	1.99126270e-75-5.53881295e-74i
3.60050094e+01	-2.28798023e-73+1.14765429e-73i
3.60676268e+01	-2.46957907e-73-2.46812561e-73i
3.61302442e+01	-4.35889616e-74-1.89137465e-73i
3.61928616e+01	-7.70683891e-74+2.45118070e-74i
3.62554790e+01	1.51830314e-73+1.43613240e-73i
3.63180964e+01	-9.25631446e-75+4.81444465e-74i
3.63807138e+01	1.10837957e-74-5.70810927e-74i
3.64433312e+01	1.79968306e-74+5.60404511e-74i
3.65059487e+01	1.79508920e-74+2.49437834e-74i
3.65685661e+01	1.26562794e-74-1.06709927e-74i
3.66311835e+01	7.35084966e-76-2.73495889e-74i
3.66938009e+01	7.10782912e-75+1.59253840e-75i
3.67564183e+01	-7.28782185e-75-5.48384737e-75i
3.68190357e+01	5.48635666e-75-5.61463249e-76i
3.68816531e+01	4.15566716e-75-1.61240818e-75i
3.69442705e+01	1.62261768e-75+4.72097519e-75i
3.70068879e+01	5.61960124e-75+2.47324112e-75i
3.70695053e+01	-1.60645477e-75-4.24418604e-76i
3.71321227e+01	2.26232655e-76-6.78339823e-76i
3.71947401e+01	6.50216118e-76-5.23834686e-76i
3.72573575e+01	-7.97581670e-76-4.59891462e-76i
3.73199750e+01	7.38131412e-78-6.77375962e-77i
3.73825924e+01	-3.01535943e-76+2.18015597e-76i
3.74452098e+01	9.41970925e-77-9.15992606e-77i
3.75078272e+01	2.35287091e-76-6.83718169e-77i
3.75704446e+01	-7.53545854e-77-6.55827855e-77i
3.76330620e+01	-1.85001784e-77-2.61650926e-77i
3.76956794e+01	-8.12379505e-77+6.87171756e-77i
3.77582968e+01	1.79133506e-77-3.82266107e-77i
3.78209142e+01	-2.09616510e-78+5.94219566e-77i
3.78835316e+01	-4.05654337e-77-3.26086136e-78i
3.79461490e+01	1.86992612e-77-2.16887269e-77i
3.80087664e+01	2.67885368e-77+5.11022569e-78i
3.80713838e+01	-1.18336427e-77+7.88238788e-78i
3.81340013e+01	-3.09078696e-78-1.21851322e-77i
3.81966187e+01	5.49533353e-78-1.71753189e-78i
3.82592361e+01	3.98119953e-78-3.25138102e-79i
3.83218535e+01	-3.18440175e-78-1.21848771e-78i
3.83844709e+01	-9.66694030e-79-3.42462542e-78i
3.84470883e+01	3.50621517e-78-1.70009327e-78i
3.85097057e+01	-2.90409506e-79+1.49261023e-78i
3.85723231e+01	-5.23591759e-80-8.84806061e-80i
3.86349405e+01	2.75253597e-79-1.13639802e-78i
3.86975579e+01	7.65247434e-79+4.03923578e-79i
3.87601753e+01	-5.71501225e-79+6.29049206e-79i
3.88227927e+01	1.67085510e-79-4.16092884e-79i
3.88854101e+01	3.76891282e-79+1.52911636e-79i
3.89480276e+01	-7.52057077e-80+1.62056569e-79i
3.90106450e+01	-1.04584549e-79-8.60012382e-81i
3.90732624e+01	1.18858009e-79-1.26089124e-79i
3.91358798e+01	6.69953959e-80+3.76239969e-80i
3.91984972e+01	-4.54976271e-80-6.55981636e-81i
3.92611146e+01	3.05574056e-80-5.76348920e-80i
3.93237320e+01	1.77842222e-80+3.61739841e-80i
3.93863494e+01	-1.15120583e-80+5.82606945e-81i
3.94489668e+01	6.59761319e-82-1.97382032e-80i
3.95115842e+01	9.31309489e-81+1.95443527e-81i
3.95742016e+01	-2.50733567e-81-3.29540520e-81i
3.96368190e+01	2.04208129e-81+4.74961889e-82i
3.96994364e+01	-3.88726392e-81-1.16375699e-81i
3.97620539e+01	2.28492270e-81-2.38459510e-81i
3.98246713e+01	-6.56778474e-82+1.52738354e-81i
3.98872887e+01	-2.15610314e-82+4.00062411e-82i
3.99499061e+01	-1.61779564e-81-5.60769151e-82i
4.00125235e+01	-1.16872462e-81-1.04239929e-81i
4.00751409e+01	8.53833279e-82+8.12529810e-82i
4.01377583e+01	-5.15608933e-82+4.53975468e-82i
4.02003757e+01	-3.92008832e-82-5.39362272e-82i
4.02629931e+01	4.87734557e-82-2.56639995e-82i
4.03256105e+01	1.64417896e-82+5.11761988e-82i
4.03882279e+01	-1.96598363e-82+2.07580395e-82i
4.04508453e+01	-8.99616870e-84-2.04977470e-82i
4.05134627e+01	1.53548350e-82-4.43170241e-84i
4.05760802e+01	2.36856154e-83+1.62570083e-82i
4.06386976e+01	-9.33242489e-83-8.91604048e-83i
4.07013150e+01	9.01591548e-84-2.93585221e-83i
4.07639324e+01	2.27271543e-84+5.71278241e-84i
4.08265498e+01	-5.44425003e-84+4.46259555e-84i
4.08891672e+01	1.13307474e-84-2.10693144e-84i
4.09517846e+01	3.39617139e-84-7.27284878e-84i
4.10144020e+01	5.36671747e-84-1.80779444e-84i
4.10770194e+01	-2.28212476e-85+3.24531334e-84i
4.11396368e+01	-2.29484051e-84-5.93542814e-85i
4.12022542e+01	1.67447419e-84-1.62565245e-84i
4.12648716e+01	-3.27316121e-85+3.79383320e-85i
4.13274890e+01	-1.35282299e-84+7.06946972e-85i
4.13901064e+01	8.02150690e-85-7.65092452e-85i
4.14527239e+01	4.44169075e-85-6.61465696e-85i
4.15153413e+01	-3.92616948e-85+4.32145077e-85i
4.15779587e+01	-3.91212694e-85-1.77924827e-85i
4.16405761e+01	3.05960601e-85-6.14653307e-86i
4.17031935e+01	-1.60844341e-85-1.21031965e-85i
4.17658109e+01	-2.25450705e-86+1.48942344e-85i
4.18284283e+01	-1.17547112e-85+9.04191130e-86i
4.18910457e+01	-2.11589767e-86-6.52004141e-86i
4.19536631e+01	9.04941858e-88+2.72417672e-86i
4.20162805e+01	-8.44594779e-86+3.29614344e-86i
4.20788979e+01	-1.60126063e-86-3.88257962e-87i
4.21415153e+01	1.80956984e-86-4.47639194e-87i
4.22041327e+01	-1.29700405e-88+1.84813342e-86i
4.22667502e+01	-1.73260060e-86-1.25302753e-86i
4.23293676e+01	1.12243036e-86-1.23796556e-86i
4.23919850e+01	4.26380581e-87+2.98020364e-87i
4.24546024e+01	-2.68984637e-87+4.29473770e-87i
4.25172198e+01	-2.75002657e-87-7.06003134e-87i
4.25798372e+01	2.87124094e-87+5.18205353e-89i
4.26424546e+01	1.10542637e-87+3.88289440e-87i
4.27050720e+01	-2.87875375e-87+2.31522569e-88i
4.27676894e+01	-6.33885295e-89-1.26410651e-87i
4.28303068e+01	1.54661100e-87+5.36054486e-88i
4.28929242e+01	-7.21410992e-88+3.94612183e-88i
4.29555416e+01	-1.84975749e-88-5.47143294e-88i
4.30181590e+01	6.10406225e-88-9.73238948e-89i
4.30807765e+01	-1.15181901e-88+4.04226264e-88i
4.31433939e+01	-1.03760715e-88+2.22246538e-89i
4.32060113e+01	-5.55122661e-90-2.41512845e-89i
4.32686287e+01	1.06046043e-89+6.24663790e-89i
4.33312461e+01	-3.98710349e-90-5.06135731e-89i
4.33938635e+01	-9.78153156e-90+2.88728135e-89i
4.34564809e+01	-1.64357315e-89-3.66669674e-89i
4.35190983e+01	5.09724076e-91-2.11466274e-89i
4.35817157e+01	1.19896023e-89+6.12793427e-90i
4.36443331e+01	2.83014543e-90+7.96958309e-90i
4.37069505e+01	-6.00751272e-90+3.51184094e-90i
4.37695679e+01	5.79999929e-91-3.60492512e-91i
4.38321853e+01	3.70951591e-90+2.58063817e-90i
4.38948028e+01	1.88834066e-90+7.35709759e-90i
4.39574202e+01	-3.48852680e-90+7.61031231e-92i
4.40200376e+01	5.82298562e-91-4.21264060e-91i
4.40826550e+01	2.56618388e-91-1.61613714e-92i
4.41452724e+01	-5.52921052e-91+1.14114193e-90i
4.42078898e+01	-1.11122601e-90-8.62966223e-91i
4.42705072e+01	5.02979191e-91-1.06618361e-91i
4.43331246e+01	-6.57350797e-93+7.37080308e-92i
4.43957420e+01	2.06137406e-91+1.05593239e-91i
4.44583594e+01	-1.03412428e-91+4.38121016e-92i
4.45209768e+01	7.10758353e-92-1.66362142e-91i
4.45835942e+01	1.27266490e-91+8.26642787e-92i
4.46462116e+01	-1.13226037e-91+6.63458580e-92i
4.47088291e+01	-7.01198528e-92-4.61530519e-92i
4.47714465e+01	-8.45495622e-93-1.15346537e-92i
4.48340639e+01	-2.98831466e-92+3.40650042e-92i
4.48966813e+01	-1.56524063e-92+2.94657187e-92i
4.49592987e+01	6.78261568e-94+1.12234524e-93i
4.50219161e+01	9.69338342e-93+1.82688661e-93i
4.50845335e+01	-2.94542841e-93+2.23072035e-93i
4.51471509e+01	-3.86699560e-93-2.77603284e-93i
4.52097683e+01	2.30526192e-93-9.85822102e-94i
4.52723857e+01	-1.89642382e-93+1.67763762e-93i
4.53350031e+01	-2.61579856e-93-6.02184876e-94i
4.53976205e+01	1.64619802e-93+5.16011163e-94i
4.54602379e+01	-1.06348191e-93+7.99050161e-94i
4.55228554e+01	2.12450903e-95-1.26787564e-93i
4.55854728e+01	-5.73918833e-94+4.47094851e-94i
4.56480902e+01	-6.22910885e-94+9.08827379e-95i
4.57107076e+01	3.53784352e-94+3.41860658e-94i
4.57733250e+01	-4.91891210e-95-1.18093227e-94i
4.58359424e+01	-1.67990723e-94-5.16270454e-95i
4.58985598e+01	-3.90161146e-95-1.07909006e-94i
4.59611772e+01	1.86913625e-95+1.00491886e-94i
4.60237946e+01	-8.29251112e-95+1.73285644e-95i
4.60864120e+01	3.50485133e-95-6.70603987e-95i
4.61490294e+01	1.79615244e-95+7.17809736e-95i
4.62116468e+01	-4.62997603e-95+1.02440542e-95i
4.62742642e+01	2.21820691e-96-2.04285415e-95i
4.63368817e+01	7.33084227e-96-1.97190379e-96i
4.63994991e+01	-1.44712259e-95+9.42801829e-96i
4.64621165e+01	5.94345334e-96-1.00798256e-95i
4.65247339e+01	6.75152315e-96+5.07979203e-96i
4.65873513e+01	-4.33994717e-96+1.58664614e-97i
4.66499687e+01	1.52192045e-96+5.77076230e-97i
4.67125861e+01	-3.02987516e-96+5.76207895e-97i
4.67752035e+01	6.21669884e-98-1.34757884e-96i
4.68378209e+01	1.58746915e-96+8.52258963e-97i
4.69004383e+01	2.09369521e-97+1.33898039e-96i
4.69630557e+01	-7.12191348e-97-6.03952323e-97i
4.70256731e+01	8.30174803e-97+9.17441957e-101i
4.70882905e+01	-2.73376147e-97+6.63710003e-97i
4.71509080e+01	-8.02097468e-98-4.44636440e-97i
4.72135254e+01	5.11223453e-98+7.63622673e-98i
4.72761428e+01	-5.32041221e-98+1.34613487e-97i
4.73387602e+01	-6.60790449e-98-6.09825355e-98i
4.74013776e+01	-6.05986912e-98+4.07449974e-98i
4.74639950e+01	-3.44284809e-98+2.09737257e-98i
4.75266124e+01	2.57858846e-98-8.39005932e-99i
4.75892298e+01	-9.97749146e-99-1.67237386e-98i
4.76518472e+01	1.50900872e-98+1.25195309e-98i
4.77144646e+01	-1.17798847e-98-8.46925157e-99i
4.77770820e+01	1.88727608e-99-8.19193337e-99i
4.78396994e+01	1.58160626e-98-3.35544994e-99i
4.79023168e+01	-6.12949179e-99+5.79992468e-99i
4.79649343e+01	-1.12630564e-99-1.79406689e-99i
4.80275517e+01	3.74147045e-99+2.25213757e-99i
4.80901691e+01	-1.90747914e-99-6.44859586e-101i
4.81527865e+01	2.17415382e-100-9.28853171e-100i
4.82154039e+01	-2.74598071e-100+1.83174954e-100i
4.82780213e+01	3.84444676e-100+8.50618224e-100i
4.83406387e+01	-1.05420733e-100-5.30803636e-100i
4.84032561e+01	1.86570102e-100+9.89889850e-101i
4.84658735e+01	2.29334659e-100+4.22872818e-100i
4.85284909e+01	-4.19837262e-100-2.37026080e-101i
4.85911083e+01	5.31711772e-101-2.37655516e-100i
4.86537257e+01	4.17956156e-100+1.30875422e-100i
4.87163431e+01	-1.39400832e-100+1.02704947e-100i
4.87789606e+01	-3.64213417e-101-2.23635759e-100i
4.88415780e+01	6.21574518e-101-6.75854780e-101i
4.89041954e+01	5.68951876e-101+7.33174394e-101i
4.89668128e+01	-3.52712673e-101-1.07600650e-101i
4.90294302e+01	-4.35259473e-101-4.14934667e-101i
4.90920476e+01	1.64891414e-101+2.06305375e-101i
4.91546650e+01	-1.16609236e-101+6.34382657e-102i
4.92172824e+01	-5.41636482e-102-1.13980817e-101i
4.92798998e+01	9.07903916e-102+1.48480464e-102i
4.93425172e+01	-3.06948884e-102+2.77265262e-102i
4.94051346e+01	1.58659259e-102-1.98828713e-102i
4.94677520e+01	-2.92868268e-103+3.30698075e-102i
4.95303694e+01	-2.98533157e-103-5.73595223e-103i
4.95929869e+01	2.39340867e-103-1.50143893e-103i
4.96556043e+01	-1.21478902e-102+8.70353492e-103i
4.97182217e+01	-9.25913822e-104+3.68233421e-103i
4.97808391e+01	-3.74664409e-103+5.03779038e-103i
4.98434565e+01	1.79994623e-103-5.12522779e-103i
4.99060739e+01	3.77497137e-103+3.30970220e-103i
4.99686913e+01	-1.18553078e-103+9.30519225e-104i
