# Supplementary material for: Observation of angular momentum transfer among crystal lattice modes
Source: Nat Phys. 2026 May 12;22(7):1100–6. doi: 10.1038/s41567-026-03274-8 (PMC13423836; doi:10.1038/s41567-026-03274-8)
Supplement: Supplementary file 14 — Source data for Extended Data Fig. 5a–m. [file 41567_2026_3274_MOESM14_ESM.zip › extended_fig5j_TKE_spectrum_LHE-THz_probe0.txt]

Spectrum of the THz Kerr signal in Bi2Se3 after left-handed elliptical THz excitation at probe pulse 0 degrees
Frequency (THz)	Spectrum (a.u.)
-4.99686913e+01	8.14723131e-05+2.35237221e-05i
-4.99060739e+01	-7.26455540e-05+7.69793195e-05i
-4.98434565e+01	-7.49702040e-05-7.97722274e-06i
-4.97808391e+01	-5.02206938e-06-9.92439708e-05i
-4.97182217e+01	1.13429673e-04+2.34837786e-05i
-4.96556043e+01	-2.73719557e-05-2.80541034e-05i
-4.95929869e+01	-3.99909544e-05+5.63791924e-05i
-4.95303694e+01	8.11833834e-05+6.83032086e-06i
-4.94677520e+01	-3.51521383e-05-3.15306289e-06i
-4.94051346e+01	-2.30370613e-05+5.69331318e-05i
-4.93425172e+01	-1.00297981e-04-4.93773253e-05i
-4.92798998e+01	9.66426358e-05-1.20058914e-04i
-4.92172824e+01	7.67284879e-05+1.44683452e-04i
-4.91546650e+01	-1.49861171e-04-2.54422989e-05i
-4.90920476e+01	9.88376406e-05-9.88134805e-05i
-4.90294302e+01	3.64433648e-05+1.49391038e-04i
-4.89668128e+01	-1.26642710e-04-8.23054289e-05i
-4.89041954e+01	9.40496321e-05+5.80721228e-06i
-4.88415780e+01	-6.42742446e-06+3.27821504e-05i
-4.87789606e+01	-5.53564997e-05-4.95183344e-06i
-4.87163431e+01	-4.48728435e-06-4.24801302e-05i
-4.86537257e+01	5.18889297e-05-9.38531274e-06i
-4.85911083e+01	-2.12350777e-07+5.80864929e-05i
-4.85284909e+01	-2.02356730e-05-4.49983267e-05i
-4.84658735e+01	4.34933169e-05-1.10403022e-05i
-4.84032561e+01	-4.34191295e-05+1.03849858e-04i
-4.83406387e+01	-2.02590807e-05-5.75244510e-05i
-4.82780213e+01	9.63553042e-07-5.51582209e-05i
-4.82154039e+01	9.62575096e-06+3.76131323e-05i
-4.81527865e+01	1.37435846e-05-1.35590983e-06i
-4.80901691e+01	-2.23428485e-06-2.34254316e-05i
-4.80275517e+01	5.90997715e-05-4.16637262e-06i
-4.79649343e+01	-4.98019378e-05+7.59550554e-05i
-4.79023168e+01	-8.18563207e-05-2.69959006e-05i
-4.78396994e+01	1.27949260e-04-7.95505690e-05i
-4.77770820e+01	-2.49527410e-05+1.13078026e-04i
-4.77144646e+01	-2.28158619e-05-5.59694471e-05i
-4.76518472e+01	-6.63673189e-05+2.83640379e-05i
-4.75892298e+01	6.46806607e-05-1.86237847e-05i
-4.75266124e+01	5.10161191e-06-2.12211788e-05i
-4.74639950e+01	-2.02912517e-05+4.30591787e-06i
-4.74013776e+01	-5.48381500e-06-1.47312461e-05i
-4.73387602e+01	5.03801529e-05+9.13607179e-05i
-4.72761428e+01	-3.13933130e-05-1.08045467e-04i
-4.72135254e+01	-3.34432028e-06+9.32535653e-05i
-4.71509080e+01	-9.27396377e-05-4.59611326e-05i
-4.70882905e+01	1.09071135e-04-7.92800679e-05i
-4.70256731e+01	7.19810279e-05+1.00295438e-04i
-4.69630557e+01	-1.44619840e-04+1.83712340e-05i
-4.69004383e+01	2.81979035e-05-9.44767621e-05i
-4.68378209e+01	5.43668953e-05+8.20996529e-05i
-4.67752035e+01	-2.57926893e-05+1.37092369e-05i
-4.67125861e+01	-5.72573755e-05-9.05234222e-05i
-4.66499687e+01	6.25737591e-05+1.50522067e-05i
-4.65873513e+01	1.42815409e-05+5.94401878e-05i
-4.65247339e+01	-3.36108370e-05+9.64022528e-06i
-4.64621165e+01	4.27449477e-06-9.34318672e-05i
-4.63994991e+01	4.80937451e-06+4.20210405e-05i
-4.63368817e+01	-9.20553717e-06+7.13870156e-05i
-4.62742642e+01	2.07811825e-05-2.60407025e-05i
-4.62116468e+01	-7.64831453e-05-9.32715153e-05i
-4.61490294e+01	8.36651551e-05-1.50857057e-05i
-4.60864120e+01	2.83757733e-05+1.56526048e-04i
-4.60237946e+01	-5.18704170e-05-8.54023495e-05i
-4.59611772e+01	7.64152913e-06-9.65092230e-06i
-4.58985598e+01	2.16528179e-07+6.10631544e-05i
-4.58359424e+01	-3.35438959e-05-6.40546383e-06i
-4.57733250e+01	-2.62273350e-05-6.05880344e-05i
-4.57107076e+01	5.31518660e-05-4.45347591e-05i
-4.56480902e+01	4.38291902e-05+9.32192607e-05i
-4.55854728e+01	-5.55378725e-05-9.02789097e-06i
-4.55228554e+01	-1.74265243e-05+6.69142160e-06i
-4.54602379e+01	9.94649734e-07-4.37981004e-05i
-4.53976205e+01	6.82452330e-06-4.49084271e-05i
-4.53350031e+01	5.03193345e-05+6.91470765e-05i
-4.52723857e+01	-1.01208372e-05-4.35447379e-06i
-4.52097683e+01	-4.47199544e-05+3.62435013e-05i
-4.51471509e+01	4.10648337e-05-1.32164015e-04i
-4.50845335e+01	-1.18251133e-05+1.77302403e-04i
-4.50219161e+01	-3.06656666e-05-7.68808179e-05i
-4.49592987e+01	1.86065207e-05-7.58530667e-05i
-4.48966813e+01	4.66632548e-05+6.71600063e-05i
-4.48340639e+01	-2.76171941e-05+5.64850075e-05i
-4.47714465e+01	-4.82414362e-05-7.21460775e-05i
-4.47088291e+01	4.51942077e-05+2.72285887e-06i
-4.46462116e+01	4.90411133e-05+4.75167608e-05i
-4.45835942e+01	-1.14471423e-04+5.00391307e-06i
-4.45209768e+01	3.00819828e-05-7.33816295e-05i
-4.44583594e+01	3.50471787e-05+6.52721142e-05i
-4.43957420e+01	-1.58704292e-05-2.16207040e-05i
-4.43331246e+01	-4.30540891e-05-1.82447277e-05i
-4.42705072e+01	8.79563144e-05-4.42347275e-05i
-4.42078898e+01	-2.74690480e-05+1.08959394e-04i
-4.41452724e+01	-5.19625157e-05-2.78170418e-05i
-4.40826550e+01	2.37158541e-05-6.54876707e-05i
-4.40200376e+01	2.11999438e-05+2.51844383e-05i
-4.39574202e+01	-1.27776019e-05+1.68443857e-05i
-4.38948028e+01	8.67363813e-06-7.33219470e-06i
-4.38321853e+01	6.50813473e-05-2.12789754e-05i
-4.37695679e+01	-4.07035963e-05+1.17718035e-04i
-4.37069505e+01	-1.39868427e-04-1.44546784e-05i
-4.36443331e+01	5.35863560e-05-1.37055216e-04i
-4.35817157e+01	8.88815999e-05-1.95397150e-05i
-4.35190983e+01	-1.85185181e-05+9.17920825e-05i
-4.34564809e+01	-3.00052193e-05+2.39573441e-05i
-4.33938635e+01	6.36771446e-05-6.92544146e-05i
-4.33312461e+01	-5.24816569e-05+9.76485324e-05i
-4.32686287e+01	-8.48391936e-05-6.29289549e-05i
-4.32060113e+01	8.86127904e-05-2.36422430e-05i
-4.31433939e+01	2.04968022e-05-3.23940602e-05i
-4.30807765e+01	1.00005583e-05+4.60639794e-05i
-4.30181590e+01	-2.03567976e-05+1.17125464e-04i
-4.29555416e+01	-1.13124813e-04-1.37306582e-04i
-4.28929242e+01	1.32095819e-04-4.04430880e-05i
-4.28303068e+01	1.29029203e-05+1.04532645e-04i
-4.27676894e+01	-7.24743597e-05-4.48292842e-05i
-4.27050720e+01	2.97268295e-05+4.88775999e-05i
-4.26424546e+01	-1.47681792e-05-2.13307741e-05i
-4.25798372e+01	-4.78334638e-05-1.73956514e-05i
-4.25172198e+01	4.19586988e-05-5.48604026e-05i
-4.24546024e+01	8.34726298e-06+3.50527078e-05i
-4.23919850e+01	5.07807554e-05-5.81274981e-06i
-4.23293676e+01	-5.71688821e-05+3.30030818e-05i
-4.22667502e+01	-5.47342298e-06-4.32485918e-05i
-4.22041327e+01	9.08503447e-05-1.75193709e-05i
-4.21415153e+01	-6.01578360e-07+1.44847385e-04i
-4.20788979e+01	-1.15158300e-04-9.09626499e-05i
-4.20162805e+01	7.47512087e-05+1.31348103e-05i
-4.19536631e+01	-5.58787520e-05+8.30556965e-05i
-4.18910457e+01	-8.27925350e-05-9.35987426e-05i
-4.18284283e+01	9.03690772e-05-8.03549659e-05i
-4.17658109e+01	3.77034528e-05+1.92515306e-05i
-4.17031935e+01	1.24337186e-05+6.22612811e-05i
-4.16405761e+01	-1.05091887e-05+3.63661126e-05i
-4.15779587e+01	-5.59027821e-05-2.60182785e-05i
-4.15153413e+01	1.53762543e-05-2.40353451e-05i
-4.14527239e+01	2.10470572e-05+1.31753658e-05i
-4.13901064e+01	-2.84633234e-05+2.45036954e-06i
-4.13274890e+01	9.17157047e-06+1.74591912e-06i
-4.12648716e+01	-4.12498439e-05-7.67651112e-05i
-4.12022542e+01	1.19743212e-04+2.60195938e-05i
-4.11396368e+01	-4.93458093e-05+1.25724054e-04i
-4.10770194e+01	-3.71261608e-05-1.08572077e-04i
-4.10144020e+01	4.38386707e-05-1.82109631e-05i
-4.09517846e+01	-5.03073603e-05+9.92721417e-05i
-4.08891672e+01	3.13204300e-05-4.39746530e-05i
-4.08265498e+01	-4.79011025e-05-6.48976855e-05i
-4.07639324e+01	8.25460529e-05+4.18715969e-05i
-4.07013150e+01	-4.68308546e-05+4.17053430e-05i
-4.06386976e+01	-3.61684029e-06-3.87872491e-05i
-4.05760802e+01	2.20566348e-06-7.07990122e-06i
-4.05134627e+01	2.13256382e-05-3.56819556e-05i
-4.04508453e+01	3.93364207e-05+8.05275230e-05i
-4.03882279e+01	-3.61574318e-05+5.34163591e-05i
-4.03256105e+01	-1.00802345e-04-6.20105147e-05i
-4.02629931e+01	5.26355291e-05-6.90966131e-05i
-4.02003757e+01	1.55589231e-05+2.70121300e-05i
-4.01377583e+01	6.02001851e-05+9.51156432e-06i
-4.00751409e+01	-8.61285143e-05+5.31004251e-05i
-4.00125235e+01	-7.95724399e-07-8.92332559e-05i
-3.99499061e+01	6.28137021e-05-1.02396339e-05i
-3.98872887e+01	3.03917551e-05+8.96972609e-05i
-3.98246713e+01	-9.64349292e-05-3.54671056e-05i
-3.97620539e+01	5.33750479e-05-3.24941859e-05i
-3.96994364e+01	3.22850645e-05+4.85437946e-05i
-3.96368190e+01	-7.32561040e-05+1.35394579e-05i
-3.95742016e+01	1.71046532e-05-7.63773147e-05i
-3.95115842e+01	8.90167916e-05+4.62934182e-05i
-3.94489668e+01	-7.89580705e-05+5.68822253e-05i
-3.93863494e+01	-5.57083498e-05-4.81648220e-05i
-3.93237320e+01	8.48623269e-05-3.87905591e-05i
-3.92611146e+01	-1.55933120e-05+5.46629657e-05i
-3.91984972e+01	-4.04484163e-05-6.03161585e-06i
-3.91358798e+01	1.72357960e-05-6.13949191e-05i
-3.90732624e+01	5.00402703e-05+9.08991854e-06i
-3.90106450e+01	2.49532591e-05+6.43837772e-05i
-3.89480276e+01	-9.30303352e-05+8.33891893e-05i
-3.88854101e+01	-1.66962759e-05-1.57741158e-04i
-3.88227927e+01	6.29815983e-05+1.17026337e-05i
-3.87601753e+01	-1.63683848e-05+1.00762535e-04i
-3.86975579e+01	-8.67513525e-05-1.20000329e-04i
-3.86349405e+01	2.01884959e-04-1.98146338e-05i
-3.85723231e+01	-7.26813516e-05+2.00087370e-04i
-3.85097057e+01	-1.90098386e-04-7.03715176e-05i
-3.84470883e+01	1.79562215e-04-2.21866176e-04i
-3.83844709e+01	1.06977005e-06+2.03485399e-04i
-3.83218535e+01	-8.45471891e-06-1.62185757e-05i
-3.82592361e+01	2.23708843e-06-3.73501365e-05i
-3.81966187e+01	-1.18076968e-05+9.30472295e-05i
-3.81340013e+01	-5.74345114e-05-6.21119924e-05i
-3.80713838e+01	1.45234172e-05-1.64654462e-05i
-3.80087664e+01	7.74961147e-06-7.75410775e-06i
-3.79461490e+01	4.69588009e-05-8.29736066e-06i
-3.78835316e+01	-2.25956528e-05+2.84654195e-05i
-3.78209142e+01	-1.91574348e-05+2.46323355e-06i
-3.77582968e+01	-1.61543140e-05+5.39594650e-05i
-3.76956794e+01	1.02257303e-05-1.53868241e-04i
-3.76330620e+01	4.49182220e-05+2.74403184e-05i
-3.75704446e+01	3.36367902e-05+1.31031418e-04i
-3.75078272e+01	-1.06191199e-04-5.20446251e-05i
-3.74452098e+01	1.10185029e-04-7.00260667e-05i
-3.73825924e+01	-5.25217097e-06+1.42263348e-04i
-3.73199750e+01	-1.56639097e-04-4.06634881e-05i
-3.72573575e+01	9.76103396e-05-6.87941632e-05i
-3.71947401e+01	-1.25735862e-05+4.34688431e-05i
-3.71321227e+01	3.04738380e-05-5.93105827e-05i
-3.70695053e+01	-4.00751566e-05+8.43653247e-05i
-3.70068879e+01	-1.33654528e-05-3.03994620e-05i
-3.69442705e+01	5.16577497e-05-9.69392516e-05i
-3.68816531e+01	4.15407016e-05+1.07678220e-04i
-3.68190357e+01	-4.54601066e-05+6.56262397e-05i
-3.67564183e+01	-4.63438774e-05-7.48324729e-05i
-3.66938009e+01	-1.00406165e-05+1.62949671e-05i
-3.66311835e+01	3.60433916e-06-1.92868514e-05i
-3.65685661e+01	-1.52969595e-05-1.45679743e-05i
-3.65059487e+01	1.71353137e-05-6.22482214e-05i
-3.64433312e+01	9.54452441e-05-5.43129348e-07i
-3.63807138e+01	-2.96698355e-06+1.41713588e-04i
-3.63180964e+01	-8.75594155e-05-1.36821216e-05i
-3.62554790e+01	-3.81913627e-05-7.75990591e-05i
-3.61928616e+01	8.48701866e-05+2.31495865e-05i
-3.61302442e+01	-7.26521078e-05-2.26986956e-05i
-3.60676268e+01	8.46991092e-05-1.01589167e-05i
-3.60050094e+01	-6.63805737e-06+9.17670264e-05i
-3.59423920e+01	-7.74562861e-05-7.18318353e-05i
-3.58797746e+01	-1.21777039e-05+7.13130444e-06i
-3.58171572e+01	1.00935513e-04+1.85032268e-05i
-3.57545398e+01	-8.57043587e-05-5.98786633e-05i
-3.56919224e+01	3.53827257e-05+2.30027991e-05i
-3.56293049e+01	-1.41412637e-05+1.42637621e-05i
-3.55666875e+01	8.44531585e-05-3.52619785e-06i
-3.55040701e+01	-7.28586705e-05+2.54312538e-05i
-3.54414527e+01	-3.87842411e-05-2.67622916e-05i
-3.53788353e+01	5.74286816e-05-4.96643881e-05i
-3.53162179e+01	6.13636264e-05+1.29340032e-04i
-3.52536005e+01	-9.92007467e-05-4.75296178e-05i
-3.51909831e+01	-3.69272813e-05-3.96739936e-05i
-3.51283657e+01	5.97412077e-05+1.34672903e-05i
-3.50657483e+01	9.59207594e-06+1.71651312e-05i
-3.50031309e+01	-4.24339897e-05-6.23654617e-05i
-3.49405135e+01	3.57026693e-05-2.17948145e-05i
-3.48778961e+01	6.53735908e-05+1.39480803e-04i
-3.48152786e+01	-1.07643735e-04-6.17850494e-05i
-3.47526612e+01	4.63390735e-05-6.61141667e-05i
-3.46900438e+01	2.65674585e-05+5.69530061e-05i
-3.46274264e+01	-3.48222507e-05+4.92696767e-05i
-3.45648090e+01	8.75887635e-06-1.61503020e-05i
-3.45021916e+01	-4.48751303e-06-6.71390803e-05i
-3.44395742e+01	-9.84145362e-05+4.84491532e-05i
-3.43769568e+01	1.18394688e-04-2.32935081e-05i
-3.43143394e+01	1.52821462e-05-3.63843346e-05i
-3.42517220e+01	2.06724974e-06+6.34345239e-05i
-3.41891046e+01	-7.95336499e-05-3.04801880e-06i
-3.41264872e+01	1.13037098e-05+8.49530614e-05i
-3.40638698e+01	-7.15960370e-06-1.72376376e-04i
-3.40012523e+01	-1.38564707e-05+3.75988990e-06i
-3.39386349e+01	1.30971457e-04+4.88597993e-05i
-3.38760175e+01	-7.97498965e-05+8.56557943e-05i
-3.38134001e+01	-3.16468461e-05-1.03265571e-04i
-3.37507827e+01	2.60704978e-05-8.04256282e-06i
-3.36881653e+01	3.63823102e-05+1.05894583e-04i
-3.36255479e+01	-6.13679692e-05-6.33745147e-05i
-3.35629305e+01	5.55601556e-05-5.16030956e-05i
-3.35003131e+01	-3.58436620e-05+6.38514708e-05i
-3.34376957e+01	7.45117564e-06+5.35294666e-05i
-3.33750783e+01	-8.49814992e-06-5.18902150e-05i
-3.33124609e+01	-2.07714413e-05-9.46135915e-05i
-3.32498435e+01	-6.45986313e-06+1.05591888e-04i
-3.31872260e+01	1.28729488e-04-7.06311643e-05i
-3.31246086e+01	-7.47036822e-05+9.63887689e-05i
-3.30619912e+01	-1.01776026e-04+2.31448036e-05i
-3.29993738e+01	9.05992358e-05-1.49000931e-04i
-3.29367564e+01	2.35442258e-05+3.35335019e-05i
-3.28741390e+01	-4.33428354e-05+1.32344324e-04i
-3.28115216e+01	3.98739468e-06-1.02759187e-04i
-3.27489042e+01	3.54441430e-05-4.29481931e-05i
-3.26862868e+01	-6.12196822e-05+1.24981732e-04i
-3.26236694e+01	2.04220422e-05-3.35360427e-05i
-3.25610520e+01	-2.94484183e-05-1.07239102e-04i
-3.24984346e+01	1.02013841e-04+4.89847725e-05i
-3.24358172e+01	-9.17665503e-05+4.76936305e-05i
-3.23731997e+01	4.22454038e-05+2.46996587e-05i
-3.23105823e+01	-4.06216821e-05-9.54876540e-05i
-3.22479649e+01	3.56349731e-05+2.42453634e-05i
-3.21853475e+01	8.77313497e-06+9.15991843e-06i
-3.21227301e+01	-1.70969555e-06+4.71525628e-05i
-3.20601127e+01	-7.35641454e-05-3.64842021e-05i
-3.19974953e+01	1.01360140e-04-8.18601947e-05i
-3.19348779e+01	4.33136836e-05+1.03478704e-04i
-3.18722605e+01	-8.17197675e-05+4.53123331e-05i
-3.18096431e+01	-5.52267489e-05-4.14477977e-06i
-3.17470257e+01	3.29062929e-05-1.32623555e-04i
-3.16844083e+01	5.17525037e-05+9.43559266e-05i
-3.16217909e+01	-3.87424224e-05+2.82255229e-06i
-3.15591735e+01	-5.67575466e-05-3.73616933e-05i
-3.14965560e+01	1.32307324e-04-5.17374292e-05i
-3.14339386e+01	-4.11418853e-05+1.16977711e-04i
-3.13713212e+01	-7.35082057e-05+1.62972017e-05i
-3.13087038e+01	2.99710399e-05-1.58050692e-04i
-3.12460864e+01	9.65725774e-05+1.08866261e-04i
-3.11834690e+01	-1.31520789e-04+6.40422996e-05i
-3.11208516e+01	-1.57046922e-05-1.17879408e-04i
-3.10582342e+01	1.41931123e-04-3.74191965e-05i
-3.09956168e+01	-3.06823103e-05+1.38351889e-04i
-3.09329994e+01	-9.29663343e-05-2.35582917e-05i
-3.08703820e+01	2.34979906e-05-5.82389780e-05i
-3.08077646e+01	3.85291152e-05+2.53351923e-05i
-3.07451472e+01	1.17919204e-05+7.89001188e-07i
-3.06825297e+01	-6.19669760e-05-1.13155707e-06i
-3.06199123e+01	5.41240577e-05+5.79318161e-05i
-3.05572949e+01	-7.91046402e-05-1.00823844e-04i
-3.04946775e+01	3.30609064e-05+7.00744866e-06i
-3.04320601e+01	5.27801897e-05+2.59529004e-05i
-3.03694427e+01	-2.83998729e-06+1.36137665e-05i
-3.03068253e+01	-3.23029000e-05-1.41692240e-05i
-3.02442079e+01	-1.08065891e-06+4.55951384e-06i
-3.01815905e+01	2.03221018e-05-3.04712591e-06i
-3.01189731e+01	-9.37095828e-06+5.37479250e-05i
-3.00563557e+01	-1.54823350e-06-9.23094233e-05i
-2.99937383e+01	4.06521284e-05+5.28782542e-05i
-2.99311209e+01	-7.42927333e-05+3.48306407e-05i
-2.98685034e+01	-3.95121761e-05+1.39982560e-05i
-2.98058860e+01	6.59030957e-05-2.16044092e-04i
-2.97432686e+01	1.25280753e-04+1.50202889e-04i
-2.96806512e+01	-1.14382064e-04+1.26288949e-04i
-2.96180338e+01	-2.95262671e-05-1.27651272e-04i
-2.95554164e+01	8.10109632e-05-1.46552751e-05i
-2.94927990e+01	-1.19678674e-04+1.41121778e-04i
-2.94301816e+01	8.75823547e-06-1.17964166e-04i
-2.93675642e+01	1.14681007e-04-1.16480903e-04i
-2.93049468e+01	1.04939138e-06+2.24716468e-04i
-2.92423294e+01	-1.45007917e-04-4.82420100e-05i
-2.91797120e+01	9.29838924e-05-5.54017480e-05i
-2.91170946e+01	-1.40128533e-05-2.04073307e-05i
-2.90544771e+01	-6.30822545e-05+1.45831369e-04i
-2.89918597e+01	-6.05997583e-06-2.31617121e-04i
-2.89292423e+01	1.34804915e-04+3.08597808e-05i
-2.88666249e+01	1.17699200e-05+1.96888369e-04i
-2.88040075e+01	-1.85701776e-04-7.81384768e-05i
-2.87413901e+01	5.91910582e-05-1.31658365e-04i
-2.86787727e+01	9.12857821e-05+8.44085641e-05i
-2.86161553e+01	-1.31544411e-05+3.35490318e-05i
-2.85535379e+01	-3.99119193e-05+1.46055558e-05i
-2.84909205e+01	-3.65998771e-05-6.76099359e-05i
-2.84283031e+01	5.49067288e-05+1.94980091e-05i
-2.83656857e+01	-3.77424763e-06+3.40514259e-05i
-2.83030683e+01	2.63799031e-05-2.34794813e-05i
-2.82404508e+01	-8.77129567e-05+2.97397451e-05i
-2.81778334e+01	1.18522567e-05-5.70881202e-05i
-2.81152160e+01	5.06925234e-05+6.72050920e-05i
-2.80525986e+01	4.35177374e-06-8.83434095e-05i
-2.79899812e+01	-6.59744594e-05+5.24472601e-06i
-2.79273638e+01	1.25817438e-04+1.23353842e-04i
-2.78647464e+01	-1.28078680e-04-7.33175202e-05i
-2.78021290e+01	6.17012589e-05-2.24746560e-05i
-2.77395116e+01	-5.31632824e-05+6.95719693e-05i
-2.76768942e+01	-6.01779646e-05-8.34337918e-05i
-2.76142768e+01	1.11806212e-04-8.04935290e-05i
-2.75516594e+01	7.06752479e-05+1.35904546e-04i
-2.74890420e+01	-1.08650700e-04+4.46011988e-07i
-2.74264245e+01	1.52218628e-05-9.90395790e-05i
-2.73638071e+01	4.52670122e-06+1.01160848e-04i
-2.73011897e+01	3.14700454e-05-3.33229038e-05i
-2.72385723e+01	2.40141324e-05-7.35203563e-06i
-2.71759549e+01	-1.04022156e-04+3.08825265e-05i
-2.71133375e+01	3.10813022e-05-2.58268809e-05i
-2.70507201e+01	9.43154231e-05-3.01393505e-05i
-2.69881027e+01	-8.59904647e-05+1.05317596e-04i
-2.69254853e+01	-4.84160034e-05-1.01066822e-04i
-2.68628679e+01	1.20007470e-04+3.71935961e-06i
-2.68002505e+01	-1.02962441e-04+3.84508325e-05i
-2.67376331e+01	7.00907239e-05+1.09589468e-05i
-2.66750157e+01	-4.27633100e-05-1.06831839e-04i
-2.66123982e+01	3.31097760e-05+1.09567422e-04i
-2.65497808e+01	3.37171720e-05-2.57957162e-05i
-2.64871634e+01	-4.69954258e-05-6.43784195e-05i
-2.64245460e+01	5.61808072e-05+1.21619355e-04i
-2.63619286e+01	-1.05941682e-05-7.15069842e-06i
-2.62993112e+01	-8.38459717e-05+2.02110237e-06i
-2.62366938e+01	1.46275881e-05-4.75644031e-05i
-2.61740764e+01	-3.33808079e-05+2.31575532e-05i
-2.61114590e+01	5.49995844e-05-8.22132245e-05i
-2.60488416e+01	7.32415298e-05+5.08953745e-05i
-2.59862242e+01	-9.23915761e-05+5.83163161e-06i
-2.59236068e+01	3.77932777e-05+4.31316210e-05i
-2.58609894e+01	5.55841755e-06+2.84717000e-05i
-2.57983719e+01	-5.25214886e-05-7.75848441e-05i
-2.57357545e+01	-4.46958891e-05+1.22873942e-05i
-2.56731371e+01	8.78638229e-05+7.50634316e-05i
-2.56105197e+01	-7.79804429e-05-1.47308031e-04i
-2.55479023e+01	1.78818634e-05-4.94128422e-05i
-2.54852849e+01	1.53044688e-04+1.70682551e-04i
-2.54226675e+01	-9.46586408e-05-2.62902146e-05i
-2.53600501e+01	1.62146358e-06-4.34585840e-06i
-2.52974327e+01	-6.96581338e-05+5.37500444e-05i
-2.52348153e+01	-6.08312571e-05-1.21292650e-04i
-2.51721979e+01	2.10708262e-04+2.11476267e-06i
-2.51095805e+01	-9.92448248e-05+4.59089904e-05i
-2.50469631e+01	-7.29976937e-05+7.71622921e-06i
-2.49843456e+01	1.18734312e-04-6.67809290e-06i
-2.49217282e+01	-7.69278895e-06-2.32859665e-05i
-2.48591108e+01	-4.38967986e-05+2.15193095e-05i
-2.47964934e+01	-3.77504517e-05+4.08996808e-05i
-2.47338760e+01	8.99718101e-05-1.00434742e-04i
-2.46712586e+01	-3.85988038e-06+1.73755101e-04i
-2.46086412e+01	-1.60512157e-04-1.32567100e-04i
-2.45460238e+01	1.28408697e-04-6.14230703e-05i
-2.44834064e+01	8.71464190e-05+1.12599326e-04i
-2.44207890e+01	-1.62768269e-04+5.09673423e-05i
-2.43581716e+01	3.25959036e-05-1.34403417e-04i
-2.42955542e+01	1.93054723e-06+6.92796117e-05i
-2.42329368e+01	5.74795817e-05-7.01194231e-05i
-2.41703193e+01	-1.19357422e-05+4.11592710e-05i
-2.41077019e+01	7.81534083e-07+8.24034921e-05i
-2.40450845e+01	-7.74637470e-05-9.08904926e-05i
-2.39824671e+01	7.15328600e-05-3.72083379e-05i
-2.39198497e+01	1.22159871e-05+1.18834191e-04i
-2.38572323e+01	-5.24291401e-05-8.37153694e-05i
-2.37946149e+01	8.15222122e-05-4.89187711e-05i
-2.37319975e+01	-7.24203611e-05+1.63537606e-04i
-2.36693801e+01	1.58448175e-06-1.09544063e-04i
-2.36067627e+01	5.02684391e-05+1.41958666e-06i
-2.35441453e+01	-3.89797855e-05+4.50541658e-05i
-2.34815279e+01	-1.70953502e-05-9.96926067e-05i
-2.34189105e+01	7.35220709e-05+1.49504162e-04i
-2.33562930e+01	-5.63211221e-05-1.05746348e-04i
-2.32936756e+01	4.01444494e-05-1.20370913e-05i
-2.32310582e+01	-1.95940807e-06+1.50671796e-04i
-2.31684408e+01	-3.19565761e-05-8.77280294e-05i
-2.31058234e+01	-7.70339981e-05+6.15788501e-06i
-2.30432060e+01	3.63131509e-05-3.01730756e-05i
-2.29805886e+01	4.16332781e-05-3.00123099e-05i
-2.29179712e+01	2.57345211e-05+1.06818198e-05i
-2.28553538e+01	-7.61759126e-05+2.49982447e-05i
-2.27927364e+01	1.61192809e-04-4.67039527e-05i
-2.27301190e+01	-1.28432853e-04+1.36909938e-04i
-2.26675016e+01	-6.33693437e-06-4.80637772e-05i
-2.26048842e+01	-3.35503759e-06-1.04311126e-04i
-2.25422668e+01	4.71037953e-05+8.84589720e-05i
-2.24796493e+01	-1.18876837e-05+6.92646092e-06i
-2.24170319e+01	-5.78047592e-05-2.39816929e-05i
-2.23544145e+01	2.45393284e-05-3.98925997e-05i
-2.22917971e+01	9.02601019e-05+3.60172260e-05i
-2.22291797e+01	-6.86154018e-05+2.35378357e-06i
-2.21665623e+01	-3.94823185e-05+1.87624576e-05i
-2.21039449e+01	6.32791376e-05+7.73425351e-06i
-2.20413275e+01	1.45542873e-05-9.64635786e-05i
-2.19787101e+01	-7.41407279e-05+1.77520074e-04i
-2.19160927e+01	-1.72980709e-05-4.32081369e-05i
-2.18534753e+01	-2.71059166e-06-1.73571788e-04i
-2.17908579e+01	8.42614844e-05+3.06404627e-05i
-2.17282405e+01	4.85240961e-05+1.61820598e-04i
-2.16656230e+01	-1.27621384e-04-3.05773273e-05i
-2.16030056e+01	-5.01699498e-05-1.41851612e-04i
-2.15403882e+01	1.64091403e-04+2.02345093e-05i
-2.14777708e+01	7.72013995e-05+1.50786163e-04i
-2.14151534e+01	-2.42433037e-04-1.60807661e-05i
-2.13525360e+01	1.85202418e-05-1.23781859e-04i
-2.12899186e+01	1.92578635e-04+3.84936010e-05i
-2.12273012e+01	-1.36518735e-04+1.02270190e-04i
-2.11646838e+01	-6.85424481e-05-1.42573723e-04i
-2.11020664e+01	1.97526343e-04-1.04171179e-05i
-2.10394490e+01	-9.06674964e-05+1.72706315e-04i
-2.09768316e+01	-6.64043138e-05-7.08781525e-05i
-2.09142142e+01	5.26350170e-05-1.33675857e-04i
-2.08515967e+01	8.13671734e-05+1.45534675e-04i
-2.07889793e+01	-1.34130065e-04-9.43115776e-06i
-2.07263619e+01	9.72094335e-05-2.79125715e-05i
-2.06637445e+01	-4.71264442e-05+4.36254181e-05i
-2.06011271e+01	-3.45444917e-05-7.38284121e-05i
-2.05385097e+01	6.98368769e-05+4.11792709e-05i
-2.04758923e+01	-6.91510043e-06+1.04044484e-05i
-2.04132749e+01	-5.94727350e-05+1.48142265e-05i
-2.03506575e+01	2.39811067e-05-9.60591301e-05i
-2.02880401e+01	8.51034110e-05+1.37386123e-04i
-2.02254227e+01	-1.37661097e-04+1.93671434e-05i
-2.01628053e+01	-2.70696554e-05-1.51270204e-04i
-2.01001879e+01	1.23303582e-04-3.55940396e-05i
-2.00375704e+01	2.78180896e-05+1.68978272e-04i
-1.99749530e+01	-8.68999230e-05+1.33763027e-05i
-1.99123356e+01	-2.88637585e-05-1.44940357e-04i
-1.98497182e+01	4.49697819e-05+6.60418863e-05i
-1.97871008e+01	3.67266392e-05-1.31383064e-05i
-1.97244834e+01	-2.12141208e-05+5.24495104e-05i
-1.96618660e+01	-6.27026064e-05-3.87667415e-05i
-1.95992486e+01	7.37379230e-05-3.35438532e-06i
-1.95366312e+01	1.95673441e-06+6.43433561e-07i
-1.94740138e+01	-5.67180066e-05+6.56971291e-05i
-1.94113964e+01	-5.19945719e-05-3.67922975e-05i
-1.93487790e+01	1.20784905e-04-1.14587755e-04i
-1.92861616e+01	6.07989256e-06+1.14731804e-04i
-1.92235441e+01	-1.02841202e-04+1.23865004e-04i
-1.91609267e+01	-1.63834231e-04-1.84460338e-04i
-1.90983093e+01	3.38377286e-04-1.88912474e-04i
-1.90356919e+01	-5.29270675e-05+3.15821849e-04i
-1.89730745e+01	-1.97055912e-04-5.22382436e-05i
-1.89104571e+01	1.91046331e-04-1.26694816e-04i
-1.88478397e+01	-8.66141922e-06+8.36772664e-05i
-1.87852223e+01	-6.91818762e-05+1.54575148e-05i
-1.87226049e+01	7.16284280e-06-1.49248616e-06i
-1.86599875e+01	9.00480064e-05+1.28722182e-04i
-1.85973701e+01	-1.88965661e-04-1.44219876e-04i
-1.85347527e+01	-1.34269281e-05-3.77399806e-05i
-1.84721353e+01	1.30081906e-04-4.56315786e-06i
-1.84095178e+01	1.11509624e-05+5.50841278e-05i
-1.83469004e+01	-1.05868056e-05-5.73862206e-05i
-1.82842830e+01	5.15597786e-05+1.24813177e-05i
-1.82216656e+01	-4.92766053e-05+1.64777487e-04i
-1.81590482e+01	-1.25390606e-04-4.80280522e-05i
-1.80964308e+01	7.15485839e-05-1.39419236e-04i
-1.80338134e+01	2.52619078e-05-4.27194763e-05i
-1.79711960e+01	2.93369264e-05+1.12151246e-04i
-1.79085786e+01	-1.76038973e-05+6.41072686e-05i
-1.78459612e+01	4.89704004e-05-1.85460643e-04i
-1.77833438e+01	-3.53147872e-05+2.11139909e-04i
-1.77207264e+01	-6.21862947e-05-6.73627796e-05i
-1.76581090e+01	-1.88141566e-05+4.09163395e-05i
-1.75954915e+01	8.59760835e-05-2.00396190e-04i
-1.75328741e+01	-7.51112762e-05+1.68186400e-04i
-1.74702567e+01	2.00184952e-05-3.89138490e-05i
-1.74076393e+01	9.32961177e-05-6.69187183e-05i
-1.73450219e+01	-4.13674565e-05+9.32690755e-05i
-1.72824045e+01	-7.29835752e-05+3.95242458e-05i
-1.72197871e+01	7.05917141e-05-1.70847450e-04i
-1.71571697e+01	1.61565519e-05+1.60797962e-04i
-1.70945523e+01	-8.82142797e-05+5.71203959e-05i
-1.70319349e+01	-7.19017481e-05-2.13844491e-04i
-1.69693175e+01	2.30429391e-04-4.57651797e-05i
-1.69067001e+01	-1.37384387e-05+2.99223459e-04i
-1.68440827e+01	-2.23685387e-04-7.69769540e-05i
-1.67814652e+01	6.36979283e-05-2.99511174e-04i
-1.67188478e+01	3.42726458e-04+2.68879294e-04i
-1.66562304e+01	-4.12417103e-04+1.52931223e-04i
-1.65936130e+01	8.17512255e-05-2.47253849e-04i
-1.65309956e+01	5.70624280e-05-2.10582655e-05i
-1.64683782e+01	2.61310177e-05+1.09287703e-04i
-1.64057608e+01	-9.55254214e-05+3.08935577e-05i
-1.63431434e+01	3.79501991e-05-1.71156405e-04i
-1.62805260e+01	1.21730813e-04+5.96298354e-05i
-1.62179086e+01	-1.31001806e-04+1.14571708e-04i
-1.61552912e+01	5.74781590e-05-8.12112493e-05i
-1.60926738e+01	1.10380773e-05+5.39366760e-05i
-1.60300564e+01	-4.97619191e-05-1.05841377e-05i
-1.59674389e+01	-5.99355645e-05-3.88343370e-05i
-1.59048215e+01	8.01505524e-05-6.98719417e-06i
-1.58422041e+01	4.26845562e-05-1.22891815e-05i
-1.57795867e+01	-6.48543948e-05+5.52111393e-05i
-1.57169693e+01	3.48294434e-05+4.14530360e-05i
-1.56543519e+01	-1.17617435e-04-3.65570162e-05i
-1.55917345e+01	2.65440691e-05-1.68158028e-04i
-1.55291171e+01	2.66143466e-04+7.66010830e-05i
-1.54664997e+01	-2.50726876e-04+2.44288579e-04i
-1.54038823e+01	-8.02432931e-05-2.53501856e-04i
-1.53412649e+01	2.75371730e-04-8.83018760e-05i
-1.52786475e+01	-4.06366819e-05+3.27217554e-04i
-1.52160301e+01	-2.21730235e-04-1.18974152e-04i
-1.51534126e+01	1.08803913e-04-1.46227844e-04i
-1.50907952e+01	7.03969814e-05+1.22042323e-04i
-1.50281778e+01	-1.92862800e-05+3.80826281e-05i
-1.49655604e+01	-1.38172884e-04+7.44556486e-06i
-1.49029430e+01	6.99770498e-05-2.31019888e-04i
-1.48403256e+01	1.76453805e-04+1.92656850e-04i
-1.47777082e+01	-2.19457450e-04+1.37763524e-04i
-1.47150908e+01	-1.41497790e-05-2.21933312e-04i
-1.46524734e+01	1.33916102e-04-9.31409033e-05i
-1.45898560e+01	5.16715337e-06+2.78626792e-04i
-1.45272386e+01	-7.32199515e-05-8.36453649e-05i
-1.44646212e+01	-1.30834443e-04-6.76861805e-05i
-1.44020038e+01	2.09052722e-04-1.66535665e-04i
-1.43393863e+01	1.12563487e-04+2.83750252e-04i
-1.42767689e+01	-2.17579720e-04+4.37684850e-05i
-1.42141515e+01	-1.00104123e-04-2.79845073e-04i
-1.41515341e+01	3.23041328e-04+1.17089457e-04i
-1.40889167e+01	-1.23962861e-04+2.44378846e-04i
-1.40262993e+01	-3.11022130e-04-2.77516070e-04i
-1.39636819e+01	4.09709215e-04-1.31266301e-04i
-1.39010645e+01	-6.86163807e-05+3.37044417e-04i
-1.38384471e+01	-1.26531015e-04-2.93665635e-05i
-1.37758297e+01	-2.31075428e-06-1.82095407e-04i
-1.37132123e+01	4.02548903e-05+5.10321866e-05i
-1.36505949e+01	5.96235965e-05+6.39844996e-05i
-1.35879775e+01	-7.22472272e-05-5.82003268e-06i
-1.35253601e+01	-3.49161857e-05+5.36320627e-05i
-1.34627426e+01	-3.71132060e-06-1.92158512e-04i
-1.34001252e+01	-1.67787026e-05+1.02382937e-04i
-1.33375078e+01	1.25367549e-04+7.87945884e-06i
-1.32748904e+01	-2.89774607e-05-1.16737422e-04i
-1.32122730e+01	-7.08897748e-06+1.22632377e-04i
-1.31496556e+01	1.28512563e-05+8.91994003e-05i
-1.30870382e+01	-5.84942664e-05-1.42970313e-04i
-1.30244208e+01	9.54154978e-05+6.72709142e-05i
-1.29618034e+01	-1.29030562e-04+4.22681641e-05i
-1.28991860e+01	-6.45720568e-06-7.08746362e-05i
-1.28365686e+01	4.77317145e-05-1.84379476e-05i
-1.27739512e+01	7.13920334e-05-7.43205778e-05i
-1.27113338e+01	-7.23403298e-06+1.60653064e-04i
-1.26487163e+01	-5.92775171e-05+2.35064958e-05i
-1.25860989e+01	-1.21624518e-05-6.44065939e-05i
-1.25234815e+01	-1.77320596e-05-6.01005868e-05i
-1.24608641e+01	6.76019210e-05+6.67056447e-05i
-1.23982467e+01	-8.94111816e-05+7.17871946e-05i
-1.23356293e+01	-2.48400275e-05-2.77044359e-04i
-1.22730119e+01	2.16949748e-04+1.19513644e-04i
-1.22103945e+01	-4.02509703e-05+2.36779045e-04i
-1.21477771e+01	-1.62521074e-04-9.88404397e-05i
-1.20851597e+01	-6.13512421e-05-1.40472470e-04i
-1.20225423e+01	1.68162244e-04+5.59722473e-05i
-1.19599249e+01	-9.15411612e-05+5.72925151e-05i
-1.18973075e+01	-1.84017083e-05-1.76264939e-04i
-1.18346900e+01	2.17957306e-04-1.12705255e-05i
-1.17720726e+01	1.05020669e-05+2.68307741e-04i
-1.17094552e+01	-2.50248736e-04+6.11388059e-05i
-1.16468378e+01	-8.96632543e-06-1.52887675e-04i
-1.15842204e+01	2.43103218e-05-1.94780806e-04i
-1.15216030e+01	9.67164208e-05+1.11281067e-04i
-1.14589856e+01	4.27421174e-05+7.57673515e-05i
-1.13963682e+01	-2.91386933e-05-1.91336568e-05i
-1.13337508e+01	-4.52227906e-05-4.54533434e-05i
-1.12711334e+01	6.90965286e-05+7.54009812e-05i
-1.12085160e+01	-2.85551299e-05+6.06178904e-05i
-1.11458986e+01	-1.49141632e-04-4.18471756e-05i
-1.10832812e+01	1.32141375e-04-1.77353500e-04i
-1.10206637e+01	-1.51721340e-05+2.44015404e-04i
-1.09580463e+01	-1.59231508e-04-1.78455627e-04i
-1.08954289e+01	2.66999036e-04-1.74174716e-04i
-1.08328115e+01	1.31901972e-04+3.85062548e-04i
-1.07701941e+01	-3.56044831e-04-3.21852554e-05i
-1.07075767e+01	4.45951334e-05-1.35628622e-04i
-1.06449593e+01	2.22994422e-04+3.50932171e-05i
-1.05823419e+01	-3.92693564e-04+8.98642807e-05i
-1.05197245e+01	1.93152050e-04-2.66270356e-04i
-1.04571071e+01	2.55299661e-04+6.06879272e-05i
-1.03944897e+01	-1.91485565e-04+3.18903706e-04i
-1.03318723e+01	-2.00020493e-04-2.77453417e-04i
-1.02692549e+01	3.16018837e-04-5.76557897e-05i
-1.02066374e+01	-6.04248151e-05+2.46540898e-04i
-1.01440200e+01	-1.40317216e-04-2.43043462e-05i
-1.00814026e+01	-4.73761202e-05-2.09949069e-04i
-1.00187852e+01	1.88456104e-04+8.60633060e-05i
-9.95616781e+00	7.44965768e-05+9.97231592e-05i
-9.89355041e+00	-2.93856459e-04+2.65909071e-05i
-9.83093300e+00	-9.62785656e-05-1.76406533e-04i
-9.76831559e+00	3.83815980e-04-6.96203632e-05i
-9.70569818e+00	7.58231602e-05+1.30945558e-04i
-9.64308078e+00	-3.13506906e-04+1.93117279e-04i
-9.58046337e+00	-9.42306768e-05-2.09353108e-04i
-9.51784596e+00	3.07588490e-04-2.32490945e-04i
-9.45522855e+00	2.10619096e-04+4.32846106e-04i
-9.39261115e+00	-4.93831911e-04+2.17959520e-04i
-9.32999374e+00	-2.98523479e-04-6.36231905e-04i
-9.26737633e+00	7.70500913e-04-7.19195731e-05i
-9.20475892e+00	3.75878868e-05+6.04446896e-04i
-9.14214152e+00	-6.59902439e-04+6.82101137e-06i
-9.07952411e+00	4.07947813e-05-6.16120734e-04i
-9.01690670e+00	7.08530881e-04+1.84158446e-04i
-8.95428929e+00	-4.78034478e-04+4.80971692e-04i
-8.89167188e+00	7.83534956e-06-3.66214145e-04i
-8.82905448e+00	-5.47296849e-05+2.56996309e-04i
-8.76643707e+00	-1.70962160e-04-5.54103437e-04i
-8.70381966e+00	6.17601813e-04+2.57462802e-04i
-8.64120225e+00	-3.81234413e-04+4.19699331e-04i
-8.57858485e+00	-2.49919244e-04-3.59752936e-04i
-8.51596744e+00	3.03467575e-04-3.03945518e-04i
-8.45335003e+00	2.00489372e-04+3.74607165e-04i
-8.39073262e+00	-2.71743477e-04+2.08545617e-04i
-8.32811522e+00	-1.77503999e-04-3.99487988e-04i
-8.26549781e+00	3.75967562e-04+1.71307496e-05i
-8.20288040e+00	-5.24571832e-06+2.48915576e-04i
-8.14026299e+00	-2.80954952e-04+2.63437841e-05i
-8.07764559e+00	3.69677405e-05-2.38784935e-04i
-8.01502818e+00	1.14946481e-04+1.15168108e-04i
-7.95241077e+00	-3.37426319e-05-5.69698182e-05i
-7.88979336e+00	8.47722005e-05+2.06135395e-05i
-7.82717595e+00	-1.65999166e-04+1.56877781e-04i
-7.76455855e+00	3.34739862e-05-2.14774430e-04i
-7.70194114e+00	4.58875914e-05+4.70088969e-05i
-7.63932373e+00	2.37530175e-06+8.54665928e-05i
-7.57670632e+00	-4.74139235e-05-2.90672536e-04i
-7.51408892e+00	2.15516537e-04+2.64406711e-04i
-7.45147151e+00	-7.94470995e-05+1.84406566e-04i
-7.38885410e+00	-2.51972711e-04-1.78993635e-04i
-7.32623669e+00	4.93223337e-05-3.00700050e-04i
-7.26361929e+00	4.63096294e-04+3.64988583e-04i
-7.20100188e+00	-5.39171868e-04+1.55020348e-04i
-7.13838447e+00	1.18069069e-04-4.45133441e-04i
-7.07576706e+00	1.21593384e-04+1.07864484e-04i
-7.01314966e+00	7.42250833e-05+1.66409128e-04i
-6.95053225e+00	-1.41227451e-04+5.29702204e-06i
-6.88791484e+00	-5.04935933e-05-8.55658065e-05i
-6.82529743e+00	8.73166365e-05-5.87800940e-05i
-6.76268003e+00	4.65212093e-05+1.21729609e-04i
-6.70006262e+00	-6.75095731e-05+3.23094834e-05i
-6.63744521e+00	-8.95023228e-05-9.60366628e-05i
-6.57482780e+00	8.02099006e-05-5.87328336e-05i
-6.51221039e+00	3.78664746e-05+1.54133818e-04i
-6.44959299e+00	-6.15992961e-05-1.61167657e-04i
-6.38697558e+00	1.95387470e-04+5.90463074e-05i
-6.32435817e+00	-4.29666215e-04+2.85218595e-04i
-6.26174076e+00	1.71567078e-04-5.88054524e-04i
-6.19912336e+00	4.53921960e-04+1.47038404e-04i
-6.13650595e+00	-2.37074840e-04+4.86130470e-04i
-6.07388854e+00	-4.20204650e-04-5.53714032e-05i
-6.01127113e+00	1.76738015e-04-6.43526691e-04i
-5.94865373e+00	5.66096161e-04+2.63724042e-04i
-5.88603632e+00	-3.04320330e-04+7.12735785e-04i
-5.82341891e+00	-7.86913915e-04-3.48122269e-04i
-5.76080150e+00	2.96111280e-04-9.03401035e-04i
-5.69818410e+00	1.15049367e-03+2.58529073e-04i
-5.63556669e+00	-4.08837310e-04+1.19676460e-03i
-5.57294928e+00	-1.20011524e-03-2.59316878e-04i
-5.51033187e+00	1.91358224e-04-1.39096567e-03i
-5.44771446e+00	1.62917737e-03+1.26672262e-04i
-5.38509706e+00	-2.44239172e-04+1.83420668e-03i
-5.32247965e+00	-1.79907942e-03-1.69451065e-04i
-5.25986224e+00	-5.24614793e-05-2.00851677e-03i
-5.19724483e+00	2.21580050e-03+8.72167445e-06i
-5.13462743e+00	5.80497126e-06+2.12987420e-03i
-5.07201002e+00	-2.03742959e-03+2.74302743e-04i
-5.00939261e+00	-7.33732437e-04-2.06014764e-03i
-4.94677520e+00	2.20248979e-03-1.32222263e-03i
-4.88415780e+00	2.10617367e-03+2.59904224e-03i
-4.82154039e+00	-3.14256845e-03+2.58450522e-03i
-4.75892298e+00	-3.35271896e-03-3.34401415e-03i
-4.69630557e+00	4.00466995e-03-4.16681623e-03i
-4.63368817e+00	4.87818001e-03+4.18148337e-03i
-4.57107076e+00	-4.45306909e-03+6.37265911e-03i
-4.50845335e+00	-8.23713285e-03-5.31480109e-03i
-4.44583594e+00	6.73184843e-03-1.03824881e-02i
-4.38321853e+00	1.28177666e-02+9.30738905e-03i
-4.32060113e+00	-1.26690258e-02+1.43847100e-02i
-4.25798372e+00	-1.62574410e-02-1.65815389e-02i
-4.19536631e+00	2.27546699e-02-1.70464269e-02i
-4.13274890e+00	1.51199299e-02+2.96166072e-02i
-4.07013150e+00	-3.74337389e-02+1.10297010e-02i
-4.00751409e+00	2.44740839e-03-4.63272703e-02i
-3.94489668e+00	3.73141685e-02+2.44386057e-02i
-3.88227927e+00	-2.69695951e-02+1.43105795e-02i
-3.81966187e+00	-3.82812266e-03-1.58783937e-02i
-3.75704446e+00	7.94914527e-03-2.34578360e-03i
-3.69442705e+00	2.80965379e-03+3.58316804e-03i
-3.63180964e+00	-1.25560105e-03+3.25972069e-03i
-3.56919224e+00	-3.20221140e-03+4.29104367e-04i
-3.50657483e+00	-1.85977182e-03-3.48571022e-03i
-3.44395742e+00	3.69583693e-03-2.40686194e-03i
-3.38134001e+00	2.56401846e-03+3.37647385e-03i
-3.31872260e+00	-2.61939945e-03+2.97319453e-03i
-3.25610520e+00	-3.13990792e-03-2.31556057e-03i
-3.19348779e+00	1.31758260e-03-2.89477025e-03i
-3.13087038e+00	2.99818697e-03+4.18912422e-04i
-3.06825297e+00	5.39119340e-04+2.97128636e-03i
-3.00563557e+00	-3.10844935e-03+1.23180163e-03i
-2.94301816e+00	-1.66473880e-03-3.24030757e-03i
-2.88040075e+00	3.01058116e-03-1.71410106e-03i
-2.81778334e+00	2.10638695e-03+2.74175998e-03i
-2.75516594e+00	-2.50332354e-03+2.05032023e-03i
-2.69254853e+00	-2.20663467e-03-1.96286660e-03i
-2.62993112e+00	1.53236134e-03-2.25632310e-03i
-2.56731371e+00	2.54752428e-03+1.02720806e-03i
-2.50469631e+00	-8.54253775e-04+2.53095528e-03i
-2.44207890e+00	-2.49689589e-03-4.07343109e-04i
-2.37946149e+00	2.48238933e-04-2.16377135e-03i
-2.31684408e+00	1.97809960e-03-3.24527556e-04i
-2.25422668e+00	1.62841306e-04+1.76643168e-03i
-2.19160927e+00	-1.10005190e-03+6.31774097e-05i
-2.12899186e+00	-2.57879120e-04-1.75661911e-04i
-2.06637445e+00	5.51626649e-05-5.08531204e-04i
-2.00375704e+00	4.60530299e-04-9.18536723e-04i
-1.94113964e+00	7.33712445e-04+1.46259686e-03i
-1.87852223e+00	-7.71879355e-04+6.85888890e-04i
-1.81590482e+00	-1.11304745e-03-1.19458950e-03i
-1.75328741e+00	9.43736192e-04-7.63509949e-04i
-1.69067001e+00	7.57964055e-04+3.79905966e-04i
-1.62805260e+00	2.38642818e-04+1.54642941e-03i
-1.56543519e+00	-1.43778165e-03-2.74345680e-04i
-1.50281778e+00	-7.29057570e-04-1.25899811e-03i
-1.44020038e+00	1.94585728e-03-5.30166722e-04i
-1.37758297e+00	3.72282344e-04+1.61392542e-03i
-1.31496556e+00	-1.42734199e-03+6.11206886e-04i
-1.25234815e+00	-9.85327649e-04-1.62367233e-03i
-1.18973075e+00	1.79493946e-03-6.54143796e-04i
-1.12711334e+00	4.58676756e-04+1.09198758e-03i
-1.06449593e+00	-3.14181953e-04+7.24338604e-04i
-1.00187852e+00	-8.76119740e-04+4.10365433e-04i
-9.39261115e-01	-1.45982527e-03-1.35799012e-03i
-8.76643707e-01	2.23838803e-03-1.31634183e-03i
-8.14026299e-01	1.27965146e-03+1.72490291e-03i
-7.51408892e-01	-2.12428922e-03+1.64389585e-03i
-6.88791484e-01	-1.52645815e-03-2.19090938e-03i
-6.26174076e-01	2.36245224e-03-1.34806469e-03i
-5.63556669e-01	2.40033962e-03+1.79185745e-03i
-5.00939261e-01	-2.94139934e-03+2.74217205e-03i
-4.38321853e-01	-3.05659811e-03-2.00600194e-03i
-3.75704446e-01	2.59109029e-03-3.06195122e-03i
-3.13087038e-01	3.28323549e-03+2.39064500e-03i
-2.50469631e-01	-4.08901825e-03+6.95722811e-04i
-1.87852223e-01	-2.74372221e-03-4.15867238e-03i
-1.25234815e-01	1.05336865e-02-1.06113266e-03i
-6.26174076e-02	9.79041188e-03+1.38168555e-02i
0.00000000e+00	-3.28460213e-02-6.64372358e-19i
6.26174076e-02	9.79041188e-03-1.38168555e-02i
1.25234815e-01	1.05336865e-02+1.06113266e-03i
1.87852223e-01	-2.74372221e-03+4.15867238e-03i
2.50469631e-01	-4.08901825e-03-6.95722811e-04i
3.13087038e-01	3.28323549e-03-2.39064500e-03i
3.75704446e-01	2.59109029e-03+3.06195122e-03i
4.38321853e-01	-3.05659811e-03+2.00600194e-03i
5.00939261e-01	-2.94139934e-03-2.74217205e-03i
5.63556669e-01	2.40033962e-03-1.79185745e-03i
6.26174076e-01	2.36245224e-03+1.34806469e-03i
6.88791484e-01	-1.52645815e-03+2.19090938e-03i
7.51408892e-01	-2.12428922e-03-1.64389585e-03i
8.14026299e-01	1.27965146e-03-1.72490291e-03i
8.76643707e-01	2.23838803e-03+1.31634183e-03i
9.39261115e-01	-1.45982527e-03+1.35799012e-03i
1.00187852e+00	-8.76119740e-04-4.10365433e-04i
1.06449593e+00	-3.14181953e-04-7.24338604e-04i
1.12711334e+00	4.58676756e-04-1.09198758e-03i
1.18973075e+00	1.79493946e-03+6.54143796e-04i
1.25234815e+00	-9.85327649e-04+1.62367233e-03i
1.31496556e+00	-1.42734199e-03-6.11206886e-04i
1.37758297e+00	3.72282344e-04-1.61392542e-03i
1.44020038e+00	1.94585728e-03+5.30166722e-04i
1.50281778e+00	-7.29057570e-04+1.25899811e-03i
1.56543519e+00	-1.43778165e-03+2.74345680e-04i
1.62805260e+00	2.38642818e-04-1.54642941e-03i
1.69067001e+00	7.57964055e-04-3.79905966e-04i
1.75328741e+00	9.43736192e-04+7.63509949e-04i
1.81590482e+00	-1.11304745e-03+1.19458950e-03i
1.87852223e+00	-7.71879355e-04-6.85888890e-04i
1.94113964e+00	7.33712445e-04-1.46259686e-03i
2.00375704e+00	4.60530299e-04+9.18536723e-04i
2.06637445e+00	5.51626649e-05+5.08531204e-04i
2.12899186e+00	-2.57879120e-04+1.75661911e-04i
2.19160927e+00	-1.10005190e-03-6.31774097e-05i
2.25422668e+00	1.62841306e-04-1.76643168e-03i
2.31684408e+00	1.97809960e-03+3.24527556e-04i
2.37946149e+00	2.48238933e-04+2.16377135e-03i
2.44207890e+00	-2.49689589e-03+4.07343109e-04i
2.50469631e+00	-8.54253775e-04-2.53095528e-03i
2.56731371e+00	2.54752428e-03-1.02720806e-03i
2.62993112e+00	1.53236134e-03+2.25632310e-03i
2.69254853e+00	-2.20663467e-03+1.96286660e-03i
2.75516594e+00	-2.50332354e-03-2.05032023e-03i
2.81778334e+00	2.10638695e-03-2.74175998e-03i
2.88040075e+00	3.01058116e-03+1.71410106e-03i
2.94301816e+00	-1.66473880e-03+3.24030757e-03i
3.00563557e+00	-3.10844935e-03-1.23180163e-03i
3.06825297e+00	5.39119340e-04-2.97128636e-03i
3.13087038e+00	2.99818697e-03-4.18912422e-04i
3.19348779e+00	1.31758260e-03+2.89477025e-03i
3.25610520e+00	-3.13990792e-03+2.31556057e-03i
3.31872260e+00	-2.61939945e-03-2.97319453e-03i
3.38134001e+00	2.56401846e-03-3.37647385e-03i
3.44395742e+00	3.69583693e-03+2.40686194e-03i
3.50657483e+00	-1.85977182e-03+3.48571022e-03i
3.56919224e+00	-3.20221140e-03-4.29104367e-04i
3.63180964e+00	-1.25560105e-03-3.25972069e-03i
3.69442705e+00	2.80965379e-03-3.58316804e-03i
3.75704446e+00	7.94914527e-03+2.34578360e-03i
3.81966187e+00	-3.82812266e-03+1.58783937e-02i
3.88227927e+00	-2.69695951e-02-1.43105795e-02i
3.94489668e+00	3.73141685e-02-2.44386057e-02i
4.00751409e+00	2.44740839e-03+4.63272703e-02i
4.07013150e+00	-3.74337389e-02-1.10297010e-02i
4.13274890e+00	1.51199299e-02-2.96166072e-02i
4.19536631e+00	2.27546699e-02+1.70464269e-02i
4.25798372e+00	-1.62574410e-02+1.65815389e-02i
4.32060113e+00	-1.26690258e-02-1.43847100e-02i
4.38321853e+00	1.28177666e-02-9.30738905e-03i
4.44583594e+00	6.73184843e-03+1.03824881e-02i
4.50845335e+00	-8.23713285e-03+5.31480109e-03i
4.57107076e+00	-4.45306909e-03-6.37265911e-03i
4.63368817e+00	4.87818001e-03-4.18148337e-03i
4.69630557e+00	4.00466995e-03+4.16681623e-03i
4.75892298e+00	-3.35271896e-03+3.34401415e-03i
4.82154039e+00	-3.14256845e-03-2.58450522e-03i
4.88415780e+00	2.10617367e-03-2.59904224e-03i
4.94677520e+00	2.20248979e-03+1.32222263e-03i
5.00939261e+00	-7.33732437e-04+2.06014764e-03i
5.07201002e+00	-2.03742959e-03-2.74302743e-04i
5.13462743e+00	5.80497126e-06-2.12987420e-03i
5.19724483e+00	2.21580050e-03-8.72167445e-06i
5.25986224e+00	-5.24614793e-05+2.00851677e-03i
5.32247965e+00	-1.79907942e-03+1.69451065e-04i
5.38509706e+00	-2.44239172e-04-1.83420668e-03i
5.44771446e+00	1.62917737e-03-1.26672262e-04i
5.51033187e+00	1.91358224e-04+1.39096567e-03i
5.57294928e+00	-1.20011524e-03+2.59316878e-04i
5.63556669e+00	-4.08837310e-04-1.19676460e-03i
5.69818410e+00	1.15049367e-03-2.58529073e-04i
5.76080150e+00	2.96111280e-04+9.03401035e-04i
5.82341891e+00	-7.86913915e-04+3.48122269e-04i
5.88603632e+00	-3.04320330e-04-7.12735785e-04i
5.94865373e+00	5.66096161e-04-2.63724042e-04i
6.01127113e+00	1.76738015e-04+6.43526691e-04i
6.07388854e+00	-4.20204650e-04+5.53714032e-05i
6.13650595e+00	-2.37074840e-04-4.86130470e-04i
6.19912336e+00	4.53921960e-04-1.47038404e-04i
6.26174076e+00	1.71567078e-04+5.88054524e-04i
6.32435817e+00	-4.29666215e-04-2.85218595e-04i
6.38697558e+00	1.95387470e-04-5.90463074e-05i
6.44959299e+00	-6.15992961e-05+1.61167657e-04i
6.51221039e+00	3.78664746e-05-1.54133818e-04i
6.57482780e+00	8.02099006e-05+5.87328336e-05i
6.63744521e+00	-8.95023228e-05+9.60366628e-05i
6.70006262e+00	-6.75095731e-05-3.23094834e-05i
6.76268003e+00	4.65212093e-05-1.21729609e-04i
6.82529743e+00	8.73166365e-05+5.87800940e-05i
6.88791484e+00	-5.04935933e-05+8.55658065e-05i
6.95053225e+00	-1.41227451e-04-5.29702204e-06i
7.01314966e+00	7.42250833e-05-1.66409128e-04i
7.07576706e+00	1.21593384e-04-1.07864484e-04i
7.13838447e+00	1.18069069e-04+4.45133441e-04i
7.20100188e+00	-5.39171868e-04-1.55020348e-04i
7.26361929e+00	4.63096294e-04-3.64988583e-04i
7.32623669e+00	4.93223337e-05+3.00700050e-04i
7.38885410e+00	-2.51972711e-04+1.78993635e-04i
7.45147151e+00	-7.94470995e-05-1.84406566e-04i
7.51408892e+00	2.15516537e-04-2.64406711e-04i
7.57670632e+00	-4.74139235e-05+2.90672536e-04i
7.63932373e+00	2.37530175e-06-8.54665928e-05i
7.70194114e+00	4.58875914e-05-4.70088969e-05i
7.76455855e+00	3.34739862e-05+2.14774430e-04i
7.82717595e+00	-1.65999166e-04-1.56877781e-04i
7.88979336e+00	8.47722005e-05-2.06135395e-05i
7.95241077e+00	-3.37426319e-05+5.69698182e-05i
8.01502818e+00	1.14946481e-04-1.15168108e-04i
8.07764559e+00	3.69677405e-05+2.38784935e-04i
8.14026299e+00	-2.80954952e-04-2.63437841e-05i
8.20288040e+00	-5.24571832e-06-2.48915576e-04i
8.26549781e+00	3.75967562e-04-1.71307496e-05i
8.32811522e+00	-1.77503999e-04+3.99487988e-04i
8.39073262e+00	-2.71743477e-04-2.08545617e-04i
8.45335003e+00	2.00489372e-04-3.74607165e-04i
8.51596744e+00	3.03467575e-04+3.03945518e-04i
8.57858485e+00	-2.49919244e-04+3.59752936e-04i
8.64120225e+00	-3.81234413e-04-4.19699331e-04i
8.70381966e+00	6.17601813e-04-2.57462802e-04i
8.76643707e+00	-1.70962160e-04+5.54103437e-04i
8.82905448e+00	-5.47296849e-05-2.56996309e-04i
8.89167188e+00	7.83534956e-06+3.66214145e-04i
8.95428929e+00	-4.78034478e-04-4.80971692e-04i
9.01690670e+00	7.08530881e-04-1.84158446e-04i
9.07952411e+00	4.07947813e-05+6.16120734e-04i
9.14214152e+00	-6.59902439e-04-6.82101137e-06i
9.20475892e+00	3.75878868e-05-6.04446896e-04i
9.26737633e+00	7.70500913e-04+7.19195731e-05i
9.32999374e+00	-2.98523479e-04+6.36231905e-04i
9.39261115e+00	-4.93831911e-04-2.17959520e-04i
9.45522855e+00	2.10619096e-04-4.32846106e-04i
9.51784596e+00	3.07588490e-04+2.32490945e-04i
9.58046337e+00	-9.42306768e-05+2.09353108e-04i
9.64308078e+00	-3.13506906e-04-1.93117279e-04i
9.70569818e+00	7.58231602e-05-1.30945558e-04i
9.76831559e+00	3.83815980e-04+6.96203632e-05i
9.83093300e+00	-9.62785656e-05+1.76406533e-04i
9.89355041e+00	-2.93856459e-04-2.65909071e-05i
9.95616781e+00	7.44965768e-05-9.97231592e-05i
1.00187852e+01	1.88456104e-04-8.60633060e-05i
1.00814026e+01	-4.73761202e-05+2.09949069e-04i
1.01440200e+01	-1.40317216e-04+2.43043462e-05i
1.02066374e+01	-6.04248151e-05-2.46540898e-04i
1.02692549e+01	3.16018837e-04+5.76557897e-05i
1.03318723e+01	-2.00020493e-04+2.77453417e-04i
1.03944897e+01	-1.91485565e-04-3.18903706e-04i
1.04571071e+01	2.55299661e-04-6.06879272e-05i
1.05197245e+01	1.93152050e-04+2.66270356e-04i
1.05823419e+01	-3.92693564e-04-8.98642807e-05i
1.06449593e+01	2.22994422e-04-3.50932171e-05i
1.07075767e+01	4.45951334e-05+1.35628622e-04i
1.07701941e+01	-3.56044831e-04+3.21852554e-05i
1.08328115e+01	1.31901972e-04-3.85062548e-04i
1.08954289e+01	2.66999036e-04+1.74174716e-04i
1.09580463e+01	-1.59231508e-04+1.78455627e-04i
1.10206637e+01	-1.51721340e-05-2.44015404e-04i
1.10832812e+01	1.32141375e-04+1.77353500e-04i
1.11458986e+01	-1.49141632e-04+4.18471756e-05i
1.12085160e+01	-2.85551299e-05-6.06178904e-05i
1.12711334e+01	6.90965286e-05-7.54009812e-05i
1.13337508e+01	-4.52227906e-05+4.54533434e-05i
1.13963682e+01	-2.91386933e-05+1.91336568e-05i
1.14589856e+01	4.27421174e-05-7.57673515e-05i
1.15216030e+01	9.67164208e-05-1.11281067e-04i
1.15842204e+01	2.43103218e-05+1.94780806e-04i
1.16468378e+01	-8.96632543e-06+1.52887675e-04i
1.17094552e+01	-2.50248736e-04-6.11388059e-05i
1.17720726e+01	1.05020669e-05-2.68307741e-04i
1.18346900e+01	2.17957306e-04+1.12705255e-05i
1.18973075e+01	-1.84017083e-05+1.76264939e-04i
1.19599249e+01	-9.15411612e-05-5.72925151e-05i
1.20225423e+01	1.68162244e-04-5.59722473e-05i
1.20851597e+01	-6.13512421e-05+1.40472470e-04i
1.21477771e+01	-1.62521074e-04+9.88404397e-05i
1.22103945e+01	-4.02509703e-05-2.36779045e-04i
1.22730119e+01	2.16949748e-04-1.19513644e-04i
1.23356293e+01	-2.48400275e-05+2.77044359e-04i
1.23982467e+01	-8.94111816e-05-7.17871946e-05i
1.24608641e+01	6.76019210e-05-6.67056447e-05i
1.25234815e+01	-1.77320596e-05+6.01005868e-05i
1.25860989e+01	-1.21624518e-05+6.44065939e-05i
1.26487163e+01	-5.92775171e-05-2.35064958e-05i
1.27113338e+01	-7.23403298e-06-1.60653064e-04i
1.27739512e+01	7.13920334e-05+7.43205778e-05i
1.28365686e+01	4.77317145e-05+1.84379476e-05i
1.28991860e+01	-6.45720568e-06+7.08746362e-05i
1.29618034e+01	-1.29030562e-04-4.22681641e-05i
1.30244208e+01	9.54154978e-05-6.72709142e-05i
1.30870382e+01	-5.84942664e-05+1.42970313e-04i
1.31496556e+01	1.28512563e-05-8.91994003e-05i
1.32122730e+01	-7.08897748e-06-1.22632377e-04i
1.32748904e+01	-2.89774607e-05+1.16737422e-04i
1.33375078e+01	1.25367549e-04-7.87945884e-06i
1.34001252e+01	-1.67787026e-05-1.02382937e-04i
1.34627426e+01	-3.71132060e-06+1.92158512e-04i
1.35253601e+01	-3.49161857e-05-5.36320627e-05i
1.35879775e+01	-7.22472272e-05+5.82003268e-06i
1.36505949e+01	5.96235965e-05-6.39844996e-05i
1.37132123e+01	4.02548903e-05-5.10321866e-05i
1.37758297e+01	-2.31075428e-06+1.82095407e-04i
1.38384471e+01	-1.26531015e-04+2.93665635e-05i
1.39010645e+01	-6.86163807e-05-3.37044417e-04i
1.39636819e+01	4.09709215e-04+1.31266301e-04i
1.40262993e+01	-3.11022130e-04+2.77516070e-04i
1.40889167e+01	-1.23962861e-04-2.44378846e-04i
1.41515341e+01	3.23041328e-04-1.17089457e-04i
1.42141515e+01	-1.00104123e-04+2.79845073e-04i
1.42767689e+01	-2.17579720e-04-4.37684850e-05i
1.43393863e+01	1.12563487e-04-2.83750252e-04i
1.44020038e+01	2.09052722e-04+1.66535665e-04i
1.44646212e+01	-1.30834443e-04+6.76861805e-05i
1.45272386e+01	-7.32199515e-05+8.36453649e-05i
1.45898560e+01	5.16715337e-06-2.78626792e-04i
1.46524734e+01	1.33916102e-04+9.31409033e-05i
1.47150908e+01	-1.41497790e-05+2.21933312e-04i
1.47777082e+01	-2.19457450e-04-1.37763524e-04i
1.48403256e+01	1.76453805e-04-1.92656850e-04i
1.49029430e+01	6.99770498e-05+2.31019888e-04i
1.49655604e+01	-1.38172884e-04-7.44556486e-06i
1.50281778e+01	-1.92862800e-05-3.80826281e-05i
1.50907952e+01	7.03969814e-05-1.22042323e-04i
1.51534126e+01	1.08803913e-04+1.46227844e-04i
1.52160301e+01	-2.21730235e-04+1.18974152e-04i
1.52786475e+01	-4.06366819e-05-3.27217554e-04i
1.53412649e+01	2.75371730e-04+8.83018760e-05i
1.54038823e+01	-8.02432931e-05+2.53501856e-04i
1.54664997e+01	-2.50726876e-04-2.44288579e-04i
1.55291171e+01	2.66143466e-04-7.66010830e-05i
1.55917345e+01	2.65440691e-05+1.68158028e-04i
1.56543519e+01	-1.17617435e-04+3.65570162e-05i
1.57169693e+01	3.48294434e-05-4.14530360e-05i
1.57795867e+01	-6.48543948e-05-5.52111393e-05i
1.58422041e+01	4.26845562e-05+1.22891815e-05i
1.59048215e+01	8.01505524e-05+6.98719417e-06i
1.59674389e+01	-5.99355645e-05+3.88343370e-05i
1.60300564e+01	-4.97619191e-05+1.05841377e-05i
1.60926738e+01	1.10380773e-05-5.39366760e-05i
1.61552912e+01	5.74781590e-05+8.12112493e-05i
1.62179086e+01	-1.31001806e-04-1.14571708e-04i
1.62805260e+01	1.21730813e-04-5.96298354e-05i
1.63431434e+01	3.79501991e-05+1.71156405e-04i
1.64057608e+01	-9.55254214e-05-3.08935577e-05i
1.64683782e+01	2.61310177e-05-1.09287703e-04i
1.65309956e+01	5.70624280e-05+2.10582655e-05i
1.65936130e+01	8.17512255e-05+2.47253849e-04i
1.66562304e+01	-4.12417103e-04-1.52931223e-04i
1.67188478e+01	3.42726458e-04-2.68879294e-04i
1.67814652e+01	6.36979283e-05+2.99511174e-04i
1.68440827e+01	-2.23685387e-04+7.69769540e-05i
1.69067001e+01	-1.37384387e-05-2.99223459e-04i
1.69693175e+01	2.30429391e-04+4.57651797e-05i
1.70319349e+01	-7.19017481e-05+2.13844491e-04i
1.70945523e+01	-8.82142797e-05-5.71203959e-05i
1.71571697e+01	1.61565519e-05-1.60797962e-04i
1.72197871e+01	7.05917141e-05+1.70847450e-04i
1.72824045e+01	-7.29835752e-05-3.95242458e-05i
1.73450219e+01	-4.13674565e-05-9.32690755e-05i
1.74076393e+01	9.32961177e-05+6.69187183e-05i
1.74702567e+01	2.00184952e-05+3.89138490e-05i
1.75328741e+01	-7.51112762e-05-1.68186400e-04i
1.75954915e+01	8.59760835e-05+2.00396190e-04i
1.76581090e+01	-1.88141566e-05-4.09163395e-05i
1.77207264e+01	-6.21862947e-05+6.73627796e-05i
1.77833438e+01	-3.53147872e-05-2.11139909e-04i
1.78459612e+01	4.89704004e-05+1.85460643e-04i
1.79085786e+01	-1.76038973e-05-6.41072686e-05i
1.79711960e+01	2.93369264e-05-1.12151246e-04i
1.80338134e+01	2.52619078e-05+4.27194763e-05i
1.80964308e+01	7.15485839e-05+1.39419236e-04i
1.81590482e+01	-1.25390606e-04+4.80280522e-05i
1.82216656e+01	-4.92766053e-05-1.64777487e-04i
1.82842830e+01	5.15597786e-05-1.24813177e-05i
1.83469004e+01	-1.05868056e-05+5.73862206e-05i
1.84095178e+01	1.11509624e-05-5.50841278e-05i
1.84721353e+01	1.30081906e-04+4.56315786e-06i
1.85347527e+01	-1.34269281e-05+3.77399806e-05i
1.85973701e+01	-1.88965661e-04+1.44219876e-04i
1.86599875e+01	9.00480064e-05-1.28722182e-04i
1.87226049e+01	7.16284280e-06+1.49248616e-06i
1.87852223e+01	-6.91818762e-05-1.54575148e-05i
1.88478397e+01	-8.66141922e-06-8.36772664e-05i
1.89104571e+01	1.91046331e-04+1.26694816e-04i
1.89730745e+01	-1.97055912e-04+5.22382436e-05i
1.90356919e+01	-5.29270675e-05-3.15821849e-04i
1.90983093e+01	3.38377286e-04+1.88912474e-04i
1.91609267e+01	-1.63834231e-04+1.84460338e-04i
1.92235441e+01	-1.02841202e-04-1.23865004e-04i
1.92861616e+01	6.07989256e-06-1.14731804e-04i
1.93487790e+01	1.20784905e-04+1.14587755e-04i
1.94113964e+01	-5.19945719e-05+3.67922975e-05i
1.94740138e+01	-5.67180066e-05-6.56971291e-05i
1.95366312e+01	1.95673441e-06-6.43433561e-07i
1.95992486e+01	7.37379230e-05+3.35438532e-06i
1.96618660e+01	-6.27026064e-05+3.87667415e-05i
1.97244834e+01	-2.12141208e-05-5.24495104e-05i
1.97871008e+01	3.67266392e-05+1.31383064e-05i
1.98497182e+01	4.49697819e-05-6.60418863e-05i
1.99123356e+01	-2.88637585e-05+1.44940357e-04i
1.99749530e+01	-8.68999230e-05-1.33763027e-05i
2.00375704e+01	2.78180896e-05-1.68978272e-04i
2.01001879e+01	1.23303582e-04+3.55940396e-05i
2.01628053e+01	-2.70696554e-05+1.51270204e-04i
2.02254227e+01	-1.37661097e-04-1.93671434e-05i
2.02880401e+01	8.51034110e-05-1.37386123e-04i
2.03506575e+01	2.39811067e-05+9.60591301e-05i
2.04132749e+01	-5.94727350e-05-1.48142265e-05i
2.04758923e+01	-6.91510043e-06-1.04044484e-05i
2.05385097e+01	6.98368769e-05-4.11792709e-05i
2.06011271e+01	-3.45444917e-05+7.38284121e-05i
2.06637445e+01	-4.71264442e-05-4.36254181e-05i
2.07263619e+01	9.72094335e-05+2.79125715e-05i
2.07889793e+01	-1.34130065e-04+9.43115776e-06i
2.08515967e+01	8.13671734e-05-1.45534675e-04i
2.09142142e+01	5.26350170e-05+1.33675857e-04i
2.09768316e+01	-6.64043138e-05+7.08781525e-05i
2.10394490e+01	-9.06674964e-05-1.72706315e-04i
2.11020664e+01	1.97526343e-04+1.04171179e-05i
2.11646838e+01	-6.85424481e-05+1.42573723e-04i
2.12273012e+01	-1.36518735e-04-1.02270190e-04i
2.12899186e+01	1.92578635e-04-3.84936010e-05i
2.13525360e+01	1.85202418e-05+1.23781859e-04i
2.14151534e+01	-2.42433037e-04+1.60807661e-05i
2.14777708e+01	7.72013995e-05-1.50786163e-04i
2.15403882e+01	1.64091403e-04-2.02345093e-05i
2.16030056e+01	-5.01699498e-05+1.41851612e-04i
2.16656230e+01	-1.27621384e-04+3.05773273e-05i
2.17282405e+01	4.85240961e-05-1.61820598e-04i
2.17908579e+01	8.42614844e-05-3.06404627e-05i
2.18534753e+01	-2.71059166e-06+1.73571788e-04i
2.19160927e+01	-1.72980709e-05+4.32081369e-05i
2.19787101e+01	-7.41407279e-05-1.77520074e-04i
2.20413275e+01	1.45542873e-05+9.64635786e-05i
2.21039449e+01	6.32791376e-05-7.73425351e-06i
2.21665623e+01	-3.94823185e-05-1.87624576e-05i
2.22291797e+01	-6.86154018e-05-2.35378357e-06i
2.22917971e+01	9.02601019e-05-3.60172260e-05i
2.23544145e+01	2.45393284e-05+3.98925997e-05i
2.24170319e+01	-5.78047592e-05+2.39816929e-05i
2.24796493e+01	-1.18876837e-05-6.92646092e-06i
2.25422668e+01	4.71037953e-05-8.84589720e-05i
2.26048842e+01	-3.35503759e-06+1.04311126e-04i
2.26675016e+01	-6.33693437e-06+4.80637772e-05i
2.27301190e+01	-1.28432853e-04-1.36909938e-04i
2.27927364e+01	1.61192809e-04+4.67039527e-05i
2.28553538e+01	-7.61759126e-05-2.49982447e-05i
2.29179712e+01	2.57345211e-05-1.06818198e-05i
2.29805886e+01	4.16332781e-05+3.00123099e-05i
2.30432060e+01	3.63131509e-05+3.01730756e-05i
2.31058234e+01	-7.70339981e-05-6.15788501e-06i
2.31684408e+01	-3.19565761e-05+8.77280294e-05i
2.32310582e+01	-1.95940807e-06-1.50671796e-04i
2.32936756e+01	4.01444494e-05+1.20370913e-05i
2.33562930e+01	-5.63211221e-05+1.05746348e-04i
2.34189105e+01	7.35220709e-05-1.49504162e-04i
2.34815279e+01	-1.70953502e-05+9.96926067e-05i
2.35441453e+01	-3.89797855e-05-4.50541658e-05i
2.36067627e+01	5.02684391e-05-1.41958666e-06i
2.36693801e+01	1.58448175e-06+1.09544063e-04i
2.37319975e+01	-7.24203611e-05-1.63537606e-04i
2.37946149e+01	8.15222122e-05+4.89187711e-05i
2.38572323e+01	-5.24291401e-05+8.37153694e-05i
2.39198497e+01	1.22159871e-05-1.18834191e-04i
2.39824671e+01	7.15328600e-05+3.72083379e-05i
2.40450845e+01	-7.74637470e-05+9.08904926e-05i
2.41077019e+01	7.81534083e-07-8.24034921e-05i
2.41703193e+01	-1.19357422e-05-4.11592710e-05i
2.42329368e+01	5.74795817e-05+7.01194231e-05i
2.42955542e+01	1.93054723e-06-6.92796117e-05i
2.43581716e+01	3.25959036e-05+1.34403417e-04i
2.44207890e+01	-1.62768269e-04-5.09673423e-05i
2.44834064e+01	8.71464190e-05-1.12599326e-04i
2.45460238e+01	1.28408697e-04+6.14230703e-05i
2.46086412e+01	-1.60512157e-04+1.32567100e-04i
2.46712586e+01	-3.85988038e-06-1.73755101e-04i
2.47338760e+01	8.99718101e-05+1.00434742e-04i
2.47964934e+01	-3.77504517e-05-4.08996808e-05i
2.48591108e+01	-4.38967986e-05-2.15193095e-05i
2.49217282e+01	-7.69278895e-06+2.32859665e-05i
2.49843456e+01	1.18734312e-04+6.67809290e-06i
2.50469631e+01	-7.29976937e-05-7.71622921e-06i
2.51095805e+01	-9.92448248e-05-4.59089904e-05i
2.51721979e+01	2.10708262e-04-2.11476267e-06i
2.52348153e+01	-6.08312571e-05+1.21292650e-04i
2.52974327e+01	-6.96581338e-05-5.37500444e-05i
2.53600501e+01	1.62146358e-06+4.34585840e-06i
2.54226675e+01	-9.46586408e-05+2.62902146e-05i
2.54852849e+01	1.53044688e-04-1.70682551e-04i
2.55479023e+01	1.78818634e-05+4.94128422e-05i
2.56105197e+01	-7.79804429e-05+1.47308031e-04i
2.56731371e+01	8.78638229e-05-7.50634316e-05i
2.57357545e+01	-4.46958891e-05-1.22873942e-05i
2.57983719e+01	-5.25214886e-05+7.75848441e-05i
2.58609894e+01	5.55841755e-06-2.84717000e-05i
2.59236068e+01	3.77932777e-05-4.31316210e-05i
2.59862242e+01	-9.23915761e-05-5.83163161e-06i
2.60488416e+01	7.32415298e-05-5.08953745e-05i
2.61114590e+01	5.49995844e-05+8.22132245e-05i
2.61740764e+01	-3.33808079e-05-2.31575532e-05i
2.62366938e+01	1.46275881e-05+4.75644031e-05i
2.62993112e+01	-8.38459717e-05-2.02110237e-06i
2.63619286e+01	-1.05941682e-05+7.15069842e-06i
2.64245460e+01	5.61808072e-05-1.21619355e-04i
2.64871634e+01	-4.69954258e-05+6.43784195e-05i
2.65497808e+01	3.37171720e-05+2.57957162e-05i
2.66123982e+01	3.31097760e-05-1.09567422e-04i
2.66750157e+01	-4.27633100e-05+1.06831839e-04i
2.67376331e+01	7.00907239e-05-1.09589468e-05i
2.68002505e+01	-1.02962441e-04-3.84508325e-05i
2.68628679e+01	1.20007470e-04-3.71935961e-06i
2.69254853e+01	-4.84160034e-05+1.01066822e-04i
2.69881027e+01	-8.59904647e-05-1.05317596e-04i
2.70507201e+01	9.43154231e-05+3.01393505e-05i
2.71133375e+01	3.10813022e-05+2.58268809e-05i
2.71759549e+01	-1.04022156e-04-3.08825265e-05i
2.72385723e+01	2.40141324e-05+7.35203563e-06i
2.73011897e+01	3.14700454e-05+3.33229038e-05i
2.73638071e+01	4.52670122e-06-1.01160848e-04i
2.74264245e+01	1.52218628e-05+9.90395790e-05i
2.74890420e+01	-1.08650700e-04-4.46011988e-07i
2.75516594e+01	7.06752479e-05-1.35904546e-04i
2.76142768e+01	1.11806212e-04+8.04935290e-05i
2.76768942e+01	-6.01779646e-05+8.34337918e-05i
2.77395116e+01	-5.31632824e-05-6.95719693e-05i
2.78021290e+01	6.17012589e-05+2.24746560e-05i
2.78647464e+01	-1.28078680e-04+7.33175202e-05i
2.79273638e+01	1.25817438e-04-1.23353842e-04i
2.79899812e+01	-6.59744594e-05-5.24472601e-06i
2.80525986e+01	4.35177374e-06+8.83434095e-05i
2.81152160e+01	5.06925234e-05-6.72050920e-05i
2.81778334e+01	1.18522567e-05+5.70881202e-05i
2.82404508e+01	-8.77129567e-05-2.97397451e-05i
2.83030683e+01	2.63799031e-05+2.34794813e-05i
2.83656857e+01	-3.77424763e-06-3.40514259e-05i
2.84283031e+01	5.49067288e-05-1.94980091e-05i
2.84909205e+01	-3.65998771e-05+6.76099359e-05i
2.85535379e+01	-3.99119193e-05-1.46055558e-05i
2.86161553e+01	-1.31544411e-05-3.35490318e-05i
2.86787727e+01	9.12857821e-05-8.44085641e-05i
2.87413901e+01	5.91910582e-05+1.31658365e-04i
2.88040075e+01	-1.85701776e-04+7.81384768e-05i
2.88666249e+01	1.17699200e-05-1.96888369e-04i
2.89292423e+01	1.34804915e-04-3.08597808e-05i
2.89918597e+01	-6.05997583e-06+2.31617121e-04i
2.90544771e+01	-6.30822545e-05-1.45831369e-04i
2.91170946e+01	-1.40128533e-05+2.04073307e-05i
2.91797120e+01	9.29838924e-05+5.54017480e-05i
2.92423294e+01	-1.45007917e-04+4.82420100e-05i
2.93049468e+01	1.04939138e-06-2.24716468e-04i
2.93675642e+01	1.14681007e-04+1.16480903e-04i
2.94301816e+01	8.75823547e-06+1.17964166e-04i
2.94927990e+01	-1.19678674e-04-1.41121778e-04i
2.95554164e+01	8.10109632e-05+1.46552751e-05i
2.96180338e+01	-2.95262671e-05+1.27651272e-04i
2.96806512e+01	-1.14382064e-04-1.26288949e-04i
2.97432686e+01	1.25280753e-04-1.50202889e-04i
2.98058860e+01	6.59030957e-05+2.16044092e-04i
2.98685034e+01	-3.95121761e-05-1.39982560e-05i
2.99311209e+01	-7.42927333e-05-3.48306407e-05i
2.99937383e+01	4.06521284e-05-5.28782542e-05i
3.00563557e+01	-1.54823350e-06+9.23094233e-05i
3.01189731e+01	-9.37095828e-06-5.37479250e-05i
3.01815905e+01	2.03221018e-05+3.04712591e-06i
3.02442079e+01	-1.08065891e-06-4.55951384e-06i
3.03068253e+01	-3.23029000e-05+1.41692240e-05i
3.03694427e+01	-2.83998729e-06-1.36137665e-05i
3.04320601e+01	5.27801897e-05-2.59529004e-05i
3.04946775e+01	3.30609064e-05-7.00744866e-06i
3.05572949e+01	-7.91046402e-05+1.00823844e-04i
3.06199123e+01	5.41240577e-05-5.79318161e-05i
3.06825297e+01	-6.19669760e-05+1.13155707e-06i
3.07451472e+01	1.17919204e-05-7.89001188e-07i
3.08077646e+01	3.85291152e-05-2.53351923e-05i
3.08703820e+01	2.34979906e-05+5.82389780e-05i
3.09329994e+01	-9.29663343e-05+2.35582917e-05i
3.09956168e+01	-3.06823103e-05-1.38351889e-04i
3.10582342e+01	1.41931123e-04+3.74191965e-05i
3.11208516e+01	-1.57046922e-05+1.17879408e-04i
3.11834690e+01	-1.31520789e-04-6.40422996e-05i
3.12460864e+01	9.65725774e-05-1.08866261e-04i
3.13087038e+01	2.99710399e-05+1.58050692e-04i
3.13713212e+01	-7.35082057e-05-1.62972017e-05i
3.14339386e+01	-4.11418853e-05-1.16977711e-04i
3.14965560e+01	1.32307324e-04+5.17374292e-05i
3.15591735e+01	-5.67575466e-05+3.73616933e-05i
3.16217909e+01	-3.87424224e-05-2.82255229e-06i
3.16844083e+01	5.17525037e-05-9.43559266e-05i
3.17470257e+01	3.29062929e-05+1.32623555e-04i
3.18096431e+01	-5.52267489e-05+4.14477977e-06i
3.18722605e+01	-8.17197675e-05-4.53123331e-05i
3.19348779e+01	4.33136836e-05-1.03478704e-04i
3.19974953e+01	1.01360140e-04+8.18601947e-05i
3.20601127e+01	-7.35641454e-05+3.64842021e-05i
3.21227301e+01	-1.70969555e-06-4.71525628e-05i
3.21853475e+01	8.77313497e-06-9.15991843e-06i
3.22479649e+01	3.56349731e-05-2.42453634e-05i
3.23105823e+01	-4.06216821e-05+9.54876540e-05i
3.23731997e+01	4.22454038e-05-2.46996587e-05i
3.24358172e+01	-9.17665503e-05-4.76936305e-05i
3.24984346e+01	1.02013841e-04-4.89847725e-05i
3.25610520e+01	-2.94484183e-05+1.07239102e-04i
3.26236694e+01	2.04220422e-05+3.35360427e-05i
3.26862868e+01	-6.12196822e-05-1.24981732e-04i
3.27489042e+01	3.54441430e-05+4.29481931e-05i
3.28115216e+01	3.98739468e-06+1.02759187e-04i
3.28741390e+01	-4.33428354e-05-1.32344324e-04i
3.29367564e+01	2.35442258e-05-3.35335019e-05i
3.29993738e+01	9.05992358e-05+1.49000931e-04i
3.30619912e+01	-1.01776026e-04-2.31448036e-05i
3.31246086e+01	-7.47036822e-05-9.63887689e-05i
3.31872260e+01	1.28729488e-04+7.06311643e-05i
3.32498435e+01	-6.45986313e-06-1.05591888e-04i
3.33124609e+01	-2.07714413e-05+9.46135915e-05i
3.33750783e+01	-8.49814992e-06+5.18902150e-05i
3.34376957e+01	7.45117564e-06-5.35294666e-05i
3.35003131e+01	-3.58436620e-05-6.38514708e-05i
3.35629305e+01	5.55601556e-05+5.16030956e-05i
3.36255479e+01	-6.13679692e-05+6.33745147e-05i
3.36881653e+01	3.63823102e-05-1.05894583e-04i
3.37507827e+01	2.60704978e-05+8.04256282e-06i
3.38134001e+01	-3.16468461e-05+1.03265571e-04i
3.38760175e+01	-7.97498965e-05-8.56557943e-05i
3.39386349e+01	1.30971457e-04-4.88597993e-05i
3.40012523e+01	-1.38564707e-05-3.75988990e-06i
3.40638698e+01	-7.15960370e-06+1.72376376e-04i
3.41264872e+01	1.13037098e-05-8.49530614e-05i
3.41891046e+01	-7.95336499e-05+3.04801880e-06i
3.42517220e+01	2.06724974e-06-6.34345239e-05i
3.43143394e+01	1.52821462e-05+3.63843346e-05i
3.43769568e+01	1.18394688e-04+2.32935081e-05i
3.44395742e+01	-9.84145362e-05-4.84491532e-05i
3.45021916e+01	-4.48751303e-06+6.71390803e-05i
3.45648090e+01	8.75887635e-06+1.61503020e-05i
3.46274264e+01	-3.48222507e-05-4.92696767e-05i
3.46900438e+01	2.65674585e-05-5.69530061e-05i
3.47526612e+01	4.63390735e-05+6.61141667e-05i
3.48152786e+01	-1.07643735e-04+6.17850494e-05i
3.48778961e+01	6.53735908e-05-1.39480803e-04i
3.49405135e+01	3.57026693e-05+2.17948145e-05i
3.50031309e+01	-4.24339897e-05+6.23654617e-05i
3.50657483e+01	9.59207594e-06-1.71651312e-05i
3.51283657e+01	5.97412077e-05-1.34672903e-05i
3.51909831e+01	-3.69272813e-05+3.96739936e-05i
3.52536005e+01	-9.92007467e-05+4.75296178e-05i
3.53162179e+01	6.13636264e-05-1.29340032e-04i
3.53788353e+01	5.74286816e-05+4.96643881e-05i
3.54414527e+01	-3.87842411e-05+2.67622916e-05i
3.55040701e+01	-7.28586705e-05-2.54312538e-05i
3.55666875e+01	8.44531585e-05+3.52619785e-06i
3.56293049e+01	-1.41412637e-05-1.42637621e-05i
3.56919224e+01	3.53827257e-05-2.30027991e-05i
3.57545398e+01	-8.57043587e-05+5.98786633e-05i
3.58171572e+01	1.00935513e-04-1.85032268e-05i
3.58797746e+01	-1.21777039e-05-7.13130444e-06i
3.59423920e+01	-7.74562861e-05+7.18318353e-05i
3.60050094e+01	-6.63805737e-06-9.17670264e-05i
3.60676268e+01	8.46991092e-05+1.01589167e-05i
3.61302442e+01	-7.26521078e-05+2.26986956e-05i
3.61928616e+01	8.48701866e-05-2.31495865e-05i
3.62554790e+01	-3.81913627e-05+7.75990591e-05i
3.63180964e+01	-8.75594155e-05+1.36821216e-05i
3.63807138e+01	-2.96698355e-06-1.41713588e-04i
3.64433312e+01	9.54452441e-05+5.43129348e-07i
3.65059487e+01	1.71353137e-05+6.22482214e-05i
3.65685661e+01	-1.52969595e-05+1.45679743e-05i
3.66311835e+01	3.60433916e-06+1.92868514e-05i
3.66938009e+01	-1.00406165e-05-1.62949671e-05i
3.67564183e+01	-4.63438774e-05+7.48324729e-05i
3.68190357e+01	-4.54601066e-05-6.56262397e-05i
3.68816531e+01	4.15407016e-05-1.07678220e-04i
3.69442705e+01	5.16577497e-05+9.69392516e-05i
3.70068879e+01	-1.33654528e-05+3.03994620e-05i
3.70695053e+01	-4.00751566e-05-8.43653247e-05i
3.71321227e+01	3.04738380e-05+5.93105827e-05i
3.71947401e+01	-1.25735862e-05-4.34688431e-05i
3.72573575e+01	9.76103396e-05+6.87941632e-05i
3.73199750e+01	-1.56639097e-04+4.06634881e-05i
3.73825924e+01	-5.25217097e-06-1.42263348e-04i
3.74452098e+01	1.10185029e-04+7.00260667e-05i
3.75078272e+01	-1.06191199e-04+5.20446251e-05i
3.75704446e+01	3.36367902e-05-1.31031418e-04i
3.76330620e+01	4.49182220e-05-2.74403184e-05i
3.76956794e+01	1.02257303e-05+1.53868241e-04i
3.77582968e+01	-1.61543140e-05-5.39594650e-05i
3.78209142e+01	-1.91574348e-05-2.46323355e-06i
3.78835316e+01	-2.25956528e-05-2.84654195e-05i
3.79461490e+01	4.69588009e-05+8.29736066e-06i
3.80087664e+01	7.74961147e-06+7.75410775e-06i
3.80713838e+01	1.45234172e-05+1.64654462e-05i
3.81340013e+01	-5.74345114e-05+6.21119924e-05i
3.81966187e+01	-1.18076968e-05-9.30472295e-05i
3.82592361e+01	2.23708843e-06+3.73501365e-05i
3.83218535e+01	-8.45471891e-06+1.62185757e-05i
3.83844709e+01	1.06977005e-06-2.03485399e-04i
3.84470883e+01	1.79562215e-04+2.21866176e-04i
3.85097057e+01	-1.90098386e-04+7.03715176e-05i
3.85723231e+01	-7.26813516e-05-2.00087370e-04i
3.86349405e+01	2.01884959e-04+1.98146338e-05i
3.86975579e+01	-8.67513525e-05+1.20000329e-04i
3.87601753e+01	-1.63683848e-05-1.00762535e-04i
3.88227927e+01	6.29815983e-05-1.17026337e-05i
3.88854101e+01	-1.66962759e-05+1.57741158e-04i
3.89480276e+01	-9.30303352e-05-8.33891893e-05i
3.90106450e+01	2.49532591e-05-6.43837772e-05i
3.90732624e+01	5.00402703e-05-9.08991854e-06i
3.91358798e+01	1.72357960e-05+6.13949191e-05i
3.91984972e+01	-4.04484163e-05+6.03161585e-06i
3.92611146e+01	-1.55933120e-05-5.46629657e-05i
3.93237320e+01	8.48623269e-05+3.87905591e-05i
3.93863494e+01	-5.57083498e-05+4.81648220e-05i
3.94489668e+01	-7.89580705e-05-5.68822253e-05i
3.95115842e+01	8.90167916e-05-4.62934182e-05i
3.95742016e+01	1.71046532e-05+7.63773147e-05i
3.96368190e+01	-7.32561040e-05-1.35394579e-05i
3.96994364e+01	3.22850645e-05-4.85437946e-05i
3.97620539e+01	5.33750479e-05+3.24941859e-05i
3.98246713e+01	-9.64349292e-05+3.54671056e-05i
3.98872887e+01	3.03917551e-05-8.96972609e-05i
3.99499061e+01	6.28137021e-05+1.02396339e-05i
4.00125235e+01	-7.95724399e-07+8.92332559e-05i
4.00751409e+01	-8.61285143e-05-5.31004251e-05i
4.01377583e+01	6.02001851e-05-9.51156432e-06i
4.02003757e+01	1.55589231e-05-2.70121300e-05i
4.02629931e+01	5.26355291e-05+6.90966131e-05i
4.03256105e+01	-1.00802345e-04+6.20105147e-05i
4.03882279e+01	-3.61574318e-05-5.34163591e-05i
4.04508453e+01	3.93364207e-05-8.05275230e-05i
4.05134627e+01	2.13256382e-05+3.56819556e-05i
4.05760802e+01	2.20566348e-06+7.07990122e-06i
4.06386976e+01	-3.61684029e-06+3.87872491e-05i
4.07013150e+01	-4.68308546e-05-4.17053430e-05i
4.07639324e+01	8.25460529e-05-4.18715969e-05i
4.08265498e+01	-4.79011025e-05+6.48976855e-05i
4.08891672e+01	3.13204300e-05+4.39746530e-05i
4.09517846e+01	-5.03073603e-05-9.92721417e-05i
4.10144020e+01	4.38386707e-05+1.82109631e-05i
4.10770194e+01	-3.71261608e-05+1.08572077e-04i
4.11396368e+01	-4.93458093e-05-1.25724054e-04i
4.12022542e+01	1.19743212e-04-2.60195938e-05i
4.12648716e+01	-4.12498439e-05+7.67651112e-05i
4.13274890e+01	9.17157047e-06-1.74591912e-06i
4.13901064e+01	-2.84633234e-05-2.45036954e-06i
4.14527239e+01	2.10470572e-05-1.31753658e-05i
4.15153413e+01	1.53762543e-05+2.40353451e-05i
4.15779587e+01	-5.59027821e-05+2.60182785e-05i
4.16405761e+01	-1.05091887e-05-3.63661126e-05i
4.17031935e+01	1.24337186e-05-6.22612811e-05i
4.17658109e+01	3.77034528e-05-1.92515306e-05i
4.18284283e+01	9.03690772e-05+8.03549659e-05i
4.18910457e+01	-8.27925350e-05+9.35987426e-05i
4.19536631e+01	-5.58787520e-05-8.30556965e-05i
4.20162805e+01	7.47512087e-05-1.31348103e-05i
4.20788979e+01	-1.15158300e-04+9.09626499e-05i
4.21415153e+01	-6.01578360e-07-1.44847385e-04i
4.22041327e+01	9.08503447e-05+1.75193709e-05i
4.22667502e+01	-5.47342298e-06+4.32485918e-05i
4.23293676e+01	-5.71688821e-05-3.30030818e-05i
4.23919850e+01	5.07807554e-05+5.81274981e-06i
4.24546024e+01	8.34726298e-06-3.50527078e-05i
4.25172198e+01	4.19586988e-05+5.48604026e-05i
4.25798372e+01	-4.78334638e-05+1.73956514e-05i
4.26424546e+01	-1.47681792e-05+2.13307741e-05i
4.27050720e+01	2.97268295e-05-4.88775999e-05i
4.27676894e+01	-7.24743597e-05+4.48292842e-05i
4.28303068e+01	1.29029203e-05-1.04532645e-04i
4.28929242e+01	1.32095819e-04+4.04430880e-05i
4.29555416e+01	-1.13124813e-04+1.37306582e-04i
4.30181590e+01	-2.03567976e-05-1.17125464e-04i
4.30807765e+01	1.00005583e-05-4.60639794e-05i
4.31433939e+01	2.04968022e-05+3.23940602e-05i
4.32060113e+01	8.86127904e-05+2.36422430e-05i
4.32686287e+01	-8.48391936e-05+6.29289549e-05i
4.33312461e+01	-5.24816569e-05-9.76485324e-05i
4.33938635e+01	6.36771446e-05+6.92544146e-05i
4.34564809e+01	-3.00052193e-05-2.39573441e-05i
4.35190983e+01	-1.85185181e-05-9.17920825e-05i
4.35817157e+01	8.88815999e-05+1.95397150e-05i
4.36443331e+01	5.35863560e-05+1.37055216e-04i
4.37069505e+01	-1.39868427e-04+1.44546784e-05i
4.37695679e+01	-4.07035963e-05-1.17718035e-04i
4.38321853e+01	6.50813473e-05+2.12789754e-05i
4.38948028e+01	8.67363813e-06+7.33219470e-06i
4.39574202e+01	-1.27776019e-05-1.68443857e-05i
4.40200376e+01	2.11999438e-05-2.51844383e-05i
4.40826550e+01	2.37158541e-05+6.54876707e-05i
4.41452724e+01	-5.19625157e-05+2.78170418e-05i
4.42078898e+01	-2.74690480e-05-1.08959394e-04i
4.42705072e+01	8.79563144e-05+4.42347275e-05i
4.43331246e+01	-4.30540891e-05+1.82447277e-05i
4.43957420e+01	-1.58704292e-05+2.16207040e-05i
4.44583594e+01	3.50471787e-05-6.52721142e-05i
4.45209768e+01	3.00819828e-05+7.33816295e-05i
4.45835942e+01	-1.14471423e-04-5.00391307e-06i
4.46462116e+01	4.90411133e-05-4.75167608e-05i
4.47088291e+01	4.51942077e-05-2.72285887e-06i
4.47714465e+01	-4.82414362e-05+7.21460775e-05i
4.48340639e+01	-2.76171941e-05-5.64850075e-05i
4.48966813e+01	4.66632548e-05-6.71600063e-05i
4.49592987e+01	1.86065207e-05+7.58530667e-05i
4.50219161e+01	-3.06656666e-05+7.68808179e-05i
4.50845335e+01	-1.18251133e-05-1.77302403e-04i
4.51471509e+01	4.10648337e-05+1.32164015e-04i
4.52097683e+01	-4.47199544e-05-3.62435013e-05i
4.52723857e+01	-1.01208372e-05+4.35447379e-06i
4.53350031e+01	5.03193345e-05-6.91470765e-05i
4.53976205e+01	6.82452330e-06+4.49084271e-05i
4.54602379e+01	9.94649734e-07+4.37981004e-05i
4.55228554e+01	-1.74265243e-05-6.69142160e-06i
4.55854728e+01	-5.55378725e-05+9.02789097e-06i
4.56480902e+01	4.38291902e-05-9.32192607e-05i
4.57107076e+01	5.31518660e-05+4.45347591e-05i
4.57733250e+01	-2.62273350e-05+6.05880344e-05i
4.58359424e+01	-3.35438959e-05+6.40546383e-06i
4.58985598e+01	2.16528179e-07-6.10631544e-05i
4.59611772e+01	7.64152913e-06+9.65092230e-06i
4.60237946e+01	-5.18704170e-05+8.54023495e-05i
4.60864120e+01	2.83757733e-05-1.56526048e-04i
4.61490294e+01	8.36651551e-05+1.50857057e-05i
4.62116468e+01	-7.64831453e-05+9.32715153e-05i
4.62742642e+01	2.07811825e-05+2.60407025e-05i
4.63368817e+01	-9.20553717e-06-7.13870156e-05i
4.63994991e+01	4.80937451e-06-4.20210405e-05i
4.64621165e+01	4.27449477e-06+9.34318672e-05i
4.65247339e+01	-3.36108370e-05-9.64022528e-06i
4.65873513e+01	1.42815409e-05-5.94401878e-05i
4.66499687e+01	6.25737591e-05-1.50522067e-05i
4.67125861e+01	-5.72573755e-05+9.05234222e-05i
4.67752035e+01	-2.57926893e-05-1.37092369e-05i
4.68378209e+01	5.43668953e-05-8.20996529e-05i
4.69004383e+01	2.81979035e-05+9.44767621e-05i
4.69630557e+01	-1.44619840e-04-1.83712340e-05i
4.70256731e+01	7.19810279e-05-1.00295438e-04i
4.70882905e+01	1.09071135e-04+7.92800679e-05i
4.71509080e+01	-9.27396377e-05+4.59611326e-05i
4.72135254e+01	-3.34432028e-06-9.32535653e-05i
4.72761428e+01	-3.13933130e-05+1.08045467e-04i
4.73387602e+01	5.03801529e-05-9.13607179e-05i
4.74013776e+01	-5.48381500e-06+1.47312461e-05i
4.74639950e+01	-2.02912517e-05-4.30591787e-06i
4.75266124e+01	5.10161191e-06+2.12211788e-05i
4.75892298e+01	6.46806607e-05+1.86237847e-05i
4.76518472e+01	-6.63673189e-05-2.83640379e-05i
4.77144646e+01	-2.28158619e-05+5.59694471e-05i
4.77770820e+01	-2.49527410e-05-1.13078026e-04i
4.78396994e+01	1.27949260e-04+7.95505690e-05i
4.79023168e+01	-8.18563207e-05+2.69959006e-05i
4.79649343e+01	-4.98019378e-05-7.59550554e-05i
4.80275517e+01	5.90997715e-05+4.16637262e-06i
4.80901691e+01	-2.23428485e-06+2.34254316e-05i
4.81527865e+01	1.37435846e-05+1.35590983e-06i
4.82154039e+01	9.62575096e-06-3.76131323e-05i
4.82780213e+01	9.63553042e-07+5.51582209e-05i
4.83406387e+01	-2.02590807e-05+5.75244510e-05i
4.84032561e+01	-4.34191295e-05-1.03849858e-04i
4.84658735e+01	4.34933169e-05+1.10403022e-05i
4.85284909e+01	-2.02356730e-05+4.49983267e-05i
4.85911083e+01	-2.12350777e-07-5.80864929e-05i
4.86537257e+01	5.18889297e-05+9.38531274e-06i
4.87163431e+01	-4.48728435e-06+4.24801302e-05i
4.87789606e+01	-5.53564997e-05+4.95183344e-06i
4.88415780e+01	-6.42742446e-06-3.27821504e-05i
4.89041954e+01	9.40496321e-05-5.80721228e-06i
4.89668128e+01	-1.26642710e-04+8.23054289e-05i
4.90294302e+01	3.64433648e-05-1.49391038e-04i
4.90920476e+01	9.88376406e-05+9.88134805e-05i
4.91546650e+01	-1.49861171e-04+2.54422989e-05i
4.92172824e+01	7.67284879e-05-1.44683452e-04i
4.92798998e+01	9.66426358e-05+1.20058914e-04i
4.93425172e+01	-1.00297981e-04+4.93773253e-05i
4.94051346e+01	-2.30370613e-05-5.69331318e-05i
4.94677520e+01	-3.51521383e-05+3.15306289e-06i
4.95303694e+01	8.11833834e-05-6.83032086e-06i
4.95929869e+01	-3.99909544e-05-5.63791924e-05i
4.96556043e+01	-2.73719557e-05+2.80541034e-05i
4.97182217e+01	1.13429673e-04-2.34837786e-05i
4.97808391e+01	-5.02206938e-06+9.92439708e-05i
4.98434565e+01	-7.49702040e-05+7.97722274e-06i
4.99060739e+01	-7.26455540e-05-7.69793195e-05i
4.99686913e+01	8.14723131e-05-2.35237221e-05i
