# Supplementary material for: Observation of angular momentum transfer among crystal lattice modes
Source: Nat Phys. 2026 May 12;22(7):1100–6. doi: 10.1038/s41567-026-03274-8 (PMC13423836; doi:10.1038/s41567-026-03274-8)
Supplement: Supplementary file 14 — Source data for Extended Data Fig. 5a–m. [file 41567_2026_3274_MOESM14_ESM.zip › extended_fig5j_TKE_spectrum_LHE-THz_probe45.txt]

Spectrum of the THz Kerr signal in Bi2Se3 after left-handed elliptical THz excitation at probe pulse 45 degrees
Frequency (THz)	Spectrum (a.u.)
-4.99686913e+01	-8.65239915e-05-5.40615575e-05i
-4.99060739e+01	1.18391280e-04-1.28563857e-04i
-4.98434565e+01	2.51553309e-05+1.80939261e-04i
-4.97808391e+01	-7.40756772e-05-4.24972439e-05i
-4.97182217e+01	3.39435609e-05+1.06450734e-05i
-4.96556043e+01	-7.27311589e-05-5.79302037e-05i
-4.95929869e+01	6.02258490e-05+2.67467346e-05i
-4.95303694e+01	-1.56614706e-05+4.93149261e-05i
-4.94677520e+01	-2.52128579e-05-1.17697955e-04i
-4.94051346e+01	4.87214960e-05+8.99363682e-05i
-4.93425172e+01	-7.04764141e-05-6.27351662e-05i
-4.92798998e+01	1.49391574e-04-3.36928391e-05i
-4.92172824e+01	-7.50774331e-05+1.52870336e-04i
-4.91546650e+01	-8.32150008e-05-3.38518384e-05i
-4.90920476e+01	1.72053156e-04-1.31258263e-04i
-4.90294302e+01	-1.53483402e-04+1.75496431e-04i
-4.89668128e+01	-9.71616285e-05-1.34123037e-05i
-4.89041954e+01	1.52132055e-04-2.44797073e-04i
-4.88415780e+01	1.09960774e-04+7.99424769e-05i
-4.87789606e+01	-7.79305136e-05+2.55309642e-04i
-4.87163431e+01	-2.00113629e-04-1.60690569e-04i
-4.86537257e+01	2.46602831e-04-1.14681246e-04i
-4.85911083e+01	-1.33287061e-05+1.55590510e-04i
-4.85284909e+01	-1.71294767e-04+3.69617551e-05i
-4.84658735e+01	7.76440644e-05-1.20285574e-04i
-4.84032561e+01	3.13991672e-05-2.29940992e-05i
-4.83406387e+01	-3.51031266e-05+1.02116942e-04i
-4.82780213e+01	4.29571894e-05-6.71754903e-05i
-4.82154039e+01	-8.85540526e-06+1.06395207e-06i
-4.81527865e+01	1.75199278e-05+5.48339730e-05i
-4.80901691e+01	-1.02540721e-04+3.99181656e-06i
-4.80275517e+01	1.04405758e-04-5.73507488e-05i
-4.79649343e+01	-3.46268616e-05+6.03340834e-05i
-4.79023168e+01	-1.13364966e-04-1.04286426e-04i
-4.78396994e+01	1.86778942e-04+2.48666227e-05i
-4.77770820e+01	-8.94724207e-06+5.48066172e-05i
-4.77144646e+01	-1.04772663e-04+3.51066787e-05i
-4.76518472e+01	5.99704058e-05-8.84302182e-05i
-4.75892298e+01	-4.72995155e-05+4.39177553e-05i
-4.75266124e+01	7.23802175e-05+2.62912221e-05i
-4.74639950e+01	-3.83888263e-05-1.65684141e-05i
-4.74013776e+01	-3.06155843e-05-2.98240831e-05i
-4.73387602e+01	-4.71623495e-06+8.17676168e-05i
-4.72761428e+01	8.32122303e-06-9.78155814e-05i
-4.72135254e+01	5.20015466e-05-3.72788593e-05i
-4.71509080e+01	-3.04676319e-05+1.96916459e-04i
-4.70882905e+01	-8.99447893e-05-1.81264829e-04i
-4.70256731e+01	1.68668202e-04+1.74968575e-05i
-4.69630557e+01	-1.39009468e-04+1.15116421e-04i
-4.69004383e+01	-5.58030268e-06-1.28705445e-04i
-4.68378209e+01	1.17613053e-04-2.86039264e-05i
-4.67752035e+01	1.04074884e-05+1.29097395e-04i
-4.67125861e+01	-1.16505265e-04-7.15968980e-06i
-4.66499687e+01	6.45744474e-05-2.78929351e-05i
-4.65873513e+01	-1.15683081e-04-1.75639484e-05i
-4.65247339e+01	1.06529187e-04-9.06637621e-05i
-4.64621165e+01	7.74842678e-05+1.43506146e-04i
-4.63994991e+01	-1.25316872e-04-8.42249757e-05i
-4.63368817e+01	6.88552343e-05+1.54606806e-05i
-4.62742642e+01	2.82379464e-05+1.09867892e-04i
-4.62116468e+01	-1.55778661e-04-2.99747816e-05i
-4.61490294e+01	6.55384908e-05-1.87133932e-04i
-4.60864120e+01	8.30171300e-05+1.54119277e-04i
-4.60237946e+01	-9.78057609e-05+4.76060887e-06i
-4.59611772e+01	6.92156774e-05-8.81499353e-05i
-4.58985598e+01	2.37176739e-05+6.98540163e-05i
-4.58359424e+01	-7.35940662e-05-6.08145319e-06i
-4.57733250e+01	-2.95445889e-05+4.07813660e-05i
-4.57107076e+01	1.14851017e-04-6.66172558e-05i
-4.56480902e+01	-8.34574571e-05+2.76087411e-05i
-4.55854728e+01	-1.14577849e-05-6.40520238e-05i
-4.55228554e+01	5.89872551e-05+1.26719399e-04i
-4.54602379e+01	-7.84178042e-05-8.63377656e-05i
-4.53976205e+01	1.12611090e-04-1.48137033e-05i
-4.53350031e+01	-9.29961253e-05+6.04964436e-05i
-4.52723857e+01	-1.70009759e-05-4.40835586e-05i
-4.52097683e+01	9.87229801e-05+1.11781639e-05i
-4.51471509e+01	-5.55668043e-05+2.54046114e-05i
-4.50845335e+01	-5.14049234e-05-4.36095772e-05i
-4.50219161e+01	7.04307364e-05+4.84235697e-06i
-4.49592987e+01	-7.76122880e-07+6.27991934e-05i
-4.48966813e+01	-3.52899373e-05-5.54962275e-05i
-4.48340639e+01	-1.34610924e-05-4.77683626e-05i
-4.47714465e+01	9.25927475e-05+6.77646072e-05i
-4.47088291e+01	-5.95936774e-05+9.07858064e-05i
-4.46462116e+01	-1.34509498e-04-1.12640023e-04i
-4.45835942e+01	1.38646130e-04-9.56098932e-05i
-4.45209768e+01	3.52308124e-05+1.33945502e-04i
-4.44583594e+01	-9.46978421e-05-2.44317478e-05i
-4.43957420e+01	5.41541073e-05-4.03593409e-05i
-4.43331246e+01	-1.79007408e-05-1.42429657e-05i
-4.42705072e+01	1.29777215e-04+2.91789587e-05i
-4.42078898e+01	-1.47718638e-04+1.38853918e-04i
-4.41452724e+01	-2.27072233e-05-1.50523504e-04i
-4.40826550e+01	5.79420567e-05+2.16244880e-06i
-4.40200376e+01	5.48207778e-05+5.53931379e-05i
-4.39574202e+01	-1.67582983e-04+5.78274839e-05i
-4.38948028e+01	5.66867578e-05-1.70169010e-04i
-4.38321853e+01	8.39489015e-05+2.74280410e-05i
-4.37695679e+01	-4.75923864e-07+8.30588454e-05i
-4.37069505e+01	-9.57355529e-05-2.07933825e-06i
-4.36443331e+01	1.61982913e-05-6.41748322e-05i
-4.35817157e+01	8.61072681e-05-5.51769717e-05i
-4.35190983e+01	1.58115300e-05+8.04049766e-05i
-4.34564809e+01	-4.47262305e-05+9.62029214e-05i
-4.33938635e+01	-1.52557316e-05-1.25560403e-04i
-4.33312461e+01	-6.53602591e-06+9.02933085e-05i
-4.32686287e+01	1.56992286e-05-7.52339536e-05i
-4.32060113e+01	4.47419921e-08+7.09853485e-05i
-4.31433939e+01	-7.36516472e-05+2.64849555e-05i
-4.30807765e+01	-6.22651498e-05-2.12211387e-04i
-4.30181590e+01	2.62822682e-04+5.47505418e-05i
-4.29555416e+01	-7.38764667e-05+1.74818784e-04i
-4.28929242e+01	-1.90619118e-04-9.56722050e-05i
-4.28303068e+01	2.41014658e-04-8.47985869e-05i
-4.27676894e+01	-2.15923310e-05+1.84933181e-04i
-4.27050720e+01	-2.54708840e-04+1.83200395e-05i
-4.26424546e+01	1.01719379e-04-2.29939359e-04i
-4.25798372e+01	1.65937380e-04+1.46725155e-06i
-4.25172198e+01	-9.31231722e-05+2.35741311e-04i
-4.24546024e+01	-8.09074748e-05-1.37573102e-04i
-4.23919850e+01	7.02682890e-05-9.14937554e-05i
-4.23293676e+01	1.46516429e-04+1.24629770e-04i
-4.22667502e+01	-1.94331816e-04+8.11687623e-05i
-4.22041327e+01	-1.49116190e-05-1.53043709e-04i
-4.21415153e+01	1.18555054e-04+5.16157368e-05i
-4.20788979e+01	4.85802018e-06+6.00986863e-05i
-4.20162805e+01	-1.50772168e-04-6.31102054e-05i
-4.19536631e+01	8.95178546e-05-3.72758245e-05i
-4.18910457e+01	3.35658307e-05+1.27157865e-04i
-4.18284283e+01	-7.84464596e-05-7.03697707e-05i
-4.17658109e+01	3.28775023e-05-9.84375177e-05i
-4.17031935e+01	-5.56518999e-05+8.19105394e-05i
-4.16405761e+01	1.67093755e-04+1.88362597e-05i
-4.15779587e+01	-1.05014956e-04+3.55632459e-05i
-4.15153413e+01	-7.83304385e-05-1.38706594e-04i
-4.14527239e+01	8.08119188e-05+7.58603373e-05i
-4.13901064e+01	9.63091198e-05+7.05460777e-05i
-4.13274890e+01	-1.28829225e-04-7.35228167e-05i
-4.12648716e+01	-1.41059251e-05-2.40652449e-05i
-4.12022542e+01	9.50425641e-05+7.78436691e-05i
-4.11396368e+01	-8.18530202e-05+7.34432393e-06i
-4.10770194e+01	-2.07333004e-05-1.11056875e-04i
-4.10144020e+01	7.36189096e-05+4.55139644e-06i
-4.09517846e+01	8.51195951e-06+7.61860955e-05i
-4.08891672e+01	-1.75051483e-05+7.55767817e-06i
-4.08265498e+01	-3.64971281e-05-3.95439457e-05i
-4.07639324e+01	5.62182818e-05-4.85758077e-05i
-4.07013150e+01	9.14413742e-05+7.83715294e-05i
-4.06386976e+01	-2.50887752e-04+2.14529637e-04i
-4.05760802e+01	3.41967036e-05-3.81441008e-04i
-4.05134627e+01	1.97458285e-04+2.66828436e-05i
-4.04508453e+01	-5.82795664e-05+2.98242644e-04i
-4.03882279e+01	-1.96574753e-04-1.07542261e-04i
-4.03256105e+01	9.08815725e-05-2.69588885e-04i
-4.02629931e+01	2.15171688e-04+1.37471956e-04i
-4.02003757e+01	-1.37653716e-04+1.87701707e-04i
-4.01377583e+01	-1.17722459e-04-9.55081254e-05i
-4.00751409e+01	1.95005461e-04-1.24754087e-04i
-4.00125235e+01	-7.68956628e-05+1.39525038e-04i
-3.99499061e+01	-7.76091557e-05+3.04853905e-05i
-3.98872887e+01	3.30566191e-05-6.12166542e-05i
-3.98246713e+01	-1.38531121e-05-9.79345177e-05i
-3.97620539e+01	9.62759540e-05+8.40423328e-05i
-3.96994364e+01	-9.14166172e-05+2.41125702e-05i
-3.96368190e+01	4.99388568e-05-3.41986880e-05i
-3.95742016e+01	-4.45448348e-05+1.07861558e-05i
-3.95115842e+01	7.25590017e-05-5.44714393e-05i
-3.94489668e+01	-2.86423631e-05+1.34426508e-04i
-3.93863494e+01	-9.24211505e-05-3.96283401e-05i
-3.93237320e+01	5.96587913e-05-1.58468420e-04i
-3.92611146e+01	8.21024984e-05+1.51430830e-04i
-3.91984972e+01	-1.25259142e-04-2.28529596e-05i
-3.91358798e+01	6.62889286e-05-9.37128723e-05i
-3.90732624e+01	9.40394799e-05+1.36946257e-04i
-3.90106450e+01	-1.28175215e-04+1.07845409e-05i
-3.89480276e+01	-7.79154293e-05-9.29373618e-05i
-3.88854101e+01	1.42522855e-04-5.21406900e-05i
-3.88227927e+01	2.54016847e-05+1.74167345e-04i
-3.87601753e+01	-1.61709314e-04-1.21794012e-04i
-3.86975579e+01	1.25027287e-04-6.01864533e-05i
-3.86349405e+01	9.67063466e-06+1.38060276e-04i
-3.85723231e+01	-4.79390576e-05-1.28630700e-05i
-3.85097057e+01	-5.88241720e-05-1.25696743e-04i
-3.84470883e+01	1.63791080e-04+5.82483617e-05i
-3.83844709e+01	-4.57269305e-05+7.85728212e-05i
-3.83218535e+01	-1.06439617e-04-2.66807304e-05i
-3.82592361e+01	5.48802445e-05-4.18486296e-05i
-3.81966187e+01	6.15493077e-05-7.87514419e-06i
-3.81340013e+01	-4.58164148e-05+1.01917870e-04i
-3.80713838e+01	-1.09637829e-04-9.26908822e-05i
-3.80087664e+01	1.32213328e-04-4.82701727e-05i
-3.79461490e+01	5.89734449e-05+9.41893376e-05i
-3.78835316e+01	-1.32058164e-04+3.12244569e-05i
-3.78209142e+01	7.45128550e-06-1.01902917e-04i
-3.77582968e+01	6.16841254e-05+9.70025857e-05i
-3.76956794e+01	-5.22851179e-05-6.77590586e-05i
-3.76330620e+01	2.18056481e-05+4.45594525e-06i
-3.75704446e+01	-4.61693177e-05-7.06079458e-07i
-3.75078272e+01	7.80622902e-05-2.44010874e-07i
-3.74452098e+01	1.21616798e-06+3.34710454e-05i
-3.73825924e+01	-6.43204256e-05-3.64549522e-05i
-3.73199750e+01	5.63225246e-05+8.41399555e-06i
-3.72573575e+01	-5.35011612e-05+1.94419767e-05i
-3.71947401e+01	7.59349444e-05-4.16654461e-06i
-3.71321227e+01	-2.24658632e-05+1.68410206e-05i
-3.70695053e+01	-1.55149521e-04+2.74572928e-05i
-3.70068879e+01	1.35840798e-04-6.39974170e-05i
-3.69442705e+01	-3.26744907e-05-8.96151354e-05i
-3.68816531e+01	2.93623720e-05+7.56628983e-05i
-3.68190357e+01	6.32905459e-05+2.58805890e-05i
-3.67564183e+01	-7.57330091e-05+2.98797657e-05i
-3.66938009e+01	4.91623954e-05-8.47515253e-05i
-3.66311835e+01	-4.19900437e-05+9.37930029e-05i
-3.65685661e+01	-1.27702061e-05+2.51553513e-05i
-3.65059487e+01	2.71255641e-06-5.39462411e-05i
-3.64433312e+01	9.00454226e-06-9.26693067e-05i
-3.63807138e+01	-1.24226407e-05+1.26061946e-04i
-3.63180964e+01	-4.82246986e-05-2.68764697e-05i
-3.62554790e+01	1.18514310e-04-8.75036719e-05i
-3.61928616e+01	-3.05164512e-05+1.47108955e-05i
-3.61302442e+01	2.53393929e-05+8.72653767e-05i
-3.60676268e+01	-4.46267401e-05+5.39350411e-05i
-3.60050094e+01	-3.11279007e-05-6.87239932e-05i
-3.59423920e+01	1.97848094e-05-2.73416674e-05i
-3.58797746e+01	-5.31910657e-05+6.79141306e-06i
-3.58171572e+01	3.17483430e-05-1.84904284e-05i
-3.57545398e+01	1.06518144e-04-8.90178719e-06i
-3.56919224e+01	-9.41581453e-05+5.02123925e-05i
-3.56293049e+01	3.50577953e-05-4.02401594e-05i
-3.55666875e+01	-6.38916426e-06+7.02309082e-05i
-3.55040701e+01	1.50781988e-05-3.42071632e-05i
-3.54414527e+01	-3.83264454e-05+3.54226022e-05i
-3.53788353e+01	-1.05344081e-04-2.80621730e-05i
-3.53162179e+01	1.34025299e-04-7.61258173e-05i
-3.52536005e+01	-4.98004986e-06+5.13399011e-05i
-3.51909831e+01	-3.70140663e-05+3.44023036e-05i
-3.51283657e+01	-1.38585417e-05-1.25264775e-04i
-3.50657483e+01	1.61652851e-04+9.65285301e-05i
-3.50031309e+01	-1.45370748e-04+1.44214357e-04i
-3.49405135e+01	-5.67869338e-05-2.13249250e-04i
-3.48778961e+01	1.18618110e-04+1.16444631e-04i
-3.48152786e+01	-1.28746206e-04-1.21873727e-05i
-3.47526612e+01	4.73964240e-05-1.75358724e-04i
-3.46900438e+01	1.24373212e-04+1.07886441e-04i
-3.46274264e+01	1.84862247e-05+1.54286156e-04i
-3.45648090e+01	-2.27272124e-04-3.47423447e-05i
-3.45021916e+01	2.83040051e-05-2.17034940e-04i
-3.44395742e+01	2.33442650e-04+1.30498302e-04i
-3.43769568e+01	-2.19196918e-04+1.28083091e-04i
-3.43143394e+01	-1.47754694e-05-2.13472293e-04i
-3.42517220e+01	1.78157801e-04-8.20340611e-05i
-3.41891046e+01	1.17133186e-06+3.08920204e-04i
-3.41264872e+01	-1.21538212e-04-8.43617050e-06i
-3.40638698e+01	-8.00351413e-05-2.17067327e-04i
-3.40012523e+01	1.11824869e-04-5.29860988e-06i
-3.39386349e+01	3.93280370e-05+1.20805433e-04i
-3.38760175e+01	9.09225527e-06-3.24600943e-07i
-3.38134001e+01	-1.21193383e-04-4.67576365e-05i
-3.37507827e+01	1.47357002e-04+2.44817504e-05i
-3.36881653e+01	-1.35370542e-04+5.48031485e-06i
-3.36255479e+01	3.87024742e-05-4.37477919e-05i
-3.35629305e+01	4.20791207e-05+1.85511446e-05i
-3.35003131e+01	3.17967005e-05-1.46987114e-05i
-3.34376957e+01	-5.78847422e-05+6.44891951e-05i
-3.33750783e+01	2.43882875e-05+4.85115765e-05i
-3.33124609e+01	-4.65618628e-05-1.57976790e-04i
-3.32498435e+01	-2.94031381e-05+1.33112886e-04i
-3.31872260e+01	5.45173474e-05-8.32357574e-05i
-3.31246086e+01	4.29199113e-05-2.27157103e-05i
-3.30619912e+01	-7.43158554e-05+9.87355361e-05i
-3.29993738e+01	6.07675266e-06-8.87175148e-05i
-3.29367564e+01	8.05201400e-05+2.18311331e-05i
-3.28741390e+01	-4.71954093e-05+4.93992706e-05i
-3.28115216e+01	-4.03210007e-05-8.03316455e-07i
-3.27489042e+01	1.56658938e-06-6.12774096e-05i
-3.26862868e+01	2.38717905e-05-8.35022369e-06i
-3.26236694e+01	9.12323070e-05+6.59401410e-05i
-3.25610520e+01	-1.72066810e-04+4.40629640e-05i
-3.24984346e+01	8.72927273e-05-1.56842703e-04i
-3.24358172e+01	-2.22751570e-05+1.10222742e-04i
-3.23731997e+01	3.05496123e-05-1.25043156e-05i
-3.23105823e+01	-1.41595889e-05-4.95404332e-05i
-3.22479649e+01	-6.49055469e-06+6.25435456e-05i
-3.21853475e+01	-1.52562826e-05-7.25832880e-05i
-3.21227301e+01	4.40216565e-05+7.71914739e-05i
-3.20601127e+01	-4.21030878e-05+1.40208399e-06i
-3.19974953e+01	1.85200125e-05-1.08329736e-04i
-3.19348779e+01	1.01562990e-05+4.37114216e-05i
-3.18722605e+01	2.76392948e-05+1.08190034e-04i
-3.18096431e+01	-1.03631605e-04-2.06135083e-05i
-3.17470257e+01	3.96274301e-05-1.64219707e-04i
-3.16844083e+01	8.22606043e-05+9.38659775e-05i
-3.16217909e+01	-1.05984903e-04+5.55109036e-05i
-3.15591735e+01	9.34892333e-05-6.33975433e-05i
-3.14965560e+01	-5.45979848e-05+1.20709133e-05i
-3.14339386e+01	4.68974979e-06+4.11730484e-05i
-3.13713212e+01	-1.89050952e-05-5.75091406e-05i
-3.13087038e+01	6.26927765e-05+9.21348913e-06i
-3.12460864e+01	-7.86350223e-05+4.56095110e-05i
-3.11834690e+01	6.23318878e-05-3.08383138e-05i
-3.11208516e+01	-9.12184549e-05-1.03070778e-07i
-3.10582342e+01	8.46784144e-05-6.13129643e-05i
-3.09956168e+01	6.24753184e-06+8.36043020e-05i
-3.09329994e+01	-3.25692270e-05-3.17687029e-05i
-3.08703820e+01	2.86247461e-05-1.90375672e-05i
-3.08077646e+01	-4.13616069e-05+4.73472932e-05i
-3.07451472e+01	1.46821012e-05+1.73714105e-05i
-3.06825297e+01	2.48959510e-06-6.81422295e-05i
-3.06199123e+01	-7.19739711e-05-3.70720770e-05i
-3.05572949e+01	1.47064221e-04+9.42732097e-06i
-3.04946775e+01	6.80766854e-06+9.80657853e-05i
-3.04320601e+01	-1.16133140e-04+9.40201289e-06i
-3.03694427e+01	2.46988780e-05-1.41493927e-04i
-3.03068253e+01	6.15542079e-05+9.09902239e-05i
-3.02442079e+01	1.02287640e-06+6.81723606e-05i
-3.01815905e+01	-2.74388319e-05-8.75818165e-05i
-3.01189731e+01	-8.07318063e-05+7.81075942e-05i
-3.00563557e+01	4.23796545e-05-6.46343254e-05i
-2.99937383e+01	-4.32039794e-06-1.26654782e-05i
-2.99311209e+01	5.05055402e-05-6.34964022e-05i
-2.98685034e+01	8.40120243e-05+9.24070723e-05i
-2.98058860e+01	-1.29812723e-04+1.52226380e-04i
-2.97432686e+01	-5.65430281e-05-1.85300944e-04i
-2.96806512e+01	5.34091842e-05-1.93608451e-05i
-2.96180338e+01	1.53216724e-05+8.30183692e-05i
-2.95554164e+01	-4.65990210e-05-5.80848113e-05i
-2.94927990e+01	1.85074736e-05-7.19458589e-05i
-2.94301816e+01	1.11219893e-04-1.20420040e-05i
-2.93675642e+01	5.58336185e-05+1.89586673e-04i
-2.93049468e+01	-1.29522779e-04-9.23625681e-06i
-2.92423294e+01	-1.02956596e-04-8.14760882e-05i
-2.91797120e+01	1.35379352e-04+4.56890302e-05i
-2.91170946e+01	-8.53854254e-05-4.51512253e-05i
-2.90544771e+01	-1.93049306e-05-4.96687342e-05i
-2.89918597e+01	1.26153301e-04-4.21677013e-05i
-2.89292423e+01	6.77155575e-05+1.24702276e-04i
-2.88666249e+01	-1.24510624e-04+8.77427868e-05i
-2.88040075e+01	-6.98960203e-05-1.47655838e-04i
-2.87413901e+01	1.13453477e-04+5.97752220e-05i
-2.86787727e+01	-7.22108074e-05+1.73739211e-05i
-2.86161553e+01	-1.85260686e-05-4.85668060e-05i
-2.85535379e+01	8.33940744e-06-4.02114665e-05i
-2.84909205e+01	1.39673161e-04-2.25845291e-05i
-2.84283031e+01	-7.71740234e-05+1.80085324e-04i
-2.83656857e+01	-1.10671091e-04-4.09888989e-05i
-2.83030683e+01	3.94080457e-05-1.64285969e-04i
-2.82404508e+01	6.61020153e-05+8.75830396e-05i
-2.81778334e+01	-2.05071031e-05+4.61971603e-05i
-2.81152160e+01	-4.94895417e-05-1.74645358e-04i
-2.80525986e+01	2.05346727e-04+1.88146039e-04i
-2.79899812e+01	-1.72296490e-04+2.09974608e-05i
-2.79273638e+01	-3.87172553e-05-2.66418504e-05i
-2.78647464e+01	5.67458445e-05-1.04298316e-04i
-2.78021290e+01	-6.44895583e-05+1.13736421e-04i
-2.77395116e+01	5.43487395e-05-7.46249524e-05i
-2.76768942e+01	3.85494901e-05-5.87693642e-05i
-2.76142768e+01	-2.23286600e-05+9.50340024e-05i
-2.75516594e+01	7.99720627e-07+1.02512547e-04i
-2.74890420e+01	-1.01050523e-04-1.92118017e-04i
-2.74264245e+01	1.15240877e-04-9.12616006e-06i
-2.73638071e+01	5.23709135e-05+1.21419330e-04i
-2.73011897e+01	-9.99283312e-05+2.06733507e-05i
-2.72385723e+01	-1.55684750e-05-3.27169566e-05i
-2.71759549e+01	7.52855438e-05-9.65086158e-05i
-2.71133375e+01	-5.79157637e-05+1.62163392e-04i
-2.70507201e+01	-8.64278200e-05-1.10479355e-04i
-2.69881027e+01	1.63293151e-04-1.02704935e-05i
-2.69254853e+01	-4.96463711e-05+2.49118127e-05i
-2.68628679e+01	-1.03796108e-04+8.95525678e-06i
-2.68002505e+01	9.67188647e-05-7.98033748e-05i
-2.67376331e+01	8.86664090e-05+8.70861648e-05i
-2.66750157e+01	-7.92527566e-05+1.07009227e-05i
-2.66123982e+01	-6.67195116e-05-3.53493928e-05i
-2.65497808e+01	8.35844209e-05+1.88259634e-05i
-2.64871634e+01	-9.70426432e-06+9.01719914e-05i
-2.64245460e+01	-1.42312340e-04-1.57061427e-04i
-2.63619286e+01	1.13018922e-04-3.41977817e-05i
-2.62993112e+01	1.05237559e-04+1.34117552e-04i
-2.62366938e+01	-1.02578933e-04-4.82901115e-05i
-2.61740764e+01	-4.65882601e-05-5.92615550e-07i
-2.61114590e+01	1.40977846e-04-8.37405052e-06i
-2.60488416e+01	-9.94709873e-05+2.26371225e-05i
-2.59862242e+01	7.82027446e-05+5.06659564e-05i
-2.59236068e+01	-1.47776181e-04+3.36913861e-06i
-2.58609894e+01	8.46977586e-05-9.98961434e-05i
-2.57983719e+01	-4.51897140e-05+5.35315492e-05i
-2.57357545e+01	6.52678159e-05+1.23414766e-06i
-2.56731371e+01	-7.07338816e-05-2.51648578e-05i
-2.56105197e+01	6.48622365e-05-2.22676126e-06i
-2.55479023e+01	-6.47917350e-05+7.59509119e-06i
-2.54852849e+01	1.32440211e-04-4.63339097e-05i
-2.54226675e+01	-9.71770445e-05+1.44656359e-04i
-2.53600501e+01	2.81080424e-06-7.28152459e-05i
-2.52974327e+01	-1.45204593e-06+1.36716368e-05i
-2.52348153e+01	-6.15762902e-05-5.19640220e-05i
-2.51721979e+01	1.47726822e-05+4.95269517e-05i
-2.51095805e+01	9.96701041e-05-1.09609962e-04i
-2.50469631e+01	-4.89959145e-05+1.07650866e-04i
-2.49843456e+01	-3.43946938e-05-5.44278445e-05i
-2.49217282e+01	6.49291390e-05+8.02236478e-05i
-2.48591108e+01	-6.98237122e-05-5.61827378e-05i
-2.47964934e+01	4.66483083e-05-6.50170566e-05i
-2.47338760e+01	-7.82843966e-06+1.05552376e-04i
-2.46712586e+01	-7.58375614e-05+3.39115420e-05i
-2.46086412e+01	6.16274704e-05-2.05333774e-04i
-2.45460238e+01	3.59933203e-05+5.14593933e-05i
-2.44834064e+01	1.06371229e-04+9.93725726e-05i
-2.44207890e+01	-1.81399041e-04+1.06343222e-04i
-2.43581716e+01	1.34737549e-05-1.34653120e-04i
-2.42955542e+01	4.90280364e-05-1.12096846e-04i
-2.42329368e+01	4.52065583e-05+1.96148675e-04i
-2.41703193e+01	-6.46957403e-05+8.21001473e-06i
-2.41077019e+01	-1.57592078e-04-1.21557761e-04i
-2.40450845e+01	2.36563884e-04-8.94925761e-05i
-2.39824671e+01	1.91599402e-05+1.45568232e-04i
-2.39198497e+01	-9.89320654e-05+4.93537416e-05i
-2.38572323e+01	-9.91854091e-06-1.15425503e-04i
-2.37946149e+01	4.59558984e-05+9.76811195e-05i
-2.37319975e+01	-6.89307802e-05-7.80948172e-05i
-2.36693801e+01	7.52174023e-05+4.84427561e-05i
-2.36067627e+01	-3.70609412e-05-2.21174148e-05i
-2.35441453e+01	-3.12138319e-06+1.07207256e-05i
-2.34815279e+01	-3.36768437e-05-4.96880788e-06i
-2.34189105e+01	4.10226714e-05-4.09642465e-05i
-2.33562930e+01	5.65497840e-05+2.48556284e-05i
-2.32936756e+01	-1.11007443e-04-1.34089904e-05i
-2.32310582e+01	1.17286608e-04+5.53171458e-05i
-2.31684408e+01	-1.78681707e-05-1.18391711e-05i
-2.31058234e+01	-6.42353381e-05-4.09918737e-05i
-2.30432060e+01	-3.59615857e-06+1.20281907e-04i
-2.29805886e+01	-4.57709146e-05-1.45383094e-04i
-2.29179712e+01	1.38622792e-04-1.39714226e-05i
-2.28553538e+01	-3.96721142e-05+1.34414714e-04i
-2.27927364e+01	-8.02670743e-05-1.72661713e-05i
-2.27301190e+01	-3.12817678e-05-1.86591011e-04i
-2.26675016e+01	1.77419191e-04+1.55626361e-04i
-2.26048842e+01	-7.27954436e-05-1.94315763e-05i
-2.25422668e+01	-4.99664421e-05+1.53200795e-05i
-2.24796493e+01	3.01937408e-05-7.71565345e-05i
-2.24170319e+01	2.70573794e-05+1.10584771e-04i
-2.23544145e+01	1.46879603e-05-5.75358420e-05i
-2.22917971e+01	-5.27785703e-05+2.85499416e-05i
-2.22291797e+01	7.78775732e-06-1.40633555e-05i
-2.21665623e+01	1.00449854e-05+7.50680577e-05i
-2.21039449e+01	-1.63754561e-04-1.20360282e-04i
-2.20413275e+01	2.40839152e-04-1.04141204e-04i
-2.19787101e+01	2.19692286e-05+2.48088214e-04i
-2.19160927e+01	-1.91031243e-04-7.87645665e-05i
-2.18534753e+01	4.60549197e-05-1.13118423e-04i
-2.17908579e+01	1.94427695e-04+1.26050067e-04i
-2.17282405e+01	-2.04571942e-04+7.01826742e-05i
-2.16656230e+01	-7.71944928e-05-1.27289891e-04i
-2.16030056e+01	1.45090325e-04-1.11252648e-04i
-2.15403882e+01	1.44753924e-04+1.11878882e-04i
-2.14777708e+01	-1.13848960e-04+2.18171014e-04i
-2.14151534e+01	-2.46721067e-04-1.39118825e-04i
-2.13525360e+01	1.67319683e-04-1.70432592e-04i
-2.12899186e+01	3.93889967e-05+8.99097185e-05i
-2.12273012e+01	2.50929106e-05+3.06463956e-05i
-2.11646838e+01	1.36365650e-05+1.31382932e-05i
-2.11020664e+01	-1.92484049e-04+1.45633361e-05i
-2.10394490e+01	1.98281170e-04-1.34437967e-04i
-2.09768316e+01	-4.16765543e-05+1.66700703e-04i
-2.09142142e+01	-6.08201695e-05-1.29013102e-04i
-2.08515967e+01	1.03980082e-04+3.57373463e-05i
-2.07889793e+01	-4.91140491e-05+2.13969695e-05i
-2.07263619e+01	9.57005524e-06+2.62600143e-05i
-2.06637445e+01	3.11847089e-05+3.87839209e-05i
-2.06011271e+01	-9.15501261e-05-9.36500879e-05i
-2.05385097e+01	5.23755043e-05+4.89589677e-05i
-2.04758923e+01	3.74876753e-05+3.91390491e-05i
-2.04132749e+01	-1.17346657e-04+3.06979743e-06i
-2.03506575e+01	3.09982589e-05-1.28985504e-04i
-2.02880401e+01	1.27138137e-05+7.48490884e-05i
-2.02254227e+01	5.14944518e-05+3.43585396e-06i
-2.01628053e+01	2.84767024e-05-4.81519165e-05i
-2.01001879e+01	-4.95396723e-05+6.70877847e-06i
-2.00375704e+01	6.90062696e-06+1.24474178e-04i
-1.99749530e+01	6.85223133e-05+1.96449394e-05i
-1.99123356e+01	-1.81921907e-04-1.04645063e-04i
-1.98497182e+01	-4.16740654e-05+9.91378019e-06i
-1.97871008e+01	1.25637843e-04-1.12201856e-04i
-1.97244834e+01	1.89289383e-04+3.01755652e-05i
-1.96618660e+01	-1.48782479e-04+1.82882723e-04i
-1.95992486e+01	-1.76812123e-04-6.70371239e-06i
-1.95366312e+01	1.15321727e-04-2.24088878e-04i
-1.94740138e+01	1.37227580e-04+4.54892794e-05i
-1.94113964e+01	-8.10832006e-05+1.55908085e-04i
-1.93487790e+01	-8.02667605e-05-2.07871096e-05i
-1.92861616e+01	-1.98087975e-05-1.12176709e-04i
-1.92235441e+01	2.12262293e-04-1.08257253e-04i
-1.91609267e+01	-3.97120090e-05+3.16111072e-04i
-1.90983093e+01	-2.34686690e-04-1.35523507e-05i
-1.90356919e+01	8.59842825e-05-3.37766435e-04i
-1.89730745e+01	2.10868107e-04+2.11183870e-04i
-1.89104571e+01	-2.36817802e-04+1.16731158e-04i
-1.88478397e+01	1.16977845e-04-2.21473148e-04i
-1.87852223e+01	4.96531634e-06+1.45298136e-04i
-1.87226049e+01	-1.43467560e-04+4.93081923e-05i
-1.86599875e+01	5.46163835e-05-1.66928275e-04i
-1.85973701e+01	1.03842895e-04+8.66087150e-06i
-1.85347527e+01	-1.34100451e-04+6.85113506e-05i
-1.84721353e+01	1.41072453e-04-3.68936176e-05i
-1.84095178e+01	2.74292208e-05+4.30020603e-05i
-1.83469004e+01	-1.70311256e-04+6.32299298e-05i
-1.82842830e+01	2.85563046e-06-1.20196187e-04i
-1.82216656e+01	1.58876628e-04-1.76574007e-05i
-1.81590482e+01	-5.14483625e-05+1.53285661e-04i
-1.80964308e+01	-9.09381006e-05-1.19940457e-04i
-1.80338134e+01	3.99897685e-05+6.22776715e-05i
-1.79711960e+01	4.96239126e-05-7.76491528e-05i
-1.79085786e+01	-5.28960616e-05+1.00292762e-04i
-1.78459612e+01	2.61602843e-05-1.02647923e-04i
-1.77833438e+01	6.04774539e-06+6.54253838e-05i
-1.77207264e+01	-6.21553686e-05+6.40776747e-05i
-1.76581090e+01	4.63644382e-05-6.71382673e-05i
-1.75954915e+01	-8.53149803e-05-1.52388546e-04i
-1.75328741e+01	6.33782938e-05+1.65845474e-04i
-1.74702567e+01	1.25796331e-04-7.20256012e-05i
-1.74076393e+01	-5.53525140e-05+6.02859843e-05i
-1.73450219e+01	-1.34396396e-04-2.32622511e-05i
-1.72824045e+01	9.14539935e-05+1.19764771e-04i
-1.72197871e+01	-5.50146344e-05-2.78187158e-04i
-1.71571697e+01	1.62952501e-04+1.52703406e-04i
-1.70945523e+01	-1.51376429e-04+1.32737418e-04i
-1.70319349e+01	3.46192508e-05-1.73779234e-04i
-1.69693175e+01	-1.66538160e-06-4.23221932e-05i
-1.69067001e+01	1.00202881e-04+2.11702228e-04i
-1.68440827e+01	-1.54818935e-04+3.13997759e-05i
-1.67814652e+01	-6.09186326e-05-3.48641081e-04i
-1.67188478e+01	2.14279049e-04+1.71889550e-04i
-1.66562304e+01	-9.16964190e-05+1.65042008e-04i
-1.65936130e+01	-1.43547022e-05-2.03124318e-04i
-1.65309956e+01	1.45113740e-06+3.25352407e-05i
-1.64683782e+01	-4.46525340e-06+3.52538194e-05i
-1.64057608e+01	9.78577026e-05+3.71269693e-05i
-1.63431434e+01	-8.65629010e-05-3.92190937e-06i
-1.62805260e+01	-2.90620921e-05-7.29046787e-05i
-1.62179086e+01	-2.41210189e-05+1.28911364e-04i
-1.61552912e+01	-1.17810097e-05-2.04594778e-04i
-1.60926738e+01	2.43591374e-04+2.30612901e-05i
-1.60300564e+01	-1.54767533e-04+2.45784817e-04i
-1.59674389e+01	-1.24728591e-04-1.58263983e-04i
-1.59048215e+01	1.93633394e-04-3.44156308e-05i
-1.58422041e+01	-5.76082852e-05+7.80922934e-05i
-1.57795867e+01	-2.84299535e-05+3.66721331e-06i
-1.57169693e+01	-5.10421228e-05+1.26676629e-04i
-1.56543519e+01	-1.86115299e-04-2.17113289e-04i
-1.55917345e+01	2.17144087e-04-3.25097831e-04i
-1.55291171e+01	5.24554728e-04+4.36244754e-04i
-1.54664997e+01	-7.00175528e-04+4.48802902e-04i
-1.54038823e+01	-2.17177726e-04-7.97146431e-04i
-1.53412649e+01	8.38859819e-04-5.93502097e-05i
-1.52786475e+01	-1.89674701e-04+8.38566720e-04i
-1.52160301e+01	-8.17454790e-04-1.45048620e-04i
-1.51534126e+01	4.47200383e-04-1.12069800e-03i
-1.50907952e+01	7.03370163e-04+1.00219271e-03i
-1.50281778e+01	-8.79716796e-04+3.37794366e-05i
-1.49655604e+01	2.42431985e-04-5.01702440e-04i
-1.49029430e+01	2.08702535e-04+2.44038745e-04i
-1.48403256e+01	-2.50753185e-04+3.35086879e-05i
-1.47777082e+01	2.61445246e-04-8.10312603e-05i
-1.47150908e+01	-1.63886526e-04+1.92683208e-04i
-1.46524734e+01	-7.82649748e-05-1.93569441e-04i
-1.45898560e+01	7.44471644e-05-3.89930658e-05i
-1.45272386e+01	1.58156312e-04+1.70406374e-04i
-1.44646212e+01	-1.56608075e-04+1.13033457e-04i
-1.44020038e+01	-1.97419551e-04-2.77049011e-04i
-1.43393863e+01	2.01498717e-04-2.51330602e-05i
-1.42767689e+01	1.00972650e-04+9.69129387e-05i
-1.42141515e+01	-3.24833151e-05+5.25290201e-05i
-1.41515341e+01	-9.48508203e-05-2.36979634e-05i
-1.40889167e+01	7.14052741e-05+1.86000339e-04i
-1.40262993e+01	-2.47511339e-04-2.27974964e-04i
-1.39636819e+01	1.00167882e-04-2.69638023e-04i
-1.39010645e+01	3.91643085e-04+3.94318834e-04i
-1.38384471e+01	-3.63737946e-04+1.65845335e-05i
-1.37758297e+01	1.00365647e-05-2.28764776e-04i
-1.37132123e+01	1.55321471e-04+8.12185532e-05i
-1.36505949e+01	-1.60643487e-05+1.44463893e-04i
-1.35879775e+01	-9.29148406e-05-1.11730317e-05i
-1.35253601e+01	-1.38028071e-04-1.42880903e-04i
-1.34627426e+01	1.71721496e-04-2.53760330e-05i
-1.34001252e+01	8.09807567e-05+5.14623861e-05i
-1.33375078e+01	-6.16182456e-05+1.50968827e-04i
-1.32748904e+01	-1.47941730e-04-1.41691379e-04i
-1.32122730e+01	7.45589792e-05-4.33279032e-05i
-1.31496556e+01	8.16721982e-05+4.83849740e-05i
-1.30870382e+01	-1.33901745e-05-1.19778276e-06i
-1.30244208e+01	-6.54880211e-05+1.39064061e-05i
-1.29618034e+01	7.22440495e-05-9.85668814e-06i
-1.28991860e+01	3.96782038e-05+5.12196679e-06i
-1.28365686e+01	-1.53318237e-04+8.31804895e-05i
-1.27739512e+01	1.11575820e-04-5.52231747e-05i
-1.27113338e+01	-8.39612708e-05-3.45269198e-05i
-1.26487163e+01	-3.41135871e-05+7.81868570e-05i
-1.25860989e+01	5.65925915e-05-1.51053462e-04i
-1.25234815e+01	1.70073210e-05+2.74646297e-06i
-1.24608641e+01	6.59935856e-05+1.05316048e-04i
-1.23982467e+01	-1.31048629e-04-9.07483255e-05i
-1.23356293e+01	1.45519226e-04-1.31248318e-05i
-1.22730119e+01	1.39309651e-04+1.35888056e-04i
-1.22103945e+01	-2.50583519e-04+1.55951300e-04i
-1.21477771e+01	-1.42587734e-04-2.22284595e-04i
-1.20851597e+01	1.53404784e-04-6.30015486e-05i
-1.20225423e+01	6.68032167e-05+9.71329501e-05i
-1.19599249e+01	-1.21877440e-04-1.26300750e-04i
-1.18973075e+01	1.66073423e-04+4.11807334e-05i
-1.18346900e+01	5.00909397e-05+1.05566504e-04i
-1.17720726e+01	-1.60457136e-04+9.87574145e-05i
-1.17094552e+01	-1.01994842e-04-1.87750011e-04i
-1.16468378e+01	1.85357085e-04+4.78181142e-05i
-1.15842204e+01	-2.35636453e-05-1.28514131e-05i
-1.15216030e+01	-1.57304270e-04-1.35789969e-05i
-1.14589856e+01	2.09525683e-04-2.06512073e-05i
-1.13963682e+01	-4.75066289e-06+7.37621103e-05i
-1.13337508e+01	-3.98847976e-05+1.68650133e-05i
-1.12711334e+01	-3.69910298e-05+3.55720192e-05i
-1.12085160e+01	-1.56217417e-04+2.05081827e-05i
-1.11458986e+01	2.47863154e-05-2.73289115e-04i
-1.10832812e+01	3.81188566e-04+4.69096398e-05i
-1.10206637e+01	-2.27730028e-04+3.63450535e-04i
-1.09580463e+01	-2.33403225e-04-2.45286205e-04i
-1.08954289e+01	3.48160515e-04-1.89491365e-04i
-1.08328115e+01	4.97244246e-05+3.52384434e-04i
-1.07701941e+01	-4.28131300e-04+1.00360834e-04i
-1.07075767e+01	7.62125918e-05-4.55349413e-04i
-1.06449593e+01	4.02606213e-04-1.07715065e-05i
-1.05823419e+01	-1.57118378e-04+4.58348968e-04i
-1.05197245e+01	-2.11972375e-04-6.56381412e-05i
-1.04571071e+01	7.10778780e-06-4.30685517e-04i
-1.03944897e+01	2.87424713e-04+3.22467732e-04i
-1.03318723e+01	-2.19038714e-04+4.96724143e-05i
-1.02692549e+01	-4.31350493e-05-2.23311043e-04i
-1.02066374e+01	1.79795746e-04+1.54202987e-04i
-1.01440200e+01	-9.47772167e-05-4.85535451e-05i
-1.00814026e+01	-2.70630856e-05+3.68602541e-05i
-1.00187852e+01	-5.69183781e-05-4.92585140e-05i
-9.95616781e+00	1.87239797e-04-2.89594099e-05i
-9.89355041e+00	-1.14530416e-04+5.00372444e-06i
-9.83093300e+00	1.03261447e-04+7.03053425e-07i
-9.76831559e+00	1.54307948e-06+1.62657022e-04i
-9.70569818e+00	-1.62323253e-04+6.27111121e-05i
-9.64308078e+00	-5.21921776e-05-2.64878803e-04i
-9.58046337e+00	9.46543407e-05-1.18670311e-04i
-9.51784596e+00	2.84336021e-04+3.21579358e-04i
-9.45522855e+00	-3.12691313e-04+9.76613522e-05i
-9.39261115e+00	-2.50398776e-04-3.46401523e-04i
-9.32999374e+00	4.95175684e-04-1.23857338e-04i
-9.26737633e+00	1.31094265e-04+5.31848968e-04i
-9.20475892e+00	-6.99247729e-04+1.62274233e-05i
-9.14214152e+00	1.01066702e-04-7.47031156e-04i
-9.07952411e+00	7.93551856e-04+2.65924916e-04i
-9.01690670e+00	-4.84983383e-04+7.49106001e-04i
-8.95428929e+00	-4.65944111e-04-7.28973916e-04i
-8.89167188e+00	7.13933989e-04-9.93770745e-05i
-8.82905448e+00	-2.25714611e-04+4.42516344e-04i
-8.76643707e+00	-8.33300772e-05-5.54522748e-05i
-8.70381966e+00	-9.42363426e-05-1.76055607e-04i
-8.64120225e+00	2.27465571e-04-1.94683002e-05i
-8.57858485e+00	-6.97310825e-05+1.47408093e-04i
-8.51596744e+00	-9.44434644e-05-9.74294068e-05i
-8.45335003e+00	1.09001436e-04+7.03096123e-05i
-8.39073262e+00	1.84569497e-05-2.59120300e-05i
-8.32811522e+00	-1.79653879e-04+1.15462436e-04i
-8.26549781e+00	-4.53715650e-05-2.45930693e-04i
-8.20288040e+00	3.08153067e-04-1.30728821e-04i
-8.14026299e+00	1.30402810e-04+4.60201022e-04i
-8.07764559e+00	-6.14625984e-04-4.29043601e-05i
-8.01502818e+00	3.60267126e-04-4.52272824e-04i
-7.95241077e+00	3.09251821e-04+3.38081207e-04i
-7.88979336e+00	-5.00522220e-04+2.56126513e-04i
-7.82717595e+00	-3.90042830e-05-3.83414148e-04i
-7.76455855e+00	2.04857376e-04-1.25052144e-04i
-7.70194114e+00	1.52567381e-04+1.27122472e-04i
-7.63932373e+00	-1.27594108e-04+6.55248681e-05i
-7.57670632e+00	2.88363469e-04+2.12123573e-04i
-7.51408892e+00	-5.82165192e-04-4.42126371e-05i
-7.45147151e+00	1.44129248e-04-3.29287289e-04i
-7.38885410e+00	3.21794038e-04+1.58119220e-04i
-7.32623669e+00	-1.85164728e-04+2.98753183e-04i
-7.26361929e+00	-5.13602335e-04-4.76130497e-04i
-7.20100188e+00	9.90651032e-04-2.69631789e-04i
-7.13838447e+00	-1.97971954e-04+1.04668425e-03i
-7.07576706e+00	-7.89362451e-04-5.38592402e-04i
-7.01314966e+00	6.22090767e-04-3.83060600e-04i
-6.95053225e+00	1.23098002e-04+5.68293202e-04i
-6.88791484e+00	-4.34526206e-04-4.43051695e-05i
-6.82529743e+00	5.91672905e-06-3.77055982e-04i
-6.76268003e+00	3.44348039e-04+9.62161065e-05i
-6.70006262e+00	-1.11582194e-04+1.27915826e-04i
-6.63744521e+00	4.46865209e-05+8.06378683e-05i
-6.57482780e+00	-1.16731903e-04-2.29241934e-05i
-6.51221039e+00	-1.23880092e-04-1.40651373e-04i
-6.44959299e+00	2.00517573e-04+3.09449755e-05i
-6.38697558e+00	1.50379315e-04+5.29583189e-05i
-6.32435817e+00	-3.41683652e-04+2.02685972e-04i
-6.26174076e+00	-1.66805993e-04-3.35197382e-04i
-6.19912336e+00	4.38460930e-04-2.98757005e-04i
-6.13650595e+00	4.70091812e-04+5.83641049e-04i
-6.07388854e+00	-9.34956327e-04+4.50992068e-04i
-6.01127113e+00	-1.24970757e-04-1.02685074e-03i
-5.94865373e+00	7.86965388e-04+4.68276647e-05i
-5.88603632e+00	1.54561631e-04+5.83184870e-04i
-5.82341891e+00	-6.10936082e-04+4.09383267e-04i
-5.76080150e+00	-5.32859704e-04-6.97276295e-04i
-5.69818410e+00	5.70890336e-04-5.87659516e-04i
-5.63556669e+00	7.23142864e-04+4.63482438e-04i
-5.57294928e+00	-9.28270926e-05+8.73048042e-04i
-5.51033187e+00	-1.39266827e-03-6.68785078e-05i
-5.44771446e+00	2.15638278e-04-1.54671348e-03i
-5.38509706e+00	1.68134969e-03+3.87583600e-04i
-5.32247965e+00	-2.71857554e-04+1.63908457e-03i
-5.25986224e+00	-2.02092245e-03-1.93310484e-04i
-5.19724483e+00	1.86160352e-04-1.86366926e-03i
-5.13462743e+00	1.97952426e-03-4.71499025e-04i
-5.07201002e+00	7.44201174e-04+2.16812650e-03i
-5.00939261e+00	-2.22654873e-03+1.47207278e-03i
-4.94677520e+00	-2.07458892e-03-2.61827902e-03i
-4.88415780e+00	2.91773311e-03-2.81890046e-03i
-4.82154039e+00	3.65300186e-03+3.22051169e-03i
-4.75892298e+00	-3.67829313e-03+4.84182643e-03i
-4.69630557e+00	-5.73824435e-03-4.14465155e-03i
-4.63368817e+00	4.21909194e-03-7.22408137e-03i
-4.57107076e+00	9.43836383e-03+4.85757925e-03i
-4.50845335e+00	-6.18154732e-03+1.18850769e-02i
-4.44583594e+00	-1.51176122e-02-7.98260308e-03i
-4.38321853e+00	1.20364333e-02-1.86076951e-02i
-4.32060113e+00	2.05632098e-02+1.66609756e-02i
-4.25798372e+00	-2.20186402e-02+2.30432305e-02i
-4.19536631e+00	-2.43916975e-02-3.00003532e-02i
-4.13274890e+00	3.96549535e-02-2.25299668e-02i
-4.07013150e+00	1.74290491e-02+5.09300519e-02i
-4.00751409e+00	-6.42971618e-02-6.64169198e-04i
-3.94489668e+00	3.17723584e-02-5.33556718e-02i
-3.88227927e+00	2.16037702e-02+3.70814483e-02i
-3.81966187e+00	-2.23922634e-02+5.71997557e-03i
-3.75704446e+00	-2.91877833e-03-1.07272027e-02i
-3.69442705e+00	4.34424452e-03-3.64508675e-03i
-3.63180964e+00	4.10889505e-03+7.09367952e-04i
-3.56919224e+00	1.99695129e-03+4.56029625e-03i
-3.50657483e+00	-5.12612782e-03+3.88593898e-03i
-3.44395742e+00	-4.69001193e-03-5.58489447e-03i
-3.38134001e+00	5.23415970e-03-4.86146284e-03i
-3.31872260e+00	4.95705875e-03+4.37651858e-03i
-3.25610520e+00	-3.23372961e-03+4.94139515e-03i
-3.19348779e+00	-4.80426237e-03-1.91798839e-03i
-3.13087038e+00	3.20156297e-04-4.67910196e-03i
-3.06825297e+00	4.85159963e-03-1.03974322e-03i
-3.00563557e+00	2.12929043e-03+4.81220051e-03i
-2.94301816e+00	-4.85856275e-03+3.05031506e-03i
-2.88040075e+00	-3.46103196e-03-4.64616557e-03i
-2.81778334e+00	3.99767532e-03-3.94028174e-03i
-2.75516594e+00	4.38033679e-03+3.36482158e-03i
-2.69254853e+00	-2.52237939e-03+4.74394326e-03i
-2.62993112e+00	-5.06894851e-03-1.70187833e-03i
-2.56731371e+00	8.42831640e-04-5.38787986e-03i
-2.50469631e+00	5.59543115e-03+1.98520498e-04i
-2.44207890e+00	4.03648272e-04+5.64642969e-03i
-2.37946149e+00	-5.39937831e-03+7.09230959e-04i
-2.31684408e+00	-1.20414619e-03-4.65634911e-03i
-2.25422668e+00	4.06351937e-03-1.87501970e-03i
-2.19160927e+00	2.15294155e-03+3.56415107e-03i
-2.12899186e+00	-2.61504424e-03+2.11618787e-03i
-2.06637445e+00	-2.82262892e-03-1.63045918e-03i
-2.00375704e+00	2.01488390e-03-2.80735052e-03i
-1.94113964e+00	1.83592141e-03+8.81046646e-04i
-1.87852223e+00	-3.51840425e-04+2.30468686e-03i
-1.81590482e+00	-1.02603264e-03+4.52424575e-05i
-1.75328741e+00	-1.61189590e-03-9.33266586e-04i
-1.69067001e+00	8.59863334e-04-1.93402344e-03i
-1.62805260e+00	2.37405739e-03+3.45682684e-04i
-1.56543519e+00	2.85528851e-04+2.98326789e-03i
-1.50281778e+00	-3.07422108e-03+1.30642224e-04i
-1.44020038e+00	-1.15745259e-03-2.26848193e-03i
-1.37758297e+00	2.66210728e-03-2.25925245e-03i
-1.31496556e+00	2.56467576e-03+2.83651683e-03i
-1.25234815e+00	-2.52081882e-03+3.04873259e-03i
-1.18973075e+00	-3.65570253e-03-3.21816894e-03i
-1.12711334e+00	2.75701727e-03-2.07714450e-03i
-1.06449593e+00	2.86430653e-03+1.55861895e-04i
-1.00187852e+00	6.43535438e-04+4.19977649e-03i
-9.39261115e-01	-4.66567941e-03+1.56227811e-03i
-8.76643707e-01	-3.13297851e-03-4.16185208e-03i
-8.14026299e-01	4.56365831e-03-5.55167513e-03i
-7.51408892e-01	6.91031715e-03+4.15541202e-03i
-6.88791484e-01	-3.65878458e-03+9.39420357e-03i
-6.26174076e-01	-1.10751553e-02-3.31518591e-03i
-5.63556669e-01	3.25953030e-03-1.28227374e-02i
-5.00939261e-01	1.39542445e-02+1.79043739e-03i
-4.38321853e-01	-1.03301078e-03+1.67011702e-02i
-3.75704446e-01	-1.80647419e-02+1.38172729e-03i
-3.13087038e-01	-3.92729171e-03-2.16735351e-02i
-2.50469631e-01	2.50320292e-02-7.31153367e-03i
-1.87852223e-01	7.43154043e-03+2.68454554e-02i
-1.25234815e-01	-3.06050479e-02+1.44391791e-02i
-6.26174076e-02	1.83485366e-04-3.88935914e-02i
0.00000000e+00	2.34459001e-02-1.10728726e-18i
6.26174076e-02	1.83485366e-04+3.88935914e-02i
1.25234815e-01	-3.06050479e-02-1.44391791e-02i
1.87852223e-01	7.43154043e-03-2.68454554e-02i
2.50469631e-01	2.50320292e-02+7.31153367e-03i
3.13087038e-01	-3.92729171e-03+2.16735351e-02i
3.75704446e-01	-1.80647419e-02-1.38172729e-03i
4.38321853e-01	-1.03301078e-03-1.67011702e-02i
5.00939261e-01	1.39542445e-02-1.79043739e-03i
5.63556669e-01	3.25953030e-03+1.28227374e-02i
6.26174076e-01	-1.10751553e-02+3.31518591e-03i
6.88791484e-01	-3.65878458e-03-9.39420357e-03i
7.51408892e-01	6.91031715e-03-4.15541202e-03i
8.14026299e-01	4.56365831e-03+5.55167513e-03i
8.76643707e-01	-3.13297851e-03+4.16185208e-03i
9.39261115e-01	-4.66567941e-03-1.56227811e-03i
1.00187852e+00	6.43535438e-04-4.19977649e-03i
1.06449593e+00	2.86430653e-03-1.55861895e-04i
1.12711334e+00	2.75701727e-03+2.07714450e-03i
1.18973075e+00	-3.65570253e-03+3.21816894e-03i
1.25234815e+00	-2.52081882e-03-3.04873259e-03i
1.31496556e+00	2.56467576e-03-2.83651683e-03i
1.37758297e+00	2.66210728e-03+2.25925245e-03i
1.44020038e+00	-1.15745259e-03+2.26848193e-03i
1.50281778e+00	-3.07422108e-03-1.30642224e-04i
1.56543519e+00	2.85528851e-04-2.98326789e-03i
1.62805260e+00	2.37405739e-03-3.45682684e-04i
1.69067001e+00	8.59863334e-04+1.93402344e-03i
1.75328741e+00	-1.61189590e-03+9.33266586e-04i
1.81590482e+00	-1.02603264e-03-4.52424575e-05i
1.87852223e+00	-3.51840425e-04-2.30468686e-03i
1.94113964e+00	1.83592141e-03-8.81046646e-04i
2.00375704e+00	2.01488390e-03+2.80735052e-03i
2.06637445e+00	-2.82262892e-03+1.63045918e-03i
2.12899186e+00	-2.61504424e-03-2.11618787e-03i
2.19160927e+00	2.15294155e-03-3.56415107e-03i
2.25422668e+00	4.06351937e-03+1.87501970e-03i
2.31684408e+00	-1.20414619e-03+4.65634911e-03i
2.37946149e+00	-5.39937831e-03-7.09230959e-04i
2.44207890e+00	4.03648272e-04-5.64642969e-03i
2.50469631e+00	5.59543115e-03-1.98520498e-04i
2.56731371e+00	8.42831640e-04+5.38787986e-03i
2.62993112e+00	-5.06894851e-03+1.70187833e-03i
2.69254853e+00	-2.52237939e-03-4.74394326e-03i
2.75516594e+00	4.38033679e-03-3.36482158e-03i
2.81778334e+00	3.99767532e-03+3.94028174e-03i
2.88040075e+00	-3.46103196e-03+4.64616557e-03i
2.94301816e+00	-4.85856275e-03-3.05031506e-03i
3.00563557e+00	2.12929043e-03-4.81220051e-03i
3.06825297e+00	4.85159963e-03+1.03974322e-03i
3.13087038e+00	3.20156297e-04+4.67910196e-03i
3.19348779e+00	-4.80426237e-03+1.91798839e-03i
3.25610520e+00	-3.23372961e-03-4.94139515e-03i
3.31872260e+00	4.95705875e-03-4.37651858e-03i
3.38134001e+00	5.23415970e-03+4.86146284e-03i
3.44395742e+00	-4.69001193e-03+5.58489447e-03i
3.50657483e+00	-5.12612782e-03-3.88593898e-03i
3.56919224e+00	1.99695129e-03-4.56029625e-03i
3.63180964e+00	4.10889505e-03-7.09367952e-04i
3.69442705e+00	4.34424452e-03+3.64508675e-03i
3.75704446e+00	-2.91877833e-03+1.07272027e-02i
3.81966187e+00	-2.23922634e-02-5.71997557e-03i
3.88227927e+00	2.16037702e-02-3.70814483e-02i
3.94489668e+00	3.17723584e-02+5.33556718e-02i
4.00751409e+00	-6.42971618e-02+6.64169198e-04i
4.07013150e+00	1.74290491e-02-5.09300519e-02i
4.13274890e+00	3.96549535e-02+2.25299668e-02i
4.19536631e+00	-2.43916975e-02+3.00003532e-02i
4.25798372e+00	-2.20186402e-02-2.30432305e-02i
4.32060113e+00	2.05632098e-02-1.66609756e-02i
4.38321853e+00	1.20364333e-02+1.86076951e-02i
4.44583594e+00	-1.51176122e-02+7.98260308e-03i
4.50845335e+00	-6.18154732e-03-1.18850769e-02i
4.57107076e+00	9.43836383e-03-4.85757925e-03i
4.63368817e+00	4.21909194e-03+7.22408137e-03i
4.69630557e+00	-5.73824435e-03+4.14465155e-03i
4.75892298e+00	-3.67829313e-03-4.84182643e-03i
4.82154039e+00	3.65300186e-03-3.22051169e-03i
4.88415780e+00	2.91773311e-03+2.81890046e-03i
4.94677520e+00	-2.07458892e-03+2.61827902e-03i
5.00939261e+00	-2.22654873e-03-1.47207278e-03i
5.07201002e+00	7.44201174e-04-2.16812650e-03i
5.13462743e+00	1.97952426e-03+4.71499025e-04i
5.19724483e+00	1.86160352e-04+1.86366926e-03i
5.25986224e+00	-2.02092245e-03+1.93310484e-04i
5.32247965e+00	-2.71857554e-04-1.63908457e-03i
5.38509706e+00	1.68134969e-03-3.87583600e-04i
5.44771446e+00	2.15638278e-04+1.54671348e-03i
5.51033187e+00	-1.39266827e-03+6.68785078e-05i
5.57294928e+00	-9.28270926e-05-8.73048042e-04i
5.63556669e+00	7.23142864e-04-4.63482438e-04i
5.69818410e+00	5.70890336e-04+5.87659516e-04i
5.76080150e+00	-5.32859704e-04+6.97276295e-04i
5.82341891e+00	-6.10936082e-04-4.09383267e-04i
5.88603632e+00	1.54561631e-04-5.83184870e-04i
5.94865373e+00	7.86965388e-04-4.68276647e-05i
6.01127113e+00	-1.24970757e-04+1.02685074e-03i
6.07388854e+00	-9.34956327e-04-4.50992068e-04i
6.13650595e+00	4.70091812e-04-5.83641049e-04i
6.19912336e+00	4.38460930e-04+2.98757005e-04i
6.26174076e+00	-1.66805993e-04+3.35197382e-04i
6.32435817e+00	-3.41683652e-04-2.02685972e-04i
6.38697558e+00	1.50379315e-04-5.29583189e-05i
6.44959299e+00	2.00517573e-04-3.09449755e-05i
6.51221039e+00	-1.23880092e-04+1.40651373e-04i
6.57482780e+00	-1.16731903e-04+2.29241934e-05i
6.63744521e+00	4.46865209e-05-8.06378683e-05i
6.70006262e+00	-1.11582194e-04-1.27915826e-04i
6.76268003e+00	3.44348039e-04-9.62161065e-05i
6.82529743e+00	5.91672905e-06+3.77055982e-04i
6.88791484e+00	-4.34526206e-04+4.43051695e-05i
6.95053225e+00	1.23098002e-04-5.68293202e-04i
7.01314966e+00	6.22090767e-04+3.83060600e-04i
7.07576706e+00	-7.89362451e-04+5.38592402e-04i
7.13838447e+00	-1.97971954e-04-1.04668425e-03i
7.20100188e+00	9.90651032e-04+2.69631789e-04i
7.26361929e+00	-5.13602335e-04+4.76130497e-04i
7.32623669e+00	-1.85164728e-04-2.98753183e-04i
7.38885410e+00	3.21794038e-04-1.58119220e-04i
7.45147151e+00	1.44129248e-04+3.29287289e-04i
7.51408892e+00	-5.82165192e-04+4.42126371e-05i
7.57670632e+00	2.88363469e-04-2.12123573e-04i
7.63932373e+00	-1.27594108e-04-6.55248681e-05i
7.70194114e+00	1.52567381e-04-1.27122472e-04i
7.76455855e+00	2.04857376e-04+1.25052144e-04i
7.82717595e+00	-3.90042830e-05+3.83414148e-04i
7.88979336e+00	-5.00522220e-04-2.56126513e-04i
7.95241077e+00	3.09251821e-04-3.38081207e-04i
8.01502818e+00	3.60267126e-04+4.52272824e-04i
8.07764559e+00	-6.14625984e-04+4.29043601e-05i
8.14026299e+00	1.30402810e-04-4.60201022e-04i
8.20288040e+00	3.08153067e-04+1.30728821e-04i
8.26549781e+00	-4.53715650e-05+2.45930693e-04i
8.32811522e+00	-1.79653879e-04-1.15462436e-04i
8.39073262e+00	1.84569497e-05+2.59120300e-05i
8.45335003e+00	1.09001436e-04-7.03096123e-05i
8.51596744e+00	-9.44434644e-05+9.74294068e-05i
8.57858485e+00	-6.97310825e-05-1.47408093e-04i
8.64120225e+00	2.27465571e-04+1.94683002e-05i
8.70381966e+00	-9.42363426e-05+1.76055607e-04i
8.76643707e+00	-8.33300772e-05+5.54522748e-05i
8.82905448e+00	-2.25714611e-04-4.42516344e-04i
8.89167188e+00	7.13933989e-04+9.93770745e-05i
8.95428929e+00	-4.65944111e-04+7.28973916e-04i
9.01690670e+00	-4.84983383e-04-7.49106001e-04i
9.07952411e+00	7.93551856e-04-2.65924916e-04i
9.14214152e+00	1.01066702e-04+7.47031156e-04i
9.20475892e+00	-6.99247729e-04-1.62274233e-05i
9.26737633e+00	1.31094265e-04-5.31848968e-04i
9.32999374e+00	4.95175684e-04+1.23857338e-04i
9.39261115e+00	-2.50398776e-04+3.46401523e-04i
9.45522855e+00	-3.12691313e-04-9.76613522e-05i
9.51784596e+00	2.84336021e-04-3.21579358e-04i
9.58046337e+00	9.46543407e-05+1.18670311e-04i
9.64308078e+00	-5.21921776e-05+2.64878803e-04i
9.70569818e+00	-1.62323253e-04-6.27111121e-05i
9.76831559e+00	1.54307948e-06-1.62657022e-04i
9.83093300e+00	1.03261447e-04-7.03053425e-07i
9.89355041e+00	-1.14530416e-04-5.00372444e-06i
9.95616781e+00	1.87239797e-04+2.89594099e-05i
1.00187852e+01	-5.69183781e-05+4.92585140e-05i
1.00814026e+01	-2.70630856e-05-3.68602541e-05i
1.01440200e+01	-9.47772167e-05+4.85535451e-05i
1.02066374e+01	1.79795746e-04-1.54202987e-04i
1.02692549e+01	-4.31350493e-05+2.23311043e-04i
1.03318723e+01	-2.19038714e-04-4.96724143e-05i
1.03944897e+01	2.87424713e-04-3.22467732e-04i
1.04571071e+01	7.10778780e-06+4.30685517e-04i
1.05197245e+01	-2.11972375e-04+6.56381412e-05i
1.05823419e+01	-1.57118378e-04-4.58348968e-04i
1.06449593e+01	4.02606213e-04+1.07715065e-05i
1.07075767e+01	7.62125918e-05+4.55349413e-04i
1.07701941e+01	-4.28131300e-04-1.00360834e-04i
1.08328115e+01	4.97244246e-05-3.52384434e-04i
1.08954289e+01	3.48160515e-04+1.89491365e-04i
1.09580463e+01	-2.33403225e-04+2.45286205e-04i
1.10206637e+01	-2.27730028e-04-3.63450535e-04i
1.10832812e+01	3.81188566e-04-4.69096398e-05i
1.11458986e+01	2.47863154e-05+2.73289115e-04i
1.12085160e+01	-1.56217417e-04-2.05081827e-05i
1.12711334e+01	-3.69910298e-05-3.55720192e-05i
1.13337508e+01	-3.98847976e-05-1.68650133e-05i
1.13963682e+01	-4.75066289e-06-7.37621103e-05i
1.14589856e+01	2.09525683e-04+2.06512073e-05i
1.15216030e+01	-1.57304270e-04+1.35789969e-05i
1.15842204e+01	-2.35636453e-05+1.28514131e-05i
1.16468378e+01	1.85357085e-04-4.78181142e-05i
1.17094552e+01	-1.01994842e-04+1.87750011e-04i
1.17720726e+01	-1.60457136e-04-9.87574145e-05i
1.18346900e+01	5.00909397e-05-1.05566504e-04i
1.18973075e+01	1.66073423e-04-4.11807334e-05i
1.19599249e+01	-1.21877440e-04+1.26300750e-04i
1.20225423e+01	6.68032167e-05-9.71329501e-05i
1.20851597e+01	1.53404784e-04+6.30015486e-05i
1.21477771e+01	-1.42587734e-04+2.22284595e-04i
1.22103945e+01	-2.50583519e-04-1.55951300e-04i
1.22730119e+01	1.39309651e-04-1.35888056e-04i
1.23356293e+01	1.45519226e-04+1.31248318e-05i
1.23982467e+01	-1.31048629e-04+9.07483255e-05i
1.24608641e+01	6.59935856e-05-1.05316048e-04i
1.25234815e+01	1.70073210e-05-2.74646297e-06i
1.25860989e+01	5.65925915e-05+1.51053462e-04i
1.26487163e+01	-3.41135871e-05-7.81868570e-05i
1.27113338e+01	-8.39612708e-05+3.45269198e-05i
1.27739512e+01	1.11575820e-04+5.52231747e-05i
1.28365686e+01	-1.53318237e-04-8.31804895e-05i
1.28991860e+01	3.96782038e-05-5.12196679e-06i
1.29618034e+01	7.22440495e-05+9.85668814e-06i
1.30244208e+01	-6.54880211e-05-1.39064061e-05i
1.30870382e+01	-1.33901745e-05+1.19778276e-06i
1.31496556e+01	8.16721982e-05-4.83849740e-05i
1.32122730e+01	7.45589792e-05+4.33279032e-05i
1.32748904e+01	-1.47941730e-04+1.41691379e-04i
1.33375078e+01	-6.16182456e-05-1.50968827e-04i
1.34001252e+01	8.09807567e-05-5.14623861e-05i
1.34627426e+01	1.71721496e-04+2.53760330e-05i
1.35253601e+01	-1.38028071e-04+1.42880903e-04i
1.35879775e+01	-9.29148406e-05+1.11730317e-05i
1.36505949e+01	-1.60643487e-05-1.44463893e-04i
1.37132123e+01	1.55321471e-04-8.12185532e-05i
1.37758297e+01	1.00365647e-05+2.28764776e-04i
1.38384471e+01	-3.63737946e-04-1.65845335e-05i
1.39010645e+01	3.91643085e-04-3.94318834e-04i
1.39636819e+01	1.00167882e-04+2.69638023e-04i
1.40262993e+01	-2.47511339e-04+2.27974964e-04i
1.40889167e+01	7.14052741e-05-1.86000339e-04i
1.41515341e+01	-9.48508203e-05+2.36979634e-05i
1.42141515e+01	-3.24833151e-05-5.25290201e-05i
1.42767689e+01	1.00972650e-04-9.69129387e-05i
1.43393863e+01	2.01498717e-04+2.51330602e-05i
1.44020038e+01	-1.97419551e-04+2.77049011e-04i
1.44646212e+01	-1.56608075e-04-1.13033457e-04i
1.45272386e+01	1.58156312e-04-1.70406374e-04i
1.45898560e+01	7.44471644e-05+3.89930658e-05i
1.46524734e+01	-7.82649748e-05+1.93569441e-04i
1.47150908e+01	-1.63886526e-04-1.92683208e-04i
1.47777082e+01	2.61445246e-04+8.10312603e-05i
1.48403256e+01	-2.50753185e-04-3.35086879e-05i
1.49029430e+01	2.08702535e-04-2.44038745e-04i
1.49655604e+01	2.42431985e-04+5.01702440e-04i
1.50281778e+01	-8.79716796e-04-3.37794366e-05i
1.50907952e+01	7.03370163e-04-1.00219271e-03i
1.51534126e+01	4.47200383e-04+1.12069800e-03i
1.52160301e+01	-8.17454790e-04+1.45048620e-04i
1.52786475e+01	-1.89674701e-04-8.38566720e-04i
1.53412649e+01	8.38859819e-04+5.93502097e-05i
1.54038823e+01	-2.17177726e-04+7.97146431e-04i
1.54664997e+01	-7.00175528e-04-4.48802902e-04i
1.55291171e+01	5.24554728e-04-4.36244754e-04i
1.55917345e+01	2.17144087e-04+3.25097831e-04i
1.56543519e+01	-1.86115299e-04+2.17113289e-04i
1.57169693e+01	-5.10421228e-05-1.26676629e-04i
1.57795867e+01	-2.84299535e-05-3.66721331e-06i
1.58422041e+01	-5.76082852e-05-7.80922934e-05i
1.59048215e+01	1.93633394e-04+3.44156308e-05i
1.59674389e+01	-1.24728591e-04+1.58263983e-04i
1.60300564e+01	-1.54767533e-04-2.45784817e-04i
1.60926738e+01	2.43591374e-04-2.30612901e-05i
1.61552912e+01	-1.17810097e-05+2.04594778e-04i
1.62179086e+01	-2.41210189e-05-1.28911364e-04i
1.62805260e+01	-2.90620921e-05+7.29046787e-05i
1.63431434e+01	-8.65629010e-05+3.92190937e-06i
1.64057608e+01	9.78577026e-05-3.71269693e-05i
1.64683782e+01	-4.46525340e-06-3.52538194e-05i
1.65309956e+01	1.45113740e-06-3.25352407e-05i
1.65936130e+01	-1.43547022e-05+2.03124318e-04i
1.66562304e+01	-9.16964190e-05-1.65042008e-04i
1.67188478e+01	2.14279049e-04-1.71889550e-04i
1.67814652e+01	-6.09186326e-05+3.48641081e-04i
1.68440827e+01	-1.54818935e-04-3.13997759e-05i
1.69067001e+01	1.00202881e-04-2.11702228e-04i
1.69693175e+01	-1.66538160e-06+4.23221932e-05i
1.70319349e+01	3.46192508e-05+1.73779234e-04i
1.70945523e+01	-1.51376429e-04-1.32737418e-04i
1.71571697e+01	1.62952501e-04-1.52703406e-04i
1.72197871e+01	-5.50146344e-05+2.78187158e-04i
1.72824045e+01	9.14539935e-05-1.19764771e-04i
1.73450219e+01	-1.34396396e-04+2.32622511e-05i
1.74076393e+01	-5.53525140e-05-6.02859843e-05i
1.74702567e+01	1.25796331e-04+7.20256012e-05i
1.75328741e+01	6.33782938e-05-1.65845474e-04i
1.75954915e+01	-8.53149803e-05+1.52388546e-04i
1.76581090e+01	4.63644382e-05+6.71382673e-05i
1.77207264e+01	-6.21553686e-05-6.40776747e-05i
1.77833438e+01	6.04774539e-06-6.54253838e-05i
1.78459612e+01	2.61602843e-05+1.02647923e-04i
1.79085786e+01	-5.28960616e-05-1.00292762e-04i
1.79711960e+01	4.96239126e-05+7.76491528e-05i
1.80338134e+01	3.99897685e-05-6.22776715e-05i
1.80964308e+01	-9.09381006e-05+1.19940457e-04i
1.81590482e+01	-5.14483625e-05-1.53285661e-04i
1.82216656e+01	1.58876628e-04+1.76574007e-05i
1.82842830e+01	2.85563046e-06+1.20196187e-04i
1.83469004e+01	-1.70311256e-04-6.32299298e-05i
1.84095178e+01	2.74292208e-05-4.30020603e-05i
1.84721353e+01	1.41072453e-04+3.68936176e-05i
1.85347527e+01	-1.34100451e-04-6.85113506e-05i
1.85973701e+01	1.03842895e-04-8.66087150e-06i
1.86599875e+01	5.46163835e-05+1.66928275e-04i
1.87226049e+01	-1.43467560e-04-4.93081923e-05i
1.87852223e+01	4.96531634e-06-1.45298136e-04i
1.88478397e+01	1.16977845e-04+2.21473148e-04i
1.89104571e+01	-2.36817802e-04-1.16731158e-04i
1.89730745e+01	2.10868107e-04-2.11183870e-04i
1.90356919e+01	8.59842825e-05+3.37766435e-04i
1.90983093e+01	-2.34686690e-04+1.35523507e-05i
1.91609267e+01	-3.97120090e-05-3.16111072e-04i
1.92235441e+01	2.12262293e-04+1.08257253e-04i
1.92861616e+01	-1.98087975e-05+1.12176709e-04i
1.93487790e+01	-8.02667605e-05+2.07871096e-05i
1.94113964e+01	-8.10832006e-05-1.55908085e-04i
1.94740138e+01	1.37227580e-04-4.54892794e-05i
1.95366312e+01	1.15321727e-04+2.24088878e-04i
1.95992486e+01	-1.76812123e-04+6.70371239e-06i
1.96618660e+01	-1.48782479e-04-1.82882723e-04i
1.97244834e+01	1.89289383e-04-3.01755652e-05i
1.97871008e+01	1.25637843e-04+1.12201856e-04i
1.98497182e+01	-4.16740654e-05-9.91378019e-06i
1.99123356e+01	-1.81921907e-04+1.04645063e-04i
1.99749530e+01	6.85223133e-05-1.96449394e-05i
2.00375704e+01	6.90062696e-06-1.24474178e-04i
2.01001879e+01	-4.95396723e-05-6.70877847e-06i
2.01628053e+01	2.84767024e-05+4.81519165e-05i
2.02254227e+01	5.14944518e-05-3.43585396e-06i
2.02880401e+01	1.27138137e-05-7.48490884e-05i
2.03506575e+01	3.09982589e-05+1.28985504e-04i
2.04132749e+01	-1.17346657e-04-3.06979743e-06i
2.04758923e+01	3.74876753e-05-3.91390491e-05i
2.05385097e+01	5.23755043e-05-4.89589677e-05i
2.06011271e+01	-9.15501261e-05+9.36500879e-05i
2.06637445e+01	3.11847089e-05-3.87839209e-05i
2.07263619e+01	9.57005524e-06-2.62600143e-05i
2.07889793e+01	-4.91140491e-05-2.13969695e-05i
2.08515967e+01	1.03980082e-04-3.57373463e-05i
2.09142142e+01	-6.08201695e-05+1.29013102e-04i
2.09768316e+01	-4.16765543e-05-1.66700703e-04i
2.10394490e+01	1.98281170e-04+1.34437967e-04i
2.11020664e+01	-1.92484049e-04-1.45633361e-05i
2.11646838e+01	1.36365650e-05-1.31382932e-05i
2.12273012e+01	2.50929106e-05-3.06463956e-05i
2.12899186e+01	3.93889967e-05-8.99097185e-05i
2.13525360e+01	1.67319683e-04+1.70432592e-04i
2.14151534e+01	-2.46721067e-04+1.39118825e-04i
2.14777708e+01	-1.13848960e-04-2.18171014e-04i
2.15403882e+01	1.44753924e-04-1.11878882e-04i
2.16030056e+01	1.45090325e-04+1.11252648e-04i
2.16656230e+01	-7.71944928e-05+1.27289891e-04i
2.17282405e+01	-2.04571942e-04-7.01826742e-05i
2.17908579e+01	1.94427695e-04-1.26050067e-04i
2.18534753e+01	4.60549197e-05+1.13118423e-04i
2.19160927e+01	-1.91031243e-04+7.87645665e-05i
2.19787101e+01	2.19692286e-05-2.48088214e-04i
2.20413275e+01	2.40839152e-04+1.04141204e-04i
2.21039449e+01	-1.63754561e-04+1.20360282e-04i
2.21665623e+01	1.00449854e-05-7.50680577e-05i
2.22291797e+01	7.78775732e-06+1.40633555e-05i
2.22917971e+01	-5.27785703e-05-2.85499416e-05i
2.23544145e+01	1.46879603e-05+5.75358420e-05i
2.24170319e+01	2.70573794e-05-1.10584771e-04i
2.24796493e+01	3.01937408e-05+7.71565345e-05i
2.25422668e+01	-4.99664421e-05-1.53200795e-05i
2.26048842e+01	-7.27954436e-05+1.94315763e-05i
2.26675016e+01	1.77419191e-04-1.55626361e-04i
2.27301190e+01	-3.12817678e-05+1.86591011e-04i
2.27927364e+01	-8.02670743e-05+1.72661713e-05i
2.28553538e+01	-3.96721142e-05-1.34414714e-04i
2.29179712e+01	1.38622792e-04+1.39714226e-05i
2.29805886e+01	-4.57709146e-05+1.45383094e-04i
2.30432060e+01	-3.59615857e-06-1.20281907e-04i
2.31058234e+01	-6.42353381e-05+4.09918737e-05i
2.31684408e+01	-1.78681707e-05+1.18391711e-05i
2.32310582e+01	1.17286608e-04-5.53171458e-05i
2.32936756e+01	-1.11007443e-04+1.34089904e-05i
2.33562930e+01	5.65497840e-05-2.48556284e-05i
2.34189105e+01	4.10226714e-05+4.09642465e-05i
2.34815279e+01	-3.36768437e-05+4.96880788e-06i
2.35441453e+01	-3.12138319e-06-1.07207256e-05i
2.36067627e+01	-3.70609412e-05+2.21174148e-05i
2.36693801e+01	7.52174023e-05-4.84427561e-05i
2.37319975e+01	-6.89307802e-05+7.80948172e-05i
2.37946149e+01	4.59558984e-05-9.76811195e-05i
2.38572323e+01	-9.91854091e-06+1.15425503e-04i
2.39198497e+01	-9.89320654e-05-4.93537416e-05i
2.39824671e+01	1.91599402e-05-1.45568232e-04i
2.40450845e+01	2.36563884e-04+8.94925761e-05i
2.41077019e+01	-1.57592078e-04+1.21557761e-04i
2.41703193e+01	-6.46957403e-05-8.21001473e-06i
2.42329368e+01	4.52065583e-05-1.96148675e-04i
2.42955542e+01	4.90280364e-05+1.12096846e-04i
2.43581716e+01	1.34737549e-05+1.34653120e-04i
2.44207890e+01	-1.81399041e-04-1.06343222e-04i
2.44834064e+01	1.06371229e-04-9.93725726e-05i
2.45460238e+01	3.59933203e-05-5.14593933e-05i
2.46086412e+01	6.16274704e-05+2.05333774e-04i
2.46712586e+01	-7.58375614e-05-3.39115420e-05i
2.47338760e+01	-7.82843966e-06-1.05552376e-04i
2.47964934e+01	4.66483083e-05+6.50170566e-05i
2.48591108e+01	-6.98237122e-05+5.61827378e-05i
2.49217282e+01	6.49291390e-05-8.02236478e-05i
2.49843456e+01	-3.43946938e-05+5.44278445e-05i
2.50469631e+01	-4.89959145e-05-1.07650866e-04i
2.51095805e+01	9.96701041e-05+1.09609962e-04i
2.51721979e+01	1.47726822e-05-4.95269517e-05i
2.52348153e+01	-6.15762902e-05+5.19640220e-05i
2.52974327e+01	-1.45204593e-06-1.36716368e-05i
2.53600501e+01	2.81080424e-06+7.28152459e-05i
2.54226675e+01	-9.71770445e-05-1.44656359e-04i
2.54852849e+01	1.32440211e-04+4.63339097e-05i
2.55479023e+01	-6.47917350e-05-7.59509119e-06i
2.56105197e+01	6.48622365e-05+2.22676126e-06i
2.56731371e+01	-7.07338816e-05+2.51648578e-05i
2.57357545e+01	6.52678159e-05-1.23414766e-06i
2.57983719e+01	-4.51897140e-05-5.35315492e-05i
2.58609894e+01	8.46977586e-05+9.98961434e-05i
2.59236068e+01	-1.47776181e-04-3.36913861e-06i
2.59862242e+01	7.82027446e-05-5.06659564e-05i
2.60488416e+01	-9.94709873e-05-2.26371225e-05i
2.61114590e+01	1.40977846e-04+8.37405052e-06i
2.61740764e+01	-4.65882601e-05+5.92615550e-07i
2.62366938e+01	-1.02578933e-04+4.82901115e-05i
2.62993112e+01	1.05237559e-04-1.34117552e-04i
2.63619286e+01	1.13018922e-04+3.41977817e-05i
2.64245460e+01	-1.42312340e-04+1.57061427e-04i
2.64871634e+01	-9.70426432e-06-9.01719914e-05i
2.65497808e+01	8.35844209e-05-1.88259634e-05i
2.66123982e+01	-6.67195116e-05+3.53493928e-05i
2.66750157e+01	-7.92527566e-05-1.07009227e-05i
2.67376331e+01	8.86664090e-05-8.70861648e-05i
2.68002505e+01	9.67188647e-05+7.98033748e-05i
2.68628679e+01	-1.03796108e-04-8.95525678e-06i
2.69254853e+01	-4.96463711e-05-2.49118127e-05i
2.69881027e+01	1.63293151e-04+1.02704935e-05i
2.70507201e+01	-8.64278200e-05+1.10479355e-04i
2.71133375e+01	-5.79157637e-05-1.62163392e-04i
2.71759549e+01	7.52855438e-05+9.65086158e-05i
2.72385723e+01	-1.55684750e-05+3.27169566e-05i
2.73011897e+01	-9.99283312e-05-2.06733507e-05i
2.73638071e+01	5.23709135e-05-1.21419330e-04i
2.74264245e+01	1.15240877e-04+9.12616006e-06i
2.74890420e+01	-1.01050523e-04+1.92118017e-04i
2.75516594e+01	7.99720627e-07-1.02512547e-04i
2.76142768e+01	-2.23286600e-05-9.50340024e-05i
2.76768942e+01	3.85494901e-05+5.87693642e-05i
2.77395116e+01	5.43487395e-05+7.46249524e-05i
2.78021290e+01	-6.44895583e-05-1.13736421e-04i
2.78647464e+01	5.67458445e-05+1.04298316e-04i
2.79273638e+01	-3.87172553e-05+2.66418504e-05i
2.79899812e+01	-1.72296490e-04-2.09974608e-05i
2.80525986e+01	2.05346727e-04-1.88146039e-04i
2.81152160e+01	-4.94895417e-05+1.74645358e-04i
2.81778334e+01	-2.05071031e-05-4.61971603e-05i
2.82404508e+01	6.61020153e-05-8.75830396e-05i
2.83030683e+01	3.94080457e-05+1.64285969e-04i
2.83656857e+01	-1.10671091e-04+4.09888989e-05i
2.84283031e+01	-7.71740234e-05-1.80085324e-04i
2.84909205e+01	1.39673161e-04+2.25845291e-05i
2.85535379e+01	8.33940744e-06+4.02114665e-05i
2.86161553e+01	-1.85260686e-05+4.85668060e-05i
2.86787727e+01	-7.22108074e-05-1.73739211e-05i
2.87413901e+01	1.13453477e-04-5.97752220e-05i
2.88040075e+01	-6.98960203e-05+1.47655838e-04i
2.88666249e+01	-1.24510624e-04-8.77427868e-05i
2.89292423e+01	6.77155575e-05-1.24702276e-04i
2.89918597e+01	1.26153301e-04+4.21677013e-05i
2.90544771e+01	-1.93049306e-05+4.96687342e-05i
2.91170946e+01	-8.53854254e-05+4.51512253e-05i
2.91797120e+01	1.35379352e-04-4.56890302e-05i
2.92423294e+01	-1.02956596e-04+8.14760882e-05i
2.93049468e+01	-1.29522779e-04+9.23625681e-06i
2.93675642e+01	5.58336185e-05-1.89586673e-04i
2.94301816e+01	1.11219893e-04+1.20420040e-05i
2.94927990e+01	1.85074736e-05+7.19458589e-05i
2.95554164e+01	-4.65990210e-05+5.80848113e-05i
2.96180338e+01	1.53216724e-05-8.30183692e-05i
2.96806512e+01	5.34091842e-05+1.93608451e-05i
2.97432686e+01	-5.65430281e-05+1.85300944e-04i
2.98058860e+01	-1.29812723e-04-1.52226380e-04i
2.98685034e+01	8.40120243e-05-9.24070723e-05i
2.99311209e+01	5.05055402e-05+6.34964022e-05i
2.99937383e+01	-4.32039794e-06+1.26654782e-05i
3.00563557e+01	4.23796545e-05+6.46343254e-05i
3.01189731e+01	-8.07318063e-05-7.81075942e-05i
3.01815905e+01	-2.74388319e-05+8.75818165e-05i
3.02442079e+01	1.02287640e-06-6.81723606e-05i
3.03068253e+01	6.15542079e-05-9.09902239e-05i
3.03694427e+01	2.46988780e-05+1.41493927e-04i
3.04320601e+01	-1.16133140e-04-9.40201289e-06i
3.04946775e+01	6.80766854e-06-9.80657853e-05i
3.05572949e+01	1.47064221e-04-9.42732097e-06i
3.06199123e+01	-7.19739711e-05+3.70720770e-05i
3.06825297e+01	2.48959510e-06+6.81422295e-05i
3.07451472e+01	1.46821012e-05-1.73714105e-05i
3.08077646e+01	-4.13616069e-05-4.73472932e-05i
3.08703820e+01	2.86247461e-05+1.90375672e-05i
3.09329994e+01	-3.25692270e-05+3.17687029e-05i
3.09956168e+01	6.24753184e-06-8.36043020e-05i
3.10582342e+01	8.46784144e-05+6.13129643e-05i
3.11208516e+01	-9.12184549e-05+1.03070778e-07i
3.11834690e+01	6.23318878e-05+3.08383138e-05i
3.12460864e+01	-7.86350223e-05-4.56095110e-05i
3.13087038e+01	6.26927765e-05-9.21348913e-06i
3.13713212e+01	-1.89050952e-05+5.75091406e-05i
3.14339386e+01	4.68974979e-06-4.11730484e-05i
3.14965560e+01	-5.45979848e-05-1.20709133e-05i
3.15591735e+01	9.34892333e-05+6.33975433e-05i
3.16217909e+01	-1.05984903e-04-5.55109036e-05i
3.16844083e+01	8.22606043e-05-9.38659775e-05i
3.17470257e+01	3.96274301e-05+1.64219707e-04i
3.18096431e+01	-1.03631605e-04+2.06135083e-05i
3.18722605e+01	2.76392948e-05-1.08190034e-04i
3.19348779e+01	1.01562990e-05-4.37114216e-05i
3.19974953e+01	1.85200125e-05+1.08329736e-04i
3.20601127e+01	-4.21030878e-05-1.40208399e-06i
3.21227301e+01	4.40216565e-05-7.71914739e-05i
3.21853475e+01	-1.52562826e-05+7.25832880e-05i
3.22479649e+01	-6.49055469e-06-6.25435456e-05i
3.23105823e+01	-1.41595889e-05+4.95404332e-05i
3.23731997e+01	3.05496123e-05+1.25043156e-05i
3.24358172e+01	-2.22751570e-05-1.10222742e-04i
3.24984346e+01	8.72927273e-05+1.56842703e-04i
3.25610520e+01	-1.72066810e-04-4.40629640e-05i
3.26236694e+01	9.12323070e-05-6.59401410e-05i
3.26862868e+01	2.38717905e-05+8.35022369e-06i
3.27489042e+01	1.56658938e-06+6.12774096e-05i
3.28115216e+01	-4.03210007e-05+8.03316455e-07i
3.28741390e+01	-4.71954093e-05-4.93992706e-05i
3.29367564e+01	8.05201400e-05-2.18311331e-05i
3.29993738e+01	6.07675266e-06+8.87175148e-05i
3.30619912e+01	-7.43158554e-05-9.87355361e-05i
3.31246086e+01	4.29199113e-05+2.27157103e-05i
3.31872260e+01	5.45173474e-05+8.32357574e-05i
3.32498435e+01	-2.94031381e-05-1.33112886e-04i
3.33124609e+01	-4.65618628e-05+1.57976790e-04i
3.33750783e+01	2.43882875e-05-4.85115765e-05i
3.34376957e+01	-5.78847422e-05-6.44891951e-05i
3.35003131e+01	3.17967005e-05+1.46987114e-05i
3.35629305e+01	4.20791207e-05-1.85511446e-05i
3.36255479e+01	3.87024742e-05+4.37477919e-05i
3.36881653e+01	-1.35370542e-04-5.48031485e-06i
3.37507827e+01	1.47357002e-04-2.44817504e-05i
3.38134001e+01	-1.21193383e-04+4.67576365e-05i
3.38760175e+01	9.09225527e-06+3.24600943e-07i
3.39386349e+01	3.93280370e-05-1.20805433e-04i
3.40012523e+01	1.11824869e-04+5.29860988e-06i
3.40638698e+01	-8.00351413e-05+2.17067327e-04i
3.41264872e+01	-1.21538212e-04+8.43617050e-06i
3.41891046e+01	1.17133186e-06-3.08920204e-04i
3.42517220e+01	1.78157801e-04+8.20340611e-05i
3.43143394e+01	-1.47754694e-05+2.13472293e-04i
3.43769568e+01	-2.19196918e-04-1.28083091e-04i
3.44395742e+01	2.33442650e-04-1.30498302e-04i
3.45021916e+01	2.83040051e-05+2.17034940e-04i
3.45648090e+01	-2.27272124e-04+3.47423447e-05i
3.46274264e+01	1.84862247e-05-1.54286156e-04i
3.46900438e+01	1.24373212e-04-1.07886441e-04i
3.47526612e+01	4.73964240e-05+1.75358724e-04i
3.48152786e+01	-1.28746206e-04+1.21873727e-05i
3.48778961e+01	1.18618110e-04-1.16444631e-04i
3.49405135e+01	-5.67869338e-05+2.13249250e-04i
3.50031309e+01	-1.45370748e-04-1.44214357e-04i
3.50657483e+01	1.61652851e-04-9.65285301e-05i
3.51283657e+01	-1.38585417e-05+1.25264775e-04i
3.51909831e+01	-3.70140663e-05-3.44023036e-05i
3.52536005e+01	-4.98004986e-06-5.13399011e-05i
3.53162179e+01	1.34025299e-04+7.61258173e-05i
3.53788353e+01	-1.05344081e-04+2.80621730e-05i
3.54414527e+01	-3.83264454e-05-3.54226022e-05i
3.55040701e+01	1.50781988e-05+3.42071632e-05i
3.55666875e+01	-6.38916426e-06-7.02309082e-05i
3.56293049e+01	3.50577953e-05+4.02401594e-05i
3.56919224e+01	-9.41581453e-05-5.02123925e-05i
3.57545398e+01	1.06518144e-04+8.90178719e-06i
3.58171572e+01	3.17483430e-05+1.84904284e-05i
3.58797746e+01	-5.31910657e-05-6.79141306e-06i
3.59423920e+01	1.97848094e-05+2.73416674e-05i
3.60050094e+01	-3.11279007e-05+6.87239932e-05i
3.60676268e+01	-4.46267401e-05-5.39350411e-05i
3.61302442e+01	2.53393929e-05-8.72653767e-05i
3.61928616e+01	-3.05164512e-05-1.47108955e-05i
3.62554790e+01	1.18514310e-04+8.75036719e-05i
3.63180964e+01	-4.82246986e-05+2.68764697e-05i
3.63807138e+01	-1.24226407e-05-1.26061946e-04i
3.64433312e+01	9.00454226e-06+9.26693067e-05i
3.65059487e+01	2.71255641e-06+5.39462411e-05i
3.65685661e+01	-1.27702061e-05-2.51553513e-05i
3.66311835e+01	-4.19900437e-05-9.37930029e-05i
3.66938009e+01	4.91623954e-05+8.47515253e-05i
3.67564183e+01	-7.57330091e-05-2.98797657e-05i
3.68190357e+01	6.32905459e-05-2.58805890e-05i
3.68816531e+01	2.93623720e-05-7.56628983e-05i
3.69442705e+01	-3.26744907e-05+8.96151354e-05i
3.70068879e+01	1.35840798e-04+6.39974170e-05i
3.70695053e+01	-1.55149521e-04-2.74572928e-05i
3.71321227e+01	-2.24658632e-05-1.68410206e-05i
3.71947401e+01	7.59349444e-05+4.16654461e-06i
3.72573575e+01	-5.35011612e-05-1.94419767e-05i
3.73199750e+01	5.63225246e-05-8.41399555e-06i
3.73825924e+01	-6.43204256e-05+3.64549522e-05i
3.74452098e+01	1.21616798e-06-3.34710454e-05i
3.75078272e+01	7.80622902e-05+2.44010874e-07i
3.75704446e+01	-4.61693177e-05+7.06079458e-07i
3.76330620e+01	2.18056481e-05-4.45594525e-06i
3.76956794e+01	-5.22851179e-05+6.77590586e-05i
3.77582968e+01	6.16841254e-05-9.70025857e-05i
3.78209142e+01	7.45128550e-06+1.01902917e-04i
3.78835316e+01	-1.32058164e-04-3.12244569e-05i
3.79461490e+01	5.89734449e-05-9.41893376e-05i
3.80087664e+01	1.32213328e-04+4.82701727e-05i
3.80713838e+01	-1.09637829e-04+9.26908822e-05i
3.81340013e+01	-4.58164148e-05-1.01917870e-04i
3.81966187e+01	6.15493077e-05+7.87514419e-06i
3.82592361e+01	5.48802445e-05+4.18486296e-05i
3.83218535e+01	-1.06439617e-04+2.66807304e-05i
3.83844709e+01	-4.57269305e-05-7.85728212e-05i
3.84470883e+01	1.63791080e-04-5.82483617e-05i
3.85097057e+01	-5.88241720e-05+1.25696743e-04i
3.85723231e+01	-4.79390576e-05+1.28630700e-05i
3.86349405e+01	9.67063466e-06-1.38060276e-04i
3.86975579e+01	1.25027287e-04+6.01864533e-05i
3.87601753e+01	-1.61709314e-04+1.21794012e-04i
3.88227927e+01	2.54016847e-05-1.74167345e-04i
3.88854101e+01	1.42522855e-04+5.21406900e-05i
3.89480276e+01	-7.79154293e-05+9.29373618e-05i
3.90106450e+01	-1.28175215e-04-1.07845409e-05i
3.90732624e+01	9.40394799e-05-1.36946257e-04i
3.91358798e+01	6.62889286e-05+9.37128723e-05i
3.91984972e+01	-1.25259142e-04+2.28529596e-05i
3.92611146e+01	8.21024984e-05-1.51430830e-04i
3.93237320e+01	5.96587913e-05+1.58468420e-04i
3.93863494e+01	-9.24211505e-05+3.96283401e-05i
3.94489668e+01	-2.86423631e-05-1.34426508e-04i
3.95115842e+01	7.25590017e-05+5.44714393e-05i
3.95742016e+01	-4.45448348e-05-1.07861558e-05i
3.96368190e+01	4.99388568e-05+3.41986880e-05i
3.96994364e+01	-9.14166172e-05-2.41125702e-05i
3.97620539e+01	9.62759540e-05-8.40423328e-05i
3.98246713e+01	-1.38531121e-05+9.79345177e-05i
3.98872887e+01	3.30566191e-05+6.12166542e-05i
3.99499061e+01	-7.76091557e-05-3.04853905e-05i
4.00125235e+01	-7.68956628e-05-1.39525038e-04i
4.00751409e+01	1.95005461e-04+1.24754087e-04i
4.01377583e+01	-1.17722459e-04+9.55081254e-05i
4.02003757e+01	-1.37653716e-04-1.87701707e-04i
4.02629931e+01	2.15171688e-04-1.37471956e-04i
4.03256105e+01	9.08815725e-05+2.69588885e-04i
4.03882279e+01	-1.96574753e-04+1.07542261e-04i
4.04508453e+01	-5.82795664e-05-2.98242644e-04i
4.05134627e+01	1.97458285e-04-2.66828436e-05i
4.05760802e+01	3.41967036e-05+3.81441008e-04i
4.06386976e+01	-2.50887752e-04-2.14529637e-04i
4.07013150e+01	9.14413742e-05-7.83715294e-05i
4.07639324e+01	5.62182818e-05+4.85758077e-05i
4.08265498e+01	-3.64971281e-05+3.95439457e-05i
4.08891672e+01	-1.75051483e-05-7.55767817e-06i
4.09517846e+01	8.51195951e-06-7.61860955e-05i
4.10144020e+01	7.36189096e-05-4.55139644e-06i
4.10770194e+01	-2.07333004e-05+1.11056875e-04i
4.11396368e+01	-8.18530202e-05-7.34432393e-06i
4.12022542e+01	9.50425641e-05-7.78436691e-05i
4.12648716e+01	-1.41059251e-05+2.40652449e-05i
4.13274890e+01	-1.28829225e-04+7.35228167e-05i
4.13901064e+01	9.63091198e-05-7.05460777e-05i
4.14527239e+01	8.08119188e-05-7.58603373e-05i
4.15153413e+01	-7.83304385e-05+1.38706594e-04i
4.15779587e+01	-1.05014956e-04-3.55632459e-05i
4.16405761e+01	1.67093755e-04-1.88362597e-05i
4.17031935e+01	-5.56518999e-05-8.19105394e-05i
4.17658109e+01	3.28775023e-05+9.84375177e-05i
4.18284283e+01	-7.84464596e-05+7.03697707e-05i
4.18910457e+01	3.35658307e-05-1.27157865e-04i
4.19536631e+01	8.95178546e-05+3.72758245e-05i
4.20162805e+01	-1.50772168e-04+6.31102054e-05i
4.20788979e+01	4.85802018e-06-6.00986863e-05i
4.21415153e+01	1.18555054e-04-5.16157368e-05i
4.22041327e+01	-1.49116190e-05+1.53043709e-04i
4.22667502e+01	-1.94331816e-04-8.11687623e-05i
4.23293676e+01	1.46516429e-04-1.24629770e-04i
4.23919850e+01	7.02682890e-05+9.14937554e-05i
4.24546024e+01	-8.09074748e-05+1.37573102e-04i
4.25172198e+01	-9.31231722e-05-2.35741311e-04i
4.25798372e+01	1.65937380e-04-1.46725155e-06i
4.26424546e+01	1.01719379e-04+2.29939359e-04i
4.27050720e+01	-2.54708840e-04-1.83200395e-05i
4.27676894e+01	-2.15923310e-05-1.84933181e-04i
4.28303068e+01	2.41014658e-04+8.47985869e-05i
4.28929242e+01	-1.90619118e-04+9.56722050e-05i
4.29555416e+01	-7.38764667e-05-1.74818784e-04i
4.30181590e+01	2.62822682e-04-5.47505418e-05i
4.30807765e+01	-6.22651498e-05+2.12211387e-04i
4.31433939e+01	-7.36516472e-05-2.64849555e-05i
4.32060113e+01	4.47419921e-08-7.09853485e-05i
4.32686287e+01	1.56992286e-05+7.52339536e-05i
4.33312461e+01	-6.53602591e-06-9.02933085e-05i
4.33938635e+01	-1.52557316e-05+1.25560403e-04i
4.34564809e+01	-4.47262305e-05-9.62029214e-05i
4.35190983e+01	1.58115300e-05-8.04049766e-05i
4.35817157e+01	8.61072681e-05+5.51769717e-05i
4.36443331e+01	1.61982913e-05+6.41748322e-05i
4.37069505e+01	-9.57355529e-05+2.07933825e-06i
4.37695679e+01	-4.75923864e-07-8.30588454e-05i
4.38321853e+01	8.39489015e-05-2.74280410e-05i
4.38948028e+01	5.66867578e-05+1.70169010e-04i
4.39574202e+01	-1.67582983e-04-5.78274839e-05i
4.40200376e+01	5.48207778e-05-5.53931379e-05i
4.40826550e+01	5.79420567e-05-2.16244880e-06i
4.41452724e+01	-2.27072233e-05+1.50523504e-04i
4.42078898e+01	-1.47718638e-04-1.38853918e-04i
4.42705072e+01	1.29777215e-04-2.91789587e-05i
4.43331246e+01	-1.79007408e-05+1.42429657e-05i
4.43957420e+01	5.41541073e-05+4.03593409e-05i
4.44583594e+01	-9.46978421e-05+2.44317478e-05i
4.45209768e+01	3.52308124e-05-1.33945502e-04i
4.45835942e+01	1.38646130e-04+9.56098932e-05i
4.46462116e+01	-1.34509498e-04+1.12640023e-04i
4.47088291e+01	-5.95936774e-05-9.07858064e-05i
4.47714465e+01	9.25927475e-05-6.77646072e-05i
4.48340639e+01	-1.34610924e-05+4.77683626e-05i
4.48966813e+01	-3.52899373e-05+5.54962275e-05i
4.49592987e+01	-7.76122880e-07-6.27991934e-05i
4.50219161e+01	7.04307364e-05-4.84235697e-06i
4.50845335e+01	-5.14049234e-05+4.36095772e-05i
4.51471509e+01	-5.55668043e-05-2.54046114e-05i
4.52097683e+01	9.87229801e-05-1.11781639e-05i
4.52723857e+01	-1.70009759e-05+4.40835586e-05i
4.53350031e+01	-9.29961253e-05-6.04964436e-05i
4.53976205e+01	1.12611090e-04+1.48137033e-05i
4.54602379e+01	-7.84178042e-05+8.63377656e-05i
4.55228554e+01	5.89872551e-05-1.26719399e-04i
4.55854728e+01	-1.14577849e-05+6.40520238e-05i
4.56480902e+01	-8.34574571e-05-2.76087411e-05i
4.57107076e+01	1.14851017e-04+6.66172558e-05i
4.57733250e+01	-2.95445889e-05-4.07813660e-05i
4.58359424e+01	-7.35940662e-05+6.08145319e-06i
4.58985598e+01	2.37176739e-05-6.98540163e-05i
4.59611772e+01	6.92156774e-05+8.81499353e-05i
4.60237946e+01	-9.78057609e-05-4.76060887e-06i
4.60864120e+01	8.30171300e-05-1.54119277e-04i
4.61490294e+01	6.55384908e-05+1.87133932e-04i
4.62116468e+01	-1.55778661e-04+2.99747816e-05i
4.62742642e+01	2.82379464e-05-1.09867892e-04i
4.63368817e+01	6.88552343e-05-1.54606806e-05i
4.63994991e+01	-1.25316872e-04+8.42249757e-05i
4.64621165e+01	7.74842678e-05-1.43506146e-04i
4.65247339e+01	1.06529187e-04+9.06637621e-05i
4.65873513e+01	-1.15683081e-04+1.75639484e-05i
4.66499687e+01	6.45744474e-05+2.78929351e-05i
4.67125861e+01	-1.16505265e-04+7.15968980e-06i
4.67752035e+01	1.04074884e-05-1.29097395e-04i
4.68378209e+01	1.17613053e-04+2.86039264e-05i
4.69004383e+01	-5.58030268e-06+1.28705445e-04i
4.69630557e+01	-1.39009468e-04-1.15116421e-04i
4.70256731e+01	1.68668202e-04-1.74968575e-05i
4.70882905e+01	-8.99447893e-05+1.81264829e-04i
4.71509080e+01	-3.04676319e-05-1.96916459e-04i
4.72135254e+01	5.20015466e-05+3.72788593e-05i
4.72761428e+01	8.32122303e-06+9.78155814e-05i
4.73387602e+01	-4.71623495e-06-8.17676168e-05i
4.74013776e+01	-3.06155843e-05+2.98240831e-05i
4.74639950e+01	-3.83888263e-05+1.65684141e-05i
4.75266124e+01	7.23802175e-05-2.62912221e-05i
4.75892298e+01	-4.72995155e-05-4.39177553e-05i
4.76518472e+01	5.99704058e-05+8.84302182e-05i
4.77144646e+01	-1.04772663e-04-3.51066787e-05i
4.77770820e+01	-8.94724207e-06-5.48066172e-05i
4.78396994e+01	1.86778942e-04-2.48666227e-05i
4.79023168e+01	-1.13364966e-04+1.04286426e-04i
4.79649343e+01	-3.46268616e-05-6.03340834e-05i
4.80275517e+01	1.04405758e-04+5.73507488e-05i
4.80901691e+01	-1.02540721e-04-3.99181656e-06i
4.81527865e+01	1.75199278e-05-5.48339730e-05i
4.82154039e+01	-8.85540526e-06-1.06395207e-06i
4.82780213e+01	4.29571894e-05+6.71754903e-05i
4.83406387e+01	-3.51031266e-05-1.02116942e-04i
4.84032561e+01	3.13991672e-05+2.29940992e-05i
4.84658735e+01	7.76440644e-05+1.20285574e-04i
4.85284909e+01	-1.71294767e-04-3.69617551e-05i
4.85911083e+01	-1.33287061e-05-1.55590510e-04i
4.86537257e+01	2.46602831e-04+1.14681246e-04i
4.87163431e+01	-2.00113629e-04+1.60690569e-04i
4.87789606e+01	-7.79305136e-05-2.55309642e-04i
4.88415780e+01	1.09960774e-04-7.99424769e-05i
4.89041954e+01	1.52132055e-04+2.44797073e-04i
4.89668128e+01	-9.71616285e-05+1.34123037e-05i
4.90294302e+01	-1.53483402e-04-1.75496431e-04i
4.90920476e+01	1.72053156e-04+1.31258263e-04i
4.91546650e+01	-8.32150008e-05+3.38518384e-05i
4.92172824e+01	-7.50774331e-05-1.52870336e-04i
4.92798998e+01	1.49391574e-04+3.36928391e-05i
4.93425172e+01	-7.04764141e-05+6.27351662e-05i
4.94051346e+01	4.87214960e-05-8.99363682e-05i
4.94677520e+01	-2.52128579e-05+1.17697955e-04i
4.95303694e+01	-1.56614706e-05-4.93149261e-05i
4.95929869e+01	6.02258490e-05-2.67467346e-05i
4.96556043e+01	-7.27311589e-05+5.79302037e-05i
4.97182217e+01	3.39435609e-05-1.06450734e-05i
4.97808391e+01	-7.40756772e-05+4.24972439e-05i
4.98434565e+01	2.51553309e-05-1.80939261e-04i
4.99060739e+01	1.18391280e-04+1.28563857e-04i
4.99686913e+01	-8.65239915e-05+5.40615575e-05i
