# Supplementary material for: Observation of angular momentum transfer among crystal lattice modes
Source: Nat Phys. 2026 May 12;22(7):1100–6. doi: 10.1038/s41567-026-03274-8 (PMC13423836; doi:10.1038/s41567-026-03274-8)
Supplement: Supplementary file 14 — Source data for Extended Data Fig. 5a–m. [file 41567_2026_3274_MOESM14_ESM.zip › extended_fig5m_Eg_phonon_ellipticity.txt]

Frequency decomposed ellipticity of TKE signals
Frequency (THz)	Ellipticity (TKE under RHE THz; LHE@4THz) (norm.)	Ellipticity (TKE under Lin THz; Lin@4THz) (norm.)	Ellipticity (TKE under LHE THz; RHE@4THz) (norm.)
-4.99686913e+01	-5.23707488e-01	-3.69401629e-01	-2.69219632e-01
-4.99060739e+01	1.19216576e-01	2.30476274e-01	1.08225779e-02
-4.98434565e+01	5.45577373e-02	-3.08413772e-01	-6.84370770e-01
-4.97808391e+01	-8.44438968e-01	2.32039067e-01	-8.31572672e-01
-4.97182217e+01	-3.71297282e-01	-2.72765039e-01	5.58927761e-02
-4.96556043e+01	-1.69800765e-01	-8.35318518e-01	-8.93233316e-02
-4.95929869e+01	3.38129419e-01	-8.46311570e-01	-9.79145050e-01
-4.95303694e+01	8.29844888e-01	5.05731341e-01	8.82594717e-01
-4.94677520e+01	9.91198795e-01	7.99095714e-01	5.15801235e-01
-4.94051346e+01	4.24619748e-01	-8.13738261e-01	-6.80847725e-01
-4.93425172e+01	-2.71296259e-03	3.94079582e-02	2.62824019e-01
-4.92798998e+01	7.88577170e-01	7.99694679e-01	6.21925900e-01
-4.92172824e+01	4.91520194e-01	-1.77581543e-01	8.09363392e-01
-4.91546650e+01	6.87285870e-01	1.70905162e-01	1.89624112e-01
-4.90920476e+01	6.01827693e-01	-8.89522777e-01	1.21388523e-01
-4.90294302e+01	9.32484655e-01	5.97209275e-01	7.51897203e-01
-4.89668128e+01	8.39391010e-01	-3.94389309e-02	-3.88394028e-01
-4.89041954e+01	5.18971999e-01	6.48492301e-01	-5.19996585e-01
-4.88415780e+01	6.03441304e-01	3.05428640e-01	-4.20302357e-01
-4.87789606e+01	9.78407554e-01	-6.22807846e-01	-3.90582798e-01
-4.87163431e+01	8.95073813e-01	4.72350076e-01	-2.29859727e-01
-4.86537257e+01	9.15138628e-01	2.98269259e-01	-9.47613185e-02
-4.85911083e+01	8.97175579e-01	-7.61246474e-01	5.33987106e-02
-4.85284909e+01	5.07061959e-01	9.62151092e-01	-5.10278300e-01
-4.84658735e+01	-3.82789555e-01	2.26413412e-01	-3.88649816e-01
-4.84032561e+01	4.16819712e-01	1.85964729e-01	-3.18994866e-01
-4.83406387e+01	-5.88231087e-01	-8.71746749e-01	-5.31624429e-01
-4.82780213e+01	3.19402547e-01	2.79579387e-01	4.90301029e-01
-4.82154039e+01	3.76651366e-01	5.24936992e-01	4.32679313e-01
-4.81527865e+01	-2.61879720e-01	-8.93588541e-02	4.43649450e-01
-4.80901691e+01	-2.27690669e-02	-5.06672533e-02	-4.35026933e-01
-4.80275517e+01	8.81602646e-01	7.34893476e-01	-3.33836633e-01
-4.79649343e+01	8.51524930e-01	-8.82197468e-01	-5.72510999e-02
-4.79023168e+01	9.28188720e-01	4.21111765e-01	3.51522928e-01
-4.78396994e+01	5.29039969e-01	-8.76717415e-02	6.19889641e-01
-4.77770820e+01	-2.10409529e-01	-5.31370569e-02	-4.31500326e-02
-4.77144646e+01	2.39184224e-01	-6.26526622e-03	-8.40331032e-01
-4.76518472e+01	7.01129864e-01	1.77361362e-01	5.01383471e-01
-4.75892298e+01	3.59999679e-03	-5.53508177e-01	4.50697513e-01
-4.75266124e+01	2.85425427e-01	-6.69354906e-01	5.21384214e-01
-4.74639950e+01	-4.39099095e-01	7.30136923e-01	4.60404187e-01
-4.74013776e+01	-6.89387103e-01	-4.09375127e-01	-2.77216708e-01
-4.73387602e+01	5.18951647e-02	-8.72485543e-02	5.17286523e-01
-4.72761428e+01	-5.91551191e-01	-5.63673804e-01	3.56094158e-01
-4.72135254e+01	-6.61797433e-03	1.76271260e-01	-7.38153516e-01
-4.71509080e+01	5.82411404e-01	-1.07443182e-01	-7.79979709e-01
-4.70882905e+01	5.16838708e-01	-2.04090137e-01	-9.09931171e-01
-4.70256731e+01	9.77657423e-01	5.45793210e-02	-7.11763392e-01
-4.69630557e+01	6.89231169e-01	2.68889731e-01	-5.23682446e-01
-4.69004383e+01	4.58853352e-01	2.79909593e-01	-3.15871810e-01
-4.68378209e+01	3.07347789e-01	8.75205081e-01	-9.20938017e-01
-4.67752035e+01	-1.63476797e-02	-1.74939036e-01	-3.93977179e-01
-4.67125861e+01	4.67491879e-01	5.35712238e-01	-8.07766171e-01
-4.66499687e+01	-7.09094915e-01	-7.23214818e-01	-5.97882914e-01
-4.65873513e+01	7.55405867e-01	-7.31064825e-01	7.60307640e-01
-4.65247339e+01	-5.44086216e-01	3.19416022e-01	1.94345517e-01
-4.64621165e+01	-4.45809489e-01	6.10368891e-01	4.44350284e-01
-4.63994991e+01	-6.30039075e-01	-9.11748406e-01	3.95401104e-01
-4.63368817e+01	3.12926112e-01	-2.64685337e-01	-9.95518445e-01
-4.62742642e+01	-2.00870700e-01	-9.17391041e-01	4.31886322e-01
-4.62116468e+01	4.05242547e-02	9.22639706e-01	-6.16252331e-01
-4.61490294e+01	-2.14943951e-01	-2.96600570e-01	-6.30310077e-01
-4.60864120e+01	-8.95757926e-02	6.16184618e-01	-3.08170200e-01
-4.60237946e+01	4.63354526e-01	-4.52896715e-01	-8.78750771e-01
-4.59611772e+01	-1.16270760e-01	-2.88059098e-01	-8.81819003e-04
-4.58985598e+01	-8.84548630e-01	-1.17581814e-01	-3.12544183e-01
-4.58359424e+01	-4.97066428e-01	8.56027194e-02	-8.07966873e-02
-4.57733250e+01	-2.41220244e-02	2.42397846e-01	-8.29506615e-01
-4.57107076e+01	7.29654839e-02	3.45846129e-01	1.40306215e-01
-4.56480902e+01	-5.74510297e-01	8.18628889e-01	9.80456347e-01
-4.55854728e+01	-9.26858222e-01	6.09510470e-01	9.33491852e-01
-4.55228554e+01	3.14545850e-01	-4.68415779e-01	-2.61794079e-01
-4.54602379e+01	9.68932698e-02	-3.18205694e-02	-4.53580680e-01
-4.53976205e+01	-6.03673018e-01	-6.77641161e-01	6.62399864e-01
-4.53350031e+01	-5.41873144e-01	-3.40067571e-01	9.65733899e-01
-4.52723857e+01	-9.97454482e-01	1.95351493e-01	3.16198839e-01
-4.52097683e+01	6.47075105e-01	1.82148706e-01	-6.18591367e-01
-4.51471509e+01	8.88780716e-01	-5.72040297e-01	-5.50598615e-01
-4.50845335e+01	5.18459083e-01	6.90497927e-01	5.33213815e-01
-4.50219161e+01	3.96194702e-01	7.06834383e-01	8.89951377e-01
-4.49592987e+01	2.21707143e-01	-7.49253271e-01	2.20943374e-01
-4.48966813e+01	-2.21802583e-01	2.92827636e-01	-3.98727807e-02
-4.48340639e+01	2.26156024e-01	3.93465691e-01	6.48218933e-01
-4.47714465e+01	-1.03637768e-01	-8.88054800e-01	3.29614697e-01
-4.47088291e+01	-8.18644393e-01	6.10112581e-01	6.16215374e-01
-4.46462116e+01	2.92745004e-01	-5.23877626e-01	4.89491526e-02
-4.45835942e+01	1.72335613e-01	2.49327114e-02	4.94102132e-01
-4.45209768e+01	2.96937650e-01	-7.48068244e-01	5.19357542e-01
-4.44583594e+01	6.98056228e-01	-2.47582831e-01	7.07465942e-01
-4.43957420e+01	7.92483648e-01	8.13793792e-01	6.86012076e-01
-4.43331246e+01	3.76692616e-01	-8.39540255e-01	2.11544257e-01
-4.42705072e+01	-7.25839467e-01	-1.14044588e-01	6.06657642e-01
-4.42078898e+01	-6.29588840e-01	-4.18466719e-01	4.57160892e-01
-4.41452724e+01	-1.50414405e-01	1.64103054e-02	5.39646259e-01
-4.40826550e+01	4.75376747e-01	1.54098145e-01	9.36505131e-01
-4.40200376e+01	8.21401213e-01	-3.89329841e-01	-5.76462868e-02
-4.39574202e+01	9.11496334e-01	5.61424109e-01	1.30756453e-01
-4.38948028e+01	-3.26620955e-01	2.73747726e-01	-6.56563603e-02
-4.38321853e+01	-8.06021493e-01	-2.30037105e-01	5.71968954e-01
-4.37695679e+01	-7.01557947e-01	9.05608818e-01	-2.96677991e-01
-4.37069505e+01	5.84933464e-01	5.29481934e-01	-7.55305709e-02
-4.36443331e+01	9.61958577e-01	9.99944173e-01	-9.36253847e-02
-4.35817157e+01	2.50220043e-01	2.02922306e-01	-3.43819195e-01
-4.35190983e+01	2.04638910e-01	8.80913577e-01	-3.79800282e-01
-4.34564809e+01	9.06396858e-01	4.95637666e-01	-2.85170477e-01
-4.33938635e+01	3.19535934e-01	-9.53496611e-01	-7.28545738e-01
-4.33312461e+01	2.73419161e-01	-3.15796460e-01	-4.00339448e-01
-4.32686287e+01	5.32172103e-01	4.24228111e-01	8.63873695e-01
-4.32060113e+01	4.17354904e-01	6.64886274e-01	9.35497245e-01
-4.31433939e+01	8.48911568e-01	3.16899165e-01	-4.85291575e-01
-4.30807765e+01	8.98000220e-01	8.65763734e-01	2.91770558e-02
-4.30181590e+01	9.03994171e-01	9.27081830e-01	-7.40034709e-01
-4.29555416e+01	8.53669934e-01	2.59602716e-01	-8.84297844e-01
-4.28929242e+01	1.86616608e-01	-3.06164548e-02	-6.30197827e-01
-4.28303068e+01	4.59705827e-01	9.07043232e-01	-6.88417295e-01
-4.27676894e+01	7.51592546e-01	2.59538949e-01	-6.85491322e-01
-4.27050720e+01	-5.90025645e-01	-3.23878757e-01	3.79474875e-01
-4.26424546e+01	5.69155482e-02	3.11743257e-01	1.74216963e-01
-4.25798372e+01	6.84702897e-01	2.27473841e-01	1.86962534e-01
-4.25172198e+01	1.43869737e-01	5.83999129e-01	1.38594468e-01
-4.24546024e+01	3.66572279e-01	-5.84507269e-01	1.26082937e-01
-4.23919850e+01	-7.13300712e-02	5.62173241e-03	-5.32330051e-01
-4.23293676e+01	-8.25446888e-01	-7.35024969e-01	-5.78397915e-01
-4.22667502e+01	-1.92630790e-01	-4.69066799e-01	-3.82622940e-01
-4.22041327e+01	-4.50398618e-01	1.99092466e-01	-8.79684483e-01
-4.21415153e+01	-1.91269048e-01	3.53701693e-01	-9.12634547e-01
-4.20788979e+01	1.96117895e-01	-3.20671574e-02	-5.14794084e-01
-4.20162805e+01	-4.12532409e-01	6.69461365e-02	-1.68570633e-01
-4.19536631e+01	1.25302186e-01	-3.73518826e-01	-5.51085949e-01
-4.18910457e+01	-1.15823745e-01	1.33421324e-02	-4.48845456e-01
-4.18284283e+01	-2.50918659e-01	-7.83794201e-02	-9.84312999e-01
-4.17658109e+01	1.48211499e-01	-3.40413540e-01	-6.91611932e-01
-4.17031935e+01	-8.80436656e-01	-4.67022097e-01	6.48007208e-01
-4.16405761e+01	-1.72970727e-01	7.47142457e-01	-4.22410827e-01
-4.15779587e+01	-3.41860736e-01	3.61207647e-01	-5.86567913e-01
-4.15153413e+01	2.05697267e-01	-3.93624087e-01	-3.06650914e-01
-4.14527239e+01	-1.89395679e-01	-5.09415954e-01	8.24543981e-02
-4.13901064e+01	-2.43504402e-01	-6.13560386e-01	-2.97838471e-01
-4.13274890e+01	1.21679564e-01	-3.81328743e-01	-4.06880563e-02
-4.12648716e+01	2.58583491e-02	-2.27563802e-01	-2.15359401e-02
-4.12022542e+01	-4.58607628e-01	-6.25689417e-01	4.54911697e-01
-4.11396368e+01	-5.89139802e-01	-3.64925398e-02	7.94424643e-01
-4.10770194e+01	-8.83553358e-01	-2.22539503e-02	1.44394616e-01
-4.10144020e+01	-7.56712153e-01	-4.29604838e-01	4.00367293e-01
-4.09517846e+01	-6.18556240e-01	2.30354354e-01	-5.12274400e-01
-4.08891672e+01	8.72062310e-01	7.36074865e-01	-3.25214299e-01
-4.08265498e+01	6.90798492e-01	-6.45917401e-01	-1.00910677e-01
-4.07639324e+01	1.64084099e-01	-2.35078039e-01	-9.03472209e-01
-4.07013150e+01	-1.56418919e-01	3.84281029e-01	-8.11864246e-01
-4.06386976e+01	-9.90281769e-01	-4.78508097e-03	-1.90200476e-01
-4.05760802e+01	-4.27485480e-01	5.00263938e-01	-8.16813648e-03
-4.05134627e+01	-1.66799567e-01	4.10298340e-01	3.67597173e-01
-4.04508453e+01	1.92385834e-01	-1.49727253e-01	3.27263645e-01
-4.03882279e+01	7.49968239e-01	-7.45997720e-01	5.29313390e-01
-4.03256105e+01	-5.48774409e-01	3.62918209e-01	6.91160891e-01
-4.02629931e+01	-3.73065391e-01	4.05773605e-01	6.07722434e-01
-4.02003757e+01	-4.13413988e-01	3.03058683e-01	2.40743075e-01
-4.01377583e+01	-6.08499637e-02	8.87993451e-01	-3.46873755e-01
-4.00751409e+01	-5.58795514e-01	-2.73440338e-01	1.22206045e-02
-4.00125235e+01	-5.54803402e-01	3.36224493e-01	-4.18234296e-01
-3.99499061e+01	-7.12078623e-02	7.54582080e-01	2.03620076e-01
-3.98872887e+01	-4.44849091e-02	9.28955228e-01	-6.98878028e-01
-3.98246713e+01	8.92951605e-01	-2.75635596e-01	8.80302355e-01
-3.97620539e+01	5.25117929e-01	9.10030575e-01	7.52502301e-01
-3.96994364e+01	3.55747961e-01	-8.05426010e-02	8.45600095e-01
-3.96368190e+01	2.48654587e-01	-8.64210132e-01	3.97063983e-01
-3.95742016e+01	3.60169966e-04	-5.71555296e-01	-7.82268032e-01
-3.95115842e+01	7.08873631e-01	-5.74362104e-01	-8.97083962e-01
-3.94489668e+01	8.97803459e-01	8.51811593e-01	-6.33607311e-01
-3.93863494e+01	-8.38701297e-01	-2.10627514e-01	-2.88866307e-01
-3.93237320e+01	-2.82151712e-01	5.89239524e-01	-5.95745110e-01
-3.92611146e+01	8.86614937e-01	6.54540529e-01	-4.16327396e-01
-3.91984972e+01	6.41411982e-01	2.41380618e-01	1.88823146e-02
-3.91358798e+01	4.52715893e-01	-3.23712695e-01	2.84709788e-01
-3.90732624e+01	-8.28552880e-03	6.94922097e-01	3.97425503e-01
-3.90106450e+01	-9.24041505e-01	-1.83722989e-01	7.99649300e-01
-3.89480276e+01	1.87081326e-02	2.68080077e-01	9.99011409e-01
-3.88854101e+01	9.89952133e-01	5.41078909e-01	9.69125805e-01
-3.88227927e+01	5.20419813e-01	-3.69834504e-01	6.08387404e-01
-3.87601753e+01	1.88392601e-01	-7.95521397e-01	7.11522996e-01
-3.86975579e+01	9.91835343e-01	8.14000611e-03	9.82249581e-01
-3.86349405e+01	5.06391586e-01	-1.16199410e-02	9.30743087e-01
-3.85723231e+01	9.63086052e-01	-6.89228394e-01	4.40630084e-01
-3.85097057e+01	1.42949312e-01	-2.21659924e-01	6.54693124e-01
-3.84470883e+01	-9.87751364e-03	-6.46981001e-01	8.38032412e-01
-3.83844709e+01	-2.27640612e-02	-9.48808831e-01	3.78031892e-01
-3.83218535e+01	1.58020753e-01	3.39824075e-01	-2.42525507e-01
-3.82592361e+01	3.25160717e-01	9.47617006e-01	6.34790332e-01
-3.81966187e+01	4.99528150e-01	8.37708423e-01	-8.90924805e-01
-3.81340013e+01	8.70314497e-01	6.58535266e-01	-8.85744903e-01
-3.80713838e+01	-5.15116449e-02	6.62724280e-01	-2.98796826e-01
-3.80087664e+01	-7.14978026e-01	-7.97392400e-01	6.53389997e-02
-3.79461490e+01	-8.05020297e-01	6.65822633e-01	6.71843420e-01
-3.78835316e+01	-6.33353686e-01	8.53989772e-01	3.09453043e-01
-3.78209142e+01	1.27495431e-01	-8.39933044e-01	3.57695334e-01
-3.77582968e+01	-4.02298391e-02	3.01677078e-01	-5.97479350e-01
-3.76956794e+01	-3.03828925e-01	-7.63091990e-01	-5.61832377e-01
-3.76330620e+01	-5.20797621e-01	-9.72762331e-02	-2.43849192e-01
-3.75704446e+01	4.31234689e-01	-7.58208406e-01	5.89825142e-01
-3.75078272e+01	3.07484310e-01	-5.07092860e-01	4.07254900e-01
-3.74452098e+01	8.87161199e-01	-7.98485042e-01	4.15406150e-01
-3.73825924e+01	5.10706066e-02	2.33106434e-01	7.26077700e-01
-3.73199750e+01	-5.06140609e-01	2.34947647e-01	6.60708176e-02
-3.72573575e+01	-5.00260501e-01	-9.26646700e-01	-2.03742881e-01
-3.71947401e+01	-7.98366394e-01	-9.93432157e-01	-8.29618088e-01
-3.71321227e+01	-6.60109251e-01	-6.09244538e-02	-3.13006449e-01
-3.70695053e+01	7.53876277e-01	-7.28771300e-01	7.14713094e-01
-3.70068879e+01	-7.50427982e-01	-5.83231781e-01	4.21530514e-01
-3.69442705e+01	1.52606349e-01	-1.65040949e-02	-7.36786033e-01
-3.68816531e+01	4.77618370e-01	7.96086449e-02	-1.86847359e-03
-3.68190357e+01	-9.15383354e-01	-4.89219059e-02	-9.64809875e-01
-3.67564183e+01	-6.73493406e-01	-4.35323591e-01	-9.81087993e-01
-3.66938009e+01	-4.29338695e-01	-6.63251786e-02	1.00055060e-02
-3.66311835e+01	-9.69450788e-02	-2.97486960e-01	-8.62096876e-02
-3.65685661e+01	-1.42083696e-01	3.43857486e-01	-9.19152687e-01
-3.65059487e+01	1.17684001e-01	-4.92806668e-01	-2.13246502e-01
-3.64433312e+01	6.16315021e-01	-7.16371200e-01	-9.94439219e-01
-3.63807138e+01	5.73484158e-01	-4.39756999e-01	7.67310427e-02
-3.63180964e+01	7.56218826e-02	-2.71939633e-01	3.10676954e-01
-3.62554790e+01	3.96223203e-01	5.27282402e-01	8.59308509e-01
-3.61928616e+01	-9.92940632e-01	8.30074039e-01	4.39983371e-01
-3.61302442e+01	3.82073461e-01	-1.16667636e-01	-8.20566134e-01
-3.60676268e+01	-4.02390038e-01	3.91096568e-02	6.75808778e-01
-3.60050094e+01	-8.21646985e-01	-9.18976026e-02	4.67989765e-01
-3.59423920e+01	-1.51950424e-01	-2.71943394e-01	5.75520980e-01
-3.58797746e+01	-9.91181560e-01	-2.44441513e-01	1.92949501e-01
-3.58171572e+01	2.06945523e-01	9.53761685e-02	-4.13088601e-01
-3.57545398e+01	4.35064493e-01	-7.29081571e-02	6.38850477e-01
-3.56919224e+01	-1.19744774e-01	-8.34821350e-01	5.98803198e-01
-3.56293049e+01	-1.98525234e-01	8.48729513e-01	4.24329415e-02
-3.55666875e+01	-5.40763061e-01	-5.81244548e-01	9.75194958e-01
-3.55040701e+01	-2.32538956e-01	-6.39776515e-01	5.73627334e-01
-3.54414527e+01	8.82846967e-01	-2.07041022e-01	-9.70666080e-01
-3.53788353e+01	2.95616321e-01	-4.69579194e-01	-7.75482157e-01
-3.53162179e+01	5.58320029e-01	5.16240523e-01	-9.94579395e-01
-3.52536005e+01	8.56410517e-01	-3.05075232e-01	-7.22154182e-01
-3.51909831e+01	5.33582308e-01	-5.07064461e-04	-9.97550499e-01
-3.51283657e+01	2.78019452e-01	-8.72409298e-01	-7.43296565e-01
-3.50657483e+01	4.52098909e-02	6.41347344e-01	-1.03185667e-01
-3.50031309e+01	4.61518851e-01	-8.94416791e-01	-6.37779736e-01
-3.49405135e+01	6.31099079e-01	-4.58107757e-01	-3.50893241e-01
-3.48778961e+01	8.74709486e-01	-1.52309999e-01	-3.47852686e-01
-3.48152786e+01	-6.98439426e-01	-3.09583632e-01	-4.13505669e-01
-3.47526612e+01	-3.55690673e-01	8.59811550e-01	-2.52679897e-01
-3.46900438e+01	-2.18042420e-01	1.23961761e-01	-2.71569750e-01
-3.46274264e+01	-2.84492861e-01	-9.18861948e-01	-4.52270247e-01
-3.45648090e+01	-1.53617573e-01	5.04301300e-01	-1.49437091e-01
-3.45021916e+01	-3.92963386e-01	-4.19841146e-01	1.09635071e-01
-3.44395742e+01	-8.92995471e-01	-5.29264847e-01	-5.78113958e-01
-3.43769568e+01	-9.77148464e-01	-9.08471762e-01	2.54605230e-01
-3.43143394e+01	-9.02743408e-01	7.78537788e-01	-1.60516306e-01
-3.42517220e+01	-2.57415137e-01	1.83528879e-01	-5.39834333e-01
-3.41891046e+01	-1.56845466e-01	-7.68279021e-01	-4.82784209e-01
-3.41264872e+01	-3.59941982e-01	7.43845295e-01	9.22112184e-01
-3.40638698e+01	9.26929511e-02	-7.30116836e-01	-2.93966605e-01
-3.40012523e+01	-2.74074642e-02	-4.97176823e-01	-5.44828871e-02
-3.39386349e+01	6.58647138e-01	1.55613859e-01	7.79144554e-01
-3.38760175e+01	5.92879666e-01	-3.08005011e-01	-1.09278941e-01
-3.38134001e+01	-2.57029571e-01	-9.54185373e-01	-7.73342599e-01
-3.37507827e+01	-5.43747088e-01	2.62438812e-01	1.58157300e-01
-3.36881653e+01	-5.99439488e-01	-5.56889893e-01	9.40964235e-01
-3.36255479e+01	-4.78929102e-01	4.98082491e-01	9.17887136e-01
-3.35629305e+01	9.28712023e-01	-5.10808399e-03	8.14310765e-01
-3.35003131e+01	3.73127745e-01	3.09551800e-01	-4.56349138e-01
-3.34376957e+01	-7.34178107e-01	6.13203610e-01	6.86273132e-01
-3.33750783e+01	2.54813473e-01	-2.03968146e-01	2.98707729e-01
-3.33124609e+01	8.00833262e-01	-5.11675678e-01	-6.15746589e-02
-3.32498435e+01	8.99059239e-01	7.62194747e-01	1.50787219e-01
-3.31872260e+01	-4.18235881e-01	5.86820229e-01	-4.36375773e-01
-3.31246086e+01	-9.97073814e-01	9.02734083e-01	-2.83240038e-01
-3.30619912e+01	1.22585664e-01	-4.43614287e-01	-6.36628746e-01
-3.29993738e+01	6.90273547e-02	-8.28804728e-01	-3.72276311e-01
-3.29367564e+01	-8.67741104e-02	-5.16855127e-01	-5.06110889e-01
-3.28741390e+01	-5.80297137e-01	-7.24568386e-02	3.41206613e-01
-3.28115216e+01	-3.13570878e-01	-8.80343932e-01	-6.79664278e-01
-3.27489042e+01	7.87041508e-01	2.87253534e-01	-6.13758744e-01
-3.26862868e+01	-6.70949062e-01	1.40546379e-01	-2.47136702e-01
-3.26236694e+01	-5.81327293e-01	7.89952470e-01	6.20017261e-01
-3.25610520e+01	3.07110693e-01	3.92185742e-01	-8.99439382e-01
-3.24984346e+01	2.82686747e-01	-3.48619702e-01	-9.00641741e-01
-3.24358172e+01	7.35158669e-01	4.63925003e-02	-7.75662641e-01
-3.23731997e+01	-2.42773716e-01	5.60295834e-02	-7.36322321e-01
-3.23105823e+01	-7.61848551e-01	-4.23211790e-01	9.83925394e-02
-3.22479649e+01	-8.97567207e-01	7.06758128e-02	8.21164506e-01
-3.21853475e+01	-8.72358053e-02	-5.63485346e-02	-1.75570541e-01
-3.21227301e+01	2.67275570e-01	9.41622205e-01	-4.36188785e-01
-3.20601127e+01	3.99742052e-01	-5.09342543e-01	-3.84915005e-01
-3.19974953e+01	3.88149602e-01	-8.32831653e-01	-6.51510706e-01
-3.19348779e+01	9.18810742e-01	3.17237729e-01	1.15407054e-01
-3.18722605e+01	6.60606723e-01	3.90374088e-01	-9.52217220e-01
-3.18096431e+01	1.81684137e-01	-1.63627980e-01	9.96215329e-02
-3.17470257e+01	4.73022310e-01	-5.07690670e-01	-6.28384890e-03
-3.16844083e+01	2.06779694e-01	7.10891117e-01	-2.13850078e-01
-3.16217909e+01	5.11541478e-01	1.32935392e-01	-2.34020766e-01
-3.15591735e+01	-8.49229389e-01	4.67511227e-01	8.16169247e-01
-3.14965560e+01	9.86881257e-01	-7.12347232e-01	-1.05341995e-01
-3.14339386e+01	-1.98744644e-01	5.72661491e-01	-2.62381948e-01
-3.13713212e+01	-2.71268343e-01	-3.06055989e-01	9.71847227e-01
-3.13087038e+01	-3.52730759e-01	3.82466353e-02	6.81402654e-01
-3.12460864e+01	6.90332920e-01	5.49258205e-01	8.80742360e-01
-3.11834690e+01	3.48605704e-01	6.25331525e-01	4.87905213e-03
-3.11208516e+01	-5.21471436e-01	-9.48943278e-01	-9.57232275e-01
-3.10582342e+01	-3.73423985e-01	-6.09108386e-02	-3.40799374e-01
-3.09956168e+01	-6.48828125e-01	-3.25314952e-01	-2.52995861e-01
-3.09329994e+01	-7.34773737e-02	-9.43632376e-01	3.88036110e-01
-3.08703820e+01	-2.39579774e-01	-1.88428376e-01	4.75924095e-01
-3.08077646e+01	8.03422320e-01	7.87521186e-02	9.44956244e-01
-3.07451472e+01	1.03859171e-02	6.43128627e-01	5.88302991e-01
-3.06825297e+01	-5.29294446e-01	-6.01369605e-01	9.95291578e-01
-3.06199123e+01	-3.24379970e-01	8.45763399e-01	3.36927527e-01
-3.05572949e+01	-8.98975231e-01	-3.09474260e-02	7.38433517e-01
-3.04946775e+01	-8.19444720e-01	-8.65956510e-01	5.91268827e-01
-3.04320601e+01	9.78604915e-01	-5.61380093e-01	4.12129512e-01
-3.03694427e+01	-5.98666151e-01	5.11921163e-01	6.30006752e-03
-3.03068253e+01	-6.24014034e-01	7.67878603e-01	-3.10548809e-01
-3.02442079e+01	-1.67661868e-01	9.07058543e-01	-3.35447271e-02
-3.01815905e+01	8.44133636e-01	5.31072470e-01	-4.21322992e-01
-3.01189731e+01	4.22490244e-01	1.73611019e-02	4.62610669e-01
-3.00563557e+01	5.62208342e-01	2.14650860e-01	5.53506864e-01
-2.99937383e+01	6.73682506e-01	2.70906482e-01	-1.23784280e-01
-2.99311209e+01	8.94964125e-01	-2.95068919e-01	4.44331886e-01
-2.98685034e+01	2.27355314e-01	4.47860921e-01	-5.56316315e-01
-2.98058860e+01	-5.78653565e-01	7.20937741e-01	-3.95707187e-01
-2.97432686e+01	-4.53827344e-01	-7.03650248e-02	-3.88488409e-01
-2.96806512e+01	-2.00442768e-01	-8.80823503e-01	-2.80875458e-01
-2.96180338e+01	-1.92464652e-01	-5.29528712e-01	-4.07839595e-02
-2.95554164e+01	6.31685618e-01	-3.14896270e-01	-8.74541265e-01
-2.94927990e+01	9.20011762e-01	9.50915514e-03	3.01761510e-01
-2.94301816e+01	3.27721826e-01	-5.96140095e-01	9.81962014e-01
-2.93675642e+01	6.34170412e-01	2.59776479e-01	8.58787670e-01
-2.93049468e+01	-3.03475345e-01	-5.65248017e-01	8.63901039e-01
-2.92423294e+01	-9.97840910e-02	-6.77453870e-01	3.37390414e-01
-2.91797120e+01	-6.65035346e-01	7.90490476e-01	7.31306883e-01
-2.91170946e+01	-8.99049814e-01	7.03998896e-01	-2.23250324e-01
-2.90544771e+01	-7.37485255e-02	3.72363003e-01	4.23593091e-01
-2.89918597e+01	-5.80651968e-01	2.99789586e-01	8.25902432e-01
-2.89292423e+01	7.38364407e-01	5.43237240e-01	7.49898772e-01
-2.88666249e+01	2.71251734e-01	8.25581083e-01	8.22713636e-01
-2.88040075e+01	6.89802465e-01	-8.94599905e-01	6.52761050e-01
-2.87413901e+01	4.25665906e-01	-9.36735598e-01	9.91101423e-01
-2.86787727e+01	-1.52504621e-01	-1.87894190e-01	7.32444580e-01
-2.86161553e+01	-3.47716783e-01	6.99435780e-01	6.30117453e-01
-2.85535379e+01	-7.09495552e-01	5.22727569e-01	8.49243480e-01
-2.84909205e+01	-7.18795244e-01	8.26726110e-01	7.92144914e-01
-2.84283031e+01	-5.63918310e-01	4.71102549e-01	5.45343880e-01
-2.83656857e+01	2.66855942e-02	-1.05189644e-01	5.19564330e-01
-2.83030683e+01	-8.58815468e-01	7.16251451e-01	-2.28839256e-01
-2.82404508e+01	-7.86836499e-01	-6.03354934e-02	-9.35870910e-01
-2.81778334e+01	-3.31118851e-01	-2.70201751e-01	-2.09319909e-01
-2.81152160e+01	-9.92243032e-01	-7.93302643e-01	-2.76111475e-01
-2.80525986e+01	-9.75598671e-01	-8.29765527e-02	4.44076924e-01
-2.79899812e+01	3.38880634e-02	8.82116757e-01	-2.79158837e-02
-2.79273638e+01	7.96393788e-01	2.85505005e-01	8.56359826e-02
-2.78647464e+01	9.25595962e-01	7.00068804e-01	9.76583701e-01
-2.78021290e+01	9.60856312e-01	9.33286283e-01	5.20230894e-01
-2.77395116e+01	8.53335842e-01	5.62377688e-01	2.29977840e-02
-2.76768942e+01	3.83674294e-01	-7.67383036e-01	8.70086232e-01
-2.76142768e+01	4.32995518e-01	-2.70890327e-01	6.19299900e-01
-2.75516594e+01	2.96634663e-01	-9.90433177e-01	4.20104160e-01
-2.74890420e+01	-7.73077112e-01	-6.77210897e-01	7.10006728e-01
-2.74264245e+01	-1.87468558e-01	-9.08416917e-01	9.63455063e-01
-2.73638071e+01	-2.03399154e-01	-6.29335155e-01	-3.42347805e-01
-2.73011897e+01	4.21294034e-01	-5.00656958e-01	-4.28215673e-01
-2.72385723e+01	4.63890480e-01	3.27911064e-01	-9.26293562e-01
-2.71759549e+01	9.95397812e-02	-4.47146575e-01	5.76616745e-01
-2.71133375e+01	-4.72575359e-01	-1.88537049e-01	2.26597273e-01
-2.70507201e+01	4.90754140e-01	-1.41413325e-01	-8.83658295e-01
-2.69881027e+01	-1.01569731e-01	-9.63490773e-01	-7.20981625e-01
-2.69254853e+01	4.54232924e-01	-9.71147838e-01	-7.95671480e-01
-2.68628679e+01	-3.26105499e-01	8.09029199e-01	1.15614108e-01
-2.68002505e+01	-6.70639937e-01	-1.97278950e-01	3.23551701e-01
-2.67376331e+01	-6.91460860e-01	-9.35447296e-01	5.01231221e-01
-2.66750157e+01	-7.81860046e-01	-8.69144940e-01	-9.08917882e-01
-2.66123982e+01	6.07924866e-01	5.01174417e-01	6.53096490e-01
-2.65497808e+01	2.23309071e-01	1.27766106e-01	6.10492475e-01
-2.64871634e+01	6.04007792e-01	4.31474992e-01	-6.67075368e-01
-2.64245460e+01	-2.19250464e-02	6.14714913e-01	2.69899166e-01
-2.63619286e+01	-3.11703401e-01	-3.95781433e-01	1.65950684e-01
-2.62993112e+01	5.99625820e-01	-9.34305429e-01	-6.34845536e-01
-2.62366938e+01	8.54008133e-01	-2.20064085e-01	-7.28664645e-01
-2.61740764e+01	7.19608963e-01	8.77603595e-01	5.75004638e-01
-2.61114590e+01	-6.59689014e-01	1.12014159e-01	7.48745772e-01
-2.60488416e+01	-6.89224919e-01	7.06457739e-01	7.32027588e-01
-2.59862242e+01	3.10841518e-02	3.54381579e-01	-5.95511631e-01
-2.59236068e+01	4.19769358e-01	-4.07169392e-01	5.17241129e-01
-2.58609894e+01	-3.14779302e-01	-5.11804905e-01	-3.29740351e-01
-2.57983719e+01	-2.64754253e-01	3.17063089e-01	-9.23243358e-01
-2.57357545e+01	-5.87508390e-01	4.10994235e-01	-2.67431369e-01
-2.56731371e+01	8.71735174e-02	-1.17116389e-01	3.26304811e-01
-2.56105197e+01	-3.52927553e-02	9.24425568e-01	6.08162499e-01
-2.55479023e+01	9.61214311e-01	7.20779171e-03	-8.73795075e-01
-2.54852849e+01	-4.73774027e-01	-1.24535985e-01	-8.22131354e-01
-2.54226675e+01	-1.43541277e-01	1.42121826e-01	-8.11977436e-01
-2.53600501e+01	1.85082673e-01	-8.60560924e-01	-3.97082932e-02
-2.52974327e+01	1.43958345e-02	-6.31454312e-01	-2.20493099e-01
-2.52348153e+01	8.93935860e-01	1.01840620e-01	-3.45942158e-01
-2.51721979e+01	-1.46258862e-01	4.64428704e-02	4.42052374e-01
-2.51095805e+01	1.11937480e-02	3.25682206e-01	3.71765104e-01
-2.50469631e+01	2.22257724e-01	4.69488919e-01	-7.72049704e-01
-2.49843456e+01	7.14291148e-01	-4.98589861e-01	-7.31868970e-01
-2.49217282e+01	2.14857387e-01	3.14048597e-01	1.59031516e-01
-2.48591108e+01	-2.32160458e-01	-5.31579506e-01	7.61629927e-01
-2.47964934e+01	7.46994048e-01	-1.23436574e-01	1.15043251e-01
-2.47338760e+01	-2.41204024e-01	3.55302182e-01	5.92859895e-01
-2.46712586e+01	-3.99351328e-01	-2.84115411e-01	7.03169039e-01
-2.46086412e+01	-4.74744436e-01	-5.13770183e-01	9.21147158e-01
-2.45460238e+01	-2.31953881e-01	-2.93228314e-01	7.28658544e-01
-2.44834064e+01	-2.38061227e-01	-9.74994008e-02	-1.60016233e-01
-2.44207890e+01	4.24012987e-01	-3.82407464e-01	-2.20006856e-01
-2.43581716e+01	4.66725141e-01	4.31842725e-01	-1.37726325e-01
-2.42955542e+01	5.72043958e-02	-2.60660153e-01	-3.65455955e-01
-2.42329368e+01	-2.15656995e-01	-8.88970971e-01	5.92729789e-01
-2.41703193e+01	-2.37897104e-01	-2.92163753e-01	8.42381414e-01
-2.41077019e+01	-3.91228618e-01	4.60856543e-01	5.55622495e-01
-2.40450845e+01	-8.94055759e-01	6.14962914e-01	7.26900403e-01
-2.39824671e+01	-3.88949532e-01	8.59837762e-01	7.93041135e-01
-2.39198497e+01	-7.37590680e-01	-1.26800981e-01	9.32992451e-01
-2.38572323e+01	9.33411710e-02	8.35027975e-01	4.50531751e-01
-2.37946149e+01	3.24665745e-01	1.22211011e-01	9.86957140e-01
-2.37319975e+01	-7.70124027e-01	8.82471392e-01	7.90318541e-01
-2.36693801e+01	7.49879220e-01	9.11638281e-03	8.31356215e-01
-2.36067627e+01	4.61566305e-01	4.86484593e-02	-4.82371240e-01
-2.35441453e+01	3.79173401e-02	-7.67843631e-01	-1.50931894e-01
-2.34815279e+01	9.69899487e-01	-7.81798472e-01	-5.74623201e-01
-2.34189105e+01	4.98131731e-01	-6.97449372e-01	-5.87753731e-01
-2.33562930e+01	6.29556881e-01	-6.53173143e-03	5.04130585e-01
-2.32936756e+01	9.64072723e-01	-3.56597913e-01	-2.62923564e-01
-2.32310582e+01	9.02755497e-01	-5.71189483e-01	-8.99761587e-01
-2.31684408e+01	7.62965240e-01	1.82851635e-01	-2.59173416e-01
-2.31058234e+01	1.60250996e-01	-7.78085935e-01	6.03348615e-01
-2.30432060e+01	6.52798892e-01	-2.62121825e-01	5.09799757e-01
-2.29805886e+01	1.91601072e-01	-9.12310298e-02	-5.74241842e-01
-2.29179712e+01	4.56468000e-01	-6.75009332e-01	-1.82316782e-01
-2.28553538e+01	-5.26207174e-02	2.11240579e-01	-7.09461431e-01
-2.27927364e+01	1.79457117e-01	5.52024911e-01	-3.74268170e-01
-2.27301190e+01	2.57678151e-01	4.58295421e-02	7.95314011e-01
-2.26675016e+01	7.47801826e-01	7.62483127e-01	2.59830422e-01
-2.26048842e+01	-8.93356770e-01	5.05624319e-01	-9.08716065e-01
-2.25422668e+01	-8.63072777e-01	3.57947000e-01	8.04942584e-01
-2.24796493e+01	5.35578365e-01	-5.32954107e-01	2.00756481e-01
-2.24170319e+01	-3.79645718e-01	2.34556685e-01	-6.80599438e-01
-2.23544145e+01	-4.63061217e-03	-3.84002920e-01	-2.88808479e-01
-2.22917971e+01	4.07840914e-01	2.67606119e-01	6.86535206e-01
-2.22291797e+01	-1.92719803e-01	1.80348612e-01	3.80782111e-01
-2.21665623e+01	-6.19494846e-01	6.26850233e-01	-8.24461952e-01
-2.21039449e+01	-8.85016536e-01	8.79051512e-01	-2.79934070e-01
-2.20413275e+01	-8.54423025e-01	1.61783852e-01	5.54233289e-01
-2.19787101e+01	-5.16102556e-01	-1.27601703e-01	-4.50187345e-01
-2.19160927e+01	-1.68950225e-01	7.94129148e-01	-3.07230249e-01
-2.18534753e+01	-4.39768075e-01	1.98712255e-02	3.68488550e-01
-2.17908579e+01	-8.26210323e-01	9.34841713e-01	1.51104575e-01
-2.17282405e+01	-8.14381735e-01	4.46561801e-01	9.69504778e-01
-2.16656230e+01	-4.06887121e-01	5.05717077e-01	7.05085680e-01
-2.16030056e+01	1.55764326e-01	-9.60486025e-01	9.33266126e-01
-2.15403882e+01	3.16011592e-01	-9.88603677e-01	5.07493878e-01
-2.14777708e+01	4.57421892e-02	6.27926816e-01	7.62070644e-01
-2.14151534e+01	-5.53859564e-01	7.14379962e-01	4.27402367e-01
-2.13525360e+01	2.32796573e-02	7.89733226e-01	4.82881283e-01
-2.12899186e+01	9.06950968e-01	2.41097685e-01	6.55489910e-01
-2.12273012e+01	7.52174761e-01	4.08632947e-01	-4.40239563e-01
-2.11646838e+01	6.97662958e-01	2.27155511e-01	8.22320353e-02
-2.11020664e+01	4.49634259e-01	1.91279573e-01	2.28182603e-02
-2.10394490e+01	7.22191507e-01	5.76127304e-01	-4.62194821e-01
-2.09768316e+01	1.08317784e-01	2.09726555e-01	-7.19910327e-01
-2.09142142e+01	-1.60983070e-01	2.04954347e-01	-7.28142855e-01
-2.08515967e+01	1.18620199e-01	-6.56851943e-01	-6.12928985e-01
-2.07889793e+01	-1.02508262e-02	7.09103803e-01	-3.18205682e-01
-2.07263619e+01	-5.61695416e-01	5.53040846e-01	5.12235464e-01
-2.06637445e+01	-8.81117433e-01	6.28265890e-01	-9.66008607e-01
-2.06011271e+01	-1.29539102e-01	5.78003632e-01	-2.96179785e-01
-2.05385097e+01	-3.80025213e-01	6.81980026e-01	2.15546147e-01
-2.04758923e+01	6.12451964e-01	-2.39056507e-01	-4.27179471e-01
-2.04132749e+01	5.15641478e-01	-3.93401462e-01	1.77442889e-01
-2.03506575e+01	1.65293348e-01	-2.51271592e-01	-8.43407360e-03
-2.02880401e+01	4.78936404e-01	-6.68926011e-01	2.90024109e-01
-2.02254227e+01	1.88565806e-01	2.25792736e-01	-1.33728136e-01
-2.01628053e+01	8.06885013e-01	7.73810367e-01	4.19602809e-01
-2.01001879e+01	-6.53444706e-01	8.16308620e-01	-9.86932822e-02
-2.00375704e+01	4.45576197e-01	7.71370320e-01	1.02368262e-01
-1.99749530e+01	7.48214249e-01	6.02101621e-01	-4.09580000e-01
-1.99123356e+01	1.51344531e-01	-8.29093470e-01	-7.08709721e-01
-1.98497182e+01	-2.58150957e-01	-3.65441146e-02	7.78226883e-01
-1.97871008e+01	-2.49336505e-01	-9.18058462e-01	-1.65250394e-01
-1.97244834e+01	-9.19720067e-01	-7.93793099e-01	-5.29181155e-01
-1.96618660e+01	-9.44770871e-01	-9.91863072e-01	-5.64927597e-01
-1.95992486e+01	4.68496421e-01	-2.57221477e-01	-5.91693235e-02
-1.95366312e+01	-3.46055492e-01	-9.90372275e-02	-1.61426637e-02
-1.94740138e+01	-2.99541028e-01	8.84468874e-01	-8.15617224e-01
-1.94113964e+01	-1.21362875e-01	5.44385231e-01	-6.34799805e-01
-1.93487790e+01	3.91332073e-02	6.48208097e-01	-6.76897037e-01
-1.92861616e+01	5.13994179e-01	-4.61081217e-01	1.21535392e-01
-1.92235441e+01	8.96046087e-01	2.44626453e-01	-3.66619264e-01
-1.91609267e+01	9.01990092e-01	-4.59663767e-01	-7.28150689e-01
-1.90983093e+01	9.36484582e-01	3.22071565e-02	-4.76236356e-01
-1.90356919e+01	6.54075676e-01	1.33147062e-01	-8.28368473e-02
-1.89730745e+01	7.79124280e-01	-1.14045814e-01	-4.68515515e-01
-1.89104571e+01	8.28026180e-01	3.06811307e-01	-1.26003345e-01
-1.88478397e+01	8.20797021e-01	-3.63357535e-01	-2.25468934e-01
-1.87852223e+01	6.91600440e-01	1.46114950e-01	-7.74331621e-01
-1.87226049e+01	-4.95494032e-01	-2.52265195e-01	1.20569495e-02
-1.86599875e+01	7.57515012e-01	-6.43188330e-01	-7.94650498e-01
-1.85973701e+01	7.97466151e-01	-2.57660647e-01	3.96035134e-01
-1.85347527e+01	6.54041796e-01	9.31044859e-01	-4.92629250e-01
-1.84721353e+01	7.17872864e-01	3.82507907e-01	-2.17536384e-01
-1.84095178e+01	6.75620555e-01	-3.23259880e-01	-3.58116139e-01
-1.83469004e+01	-2.35454565e-01	6.75009249e-01	-5.73641845e-01
-1.82842830e+01	1.72429154e-01	6.77684672e-01	-7.21843818e-01
-1.82216656e+01	1.52542931e-01	-5.50699902e-01	-9.18108013e-01
-1.81590482e+01	1.86080707e-01	3.70327209e-01	-9.82119532e-01
-1.80964308e+01	6.17893638e-01	4.17386717e-01	-9.00615169e-01
-1.80338134e+01	5.23422177e-01	2.52784373e-01	8.26514111e-01
-1.79711960e+01	8.30263528e-01	-3.83082806e-01	-7.15294038e-01
-1.79085786e+01	2.02236935e-01	1.95056229e-01	1.88174705e-01
-1.78459612e+01	-2.00768052e-01	-4.06272123e-01	-7.28971436e-03
-1.77833438e+01	-2.12064357e-02	-1.53154367e-01	-1.43083357e-01
-1.77207264e+01	2.33731278e-01	9.19034804e-01	-9.98125429e-01
-1.76581090e+01	-1.38710064e-01	6.25022973e-01	-1.45973362e-01
-1.75954915e+01	7.88215566e-01	1.05850865e-01	-7.73811974e-01
-1.75328741e+01	-7.27223427e-01	-8.43478030e-01	-7.06379471e-01
-1.74702567e+01	4.49978508e-01	-4.09084441e-01	3.01243967e-01
-1.74076393e+01	-1.85382257e-01	-1.52371814e-01	1.93186405e-01
-1.73450219e+01	-2.16704218e-01	5.09885601e-01	9.30403901e-01
-1.72824045e+01	-6.41602006e-01	-8.67429371e-03	-8.34938988e-01
-1.72197871e+01	8.71464803e-01	5.78598931e-01	-5.06809370e-01
-1.71571697e+01	-6.13864840e-01	-7.65661382e-01	-6.24703872e-01
-1.70945523e+01	-1.89377388e-01	-8.60962920e-01	-1.18756905e-01
-1.70319349e+01	3.72990931e-01	-1.83460322e-01	4.83569426e-01
-1.69693175e+01	-5.86789741e-01	-1.01726261e-01	-3.44943561e-01
-1.69067001e+01	7.73764741e-01	8.20238871e-01	-4.54988026e-01
-1.68440827e+01	8.55577626e-01	4.61331357e-01	-4.68171666e-01
-1.67814652e+01	-4.50650268e-01	-5.76195957e-01	-3.69394648e-01
-1.67188478e+01	-1.12329472e-01	-4.04135797e-01	9.77227883e-03
-1.66562304e+01	-8.74820836e-01	-4.67657961e-01	-4.71737185e-01
-1.65936130e+01	-8.62918381e-01	-2.59330132e-01	-3.68856393e-01
-1.65309956e+01	-7.09823222e-01	-1.01395615e-01	7.92861966e-01
-1.64683782e+01	-1.87004524e-01	-1.28083729e-02	2.02919526e-01
-1.64057608e+01	-7.56843763e-01	-3.33449920e-01	-6.24676550e-01
-1.63431434e+01	-6.00401592e-01	-9.96081583e-01	-7.82602538e-01
-1.62805260e+01	4.66018972e-01	6.29764786e-01	-5.82198962e-01
-1.62179086e+01	3.23026959e-01	4.02453082e-01	-5.94845081e-01
-1.61552912e+01	2.23343244e-01	1.60838511e-01	-4.90067846e-01
-1.60926738e+01	-2.19776175e-02	-8.28041945e-01	-4.09667465e-01
-1.60300564e+01	-7.53345581e-01	8.37560076e-01	-3.19001166e-01
-1.59674389e+01	-5.19927755e-01	2.81600548e-01	2.03123515e-01
-1.59048215e+01	-2.57756579e-01	6.12498945e-01	-6.22564122e-02
-1.58422041e+01	-4.58429631e-02	-1.62687431e-01	4.60992001e-01
-1.57795867e+01	-3.17615800e-01	6.76621278e-01	3.29817524e-01
-1.57169693e+01	-2.29154674e-01	-1.33734362e-02	6.04893888e-01
-1.56543519e+01	-4.38775331e-01	-3.75146949e-01	3.86446580e-01
-1.55917345e+01	-2.93868725e-01	-3.34524482e-01	3.06729910e-01
-1.55291171e+01	-4.97679036e-01	-1.32809552e-01	2.80069426e-01
-1.54664997e+01	-6.95486336e-01	3.36260355e-01	1.43741505e-01
-1.54038823e+01	-5.62222956e-01	1.46151657e-02	2.36574289e-02
-1.53412649e+01	-5.24366346e-01	-2.10189924e-02	1.45996376e-01
-1.52786475e+01	-5.74223842e-01	-5.79358241e-02	6.60185012e-02
-1.52160301e+01	-3.69710839e-01	-1.38074001e-01	-1.72987351e-01
-1.51534126e+01	-6.01120640e-01	-1.50889145e-01	-7.59390313e-02
-1.50907952e+01	-4.61663069e-01	-3.15632055e-02	-2.01315215e-02
-1.50281778e+01	-5.56500199e-01	-5.56934791e-02	8.45718380e-02
-1.49655604e+01	-7.68079904e-01	-4.15185255e-01	4.09656236e-01
-1.49029430e+01	-6.09531282e-01	2.92529896e-01	8.09172148e-01
-1.48403256e+01	-6.03128268e-01	1.11566742e-01	8.19977144e-01
-1.47777082e+01	4.45243939e-01	-8.43693319e-01	-2.56718277e-01
-1.47150908e+01	-6.95083344e-02	-3.70657951e-01	-6.89319947e-01
-1.46524734e+01	6.70827231e-01	-1.04424223e-01	-9.46159013e-01
-1.45898560e+01	9.28719483e-01	-4.33798470e-01	-4.94425342e-01
-1.45272386e+01	3.14746558e-01	-5.58754051e-01	2.26442444e-02
-1.44646212e+01	6.98224324e-01	2.48665267e-01	-8.60614603e-01
-1.44020038e+01	5.97035936e-01	3.28237055e-01	-9.70201554e-01
-1.43393863e+01	9.12756770e-01	-4.59954930e-01	-8.92801717e-01
-1.42767689e+01	7.65439888e-01	-5.39695700e-01	-7.40968936e-01
-1.42141515e+01	7.35058665e-01	7.33931435e-01	-3.11424651e-01
-1.41515341e+01	5.95330628e-01	5.63244650e-02	5.40746540e-02
-1.40889167e+01	6.38603364e-01	-1.72215824e-01	-7.05804796e-01
-1.40262993e+01	7.41532061e-01	2.76653368e-01	1.54495150e-02
-1.39636819e+01	6.65997200e-01	2.68429531e-01	-7.26761322e-01
-1.39010645e+01	5.80527522e-01	4.97603865e-01	-7.44689803e-01
-1.38384471e+01	-8.56851791e-01	4.74849890e-01	-1.71026418e-01
-1.37758297e+01	-1.33684918e-01	-8.43309004e-01	5.50533397e-02
-1.37132123e+01	3.12934471e-01	-8.00170249e-01	-2.66523013e-01
-1.36505949e+01	-8.10820045e-01	-8.36141853e-01	6.70074715e-01
-1.35879775e+01	3.91673204e-01	-3.85406104e-01	3.80333881e-02
-1.35253601e+01	-7.45736781e-01	2.96908457e-01	5.68914114e-01
-1.34627426e+01	-4.47839635e-01	-2.73806949e-02	9.86774718e-01
-1.34001252e+01	-4.61006698e-02	-7.40274634e-01	-9.16824887e-01
-1.33375078e+01	4.09649328e-01	-5.78832746e-01	9.16367915e-01
-1.32748904e+01	2.90645053e-01	-4.73244071e-01	-4.66573038e-01
-1.32122730e+01	5.25676833e-01	-5.93395363e-01	-7.84557232e-01
-1.31496556e+01	3.11840186e-01	5.84335939e-01	-7.77826228e-01
-1.30870382e+01	1.30210362e-02	1.37973625e-01	-1.53420767e-01
-1.30244208e+01	2.89677802e-01	-2.45381078e-02	6.33001799e-01
-1.29618034e+01	-4.65246348e-01	-2.25227060e-01	-1.50035473e-01
-1.28991860e+01	-3.02869433e-01	-1.80456934e-01	8.33876832e-01
-1.28365686e+01	6.02955545e-01	-8.83497192e-01	6.92096842e-02
-1.27739512e+01	-8.64047151e-02	-5.18610637e-01	3.33080322e-01
-1.27113338e+01	-2.09007879e-01	5.77674241e-01	8.05692563e-01
-1.26487163e+01	8.87030437e-01	3.89141331e-01	-6.75787749e-01
-1.25860989e+01	-1.87030074e-01	-3.75082526e-02	3.61664844e-01
-1.25234815e+01	5.75836391e-01	-9.18763336e-01	4.60990161e-01
-1.24608641e+01	7.09063799e-01	-1.00742858e-01	2.22136083e-01
-1.23982467e+01	5.03774677e-01	4.08972917e-01	9.08869280e-01
-1.23356293e+01	-6.90483449e-01	1.41635233e-01	8.23375870e-01
-1.22730119e+01	-6.04241143e-01	-3.75260313e-01	2.58637969e-01
-1.22103945e+01	1.52972534e-01	-2.12439413e-01	7.32827358e-01
-1.21477771e+01	1.97338555e-01	-2.32029190e-01	4.16004831e-01
-1.20851597e+01	2.47250680e-01	-5.05511464e-02	9.96667205e-01
-1.20225423e+01	-7.56366873e-02	-7.86214717e-01	5.55959876e-01
-1.19599249e+01	2.34806193e-01	-6.89516319e-01	8.73330145e-01
-1.18973075e+01	3.80770824e-01	-6.74094951e-01	9.39787701e-01
-1.18346900e+01	5.09831817e-01	-8.31707653e-01	7.69298652e-01
-1.17720726e+01	6.84389531e-01	-5.81437000e-01	8.19507754e-01
-1.17094552e+01	6.50191415e-01	2.38992481e-01	9.50227322e-01
-1.16468378e+01	-2.57951111e-01	9.37439655e-01	9.28805049e-01
-1.15842204e+01	-6.17063967e-01	3.83438522e-01	-2.49785891e-01
-1.15216030e+01	-7.59762334e-02	2.57591332e-02	6.93930452e-01
-1.14589856e+01	3.08253236e-01	-4.22332761e-01	-6.45837233e-01
-1.13963682e+01	8.85117079e-01	-6.70779849e-01	-6.70870076e-01
-1.13337508e+01	7.94888123e-01	-7.40917008e-01	-8.60486838e-01
-1.12711334e+01	2.25670366e-01	1.76335572e-01	8.01485604e-01
-1.12085160e+01	-5.86672217e-01	1.49005914e-01	6.06115708e-01
-1.11458986e+01	-6.85901462e-01	-3.02522586e-01	8.41849463e-01
-1.10832812e+01	-7.82401837e-01	1.75468130e-01	7.51486748e-01
-1.10206637e+01	-8.03467863e-01	1.47478898e-01	4.10742345e-01
-1.09580463e+01	-9.99198440e-01	-2.83131882e-01	-3.01998881e-02
-1.08954289e+01	-8.73121431e-01	1.01029741e-01	7.76566056e-02
-1.08328115e+01	-9.73411537e-01	-4.97954577e-01	1.87009570e-01
-1.07701941e+01	-9.29595972e-01	-3.65288369e-01	-3.08323212e-01
-1.07075767e+01	-7.68073156e-01	-1.12729368e-01	-8.53811749e-02
-1.06449593e+01	-2.76837422e-01	-8.05684010e-02	-1.55097398e-01
-1.05823419e+01	-1.02327510e-01	2.13582450e-01	-8.35510784e-01
-1.05197245e+01	-2.69882031e-01	-5.02260422e-01	-8.78003945e-01
-1.04571071e+01	5.31928961e-02	6.52424287e-02	-8.67803323e-01
-1.03944897e+01	-7.39214737e-02	-5.89906809e-01	-9.44156226e-01
-1.03318723e+01	1.68978036e-01	-6.84943269e-01	-8.44614371e-01
-1.02692549e+01	5.94182405e-01	-5.18196253e-01	-9.43160627e-01
-1.02066374e+01	-1.04307549e-01	-4.10747887e-01	-8.90082877e-01
-1.01440200e+01	3.96821189e-01	4.18083424e-01	2.85226436e-01
-1.00814026e+01	3.09152760e-01	2.65702232e-01	-3.06858975e-01
-1.00187852e+01	9.03849094e-01	2.32069110e-01	-1.80473401e-01
-9.95616781e+00	-2.06010463e-01	4.82544649e-01	-8.10615928e-01
-9.89355041e+00	-1.59379489e-01	5.71996556e-01	3.14386430e-02
-9.83093300e+00	-5.09580302e-01	-2.52631875e-01	7.10969864e-01
-9.76831559e+00	-3.39840039e-01	-8.04983531e-01	7.00227384e-01
-9.70569818e+00	4.34708190e-01	-8.95379262e-01	9.78252317e-01
-9.64308078e+00	2.31690391e-01	-3.08663727e-01	8.93389751e-01
-9.58046337e+00	9.45414932e-01	-8.60759746e-01	8.18441441e-01
-9.51784596e+00	2.30605184e-01	-2.96225508e-01	9.91338368e-01
-9.45522855e+00	-1.34367586e-01	-9.83695210e-01	9.19781005e-01
-9.39261115e+00	-2.01855646e-01	-1.30094661e-01	9.51931084e-01
-9.32999374e+00	-1.48931853e-01	-4.18936624e-01	9.33189310e-01
-9.26737633e+00	-3.76480453e-02	2.66035059e-01	9.32743511e-01
-9.20475892e+00	-5.73853622e-01	-9.57639579e-01	9.88967649e-01
-9.14214152e+00	-3.19675188e-01	1.13867715e-01	9.80841397e-01
-9.07952411e+00	-6.92782048e-01	3.68100737e-01	9.24041183e-01
-9.01690670e+00	-5.40568871e-01	5.35354317e-01	9.30839863e-01
-8.95428929e+00	-6.48255391e-01	9.32659716e-02	9.47700557e-01
-8.89167188e+00	-9.47296282e-01	2.47072615e-01	7.97471140e-01
-8.82905448e+00	-8.92988867e-01	6.41626791e-02	2.13983193e-01
-8.76643707e+00	-1.90654286e-02	-1.68714671e-01	-2.11929667e-01
-8.70381966e+00	-2.14114476e-02	3.78789551e-01	-3.46475586e-01
-8.64120225e+00	7.26532330e-02	-4.37287558e-01	-4.71325256e-01
-8.57858485e+00	-5.20240961e-01	3.03523205e-01	-5.66898198e-01
-8.51596744e+00	-7.85524025e-01	-2.88771468e-01	-5.74429990e-01
-8.45335003e+00	-9.26922611e-01	-3.00829665e-01	-2.70952285e-01
-8.39073262e+00	-8.88179374e-01	-6.73833686e-01	5.39478873e-02
-8.32811522e+00	-2.66195790e-02	-3.17367719e-01	-7.79573309e-01
-8.26549781e+00	-6.66547735e-01	4.20508660e-01	-8.98052892e-01
-8.20288040e+00	-9.67698604e-01	-7.47129236e-01	-8.73599112e-01
-8.14026299e+00	-7.77013329e-02	6.11631510e-01	-8.60717538e-01
-8.07764559e+00	-4.87047037e-01	-2.33165889e-01	-6.77409307e-01
-8.01502818e+00	-4.80790689e-01	5.64972916e-01	-5.18145243e-01
-7.95241077e+00	-2.54354985e-01	-1.03221980e-01	5.79533270e-02
-7.88979336e+00	-7.82807772e-01	-9.55783374e-01	1.97877829e-01
-7.82717595e+00	9.39472799e-01	2.55542992e-01	6.95240495e-01
-7.76455855e+00	7.80933458e-01	6.93786109e-01	7.59388415e-01
-7.70194114e+00	9.48486016e-02	2.32578938e-01	-6.11934038e-02
-7.63932373e+00	-4.00502809e-01	6.33505578e-01	7.93336444e-01
-7.57670632e+00	-8.36317318e-01	-8.16659434e-01	6.86511643e-01
-7.51408892e+00	3.91700480e-01	5.70174269e-01	6.31629740e-01
-7.45147151e+00	4.45416047e-01	7.03284490e-01	-4.92516705e-03
-7.38885410e+00	1.86611074e-01	2.90325534e-01	1.58489762e-01
-7.32623669e+00	7.04158021e-01	2.91855225e-01	-3.78421708e-01
-7.26361929e+00	4.84576242e-01	8.39743048e-02	-7.88278701e-02
-7.20100188e+00	5.55024368e-01	2.80482062e-02	-1.19711027e-02
-7.13838447e+00	6.62868115e-01	9.11313270e-02	5.26528700e-02
-7.07576706e+00	7.48067994e-01	-7.54196319e-02	4.18369834e-02
-7.01314966e+00	7.42502083e-01	1.23603872e-01	-4.65501648e-01
-6.95053225e+00	6.01739402e-01	3.71119643e-01	-4.51909377e-01
-6.88791484e+00	7.77692231e-01	1.50130176e-01	-3.48307662e-01
-6.82529743e+00	9.06289146e-01	3.28089151e-02	-4.25030037e-01
-6.76268003e+00	9.72369232e-01	-2.67808722e-01	-5.17089403e-01
-6.70006262e+00	9.65545392e-01	2.37133136e-01	-2.92340803e-01
-6.63744521e+00	8.77602501e-01	2.93089858e-01	-2.27390950e-01
-6.57482780e+00	8.71173345e-01	5.17802264e-01	-7.23505885e-01
-6.51221039e+00	6.88305715e-01	1.59068916e-01	4.56501877e-01
-6.44959299e+00	4.60141528e-01	-7.53640561e-01	8.57433606e-01
-6.38697558e+00	6.25742662e-01	-4.80732551e-01	4.37692684e-02
-6.32435817e+00	8.14385476e-01	-7.82179470e-01	4.89259655e-02
-6.26174076e+00	9.52625339e-01	3.60670197e-01	-6.03773125e-01
-6.19912336e+00	8.50162564e-01	-6.18739236e-01	-7.85919380e-01
-6.13650595e+00	7.68493269e-01	1.28269943e-01	-8.59081771e-01
-6.07388854e+00	7.34372628e-01	7.74042890e-01	-3.83842798e-01
-6.01127113e+00	4.53459220e-01	-7.87034125e-01	-3.45657980e-01
-5.94865373e+00	7.85001490e-01	-1.48847815e-01	-3.57941057e-01
-5.88603632e+00	7.16939371e-01	-3.84586430e-01	-5.96387096e-01
-5.82341891e+00	8.89805860e-01	-5.22360111e-01	-8.34849710e-01
-5.76080150e+00	8.68433395e-01	-4.24654689e-01	-8.21837915e-01
-5.69818410e+00	8.90490541e-01	-6.88101112e-03	-7.99027346e-01
-5.63556669e+00	8.25185244e-01	-9.02258667e-02	-9.02743032e-01
-5.57294928e+00	7.06941077e-01	1.03158798e-01	-9.40881906e-01
-5.51033187e+00	9.76326451e-01	-2.04943419e-01	-9.96041760e-01
-5.44771446e+00	9.84058572e-01	-8.89033513e-02	-9.97119790e-01
-5.38509706e+00	8.94410745e-01	-2.34838017e-01	-9.93139817e-01
-5.32247965e+00	8.67152737e-01	-2.10084505e-01	-9.94011614e-01
-5.25986224e+00	8.61667085e-01	-3.16546475e-01	-9.92577240e-01
-5.19724483e+00	9.51463160e-01	-1.62572378e-01	-9.81529436e-01
-5.13462743e+00	9.43244865e-01	-1.44809503e-01	-9.72401771e-01
-5.07201002e+00	9.47535813e-01	-1.20518211e-03	-9.74909082e-01
-5.00939261e+00	9.72602278e-01	-3.34170683e-02	-9.51891199e-01
-4.94677520e+00	9.81240896e-01	-5.30089787e-02	-9.58389834e-01
-4.88415780e+00	9.75240685e-01	-8.58850509e-02	-9.77955315e-01
-4.82154039e+00	9.62511428e-01	-5.56980851e-02	-9.71499457e-01
-4.75892298e+00	9.59191795e-01	-1.05543534e-01	-9.60785700e-01
-4.69630557e+00	9.51412578e-01	-6.52861143e-02	-9.70193743e-01
-4.63368817e+00	9.47000106e-01	-9.05097073e-02	-9.50528527e-01
-4.57107076e+00	9.51971442e-01	-1.18748832e-01	-9.44765439e-01
-4.50845335e+00	9.51969141e-01	-9.31803702e-02	-9.48981935e-01
-4.44583594e+00	9.54028043e-01	-7.69067370e-02	-9.46145099e-01
-4.38321853e+00	9.45883226e-01	-9.47673311e-02	-9.44786403e-01
-4.32060113e+00	9.40226980e-01	-1.01095910e-01	-9.49328907e-01
-4.25798372e+00	9.33886637e-01	-1.04199156e-01	-9.51378807e-01
-4.19536631e+00	9.25884473e-01	-1.08186387e-01	-9.53783069e-01
-4.13274890e+00	9.21843066e-01	-1.11071507e-01	-9.51135162e-01
-4.07013150e+00	9.17186398e-01	-1.10012753e-01	-9.49531042e-01
-4.00751409e+00	9.16250958e-01	-1.09121258e-01	-9.48129669e-01
-3.94489668e+00	9.11442579e-01	-1.03832565e-01	-9.46780890e-01
-3.88227927e+00	9.05853703e-01	-9.84897660e-02	-9.43963469e-01
-3.81966187e+00	8.95959265e-01	-1.04059090e-01	-9.42553302e-01
-3.75704446e+00	8.60133256e-01	-1.26943545e-01	-9.58155977e-01
-3.69442705e+00	7.73835887e-01	-1.97990080e-01	-9.75853119e-01
-3.63180964e+00	6.91855908e-01	-3.52694644e-01	-9.65545178e-01
-3.56919224e+00	7.66610158e-01	-4.11839163e-01	-8.77846545e-01
-3.50657483e+00	8.55115166e-01	-2.96765031e-01	-8.80738295e-01
-3.44395742e+00	8.73395462e-01	-2.78408925e-01	-8.79110980e-01
-3.38134001e+00	8.55294226e-01	-2.48320994e-01	-8.73498363e-01
-3.31872260e+00	8.35971230e-01	-1.86346067e-01	-8.81819249e-01
-3.25610520e+00	8.55375919e-01	-2.28544140e-01	-9.18387636e-01
-3.19348779e+00	8.11678874e-01	-2.87158023e-01	-8.91346146e-01
-3.13087038e+00	8.34050464e-01	-1.87132122e-01	-9.09013890e-01
-3.06825297e+00	8.01929445e-01	-2.57780491e-01	-8.87777250e-01
-3.00563557e+00	7.84296346e-01	-2.31355272e-01	-9.04600872e-01
-2.94301816e+00	7.75288337e-01	-1.66973172e-01	-9.01722112e-01
-2.88040075e+00	7.86876988e-01	-1.74003602e-01	-8.74319981e-01
-2.81778334e+00	7.13086465e-01	-1.41672613e-01	-8.86324415e-01
-2.75516594e+00	6.98596808e-01	-1.60515386e-01	-8.49409867e-01
-2.69254853e+00	6.33402618e-01	-1.53949643e-01	-8.20402147e-01
-2.62993112e+00	6.26735752e-01	-1.23941138e-01	-7.79637749e-01
-2.56731371e+00	6.43016042e-01	-1.79392549e-01	-7.82709122e-01
-2.50469631e+00	7.07013467e-01	-2.16925473e-01	-7.44801379e-01
-2.44207890e+00	7.43148172e-01	-2.60610175e-01	-7.24876375e-01
-2.37946149e+00	7.20899655e-01	-1.30080016e-01	-6.69012809e-01
-2.31684408e+00	6.66738012e-01	-1.42598400e-01	-7.07299368e-01
-2.25422668e+00	7.14504805e-01	-1.43293179e-02	-6.45813261e-01
-2.19160927e+00	9.27424745e-01	2.90391256e-01	-4.37330008e-01
-2.12899186e+00	9.79884060e-01	6.21414364e-01	-1.76113283e-01
-2.06637445e+00	9.05952759e-01	8.94777101e-01	-2.80205089e-01
-2.00375704e+00	1.64808082e-01	-4.47699551e-02	8.58482213e-02
-1.94113964e+00	9.49600905e-02	-6.74592282e-01	-5.97498893e-01
-1.87852223e+00	7.32018391e-02	-7.19349976e-01	-4.72995366e-01
-1.81590482e+00	1.16639871e-01	-7.25858012e-01	-6.85914956e-01
-1.75328741e+00	6.17974922e-01	-5.11926743e-02	-8.54359634e-01
-1.69067001e+00	5.37743196e-01	-3.06980728e-01	-6.89635798e-01
-1.62805260e+00	2.44791683e-01	-3.44564791e-01	-8.74890364e-01
-1.56543519e+00	3.77551415e-01	-7.50764482e-02	-7.57100634e-01
-1.50281778e+00	5.92721035e-02	-4.89513836e-01	-6.84653275e-01
-1.44020038e+00	2.70023286e-02	-4.02365456e-01	-9.52850618e-01
-1.37758297e+00	3.20523135e-01	-2.75765635e-01	-6.88012529e-01
-1.31496556e+00	2.30074236e-01	-2.63802009e-01	-6.59403375e-01
-1.25234815e+00	1.73955478e-01	-2.64769422e-01	-7.37100877e-01
-1.18973075e+00	2.47089559e-01	-2.08443783e-01	-5.96830770e-01
-1.12711334e+00	-1.03059097e-01	-3.99208926e-01	-5.95167336e-01
-1.06449593e+00	-2.43495627e-01	-1.44311160e-01	-4.79827297e-01
-1.00187852e+00	-9.97976467e-02	-2.51586841e-01	-4.15371886e-01
-9.39261115e-01	-1.79696130e-01	-3.92639245e-01	-6.11442340e-01
-8.76643707e-01	-8.35269699e-02	-2.94328026e-01	-7.93390084e-01
-8.14026299e-01	8.20185647e-02	-1.31382805e-01	-5.32379830e-01
-7.51408892e-01	4.48980674e-02	-1.63686566e-01	-5.58930106e-01
-6.88791484e-01	5.57894246e-02	-8.43510693e-02	-4.11075680e-01
-6.26174076e-01	7.46461160e-02	-6.17114906e-02	-3.22755334e-01
-5.63556669e-01	-3.74133518e-02	-1.16996677e-01	-3.97996246e-01
-5.00939261e-01	-7.31576424e-02	-1.54019251e-01	-4.06648751e-01
-4.38321853e-01	-7.43988596e-02	-1.65051648e-01	-3.62151881e-01
-3.75704446e-01	-6.23047588e-02	-9.92334786e-02	-3.00483100e-01
-3.13087038e-01	-5.49171335e-02	-9.71196681e-02	-2.46264362e-01
-2.50469631e-01	6.79733374e-02	9.18854904e-02	3.58017080e-02
-1.87852223e-01	-2.68268452e-02	-2.19659568e-02	-1.06780544e-01
-1.25234815e-01	8.26143505e-02	1.98789699e-01	1.90292142e-01
-6.26174076e-02	-2.37486839e-01	-3.84438898e-01	-4.26028206e-01
0.00000000e+00	0.00000000e+00	0.00000000e+00	0.00000000e+00
6.26174076e-02	2.37486839e-01	3.84438898e-01	4.26028206e-01
1.25234815e-01	-8.26143505e-02	-1.98789699e-01	-1.90292142e-01
1.87852223e-01	2.68268452e-02	2.19659568e-02	1.06780544e-01
2.50469631e-01	-6.79733374e-02	-9.18854904e-02	-3.58017080e-02
3.13087038e-01	5.49171335e-02	9.71196681e-02	2.46264362e-01
3.75704446e-01	6.23047588e-02	9.92334786e-02	3.00483100e-01
4.38321853e-01	7.43988596e-02	1.65051648e-01	3.62151881e-01
5.00939261e-01	7.31576424e-02	1.54019251e-01	4.06648751e-01
5.63556669e-01	3.74133518e-02	1.16996677e-01	3.97996246e-01
6.26174076e-01	-7.46461160e-02	6.17114906e-02	3.22755334e-01
6.88791484e-01	-5.57894246e-02	8.43510693e-02	4.11075680e-01
7.51408892e-01	-4.48980674e-02	1.63686566e-01	5.58930106e-01
8.14026299e-01	-8.20185647e-02	1.31382805e-01	5.32379830e-01
8.76643707e-01	8.35269699e-02	2.94328026e-01	7.93390084e-01
9.39261115e-01	1.79696130e-01	3.92639245e-01	6.11442340e-01
1.00187852e+00	9.97976467e-02	2.51586841e-01	4.15371886e-01
1.06449593e+00	2.43495627e-01	1.44311160e-01	4.79827297e-01
1.12711334e+00	1.03059097e-01	3.99208926e-01	5.95167336e-01
1.18973075e+00	-2.47089559e-01	2.08443783e-01	5.96830770e-01
1.25234815e+00	-1.73955478e-01	2.64769422e-01	7.37100877e-01
1.31496556e+00	-2.30074236e-01	2.63802009e-01	6.59403375e-01
1.37758297e+00	-3.20523135e-01	2.75765635e-01	6.88012529e-01
1.44020038e+00	-2.70023286e-02	4.02365456e-01	9.52850618e-01
1.50281778e+00	-5.92721035e-02	4.89513836e-01	6.84653275e-01
1.56543519e+00	-3.77551415e-01	7.50764482e-02	7.57100634e-01
1.62805260e+00	-2.44791683e-01	3.44564791e-01	8.74890364e-01
1.69067001e+00	-5.37743196e-01	3.06980728e-01	6.89635798e-01
1.75328741e+00	-6.17974922e-01	5.11926743e-02	8.54359634e-01
1.81590482e+00	-1.16639871e-01	7.25858012e-01	6.85914956e-01
1.87852223e+00	-7.32018391e-02	7.19349976e-01	4.72995366e-01
1.94113964e+00	-9.49600905e-02	6.74592282e-01	5.97498893e-01
2.00375704e+00	-1.64808082e-01	4.47699551e-02	-8.58482213e-02
2.06637445e+00	-9.05952759e-01	-8.94777101e-01	2.80205089e-01
2.12899186e+00	-9.79884060e-01	-6.21414364e-01	1.76113283e-01
2.19160927e+00	-9.27424745e-01	-2.90391256e-01	4.37330008e-01
2.25422668e+00	-7.14504805e-01	1.43293179e-02	6.45813261e-01
2.31684408e+00	-6.66738012e-01	1.42598400e-01	7.07299368e-01
2.37946149e+00	-7.20899655e-01	1.30080016e-01	6.69012809e-01
2.44207890e+00	-7.43148172e-01	2.60610175e-01	7.24876375e-01
2.50469631e+00	-7.07013467e-01	2.16925473e-01	7.44801379e-01
2.56731371e+00	-6.43016042e-01	1.79392549e-01	7.82709122e-01
2.62993112e+00	-6.26735752e-01	1.23941138e-01	7.79637749e-01
2.69254853e+00	-6.33402618e-01	1.53949643e-01	8.20402147e-01
2.75516594e+00	-6.98596808e-01	1.60515386e-01	8.49409867e-01
2.81778334e+00	-7.13086465e-01	1.41672613e-01	8.86324415e-01
2.88040075e+00	-7.86876988e-01	1.74003602e-01	8.74319981e-01
2.94301816e+00	-7.75288337e-01	1.66973172e-01	9.01722112e-01
3.00563557e+00	-7.84296346e-01	2.31355272e-01	9.04600872e-01
3.06825297e+00	-8.01929445e-01	2.57780491e-01	8.87777250e-01
3.13087038e+00	-8.34050464e-01	1.87132122e-01	9.09013890e-01
3.19348779e+00	-8.11678874e-01	2.87158023e-01	8.91346146e-01
3.25610520e+00	-8.55375919e-01	2.28544140e-01	9.18387636e-01
3.31872260e+00	-8.35971230e-01	1.86346067e-01	8.81819249e-01
3.38134001e+00	-8.55294226e-01	2.48320994e-01	8.73498363e-01
3.44395742e+00	-8.73395462e-01	2.78408925e-01	8.79110980e-01
3.50657483e+00	-8.55115166e-01	2.96765031e-01	8.80738295e-01
3.56919224e+00	-7.66610158e-01	4.11839163e-01	8.77846545e-01
3.63180964e+00	-6.91855908e-01	3.52694644e-01	9.65545178e-01
3.69442705e+00	-7.73835887e-01	1.97990080e-01	9.75853119e-01
3.75704446e+00	-8.60133256e-01	1.26943545e-01	9.58155977e-01
3.81966187e+00	-8.95959265e-01	1.04059090e-01	9.42553302e-01
3.88227927e+00	-9.05853703e-01	9.84897660e-02	9.43963469e-01
3.94489668e+00	-9.11442579e-01	1.03832565e-01	9.46780890e-01
4.00751409e+00	-9.16250958e-01	1.09121258e-01	9.48129669e-01
4.07013150e+00	-9.17186398e-01	1.10012753e-01	9.49531042e-01
4.13274890e+00	-9.21843066e-01	1.11071507e-01	9.51135162e-01
4.19536631e+00	-9.25884473e-01	1.08186387e-01	9.53783069e-01
4.25798372e+00	-9.33886637e-01	1.04199156e-01	9.51378807e-01
4.32060113e+00	-9.40226980e-01	1.01095910e-01	9.49328907e-01
4.38321853e+00	-9.45883226e-01	9.47673311e-02	9.44786403e-01
4.44583594e+00	-9.54028043e-01	7.69067370e-02	9.46145099e-01
4.50845335e+00	-9.51969141e-01	9.31803702e-02	9.48981935e-01
4.57107076e+00	-9.51971442e-01	1.18748832e-01	9.44765439e-01
4.63368817e+00	-9.47000106e-01	9.05097073e-02	9.50528527e-01
4.69630557e+00	-9.51412578e-01	6.52861143e-02	9.70193743e-01
4.75892298e+00	-9.59191795e-01	1.05543534e-01	9.60785700e-01
4.82154039e+00	-9.62511428e-01	5.56980851e-02	9.71499457e-01
4.88415780e+00	-9.75240685e-01	8.58850509e-02	9.77955315e-01
4.94677520e+00	-9.81240896e-01	5.30089787e-02	9.58389834e-01
5.00939261e+00	-9.72602278e-01	3.34170683e-02	9.51891199e-01
5.07201002e+00	-9.47535813e-01	1.20518211e-03	9.74909082e-01
5.13462743e+00	-9.43244865e-01	1.44809503e-01	9.72401771e-01
5.19724483e+00	-9.51463160e-01	1.62572378e-01	9.81529436e-01
5.25986224e+00	-8.61667085e-01	3.16546475e-01	9.92577240e-01
5.32247965e+00	-8.67152737e-01	2.10084505e-01	9.94011614e-01
5.38509706e+00	-8.94410745e-01	2.34838017e-01	9.93139817e-01
5.44771446e+00	-9.84058572e-01	8.89033513e-02	9.97119790e-01
5.51033187e+00	-9.76326451e-01	2.04943419e-01	9.96041760e-01
5.57294928e+00	-7.06941077e-01	-1.03158798e-01	9.40881906e-01
5.63556669e+00	-8.25185244e-01	9.02258667e-02	9.02743032e-01
5.69818410e+00	-8.90490541e-01	6.88101112e-03	7.99027346e-01
5.76080150e+00	-8.68433395e-01	4.24654689e-01	8.21837915e-01
5.82341891e+00	-8.89805860e-01	5.22360111e-01	8.34849710e-01
5.88603632e+00	-7.16939371e-01	3.84586430e-01	5.96387096e-01
5.94865373e+00	-7.85001490e-01	1.48847815e-01	3.57941057e-01
6.01127113e+00	-4.53459220e-01	7.87034125e-01	3.45657980e-01
6.07388854e+00	-7.34372628e-01	-7.74042890e-01	3.83842798e-01
6.13650595e+00	-7.68493269e-01	-1.28269943e-01	8.59081771e-01
6.19912336e+00	-8.50162564e-01	6.18739236e-01	7.85919380e-01
6.26174076e+00	-9.52625339e-01	-3.60670197e-01	6.03773125e-01
6.32435817e+00	-8.14385476e-01	7.82179470e-01	-4.89259655e-02
6.38697558e+00	-6.25742662e-01	4.80732551e-01	-4.37692684e-02
6.44959299e+00	-4.60141528e-01	7.53640561e-01	-8.57433606e-01
6.51221039e+00	-6.88305715e-01	-1.59068916e-01	-4.56501877e-01
6.57482780e+00	-8.71173345e-01	-5.17802264e-01	7.23505885e-01
6.63744521e+00	-8.77602501e-01	-2.93089858e-01	2.27390950e-01
6.70006262e+00	-9.65545392e-01	-2.37133136e-01	2.92340803e-01
6.76268003e+00	-9.72369232e-01	2.67808722e-01	5.17089403e-01
6.82529743e+00	-9.06289146e-01	-3.28089151e-02	4.25030037e-01
6.88791484e+00	-7.77692231e-01	-1.50130176e-01	3.48307662e-01
6.95053225e+00	-6.01739402e-01	-3.71119643e-01	4.51909377e-01
7.01314966e+00	-7.42502083e-01	-1.23603872e-01	4.65501648e-01
7.07576706e+00	-7.48067994e-01	7.54196319e-02	-4.18369834e-02
7.13838447e+00	-6.62868115e-01	-9.11313270e-02	-5.26528700e-02
7.20100188e+00	-5.55024368e-01	-2.80482062e-02	1.19711027e-02
7.26361929e+00	-4.84576242e-01	-8.39743048e-02	7.88278701e-02
7.32623669e+00	-7.04158021e-01	-2.91855225e-01	3.78421708e-01
7.38885410e+00	-1.86611074e-01	-2.90325534e-01	-1.58489762e-01
7.45147151e+00	-4.45416047e-01	-7.03284490e-01	4.92516705e-03
7.51408892e+00	-3.91700480e-01	-5.70174269e-01	-6.31629740e-01
7.57670632e+00	8.36317318e-01	8.16659434e-01	-6.86511643e-01
7.63932373e+00	4.00502809e-01	-6.33505578e-01	-7.93336444e-01
7.70194114e+00	-9.48486016e-02	-2.32578938e-01	6.11934038e-02
7.76455855e+00	-7.80933458e-01	-6.93786109e-01	-7.59388415e-01
7.82717595e+00	-9.39472799e-01	-2.55542992e-01	-6.95240495e-01
7.88979336e+00	7.82807772e-01	9.55783374e-01	-1.97877829e-01
7.95241077e+00	2.54354985e-01	1.03221980e-01	-5.79533270e-02
8.01502818e+00	4.80790689e-01	-5.64972916e-01	5.18145243e-01
8.07764559e+00	4.87047037e-01	2.33165889e-01	6.77409307e-01
8.14026299e+00	7.77013329e-02	-6.11631510e-01	8.60717538e-01
8.20288040e+00	9.67698604e-01	7.47129236e-01	8.73599112e-01
8.26549781e+00	6.66547735e-01	-4.20508660e-01	8.98052892e-01
8.32811522e+00	2.66195790e-02	3.17367719e-01	7.79573309e-01
8.39073262e+00	8.88179374e-01	6.73833686e-01	-5.39478873e-02
8.45335003e+00	9.26922611e-01	3.00829665e-01	2.70952285e-01
8.51596744e+00	7.85524025e-01	2.88771468e-01	5.74429990e-01
8.57858485e+00	5.20240961e-01	-3.03523205e-01	5.66898198e-01
8.64120225e+00	-7.26532330e-02	4.37287558e-01	4.71325256e-01
8.70381966e+00	2.14114476e-02	-3.78789551e-01	3.46475586e-01
8.76643707e+00	1.90654286e-02	1.68714671e-01	2.11929667e-01
8.82905448e+00	8.92988867e-01	-6.41626791e-02	-2.13983193e-01
8.89167188e+00	9.47296282e-01	-2.47072615e-01	-7.97471140e-01
8.95428929e+00	6.48255391e-01	-9.32659716e-02	-9.47700557e-01
9.01690670e+00	5.40568871e-01	-5.35354317e-01	-9.30839863e-01
9.07952411e+00	6.92782048e-01	-3.68100737e-01	-9.24041183e-01
9.14214152e+00	3.19675188e-01	-1.13867715e-01	-9.80841397e-01
9.20475892e+00	5.73853622e-01	9.57639579e-01	-9.88967649e-01
9.26737633e+00	3.76480453e-02	-2.66035059e-01	-9.32743511e-01
9.32999374e+00	1.48931853e-01	4.18936624e-01	-9.33189310e-01
9.39261115e+00	2.01855646e-01	1.30094661e-01	-9.51931084e-01
9.45522855e+00	1.34367586e-01	9.83695210e-01	-9.19781005e-01
9.51784596e+00	-2.30605184e-01	2.96225508e-01	-9.91338368e-01
9.58046337e+00	-9.45414932e-01	8.60759746e-01	-8.18441441e-01
9.64308078e+00	-2.31690391e-01	3.08663727e-01	-8.93389751e-01
9.70569818e+00	-4.34708190e-01	8.95379262e-01	-9.78252317e-01
9.76831559e+00	3.39840039e-01	8.04983531e-01	-7.00227384e-01
9.83093300e+00	5.09580302e-01	2.52631875e-01	-7.10969864e-01
9.89355041e+00	1.59379489e-01	-5.71996556e-01	-3.14386430e-02
9.95616781e+00	2.06010463e-01	-4.82544649e-01	8.10615928e-01
1.00187852e+01	-9.03849094e-01	-2.32069110e-01	1.80473401e-01
1.00814026e+01	-3.09152760e-01	-2.65702232e-01	3.06858975e-01
1.01440200e+01	-3.96821189e-01	-4.18083424e-01	-2.85226436e-01
1.02066374e+01	1.04307549e-01	4.10747887e-01	8.90082877e-01
1.02692549e+01	-5.94182405e-01	5.18196253e-01	9.43160627e-01
1.03318723e+01	-1.68978036e-01	6.84943269e-01	8.44614371e-01
1.03944897e+01	7.39214737e-02	5.89906809e-01	9.44156226e-01
1.04571071e+01	-5.31928961e-02	-6.52424287e-02	8.67803323e-01
1.05197245e+01	2.69882031e-01	5.02260422e-01	8.78003945e-01
1.05823419e+01	1.02327510e-01	-2.13582450e-01	8.35510784e-01
1.06449593e+01	2.76837422e-01	8.05684010e-02	1.55097398e-01
1.07075767e+01	7.68073156e-01	1.12729368e-01	8.53811749e-02
1.07701941e+01	9.29595972e-01	3.65288369e-01	3.08323212e-01
1.08328115e+01	9.73411537e-01	4.97954577e-01	-1.87009570e-01
1.08954289e+01	8.73121431e-01	-1.01029741e-01	-7.76566056e-02
1.09580463e+01	9.99198440e-01	2.83131882e-01	3.01998881e-02
1.10206637e+01	8.03467863e-01	-1.47478898e-01	-4.10742345e-01
1.10832812e+01	7.82401837e-01	-1.75468130e-01	-7.51486748e-01
1.11458986e+01	6.85901462e-01	3.02522586e-01	-8.41849463e-01
1.12085160e+01	5.86672217e-01	-1.49005914e-01	-6.06115708e-01
1.12711334e+01	-2.25670366e-01	-1.76335572e-01	-8.01485604e-01
1.13337508e+01	-7.94888123e-01	7.40917008e-01	8.60486838e-01
1.13963682e+01	-8.85117079e-01	6.70779849e-01	6.70870076e-01
1.14589856e+01	-3.08253236e-01	4.22332761e-01	6.45837233e-01
1.15216030e+01	7.59762334e-02	-2.57591332e-02	-6.93930452e-01
1.15842204e+01	6.17063967e-01	-3.83438522e-01	2.49785891e-01
1.16468378e+01	2.57951111e-01	-9.37439655e-01	-9.28805049e-01
1.17094552e+01	-6.50191415e-01	-2.38992481e-01	-9.50227322e-01
1.17720726e+01	-6.84389531e-01	5.81437000e-01	-8.19507754e-01
1.18346900e+01	-5.09831817e-01	8.31707653e-01	-7.69298652e-01
1.18973075e+01	-3.80770824e-01	6.74094951e-01	-9.39787701e-01
1.19599249e+01	-2.34806193e-01	6.89516319e-01	-8.73330145e-01
1.20225423e+01	7.56366873e-02	7.86214717e-01	-5.55959876e-01
1.20851597e+01	-2.47250680e-01	5.05511464e-02	-9.96667205e-01
1.21477771e+01	-1.97338555e-01	2.32029190e-01	-4.16004831e-01
1.22103945e+01	-1.52972534e-01	2.12439413e-01	-7.32827358e-01
1.22730119e+01	6.04241143e-01	3.75260313e-01	-2.58637969e-01
1.23356293e+01	6.90483449e-01	-1.41635233e-01	-8.23375870e-01
1.23982467e+01	-5.03774677e-01	-4.08972917e-01	-9.08869280e-01
1.24608641e+01	-7.09063799e-01	1.00742858e-01	-2.22136083e-01
1.25234815e+01	-5.75836391e-01	9.18763336e-01	-4.60990161e-01
1.25860989e+01	1.87030074e-01	3.75082526e-02	-3.61664844e-01
1.26487163e+01	-8.87030437e-01	-3.89141331e-01	6.75787749e-01
1.27113338e+01	2.09007879e-01	-5.77674241e-01	-8.05692563e-01
1.27739512e+01	8.64047151e-02	5.18610637e-01	-3.33080322e-01
1.28365686e+01	-6.02955545e-01	8.83497192e-01	-6.92096842e-02
1.28991860e+01	3.02869433e-01	1.80456934e-01	-8.33876832e-01
1.29618034e+01	4.65246348e-01	2.25227060e-01	1.50035473e-01
1.30244208e+01	-2.89677802e-01	2.45381078e-02	-6.33001799e-01
1.30870382e+01	-1.30210362e-02	-1.37973625e-01	1.53420767e-01
1.31496556e+01	-3.11840186e-01	-5.84335939e-01	7.77826228e-01
1.32122730e+01	-5.25676833e-01	5.93395363e-01	7.84557232e-01
1.32748904e+01	-2.90645053e-01	4.73244071e-01	4.66573038e-01
1.33375078e+01	-4.09649328e-01	5.78832746e-01	-9.16367915e-01
1.34001252e+01	4.61006698e-02	7.40274634e-01	9.16824887e-01
1.34627426e+01	4.47839635e-01	2.73806949e-02	-9.86774718e-01
1.35253601e+01	7.45736781e-01	-2.96908457e-01	-5.68914114e-01
1.35879775e+01	-3.91673204e-01	3.85406104e-01	-3.80333881e-02
1.36505949e+01	8.10820045e-01	8.36141853e-01	-6.70074715e-01
1.37132123e+01	-3.12934471e-01	8.00170249e-01	2.66523013e-01
1.37758297e+01	1.33684918e-01	8.43309004e-01	-5.50533397e-02
1.38384471e+01	8.56851791e-01	-4.74849890e-01	1.71026418e-01
1.39010645e+01	-5.80527522e-01	-4.97603865e-01	7.44689803e-01
1.39636819e+01	-6.65997200e-01	-2.68429531e-01	7.26761322e-01
1.40262993e+01	-7.41532061e-01	-2.76653368e-01	-1.54495150e-02
1.40889167e+01	-6.38603364e-01	1.72215824e-01	7.05804796e-01
1.41515341e+01	-5.95330628e-01	-5.63244650e-02	-5.40746540e-02
1.42141515e+01	-7.35058665e-01	-7.33931435e-01	3.11424651e-01
1.42767689e+01	-7.65439888e-01	5.39695700e-01	7.40968936e-01
1.43393863e+01	-9.12756770e-01	4.59954930e-01	8.92801717e-01
1.44020038e+01	-5.97035936e-01	-3.28237055e-01	9.70201554e-01
1.44646212e+01	-6.98224324e-01	-2.48665267e-01	8.60614603e-01
1.45272386e+01	-3.14746558e-01	5.58754051e-01	-2.26442444e-02
1.45898560e+01	-9.28719483e-01	4.33798470e-01	4.94425342e-01
1.46524734e+01	-6.70827231e-01	1.04424223e-01	9.46159013e-01
1.47150908e+01	6.95083344e-02	3.70657951e-01	6.89319947e-01
1.47777082e+01	-4.45243939e-01	8.43693319e-01	2.56718277e-01
1.48403256e+01	6.03128268e-01	-1.11566742e-01	-8.19977144e-01
1.49029430e+01	6.09531282e-01	-2.92529896e-01	-8.09172148e-01
1.49655604e+01	7.68079904e-01	4.15185255e-01	-4.09656236e-01
1.50281778e+01	5.56500199e-01	5.56934791e-02	-8.45718380e-02
1.50907952e+01	4.61663069e-01	3.15632055e-02	2.01315215e-02
1.51534126e+01	6.01120640e-01	1.50889145e-01	7.59390313e-02
1.52160301e+01	3.69710839e-01	1.38074001e-01	1.72987351e-01
1.52786475e+01	5.74223842e-01	5.79358241e-02	-6.60185012e-02
1.53412649e+01	5.24366346e-01	2.10189924e-02	-1.45996376e-01
1.54038823e+01	5.62222956e-01	-1.46151657e-02	-2.36574289e-02
1.54664997e+01	6.95486336e-01	-3.36260355e-01	-1.43741505e-01
1.55291171e+01	4.97679036e-01	1.32809552e-01	-2.80069426e-01
1.55917345e+01	2.93868725e-01	3.34524482e-01	-3.06729910e-01
1.56543519e+01	4.38775331e-01	3.75146949e-01	-3.86446580e-01
1.57169693e+01	2.29154674e-01	1.33734362e-02	-6.04893888e-01
1.57795867e+01	3.17615800e-01	-6.76621278e-01	-3.29817524e-01
1.58422041e+01	4.58429631e-02	1.62687431e-01	-4.60992001e-01
1.59048215e+01	2.57756579e-01	-6.12498945e-01	6.22564122e-02
1.59674389e+01	5.19927755e-01	-2.81600548e-01	-2.03123515e-01
1.60300564e+01	7.53345581e-01	-8.37560076e-01	3.19001166e-01
1.60926738e+01	2.19776175e-02	8.28041945e-01	4.09667465e-01
1.61552912e+01	-2.23343244e-01	-1.60838511e-01	4.90067846e-01
1.62179086e+01	-3.23026959e-01	-4.02453082e-01	5.94845081e-01
1.62805260e+01	-4.66018972e-01	-6.29764786e-01	5.82198962e-01
1.63431434e+01	6.00401592e-01	9.96081583e-01	7.82602538e-01
1.64057608e+01	7.56843763e-01	3.33449920e-01	6.24676550e-01
1.64683782e+01	1.87004524e-01	1.28083729e-02	-2.02919526e-01
1.65309956e+01	7.09823222e-01	1.01395615e-01	-7.92861966e-01
1.65936130e+01	8.62918381e-01	2.59330132e-01	3.68856393e-01
1.66562304e+01	8.74820836e-01	4.67657961e-01	4.71737185e-01
1.67188478e+01	1.12329472e-01	4.04135797e-01	-9.77227883e-03
1.67814652e+01	4.50650268e-01	5.76195957e-01	3.69394648e-01
1.68440827e+01	-8.55577626e-01	-4.61331357e-01	4.68171666e-01
1.69067001e+01	-7.73764741e-01	-8.20238871e-01	4.54988026e-01
1.69693175e+01	5.86789741e-01	1.01726261e-01	3.44943561e-01
1.70319349e+01	-3.72990931e-01	1.83460322e-01	-4.83569426e-01
1.70945523e+01	1.89377388e-01	8.60962920e-01	1.18756905e-01
1.71571697e+01	6.13864840e-01	7.65661382e-01	6.24703872e-01
1.72197871e+01	-8.71464803e-01	-5.78598931e-01	5.06809370e-01
1.72824045e+01	6.41602006e-01	8.67429371e-03	8.34938988e-01
1.73450219e+01	2.16704218e-01	-5.09885601e-01	-9.30403901e-01
1.74076393e+01	1.85382257e-01	1.52371814e-01	-1.93186405e-01
1.74702567e+01	-4.49978508e-01	4.09084441e-01	-3.01243967e-01
1.75328741e+01	7.27223427e-01	8.43478030e-01	7.06379471e-01
1.75954915e+01	-7.88215566e-01	-1.05850865e-01	7.73811974e-01
1.76581090e+01	1.38710064e-01	-6.25022973e-01	1.45973362e-01
1.77207264e+01	-2.33731278e-01	-9.19034804e-01	9.98125429e-01
1.77833438e+01	2.12064357e-02	1.53154367e-01	1.43083357e-01
1.78459612e+01	2.00768052e-01	4.06272123e-01	7.28971436e-03
1.79085786e+01	-2.02236935e-01	-1.95056229e-01	-1.88174705e-01
1.79711960e+01	-8.30263528e-01	3.83082806e-01	7.15294038e-01
1.80338134e+01	-5.23422177e-01	-2.52784373e-01	-8.26514111e-01
1.80964308e+01	-6.17893638e-01	-4.17386717e-01	9.00615169e-01
1.81590482e+01	-1.86080707e-01	-3.70327209e-01	9.82119532e-01
1.82216656e+01	-1.52542931e-01	5.50699902e-01	9.18108013e-01
1.82842830e+01	-1.72429154e-01	-6.77684672e-01	7.21843818e-01
1.83469004e+01	2.35454565e-01	-6.75009249e-01	5.73641845e-01
1.84095178e+01	-6.75620555e-01	3.23259880e-01	3.58116139e-01
1.84721353e+01	-7.17872864e-01	-3.82507907e-01	2.17536384e-01
1.85347527e+01	-6.54041796e-01	-9.31044859e-01	4.92629250e-01
1.85973701e+01	-7.97466151e-01	2.57660647e-01	-3.96035134e-01
1.86599875e+01	-7.57515012e-01	6.43188330e-01	7.94650498e-01
1.87226049e+01	4.95494032e-01	2.52265195e-01	-1.20569495e-02
1.87852223e+01	-6.91600440e-01	-1.46114950e-01	7.74331621e-01
1.88478397e+01	-8.20797021e-01	3.63357535e-01	2.25468934e-01
1.89104571e+01	-8.28026180e-01	-3.06811307e-01	1.26003345e-01
1.89730745e+01	-7.79124280e-01	1.14045814e-01	4.68515515e-01
1.90356919e+01	-6.54075676e-01	-1.33147062e-01	8.28368473e-02
1.90983093e+01	-9.36484582e-01	-3.22071565e-02	4.76236356e-01
1.91609267e+01	-9.01990092e-01	4.59663767e-01	7.28150689e-01
1.92235441e+01	-8.96046087e-01	-2.44626453e-01	3.66619264e-01
1.92861616e+01	-5.13994179e-01	4.61081217e-01	-1.21535392e-01
1.93487790e+01	-3.91332073e-02	-6.48208097e-01	6.76897037e-01
1.94113964e+01	1.21362875e-01	-5.44385231e-01	6.34799805e-01
1.94740138e+01	2.99541028e-01	-8.84468874e-01	8.15617224e-01
1.95366312e+01	3.46055492e-01	9.90372275e-02	1.61426637e-02
1.95992486e+01	-4.68496421e-01	2.57221477e-01	5.91693235e-02
1.96618660e+01	9.44770871e-01	9.91863072e-01	5.64927597e-01
1.97244834e+01	9.19720067e-01	7.93793099e-01	5.29181155e-01
1.97871008e+01	2.49336505e-01	9.18058462e-01	1.65250394e-01
1.98497182e+01	2.58150957e-01	3.65441146e-02	-7.78226883e-01
1.99123356e+01	-1.51344531e-01	8.29093470e-01	7.08709721e-01
1.99749530e+01	-7.48214249e-01	-6.02101621e-01	4.09580000e-01
2.00375704e+01	-4.45576197e-01	-7.71370320e-01	-1.02368262e-01
2.01001879e+01	6.53444706e-01	-8.16308620e-01	9.86932822e-02
2.01628053e+01	-8.06885013e-01	-7.73810367e-01	-4.19602809e-01
2.02254227e+01	-1.88565806e-01	-2.25792736e-01	1.33728136e-01
2.02880401e+01	-4.78936404e-01	6.68926011e-01	-2.90024109e-01
2.03506575e+01	-1.65293348e-01	2.51271592e-01	8.43407360e-03
2.04132749e+01	-5.15641478e-01	3.93401462e-01	-1.77442889e-01
2.04758923e+01	-6.12451964e-01	2.39056507e-01	4.27179471e-01
2.05385097e+01	3.80025213e-01	-6.81980026e-01	-2.15546147e-01
2.06011271e+01	1.29539102e-01	-5.78003632e-01	2.96179785e-01
2.06637445e+01	8.81117433e-01	-6.28265890e-01	9.66008607e-01
2.07263619e+01	5.61695416e-01	-5.53040846e-01	-5.12235464e-01
2.07889793e+01	1.02508262e-02	-7.09103803e-01	3.18205682e-01
2.08515967e+01	-1.18620199e-01	6.56851943e-01	6.12928985e-01
2.09142142e+01	1.60983070e-01	-2.04954347e-01	7.28142855e-01
2.09768316e+01	-1.08317784e-01	-2.09726555e-01	7.19910327e-01
2.10394490e+01	-7.22191507e-01	-5.76127304e-01	4.62194821e-01
2.11020664e+01	-4.49634259e-01	-1.91279573e-01	-2.28182603e-02
2.11646838e+01	-6.97662958e-01	-2.27155511e-01	-8.22320353e-02
2.12273012e+01	-7.52174761e-01	-4.08632947e-01	4.40239563e-01
2.12899186e+01	-9.06950968e-01	-2.41097685e-01	-6.55489910e-01
2.13525360e+01	-2.32796573e-02	-7.89733226e-01	-4.82881283e-01
2.14151534e+01	5.53859564e-01	-7.14379962e-01	-4.27402367e-01
2.14777708e+01	-4.57421892e-02	-6.27926816e-01	-7.62070644e-01
2.15403882e+01	-3.16011592e-01	9.88603677e-01	-5.07493878e-01
2.16030056e+01	-1.55764326e-01	9.60486025e-01	-9.33266126e-01
2.16656230e+01	4.06887121e-01	-5.05717077e-01	-7.05085680e-01
2.17282405e+01	8.14381735e-01	-4.46561801e-01	-9.69504778e-01
2.17908579e+01	8.26210323e-01	-9.34841713e-01	-1.51104575e-01
2.18534753e+01	4.39768075e-01	-1.98712255e-02	-3.68488550e-01
2.19160927e+01	1.68950225e-01	-7.94129148e-01	3.07230249e-01
2.19787101e+01	5.16102556e-01	1.27601703e-01	4.50187345e-01
2.20413275e+01	8.54423025e-01	-1.61783852e-01	-5.54233289e-01
2.21039449e+01	8.85016536e-01	-8.79051512e-01	2.79934070e-01
2.21665623e+01	6.19494846e-01	-6.26850233e-01	8.24461952e-01
2.22291797e+01	1.92719803e-01	-1.80348612e-01	-3.80782111e-01
2.22917971e+01	-4.07840914e-01	-2.67606119e-01	-6.86535206e-01
2.23544145e+01	4.63061217e-03	3.84002920e-01	2.88808479e-01
2.24170319e+01	3.79645718e-01	-2.34556685e-01	6.80599438e-01
2.24796493e+01	-5.35578365e-01	5.32954107e-01	-2.00756481e-01
2.25422668e+01	8.63072777e-01	-3.57947000e-01	-8.04942584e-01
2.26048842e+01	8.93356770e-01	-5.05624319e-01	9.08716065e-01
2.26675016e+01	-7.47801826e-01	-7.62483127e-01	-2.59830422e-01
2.27301190e+01	-2.57678151e-01	-4.58295421e-02	-7.95314011e-01
2.27927364e+01	-1.79457117e-01	-5.52024911e-01	3.74268170e-01
2.28553538e+01	5.26207174e-02	-2.11240579e-01	7.09461431e-01
2.29179712e+01	-4.56468000e-01	6.75009332e-01	1.82316782e-01
2.29805886e+01	-1.91601072e-01	9.12310298e-02	5.74241842e-01
2.30432060e+01	-6.52798892e-01	2.62121825e-01	-5.09799757e-01
2.31058234e+01	-1.60250996e-01	7.78085935e-01	-6.03348615e-01
2.31684408e+01	-7.62965240e-01	-1.82851635e-01	2.59173416e-01
2.32310582e+01	-9.02755497e-01	5.71189483e-01	8.99761587e-01
2.32936756e+01	-9.64072723e-01	3.56597913e-01	2.62923564e-01
2.33562930e+01	-6.29556881e-01	6.53173143e-03	-5.04130585e-01
2.34189105e+01	-4.98131731e-01	6.97449372e-01	5.87753731e-01
2.34815279e+01	-9.69899487e-01	7.81798472e-01	5.74623201e-01
2.35441453e+01	-3.79173401e-02	7.67843631e-01	1.50931894e-01
2.36067627e+01	-4.61566305e-01	-4.86484593e-02	4.82371240e-01
2.36693801e+01	-7.49879220e-01	-9.11638281e-03	-8.31356215e-01
2.37319975e+01	7.70124027e-01	-8.82471392e-01	-7.90318541e-01
2.37946149e+01	-3.24665745e-01	-1.22211011e-01	-9.86957140e-01
2.38572323e+01	-9.33411710e-02	-8.35027975e-01	-4.50531751e-01
2.39198497e+01	7.37590680e-01	1.26800981e-01	-9.32992451e-01
2.39824671e+01	3.88949532e-01	-8.59837762e-01	-7.93041135e-01
2.40450845e+01	8.94055759e-01	-6.14962914e-01	-7.26900403e-01
2.41077019e+01	3.91228618e-01	-4.60856543e-01	-5.55622495e-01
2.41703193e+01	2.37897104e-01	2.92163753e-01	-8.42381414e-01
2.42329368e+01	2.15656995e-01	8.88970971e-01	-5.92729789e-01
2.42955542e+01	-5.72043958e-02	2.60660153e-01	3.65455955e-01
2.43581716e+01	-4.66725141e-01	-4.31842725e-01	1.37726325e-01
2.44207890e+01	-4.24012987e-01	3.82407464e-01	2.20006856e-01
2.44834064e+01	2.38061227e-01	9.74994008e-02	1.60016233e-01
2.45460238e+01	2.31953881e-01	2.93228314e-01	-7.28658544e-01
2.46086412e+01	4.74744436e-01	5.13770183e-01	-9.21147158e-01
2.46712586e+01	3.99351328e-01	2.84115411e-01	-7.03169039e-01
2.47338760e+01	2.41204024e-01	-3.55302182e-01	-5.92859895e-01
2.47964934e+01	-7.46994048e-01	1.23436574e-01	-1.15043251e-01
2.48591108e+01	2.32160458e-01	5.31579506e-01	-7.61629927e-01
2.49217282e+01	-2.14857387e-01	-3.14048597e-01	-1.59031516e-01
2.49843456e+01	-7.14291148e-01	4.98589861e-01	7.31868970e-01
2.50469631e+01	-2.22257724e-01	-4.69488919e-01	7.72049704e-01
2.51095805e+01	-1.11937480e-02	-3.25682206e-01	-3.71765104e-01
2.51721979e+01	1.46258862e-01	-4.64428704e-02	-4.42052374e-01
2.52348153e+01	-8.93935860e-01	-1.01840620e-01	3.45942158e-01
2.52974327e+01	-1.43958345e-02	6.31454312e-01	2.20493099e-01
2.53600501e+01	-1.85082673e-01	8.60560924e-01	3.97082932e-02
2.54226675e+01	1.43541277e-01	-1.42121826e-01	8.11977436e-01
2.54852849e+01	4.73774027e-01	1.24535985e-01	8.22131354e-01
2.55479023e+01	-9.61214311e-01	-7.20779171e-03	8.73795075e-01
2.56105197e+01	3.52927553e-02	-9.24425568e-01	-6.08162499e-01
2.56731371e+01	-8.71735174e-02	1.17116389e-01	-3.26304811e-01
2.57357545e+01	5.87508390e-01	-4.10994235e-01	2.67431369e-01
2.57983719e+01	2.64754253e-01	-3.17063089e-01	9.23243358e-01
2.58609894e+01	3.14779302e-01	5.11804905e-01	3.29740351e-01
2.59236068e+01	-4.19769358e-01	4.07169392e-01	-5.17241129e-01
2.59862242e+01	-3.10841518e-02	-3.54381579e-01	5.95511631e-01
2.60488416e+01	6.89224919e-01	-7.06457739e-01	-7.32027588e-01
2.61114590e+01	6.59689014e-01	-1.12014159e-01	-7.48745772e-01
2.61740764e+01	-7.19608963e-01	-8.77603595e-01	-5.75004638e-01
2.62366938e+01	-8.54008133e-01	2.20064085e-01	7.28664645e-01
2.62993112e+01	-5.99625820e-01	9.34305429e-01	6.34845536e-01
2.63619286e+01	3.11703401e-01	3.95781433e-01	-1.65950684e-01
2.64245460e+01	2.19250464e-02	-6.14714913e-01	-2.69899166e-01
2.64871634e+01	-6.04007792e-01	-4.31474992e-01	6.67075368e-01
2.65497808e+01	-2.23309071e-01	-1.27766106e-01	-6.10492475e-01
2.66123982e+01	-6.07924866e-01	-5.01174417e-01	-6.53096490e-01
2.66750157e+01	7.81860046e-01	8.69144940e-01	9.08917882e-01
2.67376331e+01	6.91460860e-01	9.35447296e-01	-5.01231221e-01
2.68002505e+01	6.70639937e-01	1.97278950e-01	-3.23551701e-01
2.68628679e+01	3.26105499e-01	-8.09029199e-01	-1.15614108e-01
2.69254853e+01	-4.54232924e-01	9.71147838e-01	7.95671480e-01
2.69881027e+01	1.01569731e-01	9.63490773e-01	7.20981625e-01
2.70507201e+01	-4.90754140e-01	1.41413325e-01	8.83658295e-01
2.71133375e+01	4.72575359e-01	1.88537049e-01	-2.26597273e-01
2.71759549e+01	-9.95397812e-02	4.47146575e-01	-5.76616745e-01
2.72385723e+01	-4.63890480e-01	-3.27911064e-01	9.26293562e-01
2.73011897e+01	-4.21294034e-01	5.00656958e-01	4.28215673e-01
2.73638071e+01	2.03399154e-01	6.29335155e-01	3.42347805e-01
2.74264245e+01	1.87468558e-01	9.08416917e-01	-9.63455063e-01
2.74890420e+01	7.73077112e-01	6.77210897e-01	-7.10006728e-01
2.75516594e+01	-2.96634663e-01	9.90433177e-01	-4.20104160e-01
2.76142768e+01	-4.32995518e-01	2.70890327e-01	-6.19299900e-01
2.76768942e+01	-3.83674294e-01	7.67383036e-01	-8.70086232e-01
2.77395116e+01	-8.53335842e-01	-5.62377688e-01	-2.29977840e-02
2.78021290e+01	-9.60856312e-01	-9.33286283e-01	-5.20230894e-01
2.78647464e+01	-9.25595962e-01	-7.00068804e-01	-9.76583701e-01
2.79273638e+01	-7.96393788e-01	-2.85505005e-01	-8.56359826e-02
2.79899812e+01	-3.38880634e-02	-8.82116757e-01	2.79158837e-02
2.80525986e+01	9.75598671e-01	8.29765527e-02	-4.44076924e-01
2.81152160e+01	9.92243032e-01	7.93302643e-01	2.76111475e-01
2.81778334e+01	3.31118851e-01	2.70201751e-01	2.09319909e-01
2.82404508e+01	7.86836499e-01	6.03354934e-02	9.35870910e-01
2.83030683e+01	8.58815468e-01	-7.16251451e-01	2.28839256e-01
2.83656857e+01	-2.66855942e-02	1.05189644e-01	-5.19564330e-01
2.84283031e+01	5.63918310e-01	-4.71102549e-01	-5.45343880e-01
2.84909205e+01	7.18795244e-01	-8.26726110e-01	-7.92144914e-01
2.85535379e+01	7.09495552e-01	-5.22727569e-01	-8.49243480e-01
2.86161553e+01	3.47716783e-01	-6.99435780e-01	-6.30117453e-01
2.86787727e+01	1.52504621e-01	1.87894190e-01	-7.32444580e-01
2.87413901e+01	-4.25665906e-01	9.36735598e-01	-9.91101423e-01
2.88040075e+01	-6.89802465e-01	8.94599905e-01	-6.52761050e-01
2.88666249e+01	-2.71251734e-01	-8.25581083e-01	-8.22713636e-01
2.89292423e+01	-7.38364407e-01	-5.43237240e-01	-7.49898772e-01
2.89918597e+01	5.80651968e-01	-2.99789586e-01	-8.25902432e-01
2.90544771e+01	7.37485255e-02	-3.72363003e-01	-4.23593091e-01
2.91170946e+01	8.99049814e-01	-7.03998896e-01	2.23250324e-01
2.91797120e+01	6.65035346e-01	-7.90490476e-01	-7.31306883e-01
2.92423294e+01	9.97840910e-02	6.77453870e-01	-3.37390414e-01
2.93049468e+01	3.03475345e-01	5.65248017e-01	-8.63901039e-01
2.93675642e+01	-6.34170412e-01	-2.59776479e-01	-8.58787670e-01
2.94301816e+01	-3.27721826e-01	5.96140095e-01	-9.81962014e-01
2.94927990e+01	-9.20011762e-01	-9.50915514e-03	-3.01761510e-01
2.95554164e+01	-6.31685618e-01	3.14896270e-01	8.74541265e-01
2.96180338e+01	1.92464652e-01	5.29528712e-01	4.07839595e-02
2.96806512e+01	2.00442768e-01	8.80823503e-01	2.80875458e-01
2.97432686e+01	4.53827344e-01	7.03650248e-02	3.88488409e-01
2.98058860e+01	5.78653565e-01	-7.20937741e-01	3.95707187e-01
2.98685034e+01	-2.27355314e-01	-4.47860921e-01	5.56316315e-01
2.99311209e+01	-8.94964125e-01	2.95068919e-01	-4.44331886e-01
2.99937383e+01	-6.73682506e-01	-2.70906482e-01	1.23784280e-01
3.00563557e+01	-5.62208342e-01	-2.14650860e-01	-5.53506864e-01
3.01189731e+01	-4.22490244e-01	-1.73611019e-02	-4.62610669e-01
3.01815905e+01	-8.44133636e-01	-5.31072470e-01	4.21322992e-01
3.02442079e+01	1.67661868e-01	-9.07058543e-01	3.35447271e-02
3.03068253e+01	6.24014034e-01	-7.67878603e-01	3.10548809e-01
3.03694427e+01	5.98666151e-01	-5.11921163e-01	-6.30006752e-03
3.04320601e+01	-9.78604915e-01	5.61380093e-01	-4.12129512e-01
3.04946775e+01	8.19444720e-01	8.65956510e-01	-5.91268827e-01
3.05572949e+01	8.98975231e-01	3.09474260e-02	-7.38433517e-01
3.06199123e+01	3.24379970e-01	-8.45763399e-01	-3.36927527e-01
3.06825297e+01	5.29294446e-01	6.01369605e-01	-9.95291578e-01
3.07451472e+01	-1.03859171e-02	-6.43128627e-01	-5.88302991e-01
3.08077646e+01	-8.03422320e-01	-7.87521186e-02	-9.44956244e-01
3.08703820e+01	2.39579774e-01	1.88428376e-01	-4.75924095e-01
3.09329994e+01	7.34773737e-02	9.43632376e-01	-3.88036110e-01
3.09956168e+01	6.48828125e-01	3.25314952e-01	2.52995861e-01
3.10582342e+01	3.73423985e-01	6.09108386e-02	3.40799374e-01
3.11208516e+01	5.21471436e-01	9.48943278e-01	9.57232275e-01
3.11834690e+01	-3.48605704e-01	-6.25331525e-01	-4.87905212e-03
3.12460864e+01	-6.90332920e-01	-5.49258205e-01	-8.80742360e-01
3.13087038e+01	3.52730759e-01	-3.82466353e-02	-6.81402654e-01
3.13713212e+01	2.71268343e-01	3.06055989e-01	-9.71847227e-01
3.14339386e+01	1.98744644e-01	-5.72661491e-01	2.62381948e-01
3.14965560e+01	-9.86881257e-01	7.12347232e-01	1.05341995e-01
3.15591735e+01	8.49229389e-01	-4.67511227e-01	-8.16169247e-01
3.16217909e+01	-5.11541478e-01	-1.32935392e-01	2.34020766e-01
3.16844083e+01	-2.06779694e-01	-7.10891117e-01	2.13850078e-01
3.17470257e+01	-4.73022310e-01	5.07690670e-01	6.28384890e-03
3.18096431e+01	-1.81684137e-01	1.63627980e-01	-9.96215329e-02
3.18722605e+01	-6.60606723e-01	-3.90374088e-01	9.52217220e-01
3.19348779e+01	-9.18810742e-01	-3.17237729e-01	-1.15407054e-01
3.19974953e+01	-3.88149602e-01	8.32831653e-01	6.51510706e-01
3.20601127e+01	-3.99742052e-01	5.09342543e-01	3.84915005e-01
3.21227301e+01	-2.67275570e-01	-9.41622205e-01	4.36188785e-01
3.21853475e+01	8.72358053e-02	5.63485346e-02	1.75570541e-01
3.22479649e+01	8.97567207e-01	-7.06758128e-02	-8.21164506e-01
3.23105823e+01	7.61848551e-01	4.23211790e-01	-9.83925394e-02
3.23731997e+01	2.42773716e-01	-5.60295834e-02	7.36322321e-01
3.24358172e+01	-7.35158669e-01	-4.63925003e-02	7.75662641e-01
3.24984346e+01	-2.82686747e-01	3.48619702e-01	9.00641741e-01
3.25610520e+01	-3.07110693e-01	-3.92185742e-01	8.99439382e-01
3.26236694e+01	5.81327293e-01	-7.89952470e-01	-6.20017261e-01
3.26862868e+01	6.70949062e-01	-1.40546379e-01	2.47136702e-01
3.27489042e+01	-7.87041508e-01	-2.87253534e-01	6.13758744e-01
3.28115216e+01	3.13570878e-01	8.80343932e-01	6.79664278e-01
3.28741390e+01	5.80297137e-01	7.24568386e-02	-3.41206613e-01
3.29367564e+01	8.67741104e-02	5.16855127e-01	5.06110889e-01
3.29993738e+01	-6.90273547e-02	8.28804728e-01	3.72276311e-01
3.30619912e+01	-1.22585664e-01	4.43614287e-01	6.36628746e-01
3.31246086e+01	9.97073814e-01	-9.02734083e-01	2.83240038e-01
3.31872260e+01	4.18235881e-01	-5.86820229e-01	4.36375773e-01
3.32498435e+01	-8.99059239e-01	-7.62194747e-01	-1.50787219e-01
3.33124609e+01	-8.00833262e-01	5.11675678e-01	6.15746589e-02
3.33750783e+01	-2.54813473e-01	2.03968146e-01	-2.98707729e-01
3.34376957e+01	7.34178107e-01	-6.13203610e-01	-6.86273132e-01
3.35003131e+01	-3.73127745e-01	-3.09551800e-01	4.56349138e-01
3.35629305e+01	-9.28712023e-01	5.10808399e-03	-8.14310765e-01
3.36255479e+01	4.78929102e-01	-4.98082491e-01	-9.17887136e-01
3.36881653e+01	5.99439488e-01	5.56889893e-01	-9.40964235e-01
3.37507827e+01	5.43747088e-01	-2.62438812e-01	-1.58157300e-01
3.38134001e+01	2.57029571e-01	9.54185373e-01	7.73342599e-01
3.38760175e+01	-5.92879666e-01	3.08005011e-01	1.09278941e-01
3.39386349e+01	-6.58647138e-01	-1.55613859e-01	-7.79144554e-01
3.40012523e+01	2.74074642e-02	4.97176823e-01	5.44828871e-02
3.40638698e+01	-9.26929511e-02	7.30116836e-01	2.93966605e-01
3.41264872e+01	3.59941982e-01	-7.43845295e-01	-9.22112184e-01
3.41891046e+01	1.56845466e-01	7.68279021e-01	4.82784209e-01
3.42517220e+01	2.57415137e-01	-1.83528879e-01	5.39834333e-01
3.43143394e+01	9.02743408e-01	-7.78537788e-01	1.60516306e-01
3.43769568e+01	9.77148464e-01	9.08471762e-01	-2.54605230e-01
3.44395742e+01	8.92995471e-01	5.29264847e-01	5.78113958e-01
3.45021916e+01	3.92963386e-01	4.19841146e-01	-1.09635071e-01
3.45648090e+01	1.53617573e-01	-5.04301300e-01	1.49437091e-01
3.46274264e+01	2.84492861e-01	9.18861948e-01	4.52270247e-01
3.46900438e+01	2.18042420e-01	-1.23961761e-01	2.71569750e-01
3.47526612e+01	3.55690673e-01	-8.59811550e-01	2.52679897e-01
3.48152786e+01	6.98439426e-01	3.09583632e-01	4.13505669e-01
3.48778961e+01	-8.74709486e-01	1.52309999e-01	3.47852686e-01
3.49405135e+01	-6.31099079e-01	4.58107757e-01	3.50893241e-01
3.50031309e+01	-4.61518851e-01	8.94416791e-01	6.37779736e-01
3.50657483e+01	-4.52098909e-02	-6.41347344e-01	1.03185667e-01
3.51283657e+01	-2.78019452e-01	8.72409298e-01	7.43296565e-01
3.51909831e+01	-5.33582308e-01	5.07064461e-04	9.97550499e-01
3.52536005e+01	-8.56410517e-01	3.05075232e-01	7.22154182e-01
3.53162179e+01	-5.58320029e-01	-5.16240523e-01	9.94579395e-01
3.53788353e+01	-2.95616321e-01	4.69579194e-01	7.75482157e-01
3.54414527e+01	-8.82846967e-01	2.07041022e-01	9.70666080e-01
3.55040701e+01	2.32538956e-01	6.39776515e-01	-5.73627334e-01
3.55666875e+01	5.40763061e-01	5.81244548e-01	-9.75194958e-01
3.56293049e+01	1.98525234e-01	-8.48729513e-01	-4.24329415e-02
3.56919224e+01	1.19744774e-01	8.34821350e-01	-5.98803198e-01
3.57545398e+01	-4.35064493e-01	7.29081571e-02	-6.38850477e-01
3.58171572e+01	-2.06945523e-01	-9.53761685e-02	4.13088601e-01
3.58797746e+01	9.91181560e-01	2.44441513e-01	-1.92949501e-01
3.59423920e+01	1.51950424e-01	2.71943394e-01	-5.75520980e-01
3.60050094e+01	8.21646985e-01	9.18976026e-02	-4.67989765e-01
3.60676268e+01	4.02390038e-01	-3.91096568e-02	-6.75808778e-01
3.61302442e+01	-3.82073461e-01	1.16667636e-01	8.20566134e-01
3.61928616e+01	9.92940632e-01	-8.30074039e-01	-4.39983371e-01
3.62554790e+01	-3.96223203e-01	-5.27282402e-01	-8.59308509e-01
3.63180964e+01	-7.56218826e-02	2.71939633e-01	-3.10676954e-01
3.63807138e+01	-5.73484158e-01	4.39756999e-01	-7.67310427e-02
3.64433312e+01	-6.16315021e-01	7.16371200e-01	9.94439219e-01
3.65059487e+01	-1.17684001e-01	4.92806668e-01	2.13246502e-01
3.65685661e+01	1.42083696e-01	-3.43857486e-01	9.19152687e-01
3.66311835e+01	9.69450788e-02	2.97486960e-01	8.62096876e-02
3.66938009e+01	4.29338695e-01	6.63251786e-02	-1.00055060e-02
3.67564183e+01	6.73493406e-01	4.35323591e-01	9.81087993e-01
3.68190357e+01	9.15383354e-01	4.89219059e-02	9.64809875e-01
3.68816531e+01	-4.77618370e-01	-7.96086449e-02	1.86847359e-03
3.69442705e+01	-1.52606349e-01	1.65040949e-02	7.36786033e-01
3.70068879e+01	7.50427982e-01	5.83231781e-01	-4.21530514e-01
3.70695053e+01	-7.53876277e-01	7.28771300e-01	-7.14713094e-01
3.71321227e+01	6.60109251e-01	6.09244538e-02	3.13006449e-01
3.71947401e+01	7.98366394e-01	9.93432157e-01	8.29618088e-01
3.72573575e+01	5.00260501e-01	9.26646700e-01	2.03742881e-01
3.73199750e+01	5.06140609e-01	-2.34947647e-01	-6.60708176e-02
3.73825924e+01	-5.10706066e-02	-2.33106434e-01	-7.26077700e-01
3.74452098e+01	-8.87161199e-01	7.98485042e-01	-4.15406150e-01
3.75078272e+01	-3.07484310e-01	5.07092860e-01	-4.07254900e-01
3.75704446e+01	-4.31234689e-01	7.58208406e-01	-5.89825142e-01
3.76330620e+01	5.20797621e-01	9.72762331e-02	2.43849192e-01
3.76956794e+01	3.03828925e-01	7.63091990e-01	5.61832377e-01
3.77582968e+01	4.02298391e-02	-3.01677078e-01	5.97479350e-01
3.78209142e+01	-1.27495431e-01	8.39933044e-01	-3.57695334e-01
3.78835316e+01	6.33353686e-01	-8.53989772e-01	-3.09453043e-01
3.79461490e+01	8.05020297e-01	-6.65822633e-01	-6.71843420e-01
3.80087664e+01	7.14978026e-01	7.97392400e-01	-6.53389997e-02
3.80713838e+01	5.15116449e-02	-6.62724280e-01	2.98796826e-01
3.81340013e+01	-8.70314497e-01	-6.58535266e-01	8.85744903e-01
3.81966187e+01	-4.99528150e-01	-8.37708423e-01	8.90924805e-01
3.82592361e+01	-3.25160717e-01	-9.47617006e-01	-6.34790332e-01
3.83218535e+01	-1.58020753e-01	-3.39824075e-01	2.42525507e-01
3.83844709e+01	2.27640612e-02	9.48808831e-01	-3.78031892e-01
3.84470883e+01	9.87751364e-03	6.46981001e-01	-8.38032412e-01
3.85097057e+01	-1.42949312e-01	2.21659924e-01	-6.54693124e-01
3.85723231e+01	-9.63086052e-01	6.89228394e-01	-4.40630084e-01
3.86349405e+01	-5.06391586e-01	1.16199410e-02	-9.30743087e-01
3.86975579e+01	-9.91835343e-01	-8.14000611e-03	-9.82249581e-01
3.87601753e+01	-1.88392601e-01	7.95521397e-01	-7.11522996e-01
3.88227927e+01	-5.20419813e-01	3.69834504e-01	-6.08387404e-01
3.88854101e+01	-9.89952133e-01	-5.41078909e-01	-9.69125805e-01
3.89480276e+01	-1.87081326e-02	-2.68080077e-01	-9.99011409e-01
3.90106450e+01	9.24041505e-01	1.83722989e-01	-7.99649300e-01
3.90732624e+01	8.28552880e-03	-6.94922097e-01	-3.97425503e-01
3.91358798e+01	-4.52715893e-01	3.23712695e-01	-2.84709788e-01
3.91984972e+01	-6.41411982e-01	-2.41380618e-01	-1.88823146e-02
3.92611146e+01	-8.86614937e-01	-6.54540529e-01	4.16327396e-01
3.93237320e+01	2.82151712e-01	-5.89239524e-01	5.95745110e-01
3.93863494e+01	8.38701297e-01	2.10627514e-01	2.88866307e-01
3.94489668e+01	-8.97803459e-01	-8.51811593e-01	6.33607311e-01
3.95115842e+01	-7.08873631e-01	5.74362104e-01	8.97083962e-01
3.95742016e+01	-3.60169966e-04	5.71555296e-01	7.82268032e-01
3.96368190e+01	-2.48654587e-01	8.64210132e-01	-3.97063983e-01
3.96994364e+01	-3.55747961e-01	8.05426010e-02	-8.45600095e-01
3.97620539e+01	-5.25117929e-01	-9.10030575e-01	-7.52502301e-01
3.98246713e+01	-8.92951605e-01	2.75635596e-01	-8.80302355e-01
3.98872887e+01	4.44849091e-02	-9.28955228e-01	6.98878028e-01
3.99499061e+01	7.12078623e-02	-7.54582080e-01	-2.03620076e-01
4.00125235e+01	5.54803402e-01	-3.36224493e-01	4.18234296e-01
4.00751409e+01	5.58795514e-01	2.73440338e-01	-1.22206045e-02
4.01377583e+01	6.08499637e-02	-8.87993451e-01	3.46873755e-01
4.02003757e+01	4.13413988e-01	-3.03058683e-01	-2.40743075e-01
4.02629931e+01	3.73065391e-01	-4.05773605e-01	-6.07722434e-01
4.03256105e+01	5.48774409e-01	-3.62918209e-01	-6.91160891e-01
4.03882279e+01	-7.49968239e-01	7.45997720e-01	-5.29313390e-01
4.04508453e+01	-1.92385834e-01	1.49727253e-01	-3.27263645e-01
4.05134627e+01	1.66799567e-01	-4.10298340e-01	-3.67597173e-01
4.05760802e+01	4.27485480e-01	-5.00263938e-01	8.16813648e-03
4.06386976e+01	9.90281769e-01	4.78508097e-03	1.90200476e-01
4.07013150e+01	1.56418919e-01	-3.84281029e-01	8.11864246e-01
4.07639324e+01	-1.64084099e-01	2.35078039e-01	9.03472209e-01
4.08265498e+01	-6.90798492e-01	6.45917401e-01	1.00910677e-01
4.08891672e+01	-8.72062310e-01	-7.36074865e-01	3.25214299e-01
4.09517846e+01	6.18556240e-01	-2.30354354e-01	5.12274400e-01
4.10144020e+01	7.56712153e-01	4.29604838e-01	-4.00367293e-01
4.10770194e+01	8.83553358e-01	2.22539503e-02	-1.44394616e-01
4.11396368e+01	5.89139802e-01	3.64925398e-02	-7.94424643e-01
4.12022542e+01	4.58607628e-01	6.25689417e-01	-4.54911697e-01
4.12648716e+01	-2.58583491e-02	2.27563802e-01	2.15359401e-02
4.13274890e+01	-1.21679564e-01	3.81328743e-01	4.06880563e-02
4.13901064e+01	2.43504402e-01	6.13560386e-01	2.97838471e-01
4.14527239e+01	1.89395679e-01	5.09415954e-01	-8.24543981e-02
4.15153413e+01	-2.05697267e-01	3.93624087e-01	3.06650914e-01
4.15779587e+01	3.41860736e-01	-3.61207647e-01	5.86567913e-01
4.16405761e+01	1.72970727e-01	-7.47142457e-01	4.22410827e-01
4.17031935e+01	8.80436656e-01	4.67022097e-01	-6.48007208e-01
4.17658109e+01	-1.48211499e-01	3.40413540e-01	6.91611932e-01
4.18284283e+01	2.50918659e-01	7.83794201e-02	9.84312999e-01
4.18910457e+01	1.15823745e-01	-1.33421324e-02	4.48845456e-01
4.19536631e+01	-1.25302186e-01	3.73518826e-01	5.51085949e-01
4.20162805e+01	4.12532409e-01	-6.69461365e-02	1.68570633e-01
4.20788979e+01	-1.96117895e-01	3.20671574e-02	5.14794084e-01
4.21415153e+01	1.91269048e-01	-3.53701693e-01	9.12634547e-01
4.22041327e+01	4.50398618e-01	-1.99092466e-01	8.79684483e-01
4.22667502e+01	1.92630790e-01	4.69066799e-01	3.82622940e-01
4.23293676e+01	8.25446888e-01	7.35024969e-01	5.78397915e-01
4.23919850e+01	7.13300712e-02	-5.62173241e-03	5.32330051e-01
4.24546024e+01	-3.66572279e-01	5.84507269e-01	-1.26082937e-01
4.25172198e+01	-1.43869737e-01	-5.83999129e-01	-1.38594468e-01
4.25798372e+01	-6.84702897e-01	-2.27473841e-01	-1.86962534e-01
4.26424546e+01	-5.69155482e-02	-3.11743257e-01	-1.74216963e-01
4.27050720e+01	5.90025645e-01	3.23878757e-01	-3.79474875e-01
4.27676894e+01	-7.51592546e-01	-2.59538949e-01	6.85491322e-01
4.28303068e+01	-4.59705827e-01	-9.07043232e-01	6.88417295e-01
4.28929242e+01	-1.86616608e-01	3.06164548e-02	6.30197827e-01
4.29555416e+01	-8.53669934e-01	-2.59602716e-01	8.84297844e-01
4.30181590e+01	-9.03994171e-01	-9.27081830e-01	7.40034709e-01
4.30807765e+01	-8.98000220e-01	-8.65763734e-01	-2.91770558e-02
4.31433939e+01	-8.48911568e-01	-3.16899165e-01	4.85291575e-01
4.32060113e+01	-4.17354904e-01	-6.64886274e-01	-9.35497245e-01
4.32686287e+01	-5.32172103e-01	-4.24228111e-01	-8.63873695e-01
4.33312461e+01	-2.73419161e-01	3.15796460e-01	4.00339448e-01
4.33938635e+01	-3.19535934e-01	9.53496611e-01	7.28545738e-01
4.34564809e+01	-9.06396858e-01	-4.95637666e-01	2.85170477e-01
4.35190983e+01	-2.04638910e-01	-8.80913577e-01	3.79800282e-01
4.35817157e+01	-2.50220043e-01	-2.02922306e-01	3.43819195e-01
4.36443331e+01	-9.61958577e-01	-9.99944173e-01	9.36253847e-02
4.37069505e+01	-5.84933464e-01	-5.29481934e-01	7.55305709e-02
4.37695679e+01	7.01557947e-01	-9.05608818e-01	2.96677991e-01
4.38321853e+01	8.06021493e-01	2.30037105e-01	-5.71968954e-01
4.38948028e+01	3.26620955e-01	-2.73747726e-01	6.56563603e-02
4.39574202e+01	-9.11496334e-01	-5.61424109e-01	-1.30756453e-01
4.40200376e+01	-8.21401213e-01	3.89329841e-01	5.76462868e-02
4.40826550e+01	-4.75376747e-01	-1.54098145e-01	-9.36505131e-01
4.41452724e+01	1.50414405e-01	-1.64103054e-02	-5.39646259e-01
4.42078898e+01	6.29588840e-01	4.18466719e-01	-4.57160892e-01
4.42705072e+01	7.25839467e-01	1.14044588e-01	-6.06657642e-01
4.43331246e+01	-3.76692616e-01	8.39540255e-01	-2.11544257e-01
4.43957420e+01	-7.92483648e-01	-8.13793792e-01	-6.86012076e-01
4.44583594e+01	-6.98056228e-01	2.47582831e-01	-7.07465942e-01
4.45209768e+01	-2.96937650e-01	7.48068244e-01	-5.19357542e-01
4.45835942e+01	-1.72335613e-01	-2.49327114e-02	-4.94102132e-01
4.46462116e+01	-2.92745004e-01	5.23877626e-01	-4.89491526e-02
4.47088291e+01	8.18644393e-01	-6.10112581e-01	-6.16215374e-01
4.47714465e+01	1.03637768e-01	8.88054800e-01	-3.29614697e-01
4.48340639e+01	-2.26156024e-01	-3.93465691e-01	-6.48218933e-01
4.48966813e+01	2.21802583e-01	-2.92827636e-01	3.98727807e-02
4.49592987e+01	-2.21707143e-01	7.49253271e-01	-2.20943374e-01
4.50219161e+01	-3.96194702e-01	-7.06834383e-01	-8.89951377e-01
4.50845335e+01	-5.18459083e-01	-6.90497927e-01	-5.33213815e-01
4.51471509e+01	-8.88780716e-01	5.72040297e-01	5.50598615e-01
4.52097683e+01	-6.47075105e-01	-1.82148706e-01	6.18591367e-01
4.52723857e+01	9.97454482e-01	-1.95351493e-01	-3.16198839e-01
4.53350031e+01	5.41873144e-01	3.40067571e-01	-9.65733899e-01
4.53976205e+01	6.03673018e-01	6.77641161e-01	-6.62399864e-01
4.54602379e+01	-9.68932698e-02	3.18205694e-02	4.53580680e-01
4.55228554e+01	-3.14545850e-01	4.68415779e-01	2.61794079e-01
4.55854728e+01	9.26858222e-01	-6.09510470e-01	-9.33491852e-01
4.56480902e+01	5.74510297e-01	-8.18628889e-01	-9.80456347e-01
4.57107076e+01	-7.29654839e-02	-3.45846129e-01	-1.40306215e-01
4.57733250e+01	2.41220244e-02	-2.42397846e-01	8.29506615e-01
4.58359424e+01	4.97066428e-01	-8.56027194e-02	8.07966873e-02
4.58985598e+01	8.84548630e-01	1.17581814e-01	3.12544183e-01
4.59611772e+01	1.16270760e-01	2.88059098e-01	8.81819003e-04
4.60237946e+01	-4.63354526e-01	4.52896715e-01	8.78750771e-01
4.60864120e+01	8.95757926e-02	-6.16184618e-01	3.08170200e-01
4.61490294e+01	2.14943951e-01	2.96600570e-01	6.30310077e-01
4.62116468e+01	-4.05242547e-02	-9.22639706e-01	6.16252331e-01
4.62742642e+01	2.00870700e-01	9.17391041e-01	-4.31886322e-01
4.63368817e+01	-3.12926112e-01	2.64685337e-01	9.95518445e-01
4.63994991e+01	6.30039075e-01	9.11748406e-01	-3.95401104e-01
4.64621165e+01	4.45809489e-01	-6.10368891e-01	-4.44350284e-01
4.65247339e+01	5.44086216e-01	-3.19416022e-01	-1.94345517e-01
4.65873513e+01	-7.55405867e-01	7.31064825e-01	-7.60307640e-01
4.66499687e+01	7.09094915e-01	7.23214818e-01	5.97882914e-01
4.67125861e+01	-4.67491879e-01	-5.35712238e-01	8.07766171e-01
4.67752035e+01	1.63476797e-02	1.74939036e-01	3.93977179e-01
4.68378209e+01	-3.07347789e-01	-8.75205081e-01	9.20938017e-01
4.69004383e+01	-4.58853352e-01	-2.79909593e-01	3.15871810e-01
4.69630557e+01	-6.89231169e-01	-2.68889731e-01	5.23682446e-01
4.70256731e+01	-9.77657423e-01	-5.45793210e-02	7.11763392e-01
4.70882905e+01	-5.16838708e-01	2.04090137e-01	9.09931171e-01
4.71509080e+01	-5.82411404e-01	1.07443182e-01	7.79979709e-01
4.72135254e+01	6.61797433e-03	-1.76271260e-01	7.38153516e-01
4.72761428e+01	5.91551191e-01	5.63673804e-01	-3.56094158e-01
4.73387602e+01	-5.18951647e-02	8.72485543e-02	-5.17286523e-01
4.74013776e+01	6.89387103e-01	4.09375127e-01	2.77216708e-01
4.74639950e+01	4.39099095e-01	-7.30136923e-01	-4.60404187e-01
4.75266124e+01	-2.85425427e-01	6.69354906e-01	-5.21384214e-01
4.75892298e+01	-3.59999679e-03	5.53508177e-01	-4.50697513e-01
4.76518472e+01	-7.01129864e-01	-1.77361362e-01	-5.01383471e-01
4.77144646e+01	-2.39184224e-01	6.26526622e-03	8.40331032e-01
4.77770820e+01	2.10409529e-01	5.31370569e-02	4.31500326e-02
4.78396994e+01	-5.29039969e-01	8.76717415e-02	-6.19889641e-01
4.79023168e+01	-9.28188720e-01	-4.21111765e-01	-3.51522928e-01
4.79649343e+01	-8.51524930e-01	8.82197468e-01	5.72510999e-02
4.80275517e+01	-8.81602646e-01	-7.34893476e-01	3.33836633e-01
4.80901691e+01	2.27690669e-02	5.06672533e-02	4.35026933e-01
4.81527865e+01	2.61879720e-01	8.93588541e-02	-4.43649450e-01
4.82154039e+01	-3.76651366e-01	-5.24936992e-01	-4.32679313e-01
4.82780213e+01	-3.19402547e-01	-2.79579387e-01	-4.90301029e-01
4.83406387e+01	5.88231087e-01	8.71746749e-01	5.31624429e-01
4.84032561e+01	-4.16819712e-01	-1.85964729e-01	3.18994866e-01
4.84658735e+01	3.82789555e-01	-2.26413412e-01	3.88649816e-01
4.85284909e+01	-5.07061959e-01	-9.62151092e-01	5.10278300e-01
4.85911083e+01	-8.97175579e-01	7.61246474e-01	-5.33987106e-02
4.86537257e+01	-9.15138628e-01	-2.98269259e-01	9.47613185e-02
4.87163431e+01	-8.95073813e-01	-4.72350076e-01	2.29859727e-01
4.87789606e+01	-9.78407554e-01	6.22807846e-01	3.90582798e-01
4.88415780e+01	-6.03441304e-01	-3.05428640e-01	4.20302357e-01
4.89041954e+01	-5.18971999e-01	-6.48492301e-01	5.19996585e-01
4.89668128e+01	-8.39391010e-01	3.94389309e-02	3.88394028e-01
4.90294302e+01	-9.32484655e-01	-5.97209275e-01	-7.51897203e-01
4.90920476e+01	-6.01827693e-01	8.89522777e-01	-1.21388523e-01
4.91546650e+01	-6.87285870e-01	-1.70905162e-01	-1.89624112e-01
4.92172824e+01	-4.91520194e-01	1.77581543e-01	-8.09363392e-01
4.92798998e+01	-7.88577170e-01	-7.99694679e-01	-6.21925900e-01
4.93425172e+01	2.71296259e-03	-3.94079582e-02	-2.62824019e-01
4.94051346e+01	-4.24619748e-01	8.13738261e-01	6.80847725e-01
4.94677520e+01	-9.91198795e-01	-7.99095714e-01	-5.15801235e-01
4.95303694e+01	-8.29844888e-01	-5.05731341e-01	-8.82594717e-01
4.95929869e+01	-3.38129419e-01	8.46311570e-01	9.79145050e-01
4.96556043e+01	1.69800765e-01	8.35318518e-01	8.93233316e-02
4.97182217e+01	3.71297282e-01	2.72765039e-01	-5.58927761e-02
4.97808391e+01	8.44438968e-01	-2.32039067e-01	8.31572672e-01
4.98434565e+01	-5.45577373e-02	3.08413772e-01	6.84370770e-01
4.99060739e+01	-1.19216576e-01	-2.30476274e-01	-1.08225779e-02
4.99686913e+01	5.23707488e-01	3.69401629e-01	2.69219632e-01
