# Supplementary material for: Observation of angular momentum transfer among crystal lattice modes
Source: Nat Phys. 2026 May 12;22(7):1100–6. doi: 10.1038/s41567-026-03274-8 (PMC13423836; doi:10.1038/s41567-026-03274-8)
Supplement: Supplementary file 15 — Source data for Extended Data Fig. 6a–j. [file 41567_2026_3274_MOESM15_ESM.zip]

Archive with 10 entries (10 files):
- extended_fig6j_elliptical_Raman_phonon_experiment.txt
- extended_fig6a_circular_THz_E-field.txt
- extended_fig6b_circular_IR_phonon.txt
- extended_fig6c_circular_phononic_driving_force.txt
- extended_fig6d_circular_Raman_phonon.txt
- extended_fig6e_circular_Raman_phonon_experiment.txt
- extended_fig6f_elliptical_THz_E-field.txt
- extended_fig6g_elliptical_IR_phonon.txt
- extended_fig6h_elliptical_phononic_driving_force.txt
- extended_fig6i_elliptical_Raman_phonon.txt
