# Supplementary material for: Observation of angular momentum transfer among crystal lattice modes
Source: Nat Phys. 2026 May 12;22(7):1100–6. doi: 10.1038/s41567-026-03274-8 (PMC13423836; doi:10.1038/s41567-026-03274-8)
Supplement: Supplementary file 15 — Source data for Extended Data Fig. 6a–j. [file 41567_2026_3274_MOESM15_ESM.zip › extended_fig6j_elliptical_Raman_phonon_experiment.txt]

Experimentally-retrieved trajectory of Raman-active Eg phonon
Q^{R}_alpha (a.u.)	Q^{R}_beta (a.u.)
-3.34595499e-05	-2.37755590e-04
1.24005935e-04	-3.53952465e-04
2.92710305e-04	-4.50434289e-04
4.61070396e-04	-5.18561549e-04
6.16568694e-04	-5.51650953e-04
7.46702869e-04	-5.45566304e-04
8.39979485e-04	-4.99116352e-04
8.86873303e-04	-4.14224331e-04
8.80674062e-04	-2.95851856e-04
8.18149388e-04	-1.51679438e-04
6.99965079e-04	8.43450180e-06
5.30821629e-04	1.73176181e-04
3.19287075e-04	3.30625534e-04
7.73295795e-05	4.69166052e-04
-1.80423290e-04	5.78383946e-04
-4.37649675e-04	6.49885327e-04
-6.77455428e-04	6.77965829e-04
-8.83571810e-04	6.60078258e-04
-1.04154000e-03	5.97059387e-04
-1.13979261e-03	4.93095840e-04
-1.17054857e-03	3.55429604e-04
-1.13044997e-03	1.93824375e-04
-1.02088841e-03	1.98331498e-05
-8.47990437e-04	-1.54076508e-04
-6.22257485e-04	-3.15471379e-04
-3.57881838e-04	-4.52901276e-04
-7.17848876e-05	-5.56772713e-04
2.17554154e-04	-6.20078346e-04
4.91394235e-04	-6.38924191e-04
7.32057751e-04	-6.12812447e-04
9.24186441e-04	-5.44657155e-04
1.05583347e-03	-4.40531141e-04
1.11930874e-03	-3.09164204e-04
1.11171259e-03	-1.61232508e-04
1.03511625e-03	-8.49598920e-06
8.96374021e-04	1.37147022e-04
7.06580300e-04	2.64611913e-04
4.80211948e-04	3.64509827e-04
2.34020741e-04	4.29888273e-04
-1.42395525e-05	4.56770186e-04
-2.47153822e-04	4.44447483e-04
-4.48950642e-04	3.95504983e-04
-6.06670642e-04	3.15572407e-04
-7.11107445e-04	2.12824382e-04
-7.57447894e-04	9.72690729e-05
-7.45561598e-04	-2.01164286e-05
-6.79917370e-04	-1.28332908e-04
-5.69133553e-04	-2.17309769e-04
-4.25198422e-04	-2.78780588e-04
-2.62423325e-04	-3.07009937e-04
-9.62130146e-05	-2.99309574e-04
5.82472482e-05	-2.56298898e-04
1.87280843e-04	-1.81885250e-04
2.79879431e-04	-8.29625022e-05
3.28637017e-04	3.11503622e-05
3.30379919e-04	1.49487210e-04
2.86438244e-04	2.60367350e-04
2.02533272e-04	3.52407177e-04
8.82863641e-05	4.15527663e-04
-4.36137685e-05	4.41873504e-04
-1.78519990e-04	4.26565613e-04
-3.01122691e-04	3.68221023e-04
-3.96826783e-04	2.69192114e-04
-4.53095308e-04	1.35499236e-04
-4.60646000e-04	-2.35446994e-05
-4.14397154e-04	-1.95993970e-04
-3.14077831e-04	-3.68166862e-04
-1.64443367e-04	-5.25712098e-04
2.49316074e-05	-6.54762292e-04
2.40276319e-04	-7.43083138e-04
4.64622565e-04	-7.81125455e-04
6.79106714e-04	-7.62893072e-04
8.64476199e-04	-6.86552460e-04
1.00268273e-03	-5.54729080e-04
1.07843449e-03	-3.74459228e-04
1.08057976e-03	-1.56792886e-04
1.00320496e-03	8.39293639e-05
8.46350057e-04	3.31076049e-04
6.16272840e-04	5.66929031e-04
3.25227727e-04	7.74002622e-04
-9.23704448e-06	9.36377223e-04
-3.65421749e-04	1.04094406e-03
-7.18978978e-04	1.07846271e-03
-1.04467047e-03	1.04434581e-03
-1.31824610e-03	9.39105426e-04
-1.51830161e-03	7.68420424e-04
-1.62797025e-03	5.42813288e-04
-1.63631359e-03	2.76954897e-04
-1.53929729e-03	-1.13550892e-05
-1.34026805e-03	-3.02458712e-04
-1.04988513e-03	-5.76267058e-04
-6.85501142e-04	-8.13737085e-04
-2.70029945e-04	-9.98285366e-04
1.69620757e-04	-1.11702973e-03
6.04439189e-04	-1.16176194e-03
1.00538248e-03	-1.12957436e-03
1.34547751e-03	-1.02308967e-03
1.60179032e-03	-8.50273134e-04
1.75711304e-03	-6.23839119e-04
1.80123748e-03	-3.60295394e-04
1.73171529e-03	-7.86972574e-05
1.55404332e-03	2.00793214e-04
1.28125676e-03	4.58431629e-04
9.32958382e-04	6.76381045e-04
5.33856144e-04	8.40050638e-04
1.11919765e-04	9.39178216e-04
-3.03702758e-04	9.68571210e-04
-6.84848644e-04	9.28447450e-04
-1.00641696e-03	8.24348572e-04
-1.24819785e-03	6.66632873e-04
-1.39631293e-03	4.69588059e-04
-1.44415575e-03	2.50235009e-04
-1.39276037e-03	2.69188240e-05
-1.25057153e-03	-1.82198977e-04
-1.03263700e-03	-3.60624739e-04
-7.59288914e-04	-4.94872396e-04
-4.54421528e-04	-5.75548755e-04
-1.43505221e-04	-5.98094674e-04
1.48502223e-04	-5.63120123e-04
3.99177767e-04	-4.76304133e-04
5.90424697e-04	-3.47866265e-04
7.09888245e-04	-1.91651691e-04
7.51880336e-04	-2.39043345e-05
7.17738498e-04	1.38170939e-04
6.15590183e-04	2.77937587e-04
4.59542570e-04	3.80819714e-04
2.68365366e-04	4.35630710e-04
6.37763025e-05	4.35623563e-04
-1.31527479e-04	3.79169991e-04
-2.95927003e-04	2.70005268e-04
-4.10854306e-04	1.17011011e-04
-4.62512534e-04	-6.64535826e-05
-4.43194829e-04	-2.63623647e-04
-3.52085564e-04	-4.55720769e-04
-1.95469380e-04	-6.23554184e-04
1.36779263e-05	-7.49200357e-04
2.56691411e-04	-8.17621243e-04
5.10736789e-04	-8.18083789e-04
7.50728665e-04	-7.45256938e-04
9.51492777e-04	-5.99886474e-04
1.08999497e-03	-3.88980818e-04
1.14745101e-03	-1.25479698e-04
1.11113774e-03	1.72580456e-04
9.75747624e-04	4.83348981e-04
7.44162895e-04	7.82798060e-04
4.27571128e-04	1.04659011e-03
4.48961939e-05	1.25202973e-03
-3.78426001e-04	1.37994429e-03
-8.12243671e-04	1.41633959e-03
-1.22392574e-03	1.35369192e-03
-1.58086911e-03	1.19176375e-03
-1.85308147e-03	9.37866661e-04
-2.01563465e-03	6.06537136e-04
-2.05078943e-03	2.18637612e-04
-1.94961555e-03	-2.00059217e-04
-1.71296694e-03	-6.20702371e-04
-1.35172120e-03	-1.01347547e-03
-8.86248815e-04	-1.34983048e-03
-3.45138025e-04	-1.60466966e-03
2.36739643e-04	-1.75830449e-03
8.20684581e-04	-1.79803460e-03
1.36696341e-03	-1.71921770e-03
1.83773117e-03	-1.52573911e-03
2.19985718e-03	-1.22983576e-03
2.42743441e-03	-8.51279420e-04
2.50377453e-03	-4.15974452e-04
2.42272812e-03	4.59277789e-05
2.18922073e-03	5.02256609e-04
1.81895556e-03	9.21221965e-04
1.33729830e-03	1.27380114e-03
7.77423914e-04	1.53592618e-03
1.77863900e-04	1.69029963e-03
-4.20359362e-04	1.72769378e-03
-9.76790403e-04	1.64762850e-03
-1.45455319e-03	1.45837070e-03
-1.82308286e-03	1.17625209e-03
-2.06036202e-03	8.24355756e-04
-2.15448465e-03	4.30673084e-04
-2.10442374e-03	2.58754046e-05
-1.91994104e-03	-3.59123435e-04
-1.62064616e-03	-6.95619158e-04
-1.23428028e-03	-9.59386943e-04
-7.94362844e-04	-1.13258544e-03
-3.37391627e-04	-1.20513952e-03
1.00176147e-04	-1.17548738e-03
4.84914834e-04	-1.05062843e-03
7.89147734e-04	-8.45464725e-04
9.93165885e-04	-5.81486512e-04
1.08676301e-03	-2.84906346e-04
1.06995657e-03	1.56073376e-05
9.52831357e-04	2.91411991e-04
7.54514683e-04	5.16383119e-04
5.01364818e-04	6.69208749e-04
2.24521146e-04	7.35291976e-04
-4.29800380e-05	7.08097340e-04
-2.69280999e-04	5.89820694e-04
-4.26706614e-04	3.91316645e-04
-4.94436337e-04	1.31278340e-04
-4.60607251e-04	-1.65273640e-04
-3.23655368e-04	-4.69078102e-04
-9.27632876e-05	-7.49130798e-04
2.12644563e-04	-9.75390588e-04
5.64338377e-04	-1.12147096e-03
9.27551002e-04	-1.16709045e-03
1.26390469e-03	-1.10007100e-03
1.53476383e-03	-9.17706089e-04
1.70473898e-03	-6.27368993e-04
1.74504759e-03	-2.46291165e-04
1.63644094e-03	1.99492479e-04
1.37143480e-03	6.76966184e-04
9.55632353e-04	1.14859429e-03
4.07997166e-04	1.57523577e-03
-2.39983057e-04	1.91928624e-03
-9.46211144e-04	2.14779778e-03
-1.66085320e-03	2.23532268e-03
-2.32996690e-03	2.16624403e-03
-2.89961516e-03	1.93639190e-03
-3.32014775e-03	1.55379700e-03
-3.55031077e-03	1.03849987e-03
-3.56084829e-03	4.21407526e-04
-3.33729237e-03	-2.57734276e-04
-2.88169454e-03	-9.53113044e-04
-2.21313048e-03	-1.61616323e-03
-1.36690339e-03	-2.19917205e-03
-3.92473312e-04	-2.65889984e-03
6.49757977e-04	-2.95993101e-03
1.69258347e-03	-3.07748806e-03
2.66674754e-03	-2.99947930e-03
3.50596629e-03	-2.72760775e-03
4.15182719e-03	-2.27744049e-03
4.55818612e-03	-1.67741905e-03
4.69471272e-03	-9.66874430e-04
4.54929638e-03	-1.93191009e-04
4.12911101e-03	5.91667687e-04
3.46023954e-03	1.33500475e-03
2.58587167e-03	1.98730822e-03
1.56320186e-03	2.50593429e-03
4.59258643e-04	2.85826332e-03
-6.54015981e-04	3.02407664e-03
-1.70505577e-03	2.99696245e-03
-2.62791415e-03	2.78463614e-03
-3.36704936e-03	2.40814719e-03
-3.88127149e-03	1.90003549e-03
-4.14653765e-03	1.30158561e-03
-4.15737323e-03	6.59402695e-04
-3.92680814e-03	2.15907701e-05
-3.48483837e-03	-5.66151014e-04
-2.87554474e-03	-1.06418997e-03
-2.15311254e-03	-1.44207310e-03
-1.37708879e-03	-1.68082962e-03
-6.07279037e-04	-1.77426712e-03
1.01281764e-04	-1.72914937e-03
7.02853868e-04	-1.56423830e-03
1.16462294e-03	-1.30828015e-03
1.46912033e-03	-9.97107391e-04
1.61522043e-03	-6.70107197e-04
1.61762420e-03	-3.66365551e-04
1.50487018e-03	-1.20829215e-04
1.31604493e-03	3.91680340e-05
1.09648297e-03	9.66942942e-05
8.92841273e-04	4.70570358e-05
7.47996902e-04	-1.01498752e-04
6.96241701e-04	-3.28322922e-04
7.59232169e-04	-6.02106950e-04
9.43096297e-04	-8.83720299e-04
1.23700557e-03	-1.12991064e-03
1.61339695e-03	-1.29755802e-03
2.02988614e-03	-1.34811341e-03
2.43276170e-03	-1.25182277e-03
2.76180253e-03	-9.91342173e-04
2.95603170e-03	-5.64388887e-04
2.95991960e-03	1.48555916e-05
2.72948836e-03	7.15775673e-04
2.23775401e-03	1.49285179e-03
1.47897672e-03	2.28862864e-03
4.71269735e-04	3.03793148e-03
-7.42758407e-04	3.67302357e-03
-2.09749745e-03	4.12930283e-03
-3.50795590e-03	4.35107177e-03
-4.87531486e-03	4.29688755e-03
-6.09404581e-03	3.94401370e-03
-7.06007109e-03	3.29155031e-03
-7.67933219e-03	2.36191384e-03
-7.87606629e-03	1.20046309e-03
-7.60008341e-03	-1.26783900e-04
-6.83238821e-03	-1.53723876e-03
-5.58859935e-03	-2.93737793e-03
-3.91977915e-03	-4.22952397e-03
-1.91048470e-03	-5.31926086e-03
3.25925319e-04	-6.12289735e-03
2.65446566e-03	-6.57436578e-03
4.92770260e-03	-6.63096714e-03
6.99627240e-03	-6.27744730e-03
8.71994122e-03	-5.52800985e-03
9.97833325e-03	-4.42602872e-03
1.06804493e-02	-3.04140797e-03
1.07721669e-02	-1.46573148e-03
1.02410527e-02	1.94464685e-04
9.11801617e-03	1.82579473e-03
7.47558266e-03	3.31686517e-03
5.42283613e-03	4.56713720e-03
3.09736196e-03	5.49506452e-03
6.54781671e-04	6.04479807e-03
-1.74330821e-03	6.19084837e-03
-3.94202167e-03	5.94025032e-03
-5.80543947e-03	5.33197547e-03
-7.22738726e-03	4.43356563e-03
-8.13978173e-03	3.33520295e-03
-8.51777126e-03	2.14166276e-03
-8.38115157e-03	9.62798267e-04
-7.79184503e-03	-9.66397691e-05
-6.84757149e-03	-9.46954155e-04
-5.67217917e-03	-1.52231259e-03
-4.40341832e-03	-1.78757101e-03
-3.17919900e-03	-1.74240071e-03
-2.12355205e-03	-1.42222003e-03
-1.33359095e-03	-8.95694360e-04
-8.68739237e-04	-2.58865771e-04
-7.43341451e-04	3.73719348e-04
-9.23522397e-04	8.80224827e-04
-1.32881592e-03	1.14417270e-03
-1.83867634e-03	1.06743296e-03
-2.30354479e-03	5.82365901e-04
-2.55970587e-03	-3.38070458e-04
-2.44677511e-03	-1.67333012e-03
-1.82634246e-03	-3.35228108e-03
-6.00091585e-04	-5.25477857e-03
1.27435414e-03	-7.21802338e-03
3.77152876e-03	-9.04751131e-03
6.79160180e-03	-1.05319628e-02
1.01603026e-02	-1.14612296e-02
1.36358656e-02	-1.16458423e-02
1.69229962e-02	-1.09366228e-02
1.96932429e-02	-9.24266250e-03
2.16105562e-02	-6.54597868e-03
2.23602701e-02	-2.91131738e-03
2.16793088e-02	1.51013436e-03
1.93851436e-02	6.48394814e-03
1.54009308e-02	1.17028720e-02
9.77438162e-03	1.68042002e-02
2.68823873e-03	2.13932361e-02
-5.53923737e-03	2.50714337e-02
-1.44646761e-02	2.74673144e-02
-2.35409860e-02	2.82679033e-02
-3.21489342e-02	2.72482213e-02
-3.96372450e-02	2.42963553e-02
-4.53687478e-02	1.94318080e-02
-4.87694421e-02	1.28152002e-02
-4.93768917e-02	4.74795103e-03
-4.68841627e-02	-4.33874874e-03
-4.11755960e-02	-1.39055660e-02
-3.23510897e-02	-2.33363262e-02
-2.07362244e-02	-3.19772509e-02
-6.87647300e-03	-3.91816803e-02
8.48516043e-03	-4.43572618e-02
2.44465151e-02	-4.70122198e-02
3.99988548e-02	-4.67971910e-02
5.40906727e-02	-4.35392499e-02
6.56987156e-02	-3.72651439e-02
7.39014501e-02	-2.82114076e-02
7.79497421e-02	-1.68198851e-02
7.73294341e-02	-3.71819931e-03
7.18108174e-02	1.03141942e-02
6.14806973e-02	2.43926265e-02
4.67538059e-02	3.75837448e-02
2.83616717e-02	4.89683223e-02
7.31860656e-03	5.77060877e-02
-1.51338708e-02	6.30979720e-02
-3.76012256e-02	6.46411551e-02
-5.86242768e-02	6.20726259e-02
-7.67760830e-02	5.53976283e-02
-9.07608241e-02	4.49003231e-02
-9.95077387e-02	3.11351849e-02
-1.02253250e-01	1.48990021e-02
-9.86049925e-02	-2.81525091e-03
-8.85825148e-02	-2.08800324e-02
-7.26308997e-02	-3.81064918e-02
-5.16053659e-02	-5.33245401e-02
-2.67269117e-02	-6.54642481e-02
4.88861196e-04	-7.36328159e-02
2.83256174e-02	-7.71814944e-02
5.49769755e-02	-7.57573910e-02
7.86667555e-02	-6.93360336e-02
9.77706267e-02	-5.82318309e-02
1.10930662e-01	-4.30850793e-02
1.17154570e-01	-2.48258157e-02
1.15892229e-01	-4.61648698e-03
1.07083595e-01	1.62230241e-02
9.11738862e-02	3.63031242e-02
6.90942182e-02	5.42590643e-02
4.22082359e-02	6.88457809e-02
1.22277155e-02	7.90263131e-02
-1.88976202e-02	8.40474086e-02
-4.91089021e-02	8.34967117e-02
-7.63768944e-02	7.73371390e-02
-9.88412389e-02	6.59155925e-02
-1.14940441e-01	4.99449412e-02
-1.23523347e-01	3.04600927e-02
-1.23934009e-01	8.75083831e-03
-1.16063572e-01	-1.37241448e-02
-1.00365051e-01	-3.54363409e-02
-7.78294069e-02	-5.48926821e-02
-4.99240391e-02	-7.07397237e-02
-1.84974824e-02	-8.18593373e-02
1.43434772e-02	-8.74490587e-02
4.63760290e-02	-8.70812345e-02
7.54132014e-02	-8.07365511e-02
9.94548669e-02	-6.88092974e-02
1.16827329e-01	-5.20836983e-02
1.26301626e-01	-3.16826983e-02
1.27182082e-01	-8.99254842e-03
1.19358631e-01	1.44317048e-02
1.03318952e-01	3.69733297e-02
8.01192096e-02	5.70661730e-02
5.13151138e-02	7.33042086e-02
1.88578066e-02	8.45406362e-02
-1.50384239e-02	8.99694833e-02
-4.80475661e-02	8.91838541e-02
-7.78920102e-02	8.22065871e-02
-1.02500270e-01	6.94910091e-02
-1.20151293e-01	5.18915733e-02
-1.29595241e-01	3.06062953e-02
-1.30142194e-01	7.09489967e-03
-1.21712479e-01	-1.70216822e-02
-1.04844917e-01	-4.00734852e-02
-8.06622713e-02	-6.04575337e-02
-5.07961218e-02	-7.67495961e-02
-1.72762449e-02	-8.78038343e-02
1.76079312e-02	-9.28333415e-02
5.14642628e-02	-9.14658911e-02
8.19623832e-02	-8.37709502e-02
1.06994367e-01	-7.02560208e-02
1.24820429e-01	-5.18325197e-02
1.34189552e-01	-2.97535390e-02
1.34426661e-01	-5.52780166e-03
1.25480269e-01	1.91842145e-02
1.07927294e-01	4.26847632e-02
8.29346567e-02	6.33559697e-02
5.21803136e-02	7.97714910e-02
1.77391530e-02	9.07949518e-02
-1.80583847e-02	9.56583434e-02
-5.27852265e-02	9.40149798e-02
-8.40831931e-02	8.59633798e-02
-1.09823763e-01	7.20404734e-02
-1.28253058e-01	5.31846581e-02
-1.38111131e-01	3.06713206e-02
-1.38717451e-01	6.02533187e-03
-1.30016798e-01	-1.90833961e-02
-1.12582537e-01	-4.29540613e-02
-8.75771440e-02	-6.39709566e-02
-5.66728212e-02	-8.07133236e-02
-2.19377210e-02	-9.20515691e-02
1.43043570e-02	-9.72233121e-02
4.96311576e-02	-9.58841479e-02
8.16853113e-02	-8.81297783e-02
1.08332719e-01	-7.44881397e-02
1.27805271e-01	-5.58822195e-02
1.38818318e-01	-3.35662561e-02
1.40655082e-01	-9.03981247e-03
1.33212482e-01	1.60543027e-02
1.17005514e-01	4.00412379e-02
9.31301206e-02	6.13268269e-02
6.31873374e-02	7.85041973e-02
2.91740451e-02	9.04470938e-02
-6.65208429e-03	9.63837086e-02
-4.19242082e-02	9.59461869e-02
-7.43242126e-02	8.91926655e-02
-1.01736266e-01	7.66005863e-02
-1.22385789e-01	5.90319818e-02
-1.34954682e-01	3.76733106e-02
-1.38665309e-01	1.39541135e-02
-1.33327922e-01	-1.05498576e-02
-1.19348702e-01	-3.42224030e-02
-9.76982444e-02	-5.55143673e-02
-6.98429653e-02	-7.30456603e-02
-3.76443640e-02	-8.56950568e-02
-3.23313820e-03	-9.26719196e-02
3.11332338e-02	-9.35652697e-02
6.32198418e-02	-8.83671956e-02
9.09606684e-02	-7.74693434e-02
1.12592260e-01	-6.16330403e-02
1.26766065e-01	-4.19353509e-02
1.32632289e-01	-1.96949373e-02
1.29890087e-01	3.61711718e-03
1.18801199e-01	2.64754349e-02
1.00166601e-01	4.74008248e-02
7.52681801e-02	6.50564619e-02
4.57796976e-02	7.83334902e-02
1.36533090e-02	8.64205628e-02
-1.90106207e-02	8.88529801e-02
-5.01016531e-02	8.55384934e-02
-7.76362334e-02	7.67584253e-02
-9.98845476e-02	6.31444033e-02
-1.15479157e-01	4.56325984e-02
-1.23498604e-01	2.53988069e-02
-1.23520927e-01	3.77891370e-03
-1.15644062e-01	-1.78198448e-02
-1.00472310e-01	-3.80108891e-02
-7.90702938e-02	-5.55175380e-02
-5.28878785e-02	-6.92537289e-02
-2.36613965e-02	-7.83911223e-02
6.70206330e-03	-8.24084717e-02
3.62495505e-02	-8.11203694e-02
6.31081246e-02	-7.46838700e-02
8.56035773e-02	-6.35829565e-02
1.02364488e-01	-4.85922491e-02
1.12405173e-01	-3.07226736e-02
1.15182576e-01	-1.11529175e-02
1.10623894e-01	8.84865435e-03
9.91237077e-02	2.80064311e-02
8.15113284e-02	4.51189660e-02
5.89909959e-02	5.91341693e-02
3.30592387e-02	6.92135954e-02
5.40508578e-03	7.47819310e-02
-2.22001944e-02	7.55588185e-02
-4.80166184e-02	7.15713408e-02
-7.04449983e-02	6.31467635e-02
-8.81255656e-02	5.08863958e-02
-1.00019663e-01	3.56226182e-02
-1.05469661e-01	1.83621490e-02
-1.04233725e-01	2.19427133e-04
-9.64937392e-02	-1.76554700e-02
-8.28364074e-02	-3.41497069e-02
-6.42092518e-02	-4.82567597e-02
-4.18547829e-02	-5.91374082e-02
-1.72274111e-02	-6.61689931e-02
8.10133477e-03	-6.89801026e-02
3.25431044e-02	-6.74688338e-02
5.45921438e-02	-6.18038496e-02
7.29176346e-02	-5.24085477e-02
8.64433320e-02	-3.99297044e-02
9.44097922e-02	-2.51928980e-02
9.64156730e-02	-9.14778027e-03
9.24359701e-02	7.19317267e-03
8.28165345e-02	2.28184847e-02
6.82457069e-02	3.67800678e-02
4.97053076e-02	4.82503495e-02
2.84044483e-02	5.65707350e-02
5.70062337e-03	6.12886161e-02
-1.69867762e-02	6.21809158e-02
-3.82650299e-02	5.92630328e-02
-5.68532319e-02	5.27829786e-02
-7.16588432e-02	4.32014092e-02
-8.18411267e-02	3.11591034e-02
-8.68578482e-02	1.74341658e-02
-8.64927338e-02	2.89180467e-03
-8.08624112e-02	-1.15700851e-02
-7.04028467e-02	-2.50761269e-02
-5.58365452e-02	-3.68260870e-02
-3.81229250e-02	-4.61417892e-02
-1.83952555e-02	-5.25056133e-02
2.11171425e-03	-5.55884468e-02
2.21388318e-02	-5.52656483e-02
4.04795348e-02	-5.16203371e-02
5.60520864e-02	-4.49341043e-02
6.79627710e-02	-3.56659924e-02
7.55564089e-02	-2.44212725e-02
7.84514020e-02	-1.19121231e-02
7.65575142e-02	1.08725268e-03
7.00756783e-02	1.37882644e-02
5.94802179e-02	2.54354204e-02
4.54849264e-02	3.53508353e-02
2.89953841e-02	4.29731744e-02
1.10506745e-02	4.78888413e-02
-7.24177706e-03	4.98537253e-02
-2.47741801e-02	4.88044197e-02
-4.05050313e-02	4.48584750e-02
-5.35204699e-02	3.83039001e-02
-6.30867648e-02	2.95787622e-02
-6.86909685e-02	1.92422937e-02
-7.00675432e-02	7.93938875e-03
-6.72096469e-02	-3.63928303e-03
-6.03647111e-02	-1.47991043e-02
-5.00148860e-02	-2.48827781e-02
-3.68438163e-02	-3.33086157e-02
-2.16919995e-02	-3.96036494e-02
-5.50360726e-03	-4.34297203e-02
1.07318952e-02	-4.46011390e-02
2.60397561e-02	-4.30930348e-02
3.95179662e-02	-3.90400723e-02
5.03898949e-02	-3.27257814e-02
5.80485008e-02	-2.45632893e-02
6.20896418e-02	-1.50687334e-02
6.23327034e-02	-4.82903835e-03
5.88275440e-02	5.53396068e-03
5.18475869e-02	1.54008831e-02
4.18697122e-02	2.41914405e-02
2.95423680e-02	3.13982079e-02
1.56439950e-02	3.66155886e-02
1.03439589e-03	3.95623439e-02
-1.33979479e-02	4.00964560e-02
-2.67894191e-02	3.82215595e-02
-3.83524734e-02	3.40846784e-02
-4.74215121e-02	2.79655197e-02
-5.34907783e-02	2.02580624e-02
-5.62421463e-02	1.14456259e-02
-5.55613087e-02	2.07096741e-03
-5.15415689e-02	-7.29676923e-03
-4.44751964e-02	-1.60962635e-02
-3.48330351e-02	-2.38073554e-02
-2.32337437e-02	-2.99815480e-02
-1.04046416e-02	-3.42679021e-02
2.86339594e-03	-3.64328385e-02
1.57642280e-02	-3.63727381e-02
2.75250040e-02	-3.41186638e-02
3.74520894e-02	-2.98330031e-02
4.49716546e-02	-2.37983069e-02
4.96625708e-02	-1.63990641e-02
5.12797440e-02	-8.09756123e-03
4.97666069e-02	5.94679415e-04
4.52561502e-02	9.14813834e-03
3.80605642e-02	1.70473239e-02
2.86502420e-02	2.38216602e-02
1.76235204e-02	2.90733959e-02
5.66907682e-03	3.25008837e-02
-6.47668306e-03	3.39158690e-02
-1.80746335e-02	3.32537944e-02
-2.84276025e-02	3.05765531e-02
-3.69220287e-02	2.60675825e-02
-4.30641241e-02	2.00196511e-02
-4.65084203e-02	1.28161305e-02
-4.70770536e-02	4.90693230e-03
-4.47687167e-02	-3.21939365e-03
-3.97568376e-02	-1.10656819e-02
-3.23771993e-02	-1.81564572e-02
-2.31058502e-02	-2.40666802e-02
-1.25287339e-02	-2.84471970e-02
-1.30495509e-03	-3.10453655e-02
9.87403249e-03	-3.17196358e-02
2.03268037e-02	-3.04472386e-02
2.94233183e-02	-2.73245599e-02
3.66227533e-02	-2.25602314e-02
4.15055448e-02	-1.64614107e-02
4.37977417e-02	-9.41414099e-03
4.33862605e-02	-1.85903405e-03
4.03241913e-02	5.73619548e-03
3.48259239e-02	1.29056380e-02
2.72524810e-02	1.92137519e-02
1.80880413e-02	2.42818280e-02
7.90916549e-03	2.78107452e-02
-2.65133019e-03	2.95986423e-02
-1.29435968e-02	2.95524604e-02
-2.23406459e-02	2.76926891e-02
-3.02764665e-02	2.41510814e-02
-3.62800498e-02	1.91615324e-02
-4.00032760e-02	1.30447437e-02
-4.12410115e-02	6.18767042e-03
-3.99422577e-02	-9.80932512e-04
-3.62117516e-02	-8.01732125e-03
-3.03020100e-02	-1.44902509e-02
-2.25963962e-02	-2.00074339e-02
-1.35843338e-02	-2.42393415e-02
-3.83026507e-03	-2.69388986e-02
6.06167984e-03	-2.79558913e-02
1.54850914e-02	-2.72452465e-02
2.38684485e-02	-2.48687298e-02
3.07097660e-02	-2.09900226e-02
3.56066183e-02	-1.58635510e-02
3.82797435e-02	-9.81782315e-03
3.85888438e-02	-3.23436615e-03
3.65396942e-02	3.47638472e-03
3.22822160e-02	9.90071711e-03
2.60997308e-02	1.56471871e-02
1.83901517e-02	2.03704975e-02
9.64035866e-03	2.37922475e-02
3.95406722e-04	2.57173067e-02
-8.77548094e-03	2.60448498e-02
-1.73140094e-02	2.47734342e-02
-2.47068296e-02	2.19998801e-02
-3.05164019e-02	1.79121000e-02
-3.44068470e-02	1.27763982e-02
-3.61632602e-02	6.92009910e-03
-3.57033833e-02	7.10638003e-04
-3.30810146e-02	-5.46754374e-03
-2.84810507e-02	-1.12368434e-02
-2.22065731e-02	-1.62495976e-02
-1.46588741e-02	-2.02090250e-02
-6.31173759e-03	-2.28867474e-02
2.31837270e-03	-2.41358600e-02
1.07043365e-02	-2.38988099e-02
1.83406232e-02	-2.22096728e-02
2.47737836e-02	-1.91907726e-02
2.96293491e-02	-1.50439378e-02
3.26335425e-02	-1.00370120e-02
3.36285505e-02	-4.48652292e-03
3.25805166e-02	1.26236814e-03
2.95798738e-02	6.85736213e-03
2.48341089e-02	1.19606236e-02
1.86535133e-02	1.62691621e-02
1.14308928e-02	1.95327665e-02
3.61656518e-03	2.15684345e-02
-4.30976202e-03	2.22704745e-02
-1.18684735e-02	2.16157341e-02
-1.86090752e-02	1.96637178e-02
-2.41370136e-02	1.65516741e-02
-2.81366929e-02	1.24850349e-02
-3.03893527e-02	7.72387096e-03
-3.07848072e-02	2.56625369e-03
-2.93264327e-02	-2.67041081e-03
-2.61292119e-02	-7.66890718e-03
-2.14110679e-02	-1.21313959e-02
-1.54781234e-02	-1.57971011e-02
-8.70487590e-03	-1.84574560e-02
-1.51057159e-03	-1.99678341e-02
5.66673169e-03	-2.02552182e-02
1.23968104e-02	-1.93214147e-02
1.82830116e-02	-1.72417006e-02
2.29855459e-02	-1.41590657e-02
2.62409759e-02	-1.02744759e-02
2.78767952e-02	-5.83381652e-03
2.78203039e-02	-1.11236121e-03
2.61013481e-02	3.60225539e-03
2.28488622e-02	8.02751070e-03
1.82815306e-02	1.19028557e-02
1.26932284e-02	1.50049647e-02
6.43420442e-03	1.71604878e-02
-1.10795254e-04	1.82555882e-02
-6.54610002e-03	1.82417512e-02
-1.24889468e-02	1.71375840e-02
-1.75921425e-02	1.50265735e-02
-2.15642240e-02	1.20510061e-02
-2.41859557e-02	8.40248304e-03
-2.53222429e-02	4.30965834e-03
-2.49288287e-02	2.39778427e-05
-2.30534649e-02	-4.19569384e-03
-1.98315787e-02	-8.09862507e-03
-1.54767871e-02	-1.14570193e-02
-1.02669083e-02	-1.40792016e-02
-4.52637694e-03	-1.58204342e-02
1.39383144e-03	-1.65907617e-02
7.13753396e-03	-1.63594708e-02
1.23646433e-02	-1.51559600e-02
1.67711759e-02	-1.30670274e-02
2.01067970e-02	-1.02307992e-02
2.21889026e-02	-6.82771394e-03
2.29124537e-02	-3.06914457e-03
2.22550490e-02	8.15630808e-04
2.02770054e-02	4.59331225e-03
1.71165206e-02	8.04048260e-03
1.29802772e-02	1.09567124e-02
8.13011516e-03	1.31761045e-02
2.86661984e-03	1.45766222e-02
-2.48935357e-03	1.50866846e-02
-7.61609545e-03	1.46886814e-02
-1.22102304e-02	1.34192468e-02
-1.60045446e-02	1.13663218e-02
-1.87834121e-02	8.66322533e-03
-2.03949385e-02	5.48012458e-03
-2.07591449e-02	2.01344265e-03
-1.98717596e-02	-1.52614473e-03
-1.78034507e-02	-4.92639814e-03
-1.46946039e-02	-7.98613269e-03
-1.07460141e-02	-1.05270233e-02
-6.20609571e-03	-1.24039112e-02
-1.35541549e-03	-1.35130228e-02
3.51049813e-03	-1.37976401e-02
8.09902552e-03	-1.32509180e-02
1.21379337e-02	-1.19157136e-02
1.53914250e-02	-9.88146995e-03
1.76738168e-02	-7.27836988e-03
1.88600633e-02	-4.26913295e-03
1.88925279e-02	-1.03896438e-03
1.77836438e-02	2.21573107e-03
1.56143483e-02	5.29919009e-03
1.25284310e-02	8.02797948e-03
8.72317730e-03	1.02418402e-02
4.43690563e-03	1.18130499e-02
-6.58223661e-05	1.26537596e-02
-4.51040991e-03	1.27208846e-02
-8.62886490e-03	1.20182767e-02
-1.21758695e-02	1.05960702e-02
-1.49433204e-02	8.54726063e-03
-1.67724820e-02	6.00174213e-03
-1.75630445e-02	3.11817671e-03
-1.72785720e-02	7.41990057e-05
-1.59480466e-02	-2.94444568e-03
-1.36634522e-02	-5.75517032e-03
-1.05735788e-02	-8.18954214e-03
-6.87445672e-03	-1.01033454e-02
-2.79702702e-03	-1.13851107e-02
1.40718218e-03	-1.19626050e-02
5.48149090e-03	-1.18069043e-02
9.17967104e-03	-1.09338149e-02
1.22807735e-02	-9.40257586e-03
1.46022876e-02	-7.31193538e-03
1.60108509e-02	-4.79385544e-03
1.64298807e-02	-2.00524155e-03
1.58436907e-02	8.81788463e-04
1.42978737e-02	3.69049521e-03
1.18959578e-02	6.25031793e-03
8.79257180e-03	8.40722395e-03
5.18356374e-03	1.00329786e-02
1.29370026e-03	1.10327756e-02
-2.63728478e-03	1.13507719e-02
-6.36942869e-03	1.09732013e-02
-9.67716085e-03	9.92889106e-03
-1.23629160e-02	8.28716843e-03
-1.42689182e-02	6.15330108e-03
-1.52864321e-02	3.66176941e-03
-1.53619392e-02	9.67798505e-04
-1.44998872e-02	-1.76231720e-03
-1.27618757e-02	-4.36149286e-03
-1.02623585e-02	-6.67209849e-03
-7.16115608e-03	-8.55554030e-03
-3.65326497e-03	-9.90059275e-03
4.33887444e-05	-1.06299781e-02
3.70148259e-03	-1.07048017e-02
7.09827787e-03	-1.01265884e-02
1.00291859e-02	-8.93681297e-03
1.23200930e-02	-7.21397873e-03
1.38377007e-02	-5.06844340e-03
1.44972660e-02	-2.63533499e-03
1.42672923e-02	-6.60120964e-05
1.31709124e-02	2.48138957e-03
1.12839132e-02	4.85173123e-03
8.72955441e-03	6.90235872e-03
5.67053436e-03	8.51172048e-03
2.29862319e-03	9.58659277e-03
-1.17737430e-03	1.00674807e-02
-4.54457042e-03	9.93188191e-03
-7.59905567e-03	9.19523532e-03
-1.01582660e-02	7.90952373e-03
-1.20719045e-02	6.15964412e-03
-1.32307631e-02	4.05779725e-03
-1.35729261e-02	1.73626753e-03
-1.30870049e-02	-6.60940589e-04
-1.18122398e-02	-2.98707857e-03
-9.83549938e-03	-5.10167992e-03
-7.28539912e-03	-6.87907880e-03
-4.32393542e-03	-8.21590241e-03
-1.13617855e-03	-9.03708920e-03
2.08131799e-03	-9.30008266e-03
5.13266442e-03	-8.99696827e-03
7.83458540e-03	-8.15445206e-03
1.00274439e-02	-6.83171408e-03
1.15846742e-02	-5.11630111e-03
1.24200665e-02	-3.11834151e-03
1.24924860e-02	-9.63464499e-04
1.18077719e-02	1.21512013e-03
1.04177383e-02	3.28488114e-03
8.41638077e-03	5.12205048e-03
5.93355745e-03	6.61903933e-03
3.12657102e-03	7.69074098e-03
1.70194727e-04	8.27935199e-03
-2.75422315e-03	8.35744088e-03
-5.46989673e-03	7.92910597e-03
-7.81529713e-03	7.02918436e-03
-9.65375710e-03	5.72059478e-03
-1.08814156e-02	4.09000993e-03
-1.14330426e-02	2.24215319e-03
-1.12854208e-02	2.93093690e-04
-1.04581167e-02	-1.63703183e-03
-9.01163513e-03	-3.43141458e-03
-7.04310988e-03	-4.98363227e-03
-4.67983424e-03	-6.20394538e-03
-2.07105877e-03	-7.02446044e-03
6.21415672e-04	-7.40286610e-03
3.23325782e-03	-7.32454046e-03
5.60761925e-03	-6.80293148e-03
7.60453233e-03	-5.87821968e-03
9.10913191e-03	-4.61437677e-03
1.00382207e-02	-3.09482969e-03
1.03448071e-02	-1.41702013e-03
1.00203738e-02	3.13788338e-04
9.09477656e-03	1.99106478e-03
7.63381973e-03	3.51352165e-03
5.73469222e-03	4.79118672e-03
3.51957693e-03	5.75067560e-03
1.12784998e-03	6.33935933e-03
-1.29263511e-03	6.52819448e-03
-3.59463622e-03	6.31306853e-03
-5.64042907e-03	5.71460601e-03
-7.30999628e-03	4.77647488e-03
-8.50801607e-03	3.56232275e-03
-9.16924835e-03	2.15155276e-03
-9.26201839e-03	6.34215369e-04
-8.78961849e-03	-8.94659480e-04
-7.78957543e-03	-2.34093715e-03
-6.33086115e-03	-3.61710125e-03
-4.50924608e-03	-4.64748121e-03
-2.44110319e-03	-5.37267641e-03
-2.56059006e-04	-5.75292277e-03
1.91104913e-03	-5.77021480e-03
3.92841532e-03	-5.42907460e-03
5.67520813e-03	-4.75594188e-03
7.04874066e-03	-3.79724251e-03
7.97044684e-03	-2.61627163e-03
8.39032077e-03	-1.28909631e-03
8.28957225e-03	1.00261023e-04
7.68136193e-03	1.46505790e-03
6.60959624e-03	2.72116430e-03
5.14587877e-03	3.79216909e-03
3.38482368e-03	4.61395498e-03
1.43803288e-03	5.13847222e-03
-5.72885166e-04	5.33649258e-03
-2.52382367e-03	5.19918903e-03
-4.29575456e-03	4.73845836e-03
-5.78191684e-03	3.98598104e-03
-6.89418663e-03	2.99108768e-03
-7.56825247e-03	1.81757314e-03
-7.76729498e-03	5.39660878e-04
-7.48396227e-03	-7.62630709e-04
-6.74053699e-03	-2.00843418e-03
-5.58730053e-03	-3.12098928e-03
-4.09920850e-03	-4.03230937e-03
-2.37109240e-03	-4.68727751e-03
-5.11690047e-04	-5.04692836e-03
1.36312428e-03	-5.09072265e-03
3.13749299e-03	-4.81768315e-03
4.70267410e-03	-4.24633058e-03
5.96365420e-03	-3.41343095e-03
6.84487598e-03	-2.37163734e-03
7.29473655e-03	-1.18617588e-03
7.28858946e-03	6.92173165e-05
6.83007572e-03	1.31685720e-03
5.95071185e-03	2.47988863e-03
4.70776954e-03	3.48699083e-03
3.18058602e-03	4.27672116e-03
1.46553921e-03	4.80123483e-03
-3.29997043e-04	5.02915644e-03
-2.09434128e-03	4.94743140e-03
-3.71842187e-03	4.56204845e-03
-5.10249658e-03	3.89759360e-03
-6.16226093e-03	2.99566714e-03
-6.83397146e-03	1.91226521e-03
-7.07827190e-03	7.14289930e-04
-6.88249145e-03	-5.24594638e-04
-6.26128004e-03	-1.72850433e-03
-5.25554847e-03	-2.82399439e-03
-3.92978684e-03	-3.74455019e-03
-2.36793488e-03	-4.43463410e-03
-6.68067274e-04	-4.85304132e-03
1.06377035e-03	-4.97536132e-03
2.72018745e-03	-4.79539667e-03
4.19912190e-03	-4.32545639e-03
5.41014494e-03	-3.59551037e-03
6.28000643e-03	-2.65126185e-03
6.75707849e-03	-1.55126164e-03
6.81442604e-03	-3.63246700e-04
6.45131996e-03	8.40067393e-04
5.69310693e-03	1.98547718e-03
4.58945382e-03	3.00378633e-03
3.21108609e-03	3.83402678e-03
1.64523393e-03	4.42714624e-03
-9.92039361e-06	4.74893682e-03
-1.65143910e-03	4.78202773e-03
-3.17807639e-03	4.52682456e-03
-4.49657038e-03	4.00134355e-03
-5.52738550e-03	3.23995886e-03
-6.20954885e-03	2.29114834e-03
-6.50428361e-03	1.21438532e-03
-6.39722069e-03	7.63765161e-05
-5.89906166e-03	-1.05311461e-03
-5.04466432e-03	-2.10559534e-03
-3.89062299e-03	-3.01805100e-03
-2.51150966e-03	-3.73677068e-03
-9.95025733e-04	-4.22055616e-03
5.63619080e-04	-4.44311960e-03
2.06773840e-03	-4.39452825e-03
3.42522632e-03	-4.08161576e-03
4.55425728e-03	-3.52734550e-03
5.38827272e-03	-2.76917740e-03
5.87994724e-03	-1.85655215e-03
6.00389578e-03	-8.47661078e-04
5.75796533e-03	1.94286805e-04
5.16304717e-03	1.20505982e-03
4.26144016e-03	2.12340606e-03
3.11388756e-03	2.89481156e-03
1.79549279e-03	3.47478075e-03
3.90788533e-04	3.83143958e-03
-1.01171628e-03	3.94730682e-03
-2.32515794e-03	3.82013427e-03
-3.46974830e-03	3.46277710e-03
-4.37767175e-03	2.90211753e-03
-4.99714556e-03	2.17712513e-03
-5.29539808e-03	1.33619067e-03
-5.26039245e-03	4.33914292e-04
-4.90120635e-03	-4.72438974e-04
-4.24706554e-03	-1.32658585e-03
-3.34511579e-03	-2.07674032e-03
-2.25709692e-03	-2.67877706e-03
-1.05515073e-03	-3.09884815e-03
1.82953719e-04	-3.31529691e-03
1.37886137e-03	-3.31976016e-03
2.45861117e-03	-3.11740450e-03
3.35723676e-03	-2.72629838e-03
4.02269995e-03	-2.17597722e-03
4.41891738e-03	-1.50530948e-03
4.52770364e-03	-7.59814211e-04
4.34952762e-03	1.13868426e-05
3.90305755e-03	7.58779982e-04
3.22354879e-03	1.43562386e-03
2.36020283e-03	2.00086545e-03
1.37268947e-03	2.42162589e-03
3.27075027e-04	2.67510579e-03
-7.08567364e-04	2.74980014e-03
-1.66857425e-03	2.64596000e-03
-2.49384868e-03	2.37528764e-03
-3.13549382e-03	1.95990212e-03
-3.55769986e-03	1.43065804e-03
-3.73971417e-03	8.24940757e-04
-3.67678860e-03	1.84092130e-04
-3.38006677e-03	-4.49358466e-04
-2.87544443e-03	-1.03447427e-03
-2.20150239e-03	-1.53452233e-03
-1.40666960e-03	-1.91925043e-03
-5.45820823e-04	-2.16668993e-03
3.23454965e-04	-2.26437853e-03
1.14466336e-03	-2.20993682e-03
1.86603991e-03	-2.01097619e-03
2.44377926e-03	-1.68435945e-03
2.84465778e-03	-1.25487704e-03
3.04789468e-03	-7.53438422e-04
3.04615073e-03	-2.14907516e-04
2.84562278e-03	3.24268877e-04
2.46525330e-03	8.28480374e-04
1.93513126e-03	1.26526142e-03
1.29421211e-03	1.60734095e-03
5.87525314e-04	1.83430560e-03
-1.36932842e-04	1.93377695e-03
-8.31408973e-04	1.90203716e-03
-1.45149181e-03	1.74407476e-03
-1.95890168e-03	1.47306090e-03
-2.32379731e-03	1.10930326e-03
-2.52646401e-03	6.78757749e-04
-2.55829191e-03	2.11205205e-04
-2.42200265e-03	-2.61780335e-04
-2.13113314e-03	-7.08934487e-04
-1.70883348e-03	-1.10133777e-03
-1.18607941e-03	-1.41425212e-03
-5.99434050e-04	-1.62864352e-03
1.14806903e-05	-1.73229881e-03
6.06629617e-04	-1.72047337e-03
1.14815133e-03	-1.59603836e-03
1.60272145e-03	-1.36912974e-03
1.94354688e-03	-1.05633350e-03
2.15187516e-03	-6.79471199e-04
2.21793859e-03	-2.64074060e-04
2.14129219e-03	1.62347766e-04
1.93054546e-03	5.72123578e-04
1.60252697e-03	9.39208215e-04
1.18095575e-03	1.24082102e-03
6.94722583e-04	1.45883541e-03
1.75905102e-04	1.58083560e-03
-3.42347184e-04	1.60078083e-03
-8.27918904e-04	1.51924452e-03
-1.25169321e-03	1.34322414e-03
-1.58925630e-03	1.08554553e-03
-1.82224541e-03	7.63910848e-04
-1.93927027e-03	3.99660993e-04
-1.93636803e-03	1.63397381e-05
-1.81698291e-03	-3.61843185e-04
-1.59149190e-03	-7.11549062e-04
-1.27632549e-03	-1.01174947e-03
-8.92755330e-04	-1.24497939e-03
-4.65437855e-04	-1.39833039e-03
-2.08140402e-05	-1.46412926e-03
4.14530890e-04	-1.44026916e-03
8.15446585e-04	-1.33018385e-03
1.15964329e-03	-1.14247824e-03
1.42888608e-03	-8.90250056e-04
1.60989774e-03	-5.90155741e-04
1.69493130e-03	-2.61287519e-04
1.68199505e-03	7.60616255e-05
1.57473481e-03	4.01664541e-04
1.38199808e-03	6.96578634e-04
1.11712208e-03	9.44243451e-04
7.97001248e-04	1.13139445e-03
4.40999248e-04	1.24874421e-03
6.97753649e-05	1.29139898e-03
-2.95904294e-04	1.25899590e-03
-6.36304128e-04	1.15556435e-03
-9.33745407e-04	9.89131356e-04
-1.17347228e-03	7.71105764e-04
-1.34432011e-03	5.15487776e-04
-1.43916200e-03	2.37958556e-04
-1.45512282e-03	-4.50906307e-05
-1.39356286e-03	-3.17529729e-04
-1.25984515e-03	-5.64404602e-04
-1.06291009e-03	-7.72744369e-04
-8.14689361e-04	-9.32219588e-04
-5.29396240e-04	-1.03562045e-03
-2.22733248e-04	-1.07913629e-03
8.89412051e-05	-1.06243024e-03
3.89446092e-04	-9.88515011e-04
6.63572533e-04	-8.63446757e-04
8.97805520e-04	-6.95863386e-04
1.08094308e-03	-4.96400969e-04
1.20458905e-03	-2.77026729e-04
1.26350189e-03	-5.03295647e-05
1.25578829e-03	1.71190973e-04
1.18293698e-03	3.75798594e-04
1.04969423e-03	5.53122629e-04
8.63788930e-04	6.94660182e-04
6.35520702e-04	7.94156331e-04
3.77229945e-04	8.47848244e-04
1.02673365e-04	8.54566927e-04
-1.73667294e-04	8.15697926e-04
-4.37312460e-04	7.35009464e-04
-6.74514781e-04	6.18362677e-04
-8.72957933e-04	4.73323827e-04
-1.02239040e-03	3.08702226e-04
-1.11516228e-03	1.34040224e-04
-1.14663651e-03	-4.09171719e-05
-1.11545091e-03	-2.06745607e-04
-1.02361372e-03	-3.54831464e-04
-8.76423247e-04	-4.77805074e-04
-6.82210750e-04	-5.69896803e-04
-4.51915119e-04	-6.27200000e-04
-1.98507429e-04	-6.47829619e-04
6.37076128e-05	-6.31970566e-04
3.19878166e-04	-5.81815271e-04
5.55438085e-04	-5.01395377e-04
7.56940018e-04	-3.96317643e-04
9.12840800e-04	-2.73418867e-04
1.01419205e-03	-1.40358687e-04
1.05519262e-03	-5.17234924e-06
1.03356632e-03	1.24192346e-04
9.50737300e-04	2.40328663e-04
8.11787265e-04	3.36790166e-04
6.25191172e-04	4.08452164e-04
4.02342011e-04	4.51794831e-04
1.56888650e-04	4.65091532e-04
-9.60766789e-05	4.48490927e-04
-3.40934073e-04	4.03987348e-04
-5.62499653e-04	3.35280298e-04
-7.46977449e-04	2.47530457e-04
-8.82838757e-04	1.47025902e-04
-9.61571322e-04	4.07779228e-05
-9.78247668e-04	-6.39294837e-05
-9.31872383e-04	-1.60008973e-04
-8.25481730e-04	-2.41028862e-04
-6.65984511e-04	-3.01632593e-04
-4.63749982e-04	-3.37891319e-04
-2.31965417e-04	-3.47565998e-04
1.41983423e-05	-3.30260684e-04
2.58561459e-04	-2.87455404e-04
4.84987599e-04	-2.22414631e-04
6.78445770e-04	-1.39975484e-04
8.26011081e-04	-4.62278431e-05
9.17736892e-04	5.18939811e-05
9.47338371e-04	1.47082049e-04
9.12639212e-04	2.32157370e-04
8.15748582e-04	3.00570804e-04
6.62953078e-04	3.46868260e-04
4.64327626e-04	3.67087980e-04
2.33088356e-04	3.59061638e-04
-1.52716628e-05	3.22597085e-04
-2.64007676e-04	2.59528190e-04
-4.96241695e-04	1.73626107e-04
-6.96099266e-04	7.03756729e-05
-8.49787594e-04	-4.33700678e-05
-9.46541338e-04	-1.59835611e-04
-9.79370709e-04	-2.70840207e-04
-9.45559439e-04	-3.68352387e-04
-8.46876897e-04	-4.45044538e-04
-6.89487870e-04	-4.94809750e-04
-4.83564143e-04	-5.13205150e-04
-2.42622446e-04	-4.97790505e-04
1.73677807e-05	-4.48337553e-04
2.79047330e-04	-3.66894051e-04
5.24829430e-04	-2.57696149e-04
7.38082644e-04	-1.26932927e-04
9.04254173e-04	1.76230420e-05
1.01185709e-03	1.67096085e-04
1.05325415e-03	3.12068067e-04
1.02518445e-03	4.43182920e-04
9.28997023e-04	5.51755483e-04
7.70574862e-04	6.30344488e-04
5.59954632e-04	6.73251648e-04
3.10667481e-04	6.76913485e-04
3.88456847e-05	6.40159434e-04
-2.37844459e-04	5.64318507e-04
-5.01371355e-04	4.53166633e-04
-7.34529659e-04	3.12717278e-04
-9.22074592e-04	1.50868157e-04
-1.05172318e-03	-2.30737179e-05
-1.11495597e-03	-1.98958496e-04
-1.10756664e-03	-3.66415366e-04
-1.02992418e-03	-5.15490211e-04
-8.86932133e-04	-6.37258482e-04
-6.87689611e-04	-7.24374408e-04
-4.44879020e-04	-7.71521938e-04
-1.73923437e-04	-7.75739241e-04
1.08028449e-04	-7.36596864e-04
3.83220974e-04	-6.56219118e-04
6.34438779e-04	-5.39148360e-04
8.46106817e-04	-3.92061806e-04
1.00527135e-03	-2.23359869e-04
1.10239912e-03	-4.26528983e-05
1.13194495e-03	1.39820594e-04
1.09265409e-03	3.13807270e-04
9.87583903e-04	4.69645385e-04
8.23848193e-04	5.98826841e-04
6.12105776e-04	6.94480839e-04
3.65831413e-04	7.51750621e-04
1.00420693e-04	7.68042094e-04
-1.67809703e-04	7.43131636e-04
-4.22659398e-04	6.79129520e-04
-6.49051548e-04	5.80304603e-04
-8.33945704e-04	4.52784509e-04
-9.67099925e-04	3.04153033e-04
-1.04163710e-03	1.42972342e-04
-1.05438453e-03	-2.17384934e-05
-1.00597139e-03	-1.81035358e-04
-9.00685133e-04	-3.26558489e-04
-7.46103317e-04	-4.50989111e-04
-5.52531661e-04	-5.48427468e-04
-3.32290501e-04	-6.14672331e-04
-9.89003442e-05	-6.47389111e-04
1.33778160e-04	-6.46161239e-04
3.52393560e-04	-6.12427124e-04
5.44888901e-04	-5.49312025e-04
7.01175890e-04	-4.61370395e-04
8.13660017e-04	-3.54259028e-04
8.77589984e-04	-2.34364610e-04
8.91217357e-04	-1.08410769e-04
8.55765281e-04	1.69304930e-05
7.75217488e-04	1.35399957e-04
6.55949903e-04	2.41465139e-04
5.06236155e-04	3.30571585e-04
3.35664801e-04	3.99321117e-04
1.54509679e-04	4.45571971e-04
-2.69045333e-05	4.68461107e-04
-1.98801661e-04	4.68353794e-04
-3.52483124e-04	4.46729666e-04
-4.80758391e-04	4.06017620e-04
-5.78256729e-04	3.49393889e-04
-6.41609220e-04	2.80558542e-04
-6.69499265e-04	2.03505395e-04
-6.62588485e-04	1.22299097e-04
-6.23332510e-04	4.08711585e-05
-5.55707184e-04	-3.71558859e-05
-4.64869868e-04	-1.08609869e-04
-3.56782624e-04	-1.70872547e-04
-2.37824139e-04	-2.21944700e-04
-1.14415434e-04	-2.60474553e-04
7.31903003e-06	-2.85753213e-04
1.21837845e-04	-2.97682155e-04
2.24405156e-04	-2.96718526e-04
3.11243258e-04	-2.83804248e-04
3.79614889e-04	-2.60284600e-04
4.27839718e-04	-2.27821312e-04
4.55253548e-04	-1.88304336e-04
4.62121571e-04	-1.43765452e-04
4.49518574e-04	-9.62959415e-05
4.19189316e-04	-4.79697234e-05
3.73401385e-04	-7.72732828e-07
3.14801062e-04	4.34610430e-05
2.46280166e-04	8.31065903e-05
1.70859019e-04	1.16797581e-04
9.15877114e-05	1.43468148e-04
1.14652114e-05	1.62385778e-04
-6.66262664e-05	1.73174048e-04
-1.39975658e-04	1.75823711e-04
-2.06090822e-04	1.70690592e-04
-2.62744093e-04	1.58478906e-04
-3.08019010e-04	1.40209049e-04
-3.40360077e-04	1.17169610e-04
-3.58625434e-04	9.08542388e-05
-3.62140249e-04	6.28850884e-05
-3.50746714e-04	3.49257159e-05
-3.24845043e-04	8.58742528e-06
-2.85418932e-04	-1.46659501e-05
-2.34038870e-04	-3.36091021e-05
-1.72837398e-04	-4.73360183e-05
-1.04452008e-04	-5.53243875e-05
-3.19336439e-05	-5.74780668e-05
4.13783518e-05	-5.41430408e-05
1.12010891e-04	-4.60937607e-05
1.76534283e-04	-3.44886009e-05
2.31751931e-04	-2.07953045e-05
2.74890460e-04	-6.68955718e-06
3.03776774e-04	6.06792107e-06
3.16988309e-04	1.57683367e-05
3.13963627e-04	2.08967466e-05
2.95062568e-04	2.02687396e-05
2.61568312e-04	1.31512384e-05
2.15627728e-04	-6.42881743e-07
1.60130928e-04	-2.06955092e-05
9.85357638e-05	-4.59665637e-05
3.46475794e-05	-7.48243875e-05
-2.76314321e-05	-1.05124631e-04
-8.45658655e-05	-1.34335450e-04
-1.32844521e-04	-1.59703149e-04
-1.69812054e-04	-1.78448931e-04
-1.93656536e-04	-1.87984307e-04
-2.03537377e-04	-1.86130410e-04
-1.99642173e-04	-1.71325025e-04
-1.83166289e-04	-1.42800866e-04
-1.56214879e-04	-1.00719583e-04
-1.21633220e-04	-4.62481140e-05
-8.27771318e-05	1.84326228e-05
-4.32403813e-05	9.01924380e-05
-6.55994999e-06	1.65090662e-04
2.40776193e-05	2.38584298e-04
4.61049906e-05	3.05795382e-04
5.77954824e-05	3.61822409e-04
5.84179786e-05	4.02076446e-04
4.83109809e-05	4.22619543e-04
2.88676819e-05	4.20481489e-04
2.43098914e-06	3.93931046e-04
-2.78952264e-05	3.42679685e-04
-5.85053350e-05	2.67999371e-04
-8.56021194e-05	1.72741099e-04
-1.05533670e-04	6.12472031e-05
-1.15129838e-04	-6.08423700e-05
-1.12010294e-04	-1.86882089e-04
-9.48376842e-05	-3.09596117e-04
-6.34930249e-05	-4.21515203e-04
-1.91560828e-05	-5.15448199e-04
3.57193668e-05	-5.84957593e-04
9.75373317e-05	-6.24806820e-04
1.61791813e-04	-6.31347749e-04
2.23384527e-04	-6.02819636e-04
2.77005928e-04	-5.39535876e-04
3.17551546e-04	-4.43941790e-04
3.40541998e-04	-3.20534998e-04
3.42513702e-04	-1.75649164e-04
3.21348611e-04	-1.71113075e-05
2.76515060e-04	1.46208110e-04
2.09197859e-04	3.04925171e-04
1.22303682e-04	4.49719221e-04
2.03369506e-05	5.71918910e-04
-9.08488144e-05	6.64058628e-04
-2.04409625e-04	7.20367605e-04
-3.12956397e-04	7.37157759e-04
-4.09056695e-04	7.13082700e-04
-4.85757563e-04	6.49248650e-04
-5.37091728e-04	5.49167870e-04
-5.58529882e-04	4.18555857e-04
-5.47344932e-04	2.64984285e-04
-5.02859870e-04	9.74117109e-05
-4.26558888e-04	-7.43773857e-05
-3.22050924e-04	-2.40388077e-04
-1.94885321e-04	-3.91043903e-04
-5.22299095e-05	-5.17787014e-04
9.75681825e-05	-6.13609214e-04
2.45510079e-04	-6.73478296e-04
3.82525552e-04	-6.94631329e-04
5.00066690e-04	-6.76715848e-04
5.90673983e-04	-6.21770564e-04
6.48475673e-04	-5.34048429e-04
6.69585607e-04	-4.19695951e-04
6.52371862e-04	-2.86312617e-04
5.97577230e-04	-1.42422514e-04
5.08282993e-04	3.10387901e-06
3.89718190e-04	1.41636694e-04
2.48927277e-04	2.65341376e-04
9.43187959e-05	3.67662916e-04
-6.48742507e-05	4.43707150e-04
-2.19185705e-04	4.90494709e-04
-3.59519324e-04	5.07072934e-04
-4.77723169e-04	4.94481775e-04
-5.67097190e-04	4.55580538e-04
-6.22800767e-04	3.94752525e-04
-6.42134157e-04	3.17513309e-04
-6.24676657e-04	2.30055016e-04
-5.72274243e-04	1.38762990e-04
-4.88879764e-04	4.97423814e-05
-3.80258724e-04	-3.16095936e-05
-2.53582580e-04	-1.00954497e-04
-1.16938762e-04	-1.55262294e-04
2.12082739e-05	-1.92944106e-04
1.52567957e-04	-2.13862214e-04
2.69549377e-04	-2.19221441e-04
3.65727303e-04	-2.11355563e-04
4.36218606e-04	-1.93430611e-04
4.77946012e-04	-1.69093198e-04
4.89774300e-04	-1.42095828e-04
4.72513150e-04	-1.15932310e-04
4.28790062e-04	-9.35147208e-05
3.62805667e-04	-7.69191204e-05
2.79991453e-04	-6.72207390e-05
1.86596211e-04	-6.44312113e-05
8.92317213e-05	-6.75413183e-05
-5.58978246e-06	-7.46633962e-05
-9.18940897e-05	-8.32588637e-05
-1.64629737e-04	-9.04289329e-05
-2.19973826e-04	-9.32411362e-05
-2.55540013e-04	-8.90612578e-05
-2.70477173e-04	-7.58598655e-05
-2.65455290e-04	-5.24649154e-05
-2.42543196e-04	-1.87366481e-05
-2.04990426e-04	2.43521937e-05
-1.56931905e-04	7.47395109e-05
-1.03039280e-04	1.29399982e-04
-4.81458530e-05	1.84564753e-04
3.12669225e-06	2.36016970e-04
4.67124895e-05	2.79438640e-04
7.93921584e-05	3.10779576e-04
9.90100208e-05	3.26616911e-04
1.04603839e-04	3.24474104e-04
9.64398255e-05	3.03071391e-04
7.59528246e-05	2.62485144e-04
4.55985682e-05	2.04200963e-04
8.63123963e-06	1.31054119e-04
-3.11751972e-05	4.70602633e-05
-6.98397063e-05	-4.28514989e-05
-1.03496705e-04	-1.33182885e-04
-1.28703994e-04	-2.18261216e-04
-1.42713308e-04	-2.92653518e-04
-1.43683964e-04	-3.51566958e-04
-1.30824718e-04	-3.91203604e-04
-1.04454602e-04	-4.09041078e-04
-6.59796660e-05	-4.04016652e-04
-1.77888412e-05	-3.76600147e-04
3.69219906e-05	-3.28750051e-04
9.43835658e-05	-2.63756764e-04
1.50526410e-04	-1.85986044e-04
2.01273110e-04	-1.00543805e-04
2.42828308e-04	-1.28897113e-05
2.71945744e-04	7.15690049e-05
2.86153896e-04	1.47870668e-04
2.83925237e-04	2.11847802e-04
2.64778624e-04	2.60403829e-04
2.29309401e-04	2.91696640e-04
1.79147092e-04	3.05215860e-04
1.16845684e-04	3.01749710e-04
4.57160098e-05	2.83246730e-04
-3.03866008e-05	2.52586492e-04
-1.07303686e-04	2.13281020e-04
-1.80827059e-04	1.69134372e-04
-2.46947290e-04	1.23891078e-04
-3.02081515e-04	8.09048287e-05
-3.43267149e-04	4.28566596e-05
-3.68311162e-04	1.15472526e-05
-3.75888262e-04	-1.22188276e-05
-3.65585191e-04	-2.86475123e-05
-3.37892090e-04	-3.88679868e-05
-2.94145335e-04	-4.47528496e-05
-2.36428964e-04	-4.86631998e-05
-1.67443832e-04	-5.31431778e-05
-9.03547349e-05	-6.05933506e-05
-8.62594900e-06	-7.29546280e-05
7.41449398e-05	-9.14338892e-05
1.54386321e-04	-1.16299194e-04
2.28698106e-04	-1.46766607e-04
2.93978706e-04	-1.80992758e-04
3.47530645e-04	-2.16177895e-04
3.87143923e-04	-2.48774257e-04
4.11157732e-04	-2.74784811e-04
4.18502238e-04	-2.90128707e-04
4.08722614e-04	-2.91042969e-04
3.81987571e-04	-2.74485513e-04
3.39084149e-04	-2.38503082e-04
2.81399763e-04	-1.82529270e-04
2.10891600e-04	-1.07582411e-04
1.30042494e-04	-1.63404150e-05
4.18017666e-05	8.69208255e-05
-5.04908462e-05	1.96527944e-04
-1.43199904e-04	3.05740470e-04
-2.32508606e-04	4.07190858e-04
-3.14552533e-04	4.93404128e-04
-3.85570849e-04	5.57359318e-04
-4.42070955e-04	5.93050017e-04
-4.81000461e-04	5.95999602e-04
-4.99918244e-04	5.63688672e-04
-4.97154704e-04	4.95857428e-04
-4.71950142e-04	3.94654193e-04
-4.24559939e-04	2.64612168e-04
-3.56315752e-04	1.12449204e-04
-2.69633604e-04	-5.33012335e-05
-1.67962299e-04	-2.22806524e-04
-5.56690490e-05	-3.85565528e-04
6.21366815e-05	-5.31110502e-04
1.79835668e-04	-6.49730786e-04
2.91577778e-04	-7.33165761e-04
3.91593056e-04	-7.75215519e-04
4.74517446e-04	-7.72222521e-04
5.35713158e-04	-7.23386011e-04
5.71562573e-04	-6.30882544e-04
5.79714979e-04	-4.99779704e-04
5.59267421e-04	-3.37745170e-04
5.10864386e-04	-1.54568371e-04
4.36705892e-04	3.84739386e-05
3.40459368e-04	2.29364880e-04
2.27077225e-04	4.06155205e-04
1.02528651e-04	5.57774269e-04
-2.65394646e-05	6.74785954e-04
-1.53192067e-04	7.50034696e-04
-2.70621294e-04	7.79134321e-04
-3.72560398e-04	7.60763557e-04
-4.53668309e-04	6.96746062e-04
-5.09858233e-04	5.91908546e-04
-5.38547049e-04	4.53726884e-04
-5.38807351e-04	2.91785852e-04
-5.11410629e-04	1.17091957e-04
-4.58757659e-04	-5.87102010e-05
-3.84700230e-04	-2.24160383e-04
-2.94266279e-04	-3.68783479e-04
-1.93307630e-04	-4.83809763e-04
-8.80953918e-05	-5.62762008e-04
1.51078799e-05	-6.01866990e-04
1.10468243e-04	-6.00262337e-04
1.92962053e-04	-5.59985334e-04
2.58691417e-04	-4.85746905e-04
3.05110502e-04	-3.84510413e-04
3.31146489e-04	-2.64909691e-04
3.37207059e-04	-1.36552867e-04
3.25075037e-04	-9.26698297e-06
2.97699682e-04	1.07657448e-04
2.58902198e-04	2.06163310e-04
2.13019944e-04	2.80011649e-04
1.64518716e-04	3.25210101e-04
1.17605170e-04	3.40253520e-04
7.58714940e-05	3.26160515e-04
4.20019675e-05	2.86306022e-04
1.75660388e-05	2.26066368e-04
2.91551667e-06	1.52308182e-04
-2.80513916e-06	7.27648539e-05
-1.53593006e-06	-4.64700899e-06
3.92407083e-06	-7.25142297e-05
1.02255831e-05	-1.24560056e-04
1.38349301e-05	-1.56171535e-04
1.14248391e-05	-1.64778299e-04
2.55416748e-07	-1.50052245e-04
-2.14894948e-05	-1.13912551e-04
-5.44424191e-05	-6.03366296e-05
-9.78949070e-05	5.00629217e-06
-1.49760764e-04	7.52675680e-05
-2.06667984e-04	1.43034019e-04
-2.64176696e-04	2.00993314e-04
-3.17109447e-04	2.42593609e-04
-3.59970023e-04	2.62641655e-04
-3.87418470e-04	2.57788528e-04
-3.94763963e-04	2.26861433e-04
-3.78434055e-04	1.71012586e-04
-3.36379174e-04	9.36713515e-05
-2.68374936e-04	3.01973439e-07
-1.76191824e-04	-1.02014570e-04
-6.36114928e-05	-2.05141462e-04
6.37192265e-05	-3.00544539e-04
1.98592635e-04	-3.79994919e-04
3.32685735e-04	-4.36258272e-04
4.57117883e-04	-4.63713940e-04
5.63081177e-04	-4.58852426e-04
6.42496939e-04	-4.20609305e-04
6.88647840e-04	-3.50506609e-04
6.96735377e-04	-2.52588145e-04
6.64316608e-04	-1.33151802e-04
5.91582066e-04	-2.98325533e-07
4.81448038e-04	1.36669056e-04
3.39450160e-04	2.67947503e-04
1.73440400e-04	3.83984799e-04
-6.89510971e-06	4.76217665e-04
-1.90665564e-04	5.37739490e-04
-3.66508298e-04	5.63844155e-04
-5.23371902e-04	5.52402242e-04
-6.51291674e-04	5.04039077e-04
-7.42098878e-04	4.22099713e-04
-7.90009412e-04	3.12402831e-04
-7.92045900e-04	1.82802310e-04
-7.48259444e-04	4.25905582e-05
-6.61732314e-04	-9.82097228e-05
-5.38359605e-04	-2.29609682e-04
-3.86424947e-04	-3.42414259e-04
-2.16001499e-04	-4.28918082e-04
-3.82232149e-05	-4.83482553e-04
1.35518262e-04	-5.02948808e-04
2.94389687e-04	-4.86854330e-04
4.28882684e-04	-4.37436640e-04
5.31471783e-04	-3.59424521e-04
5.97113714e-04	-2.59634168e-04
6.23550220e-04	-1.46403302e-04
6.11392283e-04	-2.89091488e-05
5.63981169e-04	8.35744823e-05
4.87039557e-04	1.82421030e-04
3.88142925e-04	2.60335914e-04
2.76055748e-04	3.11927039e-04
1.59987930e-04	3.34115240e-04
4.88331532e-05	3.26351887e-04
-4.95479369e-05	2.90626564e-04
-1.28940734e-04	2.31264851e-04
-1.85235760e-04	1.54533386e-04
-2.16696741e-04	6.80851564e-05
-2.24016732e-04	-1.97088962e-05
-2.10159271e-04	-1.00486454e-04
-1.79999810e-04	-1.66618187e-04
-1.39799668e-04	-2.11869507e-04
-9.65591809e-05	-2.31944286e-04
-5.73072216e-05	-2.24864629e-04
-2.83900211e-05	-1.91154149e-04
-1.48226874e-05	-1.33808257e-04
-1.97618925e-05	-5.80525698e-05
-4.41482640e-05	2.90919384e-05
-8.65528509e-05	1.19402184e-04
-1.43244779e-04	2.04156377e-04
-2.08478271e-04	2.74889712e-04
-2.74978165e-04	3.24139617e-04
-3.34585485e-04	3.46117974e-04
-3.79010033e-04	3.37253141e-04
-4.00626566e-04	2.96554641e-04
-3.93245942e-04	2.25767499e-04
-3.52793017e-04	1.29300113e-04
-2.77829303e-04	1.39280099e-05
-1.69869818e-04	-1.11705728e-04
