# Supplementary material for: Observation of angular momentum transfer among crystal lattice modes
Source: Nat Phys. 2026 May 12;22(7):1100–6. doi: 10.1038/s41567-026-03274-8 (PMC13423836; doi:10.1038/s41567-026-03274-8)
Supplement: Supplementary file 15 — Source data for Extended Data Fig. 6a–j. [file 41567_2026_3274_MOESM15_ESM.zip › extended_fig6b_circular_IR_phonon.txt]

IR-active Eu phonon trajectory calculated with the driving force set by the experimental circular THz pulse
Q^{IR}_x (norm.)	Q^{IR}_y (norm.)
0.00000000e+00	0.00000000e+00
-3.67721262e-09	-2.23600161e-09
-1.47105349e-08	-8.94300196e-09
-3.31024686e-08	-2.01194798e-08
-5.88554825e-08	-3.57638942e-08
-9.19720120e-08	-5.58746851e-08
-1.32454460e-07	-8.04502728e-08
-1.80305194e-07	-1.09489060e-07
-2.35526550e-07	-1.42989429e-07
-2.98120832e-07	-1.80949741e-07
-3.68090309e-07	-2.23368337e-07
-4.45437220e-07	-2.70243541e-07
-5.30163768e-07	-3.21573656e-07
-6.22272123e-07	-3.77356966e-07
-7.21764424e-07	-4.37591735e-07
-8.28642775e-07	-5.02276210e-07
-9.42909247e-07	-5.71408617e-07
-1.06456588e-06	-6.44987163e-07
-1.19361467e-06	-7.23010036e-07
-1.33005760e-06	-8.05475405e-07
-1.47389660e-06	-8.92381419e-07
-1.62513359e-06	-9.83726210e-07
-1.78377042e-06	-1.07950789e-06
-1.94980894e-06	-1.17972454e-06
-2.12325096e-06	-1.28437425e-06
-2.30409825e-06	-1.39345506e-06
-2.49235254e-06	-1.50696501e-06
-2.68801555e-06	-1.62490212e-06
-2.89108894e-06	-1.74726437e-06
-3.10157436e-06	-1.87404976e-06
-3.31947341e-06	-2.00525622e-06
-3.54478766e-06	-2.14088171e-06
-3.77751842e-06	-2.28092458e-06
-4.01766699e-06	-2.42538317e-06
-4.26523494e-06	-2.57425529e-06
-4.52022374e-06	-2.72753874e-06
-4.78263486e-06	-2.88523132e-06
-5.05246969e-06	-3.04733080e-06
-5.32972958e-06	-3.21383491e-06
-5.61441584e-06	-3.38474137e-06
-5.90652973e-06	-3.56004790e-06
-6.20607246e-06	-3.73975218e-06
-6.51304518e-06	-3.92385186e-06
-6.82744901e-06	-4.11234459e-06
-7.14928502e-06	-4.30522799e-06
-7.47855422e-06	-4.50249966e-06
-7.81525759e-06	-4.70415718e-06
-8.15939605e-06	-4.91019811e-06
-8.51097046e-06	-5.12061998e-06
-8.86998167e-06	-5.33542032e-06
-9.23643043e-06	-5.55459661e-06
-9.61031750e-06	-5.77814634e-06
-9.99164354e-06	-6.00606697e-06
-1.03804092e-05	-6.23835592e-06
-1.07766151e-05	-6.47501062e-06
-1.11802617e-05	-6.71602845e-06
-1.15913495e-05	-6.96140678e-06
-1.20098790e-05	-7.21114298e-06
-1.24358506e-05	-7.46523438e-06
-1.28692646e-05	-7.72367827e-06
-1.33101213e-05	-7.98647196e-06
-1.37584210e-05	-8.25361272e-06
-1.42141639e-05	-8.52509779e-06
-1.46773501e-05	-8.80092440e-06
-1.51479797e-05	-9.08108977e-06
-1.56260528e-05	-9.36559107e-06
-1.61115695e-05	-9.65442548e-06
-1.66045296e-05	-9.94759014e-06
-1.71049332e-05	-1.02450822e-05
-1.76127800e-05	-1.05468987e-05
-1.81280698e-05	-1.08530368e-05
-1.86508026e-05	-1.11634935e-05
-1.91809779e-05	-1.14782659e-05
-1.97185955e-05	-1.17973510e-05
-2.02636550e-05	-1.21207457e-05
-2.08161560e-05	-1.24484472e-05
-2.13760979e-05	-1.27804523e-05
-2.19434804e-05	-1.31167580e-05
-2.25183028e-05	-1.34573611e-05
-2.31005646e-05	-1.38022587e-05
-2.36902650e-05	-1.41514475e-05
-2.42874033e-05	-1.45049245e-05
-2.48919789e-05	-1.48626864e-05
-2.55039909e-05	-1.52247301e-05
-2.61234384e-05	-1.55910524e-05
-2.67503206e-05	-1.59616501e-05
-2.73846366e-05	-1.63365199e-05
-2.80263852e-05	-1.67156585e-05
-2.86755656e-05	-1.70990626e-05
-2.93321765e-05	-1.74867290e-05
-2.99962169e-05	-1.78786543e-05
-3.06676856e-05	-1.82748352e-05
-3.13465814e-05	-1.86752683e-05
-3.20329029e-05	-1.90799502e-05
-3.27266488e-05	-1.94888775e-05
-3.34278179e-05	-1.99020468e-05
-3.41364085e-05	-2.03194546e-05
-3.48524194e-05	-2.07410974e-05
-3.55758489e-05	-2.11669717e-05
-3.63066955e-05	-2.15970741e-05
-3.70449575e-05	-2.20314010e-05
-3.77906334e-05	-2.24699489e-05
-3.85437214e-05	-2.29127141e-05
-3.93042197e-05	-2.33596931e-05
-4.00721265e-05	-2.38108822e-05
-4.08474401e-05	-2.42662779e-05
-4.16301584e-05	-2.47258764e-05
-4.24202796e-05	-2.51896740e-05
-4.32178016e-05	-2.56576672e-05
-4.40227224e-05	-2.61298521e-05
-4.48350398e-05	-2.66062251e-05
-4.56547519e-05	-2.70867823e-05
-4.64818563e-05	-2.75715199e-05
-4.73163508e-05	-2.80604343e-05
-4.81582332e-05	-2.85535214e-05
-4.90075012e-05	-2.90507776e-05
-4.98641522e-05	-2.95521989e-05
-5.07281840e-05	-3.00577815e-05
-5.15995939e-05	-3.05675214e-05
-5.24783796e-05	-3.10814147e-05
-5.33645385e-05	-3.15994575e-05
-5.42580678e-05	-3.21216459e-05
-5.51589650e-05	-3.26479757e-05
-5.60672273e-05	-3.31784430e-05
-5.69828521e-05	-3.37130438e-05
-5.79058363e-05	-3.42517740e-05
-5.88361773e-05	-3.47946296e-05
-5.97738721e-05	-3.53416064e-05
-6.07189177e-05	-3.58927004e-05
-6.16713111e-05	-3.64479074e-05
-6.26310493e-05	-3.70072233e-05
-6.35981293e-05	-3.75706438e-05
-6.45725477e-05	-3.81381649e-05
-6.55543016e-05	-3.87097822e-05
-6.65433875e-05	-3.92854915e-05
-6.75398023e-05	-3.98652887e-05
-6.85435425e-05	-4.04491693e-05
-6.95546048e-05	-4.10371292e-05
-7.05729858e-05	-4.16291639e-05
-7.15986820e-05	-4.22252692e-05
-7.26316899e-05	-4.28254407e-05
-7.36720058e-05	-4.34296740e-05
-7.47196262e-05	-4.40379646e-05
-7.57745473e-05	-4.46503083e-05
-7.68367655e-05	-4.52667005e-05
-7.79062771e-05	-4.58871368e-05
-7.89830780e-05	-4.65116127e-05
-8.00671647e-05	-4.71401237e-05
-8.11585330e-05	-4.77726653e-05
-8.22571790e-05	-4.84092328e-05
-8.33630988e-05	-4.90498219e-05
-8.44762883e-05	-4.96944277e-05
-8.55967433e-05	-5.03430459e-05
-8.67244598e-05	-5.09956717e-05
-8.78594335e-05	-5.16523004e-05
-8.90016602e-05	-5.23129275e-05
-9.01511356e-05	-5.29775482e-05
-9.13078300e-05	-5.36461569e-05
-9.24717138e-05	-5.43187479e-05
-9.36427820e-05	-5.49953157e-05
-9.48210299e-05	-5.56758551e-05
-9.60064528e-05	-5.63603608e-05
-9.71990456e-05	-5.70488276e-05
-9.83988037e-05	-5.77412501e-05
-9.96057220e-05	-5.84376230e-05
-1.00819796e-04	-5.91379411e-05
-1.02041019e-04	-5.98421989e-05
-1.03269388e-04	-6.05503913e-05
-1.04504898e-04	-6.12625128e-05
-1.05747542e-04	-6.19785581e-05
-1.06997317e-04	-6.26985219e-05
-1.08254216e-04	-6.34223988e-05
-1.09518234e-04	-6.41501835e-05
-1.10789367e-04	-6.48818707e-05
-1.12067610e-04	-6.56174549e-05
-1.13352956e-04	-6.63569309e-05
-1.14645400e-04	-6.71002931e-05
-1.15944937e-04	-6.78475363e-05
-1.17251562e-04	-6.85986550e-05
-1.18565269e-04	-6.93536439e-05
-1.19886053e-04	-7.01124976e-05
-1.21213908e-04	-7.08752106e-05
-1.22548829e-04	-7.16417775e-05
-1.23890809e-04	-7.24121930e-05
-1.25239844e-04	-7.31864516e-05
-1.26595928e-04	-7.39645479e-05
-1.27959054e-04	-7.47464763e-05
-1.29329218e-04	-7.55322316e-05
-1.30706414e-04	-7.63218082e-05
-1.32090635e-04	-7.71152008e-05
-1.33481876e-04	-7.79124037e-05
-1.34880131e-04	-7.87134116e-05
-1.36285394e-04	-7.95182190e-05
-1.37697660e-04	-8.03268205e-05
-1.39116921e-04	-8.11392104e-05
-1.40543173e-04	-8.19553834e-05
-1.41976408e-04	-8.27753340e-05
-1.43416622e-04	-8.35990566e-05
-1.44863808e-04	-8.44265457e-05
-1.46317959e-04	-8.52577958e-05
-1.47779070e-04	-8.60928015e-05
-1.49247134e-04	-8.69315571e-05
-1.50722145e-04	-8.77740572e-05
-1.52204097e-04	-8.86202962e-05
-1.53692984e-04	-8.94702685e-05
-1.55188798e-04	-9.03239687e-05
-1.56691534e-04	-9.11813911e-05
-1.58201186e-04	-9.20425302e-05
-1.59717746e-04	-9.29073804e-05
-1.61241208e-04	-9.37759362e-05
-1.62771566e-04	-9.46481919e-05
-1.64308813e-04	-9.55241421e-05
-1.65852943e-04	-9.64037810e-05
-1.67403949e-04	-9.72871031e-05
-1.68961823e-04	-9.81741028e-05
-1.70526560e-04	-9.90647745e-05
-1.72098153e-04	-9.99591125e-05
-1.73676595e-04	-1.00857111e-04
-1.75261878e-04	-1.01758765e-04
-1.76853997e-04	-1.02664069e-04
-1.78452945e-04	-1.03573016e-04
-1.80058713e-04	-1.04485601e-04
-1.81671296e-04	-1.05401819e-04
-1.83290687e-04	-1.06321664e-04
-1.84916878e-04	-1.07245130e-04
-1.86549862e-04	-1.08172211e-04
-1.88189632e-04	-1.09102903e-04
-1.89836181e-04	-1.10037198e-04
-1.91489503e-04	-1.10975092e-04
-1.93149589e-04	-1.11916579e-04
-1.94816432e-04	-1.12861653e-04
-1.96490025e-04	-1.13810309e-04
-1.98170362e-04	-1.14762540e-04
-1.99857433e-04	-1.15718341e-04
-2.01551233e-04	-1.16677706e-04
-2.03251754e-04	-1.17640630e-04
-2.04958987e-04	-1.18607106e-04
-2.06672927e-04	-1.19577130e-04
-2.08393564e-04	-1.20550694e-04
-2.10120892e-04	-1.21527795e-04
-2.11854903e-04	-1.22508425e-04
-2.13595590e-04	-1.23492579e-04
-2.15342944e-04	-1.24480251e-04
-2.17096958e-04	-1.25471436e-04
-2.18857624e-04	-1.26466127e-04
-2.20624935e-04	-1.27464319e-04
-2.22398882e-04	-1.28466007e-04
-2.24179458e-04	-1.29471183e-04
-2.25966655e-04	-1.30479843e-04
-2.27760465e-04	-1.31491981e-04
-2.29560880e-04	-1.32507590e-04
-2.31367893e-04	-1.33526666e-04
-2.33181494e-04	-1.34549201e-04
-2.35001676e-04	-1.35575191e-04
-2.36828431e-04	-1.36604629e-04
-2.38661751e-04	-1.37637510e-04
-2.40501627e-04	-1.38673828e-04
-2.42348052e-04	-1.39713577e-04
-2.44201017e-04	-1.40756750e-04
-2.46060513e-04	-1.41803343e-04
-2.47926534e-04	-1.42853349e-04
-2.49799069e-04	-1.43906763e-04
-2.51678112e-04	-1.44963578e-04
-2.53563653e-04	-1.46023788e-04
-2.55455683e-04	-1.47087388e-04
-2.57354196e-04	-1.48154372e-04
-2.59259181e-04	-1.49224734e-04
-2.61170631e-04	-1.50298468e-04
-2.63088536e-04	-1.51375567e-04
-2.65012889e-04	-1.52456027e-04
-2.66943681e-04	-1.53539841e-04
-2.68880902e-04	-1.54627003e-04
-2.70824544e-04	-1.55717507e-04
-2.72774599e-04	-1.56811348e-04
-2.74731058e-04	-1.57908519e-04
-2.76693911e-04	-1.59009014e-04
-2.78663150e-04	-1.60112827e-04
-2.80638766e-04	-1.61219953e-04
-2.82620750e-04	-1.62330386e-04
-2.84609093e-04	-1.63444118e-04
-2.86603786e-04	-1.64561145e-04
-2.88604821e-04	-1.65681460e-04
-2.90612187e-04	-1.66805058e-04
-2.92625876e-04	-1.67931932e-04
-2.94645878e-04	-1.69062076e-04
-2.96672185e-04	-1.70195485e-04
-2.98704788e-04	-1.71332152e-04
-3.00743676e-04	-1.72472070e-04
-3.02788841e-04	-1.73615236e-04
-3.04840273e-04	-1.74761641e-04
-3.06897964e-04	-1.75911280e-04
-3.08961903e-04	-1.77064147e-04
-3.11032081e-04	-1.78220236e-04
-3.13108489e-04	-1.79379541e-04
-3.15191117e-04	-1.80542055e-04
-3.17279956e-04	-1.81707773e-04
-3.19374996e-04	-1.82876689e-04
-3.21476227e-04	-1.84048796e-04
-3.23583640e-04	-1.85224088e-04
-3.25697226e-04	-1.86402560e-04
-3.27816973e-04	-1.87584204e-04
-3.29942874e-04	-1.88769016e-04
-3.32074917e-04	-1.89956988e-04
-3.34213094e-04	-1.91148115e-04
-3.36357393e-04	-1.92342390e-04
-3.38507806e-04	-1.93539808e-04
-3.40664323e-04	-1.94740362e-04
-3.42826933e-04	-1.95944046e-04
-3.44995626e-04	-1.97150854e-04
-3.47170393e-04	-1.98360779e-04
-3.49351223e-04	-1.99573816e-04
-3.51538106e-04	-2.00789959e-04
-3.53731033e-04	-2.02009200e-04
-3.55929992e-04	-2.03231534e-04
-3.58134974e-04	-2.04456955e-04
-3.60345969e-04	-2.05685457e-04
-3.62562966e-04	-2.06917033e-04
-3.64785955e-04	-2.08151677e-04
-3.67014925e-04	-2.09389382e-04
-3.69249866e-04	-2.10630144e-04
-3.71490768e-04	-2.11873954e-04
-3.73737621e-04	-2.13120808e-04
-3.75990413e-04	-2.14370698e-04
-3.78249135e-04	-2.15623619e-04
-3.80513775e-04	-2.16879565e-04
-3.82784323e-04	-2.18138528e-04
-3.85060769e-04	-2.19400503e-04
-3.87343102e-04	-2.20665484e-04
-3.89631310e-04	-2.21933464e-04
-3.91925384e-04	-2.23204436e-04
-3.94225313e-04	-2.24478396e-04
-3.96531086e-04	-2.25755335e-04
-3.98842691e-04	-2.27035249e-04
-4.01160119e-04	-2.28318130e-04
-4.03483357e-04	-2.29603972e-04
-4.05812396e-04	-2.30892769e-04
-4.08147224e-04	-2.32184515e-04
-4.10487830e-04	-2.33479204e-04
-4.12834204e-04	-2.34776828e-04
-4.15186333e-04	-2.36077381e-04
-4.17544208e-04	-2.37380858e-04
-4.19907816e-04	-2.38687252e-04
-4.22277147e-04	-2.39996556e-04
-4.24652189e-04	-2.41308765e-04
-4.27032931e-04	-2.42623871e-04
-4.29419362e-04	-2.43941868e-04
-4.31811471e-04	-2.45262750e-04
-4.34209245e-04	-2.46586511e-04
-4.36612675e-04	-2.47913144e-04
-4.39021747e-04	-2.49242642e-04
-4.41436451e-04	-2.50575000e-04
-4.43856776e-04	-2.51910210e-04
-4.46282709e-04	-2.53248267e-04
-4.48714239e-04	-2.54589163e-04
-4.51151355e-04	-2.55932894e-04
-4.53594045e-04	-2.57279451e-04
-4.56042296e-04	-2.58628829e-04
-4.58496099e-04	-2.59981021e-04
-4.60955439e-04	-2.61336020e-04
-4.63420307e-04	-2.62693821e-04
-4.65890690e-04	-2.64054416e-04
-4.68366576e-04	-2.65417800e-04
-4.70847953e-04	-2.66783965e-04
-4.73334809e-04	-2.68152905e-04
-4.75827133e-04	-2.69524614e-04
-4.78324913e-04	-2.70899085e-04
-4.80828135e-04	-2.72276312e-04
-4.83336789e-04	-2.73656288e-04
-4.85850862e-04	-2.75039006e-04
-4.88370342e-04	-2.76424461e-04
-4.90895217e-04	-2.77812645e-04
-4.93425474e-04	-2.79203552e-04
-4.95961102e-04	-2.80597175e-04
-4.98502088e-04	-2.81993508e-04
-5.01048419e-04	-2.83392544e-04
-5.03600084e-04	-2.84794277e-04
-5.06157070e-04	-2.86198701e-04
-5.08719364e-04	-2.87605807e-04
-5.11286955e-04	-2.89015591e-04
-5.13859829e-04	-2.90428044e-04
-5.16437974e-04	-2.91843162e-04
-5.19021378e-04	-2.93260937e-04
-5.21610027e-04	-2.94681362e-04
-5.24203910e-04	-2.96104431e-04
-5.26803013e-04	-2.97530137e-04
-5.29407324e-04	-2.98958474e-04
-5.32016831e-04	-3.00389435e-04
-5.34631519e-04	-3.01823013e-04
-5.37251377e-04	-3.03259201e-04
-5.39876392e-04	-3.04697994e-04
-5.42506551e-04	-3.06139384e-04
-5.45141840e-04	-3.07583365e-04
-5.47782247e-04	-3.09029929e-04
-5.50427759e-04	-3.10479071e-04
-5.53078364e-04	-3.11930784e-04
-5.55734046e-04	-3.13385061e-04
-5.58394795e-04	-3.14841894e-04
-5.61060596e-04	-3.16301278e-04
-5.63731437e-04	-3.17763206e-04
-5.66407303e-04	-3.19227672e-04
-5.69088183e-04	-3.20694667e-04
-5.71774063e-04	-3.22164186e-04
-5.74464928e-04	-3.23636222e-04
-5.77160767e-04	-3.25110768e-04
-5.79861566e-04	-3.26587817e-04
-5.82567310e-04	-3.28067363e-04
-5.85277988e-04	-3.29549399e-04
-5.87993585e-04	-3.31033918e-04
-5.90714087e-04	-3.32520914e-04
-5.93439482e-04	-3.34010378e-04
-5.96169756e-04	-3.35502306e-04
-5.98904894e-04	-3.36996690e-04
-6.01644884e-04	-3.38493522e-04
-6.04389712e-04	-3.39992798e-04
-6.07139363e-04	-3.41494508e-04
-6.09893825e-04	-3.42998648e-04
-6.12653083e-04	-3.44505209e-04
-6.15417123e-04	-3.46014186e-04
-6.18185932e-04	-3.47525570e-04
-6.20959496e-04	-3.49039356e-04
-6.23737801e-04	-3.50555537e-04
-6.26520832e-04	-3.52074106e-04
-6.29308576e-04	-3.53595055e-04
-6.32101019e-04	-3.55118378e-04
-6.34898147e-04	-3.56644068e-04
-6.37699945e-04	-3.58172119e-04
-6.40506400e-04	-3.59702523e-04
-6.43317496e-04	-3.61235274e-04
-6.46133221e-04	-3.62770364e-04
-6.48953559e-04	-3.64307786e-04
-6.51778497e-04	-3.65847535e-04
-6.54608020e-04	-3.67389602e-04
-6.57442114e-04	-3.68933982e-04
-6.60280764e-04	-3.70480666e-04
-6.63123955e-04	-3.72029649e-04
-6.65971675e-04	-3.73580922e-04
-6.68823907e-04	-3.75134480e-04
-6.71680637e-04	-3.76690315e-04
-6.74541851e-04	-3.78248421e-04
-6.77407535e-04	-3.79808790e-04
-6.80277673e-04	-3.81371415e-04
-6.83152250e-04	-3.82936289e-04
-6.86031253e-04	-3.84503406e-04
-6.88914667e-04	-3.86072759e-04
-6.91802475e-04	-3.87644340e-04
-6.94694665e-04	-3.89218142e-04
-6.97591220e-04	-3.90794159e-04
-7.00492127e-04	-3.92372383e-04
-7.03397369e-04	-3.93952808e-04
-7.06306932e-04	-3.95535426e-04
-7.09220802e-04	-3.97120231e-04
-7.12138963e-04	-3.98707215e-04
-7.15061399e-04	-4.00296371e-04
-7.17988097e-04	-4.01887692e-04
-7.20919040e-04	-4.03481172e-04
-7.23854214e-04	-4.05076803e-04
-7.26793603e-04	-4.06674578e-04
-7.29737192e-04	-4.08274490e-04
-7.32684966e-04	-4.09876532e-04
-7.35636910e-04	-4.11480697e-04
-7.38593008e-04	-4.13086978e-04
-7.41553244e-04	-4.14695367e-04
-7.44517604e-04	-4.16305858e-04
-7.47486071e-04	-4.17918443e-04
-7.50458631e-04	-4.19533116e-04
-7.53435268e-04	-4.21149869e-04
-7.56415966e-04	-4.22768696e-04
-7.59400710e-04	-4.24389588e-04
-7.62389484e-04	-4.26012539e-04
-7.65382272e-04	-4.27637542e-04
-7.68379059e-04	-4.29264589e-04
-7.71379829e-04	-4.30893674e-04
-7.74384566e-04	-4.32524789e-04
-7.77393255e-04	-4.34157928e-04
-7.80405878e-04	-4.35793082e-04
-7.83422422e-04	-4.37430245e-04
-7.86442869e-04	-4.39069409e-04
-7.89467204e-04	-4.40710568e-04
-7.92495411e-04	-4.42353714e-04
-7.95527473e-04	-4.43998841e-04
-7.98563375e-04	-4.45645940e-04
-8.01603101e-04	-4.47295004e-04
-8.04646634e-04	-4.48946027e-04
-8.07693958e-04	-4.50599001e-04
-8.10745058e-04	-4.52253919e-04
-8.13799916e-04	-4.53910773e-04
-8.16858517e-04	-4.55569557e-04
-8.19920844e-04	-4.57230263e-04
-8.22986882e-04	-4.58892884e-04
-8.26056612e-04	-4.60557413e-04
-8.29130020e-04	-4.62223842e-04
-8.32207089e-04	-4.63892164e-04
-8.35287802e-04	-4.65562372e-04
-8.38372142e-04	-4.67234459e-04
-8.41460094e-04	-4.68908416e-04
-8.44551640e-04	-4.70584238e-04
-8.47646765e-04	-4.72261916e-04
-8.50745450e-04	-4.73941444e-04
-8.53847680e-04	-4.75622814e-04
-8.56953438e-04	-4.77306018e-04
-8.60062707e-04	-4.78991050e-04
-8.63175471e-04	-4.80677902e-04
-8.66291712e-04	-4.82366566e-04
-8.69411414e-04	-4.84057036e-04
-8.72534559e-04	-4.85749304e-04
-8.75661131e-04	-4.87443362e-04
-8.78791113e-04	-4.89139204e-04
-8.81924487e-04	-4.90836821e-04
-8.85061238e-04	-4.92536208e-04
-8.88201347e-04	-4.94237355e-04
-8.91344798e-04	-4.95940256e-04
-8.94491573e-04	-4.97644903e-04
-8.97641655e-04	-4.99351290e-04
-9.00795027e-04	-5.01059408e-04
-9.03951672e-04	-5.02769250e-04
-9.07111572e-04	-5.04480809e-04
-9.10274711e-04	-5.06194077e-04
-9.13441070e-04	-5.07909047e-04
-9.16610633e-04	-5.09625711e-04
-9.19783382e-04	-5.11344063e-04
-9.22959299e-04	-5.13064093e-04
-9.26138367e-04	-5.14785797e-04
-9.29320568e-04	-5.16509164e-04
-9.32505885e-04	-5.18234189e-04
-9.35694301e-04	-5.19960863e-04
-9.38885797e-04	-5.21689180e-04
-9.42080356e-04	-5.23419132e-04
-9.45277960e-04	-5.25150710e-04
-9.48478592e-04	-5.26883909e-04
-9.51682233e-04	-5.28618719e-04
-9.54888866e-04	-5.30355135e-04
-9.58098474e-04	-5.32093147e-04
-9.61311037e-04	-5.33832749e-04
-9.64526538e-04	-5.35573934e-04
-9.67744960e-04	-5.37316693e-04
-9.70966284e-04	-5.39061019e-04
-9.74190492e-04	-5.40806905e-04
-9.77417566e-04	-5.42554342e-04
-9.80647489e-04	-5.44303324e-04
-9.83880241e-04	-5.46053843e-04
-9.87115805e-04	-5.47805892e-04
-9.90354162e-04	-5.49559462e-04
-9.93595294e-04	-5.51314546e-04
-9.96839184e-04	-5.53071136e-04
-1.00008581e-03	-5.54829226e-04
-1.00333516e-03	-5.56588807e-04
-1.00658721e-03	-5.58349872e-04
-1.00984195e-03	-5.60112413e-04
-1.01309934e-03	-5.61876422e-04
-1.01635939e-03	-5.63641893e-04
-1.01962206e-03	-5.65408816e-04
-1.02288735e-03	-5.67177186e-04
-1.02615522e-03	-5.68946993e-04
-1.02942567e-03	-5.70718231e-04
-1.03269867e-03	-5.72490891e-04
-1.03597420e-03	-5.74264966e-04
-1.03925225e-03	-5.76040449e-04
-1.04253280e-03	-5.77817332e-04
-1.04581583e-03	-5.79595606e-04
-1.04910132e-03	-5.81375265e-04
-1.05238924e-03	-5.83156301e-04
-1.05567959e-03	-5.84938705e-04
-1.05897235e-03	-5.86722471e-04
-1.06226748e-03	-5.88507590e-04
-1.06556498e-03	-5.90294055e-04
-1.06886483e-03	-5.92081859e-04
-1.07216701e-03	-5.93870992e-04
-1.07547149e-03	-5.95661449e-04
-1.07877826e-03	-5.97453220e-04
-1.08208730e-03	-5.99246298e-04
-1.08539859e-03	-6.01040676e-04
-1.08871211e-03	-6.02836345e-04
-1.09202784e-03	-6.04633299e-04
-1.09534577e-03	-6.06431528e-04
-1.09866587e-03	-6.08231026e-04
-1.10198812e-03	-6.10031785e-04
-1.10531250e-03	-6.11833796e-04
-1.10863900e-03	-6.13637052e-04
-1.11196760e-03	-6.15441546e-04
-1.11529827e-03	-6.17247269e-04
-1.11863099e-03	-6.19054213e-04
-1.12196576e-03	-6.20862372e-04
-1.12530254e-03	-6.22671736e-04
-1.12864131e-03	-6.24482298e-04
-1.13198207e-03	-6.26294051e-04
-1.13532478e-03	-6.28106986e-04
-1.13866943e-03	-6.29921096e-04
-1.14201599e-03	-6.31736372e-04
-1.14536446e-03	-6.33552808e-04
-1.14871480e-03	-6.35370394e-04
-1.15206700e-03	-6.37189124e-04
-1.15542104e-03	-6.39008988e-04
-1.15877690e-03	-6.40829981e-04
-1.16213455e-03	-6.42652092e-04
-1.16549399e-03	-6.44475316e-04
-1.16885518e-03	-6.46299643e-04
-1.17221811e-03	-6.48125066e-04
-1.17558276e-03	-6.49951577e-04
-1.17894910e-03	-6.51779168e-04
-1.18231712e-03	-6.53607830e-04
-1.18568680e-03	-6.55437557e-04
-1.18905812e-03	-6.57268341e-04
-1.19243105e-03	-6.59100172e-04
-1.19580557e-03	-6.60933044e-04
-1.19918168e-03	-6.62766948e-04
-1.20255933e-03	-6.64601876e-04
-1.20593853e-03	-6.66437821e-04
-1.20931923e-03	-6.68274774e-04
-1.21270143e-03	-6.70112728e-04
-1.21608510e-03	-6.71951674e-04
-1.21947023e-03	-6.73791605e-04
-1.22285678e-03	-6.75632512e-04
-1.22624475e-03	-6.77474388e-04
-1.22963411e-03	-6.79317224e-04
-1.23302483e-03	-6.81161013e-04
-1.23641690e-03	-6.83005746e-04
-1.23981031e-03	-6.84851416e-04
-1.24320501e-03	-6.86698013e-04
-1.24660101e-03	-6.88545532e-04
-1.24999826e-03	-6.90393962e-04
-1.25339677e-03	-6.92243297e-04
-1.25679649e-03	-6.94093528e-04
-1.26019742e-03	-6.95944647e-04
-1.26359952e-03	-6.97796646e-04
-1.26700279e-03	-6.99649517e-04
-1.27040720e-03	-7.01503252e-04
-1.27381272e-03	-7.03357843e-04
-1.27721933e-03	-7.05213282e-04
-1.28062703e-03	-7.07069560e-04
-1.28403577e-03	-7.08926670e-04
-1.28744555e-03	-7.10784603e-04
-1.29085634e-03	-7.12643351e-04
-1.29426811e-03	-7.14502907e-04
-1.29768086e-03	-7.16363261e-04
-1.30109455e-03	-7.18224407e-04
-1.30450917e-03	-7.20086335e-04
-1.30792468e-03	-7.21949038e-04
-1.31134108e-03	-7.23812507e-04
-1.31475834e-03	-7.25676734e-04
-1.31817644e-03	-7.27541712e-04
-1.32159536e-03	-7.29407432e-04
-1.32501507e-03	-7.31273885e-04
-1.32843555e-03	-7.33141064e-04
-1.33185678e-03	-7.35008960e-04
-1.33527875e-03	-7.36877566e-04
-1.33870142e-03	-7.38746873e-04
-1.34212477e-03	-7.40616872e-04
-1.34554879e-03	-7.42487556e-04
-1.34897345e-03	-7.44358916e-04
-1.35239874e-03	-7.46230945e-04
-1.35582461e-03	-7.48103633e-04
-1.35925107e-03	-7.49976973e-04
-1.36267808e-03	-7.51850957e-04
-1.36610562e-03	-7.53725576e-04
-1.36953367e-03	-7.55600821e-04
-1.37296220e-03	-7.57476685e-04
-1.37639120e-03	-7.59353160e-04
-1.37982064e-03	-7.61230237e-04
-1.38325050e-03	-7.63107907e-04
-1.38668076e-03	-7.64986164e-04
-1.39011140e-03	-7.66864997e-04
-1.39354239e-03	-7.68744399e-04
-1.39697371e-03	-7.70624362e-04
-1.40040533e-03	-7.72504877e-04
-1.40383724e-03	-7.74385937e-04
-1.40726942e-03	-7.76267532e-04
-1.41070183e-03	-7.78149654e-04
-1.41413446e-03	-7.80032296e-04
-1.41756729e-03	-7.81915448e-04
-1.42100029e-03	-7.83799102e-04
-1.42443343e-03	-7.85683251e-04
-1.42786671e-03	-7.87567885e-04
-1.43130008e-03	-7.89452996e-04
-1.43473354e-03	-7.91338577e-04
-1.43816706e-03	-7.93224618e-04
-1.44160061e-03	-7.95111110e-04
-1.44503417e-03	-7.96998047e-04
-1.44846773e-03	-7.98885419e-04
-1.45190124e-03	-8.00773218e-04
-1.45533470e-03	-8.02661436e-04
-1.45876809e-03	-8.04550064e-04
-1.46220136e-03	-8.06439093e-04
-1.46563451e-03	-8.08328516e-04
-1.46906752e-03	-8.10218324e-04
-1.47250034e-03	-8.12108508e-04
-1.47593298e-03	-8.13999060e-04
-1.47936539e-03	-8.15889971e-04
-1.48279756e-03	-8.17781234e-04
-1.48622946e-03	-8.19672839e-04
-1.48966107e-03	-8.21564779e-04
-1.49309237e-03	-8.23457044e-04
-1.49652334e-03	-8.25349626e-04
-1.49995394e-03	-8.27242517e-04
-1.50338416e-03	-8.29135709e-04
-1.50681397e-03	-8.31029192e-04
-1.51024335e-03	-8.32922958e-04
-1.51367228e-03	-8.34816999e-04
-1.51710073e-03	-8.36711306e-04
-1.52052868e-03	-8.38605871e-04
-1.52395610e-03	-8.40500685e-04
-1.52738310e-03	-8.42395787e-04
-1.53081013e-03	-8.44291330e-04
-1.53423719e-03	-8.46187320e-04
-1.53766426e-03	-8.48083752e-04
-1.54109133e-03	-8.49980617e-04
-1.54451837e-03	-8.51877911e-04
-1.54794535e-03	-8.53775627e-04
-1.55137226e-03	-8.55673758e-04
-1.55479907e-03	-8.57572298e-04
-1.55822577e-03	-8.59471241e-04
-1.56165232e-03	-8.61370579e-04
-1.56507872e-03	-8.63270308e-04
-1.56850494e-03	-8.65170421e-04
-1.57193095e-03	-8.67070910e-04
-1.57535673e-03	-8.68971771e-04
-1.57878227e-03	-8.70872997e-04
-1.58220754e-03	-8.72774580e-04
-1.58563253e-03	-8.74676516e-04
-1.58905720e-03	-8.76578798e-04
-1.59248154e-03	-8.78481420e-04
-1.59590552e-03	-8.80384375e-04
-1.59932914e-03	-8.82287657e-04
-1.60275235e-03	-8.84191261e-04
-1.60617515e-03	-8.86095179e-04
-1.60959752e-03	-8.87999405e-04
-1.61301942e-03	-8.89903934e-04
-1.61644085e-03	-8.91808759e-04
-1.61986177e-03	-8.93713875e-04
-1.62328217e-03	-8.95619274e-04
-1.62670204e-03	-8.97524951e-04
-1.63012133e-03	-8.99430899e-04
-1.63354005e-03	-9.01337113e-04
-1.63695816e-03	-9.03243587e-04
-1.64037564e-03	-9.05150314e-04
-1.64379248e-03	-9.07057288e-04
-1.64720865e-03	-9.08964503e-04
-1.65062413e-03	-9.10871953e-04
-1.65403891e-03	-9.12779632e-04
-1.65745295e-03	-9.14687534e-04
-1.66086625e-03	-9.16595654e-04
-1.66427878e-03	-9.18503984e-04
-1.66769052e-03	-9.20412519e-04
-1.67110145e-03	-9.22321253e-04
-1.67451155e-03	-9.24230180e-04
-1.67792079e-03	-9.26139293e-04
-1.68132917e-03	-9.28048588e-04
-1.68473665e-03	-9.29958058e-04
-1.68814323e-03	-9.31867697e-04
-1.69154887e-03	-9.33777499e-04
-1.69495356e-03	-9.35687458e-04
-1.69835728e-03	-9.37597568e-04
-1.70176001e-03	-9.39507824e-04
-1.70516172e-03	-9.41418219e-04
-1.70856241e-03	-9.43328748e-04
-1.71196204e-03	-9.45239405e-04
-1.71536060e-03	-9.47150183e-04
-1.71875807e-03	-9.49061077e-04
-1.72215443e-03	-9.50972082e-04
-1.72554966e-03	-9.52883191e-04
-1.72894374e-03	-9.54794398e-04
-1.73233664e-03	-9.56705698e-04
-1.73572836e-03	-9.58617086e-04
-1.73911887e-03	-9.60528554e-04
-1.74250815e-03	-9.62440097e-04
-1.74589618e-03	-9.64351710e-04
-1.74928295e-03	-9.66263387e-04
-1.75266842e-03	-9.68175122e-04
-1.75605259e-03	-9.70086909e-04
-1.75943544e-03	-9.71998743e-04
-1.76281694e-03	-9.73910618e-04
-1.76619707e-03	-9.75822528e-04
-1.76957582e-03	-9.77734467e-04
-1.77295317e-03	-9.79646431e-04
-1.77632909e-03	-9.81558412e-04
-1.77970358e-03	-9.83470406e-04
-1.78307660e-03	-9.85382407e-04
-1.78644815e-03	-9.87294409e-04
-1.78981819e-03	-9.89206407e-04
-1.79318672e-03	-9.91118394e-04
-1.79655371e-03	-9.93030366e-04
-1.79991915e-03	-9.94942317e-04
-1.80328301e-03	-9.96854240e-04
-1.80664529e-03	-9.98766132e-04
-1.81000594e-03	-1.00067799e-03
-1.81336497e-03	-1.00258980e-03
-1.81672235e-03	-1.00450156e-03
-1.82007807e-03	-1.00641326e-03
-1.82343209e-03	-1.00832491e-03
-1.82678441e-03	-1.01023649e-03
-1.83013501e-03	-1.01214800e-03
-1.83348387e-03	-1.01405943e-03
-1.83683096e-03	-1.01597078e-03
-1.84017628e-03	-1.01788205e-03
-1.84351980e-03	-1.01979322e-03
-1.84686151e-03	-1.02170429e-03
-1.85020138e-03	-1.02361526e-03
-1.85353940e-03	-1.02552611e-03
-1.85687555e-03	-1.02743686e-03
-1.86020981e-03	-1.02934748e-03
-1.86354216e-03	-1.03125798e-03
-1.86687259e-03	-1.03316835e-03
-1.87020108e-03	-1.03507858e-03
-1.87352761e-03	-1.03698867e-03
-1.87685216e-03	-1.03889861e-03
-1.88017471e-03	-1.04080840e-03
-1.88349525e-03	-1.04271803e-03
-1.88681375e-03	-1.04462750e-03
-1.89013021e-03	-1.04653680e-03
-1.89344460e-03	-1.04844593e-03
-1.89675690e-03	-1.05035488e-03
-1.90006710e-03	-1.05226364e-03
-1.90337517e-03	-1.05417222e-03
-1.90668111e-03	-1.05608060e-03
-1.90998489e-03	-1.05798878e-03
-1.91328650e-03	-1.05989676e-03
-1.91658592e-03	-1.06180452e-03
-1.91988313e-03	-1.06371207e-03
-1.92317811e-03	-1.06561940e-03
-1.92647085e-03	-1.06752650e-03
-1.92976133e-03	-1.06943338e-03
-1.93304953e-03	-1.07134001e-03
-1.93633543e-03	-1.07324641e-03
-1.93961902e-03	-1.07515255e-03
-1.94290028e-03	-1.07705845e-03
-1.94617920e-03	-1.07896409e-03
-1.94945575e-03	-1.08086947e-03
-1.95272992e-03	-1.08277458e-03
-1.95600169e-03	-1.08467941e-03
-1.95927104e-03	-1.08658397e-03
-1.96253796e-03	-1.08848825e-03
-1.96580244e-03	-1.09039224e-03
-1.96906444e-03	-1.09229594e-03
-1.97232397e-03	-1.09419934e-03
-1.97558099e-03	-1.09610244e-03
-1.97883550e-03	-1.09800523e-03
-1.98208747e-03	-1.09990771e-03
-1.98533690e-03	-1.10180987e-03
-1.98858376e-03	-1.10371171e-03
-1.99182803e-03	-1.10561322e-03
-1.99506970e-03	-1.10751440e-03
-1.99830876e-03	-1.10941524e-03
-2.00154519e-03	-1.11131574e-03
-2.00477896e-03	-1.11321589e-03
-2.00801007e-03	-1.11511569e-03
-2.01123850e-03	-1.11701513e-03
-2.01446423e-03	-1.11891422e-03
-2.01768725e-03	-1.12081293e-03
-2.02090753e-03	-1.12271127e-03
-2.02412507e-03	-1.12460924e-03
-2.02733984e-03	-1.12650682e-03
-2.03055183e-03	-1.12840402e-03
-2.03376103e-03	-1.13030082e-03
-2.03696742e-03	-1.13219723e-03
-2.04017098e-03	-1.13409324e-03
-2.04337169e-03	-1.13598885e-03
-2.04656955e-03	-1.13788404e-03
-2.04976453e-03	-1.13977882e-03
-2.05295662e-03	-1.14167318e-03
-2.05614580e-03	-1.14356711e-03
-2.05933205e-03	-1.14546061e-03
-2.06251537e-03	-1.14735368e-03
-2.06569574e-03	-1.14924631e-03
-2.06887313e-03	-1.15113850e-03
-2.07204754e-03	-1.15303024e-03
-2.07521895e-03	-1.15492153e-03
-2.07838734e-03	-1.15681235e-03
-2.08155269e-03	-1.15870272e-03
-2.08471500e-03	-1.16059262e-03
-2.08787425e-03	-1.16248205e-03
-2.09103042e-03	-1.16437100e-03
-2.09418349e-03	-1.16625947e-03
-2.09733345e-03	-1.16814745e-03
-2.10048029e-03	-1.17003494e-03
-2.10362399e-03	-1.17192194e-03
-2.10676453e-03	-1.17380844e-03
-2.10990191e-03	-1.17569444e-03
-2.11303610e-03	-1.17757992e-03
-2.11616708e-03	-1.17946490e-03
-2.11929485e-03	-1.18134935e-03
-2.12241939e-03	-1.18323329e-03
-2.12554069e-03	-1.18511669e-03
-2.12865872e-03	-1.18699957e-03
-2.13177348e-03	-1.18888191e-03
-2.13488495e-03	-1.19076371e-03
-2.13799312e-03	-1.19264496e-03
-2.14109796e-03	-1.19452567e-03
-2.14419947e-03	-1.19640582e-03
-2.14729763e-03	-1.19828541e-03
-2.15039242e-03	-1.20016444e-03
-2.15348384e-03	-1.20204291e-03
-2.15657187e-03	-1.20392080e-03
-2.15965648e-03	-1.20579812e-03
-2.16273768e-03	-1.20767485e-03
-2.16581543e-03	-1.20955101e-03
-2.16888974e-03	-1.21142657e-03
-2.17196058e-03	-1.21330154e-03
-2.17502794e-03	-1.21517591e-03
-2.17809181e-03	-1.21704968e-03
-2.18115217e-03	-1.21892285e-03
-2.18420901e-03	-1.22079540e-03
-2.18726231e-03	-1.22266734e-03
-2.19031205e-03	-1.22453865e-03
-2.19335824e-03	-1.22640935e-03
-2.19640084e-03	-1.22827942e-03
-2.19943985e-03	-1.23014885e-03
-2.20247526e-03	-1.23201765e-03
-2.20550704e-03	-1.23388581e-03
-2.20853519e-03	-1.23575332e-03
-2.21155969e-03	-1.23762018e-03
-2.21458052e-03	-1.23948639e-03
-2.21759768e-03	-1.24135195e-03
-2.22061115e-03	-1.24321684e-03
-2.22362092e-03	-1.24508106e-03
-2.22662697e-03	-1.24694462e-03
-2.22962928e-03	-1.24880750e-03
-2.23262786e-03	-1.25066970e-03
-2.23562267e-03	-1.25253122e-03
-2.23861371e-03	-1.25439206e-03
-2.24160097e-03	-1.25625220e-03
-2.24458443e-03	-1.25811165e-03
-2.24756407e-03	-1.25997039e-03
-2.25053989e-03	-1.26182844e-03
-2.25351187e-03	-1.26368578e-03
-2.25648000e-03	-1.26554241e-03
-2.25944426e-03	-1.26739832e-03
-2.26240464e-03	-1.26925351e-03
-2.26536114e-03	-1.27110798e-03
-2.26831372e-03	-1.27296172e-03
-2.27126239e-03	-1.27481473e-03
-2.27420713e-03	-1.27666701e-03
-2.27714792e-03	-1.27851854e-03
-2.28008476e-03	-1.28036933e-03
-2.28301763e-03	-1.28221938e-03
-2.28594651e-03	-1.28406867e-03
-2.28887140e-03	-1.28591721e-03
-2.29179228e-03	-1.28776499e-03
-2.29470913e-03	-1.28961201e-03
-2.29762196e-03	-1.29145825e-03
-2.30053073e-03	-1.29330373e-03
-2.30343545e-03	-1.29514844e-03
-2.30633610e-03	-1.29699236e-03
-2.30923266e-03	-1.29883550e-03
-2.31212512e-03	-1.30067786e-03
-2.31501347e-03	-1.30251942e-03
-2.31789770e-03	-1.30436019e-03
-2.32077780e-03	-1.30620017e-03
-2.32365375e-03	-1.30803934e-03
-2.32652554e-03	-1.30987770e-03
-2.32939316e-03	-1.31171526e-03
-2.33225659e-03	-1.31355200e-03
-2.33511583e-03	-1.31538793e-03
-2.33797086e-03	-1.31722303e-03
-2.34082167e-03	-1.31905732e-03
-2.34366824e-03	-1.32089077e-03
-2.34651058e-03	-1.32272339e-03
-2.34934865e-03	-1.32455517e-03
-2.35218246e-03	-1.32638612e-03
-2.35501198e-03	-1.32821622e-03
-2.35783721e-03	-1.33004548e-03
-2.36065814e-03	-1.33187388e-03
-2.36347475e-03	-1.33370144e-03
-2.36628704e-03	-1.33552813e-03
-2.36909498e-03	-1.33735396e-03
-2.37189857e-03	-1.33917893e-03
-2.37469780e-03	-1.34100303e-03
-2.37749266e-03	-1.34282625e-03
-2.38028312e-03	-1.34464860e-03
-2.38306919e-03	-1.34647007e-03
-2.38585085e-03	-1.34829066e-03
-2.38862809e-03	-1.35011036e-03
-2.39140090e-03	-1.35192917e-03
-2.39416926e-03	-1.35374709e-03
-2.39693317e-03	-1.35556411e-03
-2.39969261e-03	-1.35738023e-03
-2.40244757e-03	-1.35919544e-03
-2.40519804e-03	-1.36100975e-03
-2.40794401e-03	-1.36282314e-03
-2.41068547e-03	-1.36463562e-03
-2.41342241e-03	-1.36644718e-03
-2.41615481e-03	-1.36825782e-03
-2.41888267e-03	-1.37006754e-03
-2.42160598e-03	-1.37187632e-03
-2.42432471e-03	-1.37368418e-03
-2.42703887e-03	-1.37549109e-03
-2.42974844e-03	-1.37729707e-03
-2.43245341e-03	-1.37910211e-03
-2.43515377e-03	-1.38090620e-03
-2.43784951e-03	-1.38270934e-03
-2.44054062e-03	-1.38451153e-03
-2.44322708e-03	-1.38631276e-03
-2.44590889e-03	-1.38811304e-03
-2.44858604e-03	-1.38991235e-03
-2.45125851e-03	-1.39171069e-03
-2.45392630e-03	-1.39350807e-03
-2.45658939e-03	-1.39530447e-03
-2.45924777e-03	-1.39709990e-03
-2.46190144e-03	-1.39889435e-03
-2.46455038e-03	-1.40068782e-03
-2.46719459e-03	-1.40248030e-03
-2.46983405e-03	-1.40427179e-03
-2.47246874e-03	-1.40606229e-03
-2.47509868e-03	-1.40785179e-03
-2.47772383e-03	-1.40964030e-03
-2.48034419e-03	-1.41142780e-03
-2.48295976e-03	-1.41321430e-03
-2.48557052e-03	-1.41499979e-03
-2.48817646e-03	-1.41678427e-03
-2.49077757e-03	-1.41856774e-03
-2.49337384e-03	-1.42035018e-03
-2.49596526e-03	-1.42213161e-03
-2.49855183e-03	-1.42391201e-03
-2.50113352e-03	-1.42569139e-03
-2.50371034e-03	-1.42746973e-03
-2.50628227e-03	-1.42924704e-03
-2.50884931e-03	-1.43102332e-03
-2.51141143e-03	-1.43279856e-03
-2.51396864e-03	-1.43457275e-03
-2.51652092e-03	-1.43634590e-03
-2.51906827e-03	-1.43811799e-03
-2.52161067e-03	-1.43988904e-03
-2.52414812e-03	-1.44165903e-03
-2.52668060e-03	-1.44342797e-03
-2.52920811e-03	-1.44519584e-03
-2.53173063e-03	-1.44696265e-03
-2.53424816e-03	-1.44872840e-03
-2.53676069e-03	-1.45049307e-03
-2.53926821e-03	-1.45225667e-03
-2.54177071e-03	-1.45401920e-03
-2.54426818e-03	-1.45578064e-03
-2.54676061e-03	-1.45754101e-03
-2.54924799e-03	-1.45930029e-03
-2.55173031e-03	-1.46105848e-03
-2.55420757e-03	-1.46281559e-03
-2.55667975e-03	-1.46457160e-03
-2.55914685e-03	-1.46632651e-03
-2.56160886e-03	-1.46808033e-03
-2.56406577e-03	-1.46983304e-03
-2.56651756e-03	-1.47158465e-03
-2.56896424e-03	-1.47333515e-03
-2.57140579e-03	-1.47508454e-03
-2.57384220e-03	-1.47683282e-03
-2.57627347e-03	-1.47857998e-03
-2.57869958e-03	-1.48032603e-03
-2.58112053e-03	-1.48207095e-03
-2.58353631e-03	-1.48381475e-03
-2.58594690e-03	-1.48555742e-03
-2.58835232e-03	-1.48729896e-03
-2.59075253e-03	-1.48903937e-03
-2.59314754e-03	-1.49077864e-03
-2.59553733e-03	-1.49251678e-03
-2.59792191e-03	-1.49425378e-03
-2.60030125e-03	-1.49598963e-03
-2.60267536e-03	-1.49772433e-03
-2.60504422e-03	-1.49945789e-03
-2.60740783e-03	-1.50119030e-03
-2.60976617e-03	-1.50292155e-03
-2.61211924e-03	-1.50465165e-03
-2.61446703e-03	-1.50638058e-03
-2.61680954e-03	-1.50810836e-03
-2.61914675e-03	-1.50983497e-03
-2.62147866e-03	-1.51156041e-03
-2.62380526e-03	-1.51328468e-03
-2.62612654e-03	-1.51500779e-03
-2.62844249e-03	-1.51672971e-03
-2.63075311e-03	-1.51845046e-03
-2.63305839e-03	-1.52017003e-03
-2.63535832e-03	-1.52188842e-03
-2.63765289e-03	-1.52360562e-03
-2.63994210e-03	-1.52532163e-03
-2.64222594e-03	-1.52703646e-03
-2.64450439e-03	-1.52875009e-03
-2.64677746e-03	-1.53046253e-03
-2.64904513e-03	-1.53217376e-03
-2.65130741e-03	-1.53388380e-03
-2.65356427e-03	-1.53559264e-03
-2.65581571e-03	-1.53730027e-03
-2.65806173e-03	-1.53900670e-03
-2.66030232e-03	-1.54071191e-03
-2.66253747e-03	-1.54241592e-03
-2.66476718e-03	-1.54411871e-03
-2.66699143e-03	-1.54582028e-03
-2.66921022e-03	-1.54752063e-03
-2.67142355e-03	-1.54921976e-03
-2.67363140e-03	-1.55091767e-03
-2.67583377e-03	-1.55261435e-03
-2.67803065e-03	-1.55430981e-03
-2.68022204e-03	-1.55600403e-03
-2.68240792e-03	-1.55769702e-03
-2.68458830e-03	-1.55938877e-03
-2.68676316e-03	-1.56107928e-03
-2.68893249e-03	-1.56276856e-03
-2.69109630e-03	-1.56445659e-03
-2.69325458e-03	-1.56614338e-03
-2.69540731e-03	-1.56782892e-03
-2.69755449e-03	-1.56951321e-03
-2.69969612e-03	-1.57119625e-03
-2.70183218e-03	-1.57287804e-03
-2.70396268e-03	-1.57455857e-03
-2.70608760e-03	-1.57623785e-03
-2.70820694e-03	-1.57791586e-03
-2.71032070e-03	-1.57959261e-03
-2.71242885e-03	-1.58126810e-03
-2.71453141e-03	-1.58294232e-03
-2.71662837e-03	-1.58461527e-03
-2.71871970e-03	-1.58628695e-03
-2.72080543e-03	-1.58795736e-03
-2.72288552e-03	-1.58962649e-03
-2.72495999e-03	-1.59129435e-03
-2.72702881e-03	-1.59296092e-03
-2.72909200e-03	-1.59462622e-03
-2.73114953e-03	-1.59629023e-03
-2.73320141e-03	-1.59795295e-03
-2.73524763e-03	-1.59961439e-03
-2.73728819e-03	-1.60127454e-03
-2.73932307e-03	-1.60293340e-03
-2.74135227e-03	-1.60459096e-03
-2.74337579e-03	-1.60624723e-03
-2.74539361e-03	-1.60790220e-03
-2.74740575e-03	-1.60955587e-03
-2.74941218e-03	-1.61120824e-03
-2.75141290e-03	-1.61285931e-03
-2.75340792e-03	-1.61450907e-03
-2.75539721e-03	-1.61615752e-03
-2.75738078e-03	-1.61780466e-03
-2.75935863e-03	-1.61945050e-03
-2.76133074e-03	-1.62109502e-03
-2.76329711e-03	-1.62273822e-03
-2.76525773e-03	-1.62438011e-03
-2.76721261e-03	-1.62602068e-03
-2.76916173e-03	-1.62765992e-03
-2.77110509e-03	-1.62929785e-03
-2.77304268e-03	-1.63093445e-03
-2.77497451e-03	-1.63256973e-03
-2.77690056e-03	-1.63420367e-03
-2.77882082e-03	-1.63583629e-03
-2.78073531e-03	-1.63746758e-03
-2.78264400e-03	-1.63909753e-03
-2.78454689e-03	-1.64072615e-03
-2.78644399e-03	-1.64235343e-03
-2.78833528e-03	-1.64397937e-03
-2.79022076e-03	-1.64560397e-03
-2.79210043e-03	-1.64722723e-03
-2.79397427e-03	-1.64884915e-03
-2.79584230e-03	-1.65046972e-03
-2.79770449e-03	-1.65208894e-03
-2.79956085e-03	-1.65370681e-03
-2.80141137e-03	-1.65532334e-03
-2.80325605e-03	-1.65693851e-03
-2.80509489e-03	-1.65855232e-03
-2.80692787e-03	-1.66016479e-03
-2.80875499e-03	-1.66177589e-03
-2.81057626e-03	-1.66338564e-03
-2.81239166e-03	-1.66499402e-03
-2.81420119e-03	-1.66660104e-03
-2.81600485e-03	-1.66820670e-03
-2.81780263e-03	-1.66981100e-03
-2.81959453e-03	-1.67141392e-03
-2.82138055e-03	-1.67301548e-03
-2.82316067e-03	-1.67461567e-03
-2.82493490e-03	-1.67621449e-03
-2.82670324e-03	-1.67781193e-03
-2.82846567e-03	-1.67940800e-03
-2.83022220e-03	-1.68100269e-03
-2.83197281e-03	-1.68259601e-03
-2.83371752e-03	-1.68418795e-03
-2.83545630e-03	-1.68577850e-03
-2.83718917e-03	-1.68736768e-03
-2.83891611e-03	-1.68895547e-03
-2.84063712e-03	-1.69054187e-03
-2.84235220e-03	-1.69212689e-03
-2.84406135e-03	-1.69371052e-03
-2.84576455e-03	-1.69529277e-03
-2.84746181e-03	-1.69687362e-03
-2.84915313e-03	-1.69845308e-03
-2.85083850e-03	-1.70003115e-03
-2.85251791e-03	-1.70160782e-03
-2.85419136e-03	-1.70318310e-03
-2.85585886e-03	-1.70475697e-03
-2.85752039e-03	-1.70632945e-03
-2.85917596e-03	-1.70790054e-03
-2.86082556e-03	-1.70947021e-03
-2.86246918e-03	-1.71103849e-03
-2.86410683e-03	-1.71260536e-03
-2.86573850e-03	-1.71417083e-03
-2.86736418e-03	-1.71573489e-03
-2.86898388e-03	-1.71729754e-03
-2.87059760e-03	-1.71885879e-03
-2.87220532e-03	-1.72041862e-03
-2.87380704e-03	-1.72197704e-03
-2.87540277e-03	-1.72353405e-03
-2.87699250e-03	-1.72508964e-03
-2.87857623e-03	-1.72664382e-03
-2.88015395e-03	-1.72819659e-03
-2.88172567e-03	-1.72974793e-03
-2.88329137e-03	-1.73129786e-03
-2.88485106e-03	-1.73284637e-03
-2.88640473e-03	-1.73439345e-03
-2.88795238e-03	-1.73593912e-03
-2.88949402e-03	-1.73748336e-03
-2.89102962e-03	-1.73902618e-03
-2.89255921e-03	-1.74056757e-03
-2.89408276e-03	-1.74210753e-03
-2.89560028e-03	-1.74364607e-03
-2.89711177e-03	-1.74518318e-03
-2.89861723e-03	-1.74671886e-03
-2.90011665e-03	-1.74825311e-03
-2.90161002e-03	-1.74978592e-03
-2.90309739e-03	-1.75131731e-03
-2.90457878e-03	-1.75284727e-03
-2.90605418e-03	-1.75437580e-03
-2.90752360e-03	-1.75590290e-03
-2.90898702e-03	-1.75742857e-03
-2.91044444e-03	-1.75895280e-03
-2.91189586e-03	-1.76047559e-03
-2.91334129e-03	-1.76199694e-03
-2.91478070e-03	-1.76351684e-03
-2.91621412e-03	-1.76503530e-03
-2.91764152e-03	-1.76655231e-03
-2.91906291e-03	-1.76806786e-03
-2.92047828e-03	-1.76958197e-03
-2.92188764e-03	-1.77109461e-03
-2.92329098e-03	-1.77260580e-03
-2.92468830e-03	-1.77411553e-03
-2.92607959e-03	-1.77562379e-03
-2.92746485e-03	-1.77713059e-03
-2.92884408e-03	-1.77863591e-03
-2.93021728e-03	-1.78013977e-03
-2.93158445e-03	-1.78164216e-03
-2.93294558e-03	-1.78314306e-03
-2.93430067e-03	-1.78464250e-03
-2.93564971e-03	-1.78614045e-03
-2.93699272e-03	-1.78763691e-03
-2.93832967e-03	-1.78913190e-03
-2.93966058e-03	-1.79062539e-03
-2.94098544e-03	-1.79211739e-03
-2.94230425e-03	-1.79360791e-03
-2.94361700e-03	-1.79509693e-03
-2.94492370e-03	-1.79658445e-03
-2.94622433e-03	-1.79807047e-03
-2.94751891e-03	-1.79955499e-03
-2.94880742e-03	-1.80103800e-03
-2.95008987e-03	-1.80251951e-03
-2.95136626e-03	-1.80399951e-03
-2.95263657e-03	-1.80547800e-03
-2.95390081e-03	-1.80695498e-03
-2.95515899e-03	-1.80843044e-03
-2.95641109e-03	-1.80990438e-03
-2.95765711e-03	-1.81137680e-03
-2.95889706e-03	-1.81284770e-03
-2.96013093e-03	-1.81431708e-03
-2.96135872e-03	-1.81578492e-03
-2.96258043e-03	-1.81725124e-03
-2.96379605e-03	-1.81871603e-03
-2.96500559e-03	-1.82017928e-03
-2.96620904e-03	-1.82164099e-03
-2.96740641e-03	-1.82310117e-03
-2.96859769e-03	-1.82455981e-03
-2.96978287e-03	-1.82601690e-03
-2.97096197e-03	-1.82747244e-03
-2.97213497e-03	-1.82892644e-03
-2.97330188e-03	-1.83037889e-03
-2.97446269e-03	-1.83182979e-03
-2.97561741e-03	-1.83327913e-03
-2.97676602e-03	-1.83472691e-03
-2.97790854e-03	-1.83617314e-03
-2.97904496e-03	-1.83761780e-03
-2.98017528e-03	-1.83906090e-03
-2.98129949e-03	-1.84050244e-03
-2.98241760e-03	-1.84194241e-03
-2.98352961e-03	-1.84338080e-03
-2.98463551e-03	-1.84481763e-03
-2.98573531e-03	-1.84625288e-03
-2.98682900e-03	-1.84768655e-03
-2.98791658e-03	-1.84911864e-03
-2.98899805e-03	-1.85054916e-03
-2.99007341e-03	-1.85197808e-03
-2.99114266e-03	-1.85340543e-03
-2.99220581e-03	-1.85483118e-03
-2.99326284e-03	-1.85625535e-03
-2.99431375e-03	-1.85767792e-03
-2.99535856e-03	-1.85909890e-03
-2.99639725e-03	-1.86051828e-03
-2.99742983e-03	-1.86193606e-03
-2.99845629e-03	-1.86335224e-03
-2.99947664e-03	-1.86476682e-03
-3.00049087e-03	-1.86617980e-03
-3.00149899e-03	-1.86759116e-03
-3.00250099e-03	-1.86900092e-03
-3.00349687e-03	-1.87040906e-03
-3.00448664e-03	-1.87181560e-03
-3.00547029e-03	-1.87322051e-03
-3.00644782e-03	-1.87462381e-03
-3.00741923e-03	-1.87602548e-03
-3.00838453e-03	-1.87742554e-03
-3.00934371e-03	-1.87882397e-03
-3.01029677e-03	-1.88022077e-03
-3.01124371e-03	-1.88161595e-03
-3.01218454e-03	-1.88300949e-03
-3.01311924e-03	-1.88440140e-03
-3.01404783e-03	-1.88579168e-03
-3.01497030e-03	-1.88718031e-03
-3.01588665e-03	-1.88856731e-03
-3.01679688e-03	-1.88995267e-03
-3.01770100e-03	-1.89133639e-03
-3.01859900e-03	-1.89271845e-03
-3.01949088e-03	-1.89409888e-03
-3.02037664e-03	-1.89547765e-03
-3.02125629e-03	-1.89685477e-03
-3.02212982e-03	-1.89823023e-03
-3.02299723e-03	-1.89960405e-03
-3.02385853e-03	-1.90097620e-03
-3.02471371e-03	-1.90234669e-03
-3.02556278e-03	-1.90371552e-03
-3.02640573e-03	-1.90508269e-03
-3.02724257e-03	-1.90644819e-03
-3.02807330e-03	-1.90781202e-03
-3.02889791e-03	-1.90917419e-03
-3.02971641e-03	-1.91053468e-03
-3.03052880e-03	-1.91189349e-03
-3.03133508e-03	-1.91325064e-03
-3.03213524e-03	-1.91460610e-03
-3.03292930e-03	-1.91595988e-03
-3.03371725e-03	-1.91731198e-03
-3.03449909e-03	-1.91866240e-03
-3.03527482e-03	-1.92001113e-03
-3.03604445e-03	-1.92135817e-03
-3.03680797e-03	-1.92270352e-03
-3.03756539e-03	-1.92404718e-03
-3.03831671e-03	-1.92538914e-03
-3.03906192e-03	-1.92672941e-03
-3.03980103e-03	-1.92806798e-03
-3.04053404e-03	-1.92940486e-03
-3.04126095e-03	-1.93074003e-03
-3.04198177e-03	-1.93207349e-03
-3.04269648e-03	-1.93340525e-03
-3.04340510e-03	-1.93473530e-03
-3.04410763e-03	-1.93606364e-03
-3.04480406e-03	-1.93739028e-03
-3.04549441e-03	-1.93871519e-03
-3.04617866e-03	-1.94003839e-03
-3.04685682e-03	-1.94135988e-03
-3.04752889e-03	-1.94267964e-03
-3.04819488e-03	-1.94399768e-03
-3.04885479e-03	-1.94531400e-03
-3.04950861e-03	-1.94662860e-03
-3.05015635e-03	-1.94794147e-03
-3.05079800e-03	-1.94925260e-03
-3.05143358e-03	-1.95056201e-03
-3.05206309e-03	-1.95186969e-03
-3.05268651e-03	-1.95317563e-03
-3.05330387e-03	-1.95447983e-03
-3.05391515e-03	-1.95578230e-03
-3.05452036e-03	-1.95708302e-03
-3.05511951e-03	-1.95838200e-03
-3.05571258e-03	-1.95967924e-03
-3.05629960e-03	-1.96097474e-03
-3.05688055e-03	-1.96226848e-03
-3.05745544e-03	-1.96356048e-03
-3.05802427e-03	-1.96485072e-03
-3.05858704e-03	-1.96613921e-03
-3.05914376e-03	-1.96742595e-03
-3.05969443e-03	-1.96871093e-03
-3.06023905e-03	-1.96999415e-03
-3.06077761e-03	-1.97127561e-03
-3.06131014e-03	-1.97255530e-03
-3.06183661e-03	-1.97383324e-03
-3.06235705e-03	-1.97510940e-03
-3.06287145e-03	-1.97638380e-03
-3.06337980e-03	-1.97765643e-03
-3.06388213e-03	-1.97892729e-03
-3.06437842e-03	-1.98019637e-03
-3.06486868e-03	-1.98146368e-03
-3.06535292e-03	-1.98272921e-03
-3.06583112e-03	-1.98399296e-03
-3.06630331e-03	-1.98525493e-03
-3.06676948e-03	-1.98651512e-03
-3.06722962e-03	-1.98777353e-03
-3.06768376e-03	-1.98903015e-03
-3.06813188e-03	-1.99028498e-03
-3.06857399e-03	-1.99153802e-03
-3.06901009e-03	-1.99278928e-03
-3.06944019e-03	-1.99403874e-03
-3.06986429e-03	-1.99528640e-03
-3.07028239e-03	-1.99653227e-03
-3.07069449e-03	-1.99777634e-03
-3.07110060e-03	-1.99901861e-03
-3.07150072e-03	-2.00025907e-03
-3.07189486e-03	-2.00149774e-03
-3.07228300e-03	-2.00273460e-03
-3.07266517e-03	-2.00396965e-03
-3.07304136e-03	-2.00520290e-03
-3.07341157e-03	-2.00643433e-03
-3.07377582e-03	-2.00766395e-03
-3.07413409e-03	-2.00889176e-03
-3.07448640e-03	-2.01011775e-03
-3.07483274e-03	-2.01134193e-03
-3.07517312e-03	-2.01256429e-03
-3.07550755e-03	-2.01378482e-03
-3.07583603e-03	-2.01500354e-03
-3.07615856e-03	-2.01622043e-03
-3.07647514e-03	-2.01743550e-03
-3.07678577e-03	-2.01864873e-03
-3.07709047e-03	-2.01986014e-03
-3.07738923e-03	-2.02106972e-03
-3.07768206e-03	-2.02227747e-03
-3.07796896e-03	-2.02348338e-03
-3.07824994e-03	-2.02468746e-03
-3.07852499e-03	-2.02588970e-03
-3.07879413e-03	-2.02709010e-03
-3.07905735e-03	-2.02828866e-03
-3.07931466e-03	-2.02948538e-03
-3.07956606e-03	-2.03068026e-03
-3.07981156e-03	-2.03187329e-03
-3.08005116e-03	-2.03306447e-03
-3.08028487e-03	-2.03425381e-03
-3.08051268e-03	-2.03544129e-03
-3.08073461e-03	-2.03662692e-03
-3.08095065e-03	-2.03781070e-03
-3.08116081e-03	-2.03899263e-03
-3.08136509e-03	-2.04017270e-03
-3.08156351e-03	-2.04135091e-03
-3.08175605e-03	-2.04252726e-03
-3.08194273e-03	-2.04370175e-03
-3.08212355e-03	-2.04487437e-03
-3.08229852e-03	-2.04604513e-03
-3.08246763e-03	-2.04721403e-03
-3.08263090e-03	-2.04838106e-03
-3.08278832e-03	-2.04954622e-03
-3.08293991e-03	-2.05070951e-03
-3.08308566e-03	-2.05187092e-03
-3.08322558e-03	-2.05303046e-03
-3.08335968e-03	-2.05418813e-03
-3.08348795e-03	-2.05534392e-03
-3.08361041e-03	-2.05649783e-03
-3.08372705e-03	-2.05764986e-03
-3.08383789e-03	-2.05880001e-03
-3.08394292e-03	-2.05994828e-03
-3.08404216e-03	-2.06109466e-03
-3.08413560e-03	-2.06223916e-03
-3.08422325e-03	-2.06338176e-03
-3.08430512e-03	-2.06452248e-03
-3.08438120e-03	-2.06566131e-03
-3.08445152e-03	-2.06679825e-03
-3.08451606e-03	-2.06793329e-03
-3.08457483e-03	-2.06906644e-03
-3.08462785e-03	-2.07019769e-03
-3.08467511e-03	-2.07132704e-03
-3.08471662e-03	-2.07245450e-03
-3.08475238e-03	-2.07358005e-03
-3.08478240e-03	-2.07470370e-03
-3.08480668e-03	-2.07582544e-03
-3.08482524e-03	-2.07694528e-03
-3.08483807e-03	-2.07806322e-03
-3.08484517e-03	-2.07917924e-03
-3.08484657e-03	-2.08029336e-03
-3.08484225e-03	-2.08140556e-03
-3.08483222e-03	-2.08251585e-03
-3.08481650e-03	-2.08362423e-03
-3.08479508e-03	-2.08473069e-03
-3.08476797e-03	-2.08583524e-03
-3.08473518e-03	-2.08693786e-03
-3.08469671e-03	-2.08803857e-03
-3.08465256e-03	-2.08913735e-03
-3.08460275e-03	-2.09023422e-03
-3.08454728e-03	-2.09132915e-03
-3.08448615e-03	-2.09242217e-03
-3.08441936e-03	-2.09351325e-03
-3.08434693e-03	-2.09460241e-03
-3.08426887e-03	-2.09568964e-03
-3.08418516e-03	-2.09677494e-03
-3.08409583e-03	-2.09785830e-03
-3.08400088e-03	-2.09893973e-03
-3.08390030e-03	-2.10001923e-03
-3.08379412e-03	-2.10109678e-03
-3.08368233e-03	-2.10217240e-03
-3.08356494e-03	-2.10324609e-03
-3.08344196e-03	-2.10431783e-03
-3.08331338e-03	-2.10538762e-03
-3.08317923e-03	-2.10645548e-03
-3.08303950e-03	-2.10752139e-03
-3.08289420e-03	-2.10858535e-03
-3.08274333e-03	-2.10964737e-03
-3.08258691e-03	-2.11070744e-03
-3.08242493e-03	-2.11176556e-03
-3.08225741e-03	-2.11282172e-03
-3.08208435e-03	-2.11387594e-03
-3.08190576e-03	-2.11492820e-03
-3.08172164e-03	-2.11597850e-03
-3.08153199e-03	-2.11702685e-03
-3.08133684e-03	-2.11807324e-03
-3.08113617e-03	-2.11911767e-03
-3.08093000e-03	-2.12016014e-03
-3.08071834e-03	-2.12120065e-03
-3.08050119e-03	-2.12223920e-03
-3.08027855e-03	-2.12327578e-03
-3.08005044e-03	-2.12431039e-03
-3.07981686e-03	-2.12534304e-03
-3.07957782e-03	-2.12637372e-03
-3.07933332e-03	-2.12740243e-03
-3.07908337e-03	-2.12842917e-03
-3.07882797e-03	-2.12945394e-03
-3.07856714e-03	-2.13047673e-03
-3.07830088e-03	-2.13149755e-03
-3.07802920e-03	-2.13251639e-03
-3.07775210e-03	-2.13353326e-03
-3.07746959e-03	-2.13454815e-03
-3.07718168e-03	-2.13556106e-03
-3.07688838e-03	-2.13657198e-03
-3.07658968e-03	-2.13758093e-03
-3.07628561e-03	-2.13858789e-03
-3.07597615e-03	-2.13959287e-03
-3.07566134e-03	-2.14059587e-03
-3.07534116e-03	-2.14159687e-03
-3.07501562e-03	-2.14259589e-03
-3.07468475e-03	-2.14359292e-03
-3.07434853e-03	-2.14458796e-03
-3.07400698e-03	-2.14558100e-03
-3.07366010e-03	-2.14657206e-03
-3.07330791e-03	-2.14756112e-03
-3.07295041e-03	-2.14854818e-03
-3.07258760e-03	-2.14953325e-03
-3.07221950e-03	-2.15051632e-03
-3.07184611e-03	-2.15149739e-03
-3.07146744e-03	-2.15247647e-03
-3.07108350e-03	-2.15345354e-03
-3.07069429e-03	-2.15442861e-03
-3.07029982e-03	-2.15540167e-03
-3.06990011e-03	-2.15637273e-03
-3.06949515e-03	-2.15734179e-03
-3.06908495e-03	-2.15830884e-03
-3.06866953e-03	-2.15927388e-03
-3.06824888e-03	-2.16023691e-03
-3.06782303e-03	-2.16119794e-03
-3.06739197e-03	-2.16215695e-03
-3.06695571e-03	-2.16311395e-03
-3.06651426e-03	-2.16406893e-03
-3.06606764e-03	-2.16502190e-03
-3.06561584e-03	-2.16597286e-03
-3.06515887e-03	-2.16692179e-03
-3.06469675e-03	-2.16786871e-03
-3.06422948e-03	-2.16881362e-03
-3.06375706e-03	-2.16975650e-03
-3.06327952e-03	-2.17069736e-03
-3.06279685e-03	-2.17163619e-03
-3.06230906e-03	-2.17257301e-03
-3.06181616e-03	-2.17350780e-03
-3.06131816e-03	-2.17444056e-03
-3.06081507e-03	-2.17537130e-03
-3.06030690e-03	-2.17630001e-03
-3.05979365e-03	-2.17722669e-03
-3.05927533e-03	-2.17815135e-03
-3.05875195e-03	-2.17907397e-03
-3.05822352e-03	-2.17999456e-03
-3.05769005e-03	-2.18091312e-03
-3.05715155e-03	-2.18182964e-03
-3.05660802e-03	-2.18274413e-03
-3.05605947e-03	-2.18365658e-03
-3.05550592e-03	-2.18456700e-03
-3.05494736e-03	-2.18547537e-03
-3.05438382e-03	-2.18638171e-03
-3.05381529e-03	-2.18728601e-03
-3.05324179e-03	-2.18818827e-03
-3.05266332e-03	-2.18908849e-03
-3.05207989e-03	-2.18998666e-03
-3.05149152e-03	-2.19088279e-03
-3.05089821e-03	-2.19177687e-03
-3.05029997e-03	-2.19266891e-03
-3.04969681e-03	-2.19355890e-03
-3.04908874e-03	-2.19444685e-03
-3.04847576e-03	-2.19533274e-03
-3.04785789e-03	-2.19621659e-03
-3.04723514e-03	-2.19709838e-03
-3.04660751e-03	-2.19797812e-03
-3.04597501e-03	-2.19885581e-03
-3.04533765e-03	-2.19973145e-03
-3.04469545e-03	-2.20060503e-03
-3.04404841e-03	-2.20147656e-03
-3.04339653e-03	-2.20234603e-03
-3.04273984e-03	-2.20321344e-03
-3.04207833e-03	-2.20407880e-03
-3.04141202e-03	-2.20494209e-03
-3.04074092e-03	-2.20580333e-03
-3.04006503e-03	-2.20666250e-03
-3.03938437e-03	-2.20751961e-03
-3.03869894e-03	-2.20837466e-03
-3.03800876e-03	-2.20922765e-03
-3.03731384e-03	-2.21007857e-03
-3.03661417e-03	-2.21092742e-03
-3.03590978e-03	-2.21177421e-03
-3.03520068e-03	-2.21261893e-03
-3.03448686e-03	-2.21346159e-03
-3.03376835e-03	-2.21430217e-03
-3.03304515e-03	-2.21514069e-03
-3.03231727e-03	-2.21597713e-03
-3.03158472e-03	-2.21681150e-03
-3.03084752e-03	-2.21764380e-03
-3.03010566e-03	-2.21847403e-03
-3.02935917e-03	-2.21930218e-03
-3.02860805e-03	-2.22012825e-03
-3.02785230e-03	-2.22095225e-03
-3.02709195e-03	-2.22177418e-03
-3.02632700e-03	-2.22259402e-03
-3.02555746e-03	-2.22341179e-03
-3.02478334e-03	-2.22422748e-03
-3.02400466e-03	-2.22504108e-03
-3.02322141e-03	-2.22585261e-03
-3.02243362e-03	-2.22666206e-03
-3.02164128e-03	-2.22746942e-03
-3.02084442e-03	-2.22827470e-03
-3.02004304e-03	-2.22907789e-03
-3.01923715e-03	-2.22987900e-03
-3.01842677e-03	-2.23067803e-03
-3.01761190e-03	-2.23147496e-03
-3.01679255e-03	-2.23226981e-03
-3.01596874e-03	-2.23306258e-03
-3.01514047e-03	-2.23385325e-03
-3.01430776e-03	-2.23464183e-03
-3.01347061e-03	-2.23542833e-03
-3.01262904e-03	-2.23621273e-03
-3.01178305e-03	-2.23699504e-03
-3.01093266e-03	-2.23777525e-03
-3.01007788e-03	-2.23855338e-03
-3.00921872e-03	-2.23932941e-03
-3.00835519e-03	-2.24010334e-03
-3.00748730e-03	-2.24087518e-03
-3.00661506e-03	-2.24164492e-03
-3.00573848e-03	-2.24241257e-03
-3.00485757e-03	-2.24317811e-03
-3.00397235e-03	-2.24394156e-03
-3.00308282e-03	-2.24470291e-03
-3.00218900e-03	-2.24546216e-03
-3.00129090e-03	-2.24621930e-03
-3.00038852e-03	-2.24697435e-03
-2.99948188e-03	-2.24772729e-03
-2.99857099e-03	-2.24847814e-03
-2.99765586e-03	-2.24922687e-03
-2.99673650e-03	-2.24997351e-03
-2.99581293e-03	-2.25071803e-03
-2.99488515e-03	-2.25146046e-03
-2.99395318e-03	-2.25220077e-03
-2.99301702e-03	-2.25293898e-03
-2.99207670e-03	-2.25367508e-03
-2.99113221e-03	-2.25440908e-03
-2.99018357e-03	-2.25514096e-03
-2.98923080e-03	-2.25587073e-03
-2.98827390e-03	-2.25659840e-03
-2.98731289e-03	-2.25732395e-03
-2.98634777e-03	-2.25804739e-03
-2.98537856e-03	-2.25876872e-03
-2.98440528e-03	-2.25948794e-03
-2.98342792e-03	-2.26020504e-03
-2.98244651e-03	-2.26092003e-03
-2.98146105e-03	-2.26163290e-03
-2.98047156e-03	-2.26234366e-03
-2.97947805e-03	-2.26305230e-03
-2.97848053e-03	-2.26375883e-03
-2.97747901e-03	-2.26446324e-03
-2.97647351e-03	-2.26516553e-03
-2.97546403e-03	-2.26586570e-03
-2.97445059e-03	-2.26656375e-03
-2.97343321e-03	-2.26725969e-03
-2.97241188e-03	-2.26795350e-03
-2.97138663e-03	-2.26864519e-03
-2.97035746e-03	-2.26933476e-03
-2.96932439e-03	-2.27002221e-03
-2.96828743e-03	-2.27070754e-03
-2.96724660e-03	-2.27139074e-03
-2.96620190e-03	-2.27207182e-03
-2.96515335e-03	-2.27275078e-03
-2.96410095e-03	-2.27342761e-03
-2.96304473e-03	-2.27410232e-03
-2.96198469e-03	-2.27477490e-03
-2.96092085e-03	-2.27544535e-03
-2.95985322e-03	-2.27611368e-03
-2.95878180e-03	-2.27677988e-03
-2.95770662e-03	-2.27744395e-03
-2.95662769e-03	-2.27810589e-03
-2.95554502e-03	-2.27876570e-03
-2.95445861e-03	-2.27942339e-03
-2.95336849e-03	-2.28007894e-03
-2.95227467e-03	-2.28073237e-03
-2.95117716e-03	-2.28138366e-03
-2.95007596e-03	-2.28203282e-03
-2.94897111e-03	-2.28267985e-03
-2.94786260e-03	-2.28332474e-03
-2.94675045e-03	-2.28396751e-03
-2.94563467e-03	-2.28460814e-03
-2.94451527e-03	-2.28524663e-03
-2.94339228e-03	-2.28588300e-03
-2.94226570e-03	-2.28651722e-03
-2.94113554e-03	-2.28714931e-03
-2.94000182e-03	-2.28777927e-03
-2.93886455e-03	-2.28840709e-03
-2.93772374e-03	-2.28903277e-03
-2.93657941e-03	-2.28965631e-03
-2.93543157e-03	-2.29027772e-03
-2.93428024e-03	-2.29089699e-03
-2.93312542e-03	-2.29151412e-03
-2.93196712e-03	-2.29212911e-03
-2.93080537e-03	-2.29274197e-03
-2.92964018e-03	-2.29335268e-03
-2.92847156e-03	-2.29396125e-03
-2.92729951e-03	-2.29456768e-03
-2.92612407e-03	-2.29517197e-03
-2.92494523e-03	-2.29577412e-03
-2.92376302e-03	-2.29637413e-03
-2.92257744e-03	-2.29697200e-03
-2.92138851e-03	-2.29756772e-03
-2.92019625e-03	-2.29816130e-03
-2.91900066e-03	-2.29875274e-03
-2.91780176e-03	-2.29934203e-03
-2.91659957e-03	-2.29992918e-03
-2.91539410e-03	-2.30051418e-03
-2.91418535e-03	-2.30109704e-03
-2.91297335e-03	-2.30167775e-03
-2.91175811e-03	-2.30225632e-03
-2.91053965e-03	-2.30283274e-03
-2.90931797e-03	-2.30340702e-03
-2.90809309e-03	-2.30397915e-03
-2.90686503e-03	-2.30454913e-03
-2.90563379e-03	-2.30511696e-03
-2.90439940e-03	-2.30568265e-03
-2.90316186e-03	-2.30624619e-03
-2.90192120e-03	-2.30680758e-03
-2.90067742e-03	-2.30736682e-03
-2.89943053e-03	-2.30792391e-03
-2.89818056e-03	-2.30847885e-03
-2.89692752e-03	-2.30903165e-03
-2.89567142e-03	-2.30958229e-03
-2.89441228e-03	-2.31013078e-03
-2.89315010e-03	-2.31067713e-03
-2.89188491e-03	-2.31122132e-03
-2.89061672e-03	-2.31176336e-03
-2.88934554e-03	-2.31230325e-03
-2.88807138e-03	-2.31284099e-03
-2.88679427e-03	-2.31337657e-03
-2.88551422e-03	-2.31391001e-03
-2.88423124e-03	-2.31444129e-03
-2.88294534e-03	-2.31497042e-03
-2.88165654e-03	-2.31549739e-03
-2.88036467e-03	-2.31602222e-03
-2.87906955e-03	-2.31654493e-03
-2.87777119e-03	-2.31706549e-03
-2.87646960e-03	-2.31758392e-03
-2.87516480e-03	-2.31810022e-03
-2.87385679e-03	-2.31861437e-03
-2.87254558e-03	-2.31912638e-03
-2.87123119e-03	-2.31963624e-03
-2.86991362e-03	-2.32014396e-03
-2.86859288e-03	-2.32064953e-03
-2.86726899e-03	-2.32115295e-03
-2.86594196e-03	-2.32165421e-03
-2.86461179e-03	-2.32215332e-03
-2.86327849e-03	-2.32265027e-03
-2.86194209e-03	-2.32314507e-03
-2.86060257e-03	-2.32363770e-03
-2.85925997e-03	-2.32412817e-03
-2.85791428e-03	-2.32461648e-03
-2.85656552e-03	-2.32510262e-03
-2.85521370e-03	-2.32558659e-03
-2.85385883e-03	-2.32606839e-03
-2.85250092e-03	-2.32654802e-03
-2.85113997e-03	-2.32702547e-03
-2.84977600e-03	-2.32750075e-03
-2.84840903e-03	-2.32797385e-03
-2.84703905e-03	-2.32844477e-03
-2.84566608e-03	-2.32891351e-03
-2.84429013e-03	-2.32938006e-03
-2.84291122e-03	-2.32984443e-03
-2.84152934e-03	-2.33030661e-03
-2.84014452e-03	-2.33076661e-03
-2.83875675e-03	-2.33122441e-03
-2.83736606e-03	-2.33168002e-03
-2.83597245e-03	-2.33213344e-03
-2.83457593e-03	-2.33258466e-03
-2.83317651e-03	-2.33303368e-03
-2.83177421e-03	-2.33348050e-03
-2.83036903e-03	-2.33392512e-03
-2.82896098e-03	-2.33436754e-03
-2.82755008e-03	-2.33480775e-03
-2.82613632e-03	-2.33524576e-03
-2.82471974e-03	-2.33568156e-03
-2.82330032e-03	-2.33611515e-03
-2.82187809e-03	-2.33654653e-03
-2.82045305e-03	-2.33697570e-03
-2.81902522e-03	-2.33740265e-03
-2.81759460e-03	-2.33782739e-03
-2.81616121e-03	-2.33824991e-03
-2.81472505e-03	-2.33867021e-03
-2.81328614e-03	-2.33908829e-03
-2.81184448e-03	-2.33950415e-03
-2.81040008e-03	-2.33991779e-03
-2.80895296e-03	-2.34032920e-03
-2.80750313e-03	-2.34073838e-03
-2.80605059e-03	-2.34114533e-03
-2.80459536e-03	-2.34155006e-03
-2.80313744e-03	-2.34195255e-03
-2.80167685e-03	-2.34235282e-03
-2.80021360e-03	-2.34275085e-03
-2.79874769e-03	-2.34314664e-03
-2.79727914e-03	-2.34354019e-03
-2.79580795e-03	-2.34393151e-03
-2.79433414e-03	-2.34432059e-03
-2.79285772e-03	-2.34470743e-03
-2.79137869e-03	-2.34509202e-03
-2.78989707e-03	-2.34547438e-03
-2.78841286e-03	-2.34585448e-03
-2.78692609e-03	-2.34623234e-03
-2.78543675e-03	-2.34660796e-03
-2.78394485e-03	-2.34698132e-03
-2.78245041e-03	-2.34735244e-03
-2.78095344e-03	-2.34772130e-03
-2.77945395e-03	-2.34808791e-03
-2.77795194e-03	-2.34845226e-03
-2.77644743e-03	-2.34881437e-03
-2.77494042e-03	-2.34917421e-03
-2.77343093e-03	-2.34953180e-03
-2.77191897e-03	-2.34988713e-03
-2.77040455e-03	-2.35024019e-03
-2.76888767e-03	-2.35059100e-03
-2.76736835e-03	-2.35093955e-03
-2.76584660e-03	-2.35128583e-03
-2.76432242e-03	-2.35162984e-03
-2.76279583e-03	-2.35197159e-03
-2.76126683e-03	-2.35231108e-03
-2.75973544e-03	-2.35264829e-03
-2.75820167e-03	-2.35298324e-03
-2.75666552e-03	-2.35331592e-03
-2.75512701e-03	-2.35364632e-03
-2.75358615e-03	-2.35397446e-03
-2.75204294e-03	-2.35430032e-03
-2.75049740e-03	-2.35462390e-03
-2.74894954e-03	-2.35494521e-03
-2.74739936e-03	-2.35526425e-03
-2.74584687e-03	-2.35558101e-03
-2.74429209e-03	-2.35589548e-03
-2.74273503e-03	-2.35620768e-03
-2.74117569e-03	-2.35651760e-03
-2.73961409e-03	-2.35682524e-03
-2.73805023e-03	-2.35713060e-03
-2.73648413e-03	-2.35743367e-03
-2.73491579e-03	-2.35773446e-03
-2.73334523e-03	-2.35803297e-03
-2.73177245e-03	-2.35832918e-03
-2.73019746e-03	-2.35862312e-03
-2.72862028e-03	-2.35891476e-03
-2.72704092e-03	-2.35920412e-03
-2.72545938e-03	-2.35949119e-03
-2.72387567e-03	-2.35977597e-03
-2.72228980e-03	-2.36005845e-03
-2.72070179e-03	-2.36033865e-03
-2.71911164e-03	-2.36061656e-03
-2.71751936e-03	-2.36089217e-03
-2.71592497e-03	-2.36116549e-03
-2.71432846e-03	-2.36143651e-03
-2.71272986e-03	-2.36170524e-03
-2.71112918e-03	-2.36197167e-03
-2.70952641e-03	-2.36223581e-03
-2.70792158e-03	-2.36249764e-03
-2.70631468e-03	-2.36275718e-03
-2.70470574e-03	-2.36301443e-03
-2.70309476e-03	-2.36326937e-03
-2.70148175e-03	-2.36352201e-03
-2.69986671e-03	-2.36377236e-03
-2.69824967e-03	-2.36402040e-03
-2.69663063e-03	-2.36426614e-03
-2.69500960e-03	-2.36450958e-03
-2.69338658e-03	-2.36475071e-03
-2.69176160e-03	-2.36498954e-03
-2.69013465e-03	-2.36522607e-03
-2.68850575e-03	-2.36546029e-03
-2.68687491e-03	-2.36569221e-03
-2.68524214e-03	-2.36592182e-03
-2.68360744e-03	-2.36614913e-03
-2.68197083e-03	-2.36637413e-03
-2.68033232e-03	-2.36659682e-03
-2.67869191e-03	-2.36681721e-03
-2.67704962e-03	-2.36703529e-03
-2.67540545e-03	-2.36725106e-03
-2.67375942e-03	-2.36746452e-03
-2.67211153e-03	-2.36767567e-03
-2.67046180e-03	-2.36788451e-03
-2.66881023e-03	-2.36809104e-03
-2.66715684e-03	-2.36829526e-03
-2.66550162e-03	-2.36849717e-03
-2.66384460e-03	-2.36869677e-03
-2.66218579e-03	-2.36889406e-03
-2.66052518e-03	-2.36908904e-03
-2.65886280e-03	-2.36928170e-03
-2.65719865e-03	-2.36947206e-03
-2.65553273e-03	-2.36966010e-03
-2.65386507e-03	-2.36984582e-03
-2.65219567e-03	-2.37002924e-03
-2.65052454e-03	-2.37021034e-03
-2.64885168e-03	-2.37038912e-03
-2.64717712e-03	-2.37056560e-03
-2.64550085e-03	-2.37073976e-03
-2.64382289e-03	-2.37091160e-03
-2.64214325e-03	-2.37108113e-03
-2.64046193e-03	-2.37124835e-03
-2.63877895e-03	-2.37141325e-03
-2.63709432e-03	-2.37157583e-03
-2.63540804e-03	-2.37173610e-03
-2.63372012e-03	-2.37189406e-03
-2.63203058e-03	-2.37204970e-03
-2.63033942e-03	-2.37220302e-03
-2.62864666e-03	-2.37235403e-03
-2.62695230e-03	-2.37250273e-03
-2.62525635e-03	-2.37264910e-03
-2.62355882e-03	-2.37279317e-03
-2.62185972e-03	-2.37293491e-03
-2.62015907e-03	-2.37307434e-03
-2.61845686e-03	-2.37321146e-03
-2.61675311e-03	-2.37334626e-03
-2.61504783e-03	-2.37347874e-03
-2.61334103e-03	-2.37360891e-03
-2.61163272e-03	-2.37373676e-03
-2.60992291e-03	-2.37386230e-03
-2.60821160e-03	-2.37398552e-03
-2.60649880e-03	-2.37410642e-03
-2.60478453e-03	-2.37422501e-03
-2.60306880e-03	-2.37434129e-03
-2.60135161e-03	-2.37445525e-03
-2.59963297e-03	-2.37456689e-03
-2.59791290e-03	-2.37467622e-03
-2.59619140e-03	-2.37478324e-03
-2.59446848e-03	-2.37488794e-03
-2.59274415e-03	-2.37499032e-03
-2.59101842e-03	-2.37509039e-03
-2.58929130e-03	-2.37518815e-03
-2.58756281e-03	-2.37528360e-03
-2.58583293e-03	-2.37537673e-03
-2.58410170e-03	-2.37546754e-03
-2.58236911e-03	-2.37555605e-03
-2.58063518e-03	-2.37564224e-03
-2.57889992e-03	-2.37572611e-03
-2.57716333e-03	-2.37580768e-03
-2.57542542e-03	-2.37588693e-03
-2.57368621e-03	-2.37596387e-03
-2.57194570e-03	-2.37603851e-03
-2.57020391e-03	-2.37611082e-03
-2.56846083e-03	-2.37618083e-03
-2.56671649e-03	-2.37624853e-03
-2.56497088e-03	-2.37631392e-03
-2.56322403e-03	-2.37637700e-03
-2.56147593e-03	-2.37643777e-03
-2.55972660e-03	-2.37649623e-03
-2.55797605e-03	-2.37655238e-03
-2.55622428e-03	-2.37660623e-03
-2.55447131e-03	-2.37665776e-03
-2.55271715e-03	-2.37670700e-03
-2.55096180e-03	-2.37675392e-03
-2.54920527e-03	-2.37679854e-03
-2.54744758e-03	-2.37684085e-03
-2.54568872e-03	-2.37688086e-03
-2.54392872e-03	-2.37691856e-03
-2.54216758e-03	-2.37695396e-03
-2.54040530e-03	-2.37698705e-03
-2.53864191e-03	-2.37701785e-03
-2.53687740e-03	-2.37704634e-03
-2.53511179e-03	-2.37707253e-03
-2.53334508e-03	-2.37709641e-03
-2.53157729e-03	-2.37711800e-03
-2.52980843e-03	-2.37713729e-03
-2.52803850e-03	-2.37715428e-03
-2.52626751e-03	-2.37716897e-03
-2.52449547e-03	-2.37718136e-03
-2.52272239e-03	-2.37719145e-03
-2.52094829e-03	-2.37719925e-03
-2.51917316e-03	-2.37720475e-03
-2.51739702e-03	-2.37720796e-03
-2.51561988e-03	-2.37720887e-03
-2.51384175e-03	-2.37720749e-03
-2.51206263e-03	-2.37720382e-03
-2.51028253e-03	-2.37719785e-03
-2.50850147e-03	-2.37718960e-03
-2.50671945e-03	-2.37717905e-03
-2.50493649e-03	-2.37716621e-03
-2.50315258e-03	-2.37715109e-03
-2.50136775e-03	-2.37713367e-03
-2.49958199e-03	-2.37711397e-03
-2.49779532e-03	-2.37709198e-03
-2.49600775e-03	-2.37706771e-03
-2.49421929e-03	-2.37704115e-03
-2.49242994e-03	-2.37701231e-03
-2.49063972e-03	-2.37698118e-03
-2.48884863e-03	-2.37694777e-03
-2.48705668e-03	-2.37691209e-03
-2.48526388e-03	-2.37687412e-03
-2.48347024e-03	-2.37683387e-03
-2.48167578e-03	-2.37679134e-03
-2.47988049e-03	-2.37674654e-03
-2.47808439e-03	-2.37669946e-03
-2.47628749e-03	-2.37665011e-03
-2.47448979e-03	-2.37659848e-03
-2.47269130e-03	-2.37654458e-03
-2.47089204e-03	-2.37648840e-03
-2.46909201e-03	-2.37642996e-03
[truncated: 98,001 more rows]
