# Supplementary material for: Observation of angular momentum transfer among crystal lattice modes
Source: Nat Phys. 2026 May 12;22(7):1100–6. doi: 10.1038/s41567-026-03274-8 (PMC13423836; doi:10.1038/s41567-026-03274-8)
Supplement: Supplementary file 15 — Source data for Extended Data Fig. 6a–j. [file 41567_2026_3274_MOESM15_ESM.zip › extended_fig6c_circular_phononic_driving_force.txt]

Calculated phononic driving force acting on the Raman-active Eg phonon
F_alpha (norm.)	F_beta (norm.)
0.00000000e+00	0.00000000e+00
8.52740438e-18	-1.64545694e-17
1.36506033e-16	-2.63273689e-16
6.91402788e-16	-1.33282398e-15
2.18624868e-15	-4.21237856e-15
5.34013630e-15	-1.02841036e-14
1.10787127e-14	-2.13250361e-14
2.05346666e-14	-3.95070527e-14
3.50482126e-14	-6.73968300e-14
5.61675706e-14	-1.07955794e-13
8.56494402e-14	-1.64540065e-13
1.25459469e-13	-2.40900385e-13
1.77772720e-13	-3.41182051e-13
2.44974129e-13	-4.69924821e-13
3.29658959e-13	-6.32062829e-13
4.34633256e-13	-8.32924477e-13
5.62914288e-13	-1.07823233e-12
7.17730993e-13	-1.37410298e-12
9.02524408e-13	-1.72704694e-12
1.12094811e-12	-2.14396851e-12
1.37686862e-12	-2.63216558e-12
1.67436587e-12	-3.19932955e-12
2.01773357e-12	-3.85354510e-12
2.41147965e-12	-4.60329005e-12
2.86032665e-12	-5.45743520e-12
3.36921215e-12	-6.42524407e-12
3.94328914e-12	-7.51637277e-12
4.58792641e-12	-8.74086976e-12
5.30870898e-12	-1.01091756e-11
6.11143842e-12	-1.16321229e-11
7.00213330e-12	-1.33209358e-11
7.98702950e-12	-1.51872298e-11
9.07257672e-12	-1.72430141e-11
1.02654424e-11	-1.95006894e-11
1.15725159e-11	-2.19730447e-11
1.30009058e-11	-2.46732596e-11
1.45579393e-11	-2.76149036e-11
1.62511633e-11	-3.08119359e-11
1.80883445e-11	-3.42787050e-11
2.00774694e-11	-3.80299483e-11
2.22267451e-11	-4.20807919e-11
2.45445991e-11	-4.64467503e-11
2.70396801e-11	-5.11437257e-11
2.97208576e-11	-5.61880076e-11
3.25972229e-11	-6.15962730e-11
3.56780889e-11	-6.73855851e-11
3.89729902e-11	-7.35733938e-11
4.24916840e-11	-8.01775343e-11
4.62441497e-11	-8.72162275e-11
5.02405892e-11	-9.47080791e-11
5.44914277e-11	-1.02672079e-10
5.90073129e-11	-1.11127602e-10
6.37991164e-11	-1.20094404e-10
6.88779326e-11	-1.29592626e-10
7.42550802e-11	-1.39642792e-10
7.99421011e-11	-1.50265805e-10
8.59507617e-11	-1.61482952e-10
9.22930521e-11	-1.73315900e-10
9.89811872e-11	-1.85786696e-10
1.06027606e-10	-1.98917766e-10
1.13444972e-10	-2.12731917e-10
1.21246173e-10	-2.27252332e-10
1.29444323e-10	-2.42502576e-10
1.38052760e-10	-2.58506586e-10
1.47085047e-10	-2.75288679e-10
1.56554972e-10	-2.92873548e-10
1.66476549e-10	-3.11286260e-10
1.76864015e-10	-3.30552259e-10
1.87731837e-10	-3.50697359e-10
1.99094702e-10	-3.71747753e-10
2.10967526e-10	-3.93730002e-10
2.23365449e-10	-4.16671040e-10
2.36303837e-10	-4.40598175e-10
2.49798283e-10	-4.65539082e-10
2.63864602e-10	-4.91521808e-10
2.78518839e-10	-5.18574769e-10
2.93777261e-10	-5.46726748e-10
3.09656363e-10	-5.76006897e-10
3.26172863e-10	-6.06444735e-10
3.43343708e-10	-6.38070145e-10
3.61186068e-10	-6.70913377e-10
3.79717340e-10	-7.05005046e-10
3.98955145e-10	-7.40376128e-10
4.18917330e-10	-7.77057964e-10
4.39621968e-10	-8.15082258e-10
4.61087356e-10	-8.54481071e-10
4.83332018e-10	-8.95286828e-10
5.06374702e-10	-9.37532311e-10
5.30234381e-10	-9.81250663e-10
5.54930253e-10	-1.02647538e-09
5.80481740e-10	-1.07324032e-09
6.06908491e-10	-1.12157970e-09
6.34230378e-10	-1.17152808e-09
6.62467496e-10	-1.22312038e-09
6.91640167e-10	-1.27639187e-09
7.21768936e-10	-1.33137819e-09
7.52874571e-10	-1.38811530e-09
7.84978066e-10	-1.44663953e-09
8.18100636e-10	-1.50698757e-09
8.52263722e-10	-1.56919642e-09
8.87488986e-10	-1.63330347e-09
9.23798315e-10	-1.69934643e-09
9.61213816e-10	-1.76736336e-09
9.99757823e-10	-1.83739267e-09
1.03945289e-09	-1.90947310e-09
1.08032179e-09	-1.98364375e-09
1.12238752e-09	-2.05994405e-09
1.16567330e-09	-2.13841377e-09
1.21020258e-09	-2.21909302e-09
1.25599901e-09	-2.30202224e-09
1.30308648e-09	-2.38724223e-09
1.35148909e-09	-2.47479410e-09
1.40123117e-09	-2.56471930e-09
1.45233726e-09	-2.65705962e-09
1.50483212e-09	-2.75185718e-09
1.55874073e-09	-2.84915442e-09
1.61408830e-09	-2.94899414e-09
1.67090025e-09	-3.05141942e-09
1.72920222e-09	-3.15647371e-09
1.78902005e-09	-3.26420077e-09
1.85037984e-09	-3.37464469e-09
1.91330787e-09	-3.48784986e-09
1.97783064e-09	-3.60386102e-09
2.04397489e-09	-3.72272323e-09
2.11176755e-09	-3.84448185e-09
2.18123578e-09	-3.96918258e-09
2.25240696e-09	-4.09687142e-09
2.32530867e-09	-4.22759469e-09
2.39996871e-09	-4.36139904e-09
2.47641510e-09	-4.49833141e-09
2.55467607e-09	-4.63843907e-09
2.63478006e-09	-4.78176960e-09
2.71675573e-09	-4.92837087e-09
2.80063193e-09	-5.07829108e-09
2.88643777e-09	-5.23157872e-09
2.97420251e-09	-5.38828261e-09
3.06395567e-09	-5.54845184e-09
3.15572696e-09	-5.71213584e-09
3.24954629e-09	-5.87938430e-09
3.34544380e-09	-6.05024725e-09
3.44344983e-09	-6.22477499e-09
3.54359493e-09	-6.40301812e-09
3.64590985e-09	-6.58502756e-09
3.75042555e-09	-6.77085449e-09
3.85717320e-09	-6.96055041e-09
3.96618418e-09	-7.15416710e-09
4.07749007e-09	-7.35175662e-09
4.19112266e-09	-7.55337133e-09
4.30711392e-09	-7.75906388e-09
4.42549607e-09	-7.96888721e-09
4.54630149e-09	-8.18289451e-09
4.66956279e-09	-8.40113929e-09
4.79531275e-09	-8.62367533e-09
4.92358440e-09	-8.85055668e-09
5.05441092e-09	-9.08183767e-09
5.18782573e-09	-9.31757292e-09
5.32386242e-09	-9.55781730e-09
5.46255027e-09	-9.80262312e-09
5.60391853e-09	-1.00520427e-08
5.74800104e-09	-1.03061314e-08
5.89483184e-09	-1.05649448e-08
6.04444516e-09	-1.08285388e-08
6.19687542e-09	-1.10969695e-08
6.35215724e-09	-1.13702933e-08
6.51032543e-09	-1.16485669e-08
6.67141498e-09	-1.19318471e-08
6.83546106e-09	-1.22201912e-08
7.00249907e-09	-1.25136564e-08
7.17256455e-09	-1.28123006e-08
7.34569325e-09	-1.31161815e-08
7.52192110e-09	-1.34253574e-08
7.70128423e-09	-1.37398867e-08
7.88381894e-09	-1.40598279e-08
8.06956171e-09	-1.43852401e-08
8.25854922e-09	-1.47161823e-08
8.45081832e-09	-1.50527139e-08
8.64640604e-09	-1.53948946e-08
8.84534962e-09	-1.57427841e-08
9.04768643e-09	-1.60964426e-08
9.25345407e-09	-1.64559305e-08
9.46269028e-09	-1.68213082e-08
9.67543300e-09	-1.71926366e-08
9.89172034e-09	-1.75699767e-08
1.01115906e-08	-1.79533897e-08
1.03350822e-08	-1.83429371e-08
1.05622339e-08	-1.87386807e-08
1.07930844e-08	-1.91406823e-08
1.10276727e-08	-1.95490041e-08
1.12660379e-08	-1.99637084e-08
1.15082195e-08	-2.03848580e-08
1.17542569e-08	-2.08125155e-08
1.20041897e-08	-2.12467439e-08
1.22580579e-08	-2.16876067e-08
1.25159014e-08	-2.21351670e-08
1.27777605e-08	-2.25894888e-08
1.30436753e-08	-2.30506357e-08
1.33136866e-08	-2.35186720e-08
1.35878348e-08	-2.39936618e-08
1.38661610e-08	-2.44756698e-08
1.41487060e-08	-2.49647605e-08
1.44355110e-08	-2.54609988e-08
1.47266174e-08	-2.59644500e-08
1.50220667e-08	-2.64751792e-08
1.53219004e-08	-2.69932520e-08
1.56261604e-08	-2.75187340e-08
1.59348887e-08	-2.80516912e-08
1.62481274e-08	-2.85921896e-08
1.65659187e-08	-2.91402955e-08
1.68883050e-08	-2.96960753e-08
1.72153290e-08	-3.02595956e-08
1.75470334e-08	-3.08309234e-08
1.78834610e-08	-3.14101256e-08
1.82246549e-08	-3.19972694e-08
1.85706584e-08	-3.25924222e-08
1.89215146e-08	-3.31956515e-08
1.92772671e-08	-3.38070250e-08
1.96379596e-08	-3.44266107e-08
2.00036358e-08	-3.50544767e-08
2.03743396e-08	-3.56906912e-08
2.07501151e-08	-3.63353225e-08
2.11310064e-08	-3.69884394e-08
2.15170580e-08	-3.76501105e-08
2.19083144e-08	-3.83204049e-08
2.23048201e-08	-3.89993915e-08
2.27066199e-08	-3.96871396e-08
2.31137587e-08	-4.03837187e-08
2.35262816e-08	-4.10891982e-08
2.39442338e-08	-4.18036480e-08
2.43676605e-08	-4.25271378e-08
2.47966071e-08	-4.32597378e-08
2.52311194e-08	-4.40015182e-08
2.56712429e-08	-4.47525491e-08
2.61170235e-08	-4.55129013e-08
2.65685072e-08	-4.62826451e-08
2.70257401e-08	-4.70618515e-08
2.74887683e-08	-4.78505914e-08
2.79576382e-08	-4.86489358e-08
2.84323964e-08	-4.94569559e-08
2.89130893e-08	-5.02747231e-08
2.93997637e-08	-5.11023087e-08
2.98924665e-08	-5.19397845e-08
3.03912445e-08	-5.27872222e-08
3.08961449e-08	-5.36446936e-08
3.14072148e-08	-5.45122708e-08
3.19245015e-08	-5.53900258e-08
3.24480525e-08	-5.62780309e-08
3.29779154e-08	-5.71763585e-08
3.35141376e-08	-5.80850811e-08
3.40567671e-08	-5.90042713e-08
3.46058516e-08	-5.99340019e-08
3.51614392e-08	-6.08743456e-08
3.57235779e-08	-6.18253756e-08
3.62923159e-08	-6.27871647e-08
3.68677015e-08	-6.37597863e-08
3.74497832e-08	-6.47433136e-08
3.80386093e-08	-6.57378201e-08
3.86342286e-08	-6.67433793e-08
3.92366897e-08	-6.77600647e-08
3.98460415e-08	-6.87879501e-08
4.04623327e-08	-6.98271094e-08
4.10856125e-08	-7.08776164e-08
4.17159299e-08	-7.19395451e-08
4.23533341e-08	-7.30129697e-08
4.29978744e-08	-7.40979645e-08
4.36496001e-08	-7.51946035e-08
4.43085608e-08	-7.63029614e-08
4.49748059e-08	-7.74231125e-08
4.56483851e-08	-7.85551313e-08
4.63293481e-08	-7.96990927e-08
4.70177447e-08	-8.08550711e-08
4.77136249e-08	-8.20231416e-08
4.84170386e-08	-8.32033789e-08
4.91280358e-08	-8.43958580e-08
4.98466667e-08	-8.56006540e-08
5.05729815e-08	-8.68178419e-08
5.13070304e-08	-8.80474970e-08
5.20488639e-08	-8.92896945e-08
5.27985324e-08	-9.05445097e-08
5.35560863e-08	-9.18120179e-08
5.43215764e-08	-9.30922947e-08
5.50950531e-08	-9.43854156e-08
5.58765673e-08	-9.56914560e-08
5.66661697e-08	-9.70104917e-08
5.74639112e-08	-9.83425983e-08
5.82698427e-08	-9.96878516e-08
5.90840151e-08	-1.01046327e-07
5.99064796e-08	-1.02418101e-07
6.07372872e-08	-1.03803249e-07
6.15764891e-08	-1.05201848e-07
6.24241365e-08	-1.06613972e-07
6.32802806e-08	-1.08039698e-07
6.41449729e-08	-1.09479103e-07
6.50182646e-08	-1.10932262e-07
6.59002072e-08	-1.12399251e-07
6.67908522e-08	-1.13880147e-07
6.76902512e-08	-1.15375026e-07
6.85984556e-08	-1.16883963e-07
6.95155172e-08	-1.18407036e-07
7.04414876e-08	-1.19944321e-07
7.13764184e-08	-1.21495893e-07
7.23203616e-08	-1.23061830e-07
7.32733687e-08	-1.24642207e-07
7.42354918e-08	-1.26237102e-07
7.52067826e-08	-1.27846590e-07
7.61872930e-08	-1.29470747e-07
7.71770751e-08	-1.31109651e-07
7.81761806e-08	-1.32763378e-07
7.91846618e-08	-1.34432004e-07
8.02025705e-08	-1.36115605e-07
8.12299588e-08	-1.37814259e-07
8.22668788e-08	-1.39528041e-07
8.33133827e-08	-1.41257029e-07
8.43695225e-08	-1.43001298e-07
8.54353505e-08	-1.44760925e-07
8.65109187e-08	-1.46535986e-07
8.75962793e-08	-1.48326559e-07
8.86914847e-08	-1.50132719e-07
8.97965869e-08	-1.51954543e-07
9.09116383e-08	-1.53792108e-07
9.20366910e-08	-1.55645489e-07
9.31717974e-08	-1.57514764e-07
9.43170097e-08	-1.59400008e-07
9.54723802e-08	-1.61301298e-07
9.66379612e-08	-1.63218711e-07
9.78138049e-08	-1.65152322e-07
9.89999636e-08	-1.67102208e-07
1.00196490e-07	-1.69068446e-07
1.01403435e-07	-1.71051112e-07
1.02620853e-07	-1.73050281e-07
1.03848795e-07	-1.75066030e-07
1.05087313e-07	-1.77098436e-07
1.06336460e-07	-1.79147573e-07
1.07596288e-07	-1.81213519e-07
1.08866849e-07	-1.83296350e-07
1.10148196e-07	-1.85396141e-07
1.11440381e-07	-1.87512969e-07
1.12743455e-07	-1.89646909e-07
1.14057472e-07	-1.91798037e-07
1.15382483e-07	-1.93966429e-07
1.16718540e-07	-1.96152161e-07
1.18065696e-07	-1.98355308e-07
1.19424003e-07	-2.00575947e-07
1.20793513e-07	-2.02814152e-07
1.22174277e-07	-2.05070000e-07
1.23566348e-07	-2.07343566e-07
1.24969779e-07	-2.09634924e-07
1.26384620e-07	-2.11944151e-07
1.27810924e-07	-2.14271322e-07
1.29248743e-07	-2.16616512e-07
1.30698128e-07	-2.18979796e-07
1.32159132e-07	-2.21361250e-07
1.33631806e-07	-2.23760947e-07
1.35116202e-07	-2.26178964e-07
1.36612371e-07	-2.28615375e-07
1.38120366e-07	-2.31070254e-07
1.39640238e-07	-2.33543676e-07
1.41172038e-07	-2.36035717e-07
1.42715819e-07	-2.38546449e-07
1.44271630e-07	-2.41075949e-07
1.45839525e-07	-2.43624290e-07
1.47419554e-07	-2.46191546e-07
1.49011768e-07	-2.48777791e-07
1.50616220e-07	-2.51383100e-07
1.52232959e-07	-2.54007546e-07
1.53862037e-07	-2.56651203e-07
1.55503505e-07	-2.59314145e-07
1.57157415e-07	-2.61996446e-07
1.58823816e-07	-2.64698178e-07
1.60502760e-07	-2.67419416e-07
1.62194298e-07	-2.70160232e-07
1.63898480e-07	-2.72920701e-07
1.65615357e-07	-2.75700894e-07
1.67344979e-07	-2.78500884e-07
1.69087398e-07	-2.81320746e-07
1.70842662e-07	-2.84160550e-07
1.72610824e-07	-2.87020370e-07
1.74391932e-07	-2.89900279e-07
1.76186037e-07	-2.92800348e-07
1.77993190e-07	-2.95720649e-07
1.79813439e-07	-2.98661256e-07
1.81646835e-07	-3.01622239e-07
1.83493428e-07	-3.04603670e-07
1.85353268e-07	-3.07605621e-07
1.87226403e-07	-3.10628164e-07
1.89112884e-07	-3.13671370e-07
1.91012759e-07	-3.16735310e-07
1.92926079e-07	-3.19820055e-07
1.94852892e-07	-3.22925676e-07
1.96793247e-07	-3.26052243e-07
1.98747194e-07	-3.29199828e-07
2.00714781e-07	-3.32368501e-07
2.02696057e-07	-3.35558332e-07
2.04691071e-07	-3.38769392e-07
2.06699871e-07	-3.42001749e-07
2.08722506e-07	-3.45255475e-07
2.10759023e-07	-3.48530638e-07
2.12809471e-07	-3.51827309e-07
2.14873899e-07	-3.55145556e-07
2.16952354e-07	-3.58485448e-07
2.19044883e-07	-3.61847055e-07
2.21151535e-07	-3.65230446e-07
2.23272357e-07	-3.68635689e-07
2.25407397e-07	-3.72062852e-07
2.27556701e-07	-3.75512003e-07
2.29720317e-07	-3.78983212e-07
2.31898293e-07	-3.82476545e-07
2.34090674e-07	-3.85992071e-07
2.36297508e-07	-3.89529856e-07
2.38518840e-07	-3.93089969e-07
2.40754719e-07	-3.96672476e-07
2.43005189e-07	-4.00277444e-07
2.45270298e-07	-4.03904940e-07
2.47550090e-07	-4.07555031e-07
2.49844613e-07	-4.11227783e-07
2.52153911e-07	-4.14923261e-07
2.54478030e-07	-4.18641533e-07
2.56817016e-07	-4.22382663e-07
2.59170914e-07	-4.26146718e-07
2.61539768e-07	-4.29933762e-07
2.63923625e-07	-4.33743860e-07
2.66322528e-07	-4.37577078e-07
2.68736522e-07	-4.41433480e-07
2.71165652e-07	-4.45313130e-07
2.73609961e-07	-4.49216094e-07
2.76069495e-07	-4.53142434e-07
2.78544296e-07	-4.57092214e-07
2.81034408e-07	-4.61065499e-07
2.83539876e-07	-4.65062351e-07
2.86060742e-07	-4.69082833e-07
2.88597049e-07	-4.73127008e-07
2.91148841e-07	-4.77194940e-07
2.93716161e-07	-4.81286690e-07
2.96299051e-07	-4.85402320e-07
2.98897552e-07	-4.89541892e-07
3.01511709e-07	-4.93705468e-07
3.04141563e-07	-4.97893110e-07
3.06787155e-07	-5.02104877e-07
3.09448527e-07	-5.06340833e-07
3.12125721e-07	-5.10601036e-07
3.14818778e-07	-5.14885548e-07
3.17527739e-07	-5.19194428e-07
3.20252645e-07	-5.23527737e-07
3.22993537e-07	-5.27885534e-07
3.25750454e-07	-5.32267878e-07
3.28523438e-07	-5.36674829e-07
3.31312528e-07	-5.41106445e-07
3.34117764e-07	-5.45562785e-07
3.36939186e-07	-5.50043908e-07
3.39776833e-07	-5.54549870e-07
3.42630744e-07	-5.59080731e-07
3.45500958e-07	-5.63636547e-07
3.48387514e-07	-5.68217376e-07
3.51290451e-07	-5.72823274e-07
3.54209806e-07	-5.77454299e-07
3.57145617e-07	-5.82110506e-07
3.60097923e-07	-5.86791952e-07
3.63066761e-07	-5.91498692e-07
3.66052168e-07	-5.96230783e-07
3.69054182e-07	-6.00988278e-07
3.72072839e-07	-6.05771234e-07
3.75108176e-07	-6.10579704e-07
3.78160229e-07	-6.15413743e-07
3.81229034e-07	-6.20273405e-07
3.84314628e-07	-6.25158744e-07
3.87417045e-07	-6.30069813e-07
3.90536322e-07	-6.35006665e-07
3.93672493e-07	-6.39969354e-07
3.96825594e-07	-6.44957930e-07
3.99995658e-07	-6.49972448e-07
4.03182721e-07	-6.55012958e-07
4.06386816e-07	-6.60079512e-07
4.09607977e-07	-6.65172161e-07
4.12846238e-07	-6.70290957e-07
4.16101632e-07	-6.75435949e-07
4.19374192e-07	-6.80607188e-07
4.22663951e-07	-6.85804725e-07
4.25970941e-07	-6.91028608e-07
4.29295195e-07	-6.96278887e-07
4.32636745e-07	-7.01555611e-07
4.35995621e-07	-7.06858828e-07
4.39371857e-07	-7.12188587e-07
4.42765482e-07	-7.17544936e-07
4.46176528e-07	-7.22927922e-07
4.49605025e-07	-7.28337593e-07
4.53051003e-07	-7.33773996e-07
4.56514493e-07	-7.39237176e-07
4.59995524e-07	-7.44727181e-07
4.63494125e-07	-7.50244056e-07
4.67010326e-07	-7.55787847e-07
4.70544156e-07	-7.61358598e-07
4.74095642e-07	-7.66956356e-07
4.77664813e-07	-7.72581164e-07
4.81251697e-07	-7.78233066e-07
4.84856322e-07	-7.83912106e-07
4.88478714e-07	-7.89618328e-07
4.92118901e-07	-7.95351774e-07
4.95776910e-07	-8.01112488e-07
4.99452767e-07	-8.06900511e-07
5.03146498e-07	-8.12715885e-07
5.06858128e-07	-8.18558653e-07
5.10587683e-07	-8.24428854e-07
5.14335188e-07	-8.30326531e-07
5.18100669e-07	-8.36251723e-07
5.21884148e-07	-8.42204470e-07
5.25685651e-07	-8.48184813e-07
5.29505202e-07	-8.54192790e-07
5.33342823e-07	-8.60228440e-07
5.37198538e-07	-8.66291802e-07
5.41072370e-07	-8.72382914e-07
5.44964340e-07	-8.78501813e-07
5.48874473e-07	-8.84648538e-07
5.52802788e-07	-8.90823124e-07
5.56749308e-07	-8.97025609e-07
5.60714053e-07	-9.03256028e-07
5.64697045e-07	-9.09514418e-07
5.68698304e-07	-9.15800814e-07
5.72717849e-07	-9.22115250e-07
5.76755702e-07	-9.28457761e-07
5.80811880e-07	-9.34828382e-07
5.84886404e-07	-9.41227146e-07
5.88979291e-07	-9.47654086e-07
5.93090560e-07	-9.54109235e-07
5.97220229e-07	-9.60592626e-07
6.01368316e-07	-9.67104291e-07
6.05534838e-07	-9.73644262e-07
6.09719811e-07	-9.80212569e-07
6.13923252e-07	-9.86809243e-07
6.18145178e-07	-9.93434315e-07
6.22385604e-07	-1.00008782e-06
6.26644545e-07	-1.00676977e-06
6.30922016e-07	-1.01348022e-06
6.35218033e-07	-1.02021918e-06
6.39532609e-07	-1.02698668e-06
6.43865758e-07	-1.03378275e-06
6.48217494e-07	-1.04060742e-06
6.52587830e-07	-1.04746072e-06
6.56976778e-07	-1.05434267e-06
6.61384352e-07	-1.06125329e-06
6.65810562e-07	-1.06819263e-06
6.70255420e-07	-1.07516068e-06
6.74718938e-07	-1.08215750e-06
6.79201127e-07	-1.08918309e-06
6.83701996e-07	-1.09623748e-06
6.88221556e-07	-1.10332069e-06
6.92759816e-07	-1.11043276e-06
6.97316786e-07	-1.11757369e-06
7.01892474e-07	-1.12474351e-06
7.06486889e-07	-1.13194225e-06
7.11100038e-07	-1.13916993e-06
7.15731930e-07	-1.14642655e-06
7.20382571e-07	-1.15371216e-06
7.25051968e-07	-1.16102676e-06
7.29740127e-07	-1.16837037e-06
7.34447054e-07	-1.17574301e-06
7.39172756e-07	-1.18314471e-06
7.43917236e-07	-1.19057547e-06
7.48680500e-07	-1.19803532e-06
7.53462551e-07	-1.20552428e-06
7.58263394e-07	-1.21304235e-06
7.63083032e-07	-1.22058956e-06
7.67921468e-07	-1.22816592e-06
7.72778704e-07	-1.23577144e-06
7.77654742e-07	-1.24340614e-06
7.82549585e-07	-1.25107004e-06
7.87463233e-07	-1.25876314e-06
7.92395687e-07	-1.26648547e-06
7.97346947e-07	-1.27423702e-06
8.02317014e-07	-1.28201782e-06
8.07305886e-07	-1.28982788e-06
8.12313563e-07	-1.29766720e-06
8.17340044e-07	-1.30553580e-06
8.22385326e-07	-1.31343368e-06
8.27449407e-07	-1.32136087e-06
8.32532285e-07	-1.32931736e-06
8.37633955e-07	-1.33730316e-06
8.42754415e-07	-1.34531828e-06
8.47893661e-07	-1.35336273e-06
8.53051687e-07	-1.36143652e-06
8.58228488e-07	-1.36953965e-06
8.63424060e-07	-1.37767213e-06
8.68638396e-07	-1.38583396e-06
8.73871490e-07	-1.39402515e-06
8.79123334e-07	-1.40224571e-06
8.84393922e-07	-1.41049563e-06
8.89683245e-07	-1.41877491e-06
8.94991295e-07	-1.42708358e-06
9.00318064e-07	-1.43542161e-06
9.05663542e-07	-1.44378903e-06
9.11027719e-07	-1.45218582e-06
9.16410585e-07	-1.46061198e-06
9.21812130e-07	-1.46906753e-06
9.27232342e-07	-1.47755245e-06
9.32671209e-07	-1.48606675e-06
9.38128720e-07	-1.49461043e-06
9.43604862e-07	-1.50318348e-06
9.49099621e-07	-1.51178590e-06
9.54612985e-07	-1.52041768e-06
9.60144938e-07	-1.52907883e-06
9.65695467e-07	-1.53776934e-06
9.71264556e-07	-1.54648921e-06
9.76852189e-07	-1.55523842e-06
9.82458351e-07	-1.56401698e-06
9.88083025e-07	-1.57282487e-06
9.93726194e-07	-1.58166210e-06
9.99387840e-07	-1.59052864e-06
1.00506795e-06	-1.59942450e-06
1.01076649e-06	-1.60834967e-06
1.01648346e-06	-1.61730413e-06
1.02221883e-06	-1.62628788e-06
1.02797258e-06	-1.63530091e-06
1.03374469e-06	-1.64434320e-06
1.03953514e-06	-1.65341474e-06
1.04534391e-06	-1.66251553e-06
1.05117098e-06	-1.67164554e-06
1.05701632e-06	-1.68080477e-06
1.06287991e-06	-1.68999321e-06
1.06876173e-06	-1.69921083e-06
1.07466175e-06	-1.70845763e-06
1.08057994e-06	-1.71773358e-06
1.08651629e-06	-1.72703867e-06
1.09247077e-06	-1.73637289e-06
1.09844334e-06	-1.74573622e-06
1.10443399e-06	-1.75512864e-06
1.11044269e-06	-1.76455012e-06
1.11646940e-06	-1.77400067e-06
1.12251410e-06	-1.78348024e-06
1.12857676e-06	-1.79298883e-06
1.13465735e-06	-1.80252641e-06
1.14075584e-06	-1.81209295e-06
1.14687221e-06	-1.82168845e-06
1.15300641e-06	-1.83131288e-06
1.15915842e-06	-1.84096621e-06
1.16532820e-06	-1.85064842e-06
1.17151573e-06	-1.86035948e-06
1.17772096e-06	-1.87009937e-06
1.18394387e-06	-1.87986807e-06
1.19018442e-06	-1.88966555e-06
1.19644257e-06	-1.89949178e-06
1.20271830e-06	-1.90934674e-06
1.20901156e-06	-1.91923039e-06
1.21532231e-06	-1.92914271e-06
1.22165053e-06	-1.93908367e-06
1.22799616e-06	-1.94905324e-06
1.23435918e-06	-1.95905139e-06
1.24073955e-06	-1.96907809e-06
1.24713722e-06	-1.97913330e-06
1.25355216e-06	-1.98921700e-06
1.25998432e-06	-1.99932915e-06
1.26643367e-06	-2.00946972e-06
1.27290015e-06	-2.01963868e-06
1.27938374e-06	-2.02983598e-06
1.28588439e-06	-2.04006160e-06
1.29240205e-06	-2.05031550e-06
1.29893667e-06	-2.06059764e-06
1.30548823e-06	-2.07090798e-06
1.31205666e-06	-2.08124649e-06
1.31864193e-06	-2.09161313e-06
1.32524398e-06	-2.10200786e-06
1.33186278e-06	-2.11243064e-06
1.33849827e-06	-2.12288144e-06
1.34515040e-06	-2.13336020e-06
1.35181913e-06	-2.14386688e-06
1.35850441e-06	-2.15440146e-06
1.36520619e-06	-2.16496387e-06
1.37192442e-06	-2.17555409e-06
1.37865904e-06	-2.18617206e-06
1.38541001e-06	-2.19681774e-06
1.39217727e-06	-2.20749108e-06
1.39896078e-06	-2.21819205e-06
1.40576047e-06	-2.22892058e-06
1.41257629e-06	-2.23967665e-06
1.41940819e-06	-2.25046018e-06
1.42625612e-06	-2.26127115e-06
1.43312001e-06	-2.27210950e-06
1.43999982e-06	-2.28297517e-06
1.44689548e-06	-2.29386813e-06
1.45380694e-06	-2.30478831e-06
1.46073414e-06	-2.31573567e-06
1.46767703e-06	-2.32671015e-06
1.47463553e-06	-2.33771171e-06
1.48160959e-06	-2.34874028e-06
1.48859916e-06	-2.35979581e-06
1.49560417e-06	-2.37087824e-06
1.50262456e-06	-2.38198753e-06
1.50966026e-06	-2.39312362e-06
1.51671122e-06	-2.40428644e-06
1.52377737e-06	-2.41547594e-06
1.53085864e-06	-2.42669207e-06
1.53795498e-06	-2.43793475e-06
1.54506631e-06	-2.44920394e-06
1.55219257e-06	-2.46049957e-06
1.55933370e-06	-2.47182159e-06
1.56648962e-06	-2.48316992e-06
1.57366028e-06	-2.49454451e-06
1.58084559e-06	-2.50594530e-06
1.58804550e-06	-2.51737221e-06
1.59525993e-06	-2.52882519e-06
1.60248881e-06	-2.54030418e-06
1.60973207e-06	-2.55180910e-06
1.61698964e-06	-2.56333988e-06
1.62426179e-06	-2.57489685e-06
1.63154957e-06	-2.58648119e-06
1.63885301e-06	-2.59809297e-06
1.64617205e-06	-2.60973213e-06
1.65350663e-06	-2.62139863e-06
1.66085670e-06	-2.63309242e-06
1.66822218e-06	-2.64481345e-06
1.67560301e-06	-2.65656167e-06
1.68299914e-06	-2.66833704e-06
1.69041049e-06	-2.68013950e-06
1.69783701e-06	-2.69196900e-06
1.70527863e-06	-2.70382549e-06
1.71273529e-06	-2.71570893e-06
1.72020692e-06	-2.72761926e-06
1.72769346e-06	-2.73955642e-06
1.73519484e-06	-2.75152038e-06
1.74271099e-06	-2.76351106e-06
1.75024185e-06	-2.77552843e-06
1.75778735e-06	-2.78757243e-06
1.76534743e-06	-2.79964299e-06
1.77292202e-06	-2.81174008e-06
1.78051104e-06	-2.82386364e-06
1.78811443e-06	-2.83601360e-06
1.79573213e-06	-2.84818992e-06
1.80336406e-06	-2.86039254e-06
1.81101016e-06	-2.87262140e-06
1.81867035e-06	-2.88487645e-06
1.82634456e-06	-2.89715763e-06
1.83403273e-06	-2.90946488e-06
1.84173478e-06	-2.92179814e-06
1.84945064e-06	-2.93415736e-06
1.85718024e-06	-2.94654249e-06
1.86492351e-06	-2.95895345e-06
1.87268038e-06	-2.97139019e-06
1.88045077e-06	-2.98385265e-06
1.88823460e-06	-2.99634078e-06
1.89603182e-06	-3.00885450e-06
1.90384233e-06	-3.02139377e-06
1.91166608e-06	-3.03395852e-06
1.91950298e-06	-3.04654868e-06
1.92735295e-06	-3.05916420e-06
1.93521593e-06	-3.07180501e-06
1.94309184e-06	-3.08447106e-06
1.95098060e-06	-3.09716227e-06
1.95888214e-06	-3.10987859e-06
1.96679638e-06	-3.12261995e-06
1.97472324e-06	-3.13538629e-06
1.98266264e-06	-3.14817754e-06
1.99061452e-06	-3.16099364e-06
1.99857878e-06	-3.17383452e-06
2.00655535e-06	-3.18670013e-06
2.01454416e-06	-3.19959038e-06
2.02254512e-06	-3.21250522e-06
2.03055815e-06	-3.22544458e-06
2.03858318e-06	-3.23840839e-06
2.04662012e-06	-3.25139659e-06
2.05466890e-06	-3.26440911e-06
2.06272943e-06	-3.27744588e-06
2.07080164e-06	-3.29050683e-06
2.07888543e-06	-3.30359189e-06
2.08698074e-06	-3.31670099e-06
2.09508747e-06	-3.32983407e-06
2.10320555e-06	-3.34299106e-06
2.11133489e-06	-3.35617188e-06
2.11947542e-06	-3.36937647e-06
2.12762704e-06	-3.38260475e-06
2.13578967e-06	-3.39585665e-06
2.14396323e-06	-3.40913211e-06
2.15214764e-06	-3.42243104e-06
2.16034281e-06	-3.43575339e-06
2.16854865e-06	-3.44909906e-06
2.17676509e-06	-3.46246801e-06
2.18499203e-06	-3.47586014e-06
2.19322940e-06	-3.48927538e-06
2.20147709e-06	-3.50271367e-06
2.20973504e-06	-3.51617493e-06
2.21800314e-06	-3.52965908e-06
2.22628132e-06	-3.54316605e-06
2.23456949e-06	-3.55669577e-06
2.24286756e-06	-3.57024816e-06
2.25117544e-06	-3.58382313e-06
2.25949304e-06	-3.59742063e-06
2.26782028e-06	-3.61104056e-06
2.27615706e-06	-3.62468287e-06
2.28450331e-06	-3.63834745e-06
2.29285892e-06	-3.65203425e-06
2.30122382e-06	-3.66574318e-06
2.30959790e-06	-3.67947416e-06
2.31798108e-06	-3.69322712e-06
2.32637327e-06	-3.70700198e-06
2.33477439e-06	-3.72079866e-06
2.34318433e-06	-3.73461708e-06
2.35160300e-06	-3.74845715e-06
2.36003033e-06	-3.76231881e-06
2.36846620e-06	-3.77620196e-06
2.37691054e-06	-3.79010654e-06
2.38536325e-06	-3.80403246e-06
2.39382424e-06	-3.81797963e-06
2.40229341e-06	-3.83194798e-06
2.41077068e-06	-3.84593742e-06
2.41925594e-06	-3.85994788e-06
2.42774911e-06	-3.87397927e-06
2.43625009e-06	-3.88803151e-06
2.44475878e-06	-3.90210451e-06
2.45327511e-06	-3.91619820e-06
2.46179896e-06	-3.93031249e-06
2.47033024e-06	-3.94444729e-06
2.47886887e-06	-3.95860252e-06
2.48741474e-06	-3.97277810e-06
2.49596775e-06	-3.98697395e-06
2.50452783e-06	-4.00118997e-06
2.51309486e-06	-4.01542608e-06
2.52166875e-06	-4.02968220e-06
2.53024940e-06	-4.04395825e-06
2.53883672e-06	-4.05825413e-06
2.54743062e-06	-4.07256976e-06
2.55603099e-06	-4.08690505e-06
2.56463774e-06	-4.10125992e-06
2.57325076e-06	-4.11563428e-06
2.58186997e-06	-4.13002805e-06
2.59049526e-06	-4.14444112e-06
2.59912654e-06	-4.15887343e-06
2.60776371e-06	-4.17332487e-06
2.61640667e-06	-4.18779537e-06
2.62505531e-06	-4.20228482e-06
2.63370955e-06	-4.21679315e-06
2.64236928e-06	-4.23132026e-06
2.65103440e-06	-4.24586607e-06
2.65970481e-06	-4.26043048e-06
2.66838042e-06	-4.27501341e-06
2.67706112e-06	-4.28961476e-06
2.68574682e-06	-4.30423444e-06
2.69443741e-06	-4.31887237e-06
2.70313279e-06	-4.33352845e-06
2.71183286e-06	-4.34820259e-06
2.72053752e-06	-4.36289471e-06
2.72924667e-06	-4.37760470e-06
2.73796020e-06	-4.39233247e-06
2.74667803e-06	-4.40707795e-06
2.75540003e-06	-4.42184102e-06
2.76412612e-06	-4.43662160e-06
2.77285619e-06	-4.45141960e-06
2.78159014e-06	-4.46623492e-06
2.79032787e-06	-4.48106747e-06
2.79906926e-06	-4.49591716e-06
2.80781423e-06	-4.51078388e-06
2.81656266e-06	-4.52566756e-06
2.82531446e-06	-4.54056809e-06
2.83406952e-06	-4.55548538e-06
2.84282774e-06	-4.57041934e-06
2.85158901e-06	-4.58536986e-06
2.86035323e-06	-4.60033686e-06
2.86912029e-06	-4.61532023e-06
2.87789010e-06	-4.63031989e-06
2.88666254e-06	-4.64533574e-06
2.89543752e-06	-4.66036768e-06
2.90421492e-06	-4.67541561e-06
2.91299465e-06	-4.69047944e-06
2.92177660e-06	-4.70555908e-06
2.93056066e-06	-4.72065442e-06
2.93934673e-06	-4.73576536e-06
2.94813471e-06	-4.75089182e-06
2.95692448e-06	-4.76603368e-06
2.96571594e-06	-4.78119087e-06
2.97450900e-06	-4.79636327e-06
2.98330353e-06	-4.81155078e-06
2.99209943e-06	-4.82675332e-06
3.00089661e-06	-4.84197078e-06
3.00969495e-06	-4.85720306e-06
3.01849434e-06	-4.87245007e-06
3.02729468e-06	-4.88771170e-06
3.03609587e-06	-4.90298785e-06
3.04489779e-06	-4.91827843e-06
3.05370034e-06	-4.93358334e-06
3.06250341e-06	-4.94890247e-06
3.07130690e-06	-4.96423573e-06
3.08011070e-06	-4.97958301e-06
3.08891469e-06	-4.99494421e-06
3.09771879e-06	-5.01031924e-06
3.10652286e-06	-5.02570800e-06
3.11532682e-06	-5.04111037e-06
3.12413054e-06	-5.05652627e-06
3.13293393e-06	-5.07195559e-06
3.14173687e-06	-5.08739822e-06
3.15053926e-06	-5.10285407e-06
3.15934099e-06	-5.11832303e-06
3.16814194e-06	-5.13380500e-06
3.17694202e-06	-5.14929989e-06
3.18574111e-06	-5.16480758e-06
3.19453911e-06	-5.18032797e-06
3.20333591e-06	-5.19586097e-06
3.21213139e-06	-5.21140646e-06
3.22092545e-06	-5.22696435e-06
3.22971798e-06	-5.24253453e-06
3.23850887e-06	-5.25811690e-06
3.24729802e-06	-5.27371135e-06
3.25608531e-06	-5.28931779e-06
3.26487063e-06	-5.30493610e-06
3.27365387e-06	-5.32056619e-06
3.28243494e-06	-5.33620794e-06
3.29121371e-06	-5.35186126e-06
3.29999007e-06	-5.36752604e-06
3.30876393e-06	-5.38320217e-06
3.31753516e-06	-5.39888956e-06
3.32630366e-06	-5.41458809e-06
3.33506932e-06	-5.43029766e-06
3.34383202e-06	-5.44601816e-06
3.35259167e-06	-5.46174950e-06
3.36134815e-06	-5.47749155e-06
3.37010135e-06	-5.49324423e-06
3.37885115e-06	-5.50900742e-06
3.38759746e-06	-5.52478102e-06
3.39634016e-06	-5.54056491e-06
3.40507913e-06	-5.55635900e-06
3.41381428e-06	-5.57216318e-06
3.42254548e-06	-5.58797734e-06
3.43127264e-06	-5.60380138e-06
3.43999564e-06	-5.61963518e-06
3.44871436e-06	-5.63547864e-06
3.45742871e-06	-5.65133166e-06
3.46613856e-06	-5.66719413e-06
3.47484381e-06	-5.68306593e-06
3.48354435e-06	-5.69894697e-06
3.49224007e-06	-5.71483714e-06
3.50093085e-06	-5.73073632e-06
3.50961660e-06	-5.74664441e-06
3.51829719e-06	-5.76256130e-06
3.52697251e-06	-5.77848689e-06
3.53564247e-06	-5.79442107e-06
3.54430694e-06	-5.81036372e-06
3.55296581e-06	-5.82631475e-06
3.56161898e-06	-5.84227403e-06
3.57026633e-06	-5.85824147e-06
3.57890776e-06	-5.87421695e-06
3.58754315e-06	-5.89020037e-06
3.59617240e-06	-5.90619162e-06
3.60479539e-06	-5.92219059e-06
3.61341201e-06	-5.93819717e-06
3.62202215e-06	-5.95421125e-06
3.63062570e-06	-5.97023272e-06
3.63922256e-06	-5.98626147e-06
3.64781261e-06	-6.00229739e-06
3.65639573e-06	-6.01834039e-06
3.66497183e-06	-6.03439033e-06
3.67354079e-06	-6.05044712e-06
3.68210250e-06	-6.06651065e-06
3.69065684e-06	-6.08258080e-06
3.69920372e-06	-6.09865747e-06
3.70774301e-06	-6.11474055e-06
3.71627461e-06	-6.13082992e-06
3.72479841e-06	-6.14692548e-06
3.73331430e-06	-6.16302711e-06
3.74182217e-06	-6.17913472e-06
3.75032191e-06	-6.19524818e-06
3.75881340e-06	-6.21136738e-06
3.76729654e-06	-6.22749222e-06
3.77577122e-06	-6.24362259e-06
3.78423733e-06	-6.25975837e-06
3.79269476e-06	-6.27589945e-06
3.80114340e-06	-6.29204573e-06
3.80958313e-06	-6.30819710e-06
3.81801385e-06	-6.32435343e-06
3.82643546e-06	-6.34051463e-06
3.83484783e-06	-6.35668058e-06
3.84325086e-06	-6.37285117e-06
3.85164445e-06	-6.38902629e-06
3.86002847e-06	-6.40520583e-06
3.86840283e-06	-6.42138968e-06
3.87676741e-06	-6.43757772e-06
3.88512210e-06	-6.45376985e-06
3.89346680e-06	-6.46996595e-06
3.90180139e-06	-6.48616591e-06
3.91012577e-06	-6.50236963e-06
3.91843983e-06	-6.51857699e-06
3.92674345e-06	-6.53478788e-06
3.93503654e-06	-6.55100219e-06
3.94331897e-06	-6.56721980e-06
3.95159065e-06	-6.58344061e-06
3.95985146e-06	-6.59966450e-06
3.96810130e-06	-6.61589137e-06
3.97634005e-06	-6.63212110e-06
3.98456761e-06	-6.64835358e-06
3.99278387e-06	-6.66458869e-06
4.00098872e-06	-6.68082634e-06
4.00918206e-06	-6.69706640e-06
4.01736377e-06	-6.71330876e-06
4.02553375e-06	-6.72955331e-06
4.03369189e-06	-6.74579995e-06
4.04183809e-06	-6.76204855e-06
4.04997223e-06	-6.77829901e-06
4.05809420e-06	-6.79455122e-06
4.06620391e-06	-6.81080506e-06
4.07430124e-06	-6.82706043e-06
4.08238609e-06	-6.84331720e-06
4.09045834e-06	-6.85957528e-06
4.09851790e-06	-6.87583454e-06
4.10656465e-06	-6.89209487e-06
4.11459850e-06	-6.90835617e-06
4.12261932e-06	-6.92461833e-06
4.13062702e-06	-6.94088122e-06
4.13862149e-06	-6.95714474e-06
4.14660262e-06	-6.97340878e-06
4.15457031e-06	-6.98967323e-06
4.16252445e-06	-7.00593797e-06
4.17046494e-06	-7.02220289e-06
4.17839166e-06	-7.03846788e-06
4.18630452e-06	-7.05473284e-06
4.19420341e-06	-7.07099764e-06
4.20208822e-06	-7.08726217e-06
4.20995886e-06	-7.10352633e-06
4.21781520e-06	-7.11979000e-06
4.22565715e-06	-7.13605307e-06
4.23348461e-06	-7.15231544e-06
4.24129747e-06	-7.16857698e-06
4.24909562e-06	-7.18483758e-06
4.25687896e-06	-7.20109715e-06
4.26464739e-06	-7.21735555e-06
4.27240080e-06	-7.23361269e-06
4.28013908e-06	-7.24986845e-06
4.28786215e-06	-7.26612272e-06
4.29556988e-06	-7.28237538e-06
4.30326219e-06	-7.29862634e-06
4.31093896e-06	-7.31487546e-06
4.31860009e-06	-7.33112266e-06
4.32624547e-06	-7.34736780e-06
4.33387502e-06	-7.36361079e-06
4.34148862e-06	-7.37985151e-06
4.34908617e-06	-7.39608985e-06
4.35666757e-06	-7.41232570e-06
4.36423272e-06	-7.42855895e-06
4.37178151e-06	-7.44478948e-06
4.37931384e-06	-7.46101719e-06
4.38682962e-06	-7.47724197e-06
4.39432874e-06	-7.49346370e-06
4.40181110e-06	-7.50968227e-06
4.40927659e-06	-7.52589758e-06
4.41672513e-06	-7.54210951e-06
4.42415660e-06	-7.55831796e-06
4.43157091e-06	-7.57452280e-06
4.43896795e-06	-7.59072394e-06
4.44634763e-06	-7.60692125e-06
4.45370985e-06	-7.62311464e-06
4.46105451e-06	-7.63930399e-06
4.46838150e-06	-7.65548919e-06
4.47569073e-06	-7.67167012e-06
4.48298210e-06	-7.68784669e-06
4.49025551e-06	-7.70401878e-06
4.49751086e-06	-7.72018628e-06
4.50474805e-06	-7.73634908e-06
4.51196699e-06	-7.75250707e-06
4.51916758e-06	-7.76866014e-06
4.52634971e-06	-7.78480818e-06
4.53351330e-06	-7.80095108e-06
4.54065824e-06	-7.81708874e-06
4.54778444e-06	-7.83322104e-06
4.55489179e-06	-7.84934787e-06
4.56198021e-06	-7.86546913e-06
4.56904959e-06	-7.88158470e-06
4.57609985e-06	-7.89769448e-06
4.58313087e-06	-7.91379836e-06
4.59014258e-06	-7.92989622e-06
4.59713487e-06	-7.94598797e-06
4.60410764e-06	-7.96207348e-06
4.61106080e-06	-7.97815266e-06
4.61799426e-06	-7.99422540e-06
4.62490792e-06	-8.01029158e-06
4.63180169e-06	-8.02635109e-06
4.63867547e-06	-8.04240384e-06
4.64552917e-06	-8.05844971e-06
4.65236269e-06	-8.07448859e-06
4.65917595e-06	-8.09052038e-06
4.66596884e-06	-8.10654496e-06
4.67274127e-06	-8.12256223e-06
4.67949316e-06	-8.13857209e-06
4.68622440e-06	-8.15457442e-06
4.69293491e-06	-8.17056912e-06
4.69962459e-06	-8.18655608e-06
4.70629336e-06	-8.20253520e-06
4.71294111e-06	-8.21850636e-06
4.71956777e-06	-8.23446946e-06
4.72617323e-06	-8.25042439e-06
4.73275740e-06	-8.26637105e-06
4.73932020e-06	-8.28230933e-06
4.74586154e-06	-8.29823912e-06
4.75238132e-06	-8.31416032e-06
4.75887946e-06	-8.33007282e-06
4.76535586e-06	-8.34597651e-06
4.77181044e-06	-8.36187129e-06
4.77824310e-06	-8.37775706e-06
4.78465376e-06	-8.39363370e-06
4.79104233e-06	-8.40950112e-06
4.79740872e-06	-8.42535920e-06
4.80375285e-06	-8.44120784e-06
4.81007462e-06	-8.45704694e-06
4.81637394e-06	-8.47287639e-06
4.82265073e-06	-8.48869609e-06
4.82890491e-06	-8.50450592e-06
4.83513638e-06	-8.52030580e-06
4.84134506e-06	-8.53609561e-06
4.84753087e-06	-8.55187524e-06
4.85369371e-06	-8.56764460e-06
4.85983350e-06	-8.58340358e-06
4.86595016e-06	-8.59915208e-06
4.87204360e-06	-8.61488998e-06
4.87811373e-06	-8.63061720e-06
4.88416048e-06	-8.64633362e-06
4.89018375e-06	-8.66203915e-06
4.89618347e-06	-8.67773367e-06
4.90215955e-06	-8.69341709e-06
4.90811190e-06	-8.70908931e-06
4.91404044e-06	-8.72475021e-06
4.91994510e-06	-8.74039970e-06
4.92582578e-06	-8.75603768e-06
4.93168241e-06	-8.77166405e-06
4.93751490e-06	-8.78727869e-06
4.94332317e-06	-8.80288151e-06
4.94910715e-06	-8.81847242e-06
4.95486674e-06	-8.83405129e-06
4.96060187e-06	-8.84961805e-06
4.96631246e-06	-8.86517258e-06
4.97199843e-06	-8.88071478e-06
4.97765969e-06	-8.89624455e-06
4.98329618e-06	-8.91176180e-06
4.98890780e-06	-8.92726641e-06
4.99449448e-06	-8.94275830e-06
5.00005615e-06	-8.95823736e-06
5.00559271e-06	-8.97370348e-06
5.01110411e-06	-8.98915658e-06
5.01659025e-06	-9.00459655e-06
5.02205106e-06	-9.02002329e-06
5.02748646e-06	-9.03543671e-06
5.03289638e-06	-9.05083670e-06
5.03828074e-06	-9.06622316e-06
5.04363946e-06	-9.08159599e-06
5.04897247e-06	-9.09695511e-06
5.05427970e-06	-9.11230040e-06
5.05956106e-06	-9.12763178e-06
5.06481648e-06	-9.14294913e-06
5.07004589e-06	-9.15825237e-06
5.07524922e-06	-9.17354140e-06
5.08042638e-06	-9.18881612e-06
5.08557731e-06	-9.20407643e-06
5.09070193e-06	-9.21932224e-06
5.09580018e-06	-9.23455344e-06
5.10087197e-06	-9.24976995e-06
5.10591723e-06	-9.26497166e-06
5.11093590e-06	-9.28015849e-06
5.11592790e-06	-9.29533032e-06
5.12089316e-06	-9.31048708e-06
5.12583162e-06	-9.32562865e-06
5.13074318e-06	-9.34075496e-06
5.13562780e-06	-9.35586589e-06
5.14048540e-06	-9.37096136e-06
5.14531591e-06	-9.38604127e-06
5.15011925e-06	-9.40110553e-06
5.15489537e-06	-9.41615405e-06
5.15964419e-06	-9.43118672e-06
5.16436564e-06	-9.44620345e-06
5.16905966e-06	-9.46120416e-06
5.17372618e-06	-9.47618874e-06
5.17836513e-06	-9.49115711e-06
5.18297644e-06	-9.50610917e-06
5.18756006e-06	-9.52104482e-06
5.19211590e-06	-9.53596399e-06
5.19664391e-06	-9.55086656e-06
5.20114403e-06	-9.56575246e-06
5.20561618e-06	-9.58062158e-06
5.21006030e-06	-9.59547384e-06
5.21447632e-06	-9.61030915e-06
5.21886419e-06	-9.62512741e-06
5.22322384e-06	-9.63992853e-06
5.22755520e-06	-9.65471242e-06
5.23185822e-06	-9.66947900e-06
5.23613282e-06	-9.68422817e-06
5.24037896e-06	-9.69895984e-06
5.24459656e-06	-9.71367392e-06
5.24878556e-06	-9.72837032e-06
5.25294591e-06	-9.74304895e-06
5.25707754e-06	-9.75770972e-06
5.26118039e-06	-9.77235255e-06
5.26525440e-06	-9.78697734e-06
5.26929952e-06	-9.80158401e-06
5.27331568e-06	-9.81617247e-06
5.27730282e-06	-9.83074262e-06
5.28126088e-06	-9.84529439e-06
5.28518982e-06	-9.85982768e-06
5.28908956e-06	-9.87434241e-06
5.29296005e-06	-9.88883849e-06
5.29680124e-06	-9.90331583e-06
5.30061307e-06	-9.91777435e-06
5.30439547e-06	-9.93221395e-06
5.30814840e-06	-9.94663456e-06
5.31187180e-06	-9.96103609e-06
5.31556561e-06	-9.97541846e-06
5.31922979e-06	-9.98978156e-06
5.32286426e-06	-1.00041253e-05
5.32646899e-06	-1.00184497e-05
5.33004391e-06	-1.00327545e-05
5.33358898e-06	-1.00470398e-05
5.33710413e-06	-1.00613053e-05
5.34058933e-06	-1.00755512e-05
5.34404450e-06	-1.00897771e-05
5.34746962e-06	-1.01039832e-05
5.35086461e-06	-1.01181692e-05
5.35422943e-06	-1.01323351e-05
5.35756403e-06	-1.01464809e-05
5.36086837e-06	-1.01606064e-05
5.36414258e-06	-1.01747117e-05
5.36738676e-06	-1.01887969e-05
5.37060084e-06	-1.02028618e-05
5.37378477e-06	-1.02169064e-05
5.37693852e-06	-1.02309305e-05
5.38006204e-06	-1.02449340e-05
5.38315527e-06	-1.02589170e-05
5.38621816e-06	-1.02728792e-05
5.38925069e-06	-1.02868206e-05
5.39225278e-06	-1.03007411e-05
5.39522441e-06	-1.03146406e-05
5.39816553e-06	-1.03285190e-05
5.40107609e-06	-1.03423762e-05
5.40395604e-06	-1.03562122e-05
5.40680535e-06	-1.03700268e-05
5.40962396e-06	-1.03838200e-05
5.41241184e-06	-1.03975917e-05
5.41516895e-06	-1.04113417e-05
5.41789523e-06	-1.04250700e-05
5.42059065e-06	-1.04387764e-05
5.42325517e-06	-1.04524610e-05
5.42588875e-06	-1.04661236e-05
5.42849133e-06	-1.04797642e-05
5.43106289e-06	-1.04933826e-05
5.43360338e-06	-1.05069787e-05
5.43611277e-06	-1.05205525e-05
5.43859101e-06	-1.05341038e-05
5.44103806e-06	-1.05476327e-05
5.44345389e-06	-1.05611390e-05
5.44583846e-06	-1.05746225e-05
5.44819173e-06	-1.05880833e-05
5.45051365e-06	-1.06015212e-05
5.45280421e-06	-1.06149362e-05
5.45506335e-06	-1.06283282e-05
5.45729105e-06	-1.06416970e-05
5.45948726e-06	-1.06550426e-05
5.46165195e-06	-1.06683649e-05
5.46378509e-06	-1.06816639e-05
5.46588663e-06	-1.06949394e-05
5.46795656e-06	-1.07081913e-05
5.46999482e-06	-1.07214196e-05
5.47200140e-06	-1.07346242e-05
5.47397625e-06	-1.07478050e-05
5.47591935e-06	-1.07609619e-05
5.47783065e-06	-1.07740948e-05
5.47971014e-06	-1.07872036e-05
5.48155777e-06	-1.08002884e-05
5.48337352e-06	-1.08133488e-05
5.48515736e-06	-1.08263850e-05
5.48690925e-06	-1.08393968e-05
5.48862916e-06	-1.08523842e-05
5.49031707e-06	-1.08653469e-05
5.49197295e-06	-1.08782851e-05
5.49359677e-06	-1.08911985e-05
5.49518849e-06	-1.09040871e-05
5.49674810e-06	-1.09169508e-05
5.49827556e-06	-1.09297896e-05
5.49977085e-06	-1.09426033e-05
5.50123394e-06	-1.09553918e-05
5.50266481e-06	-1.09681552e-05
5.50406342e-06	-1.09808933e-05
5.50542976e-06	-1.09936060e-05
5.50676379e-06	-1.10062933e-05
5.50806550e-06	-1.10189550e-05
5.50933485e-06	-1.10315911e-05
5.51057184e-06	-1.10442016e-05
5.51177642e-06	-1.10567862e-05
5.51294858e-06	-1.10693450e-05
5.51408830e-06	-1.10818779e-05
5.51519556e-06	-1.10943848e-05
5.51627032e-06	-1.11068656e-05
5.51731258e-06	-1.11193203e-05
5.51832230e-06	-1.11317487e-05
5.51929948e-06	-1.11441507e-05
5.52024409e-06	-1.11565264e-05
5.52115610e-06	-1.11688757e-05
5.52203551e-06	-1.11811983e-05
5.52288228e-06	-1.11934944e-05
5.52369642e-06	-1.12057637e-05
5.52447788e-06	-1.12180063e-05
5.52522666e-06	-1.12302220e-05
5.52594275e-06	-1.12424108e-05
5.52662611e-06	-1.12545726e-05
5.52727674e-06	-1.12667073e-05
5.52789463e-06	-1.12788148e-05
5.52847975e-06	-1.12908951e-05
5.52903208e-06	-1.13029482e-05
5.52955163e-06	-1.13149738e-05
5.53003836e-06	-1.13269720e-05
5.53049227e-06	-1.13389427e-05
5.53091335e-06	-1.13508857e-05
5.53130158e-06	-1.13628011e-05
5.53165694e-06	-1.13746888e-05
5.53197943e-06	-1.13865486e-05
5.53226903e-06	-1.13983805e-05
5.53252574e-06	-1.14101845e-05
5.53274953e-06	-1.14219605e-05
5.53294041e-06	-1.14337083e-05
5.53309836e-06	-1.14454280e-05
5.53322337e-06	-1.14571194e-05
5.53331543e-06	-1.14687825e-05
5.53337453e-06	-1.14804172e-05
5.53340067e-06	-1.14920234e-05
5.53339383e-06	-1.15036012e-05
5.53335401e-06	-1.15151503e-05
5.53328120e-06	-1.15266707e-05
5.53317540e-06	-1.15381625e-05
5.53303659e-06	-1.15496254e-05
5.53286477e-06	-1.15610594e-05
5.53265994e-06	-1.15724645e-05
5.53242210e-06	-1.15838406e-05
5.53215122e-06	-1.15951876e-05
5.53184732e-06	-1.16065054e-05
5.53151039e-06	-1.16177941e-05
5.53114043e-06	-1.16290534e-05
5.53073742e-06	-1.16402834e-05
5.53030137e-06	-1.16514840e-05
5.52983228e-06	-1.16626551e-05
5.52933015e-06	-1.16737967e-05
5.52879496e-06	-1.16849086e-05
5.52822673e-06	-1.16959909e-05
5.52762545e-06	-1.17070434e-05
5.52699113e-06	-1.17180661e-05
5.52632375e-06	-1.17290590e-05
5.52562333e-06	-1.17400219e-05
5.52488986e-06	-1.17509548e-05
5.52412335e-06	-1.17618576e-05
5.52332379e-06	-1.17727303e-05
5.52249120e-06	-1.17835728e-05
5.52162556e-06	-1.17943850e-05
5.52072689e-06	-1.18051670e-05
5.51979519e-06	-1.18159185e-05
5.51883047e-06	-1.18266396e-05
5.51783272e-06	-1.18373302e-05
5.51680195e-06	-1.18479903e-05
5.51573818e-06	-1.18586197e-05
5.51464139e-06	-1.18692184e-05
5.51351161e-06	-1.18797864e-05
5.51234883e-06	-1.18903235e-05
5.51115307e-06	-1.19008298e-05
5.50992432e-06	-1.19113052e-05
5.50866261e-06	-1.19217495e-05
5.50736793e-06	-1.19321629e-05
5.50604030e-06	-1.19425451e-05
5.50467972e-06	-1.19528961e-05
5.50328620e-06	-1.19632159e-05
5.50185976e-06	-1.19735045e-05
5.50040041e-06	-1.19837617e-05
5.49890814e-06	-1.19939875e-05
5.49738299e-06	-1.20041818e-05
5.49582495e-06	-1.20143446e-05
5.49423404e-06	-1.20244759e-05
5.49261028e-06	-1.20345755e-05
5.49095367e-06	-1.20446435e-05
5.48926422e-06	-1.20546797e-05
5.48754196e-06	-1.20646841e-05
5.48578689e-06	-1.20746567e-05
5.48399904e-06	-1.20845974e-05
5.48217841e-06	-1.20945061e-05
5.48032502e-06	-1.21043828e-05
5.47843888e-06	-1.21142274e-05
5.47652002e-06	-1.21240399e-05
5.47456845e-06	-1.21338203e-05
5.47258418e-06	-1.21435684e-05
5.47056724e-06	-1.21532842e-05
5.46851764e-06	-1.21629677e-05
5.46643539e-06	-1.21726189e-05
5.46432053e-06	-1.21822376e-05
5.46217306e-06	-1.21918238e-05
5.45999300e-06	-1.22013774e-05
5.45778039e-06	-1.22108985e-05
5.45553523e-06	-1.22203869e-05
5.45325754e-06	-1.22298427e-05
5.45094736e-06	-1.22392657e-05
5.44860469e-06	-1.22486559e-05
5.44622957e-06	-1.22580133e-05
5.44382201e-06	-1.22673378e-05
5.44138203e-06	-1.22766293e-05
5.43890967e-06	-1.22858879e-05
5.43640494e-06	-1.22951134e-05
5.43386787e-06	-1.23043059e-05
5.43129848e-06	-1.23134652e-05
5.42869679e-06	-1.23225913e-05
5.42606284e-06	-1.23316843e-05
5.42339664e-06	-1.23407439e-05
5.42069823e-06	-1.23497703e-05
5.41796763e-06	-1.23587632e-05
5.41520486e-06	-1.23677228e-05
5.41240996e-06	-1.23766489e-05
5.40958295e-06	-1.23855415e-05
5.40672385e-06	-1.23944006e-05
5.40383271e-06	-1.24032261e-05
5.40090954e-06	-1.24120180e-05
5.39795438e-06	-1.24207762e-05
5.39496725e-06	-1.24295006e-05
5.39194819e-06	-1.24381913e-05
5.38889723e-06	-1.24468482e-05
5.38581439e-06	-1.24554713e-05
5.38269971e-06	-1.24640604e-05
5.37955322e-06	-1.24726157e-05
5.37637495e-06	-1.24811369e-05
5.37316494e-06	-1.24896242e-05
5.36992321e-06	-1.24980774e-05
5.36664981e-06	-1.25064965e-05
5.36334476e-06	-1.25148814e-05
5.36000809e-06	-1.25232322e-05
5.35663985e-06	-1.25315488e-05
5.35324007e-06	-1.25398311e-05
5.34980878e-06	-1.25480791e-05
5.34634602e-06	-1.25562928e-05
5.34285182e-06	-1.25644722e-05
5.33932623e-06	-1.25726171e-05
5.33576927e-06	-1.25807276e-05
5.33218099e-06	-1.25888036e-05
5.32856142e-06	-1.25968450e-05
5.32491060e-06	-1.26048519e-05
5.32122857e-06	-1.26128243e-05
5.31751537e-06	-1.26207620e-05
5.31377104e-06	-1.26286650e-05
5.30999561e-06	-1.26365333e-05
5.30618913e-06	-1.26443669e-05
5.30235164e-06	-1.26521657e-05
5.29848317e-06	-1.26599298e-05
5.29458378e-06	-1.26676589e-05
5.29065349e-06	-1.26753533e-05
5.28669236e-06	-1.26830127e-05
5.28270043e-06	-1.26906371e-05
5.27867773e-06	-1.26982266e-05
5.27462431e-06	-1.27057811e-05
5.27054022e-06	-1.27133006e-05
5.26642549e-06	-1.27207850e-05
5.26228018e-06	-1.27282343e-05
5.25810433e-06	-1.27356485e-05
5.25389797e-06	-1.27430275e-05
5.24966117e-06	-1.27503713e-05
5.24539396e-06	-1.27576799e-05
5.24109639e-06	-1.27649532e-05
5.23676850e-06	-1.27721913e-05
5.23241035e-06	-1.27793941e-05
5.22802198e-06	-1.27865615e-05
5.22360344e-06	-1.27936936e-05
5.21915477e-06	-1.28007902e-05
5.21467603e-06	-1.28078515e-05
5.21016727e-06	-1.28148773e-05
5.20562852e-06	-1.28218676e-05
5.20105985e-06	-1.28288225e-05
5.19646130e-06	-1.28357418e-05
5.19183293e-06	-1.28426255e-05
5.18717477e-06	-1.28494737e-05
5.18248690e-06	-1.28562862e-05
5.17776934e-06	-1.28630632e-05
5.17302217e-06	-1.28698044e-05
5.16824543e-06	-1.28765100e-05
5.16343917e-06	-1.28831799e-05
5.15860344e-06	-1.28898141e-05
5.15373831e-06	-1.28964125e-05
5.14884381e-06	-1.29029752e-05
5.14392002e-06	-1.29095021e-05
5.13896697e-06	-1.29159931e-05
5.13398474e-06	-1.29224483e-05
5.12897336e-06	-1.29288676e-05
5.12393290e-06	-1.29352511e-05
5.11886341e-06	-1.29415987e-05
5.11376495e-06	-1.29479103e-05
5.10863758e-06	-1.29541860e-05
5.10348135e-06	-1.29604257e-05
5.09829632e-06	-1.29666295e-05
5.09308255e-06	-1.29727973e-05
5.08784009e-06	-1.29789290e-05
5.08256901e-06	-1.29850247e-05
5.07726936e-06	-1.29910843e-05
5.07194120e-06	-1.29971079e-05
5.06658459e-06	-1.30030954e-05
5.06119959e-06	-1.30090467e-05
5.05578627e-06	-1.30149620e-05
5.05034468e-06	-1.30208411e-05
5.04487488e-06	-1.30266840e-05
5.03937693e-06	-1.30324908e-05
5.03385091e-06	-1.30382614e-05
5.02829685e-06	-1.30439958e-05
5.02271484e-06	-1.30496940e-05
5.01710493e-06	-1.30553559e-05
5.01146719e-06	-1.30609816e-05
5.00580168e-06	-1.30665710e-05
5.00010846e-06	-1.30721242e-05
4.99438759e-06	-1.30776411e-05
4.98863915e-06	-1.30831217e-05
4.98286319e-06	-1.30885659e-05
4.97705979e-06	-1.30939739e-05
4.97122900e-06	-1.30993455e-05
4.96537089e-06	-1.31046808e-05
4.95948553e-06	-1.31099797e-05
4.95357299e-06	-1.31152423e-05
4.94763333e-06	-1.31204685e-05
4.94166662e-06	-1.31256583e-05
4.93567292e-06	-1.31308117e-05
4.92965230e-06	-1.31359287e-05
4.92360484e-06	-1.31410093e-05
4.91753060e-06	-1.31460535e-05
4.91142965e-06	-1.31510612e-05
4.90530206e-06	-1.31560325e-05
4.89914789e-06	-1.31609674e-05
4.89296723e-06	-1.31658658e-05
4.88676013e-06	-1.31707278e-05
4.88052666e-06	-1.31755533e-05
4.87426691e-06	-1.31803424e-05
4.86798094e-06	-1.31850950e-05
4.86166882e-06	-1.31898111e-05
4.85533062e-06	-1.31944907e-05
4.84896642e-06	-1.31991338e-05
4.84257628e-06	-1.32037405e-05
4.83616029e-06	-1.32083106e-05
4.82971851e-06	-1.32128443e-05
4.82325101e-06	-1.32173414e-05
4.81675788e-06	-1.32218021e-05
4.81023918e-06	-1.32262263e-05
4.80369499e-06	-1.32306139e-05
4.79712538e-06	-1.32349650e-05
4.79053043e-06	-1.32392797e-05
4.78391022e-06	-1.32435578e-05
4.77726481e-06	-1.32477994e-05
4.77059429e-06	-1.32520045e-05
4.76389873e-06	-1.32561731e-05
4.75717820e-06	-1.32603052e-05
4.75043280e-06	-1.32644008e-05
4.74366258e-06	-1.32684599e-05
4.73686763e-06	-1.32724824e-05
4.73004803e-06	-1.32764685e-05
4.72320385e-06	-1.32804181e-05
4.71633518e-06	-1.32843311e-05
4.70944209e-06	-1.32882077e-05
4.70252466e-06	-1.32920478e-05
4.69558297e-06	-1.32958514e-05
4.68861709e-06	-1.32996185e-05
4.68162712e-06	-1.33033492e-05
4.67461313e-06	-1.33070434e-05
4.66757519e-06	-1.33107011e-05
4.66051340e-06	-1.33143223e-05
4.65342783e-06	-1.33179071e-05
4.64631856e-06	-1.33214555e-05
4.63918567e-06	-1.33249674e-05
4.63202925e-06	-1.33284428e-05
4.62484938e-06	-1.33318819e-05
4.61764614e-06	-1.33352845e-05
4.61041962e-06	-1.33386507e-05
4.60316989e-06	-1.33419805e-05
4.59589704e-06	-1.33452739e-05
4.58860115e-06	-1.33485310e-05
4.58128232e-06	-1.33517516e-05
4.57394061e-06	-1.33549359e-05
4.56657612e-06	-1.33580838e-05
4.55918893e-06	-1.33611954e-05
4.55177912e-06	-1.33642707e-05
4.54434679e-06	-1.33673096e-05
4.53689202e-06	-1.33703123e-05
4.52941488e-06	-1.33732786e-05
4.52191548e-06	-1.33762087e-05
4.51439389e-06	-1.33791025e-05
4.50685020e-06	-1.33819600e-05
4.49928450e-06	-1.33847813e-05
4.49169687e-06	-1.33875663e-05
4.48408741e-06	-1.33903151e-05
4.47645620e-06	-1.33930278e-05
4.46880333e-06	-1.33957042e-05
4.46112889e-06	-1.33983445e-05
4.45343296e-06	-1.34009486e-05
4.44571563e-06	-1.34035166e-05
4.43797700e-06	-1.34060485e-05
4.43021715e-06	-1.34085442e-05
4.42243618e-06	-1.34110039e-05
4.41463417e-06	-1.34134275e-05
4.40681121e-06	-1.34158150e-05
4.39896739e-06	-1.34181665e-05
4.39110280e-06	-1.34204820e-05
4.38321754e-06	-1.34227615e-05
4.37531170e-06	-1.34250050e-05
4.36738536e-06	-1.34272126e-05
4.35943862e-06	-1.34293842e-05
4.35147157e-06	-1.34315199e-05
4.34348430e-06	-1.34336197e-05
4.33547690e-06	-1.34356836e-05
4.32744947e-06	-1.34377117e-05
4.31940211e-06	-1.34397040e-05
4.31133489e-06	-1.34416604e-05
4.30324792e-06	-1.34435811e-05
4.29514129e-06	-1.34454659e-05
4.28701510e-06	-1.34473151e-05
4.27886943e-06	-1.34491285e-05
4.27070438e-06	-1.34509063e-05
4.26252005e-06	-1.34526483e-05
4.25431653e-06	-1.34543547e-05
4.24609391e-06	-1.34560256e-05
4.23785230e-06	-1.34576608e-05
4.22959179e-06	-1.34592604e-05
4.22131246e-06	-1.34608245e-05
4.21301442e-06	-1.34623531e-05
4.20469777e-06	-1.34638462e-05
4.19636260e-06	-1.34653039e-05
4.18800901e-06	-1.34667261e-05
4.17963708e-06	-1.34681129e-05
4.17124693e-06	-1.34694643e-05
4.16283865e-06	-1.34707804e-05
4.15441233e-06	-1.34720611e-05
4.14596808e-06	-1.34733066e-05
4.13750599e-06	-1.34745168e-05
4.12902615e-06	-1.34756918e-05
4.12052867e-06	-1.34768316e-05
4.11201365e-06	-1.34779362e-05
4.10348118e-06	-1.34790057e-05
4.09493137e-06	-1.34800401e-05
4.08636431e-06	-1.34810394e-05
4.07778010e-06	-1.34820037e-05
4.06917884e-06	-1.34829329e-05
4.06056063e-06	-1.34838272e-05
4.05192558e-06	-1.34846865e-05
4.04327377e-06	-1.34855110e-05
4.03460532e-06	-1.34863005e-05
4.02592032e-06	-1.34870552e-05
4.01721887e-06	-1.34877751e-05
4.00850107e-06	-1.34884603e-05
3.99976703e-06	-1.34891107e-05
3.99101685e-06	-1.34897264e-05
3.98225062e-06	-1.34903074e-05
3.97346846e-06	-1.34908539e-05
3.96467045e-06	-1.34913657e-05
3.95585671e-06	-1.34918430e-05
3.94702734e-06	-1.34922857e-05
3.93818243e-06	-1.34926940e-05
3.92932209e-06	-1.34930679e-05
3.92044643e-06	-1.34934073e-05
3.91155554e-06	-1.34937124e-05
3.90264954e-06	-1.34939832e-05
3.89372852e-06	-1.34942197e-05
3.88479258e-06	-1.34944219e-05
3.87584184e-06	-1.34945900e-05
3.86687639e-06	-1.34947239e-05
3.85789634e-06	-1.34948236e-05
3.84890179e-06	-1.34948893e-05
3.83989285e-06	-1.34949210e-05
3.83086962e-06	-1.34949186e-05
3.82183221e-06	-1.34948823e-05
3.81278072e-06	-1.34948121e-05
3.80371525e-06	-1.34947081e-05
3.79463592e-06	-1.34945702e-05
3.78554283e-06	-1.34943985e-05
3.77643608e-06	-1.34941932e-05
3.76731578e-06	-1.34939541e-05
3.75818203e-06	-1.34936813e-05
3.74903494e-06	-1.34933750e-05
3.73987463e-06	-1.34930352e-05
3.73070118e-06	-1.34926618e-05
3.72151472e-06	-1.34922549e-05
3.71231534e-06	-1.34918147e-05
3.70310316e-06	-1.34913411e-05
3.69387827e-06	-1.34908341e-05
3.68464080e-06	-1.34902939e-05
3.67539084e-06	-1.34897205e-05
3.66612850e-06	-1.34891139e-05
3.65685389e-06	-1.34884741e-05
3.64756712e-06	-1.34878013e-05
3.63826830e-06	-1.34870955e-05
3.62895753e-06	-1.34863567e-05
3.61963492e-06	-1.34855849e-05
3.61030059e-06	-1.34847803e-05
3.60095463e-06	-1.34839429e-05
3.59159716e-06	-1.34830727e-05
3.58222828e-06	-1.34821697e-05
3.57284811e-06	-1.34812341e-05
3.56345676e-06	-1.34802659e-05
3.55405432e-06	-1.34792651e-05
3.54464092e-06	-1.34782318e-05
3.53521667e-06	-1.34771660e-05
3.52578166e-06	-1.34760679e-05
3.51633601e-06	-1.34749373e-05
3.50687983e-06	-1.34737745e-05
3.49741324e-06	-1.34725794e-05
3.48793633e-06	-1.34713522e-05
3.47844923e-06	-1.34700928e-05
3.46895203e-06	-1.34688013e-05
3.45944486e-06	-1.34674778e-05
3.44992782e-06	-1.34661224e-05
3.44040102e-06	-1.34647350e-05
3.43086457e-06	-1.34633158e-05
3.42131858e-06	-1.34618648e-05
3.41176317e-06	-1.34603821e-05
3.40219845e-06	-1.34588677e-05
3.39262452e-06	-1.34573216e-05
3.38304150e-06	-1.34557440e-05
3.37344950e-06	-1.34541349e-05
3.36384863e-06	-1.34524944e-05
3.35423900e-06	-1.34508224e-05
3.34462073e-06	-1.34491192e-05
3.33499392e-06	-1.34473847e-05
3.32535869e-06	-1.34456189e-05
3.31571514e-06	-1.34438221e-05
3.30606340e-06	-1.34419941e-05
3.29640357e-06	-1.34401352e-05
3.28673577e-06	-1.34382453e-05
3.27706011e-06	-1.34363245e-05
3.26737669e-06	-1.34343728e-05
3.25768564e-06	-1.34323904e-05
3.24798706e-06	-1.34303773e-05
3.23828107e-06	-1.34283335e-05
3.22856779e-06	-1.34262592e-05
3.21884731e-06	-1.34241544e-05
3.20911976e-06	-1.34220191e-05
3.19938526e-06	-1.34198534e-05
3.18964390e-06	-1.34176574e-05
3.17989581e-06	-1.34154312e-05
3.17014110e-06	-1.34131748e-05
3.16037988e-06	-1.34108882e-05
3.15061227e-06	-1.34085716e-05
3.14083837e-06	-1.34062250e-05
3.13105831e-06	-1.34038485e-05
3.12127219e-06	-1.34014422e-05
3.11148014e-06	-1.33990061e-05
3.10168226e-06	-1.33965402e-05
3.09187866e-06	-1.33940447e-05
3.08206947e-06	-1.33915196e-05
3.07225479e-06	-1.33889651e-05
3.06243474e-06	-1.33863810e-05
3.05260943e-06	-1.33837677e-05
3.04277898e-06	-1.33811250e-05
3.03294350e-06	-1.33784531e-05
3.02310311e-06	-1.33757520e-05
3.01325792e-06	-1.33730218e-05
3.00340804e-06	-1.33702627e-05
2.99355359e-06	-1.33674746e-05
2.98369468e-06	-1.33646576e-05
2.97383143e-06	-1.33618118e-05
2.96396395e-06	-1.33589373e-05
2.95409236e-06	-1.33560342e-05
2.94421677e-06	-1.33531024e-05
2.93433616e-06	-1.33501414e-05
2.92444951e-06	-1.33471503e-05
2.91455691e-06	-1.33441292e-05
2.90465847e-06	-1.33410781e-05
2.89475429e-06	-1.33379971e-05
2.88484448e-06	-1.33348862e-05
2.87492912e-06	-1.33317454e-05
2.86500833e-06	-1.33285749e-05
2.85508220e-06	-1.33253746e-05
2.84515084e-06	-1.33221445e-05
2.83521434e-06	-1.33188848e-05
2.82527281e-06	-1.33155955e-05
2.81532635e-06	-1.33122766e-05
2.80537505e-06	-1.33089282e-05
2.79541902e-06	-1.33055502e-05
2.78545835e-06	-1.33021429e-05
2.77549315e-06	-1.32987061e-05
2.76552352e-06	-1.32952399e-05
2.75554955e-06	-1.32917445e-05
2.74557134e-06	-1.32882198e-05
2.73558900e-06	-1.32846658e-05
2.72560262e-06	-1.32810827e-05
2.71561229e-06	-1.32774705e-05
2.70561813e-06	-1.32738291e-05
2.69562022e-06	-1.32701588e-05
2.68561867e-06	-1.32664594e-05
2.67561357e-06	-1.32627311e-05
2.66560502e-06	-1.32589739e-05
2.65559312e-06	-1.32551879e-05
2.64557797e-06	-1.32513731e-05
2.63555965e-06	-1.32475295e-05
2.62553828e-06	-1.32436572e-05
2.61551395e-06	-1.32397562e-05
2.60548675e-06	-1.32358267e-05
2.59545677e-06	-1.32318685e-05
2.58542413e-06	-1.32278819e-05
2.57538891e-06	-1.32238668e-05
2.56535120e-06	-1.32198233e-05
2.55531111e-06	-1.32157514e-05
2.54526873e-06	-1.32116512e-05
2.53522416e-06	-1.32075228e-05
2.52517749e-06	-1.32033661e-05
2.51512881e-06	-1.31991812e-05
2.50507822e-06	-1.31949683e-05
2.49502582e-06	-1.31907272e-05
2.48497170e-06	-1.31864582e-05
2.47491596e-06	-1.31821612e-05
2.46485868e-06	-1.31778363e-05
2.45479997e-06	-1.31734835e-05
2.44473991e-06	-1.31691028e-05
2.43467861e-06	-1.31646945e-05
2.42461615e-06	-1.31602584e-05
2.41455262e-06	-1.31557946e-05
2.40448813e-06	-1.31513033e-05
2.39442276e-06	-1.31467844e-05
2.38435660e-06	-1.31422380e-05
2.37428975e-06	-1.31376641e-05
2.36422231e-06	-1.31330628e-05
2.35415435e-06	-1.31284342e-05
2.34408598e-06	-1.31237783e-05
2.33401729e-06	-1.31190951e-05
2.32394837e-06	-1.31143848e-05
2.31387930e-06	-1.31096473e-05
2.30381019e-06	-1.31048827e-05
2.29374112e-06	-1.31000911e-05
2.28367217e-06	-1.30952725e-05
2.27360346e-06	-1.30904270e-05
2.26353505e-06	-1.30855547e-05
2.25346705e-06	-1.30806555e-05
2.24339955e-06	-1.30757295e-05
2.23333262e-06	-1.30707769e-05
2.22326637e-06	-1.30657976e-05
2.21320088e-06	-1.30607917e-05
2.20313625e-06	-1.30557592e-05
2.19307255e-06	-1.30507003e-05
2.18300989e-06	-1.30456149e-05
2.17294834e-06	-1.30405032e-05
2.16288800e-06	-1.30353651e-05
2.15282895e-06	-1.30302008e-05
2.14277128e-06	-1.30250103e-05
2.13271509e-06	-1.30197936e-05
2.12266045e-06	-1.30145508e-05
2.11260746e-06	-1.30092820e-05
2.10255621e-06	-1.30039871e-05
2.09250677e-06	-1.29986664e-05
2.08245924e-06	-1.29933198e-05
2.07241370e-06	-1.29879473e-05
2.06237024e-06	-1.29825491e-05
2.05232894e-06	-1.29771252e-05
2.04228990e-06	-1.29716757e-05
2.03225320e-06	-1.29662006e-05
2.02221891e-06	-1.29606999e-05
2.01218714e-06	-1.29551738e-05
2.00215796e-06	-1.29496223e-05
1.99213145e-06	-1.29440454e-05
1.98210771e-06	-1.29384432e-05
1.97208682e-06	-1.29328157e-05
1.96206886e-06	-1.29271631e-05
1.95205391e-06	-1.29214854e-05
1.94204207e-06	-1.29157826e-05
1.93203341e-06	-1.29100547e-05
1.92202801e-06	-1.29043020e-05
1.91202596e-06	-1.28985244e-05
1.90202735e-06	-1.28927219e-05
1.89203225e-06	-1.28868946e-05
1.88204075e-06	-1.28810427e-05
1.87205293e-06	-1.28751661e-05
1.86206888e-06	-1.28692649e-05
1.85208867e-06	-1.28633392e-05
1.84211238e-06	-1.28573890e-05
1.83214011e-06	-1.28514144e-05
1.82217192e-06	-1.28454155e-05
1.81220790e-06	-1.28393922e-05
1.80224813e-06	-1.28333448e-05
1.79229270e-06	-1.28272731e-05
1.78234168e-06	-1.28211774e-05
1.77239515e-06	-1.28150576e-05
1.76245319e-06	-1.28089138e-05
1.75251589e-06	-1.28027462e-05
1.74258331e-06	-1.27965546e-05
1.73265555e-06	-1.27903392e-05
1.72273268e-06	-1.27841002e-05
1.71281478e-06	-1.27778374e-05
1.70290192e-06	-1.27715510e-05
1.69299419e-06	-1.27652411e-05
1.68309167e-06	-1.27589076e-05
1.67319443e-06	-1.27525508e-05
1.66330255e-06	-1.27461705e-05
1.65341610e-06	-1.27397670e-05
1.64353517e-06	-1.27333402e-05
1.63365984e-06	-1.27268903e-05
1.62379017e-06	-1.27204172e-05
1.61392625e-06	-1.27139211e-05
1.60406814e-06	-1.27074020e-05
1.59421594e-06	-1.27008599e-05
1.58436972e-06	-1.26942950e-05
1.57452954e-06	-1.26877073e-05
1.56469549e-06	-1.26810969e-05
1.55486763e-06	-1.26744638e-05
1.54504606e-06	-1.26678080e-05
1.53523084e-06	-1.26611298e-05
1.52542204e-06	-1.26544290e-05
1.51561974e-06	-1.26477059e-05
1.50582401e-06	-1.26409603e-05
1.49603494e-06	-1.26341925e-05
1.48625258e-06	-1.26274025e-05
1.47647702e-06	-1.26205903e-05
1.46670833e-06	-1.26137560e-05
1.45694658e-06	-1.26068997e-05
1.44719184e-06	-1.26000214e-05
1.43744419e-06	-1.25931212e-05
1.42770370e-06	-1.25861991e-05
1.41797044e-06	-1.25792553e-05
1.40824449e-06	-1.25722898e-05
1.39852591e-06	-1.25653027e-05
1.38881477e-06	-1.25582940e-05
1.37911115e-06	-1.25512638e-05
1.36941512e-06	-1.25442121e-05
1.35972675e-06	-1.25371390e-05
1.35004611e-06	-1.25300447e-05
1.34037327e-06	-1.25229291e-05
1.33070830e-06	-1.25157923e-05
1.32105127e-06	-1.25086344e-05
1.31140224e-06	-1.25014554e-05
1.30176130e-06	-1.24942555e-05
1.29212850e-06	-1.24870347e-05
1.28250392e-06	-1.24797930e-05
1.27288763e-06	-1.24725305e-05
1.26327968e-06	-1.24652473e-05
1.25368016e-06	-1.24579435e-05
1.24408913e-06	-1.24506191e-05
1.23450666e-06	-1.24432742e-05
1.22493281e-06	-1.24359088e-05
1.21536765e-06	-1.24285230e-05
1.20581125e-06	-1.24211170e-05
1.19626368e-06	-1.24136907e-05
1.18672499e-06	-1.24062442e-05
1.17719527e-06	-1.23987776e-05
1.16767457e-06	-1.23912910e-05
1.15816296e-06	-1.23837844e-05
1.14866051e-06	-1.23762578e-05
1.13916727e-06	-1.23687115e-05
1.12968333e-06	-1.23611454e-05
1.12020873e-06	-1.23535596e-05
1.11074355e-06	-1.23459541e-05
1.10128785e-06	-1.23383291e-05
1.09184169e-06	-1.23306846e-05
1.08240514e-06	-1.23230206e-05
1.07297826e-06	-1.23153373e-05
1.06356112e-06	-1.23076347e-05
1.05415378e-06	-1.22999129e-05
1.04475629e-06	-1.22921720e-05
1.03536873e-06	-1.22844119e-05
1.02599116e-06	-1.22766328e-05
1.01662363e-06	-1.22688348e-05
1.00726621e-06	-1.22610179e-05
9.97918971e-07	-1.22531822e-05
9.88581960e-07	-1.22453278e-05
9.79255245e-07	-1.22374547e-05
9.69938886e-07	-1.22295630e-05
9.60632943e-07	-1.22216528e-05
9.51337477e-07	-1.22137241e-05
9.42052548e-07	-1.22057770e-05
9.32778217e-07	-1.21978116e-05
9.23514544e-07	-1.21898279e-05
9.14261587e-07	-1.21818260e-05
9.05019406e-07	-1.21738061e-05
8.95788061e-07	-1.21657681e-05
8.86567610e-07	-1.21577121e-05
8.77358111e-07	-1.21496382e-05
8.68159624e-07	-1.21415465e-05
8.58972206e-07	-1.21334371e-05
8.49795915e-07	-1.21253099e-05
8.40630809e-07	-1.21171651e-05
8.31476944e-07	-1.21090028e-05
8.22334380e-07	-1.21008230e-05
8.13203171e-07	-1.20926258e-05
8.04083376e-07	-1.20844112e-05
7.94975049e-07	-1.20761794e-05
7.85878249e-07	-1.20679304e-05
7.76793029e-07	-1.20596642e-05
7.67719447e-07	-1.20513810e-05
7.58657558e-07	-1.20430808e-05
7.49607416e-07	-1.20347637e-05
7.40569078e-07	-1.20264298e-05
7.31542597e-07	-1.20180791e-05
7.22528027e-07	-1.20097116e-05
7.13525425e-07	-1.20013276e-05
7.04534842e-07	-1.19929270e-05
6.95556334e-07	-1.19845099e-05
6.86589953e-07	-1.19760764e-05
6.77635753e-07	-1.19676266e-05
6.68693787e-07	-1.19591604e-05
6.59764108e-07	-1.19506781e-05
6.50846768e-07	-1.19421797e-05
6.41941819e-07	-1.19336652e-05
6.33049314e-07	-1.19251347e-05
6.24169304e-07	-1.19165883e-05
6.15301842e-07	-1.19080261e-05
6.06446978e-07	-1.18994480e-05
5.97604763e-07	-1.18908543e-05
5.88775248e-07	-1.18822450e-05
5.79958484e-07	-1.18736201e-05
5.71154521e-07	-1.18649798e-05
5.62363410e-07	-1.18563240e-05
5.53585200e-07	-1.18476529e-05
5.44819940e-07	-1.18389665e-05
5.36067681e-07	-1.18302649e-05
5.27328471e-07	-1.18215482e-05
5.18602359e-07	-1.18128165e-05
5.09889394e-07	-1.18040697e-05
5.01189625e-07	-1.17953081e-05
4.92503098e-07	-1.17865317e-05
4.83829863e-07	-1.17777405e-05
4.75169967e-07	-1.17689346e-05
4.66523458e-07	-1.17601141e-05
4.57890382e-07	-1.17512790e-05
4.49270787e-07	-1.17424295e-05
[truncated: 98,001 more rows]
