# Supplementary material for: Observation of angular momentum transfer among crystal lattice modes
Source: Nat Phys. 2026 May 12;22(7):1100–6. doi: 10.1038/s41567-026-03274-8 (PMC13423836; doi:10.1038/s41567-026-03274-8)
Supplement: Supplementary file 15 — Source data for Extended Data Fig. 6a–j. [file 41567_2026_3274_MOESM15_ESM.zip › extended_fig6d_circular_Raman_phonon.txt]

Calculated trajectory of Raman-active Eg phonon
Q^{R}_alpha (norm.)	Q^{R}_beta (norm.)
0.00000000e+00	0.00000000e+00
9.54659319e-25	-1.84246708e-24
6.41044348e-22	-1.22366964e-21
1.35590747e-21	-2.59109521e-21
3.85877184e-21	-7.42200480e-21
1.45351934e-20	-2.80102686e-20
4.44430560e-20	-8.56257415e-20
8.90394073e-19	-1.64296797e-18
2.92854096e-18	-5.38247266e-18
5.64105431e-18	-1.03474449e-17
8.64156736e-18	-1.58287882e-17
1.16751760e-17	-2.13650049e-17
1.46184386e-17	-2.67421957e-17
1.74793764e-17	-3.19940603e-17
2.03974731e-17	-3.74018964e-17
2.36436750e-17	-4.34946009e-17
2.76203912e-17	-5.10486688e-17
3.28614932e-17	-6.10881942e-17
4.00323153e-17	-7.48848692e-17
4.99296544e-17	-9.39579851e-17
6.34817699e-17	-1.20074431e-16
8.17483840e-17	-1.55248696e-16
1.05920681e-16	-2.01742867e-16
1.37321310e-16	-2.62066628e-16
1.77404379e-16	-3.38977264e-16
2.27755461e-16	-4.35479658e-16
2.90091592e-16	-5.54826290e-16
3.66261269e-16	-7.00517241e-16
4.58244454e-16	-8.76300189e-16
5.68152568e-16	-1.08617041e-15
6.98228499e-16	-1.33437078e-15
8.50846593e-16	-1.62539178e-15
1.69024238e-15	-2.97210888e-15
3.81276820e-15	-6.27848198e-15
7.12175862e-15	-1.13904093e-14
1.15241301e-14	-1.81599165e-14
1.69303808e-14	-2.64451561e-14
2.32545910e-14	-3.61104081e-14
3.04144228e-14	-4.70260799e-14
3.83311198e-14	-5.90687058e-14
4.69295081e-14	-7.21209477e-14
5.61379950e-14	-8.60715943e-14
6.58885702e-14	-1.00815562e-13
7.61168049e-14	-1.16253894e-13
8.67618523e-14	-1.32293761e-13
9.77664477e-14	-1.48848462e-13
1.09076908e-13	-1.65837421e-13
1.20643131e-13	-1.83186190e-13
1.32418599e-13	-2.00826450e-13
1.44360374e-13	-2.18696007e-13
1.56429100e-13	-2.36738795e-13
1.68589003e-13	-2.54904876e-13
1.80807892e-13	-2.73150439e-13
1.93057156e-13	-2.91437799e-13
2.05311768e-13	-3.09735399e-13
2.17550281e-13	-3.28017810e-13
2.29754830e-13	-3.46265730e-13
2.41911134e-13	-3.64465983e-13
2.54008491e-13	-3.82611521e-13
2.66039783e-13	-4.00701424e-13
2.78001472e-13	-4.18740898e-13
2.89893604e-13	-4.36741278e-13
3.01719805e-13	-4.54720024e-13
3.13487284e-13	-4.72700724e-13
3.25206832e-13	-4.90713094e-13
3.36892820e-13	-5.08792977e-13
3.48563204e-13	-5.26982343e-13
3.60239519e-13	-5.45329290e-13
3.71946882e-13	-5.63888041e-13
3.83713995e-13	-5.82718949e-13
3.95573138e-13	-6.01888492e-13
4.07560176e-13	-6.21469277e-13
4.19714553e-13	-6.41540038e-13
4.32079297e-13	-6.62185635e-13
4.44701017e-13	-6.83497055e-13
4.57629903e-13	-7.05571416e-13
4.70919730e-13	-7.28511958e-13
4.84627852e-13	-7.52428051e-13
4.98815204e-13	-7.77435194e-13
5.13546306e-13	-8.03655009e-13
5.28889259e-13	-8.31215248e-13
5.44915743e-13	-8.60249790e-13
5.61701024e-13	-8.90898641e-13
5.79323947e-13	-9.23307934e-13
5.97866940e-13	-9.57629930e-13
6.17416012e-13	-9.94023016e-13
6.38060756e-13	-1.03265171e-12
6.59894344e-13	-1.07368665e-12
6.83013532e-13	-1.11730460e-12
7.07518657e-13	-1.16368847e-12
7.33513638e-13	-1.21302727e-12
7.61105975e-13	-1.26551617e-12
7.90406752e-13	-1.32135643e-12
8.21530633e-13	-1.38075546e-12
8.54595864e-13	-1.44392680e-12
8.89724274e-13	-1.51109011e-12
9.27041273e-13	-1.58247116e-12
9.66675853e-13	-1.65830189e-12
1.00876059e-12	-1.73882032e-12
1.05343163e-12	-1.82427063e-12
1.10082873e-12	-1.91490312e-12
1.15109519e-12	-2.01097420e-12
1.20437792e-12	-2.11274644e-12
1.26082740e-12	-2.22048850e-12
1.32059770e-12	-2.33447519e-12
1.38384646e-12	-2.45498745e-12
1.45073492e-12	-2.58231233e-12
1.52142788e-12	-2.71674303e-12
1.59609374e-12	-2.85857885e-12
1.67490447e-12	-3.00812524e-12
1.75803562e-12	-3.16569376e-12
1.84566634e-12	-3.33160212e-12
1.93797934e-12	-3.50617414e-12
2.03516094e-12	-3.68973976e-12
2.13740100e-12	-3.88263506e-12
2.24489300e-12	-4.08520225e-12
2.35783398e-12	-4.29778967e-12
2.47642457e-12	-4.52075176e-12
2.60086899e-12	-4.75444912e-12
2.73137503e-12	-4.99924847e-12
2.86815406e-12	-5.25552263e-12
3.01142104e-12	-5.52365059e-12
3.16139450e-12	-5.80401744e-12
3.31829658e-12	-6.09701439e-12
3.48235296e-12	-6.40303880e-12
3.65379294e-12	-6.72249415e-12
3.83284938e-12	-7.05579005e-12
4.01975873e-12	-7.40334221e-12
4.21476102e-12	-7.76557251e-12
4.41809985e-12	-8.14290893e-12
4.63002243e-12	-8.53578559e-12
4.85077953e-12	-8.94464271e-12
5.08062551e-12	-9.36992668e-12
5.31981830e-12	-9.81208999e-12
5.56861943e-12	-1.02715913e-11
5.82729400e-12	-1.07488952e-11
6.09611070e-12	-1.12444728e-11
6.37534178e-12	-1.17588009e-11
6.66526310e-12	-1.22923628e-11
6.96615410e-12	-1.28456477e-11
7.27829777e-12	-1.34191509e-11
7.60198073e-12	-1.40133740e-11
7.93749313e-12	-1.46288247e-11
8.28512874e-12	-1.52660166e-11
8.64518491e-12	-1.59254697e-11
9.01796254e-12	-1.66077100e-11
9.40376615e-12	-1.73132697e-11
9.80290381e-12	-1.80426870e-11
1.02156872e-11	-1.87965063e-11
1.06424316e-11	-1.95752782e-11
1.10834558e-11	-2.03795594e-11
1.15390822e-11	-2.12099125e-11
1.20096368e-11	-2.20669066e-11
1.24954492e-11	-2.29511166e-11
1.29968525e-11	-2.38631238e-11
1.35141835e-11	-2.48035154e-11
1.40477826e-11	-2.57728849e-11
1.49037539e-11	-2.71569396e-11
1.63827553e-11	-2.93342379e-11
1.84770008e-11	-3.22947137e-11
2.11787599e-11	-3.60283797e-11
2.44803568e-11	-4.05253279e-11
2.83741707e-11	-4.57757291e-11
3.28526360e-11	-5.17698336e-11
3.79082418e-11	-5.84979704e-11
4.35335322e-11	-6.59505477e-11
4.97211066e-11	-7.41180529e-11
5.64636191e-11	-8.29910521e-11
6.37537789e-11	-9.25601910e-11
7.15843501e-11	-1.02816194e-10
7.99481518e-11	-1.13749864e-10
8.88380582e-11	-1.25352085e-10
9.82469984e-11	-1.37613818e-10
1.08167956e-10	-1.50526104e-10
1.18593971e-10	-1.64080062e-10
1.29518137e-10	-1.78266891e-10
1.40933603e-10	-1.93077871e-10
1.52833574e-10	-2.08504357e-10
1.65211307e-10	-2.24537785e-10
1.78060117e-10	-2.41169672e-10
1.91373374e-10	-2.58391611e-10
2.05144500e-10	-2.76195276e-10
2.19366976e-10	-2.94572419e-10
2.34034334e-10	-3.13514871e-10
2.49140164e-10	-3.33014544e-10
2.64678111e-10	-3.53063427e-10
2.80641872e-10	-3.73653588e-10
2.97025201e-10	-3.94777176e-10
3.13821908e-10	-4.16426417e-10
3.31025856e-10	-4.38593617e-10
3.48630965e-10	-4.61271162e-10
3.66631207e-10	-4.84451515e-10
3.85020613e-10	-5.08127219e-10
4.03793265e-10	-5.32290898e-10
4.22943302e-10	-5.56935251e-10
4.42464919e-10	-5.82053060e-10
4.62352363e-10	-6.07637184e-10
4.82599939e-10	-6.33680562e-10
5.03202005e-10	-6.60176211e-10
5.24152976e-10	-6.87117227e-10
5.45447319e-10	-7.14496787e-10
5.67079559e-10	-7.42308146e-10
5.89044274e-10	-7.70544636e-10
6.11336098e-10	-7.99199672e-10
6.33949719e-10	-8.28266746e-10
6.56879881e-10	-8.57739428e-10
6.80121383e-10	-8.87611368e-10
7.03669078e-10	-9.17876297e-10
7.27517874e-10	-9.48528021e-10
7.51662737e-10	-9.79560430e-10
7.76098683e-10	-1.01096749e-09
8.00820786e-10	-1.04274324e-09
8.25824176e-10	-1.07488182e-09
8.51104035e-10	-1.10737742e-09
8.76655602e-10	-1.14022432e-09
9.02474170e-10	-1.17341689e-09
9.28555089e-10	-1.20694958e-09
9.54893760e-10	-1.24081689e-09
9.81485644e-10	-1.27501343e-09
1.00832625e-09	-1.30953388e-09
1.03541115e-09	-1.34437300e-09
1.06273597e-09	-1.37952561e-09
1.09029639e-09	-1.41498664e-09
1.11808813e-09	-1.45075108e-09
1.14610699e-09	-1.48681400e-09
1.17434881e-09	-1.52317056e-09
1.20280949e-09	-1.55981598e-09
1.23148498e-09	-1.59674559e-09
1.26037130e-09	-1.63395476e-09
1.28946449e-09	-1.67143897e-09
1.31876069e-09	-1.70919377e-09
1.34825606e-09	-1.74721478e-09
1.37794684e-09	-1.78549770e-09
1.40782930e-09	-1.82403833e-09
1.43789978e-09	-1.86283253e-09
1.46815469e-09	-1.90187624e-09
1.49859046e-09	-1.94116548e-09
1.52920360e-09	-1.98069636e-09
1.55999067e-09	-2.02046505e-09
1.59094827e-09	-2.06046782e-09
1.62207309e-09	-2.10070100e-09
1.65336184e-09	-2.14116101e-09
1.68481130e-09	-2.18184435e-09
1.71641830e-09	-2.22274760e-09
1.74817973e-09	-2.26386740e-09
1.78009253e-09	-2.30520050e-09
1.81215371e-09	-2.34674370e-09
1.84436031e-09	-2.38849390e-09
1.87670944e-09	-2.43044807e-09
1.90919827e-09	-2.47260326e-09
1.94182402e-09	-2.51495660e-09
1.97458395e-09	-2.55750530e-09
2.00747539e-09	-2.60024665e-09
2.04049574e-09	-2.64317800e-09
2.07364242e-09	-2.68629682e-09
2.10691292e-09	-2.72960061e-09
2.14030481e-09	-2.77308699e-09
2.17381567e-09	-2.81675365e-09
2.20744317e-09	-2.86059833e-09
2.24118502e-09	-2.90461889e-09
2.27503899e-09	-2.94881323e-09
2.30900289e-09	-2.99317937e-09
2.34307462e-09	-3.03771538e-09
2.37725210e-09	-3.08241942e-09
2.41153331e-09	-3.12728972e-09
2.44591631e-09	-3.17232460e-09
2.48039918e-09	-3.21752245e-09
2.51498009e-09	-3.26288176e-09
2.54965724e-09	-3.30840106e-09
2.58442889e-09	-3.35407899e-09
2.61929336e-09	-3.39991427e-09
2.65424902e-09	-3.44590568e-09
2.68929430e-09	-3.49205209e-09
2.72442769e-09	-3.53835245e-09
2.75964771e-09	-3.58480579e-09
2.79495297e-09	-3.63141121e-09
2.83034211e-09	-3.67816790e-09
2.86581384e-09	-3.72507512e-09
2.90136690e-09	-3.77213222e-09
2.93700012e-09	-3.81933861e-09
2.97271235e-09	-3.86669381e-09
3.00850254e-09	-3.91419739e-09
3.04436964e-09	-3.96184901e-09
3.08031269e-09	-4.00964841e-09
3.11633079e-09	-4.05759541e-09
3.15242307e-09	-4.10568990e-09
3.18858873e-09	-4.15393186e-09
3.22482702e-09	-4.20232135e-09
3.26113725e-09	-4.25085850e-09
3.29751879e-09	-4.29954352e-09
3.33397105e-09	-4.34837671e-09
3.37049350e-09	-4.39735843e-09
3.40708567e-09	-4.44648914e-09
3.44374714e-09	-4.49576937e-09
3.48047755e-09	-4.54519972e-09
3.51727659e-09	-4.59478089e-09
3.55414401e-09	-4.64451364e-09
3.59107961e-09	-4.69439881e-09
3.62808326e-09	-4.74443733e-09
3.66515485e-09	-4.79463021e-09
3.70229436e-09	-4.84497852e-09
3.73950181e-09	-4.89548344e-09
3.77677728e-09	-4.94614619e-09
3.81412090e-09	-4.99696811e-09
3.85153286e-09	-5.04795059e-09
3.88901339e-09	-5.09909510e-09
3.92656280e-09	-5.15040322e-09
3.96418144e-09	-5.20187656e-09
4.00186972e-09	-5.25351686e-09
4.03962809e-09	-5.30532590e-09
4.07745707e-09	-5.35730555e-09
4.11535725e-09	-5.40945778e-09
4.15332924e-09	-5.46178461e-09
4.19137372e-09	-5.51428815e-09
4.22949143e-09	-5.56697059e-09
4.26768318e-09	-5.61983421e-09
4.30594979e-09	-5.67288134e-09
4.34429217e-09	-5.72611443e-09
4.38271129e-09	-5.77953597e-09
4.42120815e-09	-5.83314854e-09
4.45978382e-09	-5.88695482e-09
4.49843942e-09	-5.94095755e-09
4.53717613e-09	-5.99515955e-09
4.57599518e-09	-6.04956373e-09
4.61489786e-09	-6.10417305e-09
4.65388550e-09	-6.15899059e-09
4.69295952e-09	-6.21401948e-09
4.73212134e-09	-6.26926294e-09
4.77137250e-09	-6.32472426e-09
4.81071454e-09	-6.38040683e-09
4.85014908e-09	-6.43631410e-09
4.88967780e-09	-6.49244960e-09
4.92930242e-09	-6.54881694e-09
4.96902473e-09	-6.60541982e-09
5.00884655e-09	-6.66226202e-09
5.04876979e-09	-6.71934737e-09
5.08879638e-09	-6.77667982e-09
5.12892833e-09	-6.83426336e-09
5.16916771e-09	-6.89210209e-09
5.20951661e-09	-6.95020017e-09
5.24997720e-09	-7.00856185e-09
5.29055171e-09	-7.06719146e-09
5.33124242e-09	-7.12609340e-09
5.37205165e-09	-7.18527215e-09
5.41298179e-09	-7.24473227e-09
5.45403529e-09	-7.30447841e-09
5.49521463e-09	-7.36451528e-09
5.53652238e-09	-7.42484769e-09
5.57796113e-09	-7.48548052e-09
5.61953356e-09	-7.54641871e-09
5.66124237e-09	-7.60766732e-09
5.70309033e-09	-7.66923144e-09
5.74508028e-09	-7.73111629e-09
5.78721510e-09	-7.79332713e-09
5.82949772e-09	-7.85586932e-09
5.87193113e-09	-7.91874828e-09
5.91451838e-09	-7.98196953e-09
5.95726257e-09	-8.04553866e-09
6.00016685e-09	-8.10946134e-09
6.04323445e-09	-8.17374332e-09
6.08646862e-09	-8.23839042e-09
6.12987269e-09	-8.30340856e-09
6.17345003e-09	-8.36880371e-09
6.21720407e-09	-8.43458194e-09
6.26113831e-09	-8.50074939e-09
6.30525627e-09	-8.56731229e-09
6.34956157e-09	-8.63427695e-09
6.39405784e-09	-8.70164973e-09
6.43874880e-09	-8.76943710e-09
6.48363820e-09	-8.83764561e-09
6.52872987e-09	-8.90628186e-09
6.57402767e-09	-8.97535255e-09
6.61953553e-09	-9.04486447e-09
6.66525743e-09	-9.11482446e-09
6.71119741e-09	-9.18523947e-09
6.75735955e-09	-9.25611649e-09
6.80374801e-09	-9.32746264e-09
6.85036699e-09	-9.39928508e-09
6.89722074e-09	-9.47159105e-09
6.94431357e-09	-9.54438789e-09
6.99164985e-09	-9.61768302e-09
7.03923400e-09	-9.69148390e-09
7.08707050e-09	-9.76579813e-09
7.13516387e-09	-9.84063333e-09
7.18351871e-09	-9.91599723e-09
7.23213965e-09	-9.99189765e-09
7.28103138e-09	-1.00683425e-08
7.33019867e-09	-1.01453396e-08
7.37964632e-09	-1.02228972e-08
7.42937918e-09	-1.03010232e-08
7.47940218e-09	-1.03797260e-08
7.52972028e-09	-1.04590138e-08
7.58033852e-09	-1.05388950e-08
7.63126196e-09	-1.06193779e-08
7.68249575e-09	-1.07004711e-08
7.73404508e-09	-1.07821833e-08
7.78591519e-09	-1.08645230e-08
7.83811139e-09	-1.09474990e-08
7.89063902e-09	-1.10311202e-08
7.94350351e-09	-1.11153955e-08
7.99671032e-09	-1.12003338e-08
8.05026496e-09	-1.12859443e-08
8.10417301e-09	-1.13722360e-08
8.15844011e-09	-1.14592182e-08
8.21307194e-09	-1.15469003e-08
8.26807424e-09	-1.16352916e-08
8.32345280e-09	-1.17244015e-08
8.37921349e-09	-1.18142396e-08
8.43536219e-09	-1.19048156e-08
8.49190488e-09	-1.19961391e-08
8.54884756e-09	-1.20882199e-08
8.60619632e-09	-1.21810678e-08
8.66395727e-09	-1.22746929e-08
8.72213659e-09	-1.23691052e-08
8.78074053e-09	-1.24643146e-08
8.83977536e-09	-1.25603315e-08
8.89924745e-09	-1.26571660e-08
8.95916318e-09	-1.27548285e-08
9.01952901e-09	-1.28533295e-08
9.08035146e-09	-1.29526793e-08
9.14163708e-09	-1.30528886e-08
9.20339251e-09	-1.31539680e-08
9.26562441e-09	-1.32559283e-08
9.32833952e-09	-1.33587802e-08
9.39154461e-09	-1.34625347e-08
9.45524654e-09	-1.35672028e-08
9.51945219e-09	-1.36727953e-08
9.58416852e-09	-1.37793236e-08
9.64940254e-09	-1.38867988e-08
9.71516129e-09	-1.39952321e-08
9.78145190e-09	-1.41046350e-08
9.84828154e-09	-1.42150189e-08
9.91565744e-09	-1.43263952e-08
9.98358686e-09	-1.44387757e-08
1.00520772e-08	-1.45521720e-08
1.01211357e-08	-1.46665958e-08
1.01907700e-08	-1.47820589e-08
1.02609874e-08	-1.48985734e-08
1.03317957e-08	-1.50161512e-08
1.04032023e-08	-1.51348043e-08
1.04752149e-08	-1.52545449e-08
1.05478413e-08	-1.53753853e-08
1.06210892e-08	-1.54973377e-08
1.06949665e-08	-1.56204146e-08
1.07694810e-08	-1.57446284e-08
1.08446407e-08	-1.58699917e-08
1.09204536e-08	-1.59965171e-08
1.09969277e-08	-1.61242172e-08
1.10740711e-08	-1.62531050e-08
1.11518921e-08	-1.63831932e-08
1.12303988e-08	-1.65144948e-08
1.13095994e-08	-1.66470228e-08
1.13895023e-08	-1.67807904e-08
1.14701160e-08	-1.69158106e-08
1.15514487e-08	-1.70520969e-08
1.16335091e-08	-1.71896624e-08
1.17163056e-08	-1.73285206e-08
1.17998469e-08	-1.74686851e-08
1.18841416e-08	-1.76101693e-08
1.19691984e-08	-1.77529871e-08
1.20550261e-08	-1.78971519e-08
1.21416335e-08	-1.80426778e-08
1.22290295e-08	-1.81895786e-08
1.23172230e-08	-1.83378683e-08
1.24062230e-08	-1.84875608e-08
1.24960385e-08	-1.86386705e-08
1.25866786e-08	-1.87912113e-08
1.26781525e-08	-1.89451977e-08
1.27704695e-08	-1.91006441e-08
1.28636386e-08	-1.92575647e-08
1.29576693e-08	-1.94159743e-08
1.30525710e-08	-1.95758873e-08
1.31483530e-08	-1.97373186e-08
1.32450248e-08	-1.99002827e-08
1.33425960e-08	-2.00647946e-08
1.34410761e-08	-2.02308693e-08
1.35404749e-08	-2.03985216e-08
1.36408020e-08	-2.05677667e-08
1.37420671e-08	-2.07386197e-08
1.38442800e-08	-2.09110959e-08
1.39474507e-08	-2.10852106e-08
1.40515891e-08	-2.12609791e-08
1.41567051e-08	-2.14384170e-08
1.42628087e-08	-2.16175398e-08
1.43699101e-08	-2.17983632e-08
1.44780193e-08	-2.19809028e-08
1.45871467e-08	-2.21651745e-08
1.46973023e-08	-2.23511941e-08
1.48084966e-08	-2.25389775e-08
1.49207398e-08	-2.27285408e-08
1.50340425e-08	-2.29199002e-08
1.51484150e-08	-2.31130717e-08
1.52638679e-08	-2.33080716e-08
1.53804118e-08	-2.35049164e-08
1.54980573e-08	-2.37036223e-08
1.56168151e-08	-2.39042060e-08
1.57366959e-08	-2.41066840e-08
1.58577106e-08	-2.43110729e-08
1.59798700e-08	-2.45173895e-08
1.61031850e-08	-2.47256507e-08
1.62276665e-08	-2.49358733e-08
1.63533256e-08	-2.51480742e-08
1.64801734e-08	-2.53622706e-08
1.66082210e-08	-2.55784796e-08
1.67374796e-08	-2.57967184e-08
1.68679604e-08	-2.60170043e-08
1.69996746e-08	-2.62393546e-08
1.71326338e-08	-2.64637868e-08
1.72668492e-08	-2.66903185e-08
1.74023323e-08	-2.69189673e-08
1.75390947e-08	-2.71497508e-08
1.76771479e-08	-2.73826868e-08
1.78165035e-08	-2.76177931e-08
1.79571732e-08	-2.78550877e-08
1.80991687e-08	-2.80945886e-08
1.82425019e-08	-2.83363139e-08
1.83871845e-08	-2.85802817e-08
1.85332286e-08	-2.88265103e-08
1.86806459e-08	-2.90750180e-08
1.88294486e-08	-2.93258231e-08
1.89796487e-08	-2.95789443e-08
1.91312583e-08	-2.98344000e-08
1.92842896e-08	-3.00922088e-08
1.94387549e-08	-3.03523895e-08
1.95946663e-08	-3.06149609e-08
1.97520363e-08	-3.08799419e-08
1.99108772e-08	-3.11473514e-08
2.00712016e-08	-3.14172084e-08
2.02330218e-08	-3.16895320e-08
2.03963504e-08	-3.19643415e-08
2.05612001e-08	-3.22416562e-08
2.07275836e-08	-3.25214952e-08
2.08955135e-08	-3.28038782e-08
2.10650027e-08	-3.30888246e-08
2.12360639e-08	-3.33763539e-08
2.14087101e-08	-3.36664859e-08
2.15829542e-08	-3.39592403e-08
2.17588092e-08	-3.42546369e-08
2.19362881e-08	-3.45526957e-08
2.21154041e-08	-3.48534365e-08
2.22961704e-08	-3.51568795e-08
2.24786001e-08	-3.54630448e-08
2.26627065e-08	-3.57719526e-08
2.28485029e-08	-3.60836232e-08
2.30360028e-08	-3.63980770e-08
2.32252196e-08	-3.67153345e-08
2.34161667e-08	-3.70354162e-08
2.36088577e-08	-3.73583426e-08
2.38033063e-08	-3.76841346e-08
2.39995260e-08	-3.80128128e-08
2.41975306e-08	-3.83443981e-08
2.43973339e-08	-3.86789114e-08
2.45989497e-08	-3.90163739e-08
2.48023918e-08	-3.93568064e-08
2.50076742e-08	-3.97002303e-08
2.52148109e-08	-4.00466667e-08
2.54238159e-08	-4.03961371e-08
2.56347034e-08	-4.07486627e-08
2.58474874e-08	-4.11042651e-08
2.60621822e-08	-4.14629658e-08
2.62788021e-08	-4.18247865e-08
2.64973613e-08	-4.21897489e-08
2.67178743e-08	-4.25578747e-08
2.69403554e-08	-4.29291860e-08
2.71648192e-08	-4.33037046e-08
2.73912802e-08	-4.36814526e-08
2.76197530e-08	-4.40624520e-08
2.78502521e-08	-4.44467252e-08
2.80827925e-08	-4.48342943e-08
2.83173887e-08	-4.52251817e-08
2.85540556e-08	-4.56194099e-08
2.87928082e-08	-4.60170013e-08
2.90336612e-08	-4.64179786e-08
2.92766297e-08	-4.68223644e-08
2.95217287e-08	-4.72301815e-08
2.97689733e-08	-4.76414526e-08
3.00183786e-08	-4.80562008e-08
3.02699599e-08	-4.84744490e-08
3.05237323e-08	-4.88962202e-08
3.07797113e-08	-4.93215376e-08
3.10379122e-08	-4.97504244e-08
3.12983503e-08	-5.01829040e-08
3.15610411e-08	-5.06189996e-08
3.18260003e-08	-5.10587349e-08
3.20932433e-08	-5.15021332e-08
3.23627859e-08	-5.19492183e-08
3.26346436e-08	-5.24000138e-08
3.29088323e-08	-5.28545435e-08
3.31853677e-08	-5.33128312e-08
3.34642657e-08	-5.37749010e-08
3.37455423e-08	-5.42407767e-08
3.40292133e-08	-5.47104826e-08
3.43152948e-08	-5.51840427e-08
3.46038030e-08	-5.56614813e-08
3.48947538e-08	-5.61428228e-08
3.51881636e-08	-5.66280916e-08
3.54840485e-08	-5.71173121e-08
3.57824249e-08	-5.76105090e-08
3.60833091e-08	-5.81077068e-08
3.63867175e-08	-5.86089303e-08
3.66926665e-08	-5.91142043e-08
3.70011728e-08	-5.96235536e-08
3.73122528e-08	-6.01370034e-08
3.76259232e-08	-6.06545785e-08
3.79422007e-08	-6.11763041e-08
3.82611019e-08	-6.17022054e-08
3.85826438e-08	-6.22323077e-08
3.89068432e-08	-6.27666364e-08
3.92337169e-08	-6.33052168e-08
3.95632819e-08	-6.38480746e-08
3.98955553e-08	-6.43952352e-08
4.02305540e-08	-6.49467244e-08
4.05682953e-08	-6.55025680e-08
4.09087962e-08	-6.60627917e-08
4.12520741e-08	-6.66274215e-08
4.15981462e-08	-6.71964833e-08
4.19470298e-08	-6.77700032e-08
4.22987424e-08	-6.83480075e-08
4.26533014e-08	-6.89305222e-08
4.30107244e-08	-6.95175738e-08
4.33710288e-08	-7.01091886e-08
4.37342322e-08	-7.07053930e-08
4.41003525e-08	-7.13062136e-08
4.44694073e-08	-7.19116771e-08
4.48414143e-08	-7.25218101e-08
4.52163914e-08	-7.31366395e-08
4.55943566e-08	-7.37561920e-08
4.59753277e-08	-7.43804947e-08
4.63593228e-08	-7.50095744e-08
4.67463599e-08	-7.56434585e-08
4.71364571e-08	-7.62821739e-08
4.75296326e-08	-7.69257480e-08
4.79259046e-08	-7.75742081e-08
4.83252914e-08	-7.82275817e-08
4.87278113e-08	-7.88858961e-08
4.91334828e-08	-7.95491790e-08
4.95423242e-08	-8.02174581e-08
4.99543540e-08	-8.08907611e-08
5.03695909e-08	-8.15691157e-08
5.07880534e-08	-8.22525499e-08
5.12097601e-08	-8.29410916e-08
5.16347299e-08	-8.36347689e-08
5.20629814e-08	-8.43336099e-08
5.24945335e-08	-8.50376429e-08
5.29294050e-08	-8.57468960e-08
5.33676150e-08	-8.64613977e-08
5.38091824e-08	-8.71811764e-08
5.42541262e-08	-8.79062606e-08
5.47024656e-08	-8.86366789e-08
5.51542197e-08	-8.93724601e-08
5.56094077e-08	-9.01136328e-08
5.60680489e-08	-9.08602259e-08
5.65301626e-08	-9.16122683e-08
5.69957682e-08	-9.23697891e-08
5.74648852e-08	-9.31328172e-08
5.79375329e-08	-9.39013819e-08
5.84137310e-08	-9.46755123e-08
5.88934990e-08	-9.54552379e-08
5.93768566e-08	-9.62405879e-08
5.98638235e-08	-9.70315918e-08
6.03544195e-08	-9.78282793e-08
6.08486644e-08	-9.86306799e-08
6.13465780e-08	-9.94388233e-08
6.18481803e-08	-1.00252739e-07
6.23534913e-08	-1.01072458e-07
6.28625309e-08	-1.01898009e-07
6.33753194e-08	-1.02729422e-07
6.38918768e-08	-1.03566728e-07
6.44122234e-08	-1.04409957e-07
6.49363793e-08	-1.05259139e-07
6.54643650e-08	-1.06114304e-07
6.59962007e-08	-1.06975482e-07
6.65319069e-08	-1.07842706e-07
6.70715041e-08	-1.08716003e-07
6.76150128e-08	-1.09595407e-07
6.81624536e-08	-1.10480946e-07
6.87138472e-08	-1.11372653e-07
6.92692141e-08	-1.12270558e-07
6.98285753e-08	-1.13174691e-07
7.03919514e-08	-1.14085085e-07
7.09593634e-08	-1.15001769e-07
7.15308322e-08	-1.15924776e-07
7.21063787e-08	-1.16854137e-07
7.26860240e-08	-1.17789882e-07
7.32697891e-08	-1.18732044e-07
7.38576952e-08	-1.19680653e-07
7.44497635e-08	-1.20635743e-07
7.50460152e-08	-1.21597343e-07
7.56464716e-08	-1.22565487e-07
7.62511541e-08	-1.23540205e-07
7.68600841e-08	-1.24521530e-07
7.74732831e-08	-1.25509494e-07
7.80907726e-08	-1.26504128e-07
7.87125741e-08	-1.27505466e-07
7.93387092e-08	-1.28513539e-07
7.99691998e-08	-1.29528379e-07
8.06040675e-08	-1.30550020e-07
8.12433341e-08	-1.31578492e-07
8.18870214e-08	-1.32613830e-07
8.25351515e-08	-1.33656065e-07
8.31872259e-08	-1.34704465e-07
8.38415240e-08	-1.35756494e-07
8.44979360e-08	-1.36811992e-07
8.51564943e-08	-1.37871008e-07
8.58172307e-08	-1.38933590e-07
8.64801773e-08	-1.39999785e-07
8.71453657e-08	-1.41069640e-07
8.78128274e-08	-1.42143205e-07
8.84825940e-08	-1.43220524e-07
8.91546966e-08	-1.44301646e-07
8.98291665e-08	-1.45386618e-07
9.05060346e-08	-1.46475485e-07
9.11853317e-08	-1.47568296e-07
9.18670885e-08	-1.48665094e-07
9.25513355e-08	-1.49765928e-07
9.32381032e-08	-1.50870842e-07
9.39274217e-08	-1.51979883e-07
9.46193211e-08	-1.53093096e-07
9.53138314e-08	-1.54210525e-07
9.60109823e-08	-1.55332217e-07
9.67108035e-08	-1.56458216e-07
9.74133245e-08	-1.57588567e-07
9.81185746e-08	-1.58723314e-07
9.88265830e-08	-1.59862502e-07
9.95373787e-08	-1.61006175e-07
1.00250991e-07	-1.62154376e-07
1.00967448e-07	-1.63307150e-07
1.01686778e-07	-1.64464539e-07
1.02409010e-07	-1.65626589e-07
1.03134173e-07	-1.66793340e-07
1.03862294e-07	-1.67964837e-07
1.04593402e-07	-1.69141122e-07
1.05327524e-07	-1.70322239e-07
1.06064688e-07	-1.71508228e-07
1.06804921e-07	-1.72699132e-07
1.07548251e-07	-1.73894994e-07
1.08294706e-07	-1.75095856e-07
1.09044311e-07	-1.76301758e-07
1.09797095e-07	-1.77512742e-07
1.10553084e-07	-1.78728850e-07
1.11312304e-07	-1.79950122e-07
1.12074783e-07	-1.81176599e-07
1.12840546e-07	-1.82408322e-07
1.13609620e-07	-1.83645332e-07
1.14382031e-07	-1.84887668e-07
1.15157804e-07	-1.86135371e-07
1.15936966e-07	-1.87388481e-07
1.16719541e-07	-1.88647037e-07
1.17505557e-07	-1.89911078e-07
1.18295037e-07	-1.91180645e-07
1.19088007e-07	-1.92455775e-07
1.19884492e-07	-1.93736509e-07
1.20684516e-07	-1.95022884e-07
1.21488106e-07	-1.96314939e-07
1.22295284e-07	-1.97612713e-07
1.23106076e-07	-1.98916244e-07
1.23920506e-07	-2.00225569e-07
1.24738597e-07	-2.01540726e-07
1.25560375e-07	-2.02861753e-07
1.26385862e-07	-2.04188688e-07
1.27215082e-07	-2.05521566e-07
1.28048060e-07	-2.06860427e-07
1.28884817e-07	-2.08205305e-07
1.29725378e-07	-2.09556237e-07
1.30569766e-07	-2.10913261e-07
1.31418003e-07	-2.12276412e-07
1.32270112e-07	-2.13645727e-07
1.33126116e-07	-2.15021240e-07
1.33986037e-07	-2.16402988e-07
1.34849898e-07	-2.17791006e-07
1.35717721e-07	-2.19185329e-07
1.36589527e-07	-2.20585992e-07
1.37465340e-07	-2.21993031e-07
1.38345179e-07	-2.23406479e-07
1.39229068e-07	-2.24826372e-07
1.40117027e-07	-2.26252743e-07
1.41009078e-07	-2.27685626e-07
1.41905242e-07	-2.29125056e-07
1.42805539e-07	-2.30571066e-07
1.43709992e-07	-2.32023689e-07
1.44618619e-07	-2.33482960e-07
1.45531442e-07	-2.34948910e-07
1.46448482e-07	-2.36421573e-07
1.47369758e-07	-2.37900981e-07
1.48295291e-07	-2.39387167e-07
1.49225100e-07	-2.40880164e-07
1.50159206e-07	-2.42380003e-07
1.51097628e-07	-2.43886717e-07
1.52040385e-07	-2.45400336e-07
1.52987496e-07	-2.46920894e-07
1.53938982e-07	-2.48448420e-07
1.54894861e-07	-2.49982946e-07
1.55855151e-07	-2.51524504e-07
1.56819873e-07	-2.53073123e-07
1.57789043e-07	-2.54628835e-07
1.58762681e-07	-2.56191669e-07
1.59740806e-07	-2.57761657e-07
1.60723434e-07	-2.59338827e-07
1.61710584e-07	-2.60923211e-07
1.62702275e-07	-2.62514837e-07
1.63698523e-07	-2.64113734e-07
1.64699346e-07	-2.65719933e-07
1.65704762e-07	-2.67333462e-07
1.66714788e-07	-2.68954349e-07
1.67729440e-07	-2.70582624e-07
1.68748737e-07	-2.72218315e-07
1.69772694e-07	-2.73861451e-07
1.70801329e-07	-2.75512058e-07
1.71834658e-07	-2.77170166e-07
1.72872697e-07	-2.78835801e-07
1.73915462e-07	-2.80508992e-07
1.74962970e-07	-2.82189765e-07
1.76015236e-07	-2.83878148e-07
1.77072277e-07	-2.85574168e-07
1.78134107e-07	-2.87277851e-07
1.79200742e-07	-2.88989223e-07
1.80272198e-07	-2.90708312e-07
1.81348490e-07	-2.92435142e-07
1.82429632e-07	-2.94169741e-07
1.83515641e-07	-2.95912134e-07
1.84606529e-07	-2.97662346e-07
1.85702312e-07	-2.99420403e-07
1.86803005e-07	-3.01186330e-07
1.87908621e-07	-3.02960151e-07
1.89019174e-07	-3.04741893e-07
1.90134680e-07	-3.06531578e-07
1.91255151e-07	-3.08329232e-07
1.92380601e-07	-3.10134878e-07
1.93511043e-07	-3.11948542e-07
1.94646492e-07	-3.13770246e-07
1.95786960e-07	-3.15600014e-07
1.96932460e-07	-3.17437869e-07
1.98083006e-07	-3.19283836e-07
1.99238609e-07	-3.21137936e-07
2.00399283e-07	-3.23000192e-07
2.01565041e-07	-3.24870628e-07
2.02735893e-07	-3.26749266e-07
2.03911854e-07	-3.28636128e-07
2.05092934e-07	-3.30531235e-07
2.06279145e-07	-3.32434611e-07
2.07470500e-07	-3.34346275e-07
2.08667010e-07	-3.36266251e-07
2.09868686e-07	-3.38194560e-07
2.11075539e-07	-3.40131221e-07
2.12287581e-07	-3.42076257e-07
2.13504823e-07	-3.44029688e-07
2.14727276e-07	-3.45991534e-07
2.15954949e-07	-3.47961816e-07
2.17187855e-07	-3.49940554e-07
2.18426002e-07	-3.51927767e-07
2.19669402e-07	-3.53923476e-07
2.20918064e-07	-3.55927701e-07
2.22171999e-07	-3.57940459e-07
2.23431216e-07	-3.59961772e-07
2.24695724e-07	-3.61991656e-07
2.25965534e-07	-3.64030132e-07
2.27240655e-07	-3.66077218e-07
2.28521095e-07	-3.68132933e-07
2.29806865e-07	-3.70197293e-07
2.31097972e-07	-3.72270318e-07
2.32394426e-07	-3.74352025e-07
2.33696235e-07	-3.76442432e-07
2.35003407e-07	-3.78541557e-07
2.36315952e-07	-3.80649415e-07
2.37633876e-07	-3.82766025e-07
2.38957189e-07	-3.84891404e-07
2.40285897e-07	-3.87025567e-07
2.41620009e-07	-3.89168532e-07
2.42959532e-07	-3.91320314e-07
2.44304473e-07	-3.93480930e-07
2.45654841e-07	-3.95650395e-07
2.47010641e-07	-3.97828726e-07
2.48371881e-07	-4.00015937e-07
2.49738568e-07	-4.02212044e-07
2.51110708e-07	-4.04417062e-07
2.52488308e-07	-4.06631006e-07
2.53871375e-07	-4.08853891e-07
2.55259913e-07	-4.11085731e-07
2.56653930e-07	-4.13326540e-07
2.58053432e-07	-4.15576333e-07
2.59458423e-07	-4.17835123e-07
2.60868911e-07	-4.20102924e-07
2.62284899e-07	-4.22379750e-07
2.63706394e-07	-4.24665614e-07
2.65133401e-07	-4.26960530e-07
2.66565924e-07	-4.29264509e-07
2.68003969e-07	-4.31577566e-07
2.69447541e-07	-4.33899712e-07
2.70896643e-07	-4.36230959e-07
2.72351280e-07	-4.38571321e-07
2.73811458e-07	-4.40920809e-07
2.75277178e-07	-4.43279435e-07
2.76748447e-07	-4.45647210e-07
2.78225266e-07	-4.48024146e-07
2.79707641e-07	-4.50410254e-07
2.81195575e-07	-4.52805545e-07
2.82689071e-07	-4.55210030e-07
2.84188132e-07	-4.57623719e-07
2.85692761e-07	-4.60046624e-07
2.87202961e-07	-4.62478753e-07
2.88718736e-07	-4.64920118e-07
2.90240087e-07	-4.67370728e-07
2.91767018e-07	-4.69830593e-07
2.93299530e-07	-4.72299722e-07
2.94837625e-07	-4.74778125e-07
2.96381306e-07	-4.77265810e-07
2.97930575e-07	-4.79762787e-07
2.99485434e-07	-4.82269064e-07
3.01045883e-07	-4.84784649e-07
3.02611924e-07	-4.87309552e-07
3.04183559e-07	-4.89843780e-07
3.05760789e-07	-4.92387340e-07
3.07343614e-07	-4.94940242e-07
3.08932037e-07	-4.97502492e-07
3.10526056e-07	-5.00074097e-07
3.12125673e-07	-5.02655066e-07
3.13730889e-07	-5.05245404e-07
3.15341703e-07	-5.07845118e-07
3.16958115e-07	-5.10454216e-07
3.18580126e-07	-5.13072703e-07
3.20207735e-07	-5.15700586e-07
3.21840942e-07	-5.18337870e-07
3.23479747e-07	-5.20984562e-07
3.25124148e-07	-5.23640666e-07
3.26774145e-07	-5.26306190e-07
3.28429738e-07	-5.28981136e-07
3.30090924e-07	-5.31665512e-07
3.31757703e-07	-5.34359321e-07
3.33430073e-07	-5.37062567e-07
3.35108032e-07	-5.39775257e-07
3.36791580e-07	-5.42497393e-07
3.38480714e-07	-5.45228980e-07
3.40175432e-07	-5.47970022e-07
3.41875733e-07	-5.50720522e-07
3.43581612e-07	-5.53480484e-07
3.45293070e-07	-5.56249911e-07
3.47010101e-07	-5.59028806e-07
3.48732705e-07	-5.61817172e-07
3.50460878e-07	-5.64615012e-07
3.52194617e-07	-5.67422328e-07
3.53933919e-07	-5.70239123e-07
3.55678780e-07	-5.73065398e-07
3.57429197e-07	-5.75901156e-07
3.59185167e-07	-5.78746398e-07
3.60946685e-07	-5.81601126e-07
3.62713747e-07	-5.84465341e-07
3.64486351e-07	-5.87339045e-07
3.66264490e-07	-5.90222238e-07
3.68048162e-07	-5.93114921e-07
3.69837361e-07	-5.96017094e-07
3.71632083e-07	-5.98928759e-07
3.73432322e-07	-6.01849914e-07
3.75238075e-07	-6.04780561e-07
3.77049335e-07	-6.07720699e-07
3.78866098e-07	-6.10670327e-07
3.80688357e-07	-6.13629445e-07
3.82516109e-07	-6.16598052e-07
3.84349346e-07	-6.19576148e-07
3.86188063e-07	-6.22563730e-07
3.88032253e-07	-6.25560798e-07
3.89881912e-07	-6.28567350e-07
3.91737032e-07	-6.31583384e-07
3.93597607e-07	-6.34608899e-07
3.95463630e-07	-6.37643892e-07
3.97335094e-07	-6.40688360e-07
3.99211993e-07	-6.43742302e-07
4.01094320e-07	-6.46805715e-07
4.02982067e-07	-6.49878595e-07
4.04875227e-07	-6.52960940e-07
4.06773792e-07	-6.56052746e-07
4.08677755e-07	-6.59154009e-07
4.10587108e-07	-6.62264727e-07
4.12501843e-07	-6.65384895e-07
4.14421951e-07	-6.68514509e-07
4.16347426e-07	-6.71653564e-07
4.18278257e-07	-6.74802057e-07
4.20214437e-07	-6.77959983e-07
4.22155957e-07	-6.81127337e-07
4.24102808e-07	-6.84304113e-07
4.26054981e-07	-6.87490307e-07
4.28012467e-07	-6.90685913e-07
4.29975257e-07	-6.93890925e-07
4.31943340e-07	-6.97105338e-07
4.33916708e-07	-7.00329145e-07
4.35895351e-07	-7.03562341e-07
4.37879259e-07	-7.06804919e-07
4.39868421e-07	-7.10056873e-07
4.41862828e-07	-7.13318195e-07
4.43862470e-07	-7.16588878e-07
4.45867335e-07	-7.19868916e-07
4.47877413e-07	-7.23158301e-07
4.49892693e-07	-7.26457025e-07
4.51913165e-07	-7.29765082e-07
4.53938817e-07	-7.33082462e-07
4.55969638e-07	-7.36409157e-07
4.58005616e-07	-7.39745160e-07
4.60046741e-07	-7.43090462e-07
4.62093000e-07	-7.46445054e-07
4.64144381e-07	-7.49808926e-07
4.66200873e-07	-7.53182071e-07
4.68262464e-07	-7.56564479e-07
4.70329140e-07	-7.59956139e-07
4.72400890e-07	-7.63357043e-07
4.74477701e-07	-7.66767181e-07
4.76559561e-07	-7.70186542e-07
4.78646456e-07	-7.73615117e-07
4.80738373e-07	-7.77052894e-07
4.82835299e-07	-7.80499863e-07
4.84937222e-07	-7.83956014e-07
4.87044126e-07	-7.87421334e-07
4.89156000e-07	-7.90895814e-07
4.91272828e-07	-7.94379441e-07
4.93394597e-07	-7.97872204e-07
4.95521294e-07	-8.01374091e-07
4.97652903e-07	-8.04885090e-07
4.99789410e-07	-8.08405189e-07
5.01930801e-07	-8.11934375e-07
5.04077062e-07	-8.15472637e-07
5.06228176e-07	-8.19019960e-07
5.08384130e-07	-8.22576332e-07
5.10544908e-07	-8.26141740e-07
5.12710495e-07	-8.29716170e-07
5.14880876e-07	-8.33299609e-07
5.17056034e-07	-8.36892044e-07
5.19235955e-07	-8.40493459e-07
5.21420622e-07	-8.44103842e-07
5.23610019e-07	-8.47723177e-07
5.25804130e-07	-8.51351451e-07
5.28002939e-07	-8.54988648e-07
5.30206430e-07	-8.58634753e-07
5.32414585e-07	-8.62289752e-07
5.34627388e-07	-8.65953629e-07
5.36844822e-07	-8.69626368e-07
5.39066871e-07	-8.73307954e-07
5.41293516e-07	-8.76998372e-07
5.43524740e-07	-8.80697604e-07
5.45760526e-07	-8.84405634e-07
5.48000856e-07	-8.88122447e-07
5.50245713e-07	-8.91848026e-07
5.52495079e-07	-8.95582352e-07
5.54748934e-07	-8.99325411e-07
5.57007262e-07	-9.03077184e-07
5.59270043e-07	-9.06837653e-07
5.61537259e-07	-9.10606802e-07
5.63808892e-07	-9.14384613e-07
5.66084922e-07	-9.18171066e-07
5.68365331e-07	-9.21966145e-07
5.70650099e-07	-9.25769831e-07
5.72939208e-07	-9.29582105e-07
5.75232637e-07	-9.33402948e-07
5.77530367e-07	-9.37232341e-07
5.79832378e-07	-9.41070266e-07
5.82138650e-07	-9.44916703e-07
5.84449164e-07	-9.48771631e-07
5.86763899e-07	-9.52635033e-07
5.89082835e-07	-9.56506887e-07
5.91405951e-07	-9.60387173e-07
5.93733226e-07	-9.64275871e-07
5.96064641e-07	-9.68172961e-07
5.98400173e-07	-9.72078421e-07
6.00739802e-07	-9.75992231e-07
6.03083507e-07	-9.79914370e-07
6.05431266e-07	-9.83844817e-07
6.07783057e-07	-9.87783549e-07
6.10138859e-07	-9.91730546e-07
6.12498650e-07	-9.95685784e-07
6.14862409e-07	-9.99649243e-07
6.17230112e-07	-1.00362090e-06
6.19601738e-07	-1.00760073e-06
6.21977264e-07	-1.01158872e-06
6.24356668e-07	-1.01558483e-06
6.26739927e-07	-1.01958906e-06
6.29127018e-07	-1.02360136e-06
6.31517917e-07	-1.02762173e-06
6.33912603e-07	-1.03165013e-06
6.36311051e-07	-1.03568654e-06
6.38713238e-07	-1.03973095e-06
6.41119140e-07	-1.04378332e-06
6.43528734e-07	-1.04784362e-06
6.45941995e-07	-1.05191185e-06
6.48358900e-07	-1.05598796e-06
6.50779425e-07	-1.06007194e-06
6.53203544e-07	-1.06416376e-06
6.55631234e-07	-1.06826340e-06
6.58062469e-07	-1.07237083e-06
6.60497225e-07	-1.07648601e-06
6.62935478e-07	-1.08060894e-06
6.65377201e-07	-1.08473958e-06
6.67822369e-07	-1.08887790e-06
6.70270958e-07	-1.09302389e-06
6.72722941e-07	-1.09717750e-06
6.75178294e-07	-1.10133872e-06
6.77636989e-07	-1.10550752e-06
6.80099001e-07	-1.10968387e-06
6.82564304e-07	-1.11386774e-06
6.85032871e-07	-1.11805911e-06
6.87504676e-07	-1.12225794e-06
6.89979693e-07	-1.12646422e-06
6.92457895e-07	-1.13067790e-06
6.94939254e-07	-1.13489897e-06
6.97423743e-07	-1.13912739e-06
6.99911336e-07	-1.14336314e-06
7.02402006e-07	-1.14760618e-06
7.04895723e-07	-1.15185649e-06
7.07392462e-07	-1.15611404e-06
7.09892194e-07	-1.16037880e-06
7.12394890e-07	-1.16465073e-06
7.14900524e-07	-1.16892981e-06
7.17409067e-07	-1.17321601e-06
7.19920490e-07	-1.17750930e-06
7.22434765e-07	-1.18180964e-06
7.24951863e-07	-1.18611701e-06
7.27471755e-07	-1.19043138e-06
7.29994412e-07	-1.19475271e-06
7.32519806e-07	-1.19908097e-06
7.35047906e-07	-1.20341613e-06
7.37578684e-07	-1.20775816e-06
7.40112109e-07	-1.21210703e-06
7.42648152e-07	-1.21646270e-06
7.45186784e-07	-1.22082514e-06
7.47727973e-07	-1.22519433e-06
7.50271691e-07	-1.22957022e-06
7.52817905e-07	-1.23395279e-06
7.55366587e-07	-1.23834200e-06
7.57917705e-07	-1.24273781e-06
7.60471229e-07	-1.24714020e-06
7.63027128e-07	-1.25154913e-06
7.65585370e-07	-1.25596457e-06
7.68145924e-07	-1.26038648e-06
7.70708759e-07	-1.26481483e-06
7.73273844e-07	-1.26924958e-06
7.75841146e-07	-1.27369070e-06
7.78410634e-07	-1.27813816e-06
7.80982276e-07	-1.28259192e-06
7.83556040e-07	-1.28705194e-06
7.86131893e-07	-1.29151818e-06
7.88709803e-07	-1.29599063e-06
7.91289737e-07	-1.30046923e-06
7.93871663e-07	-1.30495395e-06
7.96455548e-07	-1.30944475e-06
7.99041359e-07	-1.31394160e-06
8.01629063e-07	-1.31844447e-06
8.04218625e-07	-1.32295331e-06
8.06810014e-07	-1.32746809e-06
8.09403194e-07	-1.33198877e-06
8.11998133e-07	-1.33651531e-06
8.14594796e-07	-1.34104768e-06
8.17193150e-07	-1.34558584e-06
8.19793160e-07	-1.35012975e-06
8.22394792e-07	-1.35467937e-06
8.24998011e-07	-1.35923466e-06
8.27602782e-07	-1.36379559e-06
8.30209072e-07	-1.36836211e-06
8.32816844e-07	-1.37293420e-06
8.35426063e-07	-1.37751180e-06
8.38036696e-07	-1.38209488e-06
8.40648705e-07	-1.38668340e-06
8.43262055e-07	-1.39127732e-06
8.45876711e-07	-1.39587660e-06
8.48492638e-07	-1.40048120e-06
8.51109797e-07	-1.40509108e-06
8.53728155e-07	-1.40970619e-06
8.56347674e-07	-1.41432651e-06
8.58968318e-07	-1.41895199e-06
8.61590050e-07	-1.42358258e-06
8.64212833e-07	-1.42821824e-06
8.66836631e-07	-1.43285894e-06
8.69461407e-07	-1.43750464e-06
8.72087123e-07	-1.44215528e-06
8.74713742e-07	-1.44681083e-06
8.77341226e-07	-1.45147125e-06
8.79969538e-07	-1.45613649e-06
8.82598640e-07	-1.46080651e-06
8.85228494e-07	-1.46548127e-06
8.87859063e-07	-1.47016072e-06
8.90490306e-07	-1.47484483e-06
8.93122188e-07	-1.47953355e-06
8.95754667e-07	-1.48422683e-06
8.98387707e-07	-1.48892463e-06
9.01021268e-07	-1.49362691e-06
9.03655311e-07	-1.49833362e-06
9.06289798e-07	-1.50304473e-06
9.08924687e-07	-1.50776017e-06
9.11559942e-07	-1.51247992e-06
9.14195521e-07	-1.51720392e-06
9.16831384e-07	-1.52193213e-06
9.19467493e-07	-1.52666450e-06
9.22103807e-07	-1.53140100e-06
9.24740286e-07	-1.53614156e-06
9.27376889e-07	-1.54088616e-06
9.30013576e-07	-1.54563473e-06
9.32650307e-07	-1.55038724e-06
9.35287040e-07	-1.55514364e-06
9.37923734e-07	-1.55990388e-06
9.40560349e-07	-1.56466791e-06
9.43196844e-07	-1.56943569e-06
9.45833176e-07	-1.57420717e-06
9.48469305e-07	-1.57898231e-06
9.51105188e-07	-1.58376105e-06
9.53740784e-07	-1.58854335e-06
9.56376051e-07	-1.59332915e-06
9.59010947e-07	-1.59811842e-06
9.61645429e-07	-1.60291110e-06
9.64279455e-07	-1.60770715e-06
9.66912983e-07	-1.61250651e-06
9.69545969e-07	-1.61730913e-06
9.72178355e-07	-1.62211494e-06
9.74809028e-07	-1.62692172e-06
9.77437322e-07	-1.63172814e-06
9.80063223e-07	-1.63653421e-06
9.82686717e-07	-1.64133993e-06
9.85307791e-07	-1.64614531e-06
9.87926431e-07	-1.65095036e-06
9.90542624e-07	-1.65575506e-06
9.93156356e-07	-1.66055944e-06
9.95767612e-07	-1.66536349e-06
9.98376379e-07	-1.67016721e-06
1.00098264e-06	-1.67497061e-06
1.00358639e-06	-1.67977370e-06
1.00618760e-06	-1.68457646e-06
1.00878627e-06	-1.68937891e-06
1.01138238e-06	-1.69418105e-06
1.01397591e-06	-1.69898288e-06
1.01656686e-06	-1.70378440e-06
1.01915520e-06	-1.70858561e-06
1.02174092e-06	-1.71338651e-06
1.02432401e-06	-1.71818711e-06
1.02690445e-06	-1.72298740e-06
1.02948223e-06	-1.72778740e-06
1.03205732e-06	-1.73258708e-06
1.03462973e-06	-1.73738647e-06
1.03719943e-06	-1.74218555e-06
1.03976640e-06	-1.74698433e-06
1.04233063e-06	-1.75178281e-06
1.04489211e-06	-1.75658098e-06
1.04745082e-06	-1.76137885e-06
1.05000675e-06	-1.76617642e-06
1.05255987e-06	-1.77097367e-06
1.05511018e-06	-1.77577062e-06
1.05765765e-06	-1.78056726e-06
1.06020228e-06	-1.78536359e-06
1.06274404e-06	-1.79015961e-06
1.06528292e-06	-1.79495531e-06
1.06781891e-06	-1.79975069e-06
1.07035198e-06	-1.80454576e-06
1.07288213e-06	-1.80934050e-06
1.07540933e-06	-1.81413492e-06
1.07793357e-06	-1.81892901e-06
1.08045483e-06	-1.82372276e-06
1.08297309e-06	-1.82851618e-06
1.08548835e-06	-1.83330927e-06
1.08800057e-06	-1.83810201e-06
1.09050976e-06	-1.84289440e-06
1.09301588e-06	-1.84768644e-06
1.09551892e-06	-1.85247813e-06
1.09801887e-06	-1.85726945e-06
1.10051570e-06	-1.86206041e-06
1.10300941e-06	-1.86685100e-06
1.10549997e-06	-1.87164121e-06
1.10798736e-06	-1.87643104e-06
1.11047158e-06	-1.88122049e-06
1.11295259e-06	-1.88600954e-06
1.11543039e-06	-1.89079819e-06
1.11790495e-06	-1.89558644e-06
1.12037626e-06	-1.90037428e-06
1.12284431e-06	-1.90516170e-06
1.12530906e-06	-1.90994869e-06
1.12777051e-06	-1.91473525e-06
1.13022864e-06	-1.91952137e-06
1.13268342e-06	-1.92430704e-06
1.13513484e-06	-1.92909226e-06
1.13758289e-06	-1.93387701e-06
1.14002754e-06	-1.93866130e-06
1.14246878e-06	-1.94344510e-06
1.14490658e-06	-1.94822842e-06
1.14734093e-06	-1.95301124e-06
1.14977181e-06	-1.95779356e-06
1.15219920e-06	-1.96257536e-06
1.15462308e-06	-1.96735664e-06
1.15704344e-06	-1.97213738e-06
1.15946025e-06	-1.97691758e-06
1.16187349e-06	-1.98169723e-06
1.16428316e-06	-1.98647632e-06
1.16668921e-06	-1.99125483e-06
1.16909165e-06	-1.99603276e-06
1.17149045e-06	-2.00081010e-06
1.17388558e-06	-2.00558683e-06
1.17627703e-06	-2.01036294e-06
1.17866479e-06	-2.01513843e-06
1.18104882e-06	-2.01991328e-06
1.18342911e-06	-2.02468748e-06
1.18580565e-06	-2.02946101e-06
1.18817840e-06	-2.03423387e-06
1.19054736e-06	-2.03900605e-06
1.19291250e-06	-2.04377752e-06
1.19527380e-06	-2.04854828e-06
1.19763124e-06	-2.05331832e-06
1.19998480e-06	-2.05808762e-06
1.20233446e-06	-2.06285617e-06
1.20468019e-06	-2.06762395e-06
1.20702199e-06	-2.07239096e-06
1.20935983e-06	-2.07715717e-06
1.21169368e-06	-2.08192258e-06
1.21402354e-06	-2.08668716e-06
1.21634936e-06	-2.09145091e-06
1.21867115e-06	-2.09621382e-06
1.22098887e-06	-2.10097585e-06
1.22330250e-06	-2.10573701e-06
1.22561202e-06	-2.11049727e-06
1.22791742e-06	-2.11525662e-06
1.23021866e-06	-2.12001505e-06
1.23251573e-06	-2.12477253e-06
1.23480862e-06	-2.12952906e-06
1.23709728e-06	-2.13428461e-06
1.23938171e-06	-2.13903917e-06
1.24166189e-06	-2.14379272e-06
1.24393778e-06	-2.14854525e-06
1.24620937e-06	-2.15329674e-06
1.24847664e-06	-2.15804717e-06
1.25073957e-06	-2.16279652e-06
1.25299812e-06	-2.16754478e-06
1.25525229e-06	-2.17229193e-06
1.25750205e-06	-2.17703795e-06
1.25974737e-06	-2.18178282e-06
1.26198824e-06	-2.18652652e-06
1.26422463e-06	-2.19126904e-06
1.26645652e-06	-2.19601035e-06
1.26868388e-06	-2.20075045e-06
1.27090670e-06	-2.20548930e-06
1.27312495e-06	-2.21022688e-06
1.27533861e-06	-2.21496319e-06
1.27754765e-06	-2.21969820e-06
1.27975206e-06	-2.22443188e-06
1.28195181e-06	-2.22916422e-06
1.28414687e-06	-2.23389520e-06
1.28633722e-06	-2.23862480e-06
1.28852285e-06	-2.24335300e-06
1.29070372e-06	-2.24807977e-06
1.29287981e-06	-2.25280509e-06
1.29505110e-06	-2.25752895e-06
1.29721757e-06	-2.26225132e-06
1.29937920e-06	-2.26697218e-06
1.30153595e-06	-2.27169150e-06
1.30368780e-06	-2.27640927e-06
1.30583474e-06	-2.28112547e-06
1.30797673e-06	-2.28584006e-06
1.31011375e-06	-2.29055303e-06
1.31224579e-06	-2.29526436e-06
1.31437281e-06	-2.29997401e-06
1.31649479e-06	-2.30468197e-06
1.31861170e-06	-2.30938822e-06
1.32072352e-06	-2.31409272e-06
1.32283024e-06	-2.31879547e-06
1.32493181e-06	-2.32349642e-06
1.32702822e-06	-2.32819556e-06
1.32911945e-06	-2.33289286e-06
1.33120546e-06	-2.33758830e-06
1.33328624e-06	-2.34228186e-06
1.33536175e-06	-2.34697350e-06
1.33743198e-06	-2.35166320e-06
1.33949689e-06	-2.35635094e-06
1.34155647e-06	-2.36103669e-06
1.34361068e-06	-2.36572042e-06
1.34565951e-06	-2.37040211e-06
1.34770292e-06	-2.37508174e-06
1.34974090e-06	-2.37975927e-06
1.35177341e-06	-2.38443467e-06
1.35380043e-06	-2.38910793e-06
1.35582193e-06	-2.39377901e-06
1.35783789e-06	-2.39844789e-06
1.35984828e-06	-2.40311454e-06
1.36185308e-06	-2.40777893e-06
1.36385226e-06	-2.41244103e-06
1.36584580e-06	-2.41710082e-06
1.36783366e-06	-2.42175826e-06
1.36981582e-06	-2.42641333e-06
1.37179226e-06	-2.43106600e-06
1.37376295e-06	-2.43571624e-06
1.37572786e-06	-2.44036402e-06
1.37768696e-06	-2.44500932e-06
1.37964024e-06	-2.44965209e-06
1.38158765e-06	-2.45429232e-06
1.38352918e-06	-2.45892996e-06
1.38546480e-06	-2.46356500e-06
1.38739449e-06	-2.46819740e-06
1.38931820e-06	-2.47282713e-06
1.39123592e-06	-2.47745416e-06
1.39314762e-06	-2.48207846e-06
1.39505328e-06	-2.48670000e-06
1.39695286e-06	-2.49131874e-06
1.39884634e-06	-2.49593466e-06
1.40073369e-06	-2.50054772e-06
1.40261488e-06	-2.50515789e-06
1.40448988e-06	-2.50976514e-06
1.40635867e-06	-2.51436943e-06
1.40822123e-06	-2.51897074e-06
1.41007751e-06	-2.52356903e-06
1.41192750e-06	-2.52816427e-06
1.41377116e-06	-2.53275642e-06
1.41560847e-06	-2.53734545e-06
1.41743939e-06	-2.54193133e-06
1.41926391e-06	-2.54651402e-06
1.42108199e-06	-2.55109349e-06
1.42289361e-06	-2.55566971e-06
1.42469873e-06	-2.56024263e-06
1.42649732e-06	-2.56481224e-06
1.42828937e-06	-2.56937848e-06
1.43007483e-06	-2.57394133e-06
1.43185368e-06	-2.57850076e-06
1.43362590e-06	-2.58305671e-06
1.43539145e-06	-2.58760917e-06
1.43715030e-06	-2.59215810e-06
1.43890242e-06	-2.59670345e-06
1.44064779e-06	-2.60124519e-06
1.44238637e-06	-2.60578329e-06
1.44411814e-06	-2.61031771e-06
1.44584307e-06	-2.61484841e-06
1.44756113e-06	-2.61937535e-06
1.44927228e-06	-2.62389851e-06
1.45097650e-06	-2.62841783e-06
1.45267376e-06	-2.63293329e-06
1.45436402e-06	-2.63744484e-06
1.45604727e-06	-2.64195245e-06
1.45772346e-06	-2.64645608e-06
1.45939257e-06	-2.65095569e-06
1.46105457e-06	-2.65545125e-06
1.46270942e-06	-2.65994270e-06
1.46435710e-06	-2.66443002e-06
1.46599758e-06	-2.66891317e-06
1.46763083e-06	-2.67339210e-06
1.46925681e-06	-2.67786677e-06
1.47087550e-06	-2.68233716e-06
1.47248686e-06	-2.68680320e-06
1.47409087e-06	-2.69126488e-06
1.47568749e-06	-2.69572214e-06
1.47727669e-06	-2.70017495e-06
1.47885844e-06	-2.70462326e-06
1.48043271e-06	-2.70906703e-06
1.48199947e-06	-2.71350623e-06
1.48355869e-06	-2.71794081e-06
1.48511033e-06	-2.72237072e-06
1.48665437e-06	-2.72679593e-06
1.48819078e-06	-2.73121640e-06
1.48971951e-06	-2.73563209e-06
1.49124054e-06	-2.74004294e-06
1.49275384e-06	-2.74444892e-06
1.49425938e-06	-2.74884999e-06
1.49575712e-06	-2.75324610e-06
1.49724704e-06	-2.75763720e-06
1.49872910e-06	-2.76202327e-06
1.50020326e-06	-2.76640424e-06
1.50166950e-06	-2.77078009e-06
1.50312779e-06	-2.77515076e-06
1.50457808e-06	-2.77951621e-06
1.50602036e-06	-2.78387639e-06
1.50745458e-06	-2.78823127e-06
1.50888072e-06	-2.79258079e-06
1.51029874e-06	-2.79692492e-06
1.51170861e-06	-2.80126360e-06
1.51311029e-06	-2.80559679e-06
1.51450376e-06	-2.80992445e-06
1.51588898e-06	-2.81424653e-06
1.51726591e-06	-2.81856298e-06
1.51863453e-06	-2.82287376e-06
1.51999480e-06	-2.82717882e-06
1.52134669e-06	-2.83147812e-06
1.52269016e-06	-2.83577160e-06
1.52402518e-06	-2.84005922e-06
1.52535173e-06	-2.84434094e-06
1.52666975e-06	-2.84861671e-06
1.52797922e-06	-2.85288647e-06
1.52928012e-06	-2.85715018e-06
1.53057239e-06	-2.86140780e-06
1.53185601e-06	-2.86565927e-06
1.53313095e-06	-2.86990455e-06
1.53439717e-06	-2.87414358e-06
1.53565463e-06	-2.87837633e-06
1.53690331e-06	-2.88260273e-06
1.53814317e-06	-2.88682275e-06
1.53937417e-06	-2.89103632e-06
1.54059627e-06	-2.89524341e-06
1.54180946e-06	-2.89944396e-06
1.54301368e-06	-2.90363793e-06
1.54420891e-06	-2.90782525e-06
1.54539511e-06	-2.91200589e-06
1.54657225e-06	-2.91617979e-06
1.54774029e-06	-2.92034690e-06
1.54889919e-06	-2.92450717e-06
1.55004893e-06	-2.92866055e-06
1.55118946e-06	-2.93280698e-06
1.55232076e-06	-2.93694642e-06
1.55344277e-06	-2.94107881e-06
1.55455548e-06	-2.94520411e-06
1.55565885e-06	-2.94932225e-06
1.55675283e-06	-2.95343319e-06
1.55783740e-06	-2.95753688e-06
1.55891251e-06	-2.96163326e-06
1.55997814e-06	-2.96572227e-06
1.56103425e-06	-2.96980388e-06
1.56208079e-06	-2.97387801e-06
1.56311774e-06	-2.97794462e-06
1.56414506e-06	-2.98200366e-06
1.56516271e-06	-2.98605507e-06
1.56617066e-06	-2.99009880e-06
1.56716886e-06	-2.99413479e-06
1.56815729e-06	-2.99816299e-06
1.56913591e-06	-3.00218334e-06
1.57010468e-06	-3.00619578e-06
1.57106356e-06	-3.01020028e-06
1.57201252e-06	-3.01419676e-06
1.57295152e-06	-3.01818517e-06
1.57388053e-06	-3.02216546e-06
1.57479950e-06	-3.02613757e-06
1.57570840e-06	-3.03010144e-06
1.57660720e-06	-3.03405702e-06
1.57749585e-06	-3.03800425e-06
1.57837432e-06	-3.04194308e-06
1.57924257e-06	-3.04587345e-06
1.58010056e-06	-3.04979530e-06
1.58094826e-06	-3.05370857e-06
1.58178563e-06	-3.05761320e-06
1.58261263e-06	-3.06150915e-06
1.58342923e-06	-3.06539634e-06
1.58423538e-06	-3.06927473e-06
1.58503105e-06	-3.07314425e-06
1.58581620e-06	-3.07700484e-06
1.58659079e-06	-3.08085645e-06
1.58735479e-06	-3.08469902e-06
1.58810815e-06	-3.08853249e-06
1.58885084e-06	-3.09235679e-06
1.58958282e-06	-3.09617188e-06
1.59030405e-06	-3.09997768e-06
1.59101449e-06	-3.10377415e-06
1.59171411e-06	-3.10756121e-06
1.59240286e-06	-3.11133881e-06
1.59308071e-06	-3.11510690e-06
1.59374761e-06	-3.11886540e-06
1.59440354e-06	-3.12261425e-06
1.59504845e-06	-3.12635341e-06
1.59568230e-06	-3.13008280e-06
1.59630505e-06	-3.13380236e-06
1.59691666e-06	-3.13751203e-06
1.59751710e-06	-3.14121175e-06
1.59810632e-06	-3.14490146e-06
1.59868429e-06	-3.14858109e-06
1.59925096e-06	-3.15225059e-06
1.59980630e-06	-3.15590989e-06
1.60035027e-06	-3.15955892e-06
1.60088282e-06	-3.16319763e-06
1.60140392e-06	-3.16682594e-06
1.60191353e-06	-3.17044381e-06
1.60241160e-06	-3.17405115e-06
1.60289811e-06	-3.17764792e-06
1.60337300e-06	-3.18123404e-06
1.60383623e-06	-3.18480945e-06
1.60428778e-06	-3.18837409e-06
1.60472759e-06	-3.19192789e-06
1.60515563e-06	-3.19547078e-06
1.60557185e-06	-3.19900271e-06
1.60597622e-06	-3.20252360e-06
1.60636869e-06	-3.20603340e-06
1.60674923e-06	-3.20953202e-06
1.60711779e-06	-3.21301942e-06
1.60747433e-06	-3.21649552e-06
1.60781881e-06	-3.21996026e-06
1.60815120e-06	-3.22341356e-06
1.60847144e-06	-3.22685537e-06
1.60877950e-06	-3.23028562e-06
1.60907534e-06	-3.23370424e-06
1.60935891e-06	-3.23711115e-06
1.60963018e-06	-3.24050630e-06
1.60988910e-06	-3.24388962e-06
1.61013564e-06	-3.24726104e-06
1.61036974e-06	-3.25062049e-06
1.61059137e-06	-3.25396790e-06
1.61080048e-06	-3.25730320e-06
1.61099704e-06	-3.26062633e-06
1.61118101e-06	-3.26393722e-06
1.61135233e-06	-3.26723579e-06
1.61151097e-06	-3.27052198e-06
1.61165689e-06	-3.27379572e-06
1.61179004e-06	-3.27705693e-06
1.61191038e-06	-3.28030556e-06
1.61201787e-06	-3.28354152e-06
1.61211247e-06	-3.28676476e-06
1.61219413e-06	-3.28997519e-06
1.61226282e-06	-3.29317274e-06
1.61231848e-06	-3.29635736e-06
1.61236108e-06	-3.29952896e-06
1.61239057e-06	-3.30268747e-06
1.61240691e-06	-3.30583282e-06
1.61241006e-06	-3.30896495e-06
1.61239997e-06	-3.31208377e-06
1.61237661e-06	-3.31518922e-06
1.61233992e-06	-3.31828123e-06
1.61228986e-06	-3.32135971e-06
1.61222640e-06	-3.32442461e-06
1.61214948e-06	-3.32747584e-06
1.61205907e-06	-3.33051333e-06
1.61195512e-06	-3.33353702e-06
1.61183758e-06	-3.33654682e-06
1.61170642e-06	-3.33954266e-06
1.61156159e-06	-3.34252447e-06
1.61140304e-06	-3.34549218e-06
1.61123073e-06	-3.34844570e-06
1.61104462e-06	-3.35138497e-06
1.61084466e-06	-3.35430992e-06
1.61063081e-06	-3.35722046e-06
1.61040302e-06	-3.36011652e-06
1.61016125e-06	-3.36299802e-06
1.60990546e-06	-3.36586490e-06
1.60963560e-06	-3.36871707e-06
1.60935162e-06	-3.37155446e-06
1.60905349e-06	-3.37437699e-06
1.60874115e-06	-3.37718459e-06
1.60841457e-06	-3.37997718e-06
1.60807369e-06	-3.38275468e-06
1.60771847e-06	-3.38551702e-06
1.60734887e-06	-3.38826412e-06
1.60696484e-06	-3.39099590e-06
1.60656633e-06	-3.39371228e-06
1.60615331e-06	-3.39641319e-06
1.60572572e-06	-3.39909855e-06
1.60528352e-06	-3.40176828e-06
1.60482666e-06	-3.40442230e-06
1.60435511e-06	-3.40706054e-06
1.60386880e-06	-3.40968291e-06
1.60336771e-06	-3.41228934e-06
1.60285177e-06	-3.41487975e-06
1.60232095e-06	-3.41745405e-06
1.60177520e-06	-3.42001217e-06
1.60121447e-06	-3.42255403e-06
1.60063872e-06	-3.42507955e-06
1.60004790e-06	-3.42758865e-06
1.59944196e-06	-3.43008125e-06
1.59882086e-06	-3.43255727e-06
1.59818456e-06	-3.43501662e-06
1.59753299e-06	-3.43745923e-06
1.59686613e-06	-3.43988502e-06
1.59618392e-06	-3.44229390e-06
1.59548631e-06	-3.44468579e-06
1.59477325e-06	-3.44706062e-06
1.59404471e-06	-3.44941829e-06
1.59330064e-06	-3.45175873e-06
1.59254098e-06	-3.45408186e-06
1.59176568e-06	-3.45638759e-06
1.59097472e-06	-3.45867584e-06
1.59016802e-06	-3.46094652e-06
1.58934555e-06	-3.46319956e-06
1.58850727e-06	-3.46543487e-06
1.58765311e-06	-3.46765237e-06
1.58678304e-06	-3.46985197e-06
1.58589700e-06	-3.47203359e-06
1.58499496e-06	-3.47419715e-06
1.58407686e-06	-3.47634256e-06
1.58314264e-06	-3.47846973e-06
1.58219228e-06	-3.48057859e-06
1.58122571e-06	-3.48266904e-06
1.58024289e-06	-3.48474101e-06
1.57924377e-06	-3.48679440e-06
1.57822830e-06	-3.48882913e-06
1.57719644e-06	-3.49084512e-06
1.57614813e-06	-3.49284228e-06
1.57508332e-06	-3.49482053e-06
1.57400198e-06	-3.49677977e-06
1.57290404e-06	-3.49871992e-06
1.57178947e-06	-3.50064090e-06
1.57065820e-06	-3.50254262e-06
1.56951020e-06	-3.50442498e-06
1.56834541e-06	-3.50628791e-06
1.56716379e-06	-3.50813132e-06
1.56596528e-06	-3.50995511e-06
1.56474984e-06	-3.51175921e-06
1.56351741e-06	-3.51354351e-06
1.56226795e-06	-3.51530794e-06
1.56100141e-06	-3.51705241e-06
1.55971773e-06	-3.51877683e-06
1.55841688e-06	-3.52048110e-06
1.55709879e-06	-3.52216514e-06
1.55576342e-06	-3.52382886e-06
1.55441072e-06	-3.52547217e-06
1.55304063e-06	-3.52709498e-06
1.55165312e-06	-3.52869721e-06
1.55024813e-06	-3.53027875e-06
1.54882560e-06	-3.53183952e-06
1.54738549e-06	-3.53337944e-06
1.54592775e-06	-3.53489840e-06
1.54445233e-06	-3.53639633e-06
1.54295917e-06	-3.53787312e-06
1.54144823e-06	-3.53932868e-06
1.53991945e-06	-3.54076294e-06
1.53837279e-06	-3.54217578e-06
1.53680819e-06	-3.54356713e-06
1.53522561e-06	-3.54493689e-06
1.53362498e-06	-3.54628496e-06
1.53200627e-06	-3.54761126e-06
1.53036942e-06	-3.54891569e-06
1.52871437e-06	-3.55019816e-06
1.52704109e-06	-3.55145857e-06
1.52534951e-06	-3.55269684e-06
1.52363958e-06	-3.55391287e-06
1.52191126e-06	-3.55510657e-06
1.52016448e-06	-3.55627783e-06
1.51839921e-06	-3.55742658e-06
1.51661538e-06	-3.55855271e-06
1.51481295e-06	-3.55965612e-06
1.51299187e-06	-3.56073674e-06
1.51115208e-06	-3.56179445e-06
1.50929352e-06	-3.56282917e-06
1.50741616e-06	-3.56384080e-06
1.50551993e-06	-3.56482924e-06
1.50360478e-06	-3.56579440e-06
1.50167066e-06	-3.56673618e-06
1.49971752e-06	-3.56765449e-06
1.49774531e-06	-3.56854923e-06
1.49575397e-06	-3.56942030e-06
1.49374345e-06	-3.57026762e-06
1.49171370e-06	-3.57109107e-06
1.48966467e-06	-3.57189056e-06
1.48759629e-06	-3.57266601e-06
1.48550853e-06	-3.57341730e-06
1.48340132e-06	-3.57414434e-06
1.48127461e-06	-3.57484704e-06
1.47912836e-06	-3.57552529e-06
1.47696250e-06	-3.57617900e-06
1.47477698e-06	-3.57680806e-06
1.47257175e-06	-3.57741239e-06
1.47034676e-06	-3.57799188e-06
1.46810195e-06	-3.57854643e-06
1.46583727e-06	-3.57907595e-06
1.46355266e-06	-3.57958033e-06
1.46124807e-06	-3.58005947e-06
1.45892345e-06	-3.58051328e-06
1.45657875e-06	-3.58094165e-06
1.45421390e-06	-3.58134448e-06
1.45182886e-06	-3.58172168e-06
1.44942357e-06	-3.58207314e-06
1.44699797e-06	-3.58239877e-06
1.44455202e-06	-3.58269845e-06
1.44208565e-06	-3.58297210e-06
1.43960405e-06	-3.58322579e-06
1.43711243e-06	-3.58346564e-06
1.43461074e-06	-3.58369160e-06
1.43209895e-06	-3.58390359e-06
1.42957704e-06	-3.58410157e-06
1.42704497e-06	-3.58428546e-06
1.42450270e-06	-3.58445522e-06
1.42195021e-06	-3.58461078e-06
1.41938746e-06	-3.58475208e-06
1.41681443e-06	-3.58487907e-06
1.41423107e-06	-3.58499169e-06
1.41163737e-06	-3.58508987e-06
1.40903329e-06	-3.58517357e-06
1.40641880e-06	-3.58524273e-06
1.40379388e-06	-3.58529728e-06
1.40115849e-06	-3.58533719e-06
1.39851260e-06	-3.58536238e-06
1.39585620e-06	-3.58537280e-06
1.39318924e-06	-3.58536840e-06
1.39051170e-06	-3.58534913e-06
1.38782356e-06	-3.58531494e-06
1.38512478e-06	-3.58526576e-06
1.38241534e-06	-3.58520154e-06
1.37969522e-06	-3.58512224e-06
1.37696439e-06	-3.58502779e-06
1.37422283e-06	-3.58491816e-06
1.37147050e-06	-3.58479328e-06
1.36870738e-06	-3.58465311e-06
1.36593345e-06	-3.58449760e-06
1.36314869e-06	-3.58432669e-06
1.36035307e-06	-3.58414033e-06
1.35754657e-06	-3.58393848e-06
1.35472916e-06	-3.58372109e-06
1.35190083e-06	-3.58348811e-06
1.34906154e-06	-3.58323948e-06
1.34621128e-06	-3.58297517e-06
1.34335003e-06	-3.58269513e-06
1.34047776e-06	-3.58239930e-06
1.33759446e-06	-3.58208764e-06
1.33470010e-06	-3.58176011e-06
1.33179466e-06	-3.58141665e-06
1.32887813e-06	-3.58105723e-06
1.32595048e-06	-3.58068180e-06
1.32301169e-06	-3.58029032e-06
1.32006175e-06	-3.57988273e-06
1.31710063e-06	-3.57945900e-06
1.31412833e-06	-3.57901908e-06
1.31114481e-06	-3.57856292e-06
1.30815007e-06	-3.57809050e-06
1.30514408e-06	-3.57760176e-06
1.30212684e-06	-3.57709666e-06
1.29909831e-06	-3.57657517e-06
1.29605849e-06	-3.57603723e-06
1.29300737e-06	-3.57548282e-06
1.28994492e-06	-3.57491188e-06
1.28687113e-06	-3.57432438e-06
1.28378598e-06	-3.57372028e-06
1.28068947e-06	-3.57309954e-06
1.27758157e-06	-3.57246213e-06
1.27446228e-06	-3.57180799e-06
1.27133158e-06	-3.57113711e-06
1.26818945e-06	-3.57044943e-06
1.26503589e-06	-3.56974492e-06
1.26187089e-06	-3.56902355e-06
1.25869442e-06	-3.56828527e-06
1.25550648e-06	-3.56753006e-06
1.25230706e-06	-3.56675788e-06
1.24909615e-06	-3.56596868e-06
1.24587373e-06	-3.56516245e-06
1.24263980e-06	-3.56433913e-06
1.23939434e-06	-3.56349871e-06
1.23613735e-06	-3.56264114e-06
1.23286882e-06	-3.56176639e-06
1.22958874e-06	-3.56087443e-06
1.22629710e-06	-3.55996523e-06
1.22299388e-06	-3.55903876e-06
1.21967910e-06	-3.55809498e-06
1.21635273e-06	-3.55713386e-06
1.21301477e-06	-3.55615538e-06
1.20966521e-06	-3.55515949e-06
1.20630405e-06	-3.55414618e-06
1.20293128e-06	-3.55311541e-06
1.19954689e-06	-3.55206715e-06
1.19615089e-06	-3.55100138e-06
1.19274326e-06	-3.54991807e-06
1.18932399e-06	-3.54881718e-06
1.18589310e-06	-3.54769869e-06
1.18245056e-06	-3.54656258e-06
1.17899639e-06	-3.54540881e-06
1.17553056e-06	-3.54423737e-06
1.17205309e-06	-3.54304822e-06
1.16856397e-06	-3.54184134e-06
1.16506320e-06	-3.54061670e-06
1.16155077e-06	-3.53937428e-06
1.15802668e-06	-3.53811406e-06
1.15449094e-06	-3.53683600e-06
1.15094354e-06	-3.53554010e-06
1.14738448e-06	-3.53422632e-06
1.14381376e-06	-3.53289464e-06
1.14023138e-06	-3.53154504e-06
1.13663734e-06	-3.53017750e-06
1.13303165e-06	-3.52879199e-06
1.12941430e-06	-3.52738850e-06
1.12578529e-06	-3.52596700e-06
1.12214463e-06	-3.52452748e-06
1.11849232e-06	-3.52306990e-06
1.11482837e-06	-3.52159427e-06
1.11115277e-06	-3.52010054e-06
1.10746552e-06	-3.51858872e-06
1.10376664e-06	-3.51705877e-06
1.10005613e-06	-3.51551068e-06
1.09633399e-06	-3.51394443e-06
1.09260022e-06	-3.51236001e-06
1.08885483e-06	-3.51075740e-06
1.08509783e-06	-3.50913658e-06
1.08132922e-06	-3.50749753e-06
1.07754900e-06	-3.50584024e-06
1.07375719e-06	-3.50416470e-06
1.06995379e-06	-3.50247089e-06
1.06613881e-06	-3.50075880e-06
1.06231226e-06	-3.49902841e-06
1.05847414e-06	-3.49727971e-06
1.05462446e-06	-3.49551268e-06
1.05076323e-06	-3.49372731e-06
1.04689046e-06	-3.49192360e-06
1.04300616e-06	-3.49010152e-06
1.03911033e-06	-3.48826107e-06
1.03520299e-06	-3.48640223e-06
1.03128415e-06	-3.48452500e-06
1.02735382e-06	-3.48262936e-06
1.02341201e-06	-3.48071531e-06
1.01945873e-06	-3.47878283e-06
1.01549399e-06	-3.47683192e-06
1.01151781e-06	-3.47486256e-06
1.00753019e-06	-3.47287475e-06
1.00353116e-06	-3.47086849e-06
9.99520713e-07	-3.46884375e-06
9.95498874e-07	-3.46680054e-06
9.91465655e-07	-3.46473885e-06
9.87421070e-07	-3.46265867e-06
9.83365134e-07	-3.46055999e-06
9.79297860e-07	-3.45844282e-06
9.75219264e-07	-3.45630714e-06
9.71129362e-07	-3.45415296e-06
9.67028170e-07	-3.45198025e-06
9.62915703e-07	-3.44978903e-06
9.58791978e-07	-3.44757929e-06
9.54657012e-07	-3.44535103e-06
9.50510822e-07	-3.44310423e-06
9.46353426e-07	-3.44083891e-06
9.42184842e-07	-3.43855505e-06
9.38005087e-07	-3.43625266e-06
9.33814181e-07	-3.43393174e-06
9.29612143e-07	-3.43159228e-06
9.25398991e-07	-3.42923428e-06
9.21174746e-07	-3.42685775e-06
9.16939427e-07	-3.42446268e-06
9.12693054e-07	-3.42204908e-06
9.08435649e-07	-3.41961694e-06
9.04167233e-07	-3.41716627e-06
8.99887826e-07	-3.41469707e-06
8.95597450e-07	-3.41220934e-06
8.91296129e-07	-3.40970308e-06
8.86983883e-07	-3.40717831e-06
8.82660736e-07	-3.40463501e-06
8.78326711e-07	-3.40207320e-06
8.73981831e-07	-3.39949288e-06
8.69626120e-07	-3.39689405e-06
8.65259602e-07	-3.39427672e-06
8.60882302e-07	-3.39164090e-06
8.56494245e-07	-3.38898659e-06
8.52095456e-07	-3.38631380e-06
8.47685960e-07	-3.38362253e-06
8.43265783e-07	-3.38091279e-06
8.38834951e-07	-3.37818459e-06
8.34393492e-07	-3.37543793e-06
8.29941432e-07	-3.37267283e-06
8.25478797e-07	-3.36988930e-06
8.21005617e-07	-3.36708734e-06
8.16521918e-07	-3.36426696e-06
8.12027730e-07	-3.36142817e-06
8.07523080e-07	-3.35857098e-06
8.03007999e-07	-3.35569541e-06
7.98482514e-07	-3.35280146e-06
7.93946656e-07	-3.34988915e-06
7.89400455e-07	-3.34695849e-06
7.84843942e-07	-3.34400948e-06
7.80277146e-07	-3.34104215e-06
7.75700100e-07	-3.33805651e-06
7.71112834e-07	-3.33505256e-06
7.66515381e-07	-3.33203033e-06
7.61907772e-07	-3.32898982e-06
7.57290041e-07	-3.32593106e-06
7.52662219e-07	-3.32285405e-06
7.48024340e-07	-3.31975882e-06
7.43376437e-07	-3.31664538e-06
7.38718545e-07	-3.31351374e-06
7.34050698e-07	-3.31036392e-06
7.29372929e-07	-3.30719594e-06
7.24685275e-07	-3.30400982e-06
7.19987770e-07	-3.30080557e-06
7.15280450e-07	-3.29758322e-06
7.10563351e-07	-3.29434277e-06
7.05836509e-07	-3.29108426e-06
7.01099961e-07	-3.28780770e-06
6.96353744e-07	-3.28451310e-06
6.91597895e-07	-3.28120050e-06
6.86832451e-07	-3.27786990e-06
6.82057452e-07	-3.27452134e-06
6.77272935e-07	-3.27115483e-06
6.72478939e-07	-3.26777040e-06
6.67675503e-07	-3.26436806e-06
6.62862666e-07	-3.26094785e-06
6.58040469e-07	-3.25750977e-06
6.53208951e-07	-3.25405387e-06
6.48368153e-07	-3.25058015e-06
6.43518115e-07	-3.24708865e-06
6.38658880e-07	-3.24357938e-06
6.33790487e-07	-3.24005239e-06
6.28912980e-07	-3.23650768e-06
6.24026400e-07	-3.23294528e-06
6.19130790e-07	-3.22936523e-06
6.14226193e-07	-3.22576755e-06
6.09312652e-07	-3.22215226e-06
6.04390211e-07	-3.21851940e-06
5.99458913e-07	-3.21486898e-06
5.94518803e-07	-3.21120105e-06
5.89569925e-07	-3.20751562e-06
5.84612325e-07	-3.20381273e-06
5.79646047e-07	-3.20009241e-06
5.74671138e-07	-3.19635468e-06
5.69687643e-07	-3.19259958e-06
5.64695610e-07	-3.18882713e-06
5.59695083e-07	-3.18503738e-06
5.54686112e-07	-3.18123034e-06
5.49668742e-07	-3.17740605e-06
5.44643022e-07	-3.17356455e-06
5.39609000e-07	-3.16970586e-06
5.34566724e-07	-3.16583003e-06
5.29516243e-07	-3.16193707e-06
5.24457606e-07	-3.15802703e-06
5.19390863e-07	-3.15409994e-06
5.14316064e-07	-3.15015584e-06
5.09233258e-07	-3.14619476e-06
5.04142496e-07	-3.14221673e-06
4.99043830e-07	-3.13822179e-06
4.93937310e-07	-3.13420999e-06
4.88822988e-07	-3.13018134e-06
4.83700915e-07	-3.12613590e-06
4.78571145e-07	-3.12207369e-06
4.73433729e-07	-3.11799477e-06
4.68288721e-07	-3.11389915e-06
4.63136174e-07	-3.10978689e-06
4.57976142e-07	-3.10565802e-06
4.52808678e-07	-3.10151259e-06
4.47633837e-07	-3.09735062e-06
4.42451674e-07	-3.09317217e-06
4.37262243e-07	-3.08897727e-06
[truncated: 98,001 more rows]
