# Supplementary material for: Observation of angular momentum transfer among crystal lattice modes
Source: Nat Phys. 2026 May 12;22(7):1100–6. doi: 10.1038/s41567-026-03274-8 (PMC13423836; doi:10.1038/s41567-026-03274-8)
Supplement: Supplementary file 15 — Source data for Extended Data Fig. 6a–j. [file 41567_2026_3274_MOESM15_ESM.zip › extended_fig6e_circular_Raman_phonon_experiment.txt]

Experimentally-retrieved trajectory of Raman-active Eg phonon
Q^{R}_alpha (a.u.)	Q^{R}_beta (a.u.)
-3.17971279e-04	-4.43625226e-04
-1.90163583e-04	-4.99286516e-04
-5.18530246e-05	-5.17981829e-04
8.66071866e-05	-4.99138567e-04
2.15037922e-04	-4.45014395e-04
3.24209712e-04	-3.60483086e-04
4.06536244e-04	-2.52619541e-04
4.56632019e-04	-1.30118122e-04
4.71691372e-04	-2.59145780e-06
4.51660451e-04	1.20193867e-04
3.99190351e-04	2.29083612e-04
3.19377079e-04	3.16243201e-04
2.19311089e-04	3.75750174e-04
1.07474195e-04	4.04025395e-04
-6.96619812e-06	4.00069897e-04
-1.14907654e-04	3.65490129e-04
-2.08046834e-04	3.04311579e-04
-2.79537645e-04	2.22597986e-04
-3.24520370e-04	1.27909069e-04
-3.40479542e-04	2.86427685e-05
-3.27402582e-04	-6.66827483e-05
-2.87727742e-04	-1.50147355e-04
-2.26087329e-04	-2.15087750e-04
-1.48869139e-04	-2.56642132e-04
-6.36340850e-05	-2.72135785e-04
2.15600905e-05	-2.61275965e-04
9.88713464e-05	-2.26140472e-04
1.61361423e-04	-1.70961622e-04
2.03600845e-04	-1.01724546e-04
2.22139155e-04	-2.56144520e-05
2.15800004e-04	4.96397012e-05
1.85775442e-04	1.16468697e-04
1.35510738e-04	1.68153096e-04
7.03888569e-05	1.99439978e-04
-2.75911831e-06	2.07032461e-04
-7.62762599e-05	1.89908473e-04
-1.42381671e-04	1.49439504e-04
-1.93891529e-04	8.92968521e-05
-2.24896541e-04	1.51509364e-05
-2.31335999e-04	-6.58129902e-05
-2.11416691e-04	-1.45523352e-04
-1.65837437e-04	-2.15742715e-04
-9.77960548e-05	-2.68819234e-04
-1.27737831e-05	-2.98404459e-04
8.18888822e-05	-3.00074561e-04
1.77592886e-04	-2.71799090e-04
2.65210115e-04	-2.14213226e-04
3.35881996e-04	-1.30665219e-04
3.81820301e-04	-2.70291595e-05
3.97041554e-04	8.87072105e-05
3.77970433e-04	2.07050760e-04
3.23857027e-04	3.17761260e-04
2.36967070e-04	4.10700006e-04
1.22522279e-04	4.76700027e-04
-1.16118264e-05	5.08385664e-04
-1.55472281e-04	5.00871622e-04
-2.97740939e-04	4.52279802e-04
-4.26627175e-04	3.64025640e-04
-5.30822464e-04	2.40843355e-04
-6.00450545e-04	9.05400831e-05
-6.27935149e-04	-7.65092509e-05
-6.08711927e-04	-2.48093092e-04
-5.41721859e-04	-4.11068027e-04
-4.29639525e-04	-5.52369376e-04
-2.78809723e-04	-6.60049561e-04
-9.88887810e-05	-7.24262005e-04
9.77895123e-05	-7.38110618e-04
2.97080874e-04	-6.98293691e-04
4.84068213e-04	-6.05485626e-04
6.44192722e-04	-4.64419401e-04
7.64391747e-04	-2.83655439e-04
8.34154141e-04	-7.50469911e-05
8.46408235e-04	1.47063792e-04
7.98168706e-04	3.66863015e-04
6.90885943e-04	5.68221472e-04
5.30463517e-04	7.35903979e-04
3.26934596e-04	8.56739407e-04
9.38145427e-05	9.20660425e-04
-1.52827472e-04	9.21530416e-04
-3.95512362e-04	8.57689978e-04
-6.16627029e-04	7.32175948e-04
-7.99737026e-04	5.52590369e-04
-9.30836178e-04	3.30623447e-04
-9.99436491e-04	8.12612299e-05
-9.99412420e-04	-1.78266549e-04
-9.29531082e-04	-4.29722325e-04
-7.93623149e-04	-6.55189004e-04
-6.00376118e-04	-8.38391256e-04
-3.62760381e-04	-9.65909719e-04
-9.71268673e-05	-1.02819514e-03
1.77959332e-04	-1.02030384e-03
4.43063919e-04	-9.42296481e-04
6.79306881e-04	-7.99267296e-04
8.69757421e-04	-6.00999000e-04
1.00069437e-03	-3.61267112e-04
1.06263551e-03	-9.68443941e-05
1.05105612e-03	1.73720721e-04
9.66740321e-04	4.31460168e-04
8.15736446e-04	6.58374602e-04
6.08918033e-04	8.38749106e-04
3.61182155e-04	9.60296606e-04
9.03449145e-05	1.01504242e-03
-1.84182590e-04	9.99883158e-04
-4.42837290e-04	9.16778213e-04
-6.67356179e-04	7.72560453e-04
-8.42126430e-04	5.78382042e-04
-9.55330326e-04	3.48839532e-04
-9.99797545e-04	1.00847064e-04
-9.73499924e-04	-1.47654173e-04
-8.79651655e-04	-3.79049692e-04
-7.26408555e-04	-5.77363663e-04
-5.26191357e-04	-7.29427906e-04
-2.94687338e-04	-8.25818501e-04
-4.96097001e-05	-8.61489482e-04
1.90687001e-04	-8.36057417e-04
4.08626001e-04	-7.53718664e-04
5.88750247e-04	-6.22810408e-04
7.18881775e-04	-4.55054931e-04
7.91008099e-04	-2.64551566e-04
8.01827271e-04	-6.66005913e-05
7.52910871e-04	1.23543881e-04
6.50475006e-04	2.91889990e-04
5.04781087e-04	4.26794605e-04
3.29218010e-04	5.19833037e-04
1.39143087e-04	5.66383390e-04
-4.94215150e-05	5.65881136e-04
-2.21128548e-04	5.21727214e-04
-3.62570683e-04	4.40862048e-04
-4.63366225e-04	3.33045852e-04
-5.16976045e-04	2.09910146e-04
-5.21184721e-04	8.38644964e-05
-4.78206977e-04	-3.30454828e-05
-3.94411893e-04	-1.30228954e-04
-2.79689549e-04	-1.99494164e-04
-1.46514976e-04	-2.35763601e-04
-8.79013925e-06	-2.37497212e-04
1.19436166e-04	-2.06786170e-04
2.25259685e-04	-1.49108400e-04
2.98110871e-04	-7.27667061e-05
3.30739214e-04	1.19415199e-05
3.19903859e-04	9.37498473e-05
2.66707044e-04	1.61552350e-04
1.76536989e-04	2.05535433e-04
5.86201218e-05	2.18208472e-04
-7.47836295e-05	1.95237000e-04
-2.09477398e-04	1.35997852e-04
-3.30624301e-04	4.37986570e-05
-4.24134219e-04	-7.42675060e-05
-4.78019961e-04	-2.07829889e-04
-4.83602438e-04	-3.44075847e-04
-4.36454812e-04	-4.68850266e-04
-3.36995511e-04	-5.67929306e-04
-1.90667965e-04	-6.28361070e-04
-7.67884933e-06	-6.39756582e-04
1.97696322e-04	-5.95414917e-04
4.08194172e-04	-4.93176725e-04
6.04950652e-04	-3.35920129e-04
7.69085723e-04	-1.31640594e-04
8.83356803e-04	1.06910228e-04
9.33742551e-04	3.63015114e-04
9.10820093e-04	6.17163000e-04
8.10811875e-04	8.48519668e-04
6.36201977e-04	1.03658703e-03
3.95854408e-04	1.16292086e-03
1.04605027e-04	1.21276706e-03
-2.17658628e-04	1.17647800e-03
-5.47372745e-04	1.05058342e-03
-8.59031789e-04	8.38413977e-04
-1.12715372e-03	5.50208108e-04
-1.32832454e-03	2.02672311e-04
-1.44315955e-03	-1.81992111e-04
-1.45802055e-03	-5.77539459e-04
-1.36634262e-03	-9.55510707e-04
-1.16945141e-03	-1.28731512e-03
-8.76788693e-04	-1.54640801e-03
-5.05509147e-04	-1.71039766e-03
-7.94598405e-05	-1.76291448e-03
3.72396377e-04	-1.69508895e-03
8.18007016e-04	-1.50651095e-03
1.22456053e-03	-1.20557941e-03
1.56094849e-03	-8.09196242e-04
1.80017177e-03	-3.41808071e-04
1.92150265e-03	1.66150343e-04
1.91222952e-03	6.80309238e-04
1.76883892e-03	1.16477106e-03
1.49753043e-03	1.58469845e-03
1.11400916e-03	1.90889160e-03
6.42555572e-04	2.11216008e-03
1.14428085e-04	2.17730535e-03
-4.34293183e-04	2.09655617e-03
-9.65268271e-04	1.87233739e-03
-1.44067734e-03	1.51730105e-03
-1.82601134e-03	1.05360345e-03
-2.09266160e-03	5.11468951e-04
-2.22010896e-03	-7.28640752e-05
-2.19754046e-03	-6.59671201e-04
-2.02476363e-03	-1.20856167e-03
-1.71234019e-03	-1.68138311e-03
-1.28092013e-03	-2.04499525e-03
-7.59818219e-04	-2.27370364e-03
-1.84933517e-04	-2.35116802e-03
4.03836237e-04	-2.27163764e-03
9.65493167e-04	-2.04041530e-03
1.46093319e-03	-1.67350991e-03
1.85580878e-03	-1.19649850e-03
2.12304268e-03	-6.42678783e-04
2.24480051e-03	-5.06483510e-05
2.21377076e-03	5.38509278e-04
2.03365389e-03	1.08422037e-03
1.71882286e-03	1.54937238e-03
1.29318172e-03	1.90299751e-03
7.88311057e-04	2.12248504e-03
2.41044856e-04	2.19515480e-03
-3.09332537e-04	2.11907346e-03
-8.24050787e-04	1.90305375e-03
-1.26774851e-03	1.56584041e-03
-1.61107380e-03	1.13454985e-03
-1.83278916e-03	6.42488932e-04
-1.92121956e-03	1.26526709e-04
-1.87493497e-03	-3.75772161e-04
-1.70262058e-03	-8.29025417e-04
-1.42215281e-03	-1.20269541e-03
-1.05896360e-03	-1.47332640e-03
-6.43832146e-04	-1.62618253e-03
-2.10289633e-04	-1.65616123e-03
2.08147154e-04	-1.56791566e-03
5.80684296e-04	-1.37518467e-03
8.81678123e-04	-1.09939354e-03
1.09258276e-03	-7.67648439e-04
1.20325997e-03	-4.10297426e-04
1.21254755e-03	-5.82663422e-05
1.12804561e-03	2.59603699e-04
9.65146486e-04	5.18990953e-04
7.45398736e-04	7.02093014e-04
4.94352922e-04	7.99022240e-04
2.39081597e-04	8.08478285e-04
5.59480198e-06	7.37641252e-04
-1.83617880e-04	6.01296198e-04
-3.11697588e-04	4.20266543e-04
-3.68986901e-04	2.19294844e-04
-3.53915329e-04	2.45590288e-05
-2.73113408e-04	-1.38953774e-04
-1.40737016e-04	-2.49978338e-04
2.29459445e-05	-2.93174976e-04
1.93587287e-04	-2.60798578e-04
3.45231604e-04	-1.53669764e-04
4.53010083e-04	1.86563469e-05
4.95809497e-04	2.38558936e-04
4.58666830e-04	4.81819277e-04
3.34657842e-04	7.19776609e-04
1.26086636e-04	9.21996783e-04
-1.55160008e-04	1.05922748e-03
-4.88159388e-04	1.10638118e-03
-8.44388376e-04	1.04527590e-03
-1.18995560e-03	8.66875837e-04
-1.48846413e-03	5.72808636e-04
-1.70427603e-03	1.75991071e-04
-1.80590576e-03	-2.99733452e-04
-1.76924657e-03	-8.20960185e-04
-1.58033621e-03	-1.34701931e-03
-1.23739563e-03	-1.83304821e-03
-7.51925492e-04	-2.23361167e-03
-1.48716822e-04	-2.50658567e-03
5.35281524e-04	-2.61698603e-03
1.25320122e-03	-2.54041429e-03
1.95146619e-03	-2.26581192e-03
2.57375761e-03	-1.79725846e-03
3.06543915e-03	-1.15461831e-03
3.37809864e-03	-3.72928008e-04
3.47383737e-03	4.99484395e-04
3.32894369e-03	1.40405229e-03
2.93662219e-03	2.27600041e-03
2.30851363e-03	3.04906884e-03
1.47482805e-03	3.66058087e-03
4.83018639e-04	4.05646333e-03
-6.04960916e-04	4.19581723e-03
-1.71665765e-03	4.05465807e-03
-2.77411402e-03	3.62849829e-03
-3.69950215e-03	2.93352535e-03
-4.42097989e-03	2.00623298e-03
-4.87831891e-03	9.01481093e-04
-5.02785769e-03	-3.10915851e-04
-4.84637137e-03	-1.55085288e-03
-4.33352248e-03	-2.73352630e-03
-3.51265837e-03	-3.77554604e-03
-2.42984426e-03	-4.60110959e-03
-1.15115586e-03	-5.14776144e-03
2.41606580e-04	-5.37128328e-03
1.65649392e-03	-5.24931760e-03
2.99787545e-03	-4.78341841e-03
4.17332138e-03	-3.99934043e-03
5.10038029e-03	-2.94551270e-03
5.71272895e-03	-1.68978541e-03
5.96521046e-03	-3.14676413e-04
5.83735521e-03	1.08853377e-03
5.33509116e-03	2.42641281e-03
4.49048808e-03	3.61018565e-03
3.35953334e-03	4.56221185e-03
2.01809240e-03	5.22162173e-03
5.56353760e-04	5.54866424e-03
-9.27817978e-04	5.52741913e-03
-2.33610522e-03	5.16665590e-03
-3.57696985e-03	4.49877125e-03
-4.57232257e-03	3.57689396e-03
-5.26309812e-03	2.47039753e-03
-5.61329077e-03	1.25919458e-03
-5.61212888e-03	2.72902013e-05
-5.27421867e-03	-1.14386378e-03
-4.63765662e-03	-2.18165327e-03
-3.76027953e-03	-3.02769327e-03
-2.71438041e-03	-3.64187008e-03
-1.58035013e-03	-4.00469415e-03
-4.39799666e-04	-4.11777157e-03
6.31234718e-04	-4.00236881e-03
1.56840491e-03	-3.69621787e-03
2.32394179e-03	-3.24887096e-03
2.86988778e-03	-2.71605132e-03
3.19938237e-03	-2.15354629e-03
3.32588756e-03	-1.61124099e-03
3.28042973e-03	-1.12788859e-03
3.10712214e-03	-7.27155855e-04
2.85740004e-03	-4.15372510e-04
2.58353341e-03	-1.81259106e-04
2.33206680e-03	2.27795885e-06
2.13786256e-03	1.74397600e-04
2.01938794e-03	3.80934995e-04
1.97578862e-03	6.67865875e-04
1.98613862e-03	1.07425983e-03
2.01105847e-03	1.62544746e-03
1.99666880e-03	2.32715152e-03
1.88061173e-03	3.16128736e-03
1.59965059e-03	4.08402402e-03
1.09816950e-03	5.02651883e-03
3.36757553e-04	5.89851010e-03
-7.00006055e-04	6.59468923e-03
-1.99744061e-03	7.00349992e-03
-3.50710870e-03	7.01774940e-03
-5.14622917e-03	6.54619128e-03
-6.80053015e-03	5.52507329e-03
-8.33062211e-03	3.92855512e-03
-9.58164988e-03	1.77690545e-03
-1.03956577e-02	-8.58511497e-04
-1.06258034e-02	-3.85425145e-03
-1.01513117e-02	-7.03831629e-03
-8.89189165e-03	-1.01983483e-02
-6.82027535e-03	-1.30942571e-02
-3.97157927e-03	-1.54746403e-02
-4.48352225e-04	-1.70959738e-02
3.57955617e-03	-1.77432275e-02
7.88080446e-03	-1.72503167e-02
1.21741055e-02	-1.55186831e-02
1.61450918e-02	-1.25323027e-02
1.94676010e-02	-8.36757286e-03
2.18280423e-02	-3.19681791e-03
2.29511359e-02	2.71543025e-03
2.26250684e-02	9.02370520e-03
2.07239939e-02	1.53201811e-02
1.72258607e-02	2.11596950e-02
1.22237582e-02	2.60897841e-02
5.92935842e-03	2.96838003e-02
-1.33245630e-03	3.15747777e-02
-9.13805996e-03	3.14875000e-02
-1.69882291e-02	2.92661691e-02
-2.43388458e-02	2.48952362e-02
-3.06373671e-02	1.85113110e-02
-3.53626944e-02	1.04046136e-02
-3.80656569e-02	1.00912863e-03
-3.84070817e-02	-9.11856791e-03
-3.61904103e-02	-1.93309790e-02
-3.13860404e-02	-2.89301727e-02
-2.41450193e-02	-3.72146294e-02
-1.48003738e-02	-4.35293674e-02
-3.85519538e-03	-4.73158260e-02
8.04246099e-03	-4.81578019e-02
2.01368047e-02	-4.58198094e-02
3.16116372e-02	-4.02745996e-02
4.16448781e-02	-3.17171981e-02
4.94666901e-02	-2.05636790e-02
5.44171373e-02	-7.43393293e-03
5.59991261e-02	6.88116721e-03
5.39225053e-02	2.14666230e-02
4.81356420e-02	3.53414958e-02
3.88415286e-02	4.75247568e-02
2.64964706e-02	5.71043976e-02
1.17905930e-02	6.33049475e-02
-4.38930022e-03	6.55484350e-02
-2.10126570e-02	6.35040867e-02
-3.69708028e-02	5.71226674e-02
-5.11510994e-02	4.66523127e-02
-6.25146696e-02	3.26339173e-02
-7.01722504e-02	1.58755522e-02
-7.34526447e-02	-2.59311180e-03
-7.19585541e-02	-2.15839074e-02
-6.56052856e-02	-3.98269621e-02
-5.46388860e-02	-5.60562054e-02
-3.96316215e-02	-6.90977995e-02
-2.14542767e-02	-7.79552808e-02
-1.22640314e-03	-8.18852184e-02
1.97527189e-02	-8.04576624e-02
4.00881605e-02	-7.35965598e-02
5.83829919e-02	-6.15965994e-02
7.33351569e-02	-4.51145281e-02
8.38307982e-02	-2.51347547e-02
8.90272998e-02	-2.91089831e-03
8.84198450e-02	2.01132879e-02
8.18862860e-02	4.23986086e-02
6.97065208e-02	6.24144669e-02
5.25542902e-02	7.87451452e-02
3.14612189e-02	9.01908690e-02
7.75490085e-03	9.58563760e-02
-1.70252748e-02	9.52204200e-02
-4.12291823e-02	8.81808389e-02
-6.32071960e-02	7.50714279e-02
-8.14240154e-02	5.66487774e-02
-9.45671317e-02	3.40493330e-02
-1.01642193e-01	8.71905099e-03
-1.02048284e-01	-1.76799785e-02
-9.56274194e-02	-4.33798504e-02
-8.26842515e-02	-6.66266914e-02
-6.39740313e-02	-8.58018097e-02
-4.06590595e-02	-9.95356749e-02
-1.42360998e-02	-1.06806617e-01
1.35606834e-02	-1.07017072e-01
4.08748972e-02	-1.00041661e-01
6.58534546e-02	-8.62433048e-02
8.67738735e-02	-6.64557399e-02
1.02164485e-01	-4.19331708e-02
1.10909067e-01	-1.42700963e-02
1.12328387e-01	1.47035049e-02
1.06232670e-01	4.30446551e-02
9.29409447e-02	6.88292169e-02
7.32655282e-02	9.02840348e-02
4.84622821e-02	1.05910194e-01
2.01497214e-02	1.14588737e-01
-9.79776307e-03	1.15661317e-01
-3.93754311e-02	1.08979931e-01
-6.65839555e-02	9.49220096e-02
-8.95661135e-02	7.43694842e-02
-1.06734951e-01	4.86529826e-02
-1.16884480e-01	1.94647275e-02
-1.19275117e-01	-1.12540826e-02
-1.13687756e-01	-4.14438171e-02
-1.00442526e-01	-6.90659907e-02
-8.03806962e-02	-9.22423090e-02
-5.48107375e-02	-1.09383595e-01
-2.54220522e-02	-1.19299663e-01
5.82786519e-03	-1.21282484e-01
3.68452051e-02	-1.15156797e-01
6.55415819e-02	-1.01294553e-01
8.99760319e-02	-8.05920516e-02
1.08487517e-01	-5.44112179e-02
1.19808803e-01	-2.44889257e-02
1.23153844e-01	7.17950680e-03
1.18272597e-01	3.84747382e-02
1.05469455e-01	6.72965816e-02
8.55839399e-02	9.17061710e-02
5.99349274e-02	1.10057404e-01
3.02321696e-02	1.21108680e-01
-1.53887186e-03	1.24107306e-01
-3.32510307e-02	1.18840801e-01
-6.27791388e-02	1.05651612e-01
-8.81436235e-02	8.54142502e-02
-1.07644213e-01	5.94764248e-02
-1.19974649e-01	2.95682013e-02
-1.24310617e-01	-2.31460120e-03
-1.20364955e-01	-3.40448328e-02
-1.08406429e-01	-6.35071094e-02
-8.92408946e-02	-8.87398746e-02
-6.41561798e-02	-1.08066814e-01
-3.48345520e-02	-1.20208767e-01
-3.23877267e-03	-1.24368624e-01
2.85204454e-02	-1.20283572e-01
5.83265464e-02	-1.08241270e-01
8.41991559e-02	-8.90590075e-02
1.04426422e-01	-6.40273816e-02
1.17678779e-01	-3.48224588e-02
1.23096530e-01	-3.39245383e-03
1.20345491e-01	2.81733257e-02
1.09637082e-01	5.77843790e-02
9.17117293e-02	8.34883186e-02
6.77868889e-02	1.03600244e-01
3.94734065e-02	1.16813565e-01
8.66602147e-03	1.22284971e-01
-2.25844607e-02	1.19688007e-01
-5.22086310e-02	1.09231894e-01
-7.82562936e-02	9.16445511e-02
-9.90254017e-02	6.81212119e-02
-1.13173553e-01	4.02423087e-02
-1.19804722e-01	9.86632369e-03
-1.18525631e-01	-2.09950588e-02
-1.09468252e-01	-5.03110491e-02
-9.32772141e-02	-7.61660997e-02
-7.10632771e-02	-9.68855694e-02
-4.43262576e-02	-1.11144428e-01
-1.48528248e-02	-1.18051935e-01
1.54038064e-02	-1.17206884e-01
4.44541197e-02	-1.08720032e-01
7.04037405e-02	-9.32025203e-02
9.15773496e-02	-7.17213973e-02
1.06626940e-01	-4.57254988e-02
1.14617420e-01	-1.69468870e-02
1.15084138e-01	1.27153915e-02
1.08058858e-01	4.13213719e-02
9.40628028e-02	6.70176416e-02
7.40676140e-02	8.81578031e-02
4.94271729e-02	1.03408075e-01
2.17851066e-02	1.11831253e-01
-7.03564256e-03	1.12943768e-01
-3.51537145e-02	1.06742407e-01
-6.07526340e-02	9.36993118e-02
-8.21984088e-02	7.47259751e-02
-9.81437963e-02	5.11089801e-02
-1.07612595e-01	2.44220449e-02
-1.10058719e-01	-3.57956285e-03
-1.05396537e-01	-3.10751148e-02
-9.40008900e-02	-5.62972926e-02
-7.66772122e-02	-7.76460514e-02
-5.46041042e-02	-9.37901249e-02
-2.92524946e-02	-1.03749738e-01
-2.28696715e-03	-1.06955417e-01
2.45440854e-02	-1.03279417e-01
4.95222020e-02	-9.30381342e-02
7.10690680e-02	-7.69657801e-02
8.78461337e-02	-5.61614465e-02
9.88373654e-02	-3.20134066e-02
1.03410049e-01	-6.10589299e-03
1.01350069e-01	1.98853505e-02
9.28697980e-02	4.43018255e-02
7.85885129e-02	6.56082665e-02
5.94870448e-02	8.24890803e-02
3.68399816e-02	9.39291937e-02
1.21301359e-02	9.92743775e-02
-1.30489584e-02	9.82675212e-02
-3.70960849e-02	9.10589438e-02
-5.85042492e-02	7.81905305e-02
-7.59549647e-02	6.05551621e-02
-8.83990415e-02	3.93344668e-02
-9.51189661e-02	1.59192471e-02
-9.57692237e-02	-8.18203417e-03
-9.03923830e-02	-3.14406710e-02
-7.94103476e-02	-5.24047315e-02
-6.35917649e-02	-6.97895242e-02
-4.39980778e-02	-8.25558977e-02
-2.19120103e-02	-8.99716406e-02
1.24668000e-03	-9.16524156e-02
2.40126390e-02	-8.75800296e-02
4.49676490e-02	-7.80973190e-02
6.28287970e-02	-6.38804209e-02
7.65266184e-02	-4.58906139e-02
8.52684922e-02	-2.53091522e-02
8.85835858e-02	-3.45951955e-03
8.63468750e-02	1.82777766e-02
7.87811292e-02	3.85523828e-02
6.64371515e-02	5.61277581e-02
5.01539187e-02	6.99561546e-02
3.10014900e-02	7.92404148e-02
1.02105698e-02	8.34789971e-02
-1.09066363e-02	8.24917653e-02
-3.10391849e-02	7.64253268e-02
-4.89585676e-02	6.57380010e-02
-6.35932915e-02	5.11657666e-02
-7.40923721e-02	3.36716811e-02
-7.98740268e-02	1.43822437e-02
-8.06568484e-02	-5.48510309e-03
-7.64718736e-02	-2.46986726e-02
-6.76551795e-02	-4.20886216e-02
-5.48218426e-02	-5.66177514e-02
-3.88232308e-02	-6.74427774e-02
-2.06905786e-02	-7.39624964e-02
-1.56857899e-03	-7.58501666e-02
1.73567403e-02	-7.30684374e-02
3.49313275e-02	-6.58662743e-02
5.01030964e-02	-5.47584344e-02
6.19843854e-02	-4.04891040e-02
6.99032207e-02	-2.39822412e-02
7.34404799e-02	-6.28192087e-03
7.24509680e-02	1.15134822e-02
6.70674385e-02	2.83191419e-02
5.76876478e-02	4.31294999e-02
4.49455565e-02	5.50779064e-02
2.96687316e-02	6.34866914e-02
1.28247937e-02	6.79048227e-02
-4.53964114e-03	6.81311215e-02
-2.13636918e-02	6.42219189e-02
-3.66366381e-02	5.64829990e-02
-4.94581625e-02	4.54466243e-02
-5.90908569e-02	3.18353216e-02
-6.50019784e-02	1.65148670e-02
-6.68921418e-02	4.39508413e-04
-6.47094649e-02	-1.54071302e-02
-5.86485821e-02	-3.00718319e-02
-4.91348593e-02	-4.26886550e-02
-3.67950197e-02	-5.25295302e-02
-2.24161817e-02	-5.90456742e-02
-6.89596181e-03	-6.18975074e-02
8.81321635e-03	-6.09715003e-02
2.37621813e-02	-5.63831784e-02
3.70619320e-02	-4.84663564e-02
4.79360363e-02	-3.77494921e-02
5.57654597e-02	-2.49207999e-02
6.01232731e-02	-1.07843997e-02
6.07973345e-02	3.78972549e-03
5.77997848e-02	1.79188798e-02
5.13629986e-02	3.07606917e-02
4.19224407e-02	4.15628861e-02
3.00876482e-02	4.97068820e-02
1.66032436e-02	5.47427268e-02
2.30244721e-03	5.64134282e-02
-1.19440378e-02	5.46674077e-02
-2.52806580e-02	4.96585221e-02
-3.69180087e-02	4.17338430e-02
-4.61791874e-02	3.14101085e-02
-5.25388066e-02	1.93404126e-02
-5.56524435e-02	6.27325478e-03
-5.53748998e-02	-6.99350758e-03
-5.17663297e-02	-1.96610005e-02
-4.50860262e-02	-3.09770648e-02
-3.57743903e-02	-4.02805548e-02
-2.44243020e-02	-4.70396199e-02
-1.17437286e-02	-5.08817780e-02
1.48809735e-03	-5.16141023e-02
1.44682425e-02	-4.92324489e-02
2.64184979e-02	-4.39193166e-02
3.66317663e-02	-3.60306067e-02
4.45136643e-02	-2.60722038e-02
4.96169067e-02	-1.46678929e-02
5.16664963e-02	-2.52062153e-03
5.05743104e-02	9.63051065e-03
4.64423236e-02	2.10549264e-02
3.95543901e-02	3.10742299e-02
3.03571962e-02	3.91022591e-02
1.94316320e-02	4.46791826e-02
7.45639644e-03	4.74976677e-02
-4.83390583e-03	4.74196409e-02
-1.66936044e-02	4.44827339e-02
-2.74110182e-02	3.88961334e-02
-3.63510148e-02	3.10261876e-02
-4.29925363e-02	2.13727294e-02
-4.69588797e-02	1.05376249e-02
-4.80389753e-02	-8.12495226e-04
-4.61984623e-02	-1.19870302e-02
-4.15799874e-02	-2.23132483e-02
-3.44928062e-02	-3.11766471e-02
-2.53924117e-02	-3.80574206e-02
-1.48515124e-02	-4.25608736e-02
-3.52419110e-03	-4.44400059e-02
7.89452346e-03	-4.36089723e-02
1.87111840e-02	-4.01466880e-02
2.82759547e-02	-3.42904461e-02
3.60216001e-02	-2.64200195e-02
4.14970934e-02	-1.70332913e-02
4.43938526e-02	-6.71495969e-03
4.45630768e-02	3.89972783e-03
4.20232076e-02	1.41639701e-02
3.69571510e-02	2.34587511e-02
2.96995214e-02	3.12301313e-02
2.07147751e-02	3.70222454e-02
1.05676464e-02	4.05040378e-02
-1.12238952e-04	4.14881665e-02
-1.06693633e-02	3.99409913e-02
-2.04625162e-02	3.59831184e-02
-2.89037275e-02	2.98805498e-02
-3.54935701e-02	2.20270610e-02
-3.98507084e-02	1.29189595e-02
-4.17339426e-02	3.12383212e-03
-4.10554714e-02	-6.75475582e-03
-3.78846491e-02	-1.61144181e-02
-3.24420987e-02	-2.43906727e-02
-2.50846375e-02	-3.10909955e-02
-1.62820298e-02	-3.58241429e-02
-6.58707401e-03	-3.83229952e-02
3.39907601e-03	-3.84595855e-02
1.30641791e-02	-3.62514664e-02
2.18224537e-02	-3.18591119e-02
2.91500974e-02	-2.55746005e-02
3.46166216e-02	-1.78023604e-02
3.79101246e-02	-9.03323684e-03
3.88550176e-02	1.86459074e-04
3.74211997e-02	9.28897048e-03
3.37242142e-02	1.77200638e-02
2.80164781e-02	2.49727905e-02
2.06702264e-02	3.06179819e-02
1.21533139e-02	3.43296393e-02
2.99944570e-03	3.59037163e-02
-6.22527138e-03	3.52692124e-02
-1.49573555e-02	3.24909814e-02
-2.26703861e-02	2.77641767e-02
-2.89067409e-02	2.14007693e-02
-3.33047201e-02	1.38090596e-02
-3.56194480e-02	5.46752287e-03
-3.57363512e-02	-3.10533622e-03
-3.36764794e-02	-1.13832201e-02
-2.95934510e-02	-1.88643588e-02
-2.37623205e-02	-2.51019279e-02
-1.65611600e-02	-2.97307169e-02
-8.44658352e-03	-3.24884575e-02
7.52030186e-05	-3.32305684e-02
8.47998709e-03	-3.19374944e-02
1.62577987e-02	-2.87142865e-02
2.29438370e-02	-2.37825496e-02
2.81461995e-02	-1.74653529e-02
3.15687610e-02	-1.01661249e-02
3.30278747e-02	-2.34290987e-03
3.24619621e-02	5.52037175e-03
2.99335133e-02	1.29438537e-02
2.56234883e-02	1.94809926e-02
1.98185769e-02	2.47453892e-02
1.28922045e-02	2.84335547e-02
5.28053853e-03	3.03422830e-02
-2.54496082e-03	3.03796456e-02
-1.01067205e-02	2.85690272e-02
-1.69501579e-02	2.50460588e-02
-2.26709371e-02	2.00487423e-02
-2.69387490e-02	1.39014704e-02
-2.95162237e-02	6.99401312e-03
-3.02719057e-02	-2.43170717e-04
-2.91865994e-02	-7.36573268e-03
-2.63528076e-02	-1.39426770e-02
-2.19674115e-02	-1.95823780e-02
-1.63181461e-02	-2.39558060e-02
-9.76479389e-03	-2.68155914e-02
-2.71632156e-03	-2.80098313e-02
4.39458869e-03	-2.74898837e-02
1.11380310e-02	-2.53117696e-02
1.71127735e-02	-2.16312012e-02
2.19700088e-02	-1.66926397e-02
2.54335602e-02	-1.08131430e-02
2.73153868e-02	-4.36206658e-03
2.75255299e-02	2.26208625e-03
2.60759983e-02	8.65621564e-03
2.30784575e-02	1.44370711e-02
1.87359667e-02	1.92641149e-02
1.33293588e-02	2.28594480e-02
7.19916935e-03	2.50236417e-02
7.24272302e-04	2.56465871e-02
-5.70144324e-03	2.47127892e-02
-1.16929256e-02	2.23008741e-02
-1.68969069e-02	1.85774347e-02
-2.10125853e-02	1.37856741e-02
-2.38088438e-02	8.22961443e-03
-2.51370329e-02	2.25488967e-03
-2.49386250e-02	-3.77266872e-03
-2.32473661e-02	-9.48933327e-03
-2.01858821e-02	-1.45553170e-02
-1.59570317e-02	-1.86748423e-02
-1.08306006e-02	-2.16132675e-02
-5.12620251e-03	-2.32102895e-02
8.06536307e-04	-2.33884923e-02
6.60928950e-03	-2.21568009e-02
1.19365490e-02	-1.96087098e-02
1.64760664e-02	-1.59154708e-02
1.99670187e-02	-1.13147228e-02
2.22148501e-02	-6.09530824e-03
2.31019583e-02	-5.79241582e-04
2.25936472e-02	4.89805413e-03
2.07390610e-02	1.00080358e-02
1.76671141e-02	1.44486359e-02
1.35777267e-02	1.79620041e-02
8.72895191e-03	2.03493621e-02
3.42081403e-03	2.14821239e-02
-2.02313865e-03	2.13086686e-02
-7.27544015e-03	1.98564194e-02
-1.20242927e-02	1.72291678e-02
-1.59919687e-02	1.35998640e-02
-1.89509508e-02	9.19936357e-03
-2.07368788e-02	4.30185384e-03
-2.12575730e-02	-7.92127796e-04
-2.04976466e-02	-5.77403879e-03
-1.85184850e-02	-1.03459273e-02
-1.54536485e-02	-1.42381646e-02
-1.15000269e-02	-1.72252650e-02
-6.90532001e-03	-1.91388704e-02
-1.95263376e-03	-1.98771573e-02
3.05685980e-03	-1.94101447e-02
7.82214223e-03	-1.77806344e-02
1.20603532e-02	-1.51007764e-02
1.55235084e-02	-1.15445165e-02
1.80129465e-02	-7.33642332e-03
1.93906694e-02	-2.73760621e-03
1.95869287e-02	1.97040011e-03
1.86036474e-02	6.50279550e-03
1.65135132e-02	1.05886778e-02
1.34548443e-02	1.39871796e-02
9.62257657e-03	1.65016209e-02
5.25595118e-03	1.79908479e-02
6.23673807e-04	1.83771075e-02
-3.99254087e-03	1.76500192e-02
-8.31503635e-03	1.58664485e-02
-1.20868633e-02	1.31463303e-02
-1.50870152e-02	9.66473674e-03
-1.71433492e-02	5.64070699e-03
-1.81424373e-02	1.32354413e-03
-1.80357864e-02	-3.02256721e-03
-1.68420855e-02	-7.13467799e-03
-1.46453841e-02	-1.07669460e-02
-1.15893481e-02	-1.37053054e-02
-7.86797839e-03	-1.57800604e-02
-3.71338266e-03	-1.68756633e-02
6.18632535e-04	-1.69371134e-02
4.86426005e-03	-1.59726243e-02
8.76772022e-03	-1.40524367e-02
1.20966467e-02	-1.13038859e-02
1.46559056e-02	-7.90306263e-03
1.62990259e-02	-4.06360596e-03
1.69365714e-02	-2.33381968e-05
1.65409756e-02	3.97042631e-03
1.51475779e-02	7.67599246e-03
1.28518359e-02	1.08718941e-02
9.80291655e-03	1.33701193e-02
6.19409032e-03	1.50271618e-02
2.25054197e-03	1.57522485e-02
-1.78463750e-03	1.55122718e-02
-5.66540784e-03	1.43331605e-02
-9.15776667e-03	1.22976430e-02
-1.20538541e-02	9.53957649e-03
-1.41843238e-02	6.23522365e-03
-1.54282441e-02	2.59204122e-03
-1.57199486e-02	-1.16430967e-03
-1.50524484e-02	-4.80391975e-03
-1.34772325e-02	-8.10669213e-03
-1.11005026e-02	-1.08756473e-02
-8.07610899e-03	-1.29486678e-02
-4.59565203e-03	-1.42079824e-02
-8.76382672e-04	-1.45868337e-02
2.85233560e-03	-1.40729531e-02
6.36316049e-03	-1.27086667e-02
9.44462928e-03	-1.05876617e-02
1.19138965e-02	-7.84865048e-03
1.36275828e-02	-4.66635538e-03
1.44900905e-02	-1.24039635e-03
1.44589036e-02	2.21721224e-03
1.35465800e-02	5.49517381e-03
1.18193502e-02	8.39581931e-03
9.39244504e-03	1.07470255e-02
6.42247612e-03	1.24124223e-02
3.09736899e-03	1.32992838e-02
-3.75505682e-04	1.33636472e-02
-3.78225394e-03	1.26123787e-02
-6.91562817e-03	1.11020988e-02
-9.58763326e-03	8.93507120e-03
-1.16408020e-02	6.25234707e-03
-1.29574634e-02	3.22462031e-03
-1.34664578e-02	4.13854370e-05
-1.31469185e-02	-3.10091390e-03
-1.20289226e-02	-6.01100436e-03
-1.01910085e-02	-8.51442212e-03
-7.75475332e-03	-1.04639632e-02
-4.87677800e-03	-1.17483189e-02
-1.73870472e-03	-1.22983911e-02
1.46429085e-03	-1.20909305e-02
4.53561132e-03	-1.11493128e-02
7.28929902e-03	-9.54144559e-03
9.56128725e-03	-7.37497409e-03
1.12191605e-02	-4.79012091e-03
1.21698442e-02	-1.95063292e-03
1.23647780e-02	9.66580616e-04
1.18022902e-02	3.78246305e-03
1.05270636e-02	6.32679258e-03
8.62676593e-03	8.44845799e-03
6.22609070e-03	1.00244083e-02
3.47860943e-03	1.09667475e-02
5.56966933e-04	1.12275680e-02
-2.35795587e-03	1.08012625e-02
-5.08823134e-03	9.72421095e-03
-7.46973487e-03	8.07190566e-03
-9.36199382e-03	5.95372997e-03
-1.06564455e-02	3.50574954e-03
-1.12826207e-02	8.81989402e-04
-1.12119029e-02	-1.75524445e-03
-1.04586688e-02	-4.24539094e-03
-9.07877911e-03	-6.43938877e-03
-7.16555025e-03	-8.20856848e-03
-4.84349341e-03	-9.45215345e-03
-2.26023740e-03	-1.01029355e-02
4.22841421e-04	-1.01308101e-02
3.04068829e-03	-9.54399322e-03
5.43471033e-03	-8.38788477e-03
7.46236570e-03	-6.74169039e-03
9.00562273e-03	-4.71304587e-03
9.97778887e-03	-2.43100686e-03
1.03283170e-02	-3.78591598e-05
1.00453273e-02	2.31973154e-03
9.15572648e-03	4.49968136e-03
7.72295685e-03	6.37301528e-03
5.84254989e-03	7.83145038e-03
3.63579331e-03	8.79359282e-03
1.24192908e-03	9.20939828e-03
-1.19061667e-03	9.06265799e-03
-3.51341991e-03	8.37139578e-03
-5.58709360e-03	7.18619073e-03
-7.28962225e-03	5.58656487e-03
-8.52349986e-03	3.67568943e-03
-9.22125638e-03	1.57376006e-03
-9.34906355e-03	-5.89535434e-04
-8.90823370e-03	-2.68298631e-03
-7.93455689e-03	-4.58177773e-03
-6.49555425e-03	-6.17488398e-03
-4.68585130e-03	-7.37150171e-03
-2.62098552e-03	-8.10615477e-03
-4.30051891e-04	-8.34218888e-03
1.75234627e-03	-8.07347653e-03
3.79434061e-03	-7.32426264e-03
5.57473189e-03	-6.14719459e-03
6.99013986e-03	-4.61968748e-03
7.96095012e-03	-2.83887222e-03
8.43572001e-03	-9.15453767e-04
8.39380507e-03	1.03313418e-03
7.84607990e-03	2.88985736e-03
6.83374453e-03	4.54506226e-03
5.42532339e-03	5.90289753e-03
3.71207080e-03	6.88680346e-03
1.80208879e-03	7.44375966e-03
-1.86465084e-04	7.54706048e-03
-2.13265492e-03	7.19747895e-03
-3.92008249e-03	6.42277824e-03
-5.44380233e-03	5.27562795e-03
-6.61642824e-03	3.83007592e-03
-7.37308014e-03	2.17680905e-03
-7.67489610e-03	4.17503696e-04
-7.51092529e-03	-1.34138481e-03
-6.89831819e-03	-2.99501730e-03
-5.88083301e-03	-4.44636967e-03
-4.52577792e-03	-5.61187261e-03
-2.91959915e-03	-6.42616820e-03
-1.16240187e-03	-6.84571666e-03
6.38251005e-04	-6.85105851e-03
2.37388065e-03	-6.44761946e-03
3.94157982e-03	-5.66503263e-03
5.25006161e-03	-4.55504047e-03
6.22491774e-03	-3.18812067e-03
6.81278789e-03	-1.64905343e-03
6.98421105e-03	-3.17059919e-05
6.73501177e-03	1.56664748e-03
6.08616329e-03	3.05113029e-03
5.08216023e-03	4.33484867e-03
3.78802107e-03	5.34393292e-03
2.28511915e-03	6.02174491e-03
6.66107000e-04	6.33201547e-03
-9.70752404e-04	6.26074075e-03
-2.52750363e-03	5.81674152e-03
-3.91231296e-03	5.03086887e-03
-5.04483724e-03	3.95391912e-03
-5.86083698e-03	2.65339553e-03
-6.31577236e-03	1.20932054e-03
-6.38718435e-03	-2.90644815e-04
-6.07573701e-03	-1.75647943e-03
-5.40487770e-03	-3.10116406e-03
-4.41915337e-03	-4.24580999e-03
-3.18129962e-03	-5.12425496e-03
-1.76828987e-03	-5.68686090e-03
-2.66590354e-04	-5.90329720e-03
1.23308929e-03	-5.76415491e-03
2.64123435e-03	-5.28130717e-03
3.87482914e-03	-4.48700545e-03
4.86221529e-03	-3.43177580e-03
5.54722259e-03	-2.18124901e-03
5.89233619e-03	-8.12120783e-04
5.88072351e-03	5.92512588e-04
5.51701297e-03	1.94816208e-03
4.82679115e-03	3.17399815e-03
3.85486104e-03	4.19764736e-03
2.66237657e-03	4.95945026e-03
1.32303378e-03	5.41593114e-03
-8.14469429e-05	5.54227793e-03
-1.46627306e-03	5.33369079e-03
-2.74866901e-03	4.80552538e-03
-3.85279887e-03	3.99222896e-03
-4.71423150e-03	2.94513950e-03
-5.28368652e-03	1.72928529e-03
-5.52984417e-03	4.19381590e-04
-5.44105892e-03	-9.04731544e-04
-5.02588361e-03	-2.16293402e-03
-4.31238151e-03	-3.27966038e-03
-3.34627673e-03	-4.18843368e-03
-2.18806168e-03	-4.83582638e-03
-9.09242135e-04	-5.18461203e-03
4.12049390e-04	-5.21592032e-03
1.69580478e-03	-4.93026932e-03
2.86496874e-03	-4.34741681e-03
3.85005408e-03	-3.50504423e-03
4.59326812e-03	-2.45635796e-03
5.05190514e-03	-1.26675778e-03
5.20080525e-03	-9.77918342e-06
5.03373757e-03	1.23744009e-03
4.56363065e-03	2.39889070e-03
3.82164343e-03	3.40432925e-03
2.85513980e-03	4.19353916e-03
1.72469584e-03	4.71995506e-03
5.00326814e-04	4.95343070e-03
-7.42832835e-04	4.88198384e-03
-1.92913098e-03	4.51241512e-03
-2.98699961e-03	3.86976766e-03
-3.85327705e-03	2.99566607e-03
-4.47698900e-03	1.94564275e-03
-4.82236110e-03	7.85621828e-04
-4.87088373e-03	-4.12217427e-04
-4.62230849e-03	-1.57393793e-03
-4.09452169e-03	-2.62842192e-03
-3.32230938e-03	-3.51174314e-03
-2.35509629e-03	-4.17106343e-03
-1.25380350e-03	-4.56781424e-03
-8.70234532e-05	-4.67996927e-03
1.07324845e-03	-4.50327279e-03
2.15606017e-03	-4.05135393e-03
3.09585219e-03	-3.35472787e-03
3.83644196e-03	-2.45875449e-03
4.33440022e-03	-1.42068999e-03
4.56161466e-03	-3.06023139e-04
4.50688797e-03	8.15668690e-04
4.17647828e-03	1.87508025e-03
3.59355604e-03	2.80748086e-03
2.79661903e-03	3.55668951e-03
1.83697182e-03	4.07847671e-03
7.75433280e-04	4.34318540e-03
-3.21516879e-04	4.33741457e-03
-1.38590829e-03	4.06466977e-03
-2.35250457e-03	3.54495102e-03
-3.16281856e-03	2.81331570e-03
-3.76866963e-03	1.91751849e-03
-4.13506513e-03	9.14887250e-04
-4.24223197e-03	-1.31359866e-04
-4.08667961e-03	-1.15611803e-03
-3.68123694e-03	-2.09646499e-03
-3.05407102e-03	-2.89553992e-03
-2.24675923e-03	-3.50599135e-03
-1.31154547e-03	-3.89278422e-03
-3.07960938e-04	-4.03519926e-03
7.00971651e-04	-3.92791151e-03
1.65270762e-03	-3.58109411e-03
2.48907248e-03	-3.01955596e-03
3.15983302e-03	-2.28098229e-03
3.62572697e-03	-1.41340232e-03
3.86076711e-03	-4.72055038e-04
3.85368418e-03	4.84141518e-04
3.60842857e-03	1.39629033e-03
3.14371169e-03	2.20915146e-03
2.49162836e-03	2.87448879e-03
1.69545966e-03	3.35392451e-03
8.06805776e-04	3.62113296e-03
-1.17761058e-04	3.66324994e-03
-1.02030579e-03	3.48142516e-03
-1.84517074e-03	3.09049991e-03
-2.54241703e-03	2.51784728e-03
-3.07085345e-03	1.80146337e-03
-3.40046848e-03	9.87442341e-04
-3.51412187e-03	1.27003862e-04
-3.40840114e-03	-7.26734674e-04
-3.09360314e-03	-1.52203730e-03
-2.59285645e-03	-2.21167738e-03
-1.94045485e-03	-2.75572583e-03
-1.17952042e-03	-3.12383616e-03
-3.59155506e-04	-3.29689799e-03
4.68728222e-04	-3.26797195e-03
1.25269803e-03	-3.04246550e-03
1.94499696e-03	-2.63755608e-03
2.50445010e-03	-2.08091393e-03
2.89890337e-03	-1.40881835e-03
3.10705102e-03	-6.63795314e-04
3.11954957e-03	1.08069417e-04
2.93936270e-03	8.59972375e-04
2.58133158e-03	1.54721480e-03
2.07101373e-03	2.12983657e-03
1.44287857e-03	2.57490832e-03
7.37986487e-04	2.85835291e-03
1.30750657e-06	2.96619884e-03
-7.21144979e-04	2.89520464e-03
-1.38518271e-03	2.65283207e-03
-1.95113456e-03	2.25658530e-03
-2.38619861e-03	1.73277012e-03
-2.66631614e-03	1.11476005e-03
-2.77746250e-03	4.40883060e-04
-2.71628863e-03	-2.47938347e-04
-2.49008938e-03	-9.10649536e-04
-2.11611681e-03	-1.50848241e-03
-1.62029713e-03	-2.00719014e-03
-1.03544511e-03	-2.37897206e-03
-3.99098671e-04	-2.60398345e-03
2.48883744e-04	-2.67135177e-03
8.68809406e-04	-2.57965095e-03
1.42356663e-03	-2.33681739e-03
1.88082328e-03	-1.95952402e-03
2.21487987e-03	-1.47205912e-03
2.40807335e-03	-9.04783771e-04
2.45165810e-03	-2.92264695e-04
2.34612464e-03	3.28804828e-04
2.10095170e-03	9.21772905e-04
1.73382215e-03	1.45216033e-03
1.26936449e-03	1.88963389e-03
7.37508847e-04	2.20971129e-03
1.71566629e-04	2.39510446e-03
-3.93843178e-04	2.43662939e-03
-9.24892946e-04	2.33363674e-03
-1.39054453e-03	2.09394464e-03
-1.76433047e-03	1.73328360e-03
-2.02581843e-03	1.27429104e-03
-2.16168112e-03	7.45117710e-04
-2.16631926e-03	1.77729731e-04
-2.04201344e-03	-3.93993468e-04
-1.79860897e-03	-9.36254550e-04
-1.45276503e-03	-1.41731160e-03
-1.02682410e-03	-1.80931605e-03
-5.47377706e-04	-2.08991042e-03
-4.36200990e-05	-2.24349501e-03
4.54409157e-04	-2.26209248e-03
9.17589450e-04	-2.14576219e-03
1.31938861e-03	-1.90254241e-03
1.63734448e-03	-1.54792572e-03
1.85427891e-03	-1.10389974e-03
1.95918180e-03	-5.97610714e-04
1.94772349e-03	-5.97290166e-05
1.82237549e-03	4.77386817e-04
1.59214232e-03	9.81619294e-04
1.27192845e-03	1.42300060e-03
8.81584246e-04	1.77548802e-03
4.44691151e-04	2.01850119e-03
-1.28407841e-05	2.13813022e-03
-4.64281290e-04	2.12794292e-03
-8.83608705e-04	1.98934327e-03
-1.24697445e-03	1.73145963e-03
-1.53402365e-03	1.37056949e-03
-1.72900165e-03	9.29095152e-04
-1.82158912e-03	4.34230652e-04
-1.80742378e-03	-8.37174107e-05
-1.68828445e-03	-5.93174965e-04
-1.47193128e-03	-1.06321985e-03
-1.17161464e-03	-1.46545899e-03
-8.05282652e-04	-1.77574922e-03
-3.94533110e-04	-1.97565677e-03
3.66311214e-05	-2.05356612e-03
4.63173964e-04	-2.00537042e-03
8.60449491e-04	-1.83470079e-03
1.20559845e-03	-1.55268050e-03
1.47884115e-03	-1.17721908e-03
1.66459533e-03	-7.31889794e-04
1.75235721e-03	-2.44459925e-04
1.73729623e-03	2.54835102e-04
1.62052960e-03	7.35166816e-04
1.40906007e-03	1.16702151e-03
1.11537876e-03	1.52402219e-03
7.56753423e-04	1.78455143e-03
3.54240390e-04	1.93307409e-03
-6.85258002e-05	1.96107789e-03
-4.86697741e-04	1.86757355e-03
-8.75658594e-04	1.65912400e-03
-1.21246119e-03	1.34940183e-03
-1.47717946e-03	9.58303626e-04
-1.65409273e-03	5.10677981e-04
-1.73263192e-03	3.47481652e-05
-1.70802945e-03	-4.39670455e-04
-1.58163133e-03	-8.83045266e-04
-1.36084899e-03	-1.26797500e-03
-1.05874967e-03	-1.57089546e-03
-6.93305579e-04	-1.77353521e-03
-2.86342961e-04	-1.86403014e-03
1.37749102e-04	-1.83762793e-03
5.53474860e-04	-1.69693960e-03
9.35766531e-04	-1.45172451e-03
1.26150482e-03	-1.11822493e-03
1.51093229e-03	-7.18094640e-04
1.66887180e-03	-2.76992368e-04
1.72567314e-03	1.77068802e-04
1.67782684e-03	6.15509223e-04
1.52820406e-03	1.01099299e-03
1.28590440e-03	1.33914515e-03
9.65717792e-04	1.58006700e-03
5.87230918e-04	1.71955413e-03
1.73631539e-04	1.74994184e-03
-2.49716628e-04	1.67052673e-03
-6.56840332e-04	1.48754117e-03
-1.02276685e-03	1.21368609e-03
-1.32507641e-03	8.67256017e-04
-1.54529878e-03	4.70916245e-04
-1.67006495e-03	5.02139770e-05
-1.69194030e-03	-3.68078369e-04
-1.60988545e-03	-7.57679487e-04
-1.42931476e-03	-1.09446419e-03
-1.16174821e-03	-1.35797056e-03
-8.24078295e-04	-1.53265403e-03
-4.37498859e-04	-1.60881060e-03
-2.61639556e-05	-1.58311378e-03
3.84337170e-04	-1.45873542e-03
7.68591432e-04	-1.24504814e-03
1.10295644e-03	-9.56934227e-04
1.36703642e-03	-6.13751073e-04
1.54494562e-03	-2.38025081e-04
1.62627940e-03	1.46037452e-04
1.60673235e-03	5.14123240e-04
1.48832602e-03	8.43365469e-04
1.27923414e-03	1.11377744e-03
9.93219246e-04	1.30947542e-03
6.48719940e-04	1.41961508e-03
2.67649788e-04	1.43898578e-03
-1.26012674e-04	1.36823056e-03
-5.07750791e-04	1.21368472e-03
-8.54054834e-04	9.86850985e-04
-1.14388641e-03	7.03552891e-04
-1.35996974e-03	3.82828266e-04
-1.48982960e-03	4.56404880e-05
-1.52651298e-03	-2.86504455e-04
-1.46895257e-03	-5.92942861e-04
-1.32195409e-03	-8.55149888e-04
-1.09581346e-03	-1.05786553e-03
-8.05593705e-04	-1.18998096e-03
-4.70112689e-04	-1.24513375e-03
-1.10710550e-04	-1.22198119e-03
2.50121573e-04	-1.12414263e-03
5.90162296e-04	-9.59824507e-04
8.88839593e-04	-7.41161502e-04
1.12848282e-03	-4.83325740e-04
1.29537051e-03	-2.03469155e-04
1.38051185e-03	8.04266492e-05
1.38011761e-03	3.50715160e-04
1.29573729e-03	5.91188082e-04
1.13406052e-03	7.88047344e-04
9.06402079e-04	9.30687674e-04
6.27909668e-04	1.01224606e-03
3.16549897e-04	1.02989151e-03
-8.05914634e-06	9.84846722e-04
-3.25892371e-04	8.82151144e-04
-6.17759773e-04	7.30191734e-04
-8.66468738e-04	5.40041684e-04
-1.05783605e-03	3.24658290e-04
-1.18149025e-03	9.79980099e-05
-1.23141957e-03	-1.25890581e-04
-1.20623775e-03	-3.33736738e-04
-1.10915831e-03	-5.13826620e-04
-9.47686369e-04	-6.56646426e-04
-7.33054363e-04	-7.55355816e-04
-4.79443343e-04	-8.06070730e-04
-2.03043675e-04	-8.07948300e-04
7.89825277e-05	-7.63079785e-04
3.49570552e-04	-6.76209535e-04
5.92787070e-04	-5.54308078e-04
7.94766329e-04	-4.06035028e-04
9.44493802e-04	-2.41132219e-04
1.03439361e-03	-6.97891884e-05
1.06068953e-03	9.79780522e-05
1.02352419e-03	2.52897808e-04
9.26836676e-04	3.86931876e-04
7.78013388e-04	4.93659436e-04
5.87340719e-04	5.68540467e-04
3.67299265e-04	6.09052252e-04
1.31747750e-04	6.14700897e-04
-1.04950015e-04	5.86917357e-04
-3.28800141e-04	5.28853604e-04
-5.27002435e-04	4.45099173e-04
-6.88674767e-04	3.41341135e-04
-8.05437666e-04	2.23991583e-04
-8.71828812e-04	9.98061212e-05
-8.85528572e-04	-2.44851568e-05
-8.47389986e-04	-1.42515842e-04
-7.61278719e-04	-2.48576008e-04
-6.33739813e-04	-3.37849351e-04
-4.73517913e-04	-4.06588628e-04
-2.90965353e-04	-4.52227330e-04
-9.73778660e-05	-4.73428995e-04
9.56996792e-05	-4.70078335e-04
2.77155143e-04	-4.43220439e-04
4.36938797e-04	-3.94955579e-04
5.66605947e-04	-3.28297826e-04
6.59744367e-04	-2.47005757e-04
7.12266529e-04	-1.55393239e-04
7.22555549e-04	-5.81277637e-05
6.91462864e-04	3.99768208e-05
6.22164423e-04	1.34166876e-04
5.19890082e-04	2.19948984e-04
3.91547484e-04	2.93277820e-04
2.45266709e-04	3.50726415e-04
8.98951625e-05	3.89633421e-04
-6.55265175e-05	4.08221981e-04
-2.12277288e-04	4.05685042e-04
-3.42429231e-04	3.82232311e-04
-4.49257426e-04	3.39094826e-04
-5.27566574e-04	2.78484290e-04
-5.73920411e-04	2.03505916e-04
-5.86765911e-04	1.18025589e-04
-5.66450358e-04	2.64944974e-05
-5.15135164e-04	-6.62629492e-05
-4.36615523e-04	-1.55289550e-04
-3.36059433e-04	-2.35753190e-04
-2.19683102e-04	-3.03209261e-04
-9.43821770e-05	-3.53853226e-04
3.26604558e-05	-3.84748345e-04
1.54369289e-04	-3.94013826e-04
2.64152998e-04	-3.80960062e-04
3.56244873e-04	-3.46159947e-04
4.25990758e-04	-2.91448577e-04
4.70071472e-04	-2.19847784e-04
4.86650191e-04	-1.35416531e-04
4.75439135e-04	-4.30331500e-05
4.37683863e-04	5.18798485e-05
3.76067420e-04	1.43673309e-04
2.94540412e-04	2.26812677e-04
1.98086506e-04	2.96221889e-04
9.24359551e-05	3.47607737e-04
-1.62578138e-05	3.77742922e-04
-1.21761669e-04	3.84687919e-04
-2.18108360e-04	3.67935198e-04
-2.99926055e-04	3.28463983e-04
-3.62734271e-04	2.68699449e-04
-4.03190173e-04	1.92376556e-04
-4.19271543e-04	1.04315275e-04
-4.10385869e-04	1.01201855e-05
-3.77398789e-04	-8.41769627e-05
-3.22579400e-04	-1.72508776e-04
-2.49464534e-04	-2.49171928e-04
-1.62648728e-04	-3.09208012e-04
-6.75110386e-05	-3.48739178e-04
3.01061877e-05	-3.65234832e-04
1.24248272e-04	-3.57689992e-04
2.09208337e-04	-3.26701711e-04
2.79874985e-04	-2.74436885e-04
3.32046107e-04	-2.04492289e-04
3.62688953e-04	-1.21655237e-04
3.70129499e-04	-3.15804328e-05
3.54158135e-04	5.95953018e-05
3.16043768e-04	1.45674072e-04
2.58454084e-04	2.20824491e-04
1.85285785e-04	2.79985767e-04
1.01414504e-04	3.19219623e-04
1.23796541e-05	3.35984785e-04
-7.59759789e-05	3.29314073e-04
-1.57888656e-04	2.99880934e-04
-2.28052973e-04	2.49950056e-04
-2.81972645e-04	1.83215019e-04
-3.16258892e-04	1.04534062e-04
-3.28855741e-04	1.95825055e-05
-3.19176233e-04	-6.55535063e-05
-2.88139438e-04	-1.44812881e-04
-2.38104888e-04	-2.12593694e-04
-1.72708158e-04	-2.64154137e-04
-9.66082588e-05	-2.95951150e-04
-1.51638047e-05	-3.05892023e-04
6.59398439e-05	-2.93480489e-04
1.41086601e-04	-2.59846501e-04
2.05121067e-04	-2.07657378e-04
2.53707645e-04	-1.40916726e-04
2.83631755e-04	-6.46657823e-05
2.93021502e-04	1.53908813e-05
2.81473700e-04	9.33077516e-05
2.50074997e-04	1.63337694e-04
2.01316340e-04	2.20355699e-04
1.38906782e-04	2.60235649e-04
6.74999819e-05	2.80152161e-04
-7.64682699e-06	2.78785061e-04
-8.10565970e-05	2.56411309e-04
-1.47430948e-04	2.14877571e-04
-2.02034196e-04	1.57455558e-04
-2.41034764e-04	8.85910369e-05
-2.61778898e-04	1.35654313e-05
-2.62976610e-04	-6.19045246e-05
-2.44786263e-04	-1.32098893e-04
-2.08791754e-04	-1.91725831e-04
-1.57874269e-04	-2.36319546e-04
-9.59884629e-05	-2.62574879e-04
-2.78600789e-05	-2.68593285e-04
4.13720966e-05	-2.54021672e-04
1.06542890e-04	-2.20073702e-04
1.62846842e-04	-1.69432096e-04
2.06194686e-04	-1.06039495e-04
2.33513458e-04	-3.47939795e-05
2.42967825e-04	3.88274420e-05
2.34086278e-04	1.09188533e-04
2.07783154e-04	1.70924607e-04
1.66275400e-04	2.19351426e-04
1.12901069e-04	2.50820973e-04
5.18540244e-05	2.62996913e-04
-1.21442925e-05	2.55028790e-04
-7.42104497e-05	2.27611763e-04
-1.29673615e-04	1.82927515e-04
-1.74430258e-04	1.24471147e-04
-2.05251759e-04	5.67776162e-05
-2.20021519e-04	-1.49309567e-05
-2.17883784e-04	-8.51497143e-05
-1.99293346e-04	-1.48515860e-04
-1.65963104e-04	-2.00220938e-04
-1.20714449e-04	-2.36378718e-04
-6.72430033e-05	-2.54320327e-04
-9.81881750e-06	-2.52793963e-04
4.70548653e-05	-2.32053969e-04
9.89970672e-05	-1.93832743e-04
1.42090611e-04	-1.41198038e-04
1.73182892e-04	-7.83071921e-05
1.90122467e-04	-1.00778270e-05
1.91913307e-04	5.81989552e-05
1.78775255e-04	1.21272422e-04
1.52106784e-04	1.74340603e-04
1.14354003e-04	2.13421255e-04
6.87973525e-05	2.35656439e-04
1.92739366e-05	2.39527101e-04
-3.01414628e-05	2.24961158e-04
-7.54705091e-05	1.93327093e-04
-1.13153316e-04	1.47314090e-04
-1.40332256e-04	9.07087583e-05
-1.55074770e-04	2.80866090e-05
-1.56517472e-04	-3.55568202e-05
-1.44920425e-04	-9.52055918e-05
-1.21627822e-04	-1.46221801e-04
-8.89390884e-05	-1.84711067e-04
-4.99017066e-05	-2.07826066e-04
-8.04354027e-06	-2.13984147e-04
3.29326844e-05	-2.02982000e-04
6.94669885e-05	-1.75998692e-04
9.84451759e-05	-1.35487342e-04
1.17461904e-04	-8.49646754e-05
1.25021772e-04	-2.87159102e-05
1.20661637e-04	2.85607968e-05
1.04983936e-04	8.21412908e-05
7.95983065e-05	1.27662206e-04
4.69764667e-05	1.61476139e-04
1.02326387e-05	1.80946363e-04
-2.71518853e-05	1.84657202e-04
-6.16366685e-05	1.72523066e-04
-8.99363308e-05	1.45787431e-04
-1.09314150e-04	1.06912042e-04
-1.17829768e-04	5.93655742e-05
-1.14519430e-04	7.32923854e-06
-9.94927225e-05	-4.46563794e-05
-7.39367199e-05	-9.20741041e-05
-4.00262149e-05	-1.30810962e-04
-7.46630533e-07	-1.57505467e-04
4.03563102e-05	-1.69832562e-04
7.94797225e-05	-1.66702432e-04
1.12894354e-04	-1.48356425e-04
1.37275206e-04	-1.16351715e-04
1.50003789e-04	-7.34354973e-05
1.49415774e-04	-2.33186111e-05
1.34972021e-04	2.96331657e-05
1.07337021e-04	8.07650056e-05
6.83563209e-05	1.25526086e-04
2.09327785e-05	1.59857348e-04
-3.11900189e-05	1.80541708e-04
-8.37209734e-05	1.85487303e-04
-1.32168445e-04	1.73919656e-04
-1.72213191e-04	1.46465926e-04
-2.00076826e-04	1.05123141e-04
-2.12855108e-04	5.31117991e-05
-2.08787698e-04	-5.37437536e-06
-1.87440661e-04	-6.55030646e-05
-1.49784700e-04	-1.22195830e-04
-9.81602963e-05	-1.70546835e-04
-3.61299794e-05	-2.06233746e-04
3.17728257e-05	-2.25886995e-04
1.00380366e-04	-2.27386605e-04
1.64287229e-04	-2.10061331e-04
2.18276453e-04	-1.74772519e-04
2.57741437e-04	-1.23874263e-04
2.79069689e-04	-6.10513588e-05
2.79956870e-04	8.95349803e-06
2.59624568e-04	8.07027455e-05
2.18922426e-04	1.48489145e-04
1.60304136e-04	2.06789705e-04
8.76766189e-05	2.50712203e-04
6.13180972e-06	2.76398333e-04
-7.84200946e-05	2.81350570e-04
-1.59688938e-04	2.64655569e-04
-2.31481379e-04	2.27084889e-04
-2.88179477e-04	1.71063425e-04
-3.25183726e-04	1.00506376e-04
-3.39285377e-04	2.05360681e-05
-3.28937905e-04	-6.29003569e-05
-2.94404962e-04	-1.43483302e-04
-2.37771468e-04	-2.15008152e-04
-1.62815026e-04	-2.71869716e-04
-7.47456829e-05	-3.09505474e-04
2.01675730e-05	-3.24762317e-04
1.15056169e-04	-3.16157247e-04
2.02962753e-04	-2.84010574e-04
2.77364674e-04	-2.30440068e-04
3.32670002e-04	-1.59215379e-04
3.64647655e-04	-7.54830325e-05
3.70757988e-04	1.46174340e-05
3.50357595e-04	1.04416939e-04
3.04761606e-04	1.87224239e-04
2.37157672e-04	2.56837893e-04
1.52377235e-04	3.08022912e-04
5.65408025e-05	3.36914782e-04
-4.33962691e-05	3.41319096e-04
-1.40163098e-04	3.20883091e-04
-2.26718144e-04	2.77125373e-04
-2.96777901e-04	2.13321193e-04
-3.45288818e-04	1.34251962e-04
-3.68806073e-04	4.58383858e-05
-3.65749986e-04	-4.53142520e-05
-3.36520261e-04	-1.32423177e-04
-2.83459213e-04	-2.09047975e-04
-2.10666893e-04	-2.69582572e-04
-1.23682485e-04	-3.09680923e-04
-2.90567783e-05	-3.26583229e-04
6.61510361e-05	-3.19317356e-04
1.54913093e-04	-2.88760067e-04
2.30767177e-04	-2.37553717e-04
2.88304184e-04	-1.69885567e-04
3.23571003e-04	-9.11476987e-05
3.34357829e-04	-7.50496291e-06
3.20348062e-04	7.45943793e-05
2.83119802e-04	1.48926226e-04
2.25999697e-04	2.09975978e-04
1.53781532e-04	2.53363163e-04
7.23325988e-05	2.76171828e-04
-1.18803040e-05	2.77160898e-04
-9.23071481e-05	2.56838441e-04
-1.62831937e-04	2.17394792e-04
-2.18249746e-04	1.62500931e-04
-2.54665751e-04	9.69893417e-05
-2.69784855e-04	2.64440901e-05
-2.63069465e-04	-4.32659259e-05
-2.35753687e-04	-1.06472054e-04
-1.90713840e-04	-1.58169469e-04
-1.32206830e-04	-1.94421308e-04
-6.54986036e-05	-2.12670422e-04
3.58623036e-06	-2.11933498e-04
6.91562225e-05	-1.92862049e-04
1.25745646e-04	-1.57665823e-04
1.68767178e-04	-1.09905586e-04
1.94887422e-04	-5.41730576e-05
2.02294437e-04	4.31483715e-06
1.90835371e-04	6.01730689e-05
1.62013080e-04	1.08318343e-04
1.18842295e-04	1.44411912e-04
6.55775901e-05	1.65237796e-04
7.33607233e-06	1.68984142e-04
-5.03534363e-05	1.55403501e-04
-1.02036735e-04	1.25837859e-04
-1.42814998e-04	8.31056236e-05
-1.68779127e-04	3.12593589e-05
-1.77360564e-04	-2.47659395e-05
-1.67568210e-04	-7.95848299e-05
-1.40090447e-04	-1.27837438e-04
-9.72524365e-05	-1.64669188e-04
-4.28309428e-05	-1.86173188e-04
1.82590682e-05	-1.89756910e-04
8.03808799e-05	-1.74400703e-04
1.37661408e-04	-1.40784391e-04
1.84505198e-04	-9.12689965e-05
2.16093800e-04	-2.97326437e-05
2.28827920e-04	3.87280673e-05
2.20673935e-04	1.08208420e-04
1.91383769e-04	1.72485151e-04
1.42567235e-04	2.25545487e-04
7.76078829e-05	2.62111923e-04
1.42630772e-06	2.78118539e-04
-7.98924290e-05	2.71097864e-04
-1.59579017e-04	2.40443922e-04
-2.30730102e-04	1.87526688e-04
-2.86884339e-04	1.15644942e-04
-3.22577196e-04	2.98175747e-05
-3.33828252e-04	-6.35733186e-05
-3.18519363e-04	-1.57261793e-04
-2.76630183e-04	-2.43663565e-04
-2.10308501e-04	-3.15483582e-04
-1.23765847e-04	-3.66317238e-04
-2.30027970e-05	-3.91196330e-04
8.46176879e-05	-3.87034294e-04
1.90917967e-04	-3.52932492e-04
2.87533157e-04	-2.90319688e-04
3.66569800e-04	-2.02909712e-04
4.21243813e-04	-9.64765587e-05
4.46446434e-04	2.15392610e-05
4.39191674e-04	1.42565563e-04
3.98907310e-04	2.57535250e-04
3.27543231e-04	3.57576870e-04
2.29484906e-04	4.34705716e-04
1.11274951e-04	4.82461229e-04
-1.88390438e-05	4.96439734e-04
-1.51498290e-04	4.74678914e-04
-2.76924395e-04	4.17861356e-04
-3.85656624e-04	3.29318145e-04
-4.69278305e-04	2.14828853e-04
-5.21075866e-04	8.22300958e-05
-5.36578435e-04	-5.91400200e-05
-5.13934530e-04	-1.99121122e-04
-4.54094452e-04	-3.27482829e-04
-3.60781706e-04	-4.34693103e-04
-2.40252945e-04	-5.12643807e-04
-1.00862308e-04	-5.55277213e-04
4.75386323e-05	-5.59064260e-04
1.94321067e-04	-5.23296330e-04
3.28865320e-04	-4.50166333e-04
4.41353815e-04	-3.44630986e-04
5.23510023e-04	-2.14062976e-04
5.69226494e-04	-6.77179964e-05
5.75033194e-04	8.39438733e-05
5.40369355e-04	2.30031494e-04
4.67636996e-04	3.60032108e-04
3.62030980e-04	4.64595221e-04
2.31157670e-04	5.36230915e-04
8.44706403e-05	5.69868947e-04
-6.74339047e-05	5.63235530e-04
-2.13608383e-04	5.17018686e-04
-3.43571299e-04	4.34809284e-04
-4.48088326e-04	3.22822264e-04
-5.19857150e-04	1.89419518e-04
-5.54043614e-04	4.44713258e-05
-5.48628223e-04	-1.01394264e-04
-5.04536815e-04	-2.37596010e-04
-4.25545966e-04	-3.54395799e-04
