# Supplementary material for: Observation of angular momentum transfer among crystal lattice modes
Source: Nat Phys. 2026 May 12;22(7):1100–6. doi: 10.1038/s41567-026-03274-8 (PMC13423836; doi:10.1038/s41567-026-03274-8)
Supplement: Supplementary file 15 — Source data for Extended Data Fig. 6a–j. [file 41567_2026_3274_MOESM15_ESM.zip › extended_fig6f_elliptical_THz_E-field.txt]

Vectorial trajectory of the right-handed elliptically polarized THz electric field, measured by polarization-resolved EOS
E_x-field (MV/cm)	E_y-field (MV/cm)
1.83759646e-04	2.67502027e-04
8.72620126e-05	2.46196137e-04
-9.65443362e-06	2.46657487e-04
-1.01867937e-04	2.69270697e-04
-1.84425823e-04	3.13267641e-04
-2.52813096e-04	3.76744581e-04
-3.03201247e-04	4.56740583e-04
-3.32663368e-04	5.49374262e-04
-3.39343328e-04	6.50032586e-04
-3.22569206e-04	7.53602487e-04
-2.82904119e-04	8.54733502e-04
-2.22130981e-04	9.48117735e-04
-1.43171342e-04	1.02877223e-03
-4.99420806e-05	1.09230848e-03
5.28428099e-05	1.13517425e-03
1.59915061e-04	1.15485420e-03
2.65726754e-04	1.15001779e-03
3.64742101e-04	1.12060589e-03
4.51730702e-04	1.06785041e-03
5.22046452e-04	9.94225275e-04
5.71876978e-04	9.03330370e-04
5.98450017e-04	7.99714197e-04
6.00185469e-04	6.88643950e-04
5.76784755e-04	5.75834963e-04
5.29252502e-04	4.67153636e-04
4.59849256e-04	3.68309555e-04
3.71977613e-04	2.84553199e-04
2.70007812e-04	2.20395465e-04
1.59052030e-04	1.79364152e-04
4.46994411e-05	1.63810655e-04
-6.72738830e-05	1.74777504e-04
-1.71204778e-04	2.11934140e-04
-2.61836617e-04	2.73584736e-04
-3.34591245e-04	3.56747985e-04
-3.85804938e-04	4.57304959e-04
-4.12916084e-04	5.70207474e-04
-4.14594899e-04	6.89736160e-04
-3.90808646e-04	8.09794767e-04
-3.42819244e-04	9.24225266e-04
-2.73113772e-04	1.02712723e-03
-1.85271881e-04	1.11316467e-03
-8.37774322e-05	1.17784428e-03
2.62154552e-05	1.21775037e-03
1.39149471e-04	1.23072431e-03
2.49350165e-04	1.21597899e-03
3.51316017e-04	1.17414243e-03
4.39997466e-04	1.10722826e-03
5.11050576e-04	1.01853473e-03
5.61052476e-04	9.12477545e-04
5.87667818e-04	7.94365353e-04
5.89758187e-04	6.70129543e-04
5.67429400e-04	5.46022518e-04
5.22014950e-04	4.28299993e-04
4.55997126e-04	3.22903774e-04
3.72870568e-04	2.35161263e-04
2.76955885e-04	1.69517056e-04
1.73173461e-04	1.29310207e-04
6.67894282e-05	1.16608303e-04
-3.68529239e-05	1.32106528e-04
-1.32602523e-04	1.75096457e-04
-2.15757046e-04	2.43505762e-04
-2.82293869e-04	3.34006337e-04
-3.29064196e-04	4.42184940e-04
-3.53941165e-04	5.62767260e-04
-3.55915242e-04	6.89883751e-04
-3.35132926e-04	8.17363553e-04
-2.92877735e-04	9.39041527e-04
-2.31495300e-04	1.04906297e-03
-1.54267135e-04	1.14217083e-03
-6.52400902e-05	1.21396125e-03
3.09794899e-05	1.26109515e-03
1.29456330e-04	1.28145571e-03
2.25169974e-04	1.27424451e-03
3.13259787e-04	1.24001222e-03
3.89259457e-04	1.18062301e-03
4.49310015e-04	1.09915499e-03
4.90341625e-04	9.99742268e-04
5.10216072e-04	8.87366852e-04
5.07823870e-04	7.67611030e-04
4.83132175e-04	6.46382554e-04
4.37181971e-04	5.29626200e-04
3.72035395e-04	4.23035682e-04
2.90676272e-04	3.31779734e-04
1.96868993e-04	2.60255335e-04
9.49826041e-05	2.11879590e-04
-1.02115756e-05	1.88929841e-04
-1.13759517e-04	1.92439166e-04
-2.10751305e-04	2.22151808e-04
-2.96545159e-04	2.76540149e-04
-3.66978842e-04	3.52882040e-04
-4.18559314e-04	4.47394438e-04
-4.48622501e-04	5.55416775e-04
-4.55456385e-04	6.71635217e-04
-4.38382213e-04	7.90337150e-04
-3.97790373e-04	9.05683944e-04
-3.35129404e-04	1.01198924e-03
-2.52848544e-04	1.10398986e-03
-1.54296106e-04	1.17709680e-03
-4.35778802e-05	1.22761480e-03
7.46186531e-05	1.25292028e-03
1.95226971e-04	1.25158957e-03
3.13022568e-04	1.22347147e-03
4.22853071e-04	1.16970063e-03
5.19867593e-04	1.09265121e-03
5.99735369e-04	9.95832540e-04
6.58844038e-04	8.83731549e-04
6.94468640e-04	7.61608763e-04
7.04903484e-04	6.35257111e-04
6.89550503e-04	5.10734261e-04
6.48959480e-04	3.94080607e-04
5.84817523e-04	2.91035689e-04
4.99887348e-04	2.06766043e-04
3.97896181e-04	1.45617035e-04
2.83379321e-04	1.10900307e-04
1.61484515e-04	1.04726955e-04
3.77452323e-05	1.27894591e-04
-8.21675217e-05	1.79834113e-04
-1.92703949e-04	2.58619364e-04
-2.88693139e-04	3.61040035e-04
-3.65587797e-04	4.82735309e-04
-4.19684429e-04	6.18382925e-04
-4.48308222e-04	7.61935744e-04
-4.49953220e-04	9.06895603e-04
-4.24370257e-04	1.04661236e-03
-3.72597323e-04	1.17459470e-03
-2.96929668e-04	1.28481842e-03
-2.00829695e-04	1.37201794e-03
-8.87796017e-05	1.43194705e-03
3.39175021e-05	1.46159631e-03
1.61379579e-04	1.45935602e-03
2.87420086e-04	1.42511628e-03
4.05842278e-04	1.36029812e-03
5.10739558e-04	1.26781293e-03
5.96787355e-04	1.15195075e-03
6.59512072e-04	1.01820119e-03
6.95523369e-04	8.73013983e-04
7.02697481e-04	7.23509486e-04
6.80301416e-04	5.77151511e-04
6.29050498e-04	4.41397380e-04
5.51094893e-04	3.23341246e-04
4.49934184e-04	2.29367496e-04
3.30262683e-04	1.64830937e-04
1.97751736e-04	1.33779559e-04
5.87786598e-05	1.38734028e-04
-7.98850821e-05	1.80535689e-04
-2.11411414e-04	2.58271871e-04
-3.29262168e-04	3.69283814e-04
-4.27526943e-04	5.09258760e-04
-5.01234705e-04	6.72403745e-04
-5.46622450e-04	8.51694697e-04
-5.61346119e-04	1.03919069e-03
-5.44621646e-04	1.22639985e-03
-4.97287416e-04	1.40468047e-03
-4.21783362e-04	1.56565904e-03
-3.22046242e-04	1.70164523e-03
-2.03325033e-04	1.80602371e-03
-7.19247022e-05	1.87360323e-03
6.51094580e-05	1.90090472e-03
2.00351379e-04	1.88637278e-03
3.26379496e-04	1.83049824e-03
4.36167957e-04	1.73584316e-03
5.23463307e-04	1.60696466e-03
5.83126657e-04	1.45023838e-03
6.11422853e-04	1.27358773e-03
6.06240669e-04	1.08612981e-03
5.67231458e-04	8.97753350e-04
4.95857778e-04	7.18647916e-04
3.95348097e-04	5.58806743e-04
2.70558545e-04	4.27527285e-04
1.27747518e-04	3.32934584e-04
-2.57264719e-05	2.81551956e-04
-1.81769176e-04	2.77941774e-04
-3.31959325e-04	3.24436124e-04
-4.67981280e-04	4.20973037e-04
-5.82059726e-04	5.65048954e-04
-6.67374172e-04	7.51792400e-04
-7.18431777e-04	9.74157743e-04
-7.31378889e-04	1.22323172e-03
-7.04234574e-04	1.48863952e-03
-6.37033174e-04	1.75903172e-03
-5.31867338e-04	2.02262904e-03
-3.92827937e-04	2.26779826e-03
-2.25842324e-04	2.48363076e-03
-3.84175505e-05	2.66049426e-03
1.60700092e-04	2.79052957e-03
3.61933551e-04	2.86806615e-03
5.55332337e-04	2.88993427e-03
7.31056914e-04	2.85565666e-03
8.79866775e-04	2.76750815e-03
9.93588426e-04	2.63043882e-03
1.06554012e-03	2.45186293e-03
1.09089206e-03	2.24132287e-03
1.06694352e-03	2.01004395e-03
9.93302141e-04	1.77040145e-03
8.71955096e-04	1.53532614e-03
7.07226661e-04	1.31767785e-03
5.05622254e-04	1.12961814e-03
2.75564160e-04	9.82013770e-04
2.70294551e-05	8.83900840e-04
-2.28894538e-04	8.42036563e-04
-4.80517788e-04	8.60561314e-04
-7.16095172e-04	9.40787926e-04
-9.24388876e-04	1.08112888e-03
-1.09521898e-03	1.27716512e-03
-1.21997558e-03	1.52185305e-03
-1.29206681e-03	1.80585975e-03
-1.30727985e-03	2.11800966e-03
-1.26403513e-03	2.44582119e-03
-1.16351900e-03	2.77610677e-03
-1.00968520e-03	3.09560750e-03
-8.09122046e-04	3.39163151e-03
-5.70788241e-04	3.65266540e-03
-3.05627144e-04	3.86892938e-03
-2.60753660e-05	4.03284961e-03
2.54512670e-04	4.13942499e-03
5.22497822e-04	4.18647113e-03
7.64617004e-04	4.17472935e-03
9.68639487e-04	4.10783553e-03
1.12398596e-03	3.99214963e-03
1.22227858e-03	3.83645345e-03
1.25779304e-03	3.65153021e-03
1.22778779e-03	3.44964505e-03
1.13269126e-03	3.24395026e-03
9.76134831e-04	3.04784261e-03
7.64826699e-04	2.87430282e-03
5.08269913e-04	2.73524792e-03
2.18335996e-04	2.64092755e-03
-9.12869531e-05	2.59939310e-03
-4.05745839e-04	2.61606606e-03
-7.09742441e-04	2.69342738e-03
-9.88286116e-04	2.83084470e-03
-1.22744158e-03	3.02454784e-03
-1.41503372e-03	3.26775650e-03
-1.54127305e-03	3.55095664e-03
-1.59926903e-03	3.86231530e-03
-1.58540392e-03	4.18821649e-03
-1.49954661e-03	4.51389480e-03
-1.34509406e-03	4.82413812e-03
-1.12883664e-03	5.10402688e-03
-8.60652564e-04	5.33967468e-03
-5.53045726e-04	5.51893431e-03
-2.20548807e-04	5.63203396e-03
1.20979062e-04	5.67211093e-03
4.55125662e-04	5.63561442e-03
7.65731856e-04	5.52255471e-03
1.03769065e-03	5.33658272e-03
1.25769955e-03	5.08489241e-03
1.41492888e-03	4.77794630e-03
1.50157292e-03	4.42903368e-03
1.51325648e-03	4.05367920e-03
1.44927652e-03	3.66892731e-03
1.31266677e-03	3.29253489e-03
1.11008134e-03	2.94210961e-03
8.51502763e-04	2.63423507e-03
5.49787577e-04	2.38362553e-03
2.20070870e-04	2.20235243e-03
-1.20942416e-04	2.09918249e-03
-4.55766183e-04	2.07906249e-03
-7.66964858e-04	2.14277943e-03
-1.03798901e-03	2.28681680e-03
-1.25397564e-03	2.50341827e-03
-1.40247536e-03	2.78086039e-03
-1.47407205e-03	3.10392513e-03
-1.46286543e-03	3.45455339e-03
-1.36679297e-03	3.81265081e-03
-1.18777509e-03	4.15700938e-03
-9.31675314e-04	4.46630152e-03
-6.08075675e-04	4.72009904e-03
-2.29875821e-04	4.89986719e-03
1.87267347e-04	4.98988429e-03
6.25635455e-04	4.97804027e-03
1.06624925e-03	4.85647273e-03
1.48973831e-03	4.62200648e-03
1.87724050e-03	4.27637192e-03
2.21128999e-03	3.82618799e-03
2.47665233e-03	3.28270729e-03
2.66106719e-03	2.66133259e-03
2.75586258e-03	1.98092537e-03
2.75640996e-03	1.26293806e-03
2.66239631e-03	5.30410460e-04
2.47789728e-03	-1.93121484e-04
2.21124462e-03	-8.84751672e-04
1.87469028e-03	-1.52330893e-03
1.48387953e-03	-2.09038603e-03
1.05715423e-03	-2.57124042e-03
6.14716151e-04	-2.95552020e-03
1.77687183e-04	-3.23777700e-03
-2.32890729e-04	-3.41773760e-03
-5.97069652e-04	-3.50031794e-03
-8.96975485e-04	-3.49537607e-03
-1.11770593e-03	-3.41721348e-03
-1.24810171e-03	-3.28384770e-03
-1.28135122e-03	-3.11609037e-03
-1.21539551e-03	-2.93647605e-03
-1.05310959e-03	-2.76809470e-03
-8.02245716e-04	-2.63338688e-03
-4.75135865e-04	-2.55296307e-03
-8.81616304e-05	-2.54450826e-03
3.38988313e-04	-2.62182936e-03
7.84242480e-04	-2.79409646e-03
1.22421201e-03	-3.06531945e-03
1.63534871e-03	-3.43409036e-03
1.99514115e-03	-3.89360819e-03
2.28329078e-03	-4.43198898e-03
2.48280924e-03	-5.03284932e-03
2.58098010e-03	-5.67613709e-03
2.57013317e-03	-6.33917076e-03
2.44818722e-03	-6.99783681e-03
2.21892690e-03	-7.62788651e-03
1.89199182e-03	-8.20626713e-03
1.48256937e-03	-8.71242000e-03
1.01079704e-03	-9.12947838e-03
5.00895228e-04	-9.44530198e-03
-1.99350638e-05	-9.65329235e-03
-5.22801652e-04	-9.75294306e-03
-9.78539216e-04	-9.75009129e-03
-1.35918872e-03	-9.65685169e-03
-1.63946571e-03	-9.49122868e-03
-1.79814287e-03	-9.27641963e-03
-1.81927401e-03	-9.03983651e-03
-1.69319198e-03	-8.81188853e-03
-1.41722205e-03	-8.62458066e-03
-9.96064525e-04	-8.50999345e-03
-4.41815617e-04	-8.49871661e-03
2.26387296e-04	-8.61831305e-03
9.83091144e-04	-8.89189006e-03
1.79759944e-03	-9.33685120e-03
2.63534877e-03	-9.96389515e-03
3.45952994e-03	-1.07763178e-02
4.23287929e-03	-1.17696597e-02
4.91955461e-03	-1.29317271e-02
5.48700252e-03	-1.42429936e-02
5.90772146e-03	-1.56773770e-02
6.16082661e-03	-1.72033605e-02
6.23332984e-03	-1.87854156e-02
6.12105984e-03	-2.03856650e-02
5.82916339e-03	-2.19657113e-02
5.37214851e-03	-2.34885458e-02
4.77345227e-03	-2.49204477e-02
4.06454036e-03	-2.62327797e-02
3.28356913e-03	-2.74035886e-02
2.47366489e-03	-2.84189270e-02
1.68089609e-03	-2.92738231e-02
9.52032393e-04	-2.99728409e-02
3.32198219e-04	-3.05301902e-02
-1.37462602e-04	-3.09693691e-02
-4.21991635e-04	-3.13223433e-02
-4.94573408e-04	-3.16282873e-02
-3.38138007e-04	-3.19319396e-02
5.34844046e-05	-3.22816410e-02
6.74930457e-04	-3.27271445e-02
1.50924105e-03	-3.33172996e-02
2.52839132e-03	-3.40977230e-02
3.69440568e-03	-3.51085721e-02
4.96102067e-03	-3.63825357e-02
6.27582950e-03	-3.79431515e-02
7.58281541e-03	-3.98035439e-02
8.82515853e-03	-4.19656603e-02
9.94818295e-03	-4.44200618e-02
1.09022992e-02	-4.71462957e-02
1.16457922e-02	-5.01138532e-02
1.21473086e-02	-5.32836829e-02
1.23879046e-02	-5.66102039e-02
1.23625363e-02	-6.00437343e-02
1.20808946e-02	-6.35332283e-02
1.15675198e-02	-6.70291947e-02
1.08611605e-02	-7.04866575e-02
1.00133834e-02	-7.38680091e-02
9.08647291e-03	-7.71456127e-02
8.15070227e-03	-8.03040101e-02
7.28108743e-03	-8.33416136e-02
6.55376984e-03	-8.62717754e-02
6.04219574e-03	-8.91231613e-02
5.81327801e-03	-9.19393812e-02
5.92373439e-03	-9.47778711e-02
6.41679480e-03	-9.77080522e-02
7.31945963e-03	-1.00808833e-01
8.64046985e-03	-1.04165551e-01
1.03691202e-02	-1.07866491e-01
1.24750079e-02	-1.11999121e-01
1.49087663e-02	-1.16646228e-01
1.76037808e-02	-1.21882131e-01
2.04788358e-02	-1.27769145e-01
2.34415871e-02	-1.34354474e-01
2.63927081e-02	-1.41667674e-01
2.92305110e-02	-1.49718818e-01
3.18558141e-02	-1.58497431e-01
3.41767953e-02	-1.67972266e-01
3.61135655e-02	-1.78091887e-01
3.76021898e-02	-1.88786033e-01
3.85979055e-02	-1.99967662e-01
3.90773113e-02	-2.11535527e-01
3.90393472e-02	-2.23377119e-01
3.85049409e-02	-2.35371771e-01
3.75152612e-02	-2.47393706e-01
3.61285938e-02	-2.59314796e-01
3.44159325e-02	-2.71006833e-01
3.24554567e-02	-2.82343107e-01
3.03261412e-02	-2.93199138e-01
2.81008121e-02	-3.03452458e-01
2.58390167e-02	-3.12981403e-01
2.35801147e-02	-3.21662912e-01
2.13370225e-02	-3.29369449e-01
1.90910374e-02	-3.35965194e-01
1.67881509e-02	-3.41301747e-01
1.43372112e-02	-3.45213632e-01
1.16102279e-02	-3.47513949e-01
8.44502471e-03	-3.47990563e-01
4.65033544e-03	-3.46403225e-01
1.33225314e-05	-3.42482032e-01
-5.69063408e-03	-3.35927587e-01
-1.26861600e-02	-3.26413221e-01
-2.11845318e-02	-3.13589497e-01
-3.13692709e-02	-2.97091214e-01
-4.33813139e-02	-2.76546937e-01
-5.73044613e-02	-2.51591034e-01
-7.31518560e-02	-2.21878014e-01
-9.08542554e-02	-1.87098853e-01
-1.10250840e-01	-1.46998860e-01
-1.31083242e-01	-1.01396506e-01
-1.52993373e-01	-5.02025238e-02
-1.75525512e-01	6.56149672e-03
-1.98132927e-01	6.87458529e-02
-2.20189145e-01	1.36057699e-01
-2.41003744e-01	2.08049107e-01
-2.59842347e-01	2.84109057e-01
-2.75950278e-01	3.63460110e-01
-2.88579133e-01	4.45160403e-01
-2.97015330e-01	5.28111456e-01
-3.00609567e-01	6.11072076e-01
-2.98805994e-01	6.92678450e-01
-2.91169846e-01	7.71470268e-01
-2.77412284e-01	8.45922464e-01
-2.57411227e-01	9.14481911e-01
-2.31227077e-01	9.75608166e-01
-1.99112403e-01	1.02781712e+00
-1.61514850e-01	1.06972618e+00
-1.19072810e-01	1.10009958e+00
-7.26036839e-02	1.11789200e+00
-2.30848504e-02	1.12228911e+00
2.83721849e-02	1.11274306e+00
8.05537164e-02	1.08900164e+00
1.32180783e-01	1.05112949e+00
1.81949830e-01	9.99520205e-01
2.28575590e-01	9.34898576e-01
2.70834535e-01	8.58312154e-01
3.07607188e-01	7.71112196e-01
3.37917582e-01	6.74924119e-01
3.60968242e-01	5.71608166e-01
3.76169200e-01	4.63211380e-01
3.83159813e-01	3.51912360e-01
3.81822393e-01	2.39960619e-01
3.72287041e-01	1.29612641e-01
3.54927390e-01	2.30669081e-02
3.30347396e-01	-7.75997149e-02
2.99359654e-01	-1.70491882e-01
2.62956106e-01	-2.53949699e-01
2.22272327e-01	-3.26594653e-01
1.78546837e-01	-3.87365811e-01
1.33077113e-01	-4.35544967e-01
8.71740926e-02	-4.70769837e-01
4.21170253e-02	-4.93034946e-01
-8.89520104e-04	-5.02680308e-01
-4.07547879e-02	-5.00368554e-01
-7.65356018e-02	-4.87051609e-01
-1.07463517e-01	-4.63928436e-01
-1.32964420e-01	-4.32395728e-01
-1.52669995e-01	-3.93993665e-01
-1.66420831e-01	-3.50349010e-01
-1.74261339e-01	-3.03117876e-01
-1.76426979e-01	-2.53930404e-01
-1.73324645e-01	-2.04339463e-01
-1.65507295e-01	-1.55775214e-01
-1.53644181e-01	-1.09507040e-01
-1.38488110e-01	-6.66139756e-02
-1.20841308e-01	-2.79643321e-02
-1.01521393e-01	5.79521329e-03
-8.13289367e-02	3.42412400e-02
-6.10179112e-02	5.71664830e-02
-4.12701562e-02	7.45649371e-02
-2.26747274e-02	8.66103822e-02
-5.71273959e-03	9.36297677e-02
9.25198102e-03	9.60730281e-02
2.19764045e-02	9.44809577e-02
3.23362057e-02	8.94527420e-02
4.03185632e-02	8.16146397e-02
4.60105447e-02	7.15911413e-02
4.95839399e-02	5.99797044e-02
5.12775132e-02	4.73299050e-02
5.13777078e-02	3.41275623e-02
5.01988387e-02	2.07840988e-02
4.80637662e-02	7.63111858e-03
4.52859531e-02	-5.08007590e-03
4.21536820e-02	-1.71745355e-02
3.89170507e-02	-2.85459748e-02
3.57781914e-02	-3.91461678e-02
3.28849707e-02	-4.89723381e-02
3.03282428e-02	-5.80534832e-02
2.81425517e-02	-6.64365533e-02
2.63100157e-02	-7.41733397e-02
2.47669896e-02	-8.13088218e-02
2.34129898e-02	-8.78715888e-02
2.21212861e-02	-9.38667909e-02
2.07505155e-02	-9.92719075e-02
1.91566582e-02	-1.04035442e-01
1.72047298e-02	-1.08078484e-01
1.47795866e-02	-1.11298927e-01
1.17953083e-02	-1.13577984e-01
8.20270953e-03	-1.14788532e-01
3.99463684e-03	-1.14804753e-01
-7.91179988e-04	-1.13512434e-01
-6.07183166e-03	-1.10819341e-01
-1.17214774e-02	-1.06665011e-01
-1.75760089e-02	-1.01029411e-01
-2.34398928e-02	-9.39399268e-02
-2.90948574e-02	-8.54762734e-02
-3.43100075e-02	-7.57729788e-02
-3.88528891e-02	-6.50192522e-02
-4.25009811e-02	-5.34561423e-02
-4.50530723e-02	-4.13710356e-02
-4.63399842e-02	-2.90896622e-02
-4.62341243e-02	-1.69658969e-02
-4.46574037e-02	-5.36974739e-03
-4.15871188e-02	5.32598901e-03
-3.70594841e-02	1.47598528e-02
-3.11706058e-02	2.25960383e-02
-2.40747918e-02	2.85382833e-02
-1.59802210e-02	3.23427248e-02
-7.14210405e-03	3.38291419e-02
2.14640653e-03	3.28900669e-02
1.15652006e-02	2.94973250e-02
2.07796342e-02	2.37056635e-02
2.94538677e-02	1.56532496e-02
3.72645402e-02	5.55894300e-03
4.39141777e-02	-6.28361426e-03
4.91437337e-02	-1.95149138e-02
5.27436911e-02	-3.37211956e-02
5.45632112e-02	-4.84483363e-02
5.45168996e-02	-6.32174846e-02
5.25888595e-02	-7.75418355e-02
4.88338286e-02	-9.09438832e-02
4.33753229e-02	-1.02972463e-01
3.64008532e-02	-1.13218897e-01
2.81544123e-02	-1.21331592e-01
1.89265610e-02	-1.27028497e-01
9.04255212e-03	-1.30106911e-01
-1.15097613e-03	-1.30450262e-01
-1.13001366e-02	-1.28031573e-01
-2.10581241e-02	-1.22913494e-01
-3.00990952e-02	-1.15244925e-01
-3.81309757e-02	-1.05254380e-01
-4.49066305e-02	-9.32404025e-02
-5.02329073e-02	-7.95594534e-02
-5.39771750e-02	-6.46117973e-02
-5.60710968e-02	-4.88260048e-02
-5.65115116e-02	-3.26427283e-02
-5.53584392e-02	-1.64984427e-02
-5.27303573e-02	-8.09829532e-04
-4.87970300e-02	1.40405561e-02
-4.37702765e-02	2.77167596e-02
-3.78931639e-02	3.99395639e-02
-3.14281702e-02	5.04939207e-02
-2.46449063e-02	5.92334399e-02
-1.78079915e-02	6.60818382e-02
-1.11656556e-02	7.10313880e-02
-4.93959264e-03	7.41385470e-02
6.83485850e-04	7.55170716e-02
5.55824470e-03	7.53290289e-02
9.58482635e-03	7.37742073e-02
1.27105410e-02	7.10784878e-02
1.49291524e-02	6.74817714e-02
1.62778893e-02	6.32260574e-02
1.68324226e-02	5.85442459e-02
1.67001491e-02	5.36501776e-02
1.60121976e-02	4.87303483e-02
1.49146256e-02	4.39376331e-02
1.35593076e-02	3.93872430e-02
1.20950089e-02	3.51550105e-02
1.06591202e-02	3.12779771e-02
9.37047329e-03	2.77571335e-02
8.32358692e-03	2.45620530e-02
7.58460511e-03	2.16370652e-02
7.18908695e-03	1.89085441e-02
7.14170114e-03	1.62928390e-02
7.41777070e-03	1.37043524e-02
7.96651166e-03	1.10632819e-02
8.71571868e-03	8.30257194e-03
9.57757577e-03	5.37368380e-03
1.04552153e-02	2.25087003e-03
1.12496159e-02	-1.06626495e-03
1.18664213e-02	-4.55202983e-03
1.22222773e-02	-8.15573886e-03
1.22503232e-02	-1.18045256e-02
1.19045303e-02	-1.54076716e-02
1.11626577e-02	-1.88621573e-02
1.00276784e-02	-2.20590742e-02
8.52762559e-03	-2.48904937e-02
6.71390086e-03	-2.72563616e-02
4.65817573e-03	-2.90709981e-02
2.44809951e-03	-3.02688051e-02
1.82091272e-04	-3.08088392e-02
-2.03645753e-03	-3.06779769e-02
-4.10521518e-03	-2.98924855e-02
-5.92881516e-03	-2.84979099e-02
-7.42428853e-03	-2.65672840e-02
-8.52571149e-03	-2.41977757e-02
-9.18780893e-03	-2.15059631e-02
-9.38832183e-03	-1.86220195e-02
-9.12902259e-03	-1.56831431e-02
-8.43534477e-03	-1.28266106e-02
-7.35467563e-03	-1.01828475e-02
-5.95343738e-03	-7.86890616e-03
-4.31315150e-03	-5.98271194e-03
-2.52573540e-03	-4.59838967e-03
-6.88320338e-04	-3.76291699e-03
1.10210009e-03	-3.49427132e-03
2.75387892e-03	-3.78115004e-03
4.18548717e-03	-4.58425271e-03
5.32958613e-03	-5.83902586e-03
6.13618743e-03	-7.45968997e-03
6.57474789e-03	-9.34429970e-03
6.63511304e-03	-1.13805349e-02
6.32729410e-03	-1.34518858e-02
5.68013207e-03	-1.54438817e-02
4.73896663e-03	-1.72500175e-02
3.56248213e-03	-1.87770614e-02
2.21894524e-03	-1.99494670e-02
7.82077073e-04	-2.07126754e-02
-6.73185787e-04	-2.10351605e-02
-2.07478995e-03	-2.09091474e-02
-3.35729176e-03	-2.03500120e-02
-4.46501182e-03	-1.93944447e-02
-5.35446133e-03	-1.80975313e-02
-5.99593500e-03	-1.65289571e-02
-6.37422103e-03	-1.47685889e-02
-6.48843491e-03	-1.29017100e-02
-6.35103712e-03	-1.10141986e-02
-5.98614202e-03	-9.18792762e-03
-5.42726370e-03	-7.49664041e-03
-4.71467169e-03	-6.00252004e-03
-3.89254489e-03	-4.75361597e-03
-3.00611389e-03	-3.78223578e-03
-2.09897255e-03	-3.10434558e-03
-1.21071768e-03	-2.71995994e-03
-3.75046005e-04	-2.61444240e-03
3.81600661e-04	-2.76058566e-03
1.04079237e-03	-3.12129814e-03
1.59226346e-03	-3.65269433e-03
2.03349514e-03	-4.30737054e-03
2.36879986e-03	-5.03764655e-03
2.60800919e-03	-5.79856659e-03
2.76488883e-03	-6.55047844e-03
2.85541655e-03	-7.26104571e-03
2.89606082e-03	-7.90659263e-03
2.90219030e-03	-8.47272960e-03
2.88672794e-03	-8.95425810e-03
2.85913894e-03	-9.35440273e-03
2.82481334e-03	-9.68346142e-03
2.78487059e-03	-9.95700143e-03
2.73638108e-03	-1.01937547e-02
2.67296765e-03	-1.04133813e-02
2.58572258e-03	-1.06342737e-02
2.46435373e-03	-1.08715636e-02
2.29845856e-03	-1.11354769e-02
2.07881767e-03	-1.14301504e-02
1.79860080e-03	-1.17529895e-02
1.45438714e-03	-1.20946050e-02
1.04691755e-03	-1.24393260e-02
5.81518092e-04	-1.27662421e-02
6.81594956e-05	-1.30506949e-02
-4.78855026e-04	-1.32661047e-02
-1.04155358e-03	-1.33859973e-02
-1.59926513e-03	-1.33860836e-02
-2.12982665e-03	-1.32462407e-02
-2.61094264e-03	-1.29522521e-02
-3.02160078e-03	-1.24971819e-02
-3.34344369e-03	-1.18822835e-02
-3.56199963e-03	-1.11173745e-02
-3.66768498e-03	-1.02206481e-02
-3.65650721e-03	-9.21792796e-03
-3.53041784e-03	-8.14140967e-03
-3.29728895e-03	-7.02797030e-03
-2.97051268e-03	-5.91715135e-03
-2.56824866e-03	-4.84894560e-03
-2.11236837e-03	-3.86152924e-03
-1.62716525e-03	-2.98908483e-03
-1.13791520e-03	-2.25985423e-03
-6.69381414e-04	-1.69454539e-03
-2.44360701e-04	-1.30519339e-03
1.17634807e-04	-1.09454669e-03
4.01476504e-04	-1.05601483e-03
5.97229630e-04	-1.17417794e-03
7.00625583e-04	-1.42582211e-03
7.13169430e-04	-1.78143127e-03
6.41879946e-04	-2.20703789e-03
4.98683696e-04	-2.66631269e-03
2.99507089e-04	-3.12275994e-03
6.31297322e-05	-3.54187972e-03
-1.90122630e-04	-3.89316285e-03
-4.39757609e-04	-4.15179644e-03
-6.66476331e-04	-4.29997905e-03
-8.53424846e-04	-4.32777046e-03
-9.87255622e-04	-4.23343263e-03
-1.05893154e-03	-4.02325146e-03
-1.06422278e-03	-3.71086269e-03
-1.00386820e-03	-3.31613650e-03
-8.83395530e-04	-2.86370270e-03
-7.12618009e-04	-2.38121987e-03
-5.04846426e-04	-1.89750599e-03
-2.75874651e-04	-1.44065437e-03
-4.28112322e-05	-1.03625695e-03
1.77160634e-04	-7.05846565e-04
3.68008586e-04	-4.65653121e-04
5.15977837e-04	-3.25745089e-04
6.10542714e-04	-2.89600652e-04
6.45119476e-04	-3.54123004e-04
6.17493964e-04	-5.10084402e-04
5.29937835e-04	-7.42955399e-04
3.89008812e-04	-1.03405117e-03
2.05052273e-04	-1.36190757e-03
-8.55810817e-06	-1.70378676e-03
-2.36385329e-04	-2.03720651e-03
-4.62030635e-04	-2.34138919e-03
-6.69293990e-04	-2.59853505e-03
-8.43312394e-04	-2.79483945e-03
-9.71597353e-04	-2.92119414e-03
-1.04490051e-03	-2.97353593e-03
-1.05784899e-03	-2.95283184e-03
-1.00930858e-03	-2.86471528e-03
-9.02451787e-04	-2.71881147e-03
-7.44528753e-04	-2.52781073e-03
-5.46359126e-04	-2.30636395e-03
-3.21582188e-04	-2.06988478e-03
-8.57186775e-05	-1.83334675e-03
1.44889955e-04	-1.61016148e-03
3.54191485e-04	-1.41121561e-03
5.27506184e-04	-1.24413080e-03
6.52510357e-04	-1.11279340e-03
7.20054814e-04	-1.01718010e-03
7.24765053e-04	-9.53484233e-04
6.65385526e-04	-9.14525857e-04
5.44848178e-04	-8.90409274e-04
3.70064431e-04	-8.69374871e-04
1.51458378e-04	-8.38779854e-04
-9.77239417e-05	-7.86134781e-04
-3.62279962e-04	-7.00120588e-04
-6.26030699e-04	-5.71513814e-04
-8.72849101e-04	-3.93955700e-04
-1.08766834e-03	-1.64513118e-04
-1.25740454e-03	1.16005184e-04
-1.37173565e-03	4.42995820e-04
-1.42368889e-03	8.08271702e-04
-1.41000330e-03	1.20051877e-03
-1.33124928e-03	1.60596415e-03
-1.19170373e-03	2.00920755e-03
-9.98995610e-04	2.39415790e-03
-7.63551116e-04	2.74501093e-03
-4.97880489e-04	3.04720252e-03
-2.15757338e-04	3.28827537e-03
6.86529332e-05	3.45860416e-03
3.41657397e-04	3.55193477e-03
5.90836731e-04	3.56570716e-03
8.05733330e-04	3.50114607e-03
9.78385709e-04	3.36312011e-03
1.10368011e-03	3.15978455e-03
1.17950353e-03	2.90203727e-03
1.20669617e-03	2.60282851e-03
1.18881518e-03	2.27637327e-03
1.13173370e-03	1.93732011e-03
1.04310965e-03	1.59993060e-03
9.31766552e-04	1.27732134e-03
8.07032861e-04	9.80813973e-04
6.78087447e-04	7.19429604e-04
5.53356672e-04	4.99553061e-04
4.40002856e-04	3.24779786e-04
3.43535911e-04	1.95945405e-04
2.67569756e-04	1.11325664e-04
2.13733777e-04	6.69834603e-05
1.81737840e-04	5.72307981e-05
1.69578158e-04	7.51672263e-05
1.73861308e-04	1.13253034e-04
1.90215748e-04	1.63875296e-04
2.13754681e-04	2.19867689e-04
2.39551487e-04	2.74950524e-04
2.63089275e-04	3.24065144e-04
2.80649294e-04	3.63586113e-04
2.89608733e-04	3.91404667e-04
2.88626330e-04	4.06887020e-04
2.77703589e-04	4.10720465e-04
2.58119560e-04	4.04668202e-04
2.32247329e-04	3.91259832e-04
2.03269800e-04	3.73448174e-04
1.74820376e-04	3.54264152e-04
1.50580129e-04	3.36500163e-04
1.33866555e-04	3.22448491e-04
1.27249807e-04	3.13715608e-04
1.32230274e-04	3.11125815e-04
1.49006681e-04	3.14719489e-04
1.76356902e-04	3.23842629e-04
2.11644865e-04	3.37316319e-04
2.50956975e-04	3.53667582e-04
2.89361120e-04	3.71397661e-04
3.21271351e-04	3.89260232e-04
3.40892452e-04	4.06520929e-04
3.42711611e-04	4.23170793e-04
3.21999699e-04	4.40069855e-04
2.75282760e-04	4.59002726e-04
2.00745272e-04	4.82635393e-04
9.85306589e-05	5.14370831e-04
-2.90889401e-05	5.58109872e-04
-1.77692887e-04	6.17932328e-04
-3.40851066e-04	6.97720990e-04
-5.10419226e-04	8.00757088e-04
-6.76976717e-04	9.29319726e-04
-8.30381908e-04	1.08432321e-03
-9.60411244e-04	1.26502495e-03
-1.05744073e-03	1.46883292e-03
-1.11312407e-03	1.69123516e-03
-1.12102038e-03	1.92586605e-03
-1.07712591e-03	2.16471402e-03
-9.80269738e-04	2.39846533e-03
-8.32340661e-04	2.61696807e-03
-6.38323607e-04	2.80979106e-03
-4.06135650e-04	2.96684398e-03
-1.46265181e-04	3.07901931e-03
1.28768864e-04	3.13881299e-03
4.05108239e-04	3.14088051e-03
6.68356644e-04	3.08248730e-03
9.04442066e-04	2.96381804e-03
1.10048587e-03	2.78811773e-03
1.24562238e-03	2.56164743e-03
1.33171452e-03	2.29344978e-03
1.35391661e-03	1.99493194e-03
1.31104407e-03	1.67928593e-03
1.20572182e-03	1.36077816e-03
1.04429652e-03	1.05394961e-03
8.36513296e-04	7.72775188e-04
5.94972360e-04	5.29835049e-04
3.34396111e-04	3.35551438e-04
7.07495491e-05	1.97541505e-04
-1.79732478e-04	1.20130441e-04
-4.01550906e-04	1.04059787e-04
-5.80917422e-04	1.46413849e-04
-7.06636141e-04	2.40773494e-04
-7.70834335e-04	3.77592031e-04
-7.69493318e-04	5.44773367e-04
-7.02742668e-04	7.28419182e-04
-5.74895635e-04	9.13700316e-04
-3.94219820e-04	1.08579873e-03
-1.72454129e-04	1.23086093e-03
7.59005747e-05	1.33690198e-03
3.34474862e-04	1.39460147e-03
5.86053585e-04	1.39793871e-03
8.13664623e-04	1.34462409e-03
1.00166503e-03	1.23629588e-03
1.13675546e-03	1.07846640e-03
1.20885751e-03	8.80217444e-04
1.21179684e-03	6.53660929e-04
1.14374649e-03	4.13195935e-04
1.00739984e-03	1.74606994e-04
8.09859563e-04	-4.59408782e-05
5.62246709e-04	-2.32947522e-04
2.79052100e-04	-3.72597083e-04
-2.27313802e-05	-4.53686161e-04
-3.24642776e-04	-4.68400317e-04
-6.07889530e-04	-4.12887532e-04
-8.54515733e-04	-2.87589618e-04
-1.04852891e-03	-9.73075154e-05
-1.17691432e-03	1.49006932e-04
-1.23047228e-03	4.38722864e-04
-1.20442507e-03	7.56239331e-04
-1.09875381e-03	1.08388937e-03
-9.18243006e-04	1.40298469e-03
-6.72228155e-04	1.69493712e-03
-3.74060972e-04	1.94238746e-03
-4.03241209e-05	2.13027165e-03
3.10156638e-04	2.24675731e-03
6.57442233e-04	2.28399149e-03
9.81682355e-04	2.23861198e-03
1.26431550e-03	2.11198870e-03
1.48919268e-03	1.91017878e-03
1.64355524e-03	1.64359632e-03
1.71880621e-03	1.32641581e-03
1.71102749e-03	9.75744664e-04
1.62121115e-03	6.10614991e-04
1.45519068e-03	2.50855815e-04
1.22327706e-03	-8.40851944e-05
9.39622643e-04	-3.76298355e-04
6.21352695e-04	-6.10475979e-04
2.87519038e-04	-7.74818447e-04
-4.20592330e-05	-8.61726770e-04
-3.47995989e-04	-8.68239268e-04
-6.12505176e-04	-7.96185831e-04
-8.20463109e-04	-6.52050728e-04
-9.60301160e-04	-4.46552957e-04
-1.02467495e-03	-1.93970605e-04
-1.01087036e-03	8.87485169e-05
-9.20923234e-04	3.83034606e-04
-7.61447538e-04	6.69836929e-04
-5.43184908e-04	9.30787628e-04
-2.80305515e-04	1.14931656e-03
1.04945153e-05	1.31164874e-03
3.11041757e-04	1.40762364e-03
6.02814282e-04	1.43128676e-03
8.68080261e-04	1.38121844e-03
1.09097607e-03	1.26058132e-03
1.25845798e-03	1.07688514e-03
1.36107007e-03	8.41485533e-04
1.39348266e-03	5.68849371e-04
1.35477074e-03	2.75633812e-04
1.24841782e-03	-2.03628364e-05
1.08204815e-03	-3.01312634e-04
8.66906997e-04	-5.50462796e-04
6.17124104e-04	-7.53165515e-04
3.48808521e-04	-8.97769751e-04
7.90328965e-05	-9.76320938e-04
-1.75228523e-04	-9.85026862e-04
-3.98141905e-04	-9.24462790e-04
-5.75971720e-04	-7.99505303e-04
-6.97896445e-04	-6.19001176e-04
-7.56633741e-04	-3.95194042e-04
-7.48839257e-04	-1.42946360e-04
-6.75257833e-04	1.21193429e-04
-5.40621598e-04	3.80019558e-04
-3.53305221e-04	6.16729076e-04
-1.24763542e-04	8.15947833e-04
1.31210131e-04	9.64659535e-04
3.99356213e-04	1.05298177e-03
6.63895428e-04	1.07474305e-03
9.09489983e-04	1.02782778e-03
1.12215967e-03	9.14270825e-04
1.29009708e-03	7.40098963e-04
1.40433332e-03	5.14932368e-04
1.45921595e-03	2.51373641e-04
1.45267318e-03	-3.57752118e-05
1.38625215e-03	-3.30417488e-04
1.26493360e-03	-6.16131087e-04
1.09673921e-03	-8.77142156e-04
8.92160242e-04	-1.09924352e-03
6.63447292e-04	-1.27060266e-03
4.23808244e-04	-1.38241180e-03
1.86566815e-04	-1.42934303e-03
-3.56649183e-05	-1.40978426e-03
-2.31748483e-04	-1.32584565e-03
-3.92669298e-04	-1.18314061e-03
-5.12037167e-04	-9.90359344e-04
-5.86409180e-04	-7.58665527e-04
-6.15419110e-04	-5.00956899e-04
-6.01709929e-04	-2.31038492e-04
-5.50678626e-04	3.72385774e-05
-4.70054105e-04	2.90818663e-04
-3.69338985e-04	5.18211822e-04
-2.59153961e-04	7.10146643e-04
-1.50528544e-04	8.60067956e-04
-5.41842735e-05	9.64452263e-04
2.01442498e-05	1.02292577e-03
6.43087827e-05	1.03818263e-03
7.22317708e-05	1.01571359e-03
4.02483690e-05	9.63366768e-04
-3.27112278e-05	8.90772575e-04
-1.45105822e-04	8.08672119e-04
-2.92929464e-04	7.28193901e-04
-4.70005477e-04	6.60125490e-04
-6.68404794e-04	6.14226092e-04
-8.78957880e-04	5.98622124e-04
-1.09182447e-03	6.19321554e-04
-1.29708286e-03	6.79874346e-04
-1.48530046e-03	7.81196288e-04
-1.64805006e-03	9.21562704e-04
-1.77834092e-03	1.09676751e-03
-1.87094073e-03	1.30043274e-03
-1.92257257e-03	1.52444434e-03
-1.93198001e-03	1.75948299e-03
-1.89986243e-03	1.99561301e-03
-1.82869165e-03	2.22289052e-03
-1.72242827e-03	2.43195123e-03
-1.58616252e-03	2.61454156e-03
-1.42570841e-03	2.76396091e-03
-1.24718222e-03	2.87539034e-03
-1.05659611e-03	2.94609070e-03
-8.59495333e-04	2.97546268e-03
-6.60663223e-04	2.96497012e-03
-4.63912307e-04	2.91793741e-03
-2.71972743e-04	2.83923919e-03
-8.64817192e-05	2.73490746e-03
9.19303631e-05	2.61168544e-03
2.63468321e-04	2.47656030e-03
4.28932936e-04	2.33630701e-03
5.89436526e-04	2.19707346e-03
7.46098994e-04	2.06403339e-03
8.99751090e-04	1.94112782e-03
1.05067082e-03	1.83090877e-03
1.19837612e-03	1.73449179e-03
1.34149236e-03	1.65161548e-03
1.47770748e-03	1.58079924e-03
1.60382071e-03	1.51958333e-03
1.71588337e-03	1.46483050e-03
1.80942340e-03	1.41306412e-03
1.87973840e-03	1.36081643e-03
1.92223646e-03	1.30496014e-03
1.93280009e-03	1.24299892e-03
1.90814618e-03	1.17329561e-03
1.84615461e-03	1.09522243e-03
1.74613961e-03	1.00922343e-03
1.60904166e-03	9.16786150e-04
1.43752270e-03	8.20326227e-04
1.23595384e-03	7.22995363e-04
1.01029211e-03	6.28428362e-04
7.67850278e-04	5.40449510e-04
5.16971459e-04	4.62761384e-04
2.66626522e-04	3.98640257e-04
2.59584083e-05	3.50661687e-04
-1.96198887e-04	3.20477461e-04
-3.91796535e-04	3.08661190e-04
-5.54012007e-04	3.14634687e-04
-6.77626652e-04	3.36681247e-04
-7.59314954e-04	3.72045489e-04
-7.97826122e-04	4.17113011e-04
-7.94045356e-04	4.67657177e-04
-7.50929768e-04	5.19135350e-04
-6.73321914e-04	5.67013157e-04
-5.67651753e-04	6.07093181e-04
-4.41545094e-04	6.35823973e-04
-3.03362638e-04	6.50566496e-04
-1.61698303e-04	6.49798009e-04
-2.48682306e-05	6.33237686e-04
9.95774614e-05	6.01883733e-04
2.05289496e-04	5.57957997e-04
2.87473558e-04	5.04760589e-04
3.43141637e-04	4.46443505e-04
3.71245130e-04	3.87718080e-04
3.72681921e-04	3.33515989e-04
3.50177786e-04	2.88627090e-04
3.08050625e-04	2.57339364e-04
2.51873605e-04	2.43106441e-04
1.88059800e-04	2.48266699e-04
1.23395967e-04	2.73834673e-04
6.45563260e-05	3.19380852e-04
1.76284091e-05	3.83010062e-04
-1.23178105e-05	4.61441985e-04
-2.15892217e-05	5.50190414e-04
-8.13374709e-06	6.43830988e-04
2.83079127e-05	7.36340952e-04
8.61728921e-05	8.21489327e-04
1.62171045e-04	8.93252063e-04
2.51497890e-04	9.46224711e-04
3.48151689e-04	9.76004829e-04
4.45333901e-04	9.79517942e-04
5.35906803e-04	9.55264234e-04
6.12878265e-04	9.03468013e-04
6.69881885e-04	8.26118195e-04
7.01620873e-04	7.26894978e-04
7.04246394e-04	6.10985301e-04
6.75645276e-04	4.84796974e-04
6.15617768e-04	3.55588084e-04
5.25933178e-04	2.31034029e-04
4.10259021e-04	1.18758877e-04
2.73967524e-04	2.58604204e-05
1.23831198e-04	-4.15409272e-05
-3.23736479e-05	-7.87003414e-05
-1.86330633e-04	-8.25679054e-05
-3.29685157e-04	-5.20077385e-05
-4.54552771e-04	1.20982219e-05
-5.54002055e-04	1.06869781e-04
-6.22481568e-04	2.27571652e-04
-6.56164001e-04	3.67872672e-04
-6.53185888e-04	5.20206133e-04
-6.13767819e-04	6.76209796e-04
-5.40207625e-04	8.27219010e-04
-4.36746991e-04	9.64782836e-04
-3.09319846e-04	1.08117148e-03
-1.65198276e-04	1.16984368e-03
-1.25580313e-05	1.22584512e-03
1.40009375e-04	1.24611293e-03
2.84007728e-04	1.22966735e-03
4.11538830e-04	1.17767822e-03
5.15766003e-04	1.09340202e-03
5.91310167e-04	9.81992794e-04
6.34554593e-04	8.50198370e-04
6.43840312e-04	7.05960177e-04
6.19541067e-04	5.57940931e-04
5.64014229e-04	4.15008911e-04
4.81431884e-04	2.85710168e-04
3.77503644e-04	1.77760727e-04
2.59109357e-04	9.75895550e-05
1.33865298e-04	4.99599106e-05
9.65128779e-06	3.76917929e-05
-1.05871706e-04	6.15019724e-05
-2.05723687e-04	1.19970813e-04
-2.84019295e-04	2.09637311e-04
-3.36308212e-04	3.25215934e-04
-3.59822382e-04	4.59921442e-04
-3.53616179e-04	6.05881364e-04
-3.18592474e-04	7.54610609e-04
-2.57414771e-04	8.97519081e-04
-1.74312625e-04	1.02642140e-03
-7.47940930e-05	1.13401796e-03
3.47154897e-05	1.21431861e-03
1.47284836e-04	1.26298394e-03
2.55911847e-04	1.27756453e-03
3.53955229e-04	1.25762488e-03
4.35535971e-04	1.20474571e-03
4.95884366e-04	1.12240628e-03
5.31612130e-04	1.01575500e-03
5.40894188e-04	8.91283752e-04
5.23550622e-04	7.56426827e-04
4.81025671e-04	6.19109613e-04
4.16267170e-04	4.87274942e-04
3.33515939e-04	3.68415894e-04
2.38020077e-04	2.69143041e-04
1.35693491e-04	1.94811546e-04
3.27410644e-05	1.49229508e-04
-6.47255122e-05	1.34463596e-04
-1.51057197e-04	1.50751870e-04
-2.21399723e-04	1.96526948e-04
-2.71968670e-04	2.68545952e-04
-3.00251783e-04	3.62117230e-04
-3.05127812e-04	4.71408164e-04
-2.86896649e-04	5.89813805e-04
-2.47221256e-04	7.10362773e-04
-1.88987446e-04	8.26135133e-04
-1.16092553e-04	9.30666814e-04
-3.31782601e-05	1.01831653e-03
5.46740703e-05	1.08457404e-03
1.42265383e-04	1.12629271e-03
2.24597524e-04	1.14183436e-03
2.97168588e-04	1.13112005e-03
3.56227244e-04	1.09558655e-03
3.98971425e-04	1.03805369e-03
4.23680773e-04	9.62513494e-04
4.29776816e-04	8.73856264e-04
4.17809659e-04	7.77552151e-04
3.89374736e-04	6.79309147e-04
3.46967553e-04	5.84728986e-04
2.93788079e-04	4.98982019e-04
2.33509299e-04	4.26520177e-04
1.70026262e-04	3.70844157e-04
1.07202656e-04	3.34337036e-04
4.86314526e-05	3.18171931e-04
-2.57532726e-06	3.22296491e-04
-4.39552277e-05	3.45492039e-04
-7.38130548e-05	3.85500657e-04
-9.12821617e-05	4.39209476e-04
-9.63278287e-05	5.02878267e-04
-8.96952374e-05	5.72394248e-04
-7.28082065e-05	6.43536972e-04
-4.76279894e-05	7.12236225e-04
-1.64838034e-05	7.74807048e-04
1.81117582e-05	8.28148154e-04
5.36487670e-05	8.69892998e-04
8.77942537e-05	8.98506305e-04
1.18542933e-04	9.13322774e-04
1.44334700e-04	9.14528615e-04
1.64132016e-04	9.03090321e-04
1.77453475e-04	8.80638382e-04
1.84363187e-04	8.49316236e-04
1.85418865e-04	8.11606602e-04
1.81584460e-04	7.70148202e-04
1.74115645e-04	7.27555856e-04
1.64428188e-04	6.86255991e-04
1.53960285e-04	6.48347881e-04
1.44040042e-04	6.15498544e-04
1.35768596e-04	5.88876423e-04
1.29927932e-04	5.69125902e-04
1.26920316e-04	5.56381652e-04
1.26743638e-04	5.50318947e-04
1.29004072e-04	5.50233642e-04
1.32964477e-04	5.55143612e-04
1.37624106e-04	5.63902267e-04
1.41822731e-04	5.75314287e-04
1.44360360e-04	5.88244052e-04
1.44122443e-04	6.01708230e-04
1.40200040e-04	6.14945676e-04
1.31994716e-04	6.27459888e-04
1.19299109e-04	6.39031716e-04
1.02345906e-04	6.49702610e-04
8.18203894e-05	6.59731147e-04
5.88344986e-05	6.69527818e-04
3.48633260e-05	6.79574824e-04
1.16479055e-05	6.90338858e-04
-8.92915697e-06	7.02185360e-04
-2.49864217e-05	7.15302617e-04
-3.47943114e-05	7.29643198e-04
-3.69224711e-05	7.44888787e-04
-3.03724268e-05	7.60442483e-04
-1.46849386e-05	7.75450363e-04
9.98701288e-06	7.88851589e-04
4.28464301e-05	7.99453912e-04
8.24657441e-05	8.06029187e-04
1.26846416e-04	8.07421637e-04
1.73522336e-04	8.02660318e-04
2.19701477e-04	7.91066531e-04
2.62437370e-04	7.72346975e-04
2.98819613e-04	7.46664144e-04
3.26170962e-04	7.14676886e-04
3.42237683e-04	6.77546033e-04
3.45359927e-04	6.36902423e-04
3.34609803e-04	5.94777367e-04
3.09886709e-04	5.53498404e-04
2.71962001e-04	5.15555895e-04
2.22468312e-04	4.83448387e-04
1.63832356e-04	4.59516584e-04
9.91538023e-05	4.45777026e-04
3.20364500e-05	4.43767111e-04
-3.36187962e-05	4.54412777e-04
-9.38468655e-05	4.77929122e-04
-1.44863120e-04	5.13762351e-04
-1.83304245e-04	5.60578975e-04
-2.06449941e-04	6.16305206e-04
-2.12410812e-04	6.78216209e-04
-2.00269681e-04	7.43071530e-04
-1.70166269e-04	8.07289789e-04
-1.23318568e-04	8.67152902e-04
-6.19781157e-05	9.19027797e-04
1.06794901e-05	9.59592068e-04
9.07233933e-05	9.86049284e-04
1.73686333e-04	9.96319912e-04
2.54820980e-04	9.89194933e-04
3.29378628e-04	9.64441249e-04
3.92893494e-04	9.22850725e-04
4.41455251e-04	8.66228073e-04
4.71952893e-04	7.97316508e-04
4.82274585e-04	7.19664004e-04
4.71450623e-04	6.37436780e-04
4.39729989e-04	5.55190096e-04
3.88584949e-04	4.77609361e-04
3.20642468e-04	4.09236658e-04
2.39545702e-04	3.54199061e-04
1.49753114e-04	3.15955315e-04
5.62866653e-05	2.97076686e-04
-3.55563157e-05	2.99075957e-04
-1.20510584e-04	3.22295860e-04
-1.93651501e-04	3.65864826e-04
-2.50686155e-04	4.27723899e-04
-2.88209541e-04	5.04724454e-04
-3.03910281e-04	5.92792010e-04
-2.96713316e-04	6.87147363e-04
-2.66850748e-04	7.82572699e-04
-2.15856281e-04	8.73707434e-04
-1.46483300e-04	9.55356579e-04
-6.25511805e-05	1.02279347e-03
3.12712740e-05	1.07203884e-03
1.29732595e-04	1.10009941e-03
2.27299960e-04	1.10515159e-03
3.18477331e-04	1.08665875e-03
3.98121715e-04	1.04541477e-03
4.61738969e-04	9.83510515e-04
5.05741830e-04	9.04224845e-04
5.27655095e-04	8.11845902e-04
5.26256082e-04	7.11432828e-04
5.01642320e-04	6.08531528e-04
4.55222777e-04	5.08860873e-04
3.89633426e-04	4.17987564e-04
3.08582441e-04	3.41008532e-04
2.16634387e-04	2.82259411e-04
1.18946321e-04	2.45066039e-04
2.09714779e-05	2.31553487e-04
-7.18520514e-05	2.42523700e-04
-1.54409435e-04	2.77408845e-04
-2.22196201e-04	3.34303018e-04
-2.71567892e-04	4.10070365e-04
-2.99938198e-04	5.00523256e-04
-3.05914698e-04	6.00660045e-04
-2.89365059e-04	7.04948549e-04
-2.51410754e-04	8.07638759e-04
-1.94349555e-04	9.03086675e-04
-1.21512255e-04	9.86070615e-04
-3.70627438e-05	1.05208190e-03
5.42462327e-05	1.09757341e-03
1.47346963e-04	1.12015212e-03
2.37144169e-04	1.11870501e-03
3.18799254e-04	1.09345175e-03
3.87995256e-04	1.04592184e-03
4.41167737e-04	9.78858247e-04
4.75689121e-04	8.96053848e-04
4.89996914e-04	8.02130634e-04
4.83659667e-04	7.02274992e-04
4.57378257e-04	6.01944553e-04
4.12923854e-04	5.06563580e-04
3.53017521e-04	4.21224259e-04
2.81159674e-04	3.50410656e-04
2.01420258e-04	2.97760534e-04
1.18202521e-04	2.65877829e-04
3.59944018e-05	2.56205477e-04
-4.08781114e-05	2.68964678e-04
-1.08481830e-04	3.03162797e-04
-1.63478915e-04	3.56668180e-04
-2.03290632e-04	4.26346386e-04
-2.26214369e-04	5.08248967e-04
-2.31488909e-04	5.97843177e-04
-2.19306072e-04	6.90268886e-04
-1.90769950e-04	7.80607805e-04
-1.47807912e-04	8.64149770e-04
-9.30401128e-05	9.36641383e-04
-2.96163370e-05	9.94503716e-04
3.89695065e-05	1.03500786e-03
1.09076084e-04	1.05639979e-03
1.77111233e-04	1.05796918e-03
2.39717668e-04	1.04005993e-03
2.93938101e-04	1.00402372e-03
3.37351725e-04	9.52120899e-04
3.68175993e-04	8.87375703e-04
3.85329900e-04	8.13395399e-04
3.88457319e-04	7.34164243e-04
3.77911280e-04	6.53824366e-04
3.54702213e-04	5.76455863e-04
3.20415003e-04	5.05867945e-04
2.77101191e-04	4.45411915e-04
2.27153592e-04	3.97825104e-04
1.73171136e-04	3.65112783e-04
1.17821729e-04	3.48472730e-04
6.37104702e-05	3.48264542e-04
1.32597226e-05	3.64023296e-04
-3.13936561e-05	3.94514750e-04
-6.84799824e-05	4.37827188e-04
-9.66549033e-05	4.91493290e-04
-1.15033131e-04	5.52634164e-04
-1.23198275e-04	6.18116936e-04
-1.21190553e-04	6.84717092e-04
-1.09475169e-04	7.49277041e-04
-8.88948834e-05	8.08853132e-04
-6.06107346e-05	8.60844484e-04
-2.60349999e-05	9.03098374e-04
1.32396698e-05	9.33988556e-04
5.55113783e-05	9.52464511e-04
9.90373739e-05	9.58071306e-04
1.42097371e-04	9.50941205e-04
1.83050186e-04	9.31759513e-04
2.20382765e-04	9.01708192e-04
2.52751293e-04	8.62391512e-04
2.79014577e-04	8.15748480e-04
2.98260208e-04	7.63956919e-04
3.09824198e-04	7.09333943e-04
3.13304783e-04	6.54237210e-04
3.08570952e-04	6.00970794e-04
2.95766002e-04	5.51698853e-04
2.75306136e-04	5.08369546e-04
2.47873791e-04	4.72650923e-04
2.14405112e-04	4.45879844e-04
1.76070793e-04	4.29024388e-04
1.34249484e-04	4.22659729e-04
9.04930112e-05	4.26957120e-04
4.64829911e-05	4.41685371e-04
3.97879224e-06	4.66224114e-04
-3.52425729e-05	4.99588045e-04
-6.94534016e-05	5.40461385e-04
-9.70471269e-05	5.87241780e-04
-1.16612330e-04	6.38092829e-04
-1.27005614e-04	6.91004401e-04
-1.27419510e-04	7.43859722e-04
-1.17441312e-04	7.94508012e-04
-9.70986740e-05	8.40841161e-04
-6.68880895e-05	8.80872561e-04
-2.77829012e-05	9.12815842e-04
1.87816555e-05	9.35160866e-04
7.09477614e-05	9.46744016e-04
1.26498751e-04	9.46809575e-04
1.82945908e-04	9.35058903e-04
2.37635459e-04	9.11684212e-04
2.87871460e-04	8.77384035e-04
3.31049000e-04	8.33357998e-04
3.64791091e-04	7.81279293e-04
3.87081927e-04	7.23244134e-04
3.96388886e-04	6.61698664e-04
3.91765787e-04	5.99344967e-04
3.72930541e-04	5.39029126e-04
3.40311373e-04	4.83615501e-04
2.95057281e-04	4.35852510e-04
2.39010228e-04	3.98236127e-04
1.74638591e-04	3.72877885e-04
1.04933673e-04	3.61384531e-04
3.32732077e-05	3.64756284e-04
-3.67420221e-05	3.83310197e-04
-1.01470590e-04	4.16634127e-04
-1.57422474e-04	4.63575532e-04
-2.01450453e-04	5.22267634e-04
-2.30930124e-04	5.90193605e-04
-2.43918062e-04	6.64287336e-04
-2.39278471e-04	7.41067294e-04
-2.16770120e-04	8.16797906e-04
-1.77087317e-04	8.87671150e-04
-1.21851113e-04	9.49999488e-04
-5.35495833e-05	1.00041028e-03
2.45710661e-05	1.03603123e-03
1.08660000e-04	1.05465649e-03
1.94452632e-04	1.05488358e-03
2.77489317e-04	1.03621269e-03
3.53350490e-04	9.99101444e-04
4.17895617e-04	9.44970561e-04
4.67492831e-04	8.76158426e-04
4.99226289e-04	7.95825259e-04
5.11069254e-04	7.07810464e-04
5.02012538e-04	6.16449448e-04
4.72140230e-04	5.26358625e-04
4.22647390e-04	4.42199393e-04
3.55797554e-04	3.68433312e-04
2.74821199e-04	3.09081584e-04
