# Supplementary material for: Observation of angular momentum transfer among crystal lattice modes
Source: Nat Phys. 2026 May 12;22(7):1100–6. doi: 10.1038/s41567-026-03274-8 (PMC13423836; doi:10.1038/s41567-026-03274-8)
Supplement: Supplementary file 15 — Source data for Extended Data Fig. 6a–j. [file 41567_2026_3274_MOESM15_ESM.zip › extended_fig6g_elliptical_IR_phonon.txt]

IR-active Eu phonon trajectory calculated with the driving force set by the experimental elliptically polarized THz pulse
Q^{IR}_x (norm.)	Q^{IR}_y (norm.)
0.00000000e+00	0.00000000e+00
-2.61710076e-10	9.86505401e-10
-1.04485320e-09	3.94760841e-09
-2.34644745e-09	8.88568231e-09
-4.16350921e-09	1.58030911e-08
-6.49305329e-09	2.47021896e-08
-9.33209282e-09	3.55853232e-08
-1.26776417e-08	4.84548265e-08
-1.65267112e-08	6.33130256e-08
-2.08763083e-08	8.01622388e-08
-2.57234387e-08	9.90047753e-08
-3.10651065e-08	1.19842935e-07
-3.68983146e-08	1.42679007e-07
-4.32200646e-08	1.67515273e-07
-5.00273566e-08	1.94354004e-07
-5.73171894e-08	2.23197461e-07
-6.50865604e-08	2.54047898e-07
-7.33324655e-08	2.86907557e-07
-8.20518996e-08	3.21778671e-07
-9.12418560e-08	3.58663465e-07
-1.00899326e-07	3.97564153e-07
-1.11021302e-07	4.38482941e-07
-1.21604771e-07	4.81422024e-07
-1.32646722e-07	5.26383588e-07
-1.44144141e-07	5.73369810e-07
-1.56094014e-07	6.22382858e-07
-1.68493323e-07	6.73424890e-07
-1.81339053e-07	7.26498054e-07
-1.94628182e-07	7.81604489e-07
-2.08357692e-07	8.38746325e-07
-2.22524560e-07	8.97925682e-07
-2.37125764e-07	9.59144670e-07
-2.52159140e-07	1.02240506e-06
-2.67622470e-07	1.08770866e-06
-2.83512640e-07	1.15505766e-06
-2.99826531e-07	1.22445419e-06
-3.16561016e-07	1.29590037e-06
-3.33712963e-07	1.36939830e-06
-3.51279232e-07	1.44495005e-06
-3.69256677e-07	1.52255768e-06
-3.87642146e-07	1.60222321e-06
-4.06432481e-07	1.68394864e-06
-4.25624514e-07	1.76773595e-06
-4.45215075e-07	1.85358710e-06
-4.65200983e-07	1.94150402e-06
-4.85579056e-07	2.03148861e-06
-5.06346099e-07	2.12354277e-06
-5.27498916e-07	2.21766835e-06
-5.49034301e-07	2.31386718e-06
-5.70949042e-07	2.41214110e-06
-5.93239922e-07	2.51249187e-06
-6.15903717e-07	2.61492127e-06
-6.38937194e-07	2.71943105e-06
-6.62337117e-07	2.82602291e-06
-6.86100241e-07	2.93469857e-06
-7.10223315e-07	3.04545968e-06
-7.34703082e-07	3.15830789e-06
-7.59536279e-07	3.27324484e-06
-7.84719635e-07	3.39027212e-06
-8.10249872e-07	3.50939130e-06
-8.36123707e-07	3.63060395e-06
-8.62337851e-07	3.75391159e-06
-8.88889006e-07	3.87931573e-06
-9.15773870e-07	4.00681785e-06
-9.42989132e-07	4.13641941e-06
-9.70531477e-07	4.26812184e-06
-9.98397581e-07	4.40192657e-06
-1.02658411e-06	4.53783496e-06
-1.05508774e-06	4.67584840e-06
-1.08390512e-06	4.81596822e-06
-1.11303291e-06	4.95819574e-06
-1.14246773e-06	5.10253224e-06
-1.17220625e-06	5.24897901e-06
-1.20224508e-06	5.39753729e-06
-1.23258085e-06	5.54820829e-06
-1.26321018e-06	5.70099323e-06
-1.29412968e-06	5.85589327e-06
-1.32533596e-06	6.01290956e-06
-1.35682561e-06	6.17204324e-06
-1.38859522e-06	6.33329541e-06
-1.42064139e-06	6.49666715e-06
-1.45296069e-06	6.66215952e-06
-1.48554969e-06	6.82977354e-06
-1.51840496e-06	6.99951024e-06
-1.55152306e-06	7.17137059e-06
-1.58490053e-06	7.34535557e-06
-1.61853394e-06	7.52146610e-06
-1.65241981e-06	7.69970310e-06
-1.68655468e-06	7.88006747e-06
-1.72093507e-06	8.06256008e-06
-1.75555751e-06	8.24718176e-06
-1.79041851e-06	8.43393334e-06
-1.82551457e-06	8.62281562e-06
-1.86084220e-06	8.81382937e-06
-1.89639789e-06	9.00697534e-06
-1.93217812e-06	9.20225425e-06
-1.96817938e-06	9.39966681e-06
-2.00439815e-06	9.59921371e-06
-2.04083088e-06	9.80089558e-06
-2.07747404e-06	1.00047131e-05
-2.11432408e-06	1.02106668e-05
-2.15137746e-06	1.04187573e-05
-2.18863061e-06	1.06289852e-05
-2.22607996e-06	1.08413510e-05
-2.26372195e-06	1.10558552e-05
-2.30155300e-06	1.12724983e-05
-2.33956952e-06	1.14912808e-05
-2.37776792e-06	1.17122031e-05
-2.41614460e-06	1.19352657e-05
-2.45469597e-06	1.21604689e-05
-2.49341839e-06	1.23878130e-05
-2.53230827e-06	1.26172986e-05
-2.57136197e-06	1.28489258e-05
-2.61057587e-06	1.30826950e-05
-2.64994632e-06	1.33186064e-05
-2.68946969e-06	1.35566604e-05
-2.72914232e-06	1.37968571e-05
-2.76896055e-06	1.40391967e-05
-2.80892072e-06	1.42836795e-05
-2.84901917e-06	1.45303056e-05
-2.88925221e-06	1.47790750e-05
-2.92961616e-06	1.50299881e-05
-2.97010733e-06	1.52830447e-05
-3.01072203e-06	1.55382450e-05
-3.05145655e-06	1.57955891e-05
-3.09230719e-06	1.60550768e-05
-3.13327022e-06	1.63167084e-05
-3.17434192e-06	1.65804836e-05
-3.21551857e-06	1.68464025e-05
-3.25679643e-06	1.71144650e-05
-3.29817176e-06	1.73846709e-05
-3.33964080e-06	1.76570202e-05
-3.38119981e-06	1.79315127e-05
-3.42284502e-06	1.82081482e-05
-3.46457266e-06	1.84869266e-05
-3.50637896e-06	1.87678476e-05
-3.54826014e-06	1.90509109e-05
-3.59021240e-06	1.93361164e-05
-3.63223196e-06	1.96234637e-05
-3.67431501e-06	1.99129524e-05
-3.71645775e-06	2.02045824e-05
-3.75865635e-06	2.04983532e-05
-3.80090700e-06	2.07942643e-05
-3.84320588e-06	2.10923155e-05
-3.88554914e-06	2.13925063e-05
-3.92793296e-06	2.16948362e-05
-3.97035347e-06	2.19993047e-05
-4.01280683e-06	2.23059114e-05
-4.05528917e-06	2.26146557e-05
-4.09779664e-06	2.29255371e-05
-4.14032535e-06	2.32385549e-05
-4.18287142e-06	2.35537087e-05
-4.22543098e-06	2.38709977e-05
-4.26800013e-06	2.41904214e-05
-4.31057496e-06	2.45119790e-05
-4.35315158e-06	2.48356699e-05
-4.39572606e-06	2.51614933e-05
-4.43832692e-06	2.54894563e-05
-4.48098179e-06	2.58195655e-05
-4.52368546e-06	2.61518197e-05
-4.56643273e-06	2.64862174e-05
-4.60921840e-06	2.68227574e-05
-4.65203730e-06	2.71614384e-05
-4.69488428e-06	2.75022589e-05
-4.73775418e-06	2.78452175e-05
-4.78064186e-06	2.81903130e-05
-4.82354221e-06	2.85375438e-05
-4.86645011e-06	2.88869085e-05
-4.90936047e-06	2.92384057e-05
-4.95226820e-06	2.95920338e-05
-4.99516824e-06	2.99477915e-05
-5.03805552e-06	3.03056771e-05
-5.08092500e-06	3.06656891e-05
-5.12377166e-06	3.10278260e-05
-5.16659046e-06	3.13920862e-05
-5.20937642e-06	3.17584681e-05
-5.25212453e-06	3.21269702e-05
-5.29482981e-06	3.24975907e-05
-5.33748731e-06	3.28703281e-05
-5.38009207e-06	3.32451807e-05
-5.42263914e-06	3.36221467e-05
-5.46512361e-06	3.40012246e-05
-5.50754056e-06	3.43824125e-05
-5.54988509e-06	3.47657088e-05
-5.59215231e-06	3.51511117e-05
-5.63433735e-06	3.55386193e-05
-5.67643535e-06	3.59282300e-05
-5.71844145e-06	3.63199419e-05
-5.76035084e-06	3.67137532e-05
-5.80215867e-06	3.71096619e-05
-5.84386015e-06	3.75076664e-05
-5.88545048e-06	3.79077646e-05
-5.92692487e-06	3.83099546e-05
-5.96827856e-06	3.87142346e-05
-6.00950680e-06	3.91206026e-05
-6.05060483e-06	3.95290567e-05
-6.09156793e-06	3.99395948e-05
-6.13239138e-06	4.03522149e-05
-6.17307047e-06	4.07669151e-05
-6.21360052e-06	4.11836934e-05
-6.25397686e-06	4.16025475e-05
-6.29419480e-06	4.20234756e-05
-6.33424971e-06	4.24464754e-05
-6.37413694e-06	4.28715449e-05
-6.41385187e-06	4.32986820e-05
-6.45338989e-06	4.37278845e-05
-6.49274640e-06	4.41591502e-05
-6.53191680e-06	4.45924769e-05
-6.57089654e-06	4.50278626e-05
-6.60968104e-06	4.54653048e-05
-6.64826577e-06	4.59048015e-05
-6.68664618e-06	4.63463503e-05
-6.72481776e-06	4.67899489e-05
-6.76277600e-06	4.72355951e-05
-6.80051641e-06	4.76832866e-05
-6.83803450e-06	4.81330210e-05
-6.87532581e-06	4.85847959e-05
-6.91238587e-06	4.90386090e-05
-6.94921026e-06	4.94944580e-05
-6.98579453e-06	4.99523403e-05
-7.02213428e-06	5.04122536e-05
-7.05822510e-06	5.08741955e-05
-7.09406260e-06	5.13381634e-05
-7.12964241e-06	5.18041549e-05
-7.16496016e-06	5.22721675e-05
-7.20001149e-06	5.27421986e-05
-7.23479209e-06	5.32142458e-05
-7.26929761e-06	5.36883065e-05
-7.30352374e-06	5.41643780e-05
-7.33746620e-06	5.46424579e-05
-7.37112069e-06	5.51225435e-05
-7.40448295e-06	5.56046321e-05
-7.43754871e-06	5.60887211e-05
-7.47031373e-06	5.65748079e-05
-7.50277377e-06	5.70628898e-05
-7.53492462e-06	5.75529640e-05
-7.56676207e-06	5.80450279e-05
-7.59828193e-06	5.85390786e-05
-7.62948001e-06	5.90351135e-05
-7.66035215e-06	5.95331297e-05
-7.69089420e-06	6.00331245e-05
-7.72110201e-06	6.05350951e-05
-7.75097145e-06	6.10390385e-05
-7.78049842e-06	6.15449520e-05
-7.80967881e-06	6.20528327e-05
-7.83850852e-06	6.25626777e-05
-7.86698350e-06	6.30744840e-05
-7.89509966e-06	6.35882488e-05
-7.92285297e-06	6.41039692e-05
-7.95023938e-06	6.46216420e-05
-7.97725488e-06	6.51412645e-05
-8.00389545e-06	6.56628335e-05
-8.03015710e-06	6.61863460e-05
-8.05603585e-06	6.67117990e-05
-8.08152771e-06	6.72391895e-05
-8.10662874e-06	6.77685143e-05
-8.13133499e-06	6.82997705e-05
-8.15564252e-06	6.88329547e-05
-8.17954743e-06	6.93680640e-05
-8.20304580e-06	6.99050952e-05
-8.22613374e-06	7.04440451e-05
-8.24880737e-06	7.09849105e-05
-8.27106283e-06	7.15276882e-05
-8.29289626e-06	7.20723750e-05
-8.31430383e-06	7.26189676e-05
-8.33528171e-06	7.31674628e-05
-8.35582607e-06	7.37178573e-05
-8.37593313e-06	7.42701479e-05
-8.39559909e-06	7.48243311e-05
-8.41482019e-06	7.53804036e-05
-8.43359265e-06	7.59383621e-05
-8.45191273e-06	7.64982033e-05
-8.46977670e-06	7.70599237e-05
-8.48718083e-06	7.76235199e-05
-8.50412141e-06	7.81889885e-05
-8.52059476e-06	7.87563260e-05
-8.53659718e-06	7.93255290e-05
-8.55212500e-06	7.98965939e-05
-8.56717457e-06	8.04695174e-05
-8.58174225e-06	8.10442958e-05
-8.59582440e-06	8.16209256e-05
-8.60941741e-06	8.21994033e-05
-8.62251767e-06	8.27797253e-05
-8.63512159e-06	8.33618880e-05
-8.64722560e-06	8.39458877e-05
-8.65882613e-06	8.45317208e-05
-8.66991962e-06	8.51193838e-05
-8.68050254e-06	8.57088728e-05
-8.69057136e-06	8.63001843e-05
-8.70012257e-06	8.68933145e-05
-8.70915267e-06	8.74882596e-05
-8.71765817e-06	8.80850160e-05
-8.72563561e-06	8.86835799e-05
-8.73308151e-06	8.92839475e-05
-8.73999243e-06	8.98861149e-05
-8.74636494e-06	9.04900784e-05
-8.75219562e-06	9.10958342e-05
-8.75748106e-06	9.17033783e-05
-8.76221786e-06	9.23127070e-05
-8.76640264e-06	9.29238162e-05
-8.77003204e-06	9.35367022e-05
-8.77310269e-06	9.41513608e-05
-8.77561126e-06	9.47677884e-05
-8.77755442e-06	9.53859807e-05
-8.77892884e-06	9.60059339e-05
-8.77973123e-06	9.66276440e-05
-8.77995830e-06	9.72511069e-05
-8.77960676e-06	9.78763185e-05
-8.77867336e-06	9.85032749e-05
-8.77715485e-06	9.91319719e-05
-8.77504798e-06	9.97624055e-05
-8.77234953e-06	1.00394571e-04
-8.76905629e-06	1.01028466e-04
-8.76516507e-06	1.01664084e-04
-8.76067267e-06	1.02301423e-04
-8.75557592e-06	1.02940477e-04
-8.74987166e-06	1.03581242e-04
-8.74355676e-06	1.04223715e-04
-8.73662807e-06	1.04867892e-04
-8.72908247e-06	1.05513766e-04
-8.72091687e-06	1.06161336e-04
-8.71212815e-06	1.06810596e-04
-8.70271325e-06	1.07461541e-04
-8.69266910e-06	1.08114168e-04
-8.68199264e-06	1.08768473e-04
-8.67068082e-06	1.09424450e-04
-8.65873063e-06	1.10082096e-04
-8.64613905e-06	1.10741405e-04
-8.63290307e-06	1.11402374e-04
-8.61901970e-06	1.12064999e-04
-8.60448597e-06	1.12729274e-04
-8.58929892e-06	1.13395195e-04
-8.57345559e-06	1.14062758e-04
-8.55695306e-06	1.14731958e-04
-8.53978838e-06	1.15402791e-04
-8.52195867e-06	1.16075251e-04
-8.50346101e-06	1.16749335e-04
-8.48429252e-06	1.17425038e-04
-8.46445034e-06	1.18102355e-04
-8.44393160e-06	1.18781282e-04
-8.42273346e-06	1.19461814e-04
-8.40085308e-06	1.20143946e-04
-8.37828766e-06	1.20827673e-04
-8.35503437e-06	1.21512992e-04
-8.33109044e-06	1.22199896e-04
-8.30645307e-06	1.22888382e-04
-8.28111950e-06	1.23578445e-04
-8.25508699e-06	1.24270079e-04
-8.22835278e-06	1.24963280e-04
-8.20091416e-06	1.25658044e-04
-8.17276840e-06	1.26354364e-04
-8.14391281e-06	1.27052238e-04
-8.11434469e-06	1.27751659e-04
-8.08406138e-06	1.28452622e-04
-8.05306021e-06	1.29155124e-04
-8.02133854e-06	1.29859158e-04
-7.98889372e-06	1.30564720e-04
-7.95572313e-06	1.31271805e-04
-7.92182417e-06	1.31980408e-04
-7.88719424e-06	1.32690524e-04
-7.85183075e-06	1.33402148e-04
-7.81573114e-06	1.34115275e-04
-7.77889284e-06	1.34829900e-04
-7.74131332e-06	1.35546017e-04
-7.70299004e-06	1.36263622e-04
-7.66392049e-06	1.36982709e-04
-7.62410215e-06	1.37703274e-04
-7.58353255e-06	1.38425310e-04
-7.54220919e-06	1.39148814e-04
-7.50012962e-06	1.39873780e-04
-7.45729137e-06	1.40600202e-04
-7.41369203e-06	1.41328076e-04
-7.36932914e-06	1.42057396e-04
-7.32420031e-06	1.42788156e-04
-7.27830314e-06	1.43520352e-04
-7.23163523e-06	1.44253979e-04
-7.18419421e-06	1.44989030e-04
-7.13597772e-06	1.45725501e-04
-7.08698341e-06	1.46463386e-04
-7.03720896e-06	1.47202680e-04
-6.98665203e-06	1.47943377e-04
-6.93531032e-06	1.48685472e-04
-6.88318153e-06	1.49428960e-04
-6.83026339e-06	1.50173835e-04
-6.77655362e-06	1.50920092e-04
-6.72204996e-06	1.51667725e-04
-6.66675018e-06	1.52416728e-04
-6.61065204e-06	1.53167097e-04
-6.55375332e-06	1.53918825e-04
-6.49605183e-06	1.54671907e-04
-6.43754537e-06	1.55426338e-04
-6.37823177e-06	1.56182111e-04
-6.31810885e-06	1.56939222e-04
-6.25717447e-06	1.57697664e-04
-6.19542650e-06	1.58457432e-04
-6.13286280e-06	1.59218520e-04
-6.06948126e-06	1.59980923e-04
-6.00527978e-06	1.60744634e-04
-5.94025629e-06	1.61509648e-04
-5.87440870e-06	1.62275960e-04
-5.80773495e-06	1.63043564e-04
-5.74023300e-06	1.63812453e-04
-5.67190082e-06	1.64582622e-04
-5.60273639e-06	1.65354065e-04
-5.53273769e-06	1.66126776e-04
-5.46190273e-06	1.66900750e-04
-5.39022954e-06	1.67675980e-04
-5.31771614e-06	1.68452461e-04
-5.24436058e-06	1.69230186e-04
-5.17016092e-06	1.70009150e-04
-5.09511522e-06	1.70789347e-04
-5.01922158e-06	1.71570771e-04
-4.94247808e-06	1.72353416e-04
-4.86488285e-06	1.73137275e-04
-4.78643400e-06	1.73922343e-04
-4.70712967e-06	1.74708614e-04
-4.62696801e-06	1.75496082e-04
-4.54594718e-06	1.76284740e-04
-4.46406537e-06	1.77074582e-04
-4.38132075e-06	1.77865603e-04
-4.29771152e-06	1.78657796e-04
-4.21323592e-06	1.79451156e-04
-4.12789216e-06	1.80245674e-04
-4.04167848e-06	1.81041347e-04
-3.95459314e-06	1.81838167e-04
-3.86663440e-06	1.82636128e-04
-3.77780056e-06	1.83435224e-04
-3.68808989e-06	1.84235449e-04
-3.59750071e-06	1.85036796e-04
-3.50603134e-06	1.85839259e-04
-3.41368011e-06	1.86642832e-04
-3.32044537e-06	1.87447508e-04
-3.22632547e-06	1.88253282e-04
-3.13131878e-06	1.89060146e-04
-3.03542371e-06	1.89868094e-04
-2.93863863e-06	1.90677120e-04
-2.84096196e-06	1.91487217e-04
-2.74239214e-06	1.92298379e-04
-2.64292758e-06	1.93110600e-04
-2.54256676e-06	1.93923872e-04
-2.44130812e-06	1.94738190e-04
-2.33915015e-06	1.95553547e-04
-2.23609134e-06	1.96369936e-04
-2.13213018e-06	1.97187351e-04
-2.02726521e-06	1.98005785e-04
-1.92149493e-06	1.98825231e-04
-1.81481791e-06	1.99645684e-04
-1.70723269e-06	2.00467136e-04
-1.59873784e-06	2.01289580e-04
-1.48933194e-06	2.02113010e-04
-1.37901359e-06	2.02937420e-04
-1.26778140e-06	2.03762802e-04
-1.15563399e-06	2.04589149e-04
-1.04256998e-06	2.05416456e-04
-9.28588037e-07	2.06244715e-04
-8.13686809e-07	2.07073920e-04
-6.97864973e-07	2.07904063e-04
-5.81121215e-07	2.08735138e-04
-4.63454234e-07	2.09567137e-04
-3.44862743e-07	2.10400055e-04
-2.25345468e-07	2.11233884e-04
-1.04901148e-07	2.12068618e-04
1.64714669e-08	2.12904249e-04
1.38773610e-07	2.13740770e-04
2.62006505e-07	2.14578174e-04
3.86171359e-07	2.15416455e-04
5.11269368e-07	2.16255606e-04
6.37301716e-07	2.17095619e-04
7.64269572e-07	2.17936487e-04
8.92174093e-07	2.18778204e-04
1.02101642e-06	2.19620762e-04
1.15079769e-06	2.20464154e-04
1.28151901e-06	2.21308374e-04
1.41318149e-06	2.22153413e-04
1.54578623e-06	2.22999265e-04
1.67933429e-06	2.23845923e-04
1.81382674e-06	2.24693379e-04
1.94926464e-06	2.25541627e-04
2.08564903e-06	2.26390658e-04
2.22298092e-06	2.27240467e-04
2.36126134e-06	2.28091045e-04
2.50049128e-06	2.28942385e-04
2.64067173e-06	2.29794480e-04
2.78180366e-06	2.30647323e-04
2.92388803e-06	2.31500906e-04
3.06692579e-06	2.32355222e-04
3.21091788e-06	2.33210263e-04
3.35586521e-06	2.34066023e-04
3.50176869e-06	2.34922494e-04
3.64862921e-06	2.35779668e-04
3.79644767e-06	2.36637538e-04
3.94522492e-06	2.37496096e-04
4.09496182e-06	2.38355335e-04
4.24565922e-06	2.39215248e-04
4.39731794e-06	2.40075827e-04
4.54993880e-06	2.40937064e-04
4.70352261e-06	2.41798952e-04
4.85807015e-06	2.42661484e-04
5.01358219e-06	2.43524651e-04
5.17005952e-06	2.44388446e-04
5.32750286e-06	2.45252861e-04
5.48591297e-06	2.46117890e-04
5.64529057e-06	2.46983523e-04
5.80563637e-06	2.47849754e-04
5.96695106e-06	2.48716575e-04
6.12923533e-06	2.49583978e-04
6.29248986e-06	2.50451955e-04
6.45671531e-06	2.51320498e-04
6.62191231e-06	2.52189600e-04
6.78808150e-06	2.53059254e-04
6.95522351e-06	2.53929450e-04
7.12333894e-06	2.54800181e-04
7.29242838e-06	2.55671440e-04
7.46249241e-06	2.56543219e-04
7.63353161e-06	2.57415509e-04
7.80554652e-06	2.58288303e-04
7.97853768e-06	2.59161593e-04
8.15250564e-06	2.60035371e-04
8.32745089e-06	2.60909628e-04
8.50337394e-06	2.61784358e-04
8.68027529e-06	2.62659551e-04
8.85815540e-06	2.63535201e-04
9.03701474e-06	2.64411298e-04
9.21685377e-06	2.65287835e-04
9.39767290e-06	2.66164804e-04
9.57947258e-06	2.67042196e-04
9.76225321e-06	2.67920004e-04
9.94601519e-06	2.68798219e-04
1.01307589e-05	2.69676834e-04
1.03164847e-05	2.70555839e-04
1.05031930e-05	2.71435228e-04
1.06908840e-05	2.72314991e-04
1.08795583e-05	2.73195120e-04
1.10692159e-05	2.74075608e-04
1.12598574e-05	2.74956446e-04
1.14514829e-05	2.75837625e-04
1.16440927e-05	2.76719138e-04
1.18376871e-05	2.77600976e-04
1.20322664e-05	2.78483130e-04
1.22278308e-05	2.79365593e-04
1.24243804e-05	2.80248356e-04
1.26219157e-05	2.81131410e-04
1.28204366e-05	2.82014748e-04
1.30199435e-05	2.82898360e-04
1.32204365e-05	2.83782238e-04
1.34219158e-05	2.84666375e-04
1.36243814e-05	2.85550760e-04
1.38278336e-05	2.86435387e-04
1.40322725e-05	2.87320245e-04
1.42376982e-05	2.88205328e-04
1.44441107e-05	2.89090626e-04
1.46515102e-05	2.89976130e-04
1.48598967e-05	2.90861832e-04
1.50692703e-05	2.91747724e-04
1.52796310e-05	2.92633797e-04
1.54909789e-05	2.93520041e-04
1.57033139e-05	2.94406449e-04
1.59166362e-05	2.95293012e-04
1.61309456e-05	2.96179721e-04
1.63462421e-05	2.97066567e-04
1.65625258e-05	2.97953542e-04
1.67797966e-05	2.98840637e-04
1.69980543e-05	2.99727842e-04
1.72172990e-05	3.00615150e-04
1.74375305e-05	3.01502551e-04
1.76587488e-05	3.02390037e-04
1.78809537e-05	3.03277599e-04
1.81041451e-05	3.04165227e-04
1.83283229e-05	3.05052913e-04
1.85534869e-05	3.05940648e-04
1.87796370e-05	3.06828424e-04
1.90067729e-05	3.07716230e-04
1.92348945e-05	3.08604059e-04
1.94640016e-05	3.09491901e-04
1.96940939e-05	3.10379747e-04
1.99251713e-05	3.11267588e-04
2.01572334e-05	3.12155415e-04
2.03902801e-05	3.13043219e-04
2.06243110e-05	3.13930991e-04
2.08593259e-05	3.14818723e-04
2.10953245e-05	3.15706403e-04
2.13323064e-05	3.16594025e-04
2.15702714e-05	3.17481578e-04
2.18092191e-05	3.18369053e-04
2.20491492e-05	3.19256441e-04
2.22900612e-05	3.20143733e-04
2.25319549e-05	3.21030920e-04
2.27748298e-05	3.21917992e-04
2.30186855e-05	3.22804940e-04
2.32635216e-05	3.23691755e-04
2.35093378e-05	3.24578428e-04
2.37561335e-05	3.25464948e-04
2.40039083e-05	3.26351308e-04
2.42526617e-05	3.27237497e-04
2.45023932e-05	3.28123506e-04
2.47531025e-05	3.29009326e-04
2.50047888e-05	3.29894948e-04
2.52574518e-05	3.30780361e-04
2.55110910e-05	3.31665557e-04
2.57657056e-05	3.32550525e-04
2.60212953e-05	3.33435257e-04
2.62778594e-05	3.34319743e-04
2.65353973e-05	3.35203974e-04
2.67939085e-05	3.36087939e-04
2.70533923e-05	3.36971630e-04
2.73138481e-05	3.37855036e-04
2.75752753e-05	3.38738149e-04
2.78376732e-05	3.39620958e-04
2.81010412e-05	3.40503454e-04
2.83653786e-05	3.41385627e-04
2.86306846e-05	3.42267468e-04
2.88969587e-05	3.43148966e-04
2.91642000e-05	3.44030113e-04
2.94324079e-05	3.44910898e-04
2.97015816e-05	3.45791312e-04
2.99717203e-05	3.46671345e-04
3.02428234e-05	3.47550986e-04
3.05148899e-05	3.48430227e-04
3.07879194e-05	3.49309060e-04
3.10619400e-05	3.50187650e-04
3.13369691e-05	3.51066109e-04
3.16130037e-05	3.51944427e-04
3.18900408e-05	3.52822592e-04
3.21680775e-05	3.53700594e-04
3.24471106e-05	3.54578422e-04
3.27271373e-05	3.55456064e-04
3.30081543e-05	3.56333511e-04
3.32901588e-05	3.57210752e-04
3.35731477e-05	3.58087775e-04
3.38571179e-05	3.58964570e-04
3.41420665e-05	3.59841126e-04
3.44279903e-05	3.60717434e-04
3.47148863e-05	3.61593481e-04
3.50027514e-05	3.62469258e-04
3.52915827e-05	3.63344754e-04
3.55813769e-05	3.64219959e-04
3.58721311e-05	3.65094861e-04
3.61638422e-05	3.65969451e-04
3.64565071e-05	3.66843718e-04
3.67501226e-05	3.67717652e-04
3.70446858e-05	3.68591241e-04
3.73401935e-05	3.69464476e-04
3.76366426e-05	3.70337347e-04
3.79340300e-05	3.71209843e-04
3.82323527e-05	3.72081953e-04
3.85316074e-05	3.72953668e-04
3.88317911e-05	3.73824977e-04
3.91329006e-05	3.74695869e-04
3.94349329e-05	3.75566336e-04
3.97378847e-05	3.76436366e-04
4.00417530e-05	3.77305949e-04
4.03465346e-05	3.78175076e-04
4.06522264e-05	3.79043736e-04
4.09588252e-05	3.79911918e-04
4.12663278e-05	3.80779614e-04
4.15747311e-05	3.81646812e-04
4.18840319e-05	3.82513504e-04
4.21942271e-05	3.83379678e-04
4.25053135e-05	3.84245325e-04
4.28172879e-05	3.85110435e-04
4.31301471e-05	3.85974998e-04
4.34438879e-05	3.86839004e-04
4.37585071e-05	3.87702444e-04
4.40740016e-05	3.88565307e-04
4.43903681e-05	3.89427584e-04
4.47076034e-05	3.90289265e-04
4.50257043e-05	3.91150339e-04
4.53446677e-05	3.92010799e-04
4.56644902e-05	3.92870632e-04
4.59851686e-05	3.93729831e-04
4.63066997e-05	3.94588385e-04
4.66290803e-05	3.95446285e-04
4.69523072e-05	3.96303521e-04
4.72763770e-05	3.97160083e-04
4.76012866e-05	3.98015962e-04
4.79270326e-05	3.98871149e-04
4.82536119e-05	3.99725633e-04
4.85810211e-05	4.00579406e-04
4.89092570e-05	4.01432457e-04
4.92383163e-05	4.02284778e-04
4.95681958e-05	4.03136360e-04
4.98988921e-05	4.03987191e-04
5.02304019e-05	4.04837264e-04
5.05627221e-05	4.05686570e-04
5.08958492e-05	4.06535097e-04
5.12297799e-05	4.07382838e-04
5.15645111e-05	4.08229784e-04
5.19000392e-05	4.09075924e-04
5.22363612e-05	4.09921249e-04
5.25734735e-05	4.10765751e-04
5.29113729e-05	4.11609421e-04
5.32500561e-05	4.12452249e-04
5.35895196e-05	4.13294225e-04
5.39297603e-05	4.14135342e-04
5.42707747e-05	4.14975590e-04
5.46125595e-05	4.15814959e-04
5.49551113e-05	4.16653441e-04
5.52984268e-05	4.17491028e-04
5.56425026e-05	4.18327709e-04
5.59873353e-05	4.19163476e-04
5.63329216e-05	4.19998320e-04
5.66792581e-05	4.20832232e-04
5.70263414e-05	4.21665204e-04
5.73741682e-05	4.22497226e-04
5.77227349e-05	4.23328290e-04
5.80720383e-05	4.24158387e-04
5.84220749e-05	4.24987508e-04
5.87728414e-05	4.25815644e-04
5.91243342e-05	4.26642787e-04
5.94765501e-05	4.27468928e-04
5.98294855e-05	4.28294058e-04
6.01831371e-05	4.29118169e-04
6.05375014e-05	4.29941252e-04
6.08925750e-05	4.30763299e-04
6.12483545e-05	4.31584301e-04
6.16048363e-05	4.32404249e-04
6.19620171e-05	4.33223135e-04
6.23198935e-05	4.34040950e-04
6.26784618e-05	4.34857686e-04
6.30377188e-05	4.35673335e-04
6.33976609e-05	4.36487888e-04
6.37582846e-05	4.37301337e-04
6.41195865e-05	4.38113673e-04
6.44815631e-05	4.38924888e-04
6.48442109e-05	4.39734974e-04
6.52075264e-05	4.40543923e-04
6.55715062e-05	4.41351725e-04
6.59361466e-05	4.42158374e-04
6.63014442e-05	4.42963860e-04
6.66673956e-05	4.43768176e-04
6.70339972e-05	4.44571314e-04
6.74012454e-05	4.45373264e-04
6.77691367e-05	4.46174020e-04
6.81376677e-05	4.46973573e-04
6.85068348e-05	4.47771915e-04
6.88766344e-05	4.48569038e-04
6.92470630e-05	4.49364934e-04
6.96181171e-05	4.50159595e-04
6.99897931e-05	4.50953013e-04
7.03620874e-05	4.51745180e-04
7.07349965e-05	4.52536089e-04
7.11085168e-05	4.53325731e-04
7.14826448e-05	4.54114098e-04
7.18573769e-05	4.54901183e-04
7.22327095e-05	4.55686977e-04
7.26086389e-05	4.56471474e-04
7.29851617e-05	4.57254665e-04
7.33622742e-05	4.58036543e-04
7.37399729e-05	4.58817100e-04
7.41182540e-05	4.59596328e-04
7.44971141e-05	4.60374219e-04
7.48765495e-05	4.61150766e-04
7.52565566e-05	4.61925962e-04
7.56371317e-05	4.62699798e-04
7.60182713e-05	4.63472267e-04
7.63999716e-05	4.64243362e-04
7.67822292e-05	4.65013076e-04
7.71650402e-05	4.65781400e-04
7.75484011e-05	4.66548327e-04
7.79323083e-05	4.67313849e-04
7.83167580e-05	4.68077960e-04
7.87017467e-05	4.68840653e-04
7.90872706e-05	4.69601918e-04
7.94733261e-05	4.70361750e-04
7.98599094e-05	4.71120141e-04
8.02470170e-05	4.71877084e-04
8.06346452e-05	4.72632571e-04
8.10227902e-05	4.73386596e-04
8.14114483e-05	4.74139150e-04
8.18006159e-05	4.74890228e-04
8.21902893e-05	4.75639821e-04
8.25804647e-05	4.76387922e-04
8.29711385e-05	4.77134525e-04
8.33623068e-05	4.77879623e-04
8.37539661e-05	4.78623207e-04
8.41461126e-05	4.79365272e-04
8.45387425e-05	4.80105811e-04
8.49318521e-05	4.80844815e-04
8.53254377e-05	4.81582279e-04
8.57194955e-05	4.82318196e-04
8.61140217e-05	4.83052557e-04
8.65090127e-05	4.83785358e-04
8.69044647e-05	4.84516590e-04
8.73003738e-05	4.85246248e-04
8.76967364e-05	4.85974323e-04
8.80935486e-05	4.86700810e-04
8.84908067e-05	4.87425702e-04
8.88885069e-05	4.88148991e-04
8.92866454e-05	4.88870672e-04
8.96852185e-05	4.89590737e-04
9.00842222e-05	4.90309180e-04
9.04836529e-05	4.91025994e-04
9.08835066e-05	4.91741173e-04
9.12837797e-05	4.92454710e-04
9.16844682e-05	4.93166599e-04
9.20855685e-05	4.93876833e-04
9.24870765e-05	4.94585405e-04
9.28889886e-05	4.95292309e-04
9.32913008e-05	4.95997538e-04
9.36940094e-05	4.96701087e-04
9.40971104e-05	4.97402949e-04
9.45006001e-05	4.98103116e-04
9.49044746e-05	4.98801584e-04
9.53087301e-05	4.99498346e-04
9.57133626e-05	5.00193395e-04
9.61183683e-05	5.00886725e-04
9.65237433e-05	5.01578330e-04
9.69294838e-05	5.02268203e-04
9.73355858e-05	5.02956339e-04
9.77420456e-05	5.03642731e-04
9.81488591e-05	5.04327374e-04
9.85560225e-05	5.05010260e-04
9.89635319e-05	5.05691384e-04
9.93713835e-05	5.06370740e-04
9.97795732e-05	5.07048322e-04
1.00188097e-04	5.07724123e-04
1.00596951e-04	5.08398139e-04
1.01006132e-04	5.09070362e-04
1.01415635e-04	5.09740786e-04
1.01825457e-04	5.10409407e-04
1.02235594e-04	5.11076218e-04
1.02646041e-04	5.11741212e-04
1.03056795e-04	5.12404385e-04
1.03467851e-04	5.13065731e-04
1.03879207e-04	5.13725243e-04
1.04290857e-04	5.14382916e-04
1.04702798e-04	5.15038744e-04
1.05115026e-04	5.15692721e-04
1.05527538e-04	5.16344842e-04
1.05940328e-04	5.16995101e-04
1.06353393e-04	5.17643493e-04
1.06766729e-04	5.18290011e-04
1.07180332e-04	5.18934650e-04
1.07594198e-04	5.19577405e-04
1.08008323e-04	5.20218270e-04
1.08422703e-04	5.20857240e-04
1.08837334e-04	5.21494308e-04
1.09252212e-04	5.22129470e-04
1.09667333e-04	5.22762721e-04
1.10082693e-04	5.23394053e-04
1.10498288e-04	5.24023463e-04
1.10914113e-04	5.24650945e-04
1.11330166e-04	5.25276494e-04
1.11746441e-04	5.25900103e-04
1.12162935e-04	5.26521769e-04
1.12579643e-04	5.27141485e-04
1.12996562e-04	5.27759247e-04
1.13413688e-04	5.28375049e-04
1.13831016e-04	5.28988886e-04
1.14248542e-04	5.29600752e-04
1.14666263e-04	5.30210644e-04
1.15084174e-04	5.30818554e-04
1.15502271e-04	5.31424480e-04
1.15920550e-04	5.32028415e-04
1.16339007e-04	5.32630354e-04
1.16757637e-04	5.33230292e-04
1.17176438e-04	5.33828225e-04
1.17595404e-04	5.34424147e-04
1.18014532e-04	5.35018053e-04
1.18433817e-04	5.35609939e-04
1.18853255e-04	5.36199799e-04
1.19272842e-04	5.36787630e-04
1.19692575e-04	5.37373425e-04
1.20112448e-04	5.37957180e-04
1.20532458e-04	5.38538890e-04
1.20952600e-04	5.39118551e-04
1.21372871e-04	5.39696157e-04
1.21793266e-04	5.40271705e-04
1.22213781e-04	5.40845189e-04
1.22634412e-04	5.41416605e-04
1.23055155e-04	5.41985947e-04
1.23476005e-04	5.42553212e-04
1.23896959e-04	5.43118395e-04
1.24318012e-04	5.43681491e-04
1.24739160e-04	5.44242495e-04
1.25160398e-04	5.44801404e-04
1.25581723e-04	5.45358213e-04
1.26003131e-04	5.45912916e-04
1.26424617e-04	5.46465511e-04
1.26846176e-04	5.47015992e-04
1.27267806e-04	5.47564354e-04
1.27689500e-04	5.48110595e-04
1.28111257e-04	5.48654708e-04
1.28533070e-04	5.49196691e-04
1.28954936e-04	5.49736538e-04
1.29376850e-04	5.50274245e-04
1.29798809e-04	5.50809808e-04
1.30220808e-04	5.51343224e-04
1.30642843e-04	5.51874487e-04
1.31064909e-04	5.52403593e-04
1.31487003e-04	5.52930539e-04
1.31909119e-04	5.53455321e-04
1.32331254e-04	5.53977933e-04
1.32753404e-04	5.54498373e-04
1.33175564e-04	5.55016635e-04
1.33597729e-04	5.55532717e-04
1.34019897e-04	5.56046613e-04
1.34442061e-04	5.56558321e-04
1.34864219e-04	5.57067836e-04
1.35286365e-04	5.57575154e-04
1.35708495e-04	5.58080272e-04
1.36130605e-04	5.58583185e-04
1.36552692e-04	5.59083889e-04
1.36974749e-04	5.59582382e-04
1.37396774e-04	5.60078658e-04
1.37818761e-04	5.60572715e-04
1.38240706e-04	5.61064548e-04
1.38662606e-04	5.61554154e-04
1.39084455e-04	5.62041529e-04
1.39506249e-04	5.62526669e-04
1.39927985e-04	5.63009571e-04
1.40349657e-04	5.63490232e-04
1.40771261e-04	5.63968647e-04
1.41192793e-04	5.64444813e-04
1.41614248e-04	5.64918727e-04
1.42035622e-04	5.65390384e-04
1.42456912e-04	5.65859782e-04
1.42878111e-04	5.66326917e-04
1.43299216e-04	5.66791786e-04
1.43720223e-04	5.67254384e-04
1.44141126e-04	5.67714710e-04
1.44561923e-04	5.68172759e-04
1.44982607e-04	5.68628528e-04
1.45403176e-04	5.69082013e-04
1.45823623e-04	5.69533213e-04
1.46243946e-04	5.69982122e-04
1.46664139e-04	5.70428738e-04
1.47084198e-04	5.70873058e-04
1.47504119e-04	5.71315079e-04
1.47923897e-04	5.71754797e-04
1.48343528e-04	5.72192209e-04
1.48763006e-04	5.72627312e-04
1.49182329e-04	5.73060104e-04
1.49601491e-04	5.73490580e-04
1.50020488e-04	5.73918739e-04
1.50439315e-04	5.74344576e-04
1.50857968e-04	5.74768089e-04
1.51276442e-04	5.75189275e-04
1.51694734e-04	5.75608131e-04
1.52112837e-04	5.76024655e-04
1.52530749e-04	5.76438842e-04
1.52948464e-04	5.76850691e-04
1.53365978e-04	5.77260199e-04
1.53783286e-04	5.77667362e-04
1.54200384e-04	5.78072178e-04
1.54617267e-04	5.78474644e-04
1.55033931e-04	5.78874758e-04
1.55450371e-04	5.79272516e-04
1.55866583e-04	5.79667917e-04
1.56282562e-04	5.80060957e-04
1.56698304e-04	5.80451633e-04
1.57113803e-04	5.80839944e-04
1.57529057e-04	5.81225886e-04
1.57944059e-04	5.81609457e-04
1.58358805e-04	5.81990655e-04
1.58773291e-04	5.82369476e-04
1.59187513e-04	5.82745919e-04
1.59601465e-04	5.83119981e-04
1.60015143e-04	5.83491660e-04
1.60428542e-04	5.83860953e-04
1.60841659e-04	5.84227857e-04
1.61254487e-04	5.84592371e-04
1.61667023e-04	5.84954491e-04
1.62079263e-04	5.85314217e-04
1.62491200e-04	5.85671545e-04
1.62902831e-04	5.86026473e-04
1.63314152e-04	5.86378999e-04
1.63725157e-04	5.86729121e-04
1.64135842e-04	5.87076837e-04
1.64546202e-04	5.87422143e-04
1.64956233e-04	5.87765039e-04
1.65365929e-04	5.88105523e-04
1.65775287e-04	5.88443591e-04
1.66184302e-04	5.88779242e-04
1.66592969e-04	5.89112474e-04
1.67001283e-04	5.89443286e-04
1.67409239e-04	5.89771674e-04
1.67816834e-04	5.90097637e-04
1.68224062e-04	5.90421173e-04
1.68630918e-04	5.90742281e-04
1.69037398e-04	5.91060957e-04
1.69443498e-04	5.91377201e-04
1.69849212e-04	5.91691011e-04
1.70254536e-04	5.92002385e-04
1.70659465e-04	5.92311320e-04
1.71063994e-04	5.92617816e-04
1.71468119e-04	5.92921870e-04
1.71871835e-04	5.93223481e-04
1.72275137e-04	5.93522647e-04
1.72678020e-04	5.93819367e-04
1.73080481e-04	5.94113638e-04
1.73482513e-04	5.94405460e-04
1.73884112e-04	5.94694830e-04
1.74285274e-04	5.94981748e-04
1.74685994e-04	5.95266210e-04
1.75086267e-04	5.95548217e-04
1.75486087e-04	5.95827767e-04
1.75885452e-04	5.96104857e-04
1.76284355e-04	5.96379487e-04
1.76682791e-04	5.96651656e-04
1.77080757e-04	5.96921361e-04
1.77478248e-04	5.97188602e-04
1.77875257e-04	5.97453377e-04
1.78271782e-04	5.97715685e-04
1.78667816e-04	5.97975524e-04
1.79063355e-04	5.98232894e-04
1.79458395e-04	5.98487793e-04
1.79852930e-04	5.98740220e-04
1.80246956e-04	5.98990173e-04
1.80640467e-04	5.99237652e-04
1.81033460e-04	5.99482656e-04
1.81425928e-04	5.99725182e-04
1.81817868e-04	5.99965231e-04
1.82209275e-04	6.00202801e-04
1.82600143e-04	6.00437892e-04
1.82990467e-04	6.00670501e-04
1.83380244e-04	6.00900629e-04
1.83769467e-04	6.01128273e-04
1.84158133e-04	6.01353435e-04
1.84546236e-04	6.01576111e-04
1.84933772e-04	6.01796302e-04
1.85320734e-04	6.02014006e-04
1.85707120e-04	6.02229224e-04
1.86092923e-04	6.02441953e-04
1.86478139e-04	6.02652194e-04
1.86862763e-04	6.02859945e-04
1.87246790e-04	6.03065205e-04
1.87630215e-04	6.03267975e-04
1.88013033e-04	6.03468253e-04
1.88395240e-04	6.03666039e-04
1.88776830e-04	6.03861332e-04
1.89157798e-04	6.04054131e-04
1.89538140e-04	6.04244436e-04
1.89917850e-04	6.04432246e-04
1.90296923e-04	6.04617562e-04
1.90675356e-04	6.04800381e-04
1.91053142e-04	6.04980704e-04
1.91430277e-04	6.05158531e-04
1.91806755e-04	6.05333861e-04
1.92182573e-04	6.05506693e-04
1.92557724e-04	6.05677027e-04
1.92932204e-04	6.05844863e-04
1.93306007e-04	6.06010201e-04
1.93679130e-04	6.06173039e-04
1.94051566e-04	6.06333379e-04
1.94423312e-04	6.06491219e-04
1.94794361e-04	6.06646559e-04
1.95164709e-04	6.06799400e-04
1.95534351e-04	6.06949741e-04
1.95903282e-04	6.07097581e-04
1.96271496e-04	6.07242922e-04
1.96638990e-04	6.07385762e-04
1.97005757e-04	6.07526101e-04
1.97371792e-04	6.07663940e-04
1.97737092e-04	6.07799279e-04
1.98101650e-04	6.07932116e-04
1.98465462e-04	6.08062454e-04
1.98828522e-04	6.08190291e-04
1.99190825e-04	6.08315627e-04
1.99552367e-04	6.08438464e-04
1.99913143e-04	6.08558800e-04
2.00273147e-04	6.08676636e-04
2.00632373e-04	6.08791972e-04
2.00990818e-04	6.08904809e-04
2.01348476e-04	6.09015146e-04
2.01705342e-04	6.09122984e-04
2.02061411e-04	6.09228323e-04
2.02416677e-04	6.09331163e-04
2.02771136e-04	6.09431505e-04
2.03124783e-04	6.09529350e-04
2.03477612e-04	6.09624696e-04
2.03829618e-04	6.09717546e-04
2.04180797e-04	6.09807899e-04
2.04531142e-04	6.09895755e-04
2.04880650e-04	6.09981116e-04
2.05229314e-04	6.10063981e-04
2.05577129e-04	6.10144352e-04
2.05924091e-04	6.10222228e-04
2.06270195e-04	6.10297611e-04
2.06615435e-04	6.10370500e-04
2.06959805e-04	6.10440898e-04
2.07303302e-04	6.10508803e-04
2.07645919e-04	6.10574217e-04
2.07987651e-04	6.10637141e-04
2.08328494e-04	6.10697575e-04
2.08668442e-04	6.10755521e-04
2.09007490e-04	6.10810978e-04
2.09345632e-04	6.10863947e-04
2.09682864e-04	6.10914430e-04
2.10019181e-04	6.10962428e-04
2.10354576e-04	6.11007941e-04
2.10689046e-04	6.11050969e-04
2.11022584e-04	6.11091515e-04
2.11355185e-04	6.11129579e-04
2.11686845e-04	6.11165162e-04
2.12017558e-04	6.11198264e-04
2.12347318e-04	6.11228888e-04
2.12676121e-04	6.11257033e-04
2.13003962e-04	6.11282702e-04
2.13330834e-04	6.11305895e-04
2.13656733e-04	6.11326613e-04
2.13981654e-04	6.11344858e-04
2.14305590e-04	6.11360630e-04
2.14628538e-04	6.11373932e-04
2.14950491e-04	6.11384763e-04
2.15271445e-04	6.11393126e-04
2.15591394e-04	6.11399021e-04
2.15910333e-04	6.11402450e-04
2.16228256e-04	6.11403415e-04
2.16545159e-04	6.11401916e-04
2.16861035e-04	6.11397955e-04
2.17175880e-04	6.11391533e-04
2.17489689e-04	6.11382652e-04
2.17802455e-04	6.11371314e-04
2.18114174e-04	6.11357519e-04
2.18424840e-04	6.11341269e-04
2.18734449e-04	6.11322567e-04
2.19042994e-04	6.11301412e-04
2.19350470e-04	6.11277808e-04
2.19656873e-04	6.11251755e-04
2.19962196e-04	6.11223255e-04
2.20266434e-04	6.11192309e-04
2.20569582e-04	6.11158921e-04
2.20871635e-04	6.11123090e-04
2.21172587e-04	6.11084820e-04
2.21472433e-04	6.11044111e-04
2.21771167e-04	6.11000965e-04
2.22068784e-04	6.10955385e-04
2.22365279e-04	6.10907372e-04
2.22660647e-04	6.10856927e-04
2.22954881e-04	6.10804054e-04
2.23247976e-04	6.10748753e-04
2.23539928e-04	6.10691027e-04
2.23830730e-04	6.10630877e-04
2.24120378e-04	6.10568306e-04
2.24408865e-04	6.10503316e-04
2.24696187e-04	6.10435908e-04
2.24982338e-04	6.10366085e-04
2.25267312e-04	6.10293848e-04
2.25551104e-04	6.10219200e-04
2.25833709e-04	6.10142144e-04
2.26115121e-04	6.10062680e-04
2.26395335e-04	6.09980812e-04
2.26674345e-04	6.09896541e-04
2.26952146e-04	6.09809870e-04
2.27228733e-04	6.09720802e-04
2.27504099e-04	6.09629337e-04
2.27778239e-04	6.09535479e-04
2.28051149e-04	6.09439230e-04
2.28322822e-04	6.09340592e-04
2.28593253e-04	6.09239568e-04
2.28862436e-04	6.09136159e-04
2.29130366e-04	6.09030370e-04
2.29397038e-04	6.08922201e-04
2.29662445e-04	6.08811656e-04
2.29926583e-04	6.08698736e-04
2.30189446e-04	6.08583446e-04
2.30451028e-04	6.08465786e-04
2.30711324e-04	6.08345760e-04
2.30970329e-04	6.08223370e-04
2.31228036e-04	6.08098619e-04
2.31484440e-04	6.07971509e-04
2.31739536e-04	6.07842043e-04
2.31993318e-04	6.07710225e-04
2.32245781e-04	6.07576056e-04
2.32496918e-04	6.07439540e-04
2.32746725e-04	6.07300678e-04
2.32995196e-04	6.07159475e-04
2.33242325e-04	6.07015932e-04
2.33488107e-04	6.06870053e-04
2.33732536e-04	6.06721841e-04
2.33975607e-04	6.06571298e-04
2.34217313e-04	6.06418428e-04
2.34457650e-04	6.06263233e-04
2.34696611e-04	6.06105716e-04
2.34934192e-04	6.05945881e-04
2.35170386e-04	6.05783730e-04
2.35405188e-04	6.05619266e-04
2.35638592e-04	6.05452493e-04
2.35870593e-04	6.05283414e-04
2.36101185e-04	6.05112031e-04
2.36330362e-04	6.04938348e-04
2.36558119e-04	6.04762369e-04
2.36784449e-04	6.04584095e-04
2.37009349e-04	6.04403532e-04
2.37232811e-04	6.04220681e-04
2.37454830e-04	6.04035546e-04
2.37675401e-04	6.03848131e-04
2.37894517e-04	6.03658438e-04
2.38112173e-04	6.03466471e-04
2.38328364e-04	6.03272234e-04
2.38543084e-04	6.03075730e-04
2.38756326e-04	6.02876962e-04
2.38968086e-04	6.02675934e-04
2.39178358e-04	6.02472650e-04
2.39387135e-04	6.02267112e-04
2.39594413e-04	6.02059324e-04
2.39800185e-04	6.01849290e-04
2.40004446e-04	6.01637014e-04
2.40207190e-04	6.01422499e-04
2.40408412e-04	6.01205749e-04
2.40608104e-04	6.00986767e-04
2.40806263e-04	6.00765557e-04
2.41002882e-04	6.00542122e-04
2.41197956e-04	6.00316468e-04
2.41391478e-04	6.00088596e-04
2.41583443e-04	5.99858512e-04
2.41773845e-04	5.99626218e-04
2.41962678e-04	5.99391720e-04
2.42149937e-04	5.99155020e-04
2.42335616e-04	5.98916122e-04
2.42519709e-04	5.98675031e-04
2.42702210e-04	5.98431749e-04
2.42883113e-04	5.98186283e-04
2.43062413e-04	5.97938634e-04
2.43240104e-04	5.97688808e-04
2.43416180e-04	5.97436808e-04
2.43590636e-04	5.97182639e-04
2.43763464e-04	5.96926304e-04
2.43934661e-04	5.96667807e-04
2.44104219e-04	5.96407153e-04
2.44272133e-04	5.96144346e-04
2.44438398e-04	5.95879391e-04
2.44603006e-04	5.95612290e-04
2.44765953e-04	5.95343049e-04
2.44927233e-04	5.95071672e-04
2.45086840e-04	5.94798163e-04
2.45244767e-04	5.94522526e-04
2.45401010e-04	5.94244766e-04
2.45555561e-04	5.93964887e-04
2.45708417e-04	5.93682893e-04
2.45859569e-04	5.93398790e-04
2.46009013e-04	5.93112580e-04
2.46156743e-04	5.92824270e-04
2.46302753e-04	5.92533863e-04
2.46447036e-04	5.92241363e-04
2.46589588e-04	5.91946776e-04
2.46730401e-04	5.91650106e-04
2.46869471e-04	5.91351357e-04
2.47006792e-04	5.91050534e-04
2.47142356e-04	5.90747643e-04
2.47276312e-04	5.90442635e-04
2.47408799e-04	5.90135470e-04
2.47539815e-04	5.89826154e-04
2.47669357e-04	5.89514693e-04
2.47797421e-04	5.89201095e-04
2.47924006e-04	5.88885367e-04
2.48049106e-04	5.88567515e-04
2.48172720e-04	5.88247547e-04
2.48294845e-04	5.87925468e-04
2.48415477e-04	5.87601286e-04
2.48534614e-04	5.87275008e-04
2.48652252e-04	5.86946640e-04
2.48768389e-04	5.86616190e-04
2.48883022e-04	5.86283663e-04
2.48996147e-04	5.85949068e-04
2.49107763e-04	5.85612411e-04
2.49217865e-04	5.85273698e-04
2.49326452e-04	5.84932936e-04
2.49433520e-04	5.84590133e-04
2.49539067e-04	5.84245295e-04
2.49643090e-04	5.83898429e-04
2.49745586e-04	5.83549541e-04
2.49846553e-04	5.83198639e-04
2.49945987e-04	5.82845729e-04
2.50043886e-04	5.82490819e-04
2.50140247e-04	5.82133914e-04
2.50235068e-04	5.81775022e-04
2.50328346e-04	5.81414149e-04
2.50420079e-04	5.81051302e-04
2.50510263e-04	5.80686489e-04
2.50598896e-04	5.80319715e-04
2.50685976e-04	5.79950988e-04
2.50771500e-04	5.79580314e-04
2.50855465e-04	5.79207701e-04
2.50937869e-04	5.78833154e-04
2.51018710e-04	5.78456682e-04
2.51097985e-04	5.78078289e-04
2.51175692e-04	5.77697984e-04
2.51251828e-04	5.77315773e-04
2.51326390e-04	5.76931663e-04
2.51399377e-04	5.76545660e-04
2.51470786e-04	5.76157772e-04
2.51540614e-04	5.75768005e-04
2.51608860e-04	5.75376365e-04
2.51675521e-04	5.74982860e-04
2.51740594e-04	5.74587497e-04
2.51804078e-04	5.74190281e-04
2.51865970e-04	5.73791221e-04
2.51926268e-04	5.73390322e-04
2.51984969e-04	5.72987591e-04
2.52042072e-04	5.72583036e-04
2.52097574e-04	5.72176662e-04
2.52151473e-04	5.71768477e-04
2.52203768e-04	5.71358487e-04
2.52254455e-04	5.70946699e-04
2.52303532e-04	5.70533120e-04
2.52350999e-04	5.70117756e-04
2.52396852e-04	5.69700615e-04
2.52441089e-04	5.69281702e-04
2.52483709e-04	5.68861026e-04
2.52524710e-04	5.68438591e-04
2.52564089e-04	5.68014406e-04
2.52601845e-04	5.67588476e-04
2.52637975e-04	5.67160809e-04
2.52672477e-04	5.66731411e-04
2.52705351e-04	5.66300290e-04
2.52736593e-04	5.65867450e-04
2.52766202e-04	5.65432900e-04
2.52794176e-04	5.64996647e-04
2.52820514e-04	5.64558696e-04
2.52845213e-04	5.64119054e-04
2.52868271e-04	5.63677729e-04
2.52889688e-04	5.63234726e-04
2.52909460e-04	5.62790053e-04
2.52927587e-04	5.62343716e-04
2.52944066e-04	5.61895722e-04
2.52958897e-04	5.61446078e-04
2.52972076e-04	5.60994789e-04
2.52983603e-04	5.60541864e-04
2.52993476e-04	5.60087309e-04
2.53001693e-04	5.59631129e-04
2.53008253e-04	5.59173333e-04
2.53013154e-04	5.58713927e-04
2.53016395e-04	5.58252916e-04
2.53017973e-04	5.57790309e-04
2.53017888e-04	5.57326111e-04
2.53016138e-04	5.56860330e-04
2.53012721e-04	5.56392972e-04
2.53007636e-04	5.55924043e-04
2.53000882e-04	5.55453550e-04
2.52992456e-04	5.54981501e-04
2.52982359e-04	5.54507901e-04
2.52970587e-04	5.54032757e-04
2.52957141e-04	5.53556076e-04
2.52942017e-04	5.53077865e-04
2.52925216e-04	5.52598130e-04
2.52906736e-04	5.52116877e-04
2.52886576e-04	5.51634114e-04
2.52864733e-04	5.51149847e-04
2.52841208e-04	5.50664083e-04
2.52815998e-04	5.50176828e-04
2.52789103e-04	5.49688090e-04
2.52760521e-04	5.49197873e-04
2.52730251e-04	5.48706186e-04
2.52698292e-04	5.48213035e-04
2.52664643e-04	5.47718426e-04
2.52629303e-04	5.47222367e-04
2.52592270e-04	5.46724863e-04
2.52553544e-04	5.46225921e-04
2.52513123e-04	5.45725549e-04
2.52471006e-04	5.45223751e-04
2.52427193e-04	5.44720536e-04
2.52381682e-04	5.44215910e-04
2.52334472e-04	5.43709879e-04
2.52285563e-04	5.43202450e-04
2.52234953e-04	5.42693630e-04
2.52182641e-04	5.42183424e-04
2.52128627e-04	5.41671841e-04
2.52072910e-04	5.41158886e-04
2.52015488e-04	5.40644565e-04
2.51956361e-04	5.40128886e-04
2.51895528e-04	5.39611856e-04
2.51832988e-04	5.39093480e-04
2.51768741e-04	5.38573765e-04
2.51702785e-04	5.38052718e-04
2.51635120e-04	5.37530345e-04
2.51565746e-04	5.37006653e-04
2.51494660e-04	5.36481649e-04
2.51421863e-04	5.35955339e-04
2.51347355e-04	5.35427730e-04
2.51271133e-04	5.34898828e-04
2.51193198e-04	5.34368639e-04
2.51113549e-04	5.33837171e-04
2.51032186e-04	5.33304430e-04
2.50949107e-04	5.32770423e-04
2.50864313e-04	5.32235155e-04
2.50777802e-04	5.31698634e-04
2.50689575e-04	5.31160866e-04
2.50599630e-04	5.30621858e-04
2.50507967e-04	5.30081616e-04
2.50414586e-04	5.29540147e-04
2.50319486e-04	5.28997457e-04
2.50222667e-04	5.28453553e-04
2.50124128e-04	5.27908442e-04
2.50023869e-04	5.27362129e-04
2.49921889e-04	5.26814622e-04
2.49818189e-04	5.26265926e-04
2.49712768e-04	5.25716050e-04
2.49605625e-04	5.25164998e-04
2.49496760e-04	5.24612778e-04
2.49386173e-04	5.24059395e-04
2.49273864e-04	5.23504858e-04
2.49159832e-04	5.22949171e-04
2.49044078e-04	5.22392343e-04
2.48926600e-04	5.21834378e-04
2.48807400e-04	5.21275284e-04
2.48686475e-04	5.20715067e-04
2.48563828e-04	5.20153733e-04
2.48439456e-04	5.19591290e-04
2.48313361e-04	5.19027744e-04
2.48185542e-04	5.18463100e-04
2.48055999e-04	5.17897366e-04
2.47924732e-04	5.17330549e-04
2.47791741e-04	5.16762654e-04
2.47657025e-04	5.16193688e-04
2.47520586e-04	5.15623658e-04
2.47382423e-04	5.15052569e-04
2.47242535e-04	5.14480430e-04
2.47100924e-04	5.13907245e-04
2.46957589e-04	5.13333022e-04
2.46812530e-04	5.12757767e-04
2.46665747e-04	5.12181487e-04
2.46517241e-04	5.11604187e-04
2.46367011e-04	5.11025875e-04
2.46215058e-04	5.10446556e-04
2.46061383e-04	5.09866238e-04
2.45905984e-04	5.09284927e-04
2.45748863e-04	5.08702629e-04
2.45590019e-04	5.08119351e-04
2.45429453e-04	5.07535099e-04
2.45267166e-04	5.06949880e-04
2.45103157e-04	5.06363700e-04
2.44937427e-04	5.05776565e-04
2.44769976e-04	5.05188482e-04
2.44600805e-04	5.04599458e-04
2.44429914e-04	5.04009499e-04
2.44257303e-04	5.03418610e-04
2.44082973e-04	5.02826800e-04
2.43906924e-04	5.02234074e-04
2.43729157e-04	5.01640438e-04
2.43549672e-04	5.01045900e-04
2.43368470e-04	5.00450465e-04
2.43185550e-04	4.99854140e-04
2.43000915e-04	4.99256931e-04
2.42814564e-04	4.98658845e-04
2.42626498e-04	4.98059888e-04
2.42436717e-04	4.97460067e-04
2.42245222e-04	4.96859388e-04
2.42052014e-04	4.96257857e-04
2.41857093e-04	4.95655481e-04
2.41660460e-04	4.95052266e-04
2.41462116e-04	4.94448219e-04
2.41262062e-04	4.93843346e-04
2.41060297e-04	4.93237654e-04
2.40856824e-04	4.92631148e-04
2.40651642e-04	4.92023836e-04
2.40444752e-04	4.91415723e-04
2.40236156e-04	4.90806816e-04
2.40025854e-04	4.90197122e-04
2.39813847e-04	4.89586647e-04
2.39600136e-04	4.88975397e-04
2.39384721e-04	4.88363378e-04
2.39167604e-04	4.87750597e-04
2.38948785e-04	4.87137061e-04
2.38728266e-04	4.86522776e-04
2.38506047e-04	4.85907747e-04
2.38282130e-04	4.85291982e-04
2.38056515e-04	4.84675487e-04
2.37829203e-04	4.84058269e-04
2.37600196e-04	4.83440332e-04
2.37369494e-04	4.82821685e-04
2.37137099e-04	4.82202333e-04
2.36903011e-04	4.81582283e-04
2.36667232e-04	4.80961541e-04
2.36429763e-04	4.80340113e-04
2.36190605e-04	4.79718006e-04
2.35949760e-04	4.79095226e-04
2.35707227e-04	4.78471780e-04
2.35463010e-04	4.77847673e-04
2.35217108e-04	4.77222913e-04
2.34969523e-04	4.76597505e-04
2.34720256e-04	4.75971456e-04
2.34469309e-04	4.75344772e-04
2.34216684e-04	4.74717460e-04
2.33962380e-04	4.74089525e-04
2.33706400e-04	4.73460975e-04
2.33448745e-04	4.72831815e-04
2.33189416e-04	4.72202052e-04
2.32928415e-04	4.71571692e-04
2.32665743e-04	4.70940742e-04
2.32401402e-04	4.70309207e-04
2.32135393e-04	4.69677094e-04
2.31867717e-04	4.69044410e-04
2.31598376e-04	4.68411161e-04
2.31327372e-04	4.67777353e-04
2.31054706e-04	4.67142992e-04
2.30780380e-04	4.66508085e-04
2.30504394e-04	4.65872638e-04
2.30226752e-04	4.65236657e-04
2.29947454e-04	4.64600148e-04
2.29666502e-04	4.63963119e-04
2.29383898e-04	4.63325575e-04
2.29099643e-04	4.62687522e-04
2.28813739e-04	4.62048967e-04
2.28526187e-04	4.61409916e-04
2.28236991e-04	4.60770376e-04
2.27946150e-04	4.60130352e-04
2.27653668e-04	4.59489851e-04
2.27359545e-04	4.58848879e-04
2.27063784e-04	4.58207442e-04
2.26766386e-04	4.57565548e-04
2.26467353e-04	4.56923201e-04
2.26166688e-04	4.56280409e-04
2.25864391e-04	4.55637177e-04
2.25560465e-04	4.54993512e-04
2.25254912e-04	4.54349421e-04
2.24947734e-04	4.53704908e-04
2.24638933e-04	4.53059981e-04
2.24328510e-04	4.52414646e-04
2.24016467e-04	4.51768910e-04
2.23702808e-04	4.51122777e-04
2.23387533e-04	4.50476255e-04
2.23070645e-04	4.49829351e-04
2.22752145e-04	4.49182069e-04
2.22432037e-04	4.48534417e-04
2.22110321e-04	4.47886400e-04
2.21787001e-04	4.47238025e-04
2.21462078e-04	4.46589298e-04
2.21135554e-04	4.45940226e-04
2.20807432e-04	4.45290814e-04
2.20477714e-04	4.44641069e-04
2.20146402e-04	4.43990997e-04
2.19813498e-04	4.43340605e-04
2.19479004e-04	4.42689898e-04
2.19142924e-04	4.42038882e-04
2.18805259e-04	4.41387565e-04
2.18466011e-04	4.40735951e-04
2.18125183e-04	4.40084048e-04
2.17782777e-04	4.39431862e-04
2.17438796e-04	4.38779399e-04
2.17093241e-04	4.38126664e-04
2.16746116e-04	4.37473665e-04
2.16397423e-04	4.36820407e-04
2.16047164e-04	4.36166896e-04
2.15695342e-04	4.35513140e-04
2.15341959e-04	4.34859144e-04
2.14987017e-04	4.34204913e-04
2.14630520e-04	4.33550456e-04
2.14272470e-04	4.32895776e-04
2.13912869e-04	4.32240882e-04
2.13551720e-04	4.31585779e-04
2.13189026e-04	4.30930472e-04
2.12824788e-04	4.30274970e-04
2.12459011e-04	4.29619276e-04
2.12091696e-04	4.28963399e-04
2.11722846e-04	4.28307343e-04
2.11352464e-04	4.27651115e-04
2.10980553e-04	4.26994722e-04
2.10607115e-04	4.26338169e-04
2.10232153e-04	4.25681463e-04
2.09855670e-04	4.25024609e-04
2.09477669e-04	4.24367614e-04
2.09098153e-04	4.23710484e-04
2.08717123e-04	4.23053226e-04
2.08334584e-04	4.22395845e-04
2.07950538e-04	4.21738347e-04
2.07564988e-04	4.21080739e-04
2.07177936e-04	4.20423027e-04
2.06789387e-04	4.19765217e-04
2.06399342e-04	4.19107316e-04
2.06007805e-04	4.18449328e-04
2.05614779e-04	4.17791261e-04
2.05220267e-04	4.17133120e-04
2.04824271e-04	4.16474912e-04
2.04426795e-04	4.15816643e-04
2.04027842e-04	4.15158319e-04
2.03627415e-04	4.14499946e-04
2.03225517e-04	4.13841530e-04
2.02822151e-04	4.13183077e-04
2.02417321e-04	4.12524594e-04
2.02011029e-04	4.11866087e-04
2.01603279e-04	4.11207561e-04
2.01194073e-04	4.10549023e-04
2.00783416e-04	4.09890479e-04
2.00371310e-04	4.09231935e-04
1.99957759e-04	4.08573398e-04
1.99542765e-04	4.07914872e-04
1.99126333e-04	4.07256365e-04
1.98708465e-04	4.06597882e-04
1.98289165e-04	4.05939430e-04
1.97868437e-04	4.05281015e-04
1.97446283e-04	4.04622642e-04
1.97022706e-04	4.03964319e-04
1.96597712e-04	4.03306050e-04
1.96171301e-04	4.02647842e-04
1.95743480e-04	4.01989702e-04
1.95314250e-04	4.01331634e-04
1.94883615e-04	4.00673646e-04
1.94451579e-04	4.00015744e-04
1.94018145e-04	3.99357932e-04
1.93583317e-04	3.98700219e-04
1.93147098e-04	3.98042609e-04
1.92709492e-04	3.97385108e-04
1.92270503e-04	3.96727724e-04
1.91830134e-04	3.96070461e-04
1.91388388e-04	3.95413326e-04
1.90945270e-04	3.94756326e-04
1.90500784e-04	3.94099465e-04
1.90054932e-04	3.93442750e-04
1.89607719e-04	3.92786187e-04
1.89159148e-04	3.92129783e-04
1.88709223e-04	3.91473543e-04
1.88257948e-04	3.90817473e-04
1.87805326e-04	3.90161579e-04
1.87351362e-04	3.89505868e-04
1.86896059e-04	3.88850346e-04
1.86439422e-04	3.88195017e-04
1.85981453e-04	3.87539890e-04
1.85522157e-04	3.86884968e-04
1.85061539e-04	3.86230260e-04
1.84599600e-04	3.85575770e-04
1.84136347e-04	3.84921505e-04
1.83671782e-04	3.84267470e-04
1.83205910e-04	3.83613672e-04
1.82738734e-04	3.82960117e-04
1.82270260e-04	3.82306811e-04
1.81800490e-04	3.81653759e-04
1.81329428e-04	3.81000968e-04
1.80857080e-04	3.80348444e-04
1.80383448e-04	3.79696193e-04
1.79908538e-04	3.79044220e-04
1.79432352e-04	3.78392533e-04
1.78954897e-04	3.77741136e-04
1.78476174e-04	3.77090036e-04
1.77996190e-04	3.76439239e-04
1.77514947e-04	3.75788751e-04
1.77032451e-04	3.75138577e-04
1.76548705e-04	3.74488725e-04
1.76063714e-04	3.73839199e-04
1.75577482e-04	3.73190006e-04
1.75090013e-04	3.72541152e-04
1.74601312e-04	3.71892642e-04
1.74111383e-04	3.71244484e-04
1.73620231e-04	3.70596682e-04
1.73127859e-04	3.69949243e-04
1.72634272e-04	3.69302173e-04
1.72139475e-04	3.68655477e-04
1.71643473e-04	3.68009162e-04
1.71146268e-04	3.67363234e-04
1.70647867e-04	3.66717698e-04
1.70148273e-04	3.66072561e-04
1.69647491e-04	3.65427828e-04
1.69145526e-04	3.64783506e-04
1.68642382e-04	3.64139600e-04
1.68138064e-04	3.63496117e-04
1.67632576e-04	3.62853062e-04
1.67125923e-04	3.62210441e-04
1.66618110e-04	3.61568261e-04
1.66109141e-04	3.60926527e-04
1.65599021e-04	3.60285245e-04
1.65087755e-04	3.59644421e-04
1.64575346e-04	3.59004061e-04
1.64061801e-04	3.58364171e-04
1.63547124e-04	3.57724757e-04
1.63031320e-04	3.57085825e-04
1.62514392e-04	3.56447381e-04
1.61996347e-04	3.55809430e-04
1.61477190e-04	3.55171979e-04
1.60956923e-04	3.54535034e-04
1.60435554e-04	3.53898600e-04
1.59913087e-04	3.53262684e-04
1.59389525e-04	3.52627291e-04
1.58864876e-04	3.51992427e-04
1.58339143e-04	3.51358098e-04
1.57812331e-04	3.50724311e-04
1.57284445e-04	3.50091070e-04
1.56755491e-04	3.49458382e-04
1.56225474e-04	3.48826254e-04
1.55694398e-04	3.48194690e-04
1.55162268e-04	3.47563696e-04
1.54629090e-04	3.46933279e-04
1.54094868e-04	3.46303444e-04
1.53559609e-04	3.45674198e-04
1.53023316e-04	3.45045546e-04
1.52485995e-04	3.44417494e-04
1.51947652e-04	3.43790048e-04
1.51408291e-04	3.43163214e-04
1.50867918e-04	3.42536998e-04
1.50326538e-04	3.41911405e-04
1.49784155e-04	3.41286442e-04
1.49240777e-04	3.40662114e-04
1.48696407e-04	3.40038427e-04
1.48151051e-04	3.39415388e-04
1.47604714e-04	3.38793002e-04
1.47057402e-04	3.38171274e-04
1.46509120e-04	3.37550211e-04
1.45959874e-04	3.36929819e-04
1.45409668e-04	3.36310103e-04
1.44858509e-04	3.35691070e-04
1.44306401e-04	3.35072725e-04
1.43753351e-04	3.34455074e-04
1.43199363e-04	3.33838123e-04
1.42644444e-04	3.33221877e-04
1.42088598e-04	3.32606343e-04
1.41531832e-04	3.31991527e-04
1.40974150e-04	3.31377434e-04
1.40415558e-04	3.30764070e-04
1.39856063e-04	3.30151440e-04
1.39295669e-04	3.29539552e-04
1.38734382e-04	3.28928411e-04
1.38172209e-04	3.28318021e-04
1.37609153e-04	3.27708391e-04
1.37045222e-04	3.27099524e-04
1.36480421e-04	3.26491427e-04
1.35914756e-04	3.25884106e-04
1.35348232e-04	3.25277567e-04
1.34780855e-04	3.24671815e-04
1.34212632e-04	3.24066856e-04
1.33643567e-04	3.23462697e-04
1.33073667e-04	3.22859342e-04
1.32502937e-04	3.22256798e-04
1.31931383e-04	3.21655070e-04
1.31359012e-04	3.21054165e-04
1.30785829e-04	3.20454088e-04
1.30211840e-04	3.19854844e-04
1.29637051e-04	3.19256441e-04
1.29061467e-04	3.18658883e-04
1.28485096e-04	3.18062176e-04
1.27907943e-04	3.17466326e-04
1.27330014e-04	3.16871340e-04
1.26751314e-04	3.16277221e-04
1.26171851e-04	3.15683978e-04
1.25591630e-04	3.15091614e-04
1.25010657e-04	3.14500137e-04
1.24428938e-04	3.13909551e-04
1.23846480e-04	3.13319863e-04
1.23263288e-04	3.12731079e-04
1.22679369e-04	3.12143203e-04
1.22094729e-04	3.11556243e-04
1.21509375e-04	3.10970203e-04
1.20923312e-04	3.10385089e-04
1.20336546e-04	3.09800908e-04
1.19749084e-04	3.09217664e-04
1.19160933e-04	3.08635365e-04
1.18572098e-04	3.08054015e-04
1.17982586e-04	3.07473620e-04
1.17392403e-04	3.06894186e-04
1.16801556e-04	3.06315719e-04
1.16210050e-04	3.05738224e-04
1.15617893e-04	3.05161708e-04
1.15025091e-04	3.04586175e-04
1.14431650e-04	3.04011632e-04
1.13837577e-04	3.03438085e-04
1.13242877e-04	3.02865539e-04
1.12647559e-04	3.02294000e-04
1.12051627e-04	3.01723473e-04
1.11455089e-04	3.01153965e-04
1.10857952e-04	3.00585481e-04
1.10260221e-04	3.00018027e-04
1.09661904e-04	2.99451609e-04
1.09063007e-04	2.98886231e-04
1.08463536e-04	2.98321901e-04
1.07863499e-04	2.97758624e-04
1.07262901e-04	2.97196405e-04
1.06661751e-04	2.96635250e-04
1.06060053e-04	2.96075165e-04
1.05457816e-04	2.95516156e-04
1.04855046e-04	2.94958228e-04
1.04251749e-04	2.94401387e-04
1.03647933e-04	2.93845638e-04
1.03043604e-04	2.93290988e-04
1.02438769e-04	2.92737442e-04
1.01833434e-04	2.92185006e-04
1.01227608e-04	2.91633686e-04
1.00621296e-04	2.91083486e-04
1.00014506e-04	2.90534414e-04
9.94072438e-05	2.89986474e-04
9.87995172e-05	2.89439672e-04
9.81913330e-05	2.88894015e-04
9.75826981e-05	2.88349506e-04
9.69736195e-05	2.87806153e-04
9.63641042e-05	2.87263962e-04
9.57541592e-05	2.86722936e-04
9.51437917e-05	2.86183083e-04
9.45330086e-05	2.85644408e-04
9.39218171e-05	2.85106917e-04
9.33102243e-05	2.84570615e-04
9.26982373e-05	2.84035508e-04
9.20858633e-05	2.83501601e-04
9.14731093e-05	2.82968901e-04
9.08599827e-05	2.82437413e-04
9.02464906e-05	2.81907142e-04
8.96326403e-05	2.81378095e-04
8.90184389e-05	2.80850276e-04
8.84038939e-05	2.80323692e-04
8.77890123e-05	2.79798348e-04
8.71738016e-05	2.79274250e-04
8.65582690e-05	2.78751404e-04
8.59424220e-05	2.78229815e-04
8.53262678e-05	2.77709488e-04
8.47098139e-05	2.77190430e-04
8.40930676e-05	2.76672645e-04
8.34760364e-05	2.76156141e-04
8.28587276e-05	2.75640921e-04
8.22411488e-05	2.75126993e-04
8.16233075e-05	2.74614361e-04
8.10052111e-05	2.74103031e-04
8.03868671e-05	2.73593009e-04
7.97682830e-05	2.73084300e-04
7.91494665e-05	2.72576911e-04
7.85304251e-05	2.72070845e-04
7.79111663e-05	2.71566111e-04
7.72916979e-05	2.71062711e-04
7.66720273e-05	2.70560654e-04
7.60521624e-05	2.70059943e-04
7.54321106e-05	2.69560585e-04
7.48118798e-05	2.69062585e-04
7.41914776e-05	2.68565949e-04
7.35709117e-05	2.68070682e-04
7.29501900e-05	2.67576791e-04
7.23293201e-05	2.67084279e-04
7.17083098e-05	2.66593155e-04
7.10871669e-05	2.66103421e-04
7.04658993e-05	2.65615086e-04
6.98445148e-05	2.65128153e-04
6.92230213e-05	2.64642628e-04
6.86014265e-05	2.64158518e-04
6.79797386e-05	2.63675827e-04
6.73579652e-05	2.63194562e-04
6.67361144e-05	2.62714727e-04
6.61141942e-05	2.62236329e-04
6.54922124e-05	2.61759372e-04
6.48701772e-05	2.61283863e-04
6.42480965e-05	2.60809808e-04
6.36259783e-05	2.60337210e-04
6.30038306e-05	2.59866077e-04
6.23816617e-05	2.59396414e-04
6.17594795e-05	2.58928226e-04
6.11372921e-05	2.58461518e-04
6.05151078e-05	2.57996297e-04
5.98929345e-05	2.57532568e-04
5.92707806e-05	2.57070337e-04
5.86486541e-05	2.56609608e-04
5.80265633e-05	2.56150388e-04
5.74045164e-05	2.55692682e-04
5.67825216e-05	2.55236495e-04
5.61605872e-05	2.54781834e-04
5.55387216e-05	2.54328703e-04
5.49169329e-05	2.53877109e-04
5.42952295e-05	2.53427056e-04
5.36736197e-05	2.52978550e-04
5.30521120e-05	2.52531598e-04
5.24307146e-05	2.52086203e-04
5.18094359e-05	2.51642372e-04
5.11882845e-05	2.51200111e-04
5.05672687e-05	2.50759424e-04
4.99463969e-05	2.50320318e-04
4.93256777e-05	2.49882797e-04
4.87051195e-05	2.49446868e-04
4.80847308e-05	2.49012536e-04
4.74645202e-05	2.48579806e-04
4.68444962e-05	2.48148684e-04
4.62246674e-05	2.47719175e-04
4.56050423e-05	2.47291285e-04
4.49856297e-05	2.46865020e-04
4.43664380e-05	2.46440384e-04
4.37474760e-05	2.46017383e-04
4.31287522e-05	2.45596023e-04
4.25102755e-05	2.45176310e-04
4.18920545e-05	2.44758248e-04
4.12740978e-05	2.44341844e-04
4.06564143e-05	2.43927102e-04
4.00390128e-05	2.43514028e-04
3.94219019e-05	2.43102628e-04
3.88050905e-05	2.42692907e-04
3.81885874e-05	2.42284871e-04
3.75724014e-05	2.41878525e-04
3.69565414e-05	2.41473874e-04
3.63410163e-05	2.41070924e-04
3.57258350e-05	2.40669681e-04
3.51110063e-05	2.40270149e-04
3.44965392e-05	2.39872335e-04
3.38824427e-05	2.39476244e-04
3.32687257e-05	2.39081880e-04
3.26553972e-05	2.38689251e-04
3.20424663e-05	2.38298361e-04
3.14299419e-05	2.37909215e-04
3.08178331e-05	2.37521819e-04
3.02061489e-05	2.37136179e-04
2.95948985e-05	2.36752300e-04
2.89840909e-05	2.36370187e-04
2.83737353e-05	2.35989845e-04
2.77638408e-05	2.35611281e-04
2.71544166e-05	2.35234500e-04
2.65454719e-05	2.34859506e-04
2.59370158e-05	2.34486307e-04
2.53290576e-05	2.34114905e-04
2.47216065e-05	2.33745309e-04
2.41146718e-05	2.33377522e-04
2.35082627e-05	2.33011550e-04
2.29023886e-05	2.32647398e-04
2.22970587e-05	2.32285073e-04
2.16922824e-05	2.31924579e-04
2.10880690e-05	2.31565922e-04
2.04844280e-05	2.31209107e-04
1.98813687e-05	2.30854139e-04
1.92787115e-05	2.30500857e-04
1.86762754e-05	2.30149096e-04
1.80740680e-05	2.29798855e-04
1.74720967e-05	2.29450135e-04
1.68703691e-05	2.29102937e-04
1.62688926e-05	2.28757261e-04
1.56676747e-05	2.28413107e-04
1.50667230e-05	2.28070475e-04
1.44660446e-05	2.27729366e-04
1.38656472e-05	2.27389781e-04
1.32655381e-05	2.27051719e-04
1.26657246e-05	2.26715180e-04
1.20662141e-05	2.26380166e-04
1.14670139e-05	2.26046676e-04
1.08681313e-05	2.25714710e-04
1.02695736e-05	2.25384269e-04
9.67134811e-06	2.25055352e-04
9.07346202e-06	2.24727961e-04
8.47592256e-06	2.24402096e-04
7.87873695e-06	2.24077755e-04
7.28191237e-06	2.23754940e-04
6.68545599e-06	2.23433651e-04
6.08937496e-06	2.23113888e-04
5.49367639e-06	2.22795651e-04
4.89836740e-06	2.22478940e-04
4.30345508e-06	2.22163755e-04
3.70894648e-06	2.21850097e-04
3.11484867e-06	2.21537964e-04
2.52116865e-06	2.21227358e-04
1.92791345e-06	2.20918279e-04
1.33509005e-06	2.20610726e-04
7.42705406e-07	2.20304699e-04
1.50766477e-07	2.20000199e-04
-4.40719812e-07	2.19697225e-04
-1.03174655e-06	2.19395778e-04
-1.62230686e-06	2.19095857e-04
-2.21239387e-06	2.18797462e-04
-2.80200073e-06	2.18500594e-04
-3.39112061e-06	2.18205251e-04
-3.97974670e-06	2.17911435e-04
-4.56787222e-06	2.17619144e-04
-5.15549040e-06	2.17328380e-04
-5.74259449e-06	2.17039141e-04
-6.32917777e-06	2.16751427e-04
-6.91523351e-06	2.16465239e-04
-7.50075504e-06	2.16180576e-04
-8.08573569e-06	2.15897438e-04
-8.67016881e-06	2.15615825e-04
-9.25404777e-06	2.15335736e-04
-9.83736596e-06	2.15057172e-04
-1.04201168e-05	2.14780131e-04
-1.10022937e-05	2.14504615e-04
-1.15838901e-05	2.14230622e-04
-1.21648995e-05	2.13958152e-04
-1.27453154e-05	2.13687205e-04
-1.33251313e-05	2.13417781e-04
-1.39043408e-05	2.13149879e-04
-1.44829373e-05	2.12883499e-04
-1.50609144e-05	2.12618641e-04
-1.56382658e-05	2.12355304e-04
-1.62149850e-05	2.12093488e-04
-1.67910657e-05	2.11833192e-04
-1.73665016e-05	2.11574416e-04
-1.79412862e-05	2.11317160e-04
-1.85154133e-05	2.11061423e-04
-1.90888766e-05	2.10807205e-04
-1.96616698e-05	2.10554506e-04
-2.02337868e-05	2.10303324e-04
-2.08052211e-05	2.10053659e-04
-2.13759667e-05	2.09805511e-04
-2.19460173e-05	2.09558880e-04
-2.25153668e-05	2.09313764e-04
-2.30840090e-05	2.09070164e-04
-2.36519378e-05	2.08828078e-04
-2.42191471e-05	2.08587507e-04
-2.47856308e-05	2.08348449e-04
-2.53513828e-05	2.08110904e-04
-2.59163970e-05	2.07874871e-04
-2.64806675e-05	2.07640351e-04
-2.70441882e-05	2.07407341e-04
-2.76069531e-05	2.07175841e-04
-2.81689563e-05	2.06945852e-04
-2.87301917e-05	2.06717371e-04
-2.92906536e-05	2.06490399e-04
-2.98503359e-05	2.06264935e-04
-3.04092328e-05	2.06040978e-04
-3.09673383e-05	2.05818527e-04
-3.15246467e-05	2.05597581e-04
-3.20811521e-05	2.05378140e-04
-3.26368488e-05	2.05160204e-04
-3.31917308e-05	2.04943770e-04
-3.37457924e-05	2.04728839e-04
-3.42990279e-05	2.04515410e-04
-3.48514316e-05	2.04303481e-04
-3.54029977e-05	2.04093052e-04
-3.59537205e-05	2.03884123e-04
-3.65035944e-05	2.03676691e-04
-3.70526137e-05	2.03470757e-04
-3.76007728e-05	2.03266320e-04
-3.81480660e-05	2.03063378e-04
-3.86944878e-05	2.02861931e-04
[truncated: 98,001 more rows]
