# Supplementary material for: Observation of angular momentum transfer among crystal lattice modes
Source: Nat Phys. 2026 May 12;22(7):1100–6. doi: 10.1038/s41567-026-03274-8 (PMC13423836; doi:10.1038/s41567-026-03274-8)
Supplement: Supplementary file 15 — Source data for Extended Data Fig. 6a–j. [file 41567_2026_3274_MOESM15_ESM.zip › extended_fig6h_elliptical_phononic_driving_force.txt]

Calculated phononic driving force acting on the Raman-active Eg phonon
F_alpha (norm.)	F_beta (norm.)
0.00000000e+00	0.00000000e+00
-9.05148412e-19	5.16612314e-19
-1.44990649e-17	8.25342457e-18
-7.34858792e-17	4.17202072e-17
-2.32517879e-16	1.31657746e-16
-5.68319510e-16	3.20944000e-16
-1.17981078e-15	6.64499728e-16
-2.18822987e-15	1.22919380e-15
-3.73725540e-15	2.09374771e-15
-5.99312838e-15	3.34863941e-15
-9.14477307e-15	5.09600693e-15
-1.34039175e-14	7.44955146e-15
-1.90052130e-14	1.05344399e-14
-2.62063538e-14	1.44872069e-14
-3.52881952e-14	1.94556565e-14
-4.65548716e-14	2.55987630e-14
-6.03339141e-14	3.30865717e-14
-7.69763667e-14	4.21000990e-14
-9.68569025e-14	5.28312318e-14
-1.20373940e-13	6.54826269e-14
-1.47949755e-13	8.02676094e-14
-1.80030600e-13	9.74100709e-14
-2.17086812e-13	1.17144367e-13
-2.59612928e-13	1.39715215e-13
-3.08127800e-13	1.65377590e-13
-3.63174701e-13	1.94396622e-13
-4.25321439e-13	2.27047489e-13
-4.95160467e-13	2.63615317e-13
-5.73308996e-13	3.04395070e-13
-6.60409095e-13	3.49691448e-13
-7.57127811e-13	3.99818778e-13
-8.64157267e-13	4.55100910e-13
-9.82213654e-13	5.15872701e-13
-1.11203835e-12	5.82478641e-13
-1.25439918e-12	6.55270977e-13
-1.41008951e-12	7.34611026e-13
-1.57992828e-12	8.20869059e-13
-1.76476017e-12	9.14424182e-13
-1.96545563e-12	1.01566422e-12
-2.18291102e-12	1.12498557e-12
-2.41804869e-12	1.24279315e-12
-2.67181708e-12	1.36950017e-12
-2.94519079e-12	1.50552811e-12
-3.23917070e-12	1.65130654e-12
-3.55478402e-12	1.80727300e-12
-3.89308441e-12	1.97387288e-12
-4.25515203e-12	2.15155932e-12
-4.64209368e-12	2.34079301e-12
-5.05504282e-12	2.54204215e-12
-5.49515966e-12	2.75578225e-12
-5.96363129e-12	2.98249605e-12
-6.46167170e-12	3.22267334e-12
-6.99052187e-12	3.47681085e-12
-7.55144986e-12	3.74541215e-12
-8.14575087e-12	4.02898745e-12
-8.77474731e-12	4.32805351e-12
-9.43978886e-12	4.64313349e-12
-1.01422526e-11	4.97475683e-12
-1.08835429e-11	5.32345908e-12
-1.16650918e-11	5.68978177e-12
-1.24883587e-11	6.07427229e-12
-1.33548307e-11	6.47748375e-12
-1.42660226e-11	6.89997481e-12
-1.52234768e-11	7.34230955e-12
-1.62287635e-11	7.80505734e-12
-1.72834808e-11	8.28879268e-12
-1.83892548e-11	8.79409507e-12
-1.95477392e-11	9.32154885e-12
-2.07606159e-11	9.87174306e-12
-2.20295950e-11	1.04452713e-11
-2.33564144e-11	1.10427315e-11
-2.47428401e-11	1.16647261e-11
-2.61906666e-11	1.23118612e-11
-2.77017163e-11	1.29847473e-11
-2.92778400e-11	1.36839984e-11
-3.09209167e-11	1.44102324e-11
-3.26328539e-11	1.51640704e-11
-3.44155873e-11	1.59461371e-11
-3.62710811e-11	1.67570604e-11
-3.82013277e-11	1.75974709e-11
-4.02083484e-11	1.84680024e-11
-4.22941926e-11	1.93692915e-11
-4.44609383e-11	2.03019769e-11
-4.67106922e-11	2.12667002e-11
-4.90455894e-11	2.22641051e-11
-5.14677937e-11	2.32948371e-11
-5.39794974e-11	2.43595441e-11
-5.65829215e-11	2.54588753e-11
-5.92803157e-11	2.65934820e-11
-6.20739581e-11	2.77640164e-11
-6.49661559e-11	2.89711324e-11
-6.79592446e-11	3.02154847e-11
-7.10555886e-11	3.14977293e-11
-7.42575809e-11	3.28185227e-11
-7.75676433e-11	3.41785221e-11
-8.09882263e-11	3.55783851e-11
-8.45218091e-11	3.70187697e-11
-8.81708995e-11	3.85003339e-11
-9.19380343e-11	4.00237357e-11
-9.58257788e-11	4.15896328e-11
-9.98367271e-11	4.31986826e-11
-1.03973502e-10	4.48515419e-11
-1.08238755e-10	4.65488668e-11
-1.12635166e-10	4.82913123e-11
-1.17165445e-10	5.00795326e-11
-1.21832328e-10	5.19141804e-11
-1.26638582e-10	5.37959071e-11
-1.31587002e-10	5.57253625e-11
-1.36680412e-10	5.77031945e-11
-1.41921662e-10	5.97300491e-11
-1.47313635e-10	6.18065702e-11
-1.52859240e-10	6.39333994e-11
-1.58561413e-10	6.61111758e-11
-1.64423123e-10	6.83405357e-11
-1.70447362e-10	7.06221128e-11
-1.76637156e-10	7.29565374e-11
-1.82995554e-10	7.53444371e-11
-1.89525639e-10	7.77864356e-11
-1.96230517e-10	8.02831533e-11
-2.03113326e-10	8.28352070e-11
-2.10177231e-10	8.54432091e-11
-2.17425425e-10	8.81077683e-11
-2.24861130e-10	9.08294888e-11
-2.32487595e-10	9.36089705e-11
-2.40308098e-10	9.64468083e-11
-2.48325946e-10	9.93435925e-11
-2.56544472e-10	1.02299908e-10
-2.64967038e-10	1.05316336e-10
-2.73597033e-10	1.08393450e-10
-2.82437877e-10	1.11531818e-10
-2.91493013e-10	1.14732006e-10
-3.00765915e-10	1.17994568e-10
-3.10260084e-10	1.21320057e-10
-3.19979050e-10	1.24709018e-10
-3.29926367e-10	1.28161988e-10
-3.40105619e-10	1.31679498e-10
-3.50520418e-10	1.35262074e-10
-3.61174402e-10	1.38910232e-10
-3.72071237e-10	1.42624483e-10
-3.83214615e-10	1.46405330e-10
-3.94608258e-10	1.50253266e-10
-4.06255911e-10	1.54168780e-10
-4.18161350e-10	1.58152349e-10
-4.30328375e-10	1.62204445e-10
-4.42760814e-10	1.66325530e-10
-4.55462523e-10	1.70516058e-10
-4.68437382e-10	1.74776473e-10
-4.81689299e-10	1.79107210e-10
-4.95222210e-10	1.83508697e-10
-5.09040074e-10	1.87981349e-10
-5.23146880e-10	1.92525575e-10
-5.37546640e-10	1.97141773e-10
-5.52243394e-10	2.01830328e-10
-5.67241208e-10	2.06591619e-10
-5.82544173e-10	2.11426013e-10
-5.98156407e-10	2.16333866e-10
-6.14082052e-10	2.21315522e-10
-6.30325385e-10	2.26373040e-10
-6.46890707e-10	2.31508506e-10
-6.63782237e-10	2.36722291e-10
-6.81004217e-10	2.42014756e-10
-6.98560917e-10	2.47386247e-10
-7.16456629e-10	2.52837097e-10
-7.34695671e-10	2.58367629e-10
-7.53282384e-10	2.63978150e-10
-7.72221136e-10	2.69668954e-10
-7.91516315e-10	2.75440322e-10
-8.11172337e-10	2.81292520e-10
-8.31193640e-10	2.87225803e-10
-8.51584684e-10	2.93240408e-10
-8.72349956e-10	2.99336560e-10
-8.93493964e-10	3.05514469e-10
-9.15021241e-10	3.11774331e-10
-9.36936341e-10	3.18116325e-10
-9.59243844e-10	3.24540618e-10
-9.81948350e-10	3.31047360e-10
-1.00505448e-09	3.37636685e-10
-1.02856689e-09	3.44308713e-10
-1.05249024e-09	3.51063548e-10
-1.07682923e-09	3.57901277e-10
-1.10158856e-09	3.64821972e-10
-1.12677298e-09	3.71825689e-10
-1.15238724e-09	3.78912466e-10
-1.17843612e-09	3.86082327e-10
-1.20492442e-09	3.93335277e-10
-1.23185696e-09	4.00671305e-10
-1.25923859e-09	4.08090384e-10
-1.28707417e-09	4.15592467e-10
-1.31536859e-09	4.23177493e-10
-1.34412674e-09	4.30845382e-10
-1.37335357e-09	4.38596035e-10
-1.40305401e-09	4.46429338e-10
-1.43323304e-09	4.54345157e-10
-1.46389563e-09	4.62343340e-10
-1.49504680e-09	4.70423718e-10
-1.52669158e-09	4.78586102e-10
-1.55883500e-09	4.86830286e-10
-1.59148214e-09	4.95156045e-10
-1.62463809e-09	5.03563133e-10
-1.65830794e-09	5.12051288e-10
-1.69249681e-09	5.20620228e-10
-1.72720986e-09	5.29269650e-10
-1.76245223e-09	5.37999234e-10
-1.79822911e-09	5.46808638e-10
-1.83454570e-09	5.55697503e-10
-1.87140720e-09	5.64665448e-10
-1.90881885e-09	5.73712074e-10
-1.94678591e-09	5.82836959e-10
-1.98531363e-09	5.92039665e-10
-2.02440729e-09	6.01319729e-10
-2.06407221e-09	6.10676670e-10
-2.10431370e-09	6.20109987e-10
-2.14513709e-09	6.29619157e-10
-2.18654773e-09	6.39203637e-10
-2.22855100e-09	6.48862861e-10
-2.27115226e-09	6.58596245e-10
-2.31435693e-09	6.68403182e-10
-2.35817041e-09	6.78283043e-10
-2.40259813e-09	6.88235179e-10
-2.44764554e-09	6.98258918e-10
-2.49331810e-09	7.08353568e-10
-2.53962128e-09	7.18518413e-10
-2.58656056e-09	7.28752718e-10
-2.63414146e-09	7.39055723e-10
-2.68236949e-09	7.49426647e-10
-2.73125018e-09	7.59864688e-10
-2.78078907e-09	7.70369019e-10
-2.83099172e-09	7.80938793e-10
-2.88186371e-09	7.91573140e-10
-2.93341061e-09	8.02271165e-10
-2.98563802e-09	8.13031952e-10
-3.03855155e-09	8.23854564e-10
-3.09215683e-09	8.34738037e-10
-3.14645949e-09	8.45681387e-10
-3.20146516e-09	8.56683606e-10
-3.25717952e-09	8.67743661e-10
-3.31360822e-09	8.78860499e-10
-3.37075695e-09	8.90033040e-10
-3.42863140e-09	9.01260183e-10
-3.48723726e-09	9.12540803e-10
-3.54658026e-09	9.23873749e-10
-3.60666611e-09	9.35257849e-10
-3.66750054e-09	9.46691906e-10
-3.72908930e-09	9.58174699e-10
-3.79143814e-09	9.69704983e-10
-3.85455281e-09	9.81281488e-10
-3.91843909e-09	9.92902921e-10
-3.98310276e-09	1.00456796e-09
-4.04854960e-09	1.01627528e-09
-4.11478541e-09	1.02802349e-09
-4.18181599e-09	1.03981121e-09
-4.24964715e-09	1.05163703e-09
-4.31828472e-09	1.06349950e-09
-4.38773451e-09	1.07539716e-09
-4.45800236e-09	1.08732852e-09
-4.52909411e-09	1.09929206e-09
-4.60101561e-09	1.11128625e-09
-4.67377271e-09	1.12330951e-09
-4.74737127e-09	1.13536027e-09
-4.82181716e-09	1.14743690e-09
-4.89711623e-09	1.15953776e-09
-4.97327438e-09	1.17166119e-09
-5.05029748e-09	1.18380549e-09
-5.12819141e-09	1.19596896e-09
-5.20696207e-09	1.20814985e-09
-5.28661536e-09	1.22034639e-09
-5.36715716e-09	1.23255679e-09
-5.44859338e-09	1.24477923e-09
-5.53092993e-09	1.25701187e-09
-5.61417272e-09	1.26925283e-09
-5.69832765e-09	1.28150023e-09
-5.78340064e-09	1.29375214e-09
-5.86939762e-09	1.30600662e-09
-5.95632449e-09	1.31826169e-09
-6.04418718e-09	1.33051535e-09
-6.13299161e-09	1.34276558e-09
-6.22274371e-09	1.35501034e-09
-6.31344940e-09	1.36724753e-09
-6.40511460e-09	1.37947507e-09
-6.49774525e-09	1.39169082e-09
-6.59134727e-09	1.40389263e-09
-6.68592658e-09	1.41607831e-09
-6.78148911e-09	1.42824567e-09
-6.87804079e-09	1.44039247e-09
-6.97558754e-09	1.45251645e-09
-7.07413529e-09	1.46461532e-09
-7.17368996e-09	1.47668677e-09
-7.27425747e-09	1.48872847e-09
-7.37584373e-09	1.50073806e-09
-7.47845467e-09	1.51271313e-09
-7.58209619e-09	1.52465128e-09
-7.68677422e-09	1.53655007e-09
-7.79249465e-09	1.54840702e-09
-7.89926339e-09	1.56021964e-09
-8.00708634e-09	1.57198540e-09
-8.11596940e-09	1.58370177e-09
-8.22591847e-09	1.59536616e-09
-8.33693942e-09	1.60697598e-09
-8.44903815e-09	1.61852859e-09
-8.56222052e-09	1.63002135e-09
-8.67649242e-09	1.64145158e-09
-8.79185971e-09	1.65281657e-09
-8.90832825e-09	1.66411358e-09
-9.02590390e-09	1.67533986e-09
-9.14459250e-09	1.68649263e-09
-9.26439990e-09	1.69756907e-09
-9.38533193e-09	1.70856635e-09
-9.50739441e-09	1.71948160e-09
-9.63059317e-09	1.73031193e-09
-9.75493402e-09	1.74105443e-09
-9.88042276e-09	1.75170615e-09
-1.00070652e-08	1.76226413e-09
-1.01348671e-08	1.77272536e-09
-1.02638342e-08	1.78308684e-09
-1.03939723e-08	1.79334551e-09
-1.05252872e-08	1.80349829e-09
-1.06577847e-08	1.81354210e-09
-1.07914703e-08	1.82347380e-09
-1.09263500e-08	1.83329024e-09
-1.10624293e-08	1.84298825e-09
-1.11997140e-08	1.85256461e-09
-1.13382098e-08	1.86201611e-09
-1.14779224e-08	1.87133949e-09
-1.16188574e-08	1.88053146e-09
-1.17610205e-08	1.88958872e-09
-1.19044173e-08	1.89850793e-09
-1.20490534e-08	1.90728574e-09
-1.21949345e-08	1.91591875e-09
-1.23420662e-08	1.92440358e-09
-1.24904540e-08	1.93273676e-09
-1.26401036e-08	1.94091485e-09
-1.27910204e-08	1.94893436e-09
-1.29432101e-08	1.95679177e-09
-1.30966781e-08	1.96448355e-09
-1.32514300e-08	1.97200614e-09
-1.34074713e-08	1.97935594e-09
-1.35648074e-08	1.98652934e-09
-1.37234438e-08	1.99352271e-09
-1.38833859e-08	2.00033237e-09
-1.40446392e-08	2.00695465e-09
-1.42072092e-08	2.01338582e-09
-1.43711011e-08	2.01962214e-09
-1.45363203e-08	2.02565986e-09
-1.47028723e-08	2.03149518e-09
-1.48707624e-08	2.03712430e-09
-1.50399958e-08	2.04254336e-09
-1.52105779e-08	2.04774851e-09
-1.53825139e-08	2.05273587e-09
-1.55558092e-08	2.05750151e-09
-1.57304689e-08	2.06204151e-09
-1.59064983e-08	2.06635189e-09
-1.60839026e-08	2.07042869e-09
-1.62626869e-08	2.07426788e-09
-1.64428565e-08	2.07786544e-09
-1.66244163e-08	2.08121731e-09
-1.68073717e-08	2.08431940e-09
-1.69917275e-08	2.08716762e-09
-1.71774890e-08	2.08975783e-09
-1.73646612e-08	2.09208589e-09
-1.75532490e-08	2.09414761e-09
-1.77432574e-08	2.09593879e-09
-1.79346915e-08	2.09745523e-09
-1.81275562e-08	2.09869266e-09
-1.83218564e-08	2.09964682e-09
-1.85175970e-08	2.10031342e-09
-1.87147829e-08	2.10068814e-09
-1.89134189e-08	2.10076665e-09
-1.91135098e-08	2.10054458e-09
-1.93150605e-08	2.10001756e-09
-1.95180757e-08	2.09918118e-09
-1.97225601e-08	2.09803100e-09
-1.99285185e-08	2.09656258e-09
-2.01359555e-08	2.09477145e-09
-2.03448758e-08	2.09265310e-09
-2.05552841e-08	2.09020304e-09
-2.07671849e-08	2.08741670e-09
-2.09805828e-08	2.08428955e-09
-2.11954823e-08	2.08081699e-09
-2.14118880e-08	2.07699442e-09
-2.16298043e-08	2.07281721e-09
-2.18492357e-08	2.06828073e-09
-2.20701867e-08	2.06338029e-09
-2.22926615e-08	2.05811123e-09
-2.25166647e-08	2.05246881e-09
-2.27422004e-08	2.04644833e-09
-2.29692730e-08	2.04004502e-09
-2.31978868e-08	2.03325411e-09
-2.34280460e-08	2.02607082e-09
-2.36597547e-08	2.01849033e-09
-2.38930173e-08	2.01050781e-09
-2.41278377e-08	2.00211841e-09
-2.43642201e-08	1.99331726e-09
-2.46021686e-08	1.98409947e-09
-2.48416872e-08	1.97446012e-09
-2.50827798e-08	1.96439430e-09
-2.53254506e-08	1.95389704e-09
-2.55697033e-08	1.94296338e-09
-2.58155418e-08	1.93158833e-09
-2.60629702e-08	1.91976689e-09
-2.63119920e-08	1.90749404e-09
-2.65626112e-08	1.89476472e-09
-2.68148315e-08	1.88157389e-09
-2.70686565e-08	1.86791645e-09
-2.73240900e-08	1.85378732e-09
-2.75811356e-08	1.83918137e-09
-2.78397969e-08	1.82409348e-09
-2.81000774e-08	1.80851850e-09
-2.83619807e-08	1.79245125e-09
-2.86255102e-08	1.77588655e-09
-2.88906694e-08	1.75881921e-09
-2.91574617e-08	1.74124399e-09
-2.94258904e-08	1.72315567e-09
-2.96959589e-08	1.70454900e-09
-2.99676704e-08	1.68541870e-09
-3.02410282e-08	1.66575949e-09
-3.05160355e-08	1.64556607e-09
-3.07926954e-08	1.62483313e-09
-3.10710110e-08	1.60355532e-09
-3.13509855e-08	1.58172731e-09
-3.16326218e-08	1.55934374e-09
-3.19159229e-08	1.53639922e-09
-3.22008918e-08	1.51288835e-09
-3.24875314e-08	1.48880575e-09
-3.27758445e-08	1.46414597e-09
-3.30658339e-08	1.43890359e-09
-3.33575025e-08	1.41307315e-09
-3.36508528e-08	1.38664920e-09
-3.39458877e-08	1.35962624e-09
-3.42426097e-08	1.33199879e-09
-3.45410214e-08	1.30376135e-09
-3.48411254e-08	1.27490839e-09
-3.51429241e-08	1.24543439e-09
-3.54464201e-08	1.21533380e-09
-3.57516156e-08	1.18460105e-09
-3.60585131e-08	1.15323059e-09
-3.63671149e-08	1.12121683e-09
-3.66774232e-08	1.08855418e-09
-3.69894402e-08	1.05523703e-09
-3.73031681e-08	1.02125976e-09
-3.76186090e-08	9.86616744e-10
-3.79357650e-08	9.51302346e-10
-3.82546381e-08	9.15310913e-10
-3.85752303e-08	8.78636783e-10
-3.88975434e-08	8.41274284e-10
-3.92215793e-08	8.03217733e-10
-3.95473399e-08	7.64461438e-10
-3.98748269e-08	7.24999696e-10
-4.02040420e-08	6.84826796e-10
-4.05349869e-08	6.43937015e-10
-4.08676632e-08	6.02324622e-10
-4.12020724e-08	5.59983879e-10
-4.15382161e-08	5.16909034e-10
-4.18760957e-08	4.73094333e-10
-4.22157126e-08	4.28534007e-10
-4.25570682e-08	3.83222285e-10
-4.29001638e-08	3.37153384e-10
-4.32450005e-08	2.90321514e-10
-4.35915796e-08	2.42720879e-10
-4.39399022e-08	1.94345674e-10
-4.42899694e-08	1.45190089e-10
-4.46417822e-08	9.52483053e-11
-4.49953415e-08	4.45144988e-11
-4.53506484e-08	-7.01716114e-12
-4.57077035e-08	-5.93525112e-11
-4.60665079e-08	-1.12497394e-10
-4.64270621e-08	-1.66457657e-10
-4.67893668e-08	-2.21239155e-10
-4.71534228e-08	-2.76847745e-10
-4.75192305e-08	-3.33289291e-10
-4.78867905e-08	-3.90569660e-10
-4.82561033e-08	-4.48694725e-10
-4.86271692e-08	-5.07670363e-10
-4.89999885e-08	-5.67502453e-10
-4.93745616e-08	-6.28196878e-10
-4.97508887e-08	-6.89759527e-10
-5.01289700e-08	-7.52196290e-10
-5.05088055e-08	-8.15513058e-10
-5.08903953e-08	-8.79715729e-10
-5.12737393e-08	-9.44810199e-10
-5.16588376e-08	-1.01080237e-09
-5.20456899e-08	-1.07769814e-09
-5.24342961e-08	-1.14550342e-09
-5.28246559e-08	-1.21422411e-09
-5.32167690e-08	-1.28386611e-09
-5.36106351e-08	-1.35443533e-09
-5.40062535e-08	-1.42593769e-09
-5.44036240e-08	-1.49837908e-09
-5.48027458e-08	-1.57176541e-09
-5.52036184e-08	-1.64610260e-09
-5.56062411e-08	-1.72139654e-09
-5.60106131e-08	-1.79765314e-09
-5.64167335e-08	-1.87487831e-09
-5.68246016e-08	-1.95307795e-09
-5.72342164e-08	-2.03225797e-09
-5.76455768e-08	-2.11242425e-09
-5.80586818e-08	-2.19358270e-09
-5.84735302e-08	-2.27573922e-09
-5.88901208e-08	-2.35889969e-09
-5.93084524e-08	-2.44307000e-09
-5.97285236e-08	-2.52825605e-09
-6.01503330e-08	-2.61446371e-09
-6.05738792e-08	-2.70169886e-09
-6.09991606e-08	-2.78996738e-09
-6.14261756e-08	-2.87927513e-09
-6.18549225e-08	-2.96962798e-09
-6.22853996e-08	-3.06103180e-09
-6.27176052e-08	-3.15349243e-09
-6.31515372e-08	-3.24701573e-09
-6.35871939e-08	-3.34160754e-09
-6.40245732e-08	-3.43727369e-09
-6.44636729e-08	-3.53402002e-09
-6.49044911e-08	-3.63185236e-09
-6.53470254e-08	-3.73077651e-09
-6.57912736e-08	-3.83079829e-09
-6.62372333e-08	-3.93192351e-09
-6.66849022e-08	-4.03415795e-09
-6.71342776e-08	-4.13750741e-09
-6.75853571e-08	-4.24197765e-09
-6.80381381e-08	-4.34757446e-09
-6.84926178e-08	-4.45430359e-09
-6.89487935e-08	-4.56217079e-09
-6.94066623e-08	-4.67118180e-09
-6.98662213e-08	-4.78134236e-09
-7.03274676e-08	-4.89265818e-09
-7.07903980e-08	-5.00513497e-09
-7.12550096e-08	-5.11877844e-09
-7.17212989e-08	-5.23359427e-09
-7.21892629e-08	-5.34958815e-09
-7.26588981e-08	-5.46676572e-09
-7.31302012e-08	-5.58513266e-09
-7.36031686e-08	-5.70469459e-09
-7.40777968e-08	-5.82545715e-09
-7.45540821e-08	-5.94742595e-09
-7.50320209e-08	-6.07060659e-09
-7.55116094e-08	-6.19500466e-09
-7.59928437e-08	-6.32062574e-09
-7.64757199e-08	-6.44747538e-09
-7.69602340e-08	-6.57555913e-09
-7.74463819e-08	-6.70488252e-09
-7.79341595e-08	-6.83545107e-09
-7.84235625e-08	-6.96727027e-09
-7.89145867e-08	-7.10034561e-09
-7.94072276e-08	-7.23468255e-09
-7.99014808e-08	-7.37028655e-09
-8.03973419e-08	-7.50716304e-09
-8.08948061e-08	-7.64531744e-09
-8.13938688e-08	-7.78475515e-09
-8.18945253e-08	-7.92548155e-09
-8.23967707e-08	-8.06750201e-09
-8.29006001e-08	-8.21082187e-09
-8.34060086e-08	-8.35544645e-09
-8.39129911e-08	-8.50138107e-09
-8.44215424e-08	-8.64863102e-09
-8.49316573e-08	-8.79720156e-09
-8.54433305e-08	-8.94709794e-09
-8.59565568e-08	-9.09832539e-09
-8.64713305e-08	-9.25088912e-09
-8.69876463e-08	-9.40479432e-09
-8.75054984e-08	-9.56004615e-09
-8.80248813e-08	-9.71664976e-09
-8.85457891e-08	-9.87461027e-09
-8.90682161e-08	-1.00339328e-08
-8.95921563e-08	-1.01946224e-08
-9.01176036e-08	-1.03566841e-08
-9.06445522e-08	-1.05201230e-08
-9.11729957e-08	-1.06849440e-08
-9.17029279e-08	-1.08511522e-08
-9.22343426e-08	-1.10187525e-08
-9.27672334e-08	-1.11877499e-08
-9.33015938e-08	-1.13581492e-08
-9.38374171e-08	-1.15299553e-08
-9.43746969e-08	-1.17031732e-08
-9.49134264e-08	-1.18778076e-08
-9.54535988e-08	-1.20538633e-08
-9.59952073e-08	-1.22313452e-08
-9.65382448e-08	-1.24102579e-08
-9.70827044e-08	-1.25906062e-08
-9.76285789e-08	-1.27723949e-08
-9.81758612e-08	-1.29556284e-08
-9.87245439e-08	-1.31403116e-08
-9.92746198e-08	-1.33264491e-08
-9.98260813e-08	-1.35140453e-08
-1.00378921e-07	-1.37031049e-08
-1.00933131e-07	-1.38936324e-08
-1.01488704e-07	-1.40856323e-08
-1.02045633e-07	-1.42791090e-08
-1.02603908e-07	-1.44740670e-08
-1.03163523e-07	-1.46705107e-08
-1.03724470e-07	-1.48684444e-08
-1.04286739e-07	-1.50678726e-08
-1.04850324e-07	-1.52687994e-08
-1.05415215e-07	-1.54712293e-08
-1.05981405e-07	-1.56751664e-08
-1.06548885e-07	-1.58806149e-08
-1.07117647e-07	-1.60875790e-08
-1.07687681e-07	-1.62960629e-08
-1.08258980e-07	-1.65060706e-08
-1.08831534e-07	-1.67176063e-08
-1.09405336e-07	-1.69306740e-08
-1.09980375e-07	-1.71452776e-08
-1.10556642e-07	-1.73614212e-08
-1.11134130e-07	-1.75791087e-08
-1.11712828e-07	-1.77983440e-08
-1.12292727e-07	-1.80191309e-08
-1.12873819e-07	-1.82414733e-08
-1.13456093e-07	-1.84653749e-08
-1.14039540e-07	-1.86908396e-08
-1.14624150e-07	-1.89178709e-08
-1.15209914e-07	-1.91464727e-08
-1.15796823e-07	-1.93766484e-08
-1.16384865e-07	-1.96084018e-08
-1.16974032e-07	-1.98417364e-08
-1.17564313e-07	-2.00766556e-08
-1.18155699e-07	-2.03131630e-08
-1.18748178e-07	-2.05512620e-08
-1.19341741e-07	-2.07909560e-08
-1.19936378e-07	-2.10322483e-08
-1.20532078e-07	-2.12751424e-08
-1.21128831e-07	-2.15196416e-08
-1.21726750e-07	-2.17657805e-08
-1.22325908e-07	-2.20135831e-08
-1.22926295e-07	-2.22630518e-08
-1.23527902e-07	-2.25141888e-08
-1.24130718e-07	-2.27669964e-08
-1.24734734e-07	-2.30214765e-08
-1.25339939e-07	-2.32776315e-08
-1.25946324e-07	-2.35354633e-08
-1.26553878e-07	-2.37949739e-08
-1.27162590e-07	-2.40561652e-08
-1.27772452e-07	-2.43190393e-08
-1.28383452e-07	-2.45835979e-08
-1.28995579e-07	-2.48498429e-08
-1.29608825e-07	-2.51177760e-08
-1.30223177e-07	-2.53873989e-08
-1.30838625e-07	-2.56587132e-08
-1.31455159e-07	-2.59317206e-08
-1.32072769e-07	-2.62064227e-08
-1.32691443e-07	-2.64828209e-08
-1.33311170e-07	-2.67609167e-08
-1.33931940e-07	-2.70407114e-08
-1.34553742e-07	-2.73222065e-08
-1.35176565e-07	-2.76054032e-08
-1.35800398e-07	-2.78903028e-08
-1.36425230e-07	-2.81769064e-08
-1.37051050e-07	-2.84652153e-08
-1.37677846e-07	-2.87552304e-08
-1.38305609e-07	-2.90469529e-08
-1.38934325e-07	-2.93403837e-08
-1.39563985e-07	-2.96355237e-08
-1.40194576e-07	-2.99323738e-08
-1.40826087e-07	-3.02309349e-08
-1.41458508e-07	-3.05312078e-08
-1.42091826e-07	-3.08331930e-08
-1.42726030e-07	-3.11368914e-08
-1.43361108e-07	-3.14423035e-08
-1.43997049e-07	-3.17494299e-08
-1.44633841e-07	-3.20582710e-08
-1.45271473e-07	-3.23688274e-08
-1.45909932e-07	-3.26810995e-08
-1.46549207e-07	-3.29950875e-08
-1.47189287e-07	-3.33107918e-08
-1.47830158e-07	-3.36282126e-08
-1.48471810e-07	-3.39473500e-08
-1.49114230e-07	-3.42682044e-08
-1.49757406e-07	-3.45907756e-08
-1.50401326e-07	-3.49150637e-08
-1.51045979e-07	-3.52410687e-08
-1.51691351e-07	-3.55687904e-08
-1.52337431e-07	-3.58982289e-08
-1.52984207e-07	-3.62293837e-08
-1.53631667e-07	-3.65622548e-08
-1.54279797e-07	-3.68968417e-08
-1.54928586e-07	-3.72331441e-08
-1.55578022e-07	-3.75711616e-08
-1.56228091e-07	-3.79108938e-08
-1.56878782e-07	-3.82523400e-08
-1.57530082e-07	-3.85954997e-08
-1.58181979e-07	-3.89403723e-08
-1.58834459e-07	-3.92869571e-08
-1.59487511e-07	-3.96352532e-08
-1.60141121e-07	-3.99852600e-08
-1.60795278e-07	-4.03369765e-08
-1.61449968e-07	-4.06904018e-08
-1.62105178e-07	-4.10455349e-08
-1.62760896e-07	-4.14023748e-08
-1.63417110e-07	-4.17609205e-08
-1.64073805e-07	-4.21211707e-08
-1.64730970e-07	-4.24831243e-08
-1.65388591e-07	-4.28467801e-08
-1.66046656e-07	-4.32121366e-08
-1.66705151e-07	-4.35791926e-08
-1.67364064e-07	-4.39479466e-08
-1.68023381e-07	-4.43183971e-08
-1.68683090e-07	-4.46905426e-08
-1.69343177e-07	-4.50643815e-08
-1.70003629e-07	-4.54399121e-08
-1.70664433e-07	-4.58171328e-08
-1.71325577e-07	-4.61960418e-08
-1.71987045e-07	-4.65766372e-08
-1.72648827e-07	-4.69589172e-08
-1.73310907e-07	-4.73428798e-08
-1.73973273e-07	-4.77285231e-08
-1.74635912e-07	-4.81158450e-08
-1.75298810e-07	-4.85048434e-08
-1.75961954e-07	-4.88955161e-08
-1.76625331e-07	-4.92878610e-08
-1.77288927e-07	-4.96818757e-08
-1.77952728e-07	-5.00775580e-08
-1.78616721e-07	-5.04749054e-08
-1.79280893e-07	-5.08739155e-08
-1.79945231e-07	-5.12745857e-08
-1.80609719e-07	-5.16769137e-08
-1.81274346e-07	-5.20808966e-08
-1.81939098e-07	-5.24865319e-08
-1.82603960e-07	-5.28938167e-08
-1.83268920e-07	-5.33027485e-08
-1.83933963e-07	-5.37133242e-08
-1.84599076e-07	-5.41255410e-08
-1.85264246e-07	-5.45393960e-08
-1.85929458e-07	-5.49548861e-08
-1.86594699e-07	-5.53720082e-08
-1.87259956e-07	-5.57907593e-08
-1.87925214e-07	-5.62111361e-08
-1.88590459e-07	-5.66331355e-08
-1.89255678e-07	-5.70567541e-08
-1.89920858e-07	-5.74819885e-08
-1.90585983e-07	-5.79088354e-08
-1.91251041e-07	-5.83372913e-08
-1.91916018e-07	-5.87673526e-08
-1.92580900e-07	-5.91990159e-08
-1.93245672e-07	-5.96322774e-08
-1.93910321e-07	-6.00671334e-08
-1.94574833e-07	-6.05035803e-08
-1.95239195e-07	-6.09416142e-08
-1.95903392e-07	-6.13812312e-08
-1.96567410e-07	-6.18224275e-08
-1.97231235e-07	-6.22651990e-08
-1.97894854e-07	-6.27095418e-08
-1.98558252e-07	-6.31554517e-08
-1.99221416e-07	-6.36029245e-08
-1.99884331e-07	-6.40519562e-08
-2.00546984e-07	-6.45025425e-08
-2.01209360e-07	-6.49546789e-08
-2.01871445e-07	-6.54083612e-08
-2.02533226e-07	-6.58635850e-08
-2.03194689e-07	-6.63203457e-08
-2.03855819e-07	-6.67786389e-08
-2.04516602e-07	-6.72384599e-08
-2.05177024e-07	-6.76998041e-08
-2.05837072e-07	-6.81626667e-08
-2.06496731e-07	-6.86270431e-08
-2.07155987e-07	-6.90929284e-08
-2.07814826e-07	-6.95603178e-08
-2.08473234e-07	-7.00292063e-08
-2.09131198e-07	-7.04995889e-08
-2.09788702e-07	-7.09714606e-08
-2.10445732e-07	-7.14448164e-08
-2.11102276e-07	-7.19196510e-08
-2.11758318e-07	-7.23959593e-08
-2.12413845e-07	-7.28737360e-08
-2.13068842e-07	-7.33529758e-08
-2.13723296e-07	-7.38336733e-08
-2.14377192e-07	-7.43158232e-08
-2.15030517e-07	-7.47994199e-08
-2.15683256e-07	-7.52844580e-08
-2.16335394e-07	-7.57709317e-08
-2.16986919e-07	-7.62588356e-08
-2.17637816e-07	-7.67481639e-08
-2.18288071e-07	-7.72389108e-08
-2.18937670e-07	-7.77310706e-08
-2.19586599e-07	-7.82246374e-08
-2.20234843e-07	-7.87196052e-08
-2.20882390e-07	-7.92159683e-08
-2.21529224e-07	-7.97137204e-08
-2.22175332e-07	-8.02128556e-08
-2.22820699e-07	-8.07133677e-08
-2.23465312e-07	-8.12152505e-08
-2.24109157e-07	-8.17184979e-08
-2.24752220e-07	-8.22231035e-08
-2.25394486e-07	-8.27290610e-08
-2.26035942e-07	-8.32363640e-08
-2.26676573e-07	-8.37450061e-08
-2.27316367e-07	-8.42549808e-08
-2.27955308e-07	-8.47662815e-08
-2.28593383e-07	-8.52789016e-08
-2.29230579e-07	-8.57928345e-08
-2.29866880e-07	-8.63080735e-08
-2.30502273e-07	-8.68246118e-08
-2.31136745e-07	-8.73424427e-08
-2.31770281e-07	-8.78615591e-08
-2.32402867e-07	-8.83819543e-08
-2.33034490e-07	-8.89036213e-08
-2.33665136e-07	-8.94265531e-08
-2.34294791e-07	-8.99507426e-08
-2.34923441e-07	-9.04761826e-08
-2.35551073e-07	-9.10028661e-08
-2.36177672e-07	-9.15307858e-08
-2.36803225e-07	-9.20599343e-08
-2.37427719e-07	-9.25903045e-08
-2.38051138e-07	-9.31218890e-08
-2.38673471e-07	-9.36546802e-08
-2.39294702e-07	-9.41886709e-08
-2.39914819e-07	-9.47238533e-08
-2.40533807e-07	-9.52602200e-08
-2.41151654e-07	-9.57977633e-08
-2.41768345e-07	-9.63364756e-08
-2.42383866e-07	-9.68763491e-08
-2.42998206e-07	-9.74173761e-08
-2.43611349e-07	-9.79595488e-08
-2.44223282e-07	-9.85028593e-08
-2.44833992e-07	-9.90472996e-08
-2.45443465e-07	-9.95928619e-08
-2.46051688e-07	-1.00139538e-07
-2.46658648e-07	-1.00687320e-07
-2.47264330e-07	-1.01236200e-07
-2.47868722e-07	-1.01786169e-07
-2.48471810e-07	-1.02337220e-07
-2.49073581e-07	-1.02889344e-07
-2.49674022e-07	-1.03442532e-07
-2.50273119e-07	-1.03996777e-07
-2.50870860e-07	-1.04552071e-07
-2.51467230e-07	-1.05108403e-07
-2.52062216e-07	-1.05665767e-07
-2.52655807e-07	-1.06224154e-07
-2.53247987e-07	-1.06783555e-07
-2.53838745e-07	-1.07343961e-07
-2.54428067e-07	-1.07905363e-07
-2.55015940e-07	-1.08467754e-07
-2.55602351e-07	-1.09031124e-07
-2.56187287e-07	-1.09595465e-07
-2.56770736e-07	-1.10160767e-07
-2.57352683e-07	-1.10727022e-07
-2.57933117e-07	-1.11294220e-07
-2.58512024e-07	-1.11862353e-07
-2.59089392e-07	-1.12431412e-07
-2.59665207e-07	-1.13001388e-07
-2.60239458e-07	-1.13572271e-07
-2.60812131e-07	-1.14144053e-07
-2.61383213e-07	-1.14716724e-07
-2.61952693e-07	-1.15290274e-07
-2.62520556e-07	-1.15864695e-07
-2.63086792e-07	-1.16439978e-07
-2.63651386e-07	-1.17016112e-07
-2.64214327e-07	-1.17593089e-07
-2.64775602e-07	-1.18170899e-07
-2.65335199e-07	-1.18749532e-07
-2.65893106e-07	-1.19328979e-07
-2.66449309e-07	-1.19909230e-07
-2.67003796e-07	-1.20490276e-07
-2.67556556e-07	-1.21072108e-07
-2.68107576e-07	-1.21654714e-07
-2.68656843e-07	-1.22238086e-07
-2.69204347e-07	-1.22822214e-07
-2.69750073e-07	-1.23407087e-07
-2.70294011e-07	-1.23992697e-07
-2.70836149e-07	-1.24579033e-07
-2.71376474e-07	-1.25166085e-07
-2.71914973e-07	-1.25753843e-07
-2.72451637e-07	-1.26342297e-07
-2.72986452e-07	-1.26931437e-07
-2.73519406e-07	-1.27521253e-07
-2.74050489e-07	-1.28111734e-07
-2.74579687e-07	-1.28702872e-07
-2.75106990e-07	-1.29294654e-07
-2.75632385e-07	-1.29887072e-07
-2.76155862e-07	-1.30480114e-07
-2.76677408e-07	-1.31073771e-07
-2.77197012e-07	-1.31668032e-07
-2.77714663e-07	-1.32262886e-07
-2.78230348e-07	-1.32858324e-07
-2.78744057e-07	-1.33454334e-07
-2.79255779e-07	-1.34050906e-07
-2.79765501e-07	-1.34648029e-07
-2.80273213e-07	-1.35245694e-07
-2.80778904e-07	-1.35843889e-07
-2.81282562e-07	-1.36442603e-07
-2.81784176e-07	-1.37041827e-07
-2.82283736e-07	-1.37641548e-07
-2.82781229e-07	-1.38241757e-07
-2.83276646e-07	-1.38842443e-07
-2.83769975e-07	-1.39443594e-07
-2.84261206e-07	-1.40045200e-07
-2.84750327e-07	-1.40647250e-07
-2.85237328e-07	-1.41249733e-07
-2.85722198e-07	-1.41852637e-07
-2.86204927e-07	-1.42455953e-07
-2.86685504e-07	-1.43059669e-07
-2.87163918e-07	-1.43663774e-07
-2.87640158e-07	-1.44268256e-07
-2.88114216e-07	-1.44873105e-07
-2.88586079e-07	-1.45478309e-07
-2.89055738e-07	-1.46083858e-07
-2.89523182e-07	-1.46689740e-07
-2.89988402e-07	-1.47295943e-07
-2.90451386e-07	-1.47902456e-07
-2.90912126e-07	-1.48509269e-07
-2.91370610e-07	-1.49116370e-07
-2.91826829e-07	-1.49723746e-07
-2.92280773e-07	-1.50331388e-07
-2.92732432e-07	-1.50939283e-07
-2.93181796e-07	-1.51547420e-07
-2.93628856e-07	-1.52155788e-07
-2.94073601e-07	-1.52764374e-07
-2.94516022e-07	-1.53373168e-07
-2.94956110e-07	-1.53982158e-07
-2.95393854e-07	-1.54591332e-07
-2.95829246e-07	-1.55200678e-07
-2.96262275e-07	-1.55810185e-07
-2.96692933e-07	-1.56419842e-07
-2.97121211e-07	-1.57029636e-07
-2.97547098e-07	-1.57639555e-07
-2.97970586e-07	-1.58249588e-07
-2.98391666e-07	-1.58859724e-07
-2.98810328e-07	-1.59469950e-07
-2.99226564e-07	-1.60080254e-07
-2.99640365e-07	-1.60690625e-07
-3.00051721e-07	-1.61301050e-07
-3.00460625e-07	-1.61911519e-07
-3.00867066e-07	-1.62522017e-07
-3.01271037e-07	-1.63132535e-07
-3.01672529e-07	-1.63743060e-07
-3.02071533e-07	-1.64353579e-07
-3.02468041e-07	-1.64964081e-07
-3.02862045e-07	-1.65574554e-07
-3.03253535e-07	-1.66184985e-07
-3.03642504e-07	-1.66795363e-07
-3.04028943e-07	-1.67405675e-07
-3.04412844e-07	-1.68015910e-07
-3.04794200e-07	-1.68626054e-07
-3.05173001e-07	-1.69236096e-07
-3.05549241e-07	-1.69846024e-07
-3.05922911e-07	-1.70455825e-07
-3.06294003e-07	-1.71065488e-07
-3.06662509e-07	-1.71674999e-07
-3.07028422e-07	-1.72284347e-07
-3.07391735e-07	-1.72893519e-07
-3.07752438e-07	-1.73502503e-07
-3.08110526e-07	-1.74111287e-07
-3.08465990e-07	-1.74719858e-07
-3.08818824e-07	-1.75328203e-07
-3.09169019e-07	-1.75936311e-07
-3.09516568e-07	-1.76544170e-07
-3.09861466e-07	-1.77151765e-07
-3.10203703e-07	-1.77759086e-07
-3.10543273e-07	-1.78366120e-07
-3.10880170e-07	-1.78972854e-07
-3.11214386e-07	-1.79579275e-07
-3.11545915e-07	-1.80185372e-07
-3.11874750e-07	-1.80791131e-07
-3.12200883e-07	-1.81396540e-07
-3.12524309e-07	-1.82001587e-07
-3.12845021e-07	-1.82606259e-07
-3.13163012e-07	-1.83210544e-07
-3.13478276e-07	-1.83814428e-07
-3.13790806e-07	-1.84417899e-07
-3.14100597e-07	-1.85020945e-07
-3.14407643e-07	-1.85623553e-07
-3.14711936e-07	-1.86225710e-07
-3.15013471e-07	-1.86827404e-07
-3.15312242e-07	-1.87428622e-07
-3.15608244e-07	-1.88029351e-07
-3.15901469e-07	-1.88629579e-07
-3.16191913e-07	-1.89229292e-07
-3.16479570e-07	-1.89828479e-07
-3.16764434e-07	-1.90427126e-07
-3.17046500e-07	-1.91025221e-07
-3.17325762e-07	-1.91622751e-07
-3.17602215e-07	-1.92219703e-07
-3.17875853e-07	-1.92816065e-07
-3.18146671e-07	-1.93411823e-07
-3.18414665e-07	-1.94006966e-07
-3.18679828e-07	-1.94601479e-07
-3.18942157e-07	-1.95195351e-07
-3.19201645e-07	-1.95788568e-07
-3.19458288e-07	-1.96381119e-07
-3.19712082e-07	-1.96972989e-07
-3.19963021e-07	-1.97564166e-07
-3.20211102e-07	-1.98154638e-07
-3.20456319e-07	-1.98744391e-07
-3.20698667e-07	-1.99333413e-07
-3.20938143e-07	-1.99921691e-07
-3.21174742e-07	-2.00509211e-07
-3.21408461e-07	-2.01095962e-07
-3.21639293e-07	-2.01681930e-07
-3.21867237e-07	-2.02267103e-07
-3.22092287e-07	-2.02851467e-07
-3.22314439e-07	-2.03435011e-07
-3.22533690e-07	-2.04017720e-07
-3.22750036e-07	-2.04599582e-07
-3.22963474e-07	-2.05180584e-07
-3.23173998e-07	-2.05760713e-07
-3.23381607e-07	-2.06339958e-07
-3.23586296e-07	-2.06918303e-07
-3.23788063e-07	-2.07495738e-07
-3.23986903e-07	-2.08072248e-07
-3.24182813e-07	-2.08647821e-07
-3.24375791e-07	-2.09222445e-07
-3.24565833e-07	-2.09796105e-07
-3.24752936e-07	-2.10368791e-07
-3.24937098e-07	-2.10940487e-07
-3.25118314e-07	-2.11511183e-07
-3.25296584e-07	-2.12080864e-07
-3.25471903e-07	-2.12649519e-07
-3.25644269e-07	-2.13217133e-07
-3.25813681e-07	-2.13783695e-07
-3.25980134e-07	-2.14349192e-07
-3.26143627e-07	-2.14913610e-07
-3.26304158e-07	-2.15476937e-07
-3.26461724e-07	-2.16039159e-07
-3.26616324e-07	-2.16600265e-07
-3.26767954e-07	-2.17160242e-07
-3.26916614e-07	-2.17719076e-07
-3.27062300e-07	-2.18276754e-07
-3.27205013e-07	-2.18833265e-07
-3.27344748e-07	-2.19388595e-07
-3.27481506e-07	-2.19942731e-07
-3.27615284e-07	-2.20495661e-07
-3.27746081e-07	-2.21047371e-07
-3.27873896e-07	-2.21597850e-07
-3.27998726e-07	-2.22147084e-07
-3.28120571e-07	-2.22695060e-07
-3.28239430e-07	-2.23241767e-07
-3.28355302e-07	-2.23787190e-07
-3.28468185e-07	-2.24331318e-07
-3.28578079e-07	-2.24874138e-07
-3.28684982e-07	-2.25415636e-07
-3.28788894e-07	-2.25955801e-07
-3.28889815e-07	-2.26494620e-07
-3.28987743e-07	-2.27032079e-07
-3.29082678e-07	-2.27568167e-07
-3.29174620e-07	-2.28102871e-07
-3.29263568e-07	-2.28636178e-07
-3.29349522e-07	-2.29168075e-07
-3.29432482e-07	-2.29698550e-07
-3.29512448e-07	-2.30227590e-07
-3.29589419e-07	-2.30755183e-07
-3.29663395e-07	-2.31281316e-07
-3.29734378e-07	-2.31805977e-07
-3.29802366e-07	-2.32329153e-07
-3.29867360e-07	-2.32850832e-07
-3.29929361e-07	-2.33371000e-07
-3.29988369e-07	-2.33889646e-07
-3.30044385e-07	-2.34406758e-07
-3.30097408e-07	-2.34922322e-07
-3.30147441e-07	-2.35436326e-07
-3.30194483e-07	-2.35948759e-07
-3.30238535e-07	-2.36459606e-07
-3.30279599e-07	-2.36968857e-07
-3.30317675e-07	-2.37476499e-07
-3.30352764e-07	-2.37982519e-07
-3.30384868e-07	-2.38486905e-07
-3.30413988e-07	-2.38989645e-07
-3.30440125e-07	-2.39490726e-07
-3.30463281e-07	-2.39990137e-07
-3.30483457e-07	-2.40487864e-07
-3.30500654e-07	-2.40983897e-07
-3.30514875e-07	-2.41478222e-07
-3.30526121e-07	-2.41970827e-07
-3.30534394e-07	-2.42461701e-07
-3.30539696e-07	-2.42950831e-07
-3.30542028e-07	-2.43438205e-07
-3.30541393e-07	-2.43923810e-07
-3.30537794e-07	-2.44407636e-07
-3.30531232e-07	-2.44889669e-07
-3.30521709e-07	-2.45369899e-07
-3.30509228e-07	-2.45848312e-07
-3.30493792e-07	-2.46324897e-07
-3.30475402e-07	-2.46799642e-07
-3.30454062e-07	-2.47272534e-07
-3.30429775e-07	-2.47743563e-07
-3.30402543e-07	-2.48212716e-07
-3.30372368e-07	-2.48679982e-07
-3.30339255e-07	-2.49145348e-07
-3.30303206e-07	-2.49608803e-07
-3.30264224e-07	-2.50070335e-07
-3.30222312e-07	-2.50529932e-07
-3.30177474e-07	-2.50987582e-07
-3.30129712e-07	-2.51443275e-07
-3.30079031e-07	-2.51896998e-07
-3.30025435e-07	-2.52348739e-07
-3.29968925e-07	-2.52798488e-07
-3.29909507e-07	-2.53246232e-07
-3.29847184e-07	-2.53691960e-07
-3.29781959e-07	-2.54135660e-07
-3.29713837e-07	-2.54577322e-07
-3.29642822e-07	-2.55016932e-07
-3.29568918e-07	-2.55454481e-07
-3.29492129e-07	-2.55889957e-07
-3.29412459e-07	-2.56323348e-07
-3.29329913e-07	-2.56754643e-07
-3.29244494e-07	-2.57183831e-07
-3.29156208e-07	-2.57610901e-07
-3.29065058e-07	-2.58035841e-07
-3.28971051e-07	-2.58458640e-07
-3.28874189e-07	-2.58879287e-07
-3.28774479e-07	-2.59297771e-07
-3.28671925e-07	-2.59714080e-07
-3.28566531e-07	-2.60128205e-07
-3.28458304e-07	-2.60540133e-07
-3.28347247e-07	-2.60949854e-07
-3.28233367e-07	-2.61357357e-07
-3.28116668e-07	-2.61762630e-07
-3.27997156e-07	-2.62165664e-07
-3.27874836e-07	-2.62566447e-07
-3.27749714e-07	-2.62964968e-07
-3.27621795e-07	-2.63361217e-07
-3.27491085e-07	-2.63755183e-07
-3.27357589e-07	-2.64146855e-07
-3.27221314e-07	-2.64536223e-07
-3.27082266e-07	-2.64923276e-07
-3.26940449e-07	-2.65308003e-07
-3.26795871e-07	-2.65690394e-07
-3.26648537e-07	-2.66070439e-07
-3.26498454e-07	-2.66448126e-07
-3.26345628e-07	-2.66823446e-07
-3.26190064e-07	-2.67196389e-07
-3.26031771e-07	-2.67566943e-07
-3.25870753e-07	-2.67935099e-07
-3.25707018e-07	-2.68300846e-07
-3.25540572e-07	-2.68664174e-07
-3.25371422e-07	-2.69025073e-07
-3.25199575e-07	-2.69383533e-07
-3.25025037e-07	-2.69739544e-07
-3.24847816e-07	-2.70093095e-07
-3.24667918e-07	-2.70444178e-07
-3.24485351e-07	-2.70792781e-07
-3.24300122e-07	-2.71138895e-07
-3.24112237e-07	-2.71482510e-07
-3.23921705e-07	-2.71823616e-07
-3.23728532e-07	-2.72162203e-07
-3.23532727e-07	-2.72498263e-07
-3.23334295e-07	-2.72831784e-07
-3.23133246e-07	-2.73162758e-07
-3.22929587e-07	-2.73491174e-07
-3.22723326e-07	-2.73817024e-07
-3.22514469e-07	-2.74140297e-07
-3.22303026e-07	-2.74460985e-07
-3.22089004e-07	-2.74779078e-07
-3.21872411e-07	-2.75094566e-07
-3.21653256e-07	-2.75407440e-07
-3.21431546e-07	-2.75717692e-07
-3.21207289e-07	-2.76025311e-07
-3.20980494e-07	-2.76330289e-07
-3.20751170e-07	-2.76632616e-07
-3.20519324e-07	-2.76932283e-07
-3.20284966e-07	-2.77229282e-07
-3.20048103e-07	-2.77523604e-07
-3.19808745e-07	-2.77815239e-07
-3.19566900e-07	-2.78104178e-07
-3.19322577e-07	-2.78390413e-07
-3.19075785e-07	-2.78673936e-07
-3.18826532e-07	-2.78954736e-07
-3.18574828e-07	-2.79232806e-07
-3.18320682e-07	-2.79508138e-07
-3.18064102e-07	-2.79780721e-07
-3.17805099e-07	-2.80050549e-07
-3.17543681e-07	-2.80317612e-07
-3.17279857e-07	-2.80581903e-07
-3.17013637e-07	-2.80843412e-07
-3.16745031e-07	-2.81102131e-07
-3.16474048e-07	-2.81358053e-07
-3.16200697e-07	-2.81611168e-07
-3.15924988e-07	-2.81861470e-07
-3.15646931e-07	-2.82108949e-07
-3.15366536e-07	-2.82353598e-07
-3.15083812e-07	-2.82595408e-07
-3.14798769e-07	-2.82834373e-07
-3.14511418e-07	-2.83070483e-07
-3.14221768e-07	-2.83303732e-07
-3.13929830e-07	-2.83534111e-07
-3.13635612e-07	-2.83761613e-07
-3.13339127e-07	-2.83986229e-07
-3.13040384e-07	-2.84207954e-07
-3.12739393e-07	-2.84426778e-07
-3.12436165e-07	-2.84642694e-07
-3.12130710e-07	-2.84855696e-07
-3.11823039e-07	-2.85065775e-07
-3.11513162e-07	-2.85272925e-07
-3.11201090e-07	-2.85477138e-07
-3.10886833e-07	-2.85678406e-07
-3.10570403e-07	-2.85876724e-07
-3.10251810e-07	-2.86072083e-07
-3.09931065e-07	-2.86264477e-07
-3.09608179e-07	-2.86453899e-07
-3.09283163e-07	-2.86640342e-07
-3.08956029e-07	-2.86823799e-07
-3.08626786e-07	-2.87004263e-07
-3.08295446e-07	-2.87181727e-07
-3.07962021e-07	-2.87356186e-07
-3.07626521e-07	-2.87527632e-07
-3.07288959e-07	-2.87696059e-07
-3.06949345e-07	-2.87861460e-07
-3.06607691e-07	-2.88023829e-07
-3.06264008e-07	-2.88183159e-07
-3.05918308e-07	-2.88339445e-07
-3.05570603e-07	-2.88492680e-07
-3.05220904e-07	-2.88642858e-07
-3.04869222e-07	-2.88789973e-07
-3.04515570e-07	-2.88934018e-07
-3.04159960e-07	-2.89074988e-07
-3.03802403e-07	-2.89212877e-07
-3.03442911e-07	-2.89347679e-07
-3.03081496e-07	-2.89479389e-07
-3.02718170e-07	-2.89608000e-07
-3.02352946e-07	-2.89733506e-07
-3.01985834e-07	-2.89855903e-07
-3.01616849e-07	-2.89975185e-07
-3.01246001e-07	-2.90091346e-07
-3.00873302e-07	-2.90204381e-07
-3.00498767e-07	-2.90314285e-07
-3.00122405e-07	-2.90421051e-07
-2.99744231e-07	-2.90524676e-07
-2.99364256e-07	-2.90625154e-07
-2.98982494e-07	-2.90722479e-07
-2.98598955e-07	-2.90816647e-07
-2.98213654e-07	-2.90907653e-07
-2.97826603e-07	-2.90995493e-07
-2.97437813e-07	-2.91080160e-07
-2.97047299e-07	-2.91161651e-07
-2.96655073e-07	-2.91239960e-07
-2.96261148e-07	-2.91315084e-07
-2.95865536e-07	-2.91387017e-07
-2.95468251e-07	-2.91455755e-07
-2.95069305e-07	-2.91521294e-07
-2.94668712e-07	-2.91583630e-07
-2.94266484e-07	-2.91642757e-07
-2.93862634e-07	-2.91698673e-07
-2.93457176e-07	-2.91751372e-07
-2.93050123e-07	-2.91800850e-07
-2.92641488e-07	-2.91847105e-07
-2.92231284e-07	-2.91890131e-07
-2.91819524e-07	-2.91929925e-07
-2.91406223e-07	-2.91966482e-07
-2.90991392e-07	-2.91999801e-07
-2.90575045e-07	-2.92029875e-07
-2.90157197e-07	-2.92056703e-07
-2.89737860e-07	-2.92080280e-07
-2.89317048e-07	-2.92100604e-07
-2.88894774e-07	-2.92117670e-07
-2.88471052e-07	-2.92131475e-07
-2.88045895e-07	-2.92142017e-07
-2.87619182e-07	-2.92149446e-07
-2.87190798e-07	-2.92153910e-07
-2.86760758e-07	-2.92155409e-07
-2.86329076e-07	-2.92153944e-07
-2.85895768e-07	-2.92149516e-07
-2.85460847e-07	-2.92142126e-07
-2.85024329e-07	-2.92131775e-07
-2.84586228e-07	-2.92118464e-07
-2.84146559e-07	-2.92102194e-07
-2.83705337e-07	-2.92082966e-07
-2.83262577e-07	-2.92060782e-07
-2.82818292e-07	-2.92035643e-07
-2.82372499e-07	-2.92007550e-07
-2.81925211e-07	-2.91976505e-07
-2.81476442e-07	-2.91942510e-07
-2.81026209e-07	-2.91905566e-07
-2.80574524e-07	-2.91865674e-07
-2.80121403e-07	-2.91822838e-07
-2.79666861e-07	-2.91777057e-07
-2.79210911e-07	-2.91728336e-07
-2.78753569e-07	-2.91676674e-07
-2.78294849e-07	-2.91622076e-07
-2.77834765e-07	-2.91564542e-07
-2.77373332e-07	-2.91504075e-07
-2.76910564e-07	-2.91440677e-07
-2.76446476e-07	-2.91374351e-07
-2.75981082e-07	-2.91305099e-07
-2.75514396e-07	-2.91232923e-07
-2.75046433e-07	-2.91157827e-07
-2.74577207e-07	-2.91079812e-07
-2.74106733e-07	-2.90998882e-07
-2.73635025e-07	-2.90915040e-07
-2.73162097e-07	-2.90828288e-07
-2.72687963e-07	-2.90738628e-07
-2.72212638e-07	-2.90646065e-07
-2.71736135e-07	-2.90550601e-07
-2.71258470e-07	-2.90452240e-07
-2.70779655e-07	-2.90350984e-07
-2.70299706e-07	-2.90246837e-07
-2.69818636e-07	-2.90139802e-07
-2.69336460e-07	-2.90029883e-07
-2.68853192e-07	-2.89917083e-07
-2.68368845e-07	-2.89801406e-07
-2.67883433e-07	-2.89682854e-07
-2.67396971e-07	-2.89561433e-07
-2.66909473e-07	-2.89437146e-07
-2.66420952e-07	-2.89309996e-07
-2.65931423e-07	-2.89179988e-07
-2.65440899e-07	-2.89047125e-07
-2.64949394e-07	-2.88911411e-07
-2.64456922e-07	-2.88772851e-07
-2.63963497e-07	-2.88631449e-07
-2.63469132e-07	-2.88487208e-07
-2.62973842e-07	-2.88340134e-07
-2.62477640e-07	-2.88190230e-07
-2.61980539e-07	-2.88037501e-07
-2.61482554e-07	-2.87881952e-07
-2.60983697e-07	-2.87723586e-07
-2.60483984e-07	-2.87562409e-07
-2.59983426e-07	-2.87398426e-07
-2.59482038e-07	-2.87231640e-07
-2.58979833e-07	-2.87062057e-07
-2.58476824e-07	-2.86889682e-07
-2.57973026e-07	-2.86714520e-07
-2.57468451e-07	-2.86536575e-07
-2.56963113e-07	-2.86355853e-07
-2.56457025e-07	-2.86172359e-07
-2.55950200e-07	-2.85986097e-07
-2.55442652e-07	-2.85797074e-07
-2.54934394e-07	-2.85605294e-07
-2.54425440e-07	-2.85410763e-07
-2.53915801e-07	-2.85213487e-07
-2.53405492e-07	-2.85013470e-07
-2.52894525e-07	-2.84810719e-07
-2.52382915e-07	-2.84605239e-07
-2.51870672e-07	-2.84397035e-07
-2.51357812e-07	-2.84186114e-07
-2.50844345e-07	-2.83972481e-07
-2.50330287e-07	-2.83756142e-07
-2.49815649e-07	-2.83537103e-07
-2.49300444e-07	-2.83315369e-07
-2.48784685e-07	-2.83090948e-07
-2.48268385e-07	-2.82863845e-07
-2.47751556e-07	-2.82634066e-07
-2.47234212e-07	-2.82401618e-07
-2.46716364e-07	-2.82166506e-07
-2.46198026e-07	-2.81928737e-07
-2.45679210e-07	-2.81688317e-07
-2.45159929e-07	-2.81445253e-07
-2.44640195e-07	-2.81199552e-07
-2.44120020e-07	-2.80951219e-07
-2.43599418e-07	-2.80700262e-07
-2.43078400e-07	-2.80446687e-07
-2.42556979e-07	-2.80190501e-07
-2.42035166e-07	-2.79931711e-07
-2.41512976e-07	-2.79670323e-07
-2.40990418e-07	-2.79406344e-07
-2.40467507e-07	-2.79139782e-07
-2.39944253e-07	-2.78870642e-07
-2.39420669e-07	-2.78598934e-07
-2.38896768e-07	-2.78324662e-07
-2.38372560e-07	-2.78047835e-07
-2.37848058e-07	-2.77768460e-07
-2.37323275e-07	-2.77486544e-07
-2.36798221e-07	-2.77202095e-07
-2.36272909e-07	-2.76915119e-07
-2.35747350e-07	-2.76625624e-07
-2.35221557e-07	-2.76333618e-07
-2.34695541e-07	-2.76039108e-07
-2.34169313e-07	-2.75742102e-07
-2.33642886e-07	-2.75442607e-07
-2.33116270e-07	-2.75140632e-07
-2.32589478e-07	-2.74836183e-07
-2.32062521e-07	-2.74529268e-07
-2.31535410e-07	-2.74219896e-07
-2.31008157e-07	-2.73908074e-07
-2.30480773e-07	-2.73593811e-07
-2.29953269e-07	-2.73277113e-07
-2.29425657e-07	-2.72957990e-07
-2.28897948e-07	-2.72636449e-07
-2.28370154e-07	-2.72312498e-07
-2.27842284e-07	-2.71986146e-07
-2.27314351e-07	-2.71657401e-07
-2.26786365e-07	-2.71326270e-07
-2.26258338e-07	-2.70992763e-07
-2.25730280e-07	-2.70656888e-07
-2.25202202e-07	-2.70318653e-07
-2.24674115e-07	-2.69978066e-07
-2.24146031e-07	-2.69635137e-07
-2.23617958e-07	-2.69289873e-07
-2.23089910e-07	-2.68942283e-07
-2.22561895e-07	-2.68592376e-07
-2.22033925e-07	-2.68240160e-07
-2.21506010e-07	-2.67885645e-07
-2.20978161e-07	-2.67528839e-07
-2.20450388e-07	-2.67169750e-07
-2.19922701e-07	-2.66808388e-07
-2.19395112e-07	-2.66444762e-07
-2.18867630e-07	-2.66078880e-07
-2.18340266e-07	-2.65710752e-07
-2.17813029e-07	-2.65340386e-07
-2.17285931e-07	-2.64967791e-07
-2.16758980e-07	-2.64592977e-07
-2.16232188e-07	-2.64215953e-07
-2.15705564e-07	-2.63836728e-07
-2.15179119e-07	-2.63455311e-07
-2.14652861e-07	-2.63071712e-07
-2.14126802e-07	-2.62685939e-07
-2.13600950e-07	-2.62298002e-07
-2.13075316e-07	-2.61907911e-07
-2.12549910e-07	-2.61515675e-07
-2.12024740e-07	-2.61121303e-07
-2.11499818e-07	-2.60724806e-07
-2.10975151e-07	-2.60326191e-07
-2.10450751e-07	-2.59925470e-07
-2.09926625e-07	-2.59522651e-07
-2.09402784e-07	-2.59117744e-07
-2.08879238e-07	-2.58710759e-07
-2.08355994e-07	-2.58301707e-07
-2.07833064e-07	-2.57890595e-07
-2.07310455e-07	-2.57477435e-07
-2.06788177e-07	-2.57062235e-07
-2.06266240e-07	-2.56645007e-07
-2.05744651e-07	-2.56225760e-07
-2.05223421e-07	-2.55804503e-07
-2.04702558e-07	-2.55381247e-07
-2.04182071e-07	-2.54956002e-07
-2.03661969e-07	-2.54528777e-07
-2.03142261e-07	-2.54099583e-07
-2.02622955e-07	-2.53668431e-07
-2.02104060e-07	-2.53235329e-07
-2.01585585e-07	-2.52800288e-07
-2.01067538e-07	-2.52363319e-07
-2.00549929e-07	-2.51924432e-07
-2.00032765e-07	-2.51483637e-07
-1.99516054e-07	-2.51040943e-07
-1.98999806e-07	-2.50596363e-07
-1.98484028e-07	-2.50149905e-07
-1.97968729e-07	-2.49701580e-07
-1.97453917e-07	-2.49251399e-07
-1.96939601e-07	-2.48799372e-07
-1.96425787e-07	-2.48345510e-07
-1.95912485e-07	-2.47889823e-07
-1.95399702e-07	-2.47432321e-07
-1.94887447e-07	-2.46973016e-07
-1.94375726e-07	-2.46511917e-07
-1.93864549e-07	-2.46049036e-07
-1.93353922e-07	-2.45584382e-07
-1.92843854e-07	-2.45117967e-07
-1.92334353e-07	-2.44649802e-07
-1.91825424e-07	-2.44179896e-07
-1.91317078e-07	-2.43708261e-07
-1.90809320e-07	-2.43234908e-07
-1.90302159e-07	-2.42759847e-07
-1.89795601e-07	-2.42283089e-07
-1.89289654e-07	-2.41804645e-07
-1.88784326e-07	-2.41324525e-07
-1.88279623e-07	-2.40842742e-07
-1.87775554e-07	-2.40359305e-07
-1.87272124e-07	-2.39874225e-07
-1.86769341e-07	-2.39387514e-07
-1.86267212e-07	-2.38899182e-07
-1.85765745e-07	-2.38409241e-07
-1.85264945e-07	-2.37917701e-07
-1.84764820e-07	-2.37424573e-07
-1.84265377e-07	-2.36929869e-07
-1.83766622e-07	-2.36433600e-07
-1.83268562e-07	-2.35935776e-07
-1.82771203e-07	-2.35436408e-07
-1.82274553e-07	-2.34935509e-07
-1.81778618e-07	-2.34433089e-07
-1.81283404e-07	-2.33929159e-07
-1.80788917e-07	-2.33423730e-07
-1.80295165e-07	-2.32916814e-07
-1.79802153e-07	-2.32408422e-07
-1.79309888e-07	-2.31898565e-07
-1.78818375e-07	-2.31387254e-07
-1.78327621e-07	-2.30874501e-07
-1.77837633e-07	-2.30360316e-07
-1.77348415e-07	-2.29844712e-07
-1.76859975e-07	-2.29327699e-07
-1.76372317e-07	-2.28809289e-07
-1.75885448e-07	-2.28289494e-07
-1.75399374e-07	-2.27768323e-07
-1.74914101e-07	-2.27245790e-07
-1.74429633e-07	-2.26721905e-07
-1.73945977e-07	-2.26196680e-07
-1.73463139e-07	-2.25670125e-07
-1.72981123e-07	-2.25142254e-07
-1.72499936e-07	-2.24613076e-07
-1.72019583e-07	-2.24082604e-07
-1.71540069e-07	-2.23550848e-07
-1.71061399e-07	-2.23017821e-07
-1.70583579e-07	-2.22483534e-07
-1.70106614e-07	-2.21947999e-07
-1.69630509e-07	-2.21411226e-07
-1.69155270e-07	-2.20873227e-07
-1.68680900e-07	-2.20334014e-07
-1.68207406e-07	-2.19793599e-07
-1.67734793e-07	-2.19251993e-07
-1.67263064e-07	-2.18709207e-07
-1.66792225e-07	-2.18165254e-07
-1.66322281e-07	-2.17620144e-07
-1.65853236e-07	-2.17073889e-07
-1.65385095e-07	-2.16526502e-07
-1.64917863e-07	-2.15977992e-07
-1.64451544e-07	-2.15428373e-07
-1.63986143e-07	-2.14877655e-07
-1.63521664e-07	-2.14325850e-07
-1.63058112e-07	-2.13772971e-07
-1.62595490e-07	-2.13219027e-07
-1.62133804e-07	-2.12664032e-07
-1.61673057e-07	-2.12107997e-07
-1.61213254e-07	-2.11550932e-07
-1.60754399e-07	-2.10992851e-07
-1.60296495e-07	-2.10433764e-07
-1.59839547e-07	-2.09873684e-07
-1.59383559e-07	-2.09312622e-07
-1.58928534e-07	-2.08750589e-07
-1.58474477e-07	-2.08187597e-07
-1.58021391e-07	-2.07623658e-07
-1.57569281e-07	-2.07058783e-07
-1.57118149e-07	-2.06492985e-07
-1.56667999e-07	-2.05926274e-07
-1.56218836e-07	-2.05358663e-07
-1.55770662e-07	-2.04790163e-07
-1.55323481e-07	-2.04220786e-07
-1.54877296e-07	-2.03650543e-07
-1.54432111e-07	-2.03079446e-07
-1.53987930e-07	-2.02507507e-07
-1.53544754e-07	-2.01934737e-07
-1.53102589e-07	-2.01361148e-07
-1.52661436e-07	-2.00786752e-07
-1.52221299e-07	-2.00211560e-07
-1.51782181e-07	-1.99635584e-07
-1.51344085e-07	-1.99058835e-07
-1.50907013e-07	-1.98481326e-07
-1.50470970e-07	-1.97903067e-07
-1.50035957e-07	-1.97324071e-07
-1.49601978e-07	-1.96744348e-07
-1.49169035e-07	-1.96163912e-07
-1.48737130e-07	-1.95582772e-07
-1.48306268e-07	-1.95000942e-07
-1.47876449e-07	-1.94418432e-07
-1.47447677e-07	-1.93835254e-07
-1.47019954e-07	-1.93251419e-07
-1.46593283e-07	-1.92666940e-07
-1.46167666e-07	-1.92081827e-07
-1.45743105e-07	-1.91496093e-07
-1.45319603e-07	-1.90909748e-07
-1.44897162e-07	-1.90322805e-07
-1.44475783e-07	-1.89735275e-07
-1.44055470e-07	-1.89147169e-07
-1.43636224e-07	-1.88558500e-07
-1.43218048e-07	-1.87969277e-07
-1.42800942e-07	-1.87379514e-07
-1.42384910e-07	-1.86789221e-07
-1.41969953e-07	-1.86198410e-07
-1.41556073e-07	-1.85607092e-07
-1.41143271e-07	-1.85015279e-07
-1.40731550e-07	-1.84422983e-07
-1.40320912e-07	-1.83830214e-07
-1.39911357e-07	-1.83236984e-07
-1.39502887e-07	-1.82643305e-07
-1.39095504e-07	-1.82049188e-07
-1.38689210e-07	-1.81454644e-07
-1.38284005e-07	-1.80859684e-07
-1.37879892e-07	-1.80264321e-07
-1.37476871e-07	-1.79668564e-07
-1.37074944e-07	-1.79072427e-07
-1.36674112e-07	-1.78475919e-07
-1.36274377e-07	-1.77879053e-07
-1.35875739e-07	-1.77281839e-07
-1.35478200e-07	-1.76684289e-07
-1.35081760e-07	-1.76086414e-07
-1.34686421e-07	-1.75488226e-07
-1.34292184e-07	-1.74889734e-07
-1.33899049e-07	-1.74290952e-07
-1.33507017e-07	-1.73691889e-07
-1.33116090e-07	-1.73092557e-07
-1.32726268e-07	-1.72492967e-07
-1.32337552e-07	-1.71893131e-07
-1.31949942e-07	-1.71293059e-07
-1.31563439e-07	-1.70692762e-07
-1.31178044e-07	-1.70092252e-07
-1.30793758e-07	-1.69491539e-07
-1.30410580e-07	-1.68890635e-07
-1.30028511e-07	-1.68289551e-07
-1.29647552e-07	-1.67688297e-07
-1.29267703e-07	-1.67086884e-07
-1.28888964e-07	-1.66485324e-07
-1.28511336e-07	-1.65883628e-07
-1.28134819e-07	-1.65281806e-07
-1.27759412e-07	-1.64679869e-07
-1.27385117e-07	-1.64077828e-07
-1.27011934e-07	-1.63475694e-07
-1.26639862e-07	-1.62873477e-07
-1.26268901e-07	-1.62271190e-07
-1.25899051e-07	-1.61668841e-07
-1.25530313e-07	-1.61066442e-07
-1.25162686e-07	-1.60464004e-07
-1.24796170e-07	-1.59861538e-07
-1.24430765e-07	-1.59259053e-07
-1.24066471e-07	-1.58656562e-07
-1.23703287e-07	-1.58054073e-07
-1.23341213e-07	-1.57451599e-07
-1.22980248e-07	-1.56849149e-07
-1.22620393e-07	-1.56246734e-07
-1.22261647e-07	-1.55644364e-07
-1.21904009e-07	-1.55042051e-07
-1.21547479e-07	-1.54439804e-07
-1.21192056e-07	-1.53837635e-07
-1.20837740e-07	-1.53235552e-07
-1.20484530e-07	-1.52633568e-07
-1.20132425e-07	-1.52031691e-07
-1.19781425e-07	-1.51429933e-07
-1.19431529e-07	-1.50828304e-07
-1.19082736e-07	-1.50226813e-07
-1.18735045e-07	-1.49625472e-07
-1.18388455e-07	-1.49024290e-07
-1.18042965e-07	-1.48423278e-07
-1.17698576e-07	-1.47822446e-07
-1.17355284e-07	-1.47221804e-07
-1.17013090e-07	-1.46621362e-07
-1.16671992e-07	-1.46021129e-07
-1.16331990e-07	-1.45421117e-07
-1.15993082e-07	-1.44821335e-07
-1.15655266e-07	-1.44221793e-07
-1.15318542e-07	-1.43622501e-07
-1.14982909e-07	-1.43023469e-07
-1.14648365e-07	-1.42424707e-07
-1.14314909e-07	-1.41826224e-07
-1.13982539e-07	-1.41228031e-07
-1.13651254e-07	-1.40630137e-07
-1.13321053e-07	-1.40032552e-07
-1.12991934e-07	-1.39435285e-07
-1.12663895e-07	-1.38838347e-07
-1.12336936e-07	-1.38241747e-07
-1.12011054e-07	-1.37645495e-07
-1.11686248e-07	-1.37049599e-07
-1.11362517e-07	-1.36454070e-07
-1.11039858e-07	-1.35858918e-07
-1.10718270e-07	-1.35264151e-07
-1.10397751e-07	-1.34669779e-07
-1.10078300e-07	-1.34075812e-07
-1.09759914e-07	-1.33482258e-07
-1.09442592e-07	-1.32889128e-07
-1.09126331e-07	-1.32296430e-07
-1.08811131e-07	-1.31704174e-07
-1.08496989e-07	-1.31112369e-07
-1.08183903e-07	-1.30521024e-07
-1.07871871e-07	-1.29930148e-07
-1.07560891e-07	-1.29339750e-07
-1.07250961e-07	-1.28749840e-07
-1.06942078e-07	-1.28160427e-07
-1.06634242e-07	-1.27571518e-07
-1.06327449e-07	-1.26983124e-07
-1.06021698e-07	-1.26395254e-07
-1.05716986e-07	-1.25807915e-07
-1.05413311e-07	-1.25221118e-07
-1.05110671e-07	-1.24634870e-07
-1.04809063e-07	-1.24049181e-07
-1.04508485e-07	-1.23464059e-07
-1.04208935e-07	-1.22879513e-07
-1.03910410e-07	-1.22295552e-07
-1.03612909e-07	-1.21712184e-07
-1.03316428e-07	-1.21129417e-07
-1.03020965e-07	-1.20547261e-07
-1.02726518e-07	-1.19965724e-07
-1.02433083e-07	-1.19384813e-07
-1.02140660e-07	-1.18804538e-07
-1.01849244e-07	-1.18224907e-07
-1.01558834e-07	-1.17645928e-07
-1.01269426e-07	-1.17067610e-07
-1.00981019e-07	-1.16489960e-07
-1.00693609e-07	-1.15912987e-07
-1.00407194e-07	-1.15336700e-07
-1.00121771e-07	-1.14761105e-07
-9.98373368e-08	-1.14186211e-07
-9.95538897e-08	-1.13612027e-07
-9.92714263e-08	-1.13038559e-07
-9.89899439e-08	-1.12465817e-07
-9.87094397e-08	-1.11893807e-07
-9.84299107e-08	-1.11322538e-07
-9.81513542e-08	-1.10752018e-07
-9.78737672e-08	-1.10182254e-07
-9.75971467e-08	-1.09613254e-07
-9.73214900e-08	-1.09045025e-07
-9.70467939e-08	-1.08477576e-07
-9.67730556e-08	-1.07910913e-07
-9.65002719e-08	-1.07345045e-07
-9.62284400e-08	-1.06779979e-07
-9.59575567e-08	-1.06215722e-07
-9.56876190e-08	-1.05652281e-07
-9.54186238e-08	-1.05089664e-07
-9.51505680e-08	-1.04527879e-07
-9.48834485e-08	-1.03966932e-07
-9.46172621e-08	-1.03406830e-07
-9.43520057e-08	-1.02847582e-07
-9.40876762e-08	-1.02289193e-07
-9.38242702e-08	-1.01731672e-07
-9.35617847e-08	-1.01175024e-07
-9.33002164e-08	-1.00619257e-07
-9.30395620e-08	-1.00064378e-07
-9.27798183e-08	-9.95103940e-08
-9.25209820e-08	-9.89573114e-08
-9.22630499e-08	-9.84051371e-08
-9.20060186e-08	-9.78538778e-08
-9.17498847e-08	-9.73035403e-08
-9.14946451e-08	-9.67541311e-08
-9.12402962e-08	-9.62056568e-08
-9.09868348e-08	-9.56581240e-08
-9.07342575e-08	-9.51115391e-08
-9.04825608e-08	-9.45659086e-08
-9.02317414e-08	-9.40212388e-08
-8.99817959e-08	-9.34775361e-08
-8.97327208e-08	-9.29348068e-08
-8.94845127e-08	-9.23930571e-08
-8.92371681e-08	-9.18522932e-08
-8.89906836e-08	-9.13125213e-08
-8.87450556e-08	-9.07737473e-08
-8.85002807e-08	-9.02359775e-08
-8.82563555e-08	-8.96992176e-08
-8.80132763e-08	-8.91634738e-08
-8.77710397e-08	-8.86287518e-08
-8.75296421e-08	-8.80950575e-08
-8.72890799e-08	-8.75623967e-08
-8.70493498e-08	-8.70307751e-08
-8.68104480e-08	-8.65001984e-08
-8.65723710e-08	-8.59706723e-08
-8.63351152e-08	-8.54422023e-08
-8.60986771e-08	-8.49147940e-08
-8.58630531e-08	-8.43884527e-08
-8.56282395e-08	-8.38631841e-08
-8.53942327e-08	-8.33389934e-08
-8.51610292e-08	-8.28158860e-08
-8.49286254e-08	-8.22938671e-08
-8.46970175e-08	-8.17729420e-08
-8.44662020e-08	-8.12531158e-08
-8.42361752e-08	-8.07343937e-08
-8.40069335e-08	-8.02167807e-08
-8.37784732e-08	-7.97002818e-08
-8.35507907e-08	-7.91849021e-08
-8.33238824e-08	-7.86706463e-08
-8.30977445e-08	-7.81575194e-08
-8.28723734e-08	-7.76455263e-08
-8.26477655e-08	-7.71346715e-08
-8.24239170e-08	-7.66249599e-08
-8.22008244e-08	-7.61163961e-08
-8.19784838e-08	-7.56089846e-08
-8.17568917e-08	-7.51027301e-08
-8.15360444e-08	-7.45976370e-08
-8.13159382e-08	-7.40937097e-08
-8.10965694e-08	-7.35909527e-08
-8.08779343e-08	-7.30893703e-08
-8.06600292e-08	-7.25889667e-08
-8.04428506e-08	-7.20897462e-08
-8.02263946e-08	-7.15917129e-08
-8.00106576e-08	-7.10948710e-08
-7.97956359e-08	-7.05992246e-08
-7.95813259e-08	-7.01047776e-08
-7.93677239e-08	-6.96115340e-08
-7.91548261e-08	-6.91194977e-08
-7.89426290e-08	-6.86286726e-08
-7.87311288e-08	-6.81390625e-08
-7.85203219e-08	-6.76506711e-08
-7.83102046e-08	-6.71635021e-08
-7.81007732e-08	-6.66775592e-08
-7.78920242e-08	-6.61928459e-08
-7.76839538e-08	-6.57093657e-08
-7.74765584e-08	-6.52271222e-08
-7.72698343e-08	-6.47461188e-08
-7.70637780e-08	-6.42663588e-08
-7.68583857e-08	-6.37878456e-08
-7.66536539e-08	-6.33105824e-08
-7.64495790e-08	-6.28345725e-08
-7.62461572e-08	-6.23598189e-08
-7.60433850e-08	-6.18863248e-08
-7.58412589e-08	-6.14140933e-08
-7.56397751e-08	-6.09431273e-08
-7.54389302e-08	-6.04734298e-08
-7.52387206e-08	-6.00050036e-08
-7.50391426e-08	-5.95378517e-08
-7.48401927e-08	-5.90719767e-08
-7.46418673e-08	-5.86073815e-08
-7.44441630e-08	-5.81440686e-08
-7.42470762e-08	-5.76820407e-08
-7.40506034e-08	-5.72213004e-08
-7.38547409e-08	-5.67618501e-08
-7.36594855e-08	-5.63036924e-08
-7.34648334e-08	-5.58468296e-08
-7.32707814e-08	-5.53912641e-08
-7.30773259e-08	-5.49369982e-08
-7.28844634e-08	-5.44840341e-08
-7.26921904e-08	-5.40323740e-08
-7.25005037e-08	-5.35820201e-08
-7.23093997e-08	-5.31329744e-08
-7.21188751e-08	-5.26852389e-08
-7.19289264e-08	-5.22388157e-08
-7.17395503e-08	-5.17937066e-08
-7.15507433e-08	-5.13499136e-08
-7.13625023e-08	-5.09074384e-08
-7.11748237e-08	-5.04662828e-08
-7.09877043e-08	-5.00264485e-08
-7.08011409e-08	-4.95879371e-08
-7.06151300e-08	-4.91507503e-08
-7.04296685e-08	-4.87148897e-08
-7.02447530e-08	-4.82803566e-08
-7.00603804e-08	-4.78471526e-08
-6.98765473e-08	-4.74152790e-08
-6.96932507e-08	-4.69847372e-08
-6.95104873e-08	-4.65555284e-08
-6.93282539e-08	-4.61276540e-08
-6.91465474e-08	-4.57011150e-08
-6.89653646e-08	-4.52759126e-08
-6.87847025e-08	-4.48520478e-08
-6.86045580e-08	-4.44295218e-08
-6.84249279e-08	-4.40083354e-08
-6.82458092e-08	-4.35884896e-08
-6.80671989e-08	-4.31699852e-08
-6.78890940e-08	-4.27528231e-08
-6.77114914e-08	-4.23370039e-08
-6.75343882e-08	-4.19225285e-08
-6.73577814e-08	-4.15093975e-08
-6.71816682e-08	-4.10976114e-08
-6.70060455e-08	-4.06871708e-08
-6.68309106e-08	-4.02780763e-08
-6.66562605e-08	-3.98703283e-08
-6.64820924e-08	-3.94639271e-08
-6.63084035e-08	-3.90588732e-08
-6.61351911e-08	-3.86551668e-08
-6.59624522e-08	-3.82528082e-08
-6.57901842e-08	-3.78517975e-08
-6.56183844e-08	-3.74521349e-08
-6.54470500e-08	-3.70538205e-08
-6.52761784e-08	-3.66568544e-08
-6.51057670e-08	-3.62612365e-08
-6.49358131e-08	-3.58669667e-08
-6.47663141e-08	-3.54740451e-08
-6.45972675e-08	-3.50824713e-08
-6.44286707e-08	-3.46922453e-08
-6.42605212e-08	-3.43033667e-08
-6.40928165e-08	-3.39158352e-08
-6.39255542e-08	-3.35296505e-08
-6.37587318e-08	-3.31448122e-08
-6.35923470e-08	-3.27613198e-08
-6.34263973e-08	-3.23791728e-08
-6.32608803e-08	-3.19983707e-08
-6.30957939e-08	-3.16189128e-08
-6.29311357e-08	-3.12407986e-08
-6.27669034e-08	-3.08640273e-08
-6.26030948e-08	-3.04885981e-08
-6.24397078e-08	-3.01145103e-08
-6.22767400e-08	-2.97417631e-08
-6.21141895e-08	-2.93703555e-08
-6.19520541e-08	-2.90002866e-08
-6.17903317e-08	-2.86315555e-08
-6.16290203e-08	-2.82641610e-08
-6.14681178e-08	-2.78981022e-08
-6.13076224e-08	-2.75333778e-08
-6.11475320e-08	-2.71699868e-08
-6.09878447e-08	-2.68079279e-08
-6.08285586e-08	-2.64471998e-08
-6.06696720e-08	-2.60878013e-08
-6.05111830e-08	-2.57297309e-08
-6.03530897e-08	-2.53729874e-08
-6.01953906e-08	-2.50175691e-08
-6.00380837e-08	-2.46634747e-08
-5.98811676e-08	-2.43107027e-08
-5.97246405e-08	-2.39592513e-08
-5.95685008e-08	-2.36091191e-08
-5.94127470e-08	-2.32603043e-08
-5.92573775e-08	-2.29128052e-08
-5.91023908e-08	-2.25666201e-08
-5.89477855e-08	-2.22217472e-08
-5.87935601e-08	-2.18781845e-08
-5.86397133e-08	-2.15359304e-08
-5.84862436e-08	-2.11949827e-08
-5.83331499e-08	-2.08553396e-08
-5.81804308e-08	-2.05169990e-08
-5.80280850e-08	-2.01799589e-08
-5.78761114e-08	-1.98442172e-08
-5.77245088e-08	-1.95097717e-08
-5.75732761e-08	-1.91766203e-08
-5.74224122e-08	-1.88447607e-08
-5.72719160e-08	-1.85141907e-08
-5.71217866e-08	-1.81849080e-08
-5.69720231e-08	-1.78569101e-08
-5.68226243e-08	-1.75301949e-08
-5.66735896e-08	-1.72047597e-08
-5.65249180e-08	-1.68806023e-08
-5.63766087e-08	-1.65577200e-08
-5.62286610e-08	-1.62361103e-08
-5.60810741e-08	-1.59157707e-08
-5.59338474e-08	-1.55966985e-08
-5.57869803e-08	-1.52788910e-08
-5.56404721e-08	-1.49623457e-08
-5.54943223e-08	-1.46470597e-08
-5.53485304e-08	-1.43330303e-08
-5.52030958e-08	-1.40202547e-08
-5.50580183e-08	-1.37087300e-08
-5.49132974e-08	-1.33984535e-08
-5.47689327e-08	-1.30894220e-08
-5.46249241e-08	-1.27816328e-08
-5.44812711e-08	-1.24750828e-08
-5.43379737e-08	-1.21697690e-08
-5.41950317e-08	-1.18656884e-08
-5.40524448e-08	-1.15628379e-08
-5.39102132e-08	-1.12612143e-08
-5.37683367e-08	-1.09608145e-08
-5.36268154e-08	-1.06616353e-08
-5.34856493e-08	-1.03636735e-08
-5.33448386e-08	-1.00669258e-08
-5.32043833e-08	-9.77138904e-09
-5.30642838e-08	-9.47705978e-09
-5.29245402e-08	-9.18393471e-09
-5.27850830e-08	-8.89191684e-09
-5.26458406e-08	-8.60090965e-09
-5.25068107e-08	-8.31091067e-09
-5.23679907e-08	-8.02191739e-09
-5.22293781e-08	-7.73392727e-09
-5.20909708e-08	-7.44693773e-09
-5.19527662e-08	-7.16094620e-09
-5.18147621e-08	-6.87595004e-09
-5.16769564e-08	-6.59194662e-09
-5.15393467e-08	-6.30893325e-09
-5.14019309e-08	-6.02690724e-09
-5.12647070e-08	-5.74586587e-09
-5.11276727e-08	-5.46580638e-09
-5.09908262e-08	-5.18672599e-09
-5.08541655e-08	-4.90862192e-09
-5.07176885e-08	-4.63149133e-09
-5.05813933e-08	-4.35533138e-09
-5.04452782e-08	-4.08013920e-09
-5.03093413e-08	-3.80591190e-09
-5.01735808e-08	-3.53264656e-09
-5.00379950e-08	-3.26034024e-09
-4.99025822e-08	-2.98898999e-09
-4.97673407e-08	-2.71859281e-09
-4.96322689e-08	-2.44914572e-09
-4.94973653e-08	-2.18064568e-09
-4.93626282e-08	-1.91308966e-09
-4.92280564e-08	-1.64647459e-09
-4.90936482e-08	-1.38079738e-09
-4.89594022e-08	-1.11605494e-09
-4.88253172e-08	-8.52244147e-10
-4.86913918e-08	-5.89361856e-10
-4.85576246e-08	-3.27404910e-10
-4.84240145e-08	-6.63701355e-11
-4.82905602e-08	1.93745663e-10
-4.81572606e-08	4.52945694e-10
-4.80241145e-08	7.11233187e-10
-4.78911208e-08	9.68611385e-10
-4.77582786e-08	1.22508355e-09
-4.76255867e-08	1.48065295e-09
-4.74930443e-08	1.73532289e-09
-4.73606503e-08	1.98909666e-09
-4.72284039e-08	2.24197759e-09
-4.70963042e-08	2.49396902e-09
-4.69643504e-08	2.74507429e-09
-4.68325418e-08	2.99529677e-09
-4.67008776e-08	3.24463983e-09
-4.65693570e-08	3.49310687e-09
-4.64379795e-08	3.74070128e-09
-4.63067443e-08	3.98742648e-09
-4.61756509e-08	4.23328590e-09
-4.60446988e-08	4.47828298e-09
-4.59138875e-08	4.72242116e-09
-4.57832163e-08	4.96570391e-09
-4.56526850e-08	5.20813469e-09
-4.55222931e-08	5.44971700e-09
-4.53920402e-08	5.69045431e-09
-4.52619260e-08	5.93035014e-09
-4.51319502e-08	6.16940800e-09
-4.50021125e-08	6.40763140e-09
-4.48724127e-08	6.64502387e-09
-4.47428507e-08	6.88158895e-09
-4.46134263e-08	7.11733019e-09
-4.44841392e-08	7.35225114e-09
-4.43549896e-08	7.58635536e-09
-4.42259773e-08	7.81964642e-09
-4.40971022e-08	8.05212789e-09
-4.39683645e-08	8.28380336e-09
-4.38397642e-08	8.51467641e-09
-4.37113013e-08	8.74475064e-09
-4.35829760e-08	8.97402963e-09
-4.34547884e-08	9.20251701e-09
-4.33267388e-08	9.43021638e-09
-4.31988274e-08	9.65713135e-09
-4.30710543e-08	9.88326554e-09
-4.29434200e-08	1.01086226e-08
-4.28159247e-08	1.03332061e-08
-4.26885688e-08	1.05570197e-08
-4.25613526e-08	1.07800670e-08
-4.24342766e-08	1.10023517e-08
-4.23073413e-08	1.12238774e-08
-4.21805471e-08	1.14446478e-08
-4.20538946e-08	1.16646664e-08
-4.19273842e-08	1.18839370e-08
-4.18010166e-08	1.21024632e-08
-4.16747924e-08	1.23202486e-08
-4.15487123e-08	1.25372968e-08
-4.14227768e-08	1.27536116e-08
-4.12969867e-08	1.29691966e-08
-4.11713428e-08	1.31840553e-08
-4.10458458e-08	1.33981916e-08
-4.09204965e-08	1.36116089e-08
-4.07952957e-08	1.38243111e-08
-4.06702442e-08	1.40363016e-08
-4.05453431e-08	1.42475842e-08
-4.04205930e-08	1.44581625e-08
-4.02959951e-08	1.46680401e-08
-4.01715503e-08	1.48772207e-08
-4.00472596e-08	1.50857079e-08
-3.99231240e-08	1.52935053e-08
-3.97991445e-08	1.55006166e-08
-3.96753223e-08	1.57070454e-08
[truncated: 98,001 more rows]
