# Supplementary material for: Observation of angular momentum transfer among crystal lattice modes
Source: Nat Phys. 2026 May 12;22(7):1100–6. doi: 10.1038/s41567-026-03274-8 (PMC13423836; doi:10.1038/s41567-026-03274-8)
Supplement: Supplementary file 15 — Source data for Extended Data Fig. 6a–j. [file 41567_2026_3274_MOESM15_ESM.zip › extended_fig6i_elliptical_Raman_phonon.txt]

Calculated trajectory of Raman-active Eg phonon
Q^{R}_alpha (norm.)	Q^{R}_beta (norm.)
0.00000000e+00	0.00000000e+00
-1.42859079e-25	8.16190952e-26
-9.73235832e-23	5.23756421e-23
-2.05560103e-22	1.11291694e-22
-5.80053962e-22	3.25359279e-22
-2.17947623e-21	1.23513188e-21
-6.66596749e-21	3.77318694e-21
-1.40925492e-19	6.23073636e-20
-4.65671260e-19	2.01008234e-19
-8.99058293e-19	3.83402378e-19
-1.37954082e-18	5.83144221e-19
-1.86587228e-18	7.84016038e-19
-2.33710533e-18	9.79927947e-19
-2.79259181e-18	1.17491791e-18
-3.25198279e-18	1.38315175e-18
-3.75522855e-18	1.62892312e-18
-4.36257857e-18	1.94665353e-18
-5.15458155e-18	2.38089233e-18
-6.23208538e-18	2.98631671e-18
-7.71623717e-18	3.82773174e-18
-9.74848325e-18	4.98007029e-18
-1.24905691e-17	6.52839310e-18
-1.61245396e-17	8.56788877e-18
-2.08527385e-17	1.12038737e-17
-2.68978091e-17	1.45517922e-17
-3.45026937e-17	1.87372165e-17
-4.39306339e-17	2.38958463e-17
-5.54651704e-17	3.01735097e-17
-6.94101433e-17	3.77261622e-17
-8.60896918e-17	4.67198873e-17
-1.05848254e-16	5.73308965e-17
-1.29050568e-16	6.97455289e-17
-2.82091935e-16	9.09454836e-17
-6.79000101e-16	1.26225268e-16
-1.30206440e-15	1.73367077e-16
-2.13418845e-15	2.30311832e-16
-3.15889014e-15	2.95159188e-16
-4.36030164e-15	3.66167524e-16
-5.72316939e-15	4.41753952e-16
-7.23285410e-15	5.20494310e-16
-8.87533078e-15	6.01123167e-16
-1.06371887e-14	6.82533820e-16
-1.25056314e-14	7.63778296e-16
-1.44684767e-14	8.44067349e-16
-1.65141567e-14	9.22770464e-16
-1.86317178e-14	9.99415855e-16
-2.08108207e-14	1.07369046e-15
-2.30417402e-14	1.14543996e-15
-2.53153656e-14	1.21466875e-15
-2.76232004e-14	1.28153995e-15
-2.99573623e-14	1.34637544e-15
-3.23105833e-14	1.40965578e-15
-3.46762099e-14	1.47202031e-15
-3.70482025e-14	1.53426706e-15
-3.94211360e-14	1.59735282e-15
-4.17901996e-14	1.66239307e-15
-4.41511967e-14	1.73066207e-15
-4.65005450e-14	1.80359276e-15
-4.88352764e-14	1.88277684e-15
-5.11530373e-14	1.96996472e-15
-5.34520881e-14	2.06706556e-15
-5.57313036e-14	2.17614723e-15
-5.79901729e-14	2.29943635e-15
-6.02287994e-14	2.43931823e-15
-6.24479007e-14	2.59833696e-15
-6.46488087e-14	2.77919531e-15
-6.68334696e-14	2.98475483e-15
-6.90044438e-14	3.21803574e-15
-7.11649061e-14	3.48221705e-15
-7.33186455e-14	3.78063645e-15
-7.54700653e-14	4.11679038e-15
-7.76241830e-14	4.49433401e-15
-7.97866306e-14	4.91708124e-15
-8.19636540e-14	5.38900470e-15
-8.41621138e-14	5.91423573e-15
-8.63894845e-14	6.49706442e-15
-8.86538552e-14	7.14193959e-15
-9.09639290e-14	7.85346877e-15
-9.33290234e-14	8.63641823e-15
-9.57590703e-14	9.49571298e-15
-9.82646157e-14	1.04364367e-14
-1.00856820e-13	1.14638320e-14
-1.03547457e-13	1.25832999e-14
-1.06348917e-13	1.38004003e-14
-1.09274203e-13	1.51208520e-14
-1.12336931e-13	1.65505323e-14
-1.15551334e-13	1.80954772e-14
-1.18932257e-13	1.97618817e-14
-1.22495162e-13	2.15560993e-14
-1.26256121e-13	2.34846422e-14
-1.30231825e-13	2.55541815e-14
-1.34439577e-13	2.77715470e-14
-1.38897293e-13	3.01437271e-14
-1.43623505e-13	3.26778690e-14
-1.48637360e-13	3.53812787e-14
-1.53958617e-13	3.82614207e-14
-1.59607651e-13	4.13259186e-14
-1.65605450e-13	4.45825544e-14
-1.71973619e-13	4.80392690e-14
-1.78734373e-13	5.17041620e-14
-1.85910545e-13	5.55854917e-14
-1.93525581e-13	5.96916750e-14
-2.01603540e-13	6.40312878e-14
-2.10169097e-13	6.86130646e-14
-2.19247541e-13	7.34458986e-14
-2.28864774e-13	7.85388417e-14
-2.39047315e-13	8.39011047e-14
-2.49822294e-13	8.95420569e-14
-2.61217457e-13	9.54712265e-14
-2.73261164e-13	1.01698300e-13
-2.85982390e-13	1.08233124e-13
-2.99410723e-13	1.15085702e-13
-3.13576367e-13	1.22266197e-13
-3.28510138e-13	1.29784931e-13
-3.44243467e-13	1.37652385e-13
-3.60808401e-13	1.45879197e-13
-3.78237600e-13	1.54476166e-13
-3.96564338e-13	1.63454249e-13
-4.15822503e-13	1.72824561e-13
-4.36046598e-13	1.82598375e-13
-4.57271740e-13	1.92787126e-13
-4.79533661e-13	2.03402404e-13
-5.02868707e-13	2.14455959e-13
-5.27313836e-13	2.25959702e-13
-5.52906625e-13	2.37925700e-13
-5.79685260e-13	2.50366179e-13
-6.07688545e-13	2.63293525e-13
-6.36955897e-13	2.76720281e-13
-6.67527347e-13	2.90659150e-13
-6.99443541e-13	3.05122994e-13
-7.32745739e-13	3.20124833e-13
-7.67475814e-13	3.35677846e-13
-8.03676256e-13	3.51795370e-13
-8.41390167e-13	3.68490902e-13
-8.80661263e-13	3.85778097e-13
-9.21533877e-13	4.03670769e-13
-9.64052953e-13	4.22182890e-13
-1.00826405e-12	4.41328592e-13
-1.05421335e-12	4.61122164e-13
-1.10194763e-12	4.81578056e-13
-1.15151430e-12	5.02710874e-13
-1.20296137e-12	5.24535385e-13
-1.25633748e-12	5.47066514e-13
-1.31169187e-12	5.70319345e-13
-1.36907440e-12	5.94309120e-13
-1.42853554e-12	6.19051240e-13
-1.49012639e-12	6.44561265e-13
-1.55389865e-12	6.70854913e-13
-1.61990462e-12	6.97948062e-13
-1.68819725e-12	7.25856747e-13
-1.75883008e-12	7.54597165e-13
-1.83185727e-12	7.84185667e-13
-1.90733360e-12	8.14638767e-13
-1.98531444e-12	8.45973135e-13
-2.06585581e-12	8.78205601e-13
-2.14901431e-12	9.11353153e-13
-2.23484719e-12	9.45432938e-13
-2.33995615e-12	9.56444027e-13
-2.48053705e-12	9.20857516e-13
-2.65604383e-12	8.39396031e-13
-2.86593711e-12	7.12778612e-13
-3.10968424e-12	5.41720720e-13
-3.38675927e-12	3.26934232e-13
-3.69664295e-12	6.91274444e-14
-4.03882273e-12	-2.30994928e-13
-4.41279276e-12	-5.72731753e-13
-4.81805391e-12	-9.55385480e-13
-5.25411374e-12	-1.37826214e-12
-5.72048653e-12	-1.84067135e-12
-6.21669325e-12	-2.34192630e-12
-6.74226157e-12	-2.88134376e-12
-7.29672588e-12	-3.45824410e-12
-7.87962725e-12	-4.07195126e-12
-8.49051350e-12	-4.72179276e-12
-9.12893909e-12	-5.40709971e-12
-9.79446524e-12	-6.12720678e-12
-1.04866598e-11	-6.88145225e-12
-1.12050975e-11	-7.66917797e-12
-1.19493595e-11	-8.48972936e-12
-1.27190340e-11	-9.34245545e-12
-1.35137155e-11	-1.02267088e-11
-1.43330055e-11	-1.11418457e-11
-1.51765122e-11	-1.20872257e-11
-1.60438504e-11	-1.30622124e-11
-1.69346416e-11	-1.40661725e-11
-1.78485140e-11	-1.50984766e-11
-1.87851026e-11	-1.61584988e-11
-1.97440491e-11	-1.72456167e-11
-2.07250018e-11	-1.83592116e-11
-2.17276157e-11	-1.94986684e-11
-2.27515526e-11	-2.06633754e-11
-2.37964809e-11	-2.18527246e-11
-2.48620759e-11	-2.30661116e-11
-2.59480194e-11	-2.43029356e-11
-2.70540000e-11	-2.55625994e-11
-2.81797129e-11	-2.68445092e-11
-2.93248601e-11	-2.81480749e-11
-3.04891504e-11	-2.94727100e-11
-3.16722990e-11	-3.08178316e-11
-3.28740282e-11	-3.21828604e-11
-3.40940667e-11	-3.35672206e-11
-3.53321499e-11	-3.49703400e-11
-3.65880202e-11	-3.63916499e-11
-3.78614264e-11	-3.78305854e-11
-3.91521242e-11	-3.92865851e-11
-4.04598757e-11	-4.07590910e-11
-4.17844502e-11	-4.22475489e-11
-4.31256233e-11	-4.37514081e-11
-4.44831773e-11	-4.52701215e-11
-4.58569016e-11	-4.68031455e-11
-4.72465918e-11	-4.83499402e-11
-4.86520506e-11	-4.99099693e-11
-5.00730872e-11	-5.14826999e-11
-5.15095176e-11	-5.30676029e-11
-5.29611643e-11	-5.46641526e-11
-5.44278568e-11	-5.62718270e-11
-5.59094311e-11	-5.78901076e-11
-5.74057299e-11	-5.95184795e-11
-5.89166029e-11	-6.11564315e-11
-6.04419060e-11	-6.28034559e-11
-6.19815023e-11	-6.44590484e-11
-6.35352612e-11	-6.61227087e-11
-6.51030592e-11	-6.77939396e-11
-6.66847790e-11	-6.94722478e-11
-6.82803106e-11	-7.11571435e-11
-6.98895502e-11	-7.28481405e-11
-7.15124010e-11	-7.45447562e-11
-7.31487727e-11	-7.62465114e-11
-7.47985819e-11	-7.79529308e-11
-7.64617518e-11	-7.96635424e-11
-7.81382123e-11	-8.13778778e-11
-7.98279001e-11	-8.30954725e-11
-8.15307584e-11	-8.48158651e-11
-8.32467373e-11	-8.65385983e-11
-8.49757935e-11	-8.82632179e-11
-8.67178905e-11	-8.99892735e-11
-8.84729984e-11	-9.17163184e-11
-9.02410940e-11	-9.34439094e-11
-9.20221610e-11	-9.51716066e-11
-9.38161895e-11	-9.68989742e-11
-9.56231765e-11	-9.86255795e-11
-9.74431257e-11	-1.00350994e-10
-9.92760475e-11	-1.02074791e-10
-1.01121959e-10	-1.03796551e-10
-1.02980884e-10	-1.05515854e-10
-1.04852852e-10	-1.07232286e-10
-1.06737902e-10	-1.08945436e-10
-1.08636077e-10	-1.10654897e-10
-1.10547427e-10	-1.12360265e-10
-1.12472010e-10	-1.14061139e-10
-1.14409890e-10	-1.15757123e-10
-1.16361137e-10	-1.17447824e-10
-1.18325829e-10	-1.19132852e-10
-1.20304050e-10	-1.20811821e-10
-1.22295892e-10	-1.22484349e-10
-1.24301450e-10	-1.24150058e-10
-1.26320830e-10	-1.25808571e-10
-1.28354143e-10	-1.27459518e-10
-1.30401506e-10	-1.29102530e-10
-1.32463043e-10	-1.30737243e-10
-1.34538886e-10	-1.32363296e-10
-1.36629172e-10	-1.33980332e-10
-1.38734046e-10	-1.35587998e-10
-1.40853659e-10	-1.37185942e-10
-1.42988169e-10	-1.38773818e-10
-1.45137739e-10	-1.40351285e-10
-1.47302543e-10	-1.41918001e-10
-1.49482757e-10	-1.43473632e-10
-1.51678566e-10	-1.45017845e-10
-1.53890161e-10	-1.46550311e-10
-1.56117742e-10	-1.48070706e-10
-1.58361511e-10	-1.49578708e-10
-1.60621682e-10	-1.51073999e-10
-1.62898472e-10	-1.52556265e-10
-1.65192105e-10	-1.54025196e-10
-1.67502815e-10	-1.55480483e-10
-1.69830838e-10	-1.56921824e-10
-1.72176420e-10	-1.58348918e-10
-1.74539813e-10	-1.59761470e-10
-1.76921275e-10	-1.61159186e-10
-1.79321071e-10	-1.62541777e-10
-1.81739473e-10	-1.63908958e-10
-1.84176759e-10	-1.65260446e-10
-1.86633216e-10	-1.66595963e-10
-1.89109133e-10	-1.67915234e-10
-1.91604812e-10	-1.69217987e-10
-1.94120556e-10	-1.70503956e-10
-1.96656677e-10	-1.71772876e-10
-1.99213495e-10	-1.73024486e-10
-2.01791335e-10	-1.74258529e-10
-2.04390529e-10	-1.75474753e-10
-2.07011416e-10	-1.76672906e-10
-2.09654342e-10	-1.77852743e-10
-2.12319658e-10	-1.79014022e-10
-2.15007724e-10	-1.80156503e-10
-2.17718905e-10	-1.81279950e-10
-2.20453575e-10	-1.82384132e-10
-2.23212111e-10	-1.83468820e-10
-2.25994900e-10	-1.84533791e-10
-2.28802334e-10	-1.85578821e-10
-2.31634812e-10	-1.86603695e-10
-2.34492741e-10	-1.87608197e-10
-2.37376533e-10	-1.88592118e-10
-2.40286607e-10	-1.89555251e-10
-2.43223389e-10	-1.90497392e-10
-2.46187312e-10	-1.91418342e-10
-2.49178815e-10	-1.92317904e-10
-2.52198345e-10	-1.93195887e-10
-2.55246354e-10	-1.94052100e-10
-2.58323302e-10	-1.94886360e-10
-2.61429656e-10	-1.95698484e-10
-2.64565887e-10	-1.96488293e-10
-2.67732476e-10	-1.97255614e-10
-2.70929909e-10	-1.98000276e-10
-2.74158679e-10	-1.98722110e-10
-2.77419286e-10	-1.99420953e-10
-2.80712237e-10	-2.00096644e-10
-2.84038043e-10	-2.00749028e-10
-2.87397227e-10	-2.01377951e-10
-2.90790313e-10	-2.01983263e-10
-2.94217835e-10	-2.02564818e-10
-2.97680334e-10	-2.03122475e-10
-3.01178355e-10	-2.03656094e-10
-3.04712453e-10	-2.04165540e-10
-3.08283187e-10	-2.04650682e-10
-3.11891125e-10	-2.05111390e-10
-3.15536839e-10	-2.05547542e-10
-3.19220910e-10	-2.05959016e-10
-3.22943925e-10	-2.06345695e-10
-3.26706477e-10	-2.06707465e-10
-3.30509167e-10	-2.07044216e-10
-3.34352602e-10	-2.07355841e-10
-3.38237395e-10	-2.07642238e-10
-3.42164167e-10	-2.07903307e-10
-3.46133545e-10	-2.08138952e-10
-3.50146164e-10	-2.08349082e-10
-3.54202662e-10	-2.08533606e-10
-3.58303689e-10	-2.08692442e-10
-3.62449897e-10	-2.08825506e-10
-3.66641947e-10	-2.08932721e-10
-3.70880507e-10	-2.09014012e-10
-3.75166251e-10	-2.09069310e-10
-3.79499859e-10	-2.09098547e-10
-3.83882019e-10	-2.09101658e-10
-3.88313425e-10	-2.09078585e-10
-3.92794779e-10	-2.09029271e-10
-3.97326787e-10	-2.08953663e-10
-4.01910164e-10	-2.08851712e-10
-4.06545631e-10	-2.08723372e-10
-4.11233915e-10	-2.08568602e-10
-4.15975751e-10	-2.08387361e-10
-4.20771881e-10	-2.08179617e-10
-4.25623051e-10	-2.07945337e-10
-4.30530017e-10	-2.07684493e-10
-4.35493540e-10	-2.07397062e-10
-4.40514387e-10	-2.07083023e-10
-4.45593333e-10	-2.06742359e-10
-4.50731160e-10	-2.06375056e-10
-4.55928655e-10	-2.05981105e-10
-4.61186614e-10	-2.05560499e-10
-4.66505837e-10	-2.05113236e-10
-4.71887133e-10	-2.04639316e-10
-4.77331317e-10	-2.04138745e-10
-4.82839210e-10	-2.03611530e-10
-4.88411641e-10	-2.03057683e-10
-4.94049444e-10	-2.02477218e-10
-4.99753462e-10	-2.01870156e-10
-5.05524542e-10	-2.01236518e-10
-5.11363539e-10	-2.00576330e-10
-5.17271316e-10	-1.99889622e-10
-5.23248740e-10	-1.99176427e-10
-5.29296688e-10	-1.98436782e-10
-5.35416041e-10	-1.97670726e-10
-5.41607687e-10	-1.96878305e-10
-5.47872522e-10	-1.96059565e-10
-5.54211448e-10	-1.95214558e-10
-5.60625373e-10	-1.94343337e-10
-5.67115213e-10	-1.93445962e-10
-5.73681891e-10	-1.92522494e-10
-5.80326334e-10	-1.91572998e-10
-5.87049478e-10	-1.90597544e-10
-5.93852266e-10	-1.89596204e-10
-6.00735647e-10	-1.88569054e-10
-6.07700576e-10	-1.87516174e-10
-6.14748015e-10	-1.86437647e-10
-6.21878934e-10	-1.85333560e-10
-6.29094308e-10	-1.84204003e-10
-6.36395120e-10	-1.83049071e-10
-6.43782359e-10	-1.81868861e-10
-6.51257021e-10	-1.80663474e-10
-6.58820108e-10	-1.79433016e-10
-6.66472629e-10	-1.78177593e-10
-6.74215601e-10	-1.76897320e-10
-6.82050046e-10	-1.75592310e-10
-6.89976994e-10	-1.74262683e-10
-6.97997481e-10	-1.72908562e-10
-7.06112549e-10	-1.71530073e-10
-7.14323248e-10	-1.70127346e-10
-7.22630634e-10	-1.68700514e-10
-7.31035770e-10	-1.67249714e-10
-7.39539726e-10	-1.65775088e-10
-7.48143577e-10	-1.64276778e-10
-7.56848408e-10	-1.62754933e-10
-7.65655307e-10	-1.61209705e-10
-7.74565372e-10	-1.59641248e-10
-7.83579704e-10	-1.58049720e-10
-7.92699415e-10	-1.56435284e-10
-8.01925620e-10	-1.54798106e-10
-8.11259443e-10	-1.53138354e-10
-8.20702014e-10	-1.51456202e-10
-8.30254469e-10	-1.49751825e-10
-8.39917952e-10	-1.48025405e-10
-8.49693613e-10	-1.46277124e-10
-8.59582608e-10	-1.44507170e-10
-8.69586101e-10	-1.42715733e-10
-8.79705263e-10	-1.40903008e-10
-8.89941269e-10	-1.39069193e-10
-9.00295304e-10	-1.37214489e-10
-9.10768558e-10	-1.35339101e-10
-9.21362227e-10	-1.33443238e-10
-9.32077516e-10	-1.31527112e-10
-9.42915635e-10	-1.29590939e-10
-9.53877801e-10	-1.27634939e-10
-9.64965238e-10	-1.25659333e-10
-9.76179176e-10	-1.23664350e-10
-9.87520853e-10	-1.21650219e-10
-9.98991512e-10	-1.19617174e-10
-1.01059240e-09	-1.17565451e-10
-1.02232479e-09	-1.15495293e-10
-1.03418992e-09	-1.13406943e-10
-1.04618908e-09	-1.11300650e-10
-1.05832355e-09	-1.09176665e-10
-1.07059460e-09	-1.07035243e-10
-1.08300353e-09	-1.04876643e-10
-1.09555163e-09	-1.02701128e-10
-1.10824021e-09	-1.00508964e-10
-1.12107059e-09	-9.83004191e-11
-1.13404407e-09	-9.60757679e-11
-1.14716198e-09	-9.38352867e-11
-1.16042565e-09	-9.15792556e-11
-1.17383643e-09	-8.93079586e-11
-1.18739565e-09	-8.70216832e-11
-1.20110467e-09	-8.47207204e-11
-1.21496485e-09	-8.24053648e-11
-1.22897754e-09	-8.00759146e-11
-1.24314412e-09	-7.77326716e-11
-1.25746597e-09	-7.53759411e-11
-1.27194448e-09	-7.30060322e-11
-1.28658102e-09	-7.06232573e-11
-1.30137702e-09	-6.82279326e-11
-1.31633385e-09	-6.58203777e-11
-1.33145295e-09	-6.34009159e-11
-1.34673573e-09	-6.09698741e-11
-1.36218360e-09	-5.85275828e-11
-1.37779801e-09	-5.60743758e-11
-1.39358039e-09	-5.36105910e-11
-1.40953219e-09	-5.11365693e-11
-1.42565486e-09	-4.86526557e-11
-1.44194985e-09	-4.61591984e-11
-1.45841864e-09	-4.36565493e-11
-1.47506269e-09	-4.11450641e-11
-1.49188349e-09	-3.86251017e-11
-1.50888251e-09	-3.60970249e-11
-1.52606125e-09	-3.35611999e-11
-1.54342121e-09	-3.10179966e-11
-1.56096389e-09	-2.84677883e-11
-1.57869081e-09	-2.59109521e-11
-1.59660348e-09	-2.33478686e-11
-1.61470344e-09	-2.07789219e-11
-1.63299221e-09	-1.82044998e-11
-1.65147132e-09	-1.56249936e-11
-1.67014234e-09	-1.30407982e-11
-1.68900680e-09	-1.04523122e-11
-1.70806627e-09	-7.85993749e-12
-1.72732232e-09	-5.26407987e-12
-1.74677651e-09	-2.66514854e-12
-1.76643043e-09	-6.35563310e-14
-1.78628566e-09	2.54028036e-12
-1.80634379e-09	5.14594156e-12
-1.82660642e-09	7.75300368e-12
-1.84707517e-09	1.03610396e-11
-1.86775163e-09	1.29696185e-11
-1.88863744e-09	1.55783062e-11
-1.90973421e-09	1.81866648e-11
-1.93104358e-09	2.07942527e-11
-1.95256719e-09	2.34006249e-11
-1.97430669e-09	2.60053328e-11
-1.99626372e-09	2.86079241e-11
-2.01843995e-09	3.12079431e-11
-2.04083705e-09	3.38049303e-11
-2.06345668e-09	3.63984228e-11
-2.08630053e-09	3.89879541e-11
-2.10937028e-09	4.15730539e-11
-2.13266762e-09	4.41532487e-11
-2.15619427e-09	4.67280610e-11
-2.17995191e-09	4.92970101e-11
-2.20394227e-09	5.18596114e-11
-2.22816706e-09	5.44153770e-11
-2.25262802e-09	5.69638152e-11
-2.27732687e-09	5.95044307e-11
-2.30226536e-09	6.20367249e-11
-2.32744523e-09	6.45601953e-11
-2.35286823e-09	6.70743361e-11
-2.37853613e-09	6.95786375e-11
-2.40445069e-09	7.20725867e-11
-2.43061369e-09	7.45556667e-11
-2.45702690e-09	7.70273575e-11
-2.48369212e-09	7.94871351e-11
-2.51061113e-09	8.19344720e-11
-2.53778574e-09	8.43688373e-11
-2.56521775e-09	8.67896964e-11
-2.59290898e-09	8.91965110e-11
-2.62086125e-09	9.15887394e-11
-2.64907638e-09	9.39658362e-11
-2.67755621e-09	9.63272526e-11
-2.70630258e-09	9.86724360e-11
-2.73531734e-09	1.01000830e-10
-2.76460234e-09	1.03311876e-10
-2.79415944e-09	1.05605009e-10
-2.82399051e-09	1.07879664e-10
-2.85409742e-09	1.10135269e-10
-2.88448206e-09	1.12371251e-10
-2.91514631e-09	1.14587032e-10
-2.94609206e-09	1.16782031e-10
-2.97732122e-09	1.18955663e-10
-3.00883569e-09	1.21107341e-10
-3.04063740e-09	1.23236471e-10
-3.07272825e-09	1.25342458e-10
-3.10511017e-09	1.27424704e-10
-3.13778511e-09	1.29482605e-10
-3.17075500e-09	1.31515557e-10
-3.20402180e-09	1.33522947e-10
-3.23758744e-09	1.35504164e-10
-3.27145391e-09	1.37458590e-10
-3.30562315e-09	1.39385605e-10
-3.34009716e-09	1.41284585e-10
-3.37487791e-09	1.43154901e-10
-3.40996738e-09	1.44995923e-10
-3.44536758e-09	1.46807015e-10
-3.48108050e-09	1.48587539e-10
-3.51710815e-09	1.50336854e-10
-3.55345255e-09	1.52054313e-10
-3.59011572e-09	1.53739267e-10
-3.62709969e-09	1.55391063e-10
-3.66440649e-09	1.57009046e-10
-3.70203816e-09	1.58592554e-10
-3.73999676e-09	1.60140925e-10
-3.77828433e-09	1.61653491e-10
-3.81690294e-09	1.63129582e-10
-3.85585466e-09	1.64568524e-10
-3.89514156e-09	1.65969637e-10
-3.93476573e-09	1.67332242e-10
-3.97472925e-09	1.68655653e-10
-4.01503422e-09	1.69939181e-10
-4.05568274e-09	1.71182134e-10
-4.09667692e-09	1.72383816e-10
-4.13801887e-09	1.73543529e-10
-4.17971072e-09	1.74660568e-10
-4.22175460e-09	1.75734228e-10
-4.26415264e-09	1.76763798e-10
-4.30690698e-09	1.77748565e-10
-4.35001977e-09	1.78687812e-10
-4.39349318e-09	1.79580817e-10
-4.43732935e-09	1.80426855e-10
-4.48153046e-09	1.81225201e-10
-4.52609869e-09	1.81975120e-10
-4.57103622e-09	1.82675879e-10
-4.61634523e-09	1.83326738e-10
-4.66202792e-09	1.83926955e-10
-4.70808650e-09	1.84475785e-10
-4.75452318e-09	1.84972477e-10
-4.80134017e-09	1.85416279e-10
-4.84853969e-09	1.85806434e-10
-4.89612397e-09	1.86142182e-10
-4.94409525e-09	1.86422758e-10
-4.99245578e-09	1.86647396e-10
-5.04120779e-09	1.86815324e-10
-5.09035355e-09	1.86925768e-10
-5.13989532e-09	1.86977949e-10
-5.18983538e-09	1.86971087e-10
-5.24017599e-09	1.86904395e-10
-5.29091943e-09	1.86777084e-10
-5.34206801e-09	1.86588363e-10
-5.39362401e-09	1.86337435e-10
-5.44558975e-09	1.86023500e-10
-5.49796752e-09	1.85645755e-10
-5.55075964e-09	1.85203394e-10
-5.60396844e-09	1.84695605e-10
-5.65759626e-09	1.84121576e-10
-5.71164541e-09	1.83480488e-10
-5.76611826e-09	1.82771520e-10
-5.82101714e-09	1.81993847e-10
-5.87634442e-09	1.81146642e-10
-5.93210245e-09	1.80229072e-10
-5.98829362e-09	1.79240302e-10
-6.04492029e-09	1.78179492e-10
-6.10198485e-09	1.77045801e-10
-6.15948969e-09	1.75838381e-10
-6.21743721e-09	1.74556383e-10
-6.27582980e-09	1.73198955e-10
-6.33466989e-09	1.71765237e-10
-6.39395989e-09	1.70254371e-10
-6.45370221e-09	1.68665492e-10
-6.51389930e-09	1.66997732e-10
-6.57455359e-09	1.65250220e-10
-6.63566752e-09	1.63422082e-10
-6.69724355e-09	1.61512437e-10
-6.75928412e-09	1.59520406e-10
-6.82179171e-09	1.57445101e-10
-6.88476879e-09	1.55285634e-10
-6.94821783e-09	1.53041113e-10
-7.01214132e-09	1.50710639e-10
-7.07654175e-09	1.48293315e-10
-7.14142161e-09	1.45788235e-10
-7.20678341e-09	1.43194494e-10
-7.27262967e-09	1.40511180e-10
-7.33896289e-09	1.37737379e-10
-7.40578561e-09	1.34872173e-10
-7.47309968e-09	1.31913761e-10
-7.54082912e-09	1.28757613e-10
-7.60892200e-09	1.25332660e-10
-7.67738014e-09	1.21639342e-10
-7.74620536e-09	1.17678094e-10
-7.81539943e-09	1.13449349e-10
-7.88496413e-09	1.08953534e-10
-7.95490122e-09	1.04191072e-10
-8.02521245e-09	9.91623840e-11
-8.09589957e-09	9.38678847e-11
-8.16696429e-09	8.83079862e-11
-8.23840831e-09	8.24830964e-11
-8.31023335e-09	7.63936191e-11
-8.38244107e-09	7.00399542e-11
-8.45503316e-09	6.34224976e-11
-8.52801126e-09	5.65416414e-11
-8.60137702e-09	4.93977733e-11
-8.67513206e-09	4.19912776e-11
-8.74927802e-09	3.43225343e-11
-8.82381649e-09	2.63919194e-11
-8.89874905e-09	1.81998050e-11
-8.97407729e-09	9.74655943e-12
-9.04980278e-09	1.03254674e-12
-9.12592705e-09	-7.94187280e-12
-9.20245166e-09	-1.71763429e-11
-9.27937811e-09	-2.66705114e-11
-9.35670793e-09	-3.64240298e-11
-9.43444262e-09	-4.64365539e-11
-9.51258364e-09	-5.67077432e-11
-9.59113249e-09	-6.72372613e-11
-9.67009061e-09	-7.80247757e-11
-9.74945945e-09	-8.90699581e-11
-9.82924044e-09	-1.00372484e-10
-9.90943499e-09	-1.11932032e-10
-9.99004453e-09	-1.23748287e-10
-1.00710704e-08	-1.35820935e-10
-1.01525141e-08	-1.48149668e-10
-1.02343768e-08	-1.60734181e-10
-1.03166600e-08	-1.73574174e-10
-1.03993650e-08	-1.86669349e-10
-1.04824932e-08	-2.00019414e-10
-1.05660458e-08	-2.13624081e-10
-1.06500241e-08	-2.27483064e-10
-1.07344294e-08	-2.41596082e-10
-1.08192630e-08	-2.55962858e-10
-1.09045262e-08	-2.70583120e-10
-1.09902202e-08	-2.85456598e-10
-1.10763462e-08	-3.00583028e-10
-1.11629055e-08	-3.15962148e-10
-1.12498992e-08	-3.31593701e-10
-1.13373286e-08	-3.47477435e-10
-1.14251948e-08	-3.63613099e-10
-1.15134990e-08	-3.80000449e-10
-1.16022424e-08	-3.96639244e-10
-1.16914260e-08	-4.13529246e-10
-1.17810511e-08	-4.30670222e-10
-1.18711187e-08	-4.48061943e-10
-1.19616300e-08	-4.65704183e-10
-1.20525859e-08	-4.83596721e-10
-1.21439877e-08	-5.01739339e-10
-1.22358363e-08	-5.20131824e-10
-1.23281328e-08	-5.38773967e-10
-1.24208782e-08	-5.57665562e-10
-1.25140736e-08	-5.76806407e-10
-1.26077200e-08	-5.96196305e-10
-1.27018183e-08	-6.15835063e-10
-1.27963696e-08	-6.35722489e-10
-1.28913748e-08	-6.55858400e-10
-1.29868348e-08	-6.76242613e-10
-1.30827507e-08	-6.96874950e-10
-1.31791232e-08	-7.17755237e-10
-1.32759535e-08	-7.38883305e-10
-1.33732423e-08	-7.60258988e-10
-1.34709905e-08	-7.81882124e-10
-1.35691990e-08	-8.03752555e-10
-1.36678687e-08	-8.25870127e-10
-1.37670004e-08	-8.48234690e-10
-1.38665950e-08	-8.70846098e-10
-1.39666533e-08	-8.93704209e-10
-1.40671761e-08	-9.16808885e-10
-1.41681641e-08	-9.40159992e-10
-1.42696182e-08	-9.63757399e-10
-1.43715392e-08	-9.87600980e-10
-1.44739278e-08	-1.01169061e-09
-1.45767847e-08	-1.03602618e-09
-1.46801106e-08	-1.06060757e-09
-1.47839064e-08	-1.08543466e-09
-1.48881726e-08	-1.11050736e-09
-1.49929100e-08	-1.13582556e-09
-1.50981193e-08	-1.16138916e-09
-1.52038011e-08	-1.18719807e-09
-1.53099561e-08	-1.21325220e-09
-1.54165848e-08	-1.23955145e-09
-1.55236880e-08	-1.26609576e-09
-1.56312663e-08	-1.29288503e-09
-1.57393201e-08	-1.31991920e-09
-1.58478502e-08	-1.34719819e-09
-1.59568571e-08	-1.37472194e-09
-1.60663414e-08	-1.40249038e-09
-1.61763035e-08	-1.43050346e-09
-1.62867440e-08	-1.45876112e-09
-1.63976635e-08	-1.48726332e-09
-1.65090625e-08	-1.51600999e-09
-1.66209414e-08	-1.54500110e-09
-1.67333007e-08	-1.57423662e-09
-1.68461409e-08	-1.60371650e-09
-1.69594624e-08	-1.63344072e-09
-1.70732657e-08	-1.66340925e-09
-1.71875511e-08	-1.69362206e-09
-1.73023192e-08	-1.72407914e-09
-1.74175703e-08	-1.75478046e-09
-1.75333048e-08	-1.78572603e-09
-1.76495231e-08	-1.81691584e-09
-1.77662255e-08	-1.84834987e-09
-1.78834123e-08	-1.88002813e-09
-1.80010840e-08	-1.91195062e-09
-1.81192408e-08	-1.94411736e-09
-1.82378830e-08	-1.97652836e-09
-1.83570109e-08	-2.00918363e-09
-1.84766248e-08	-2.04208319e-09
-1.85967250e-08	-2.07522707e-09
-1.87173117e-08	-2.10861530e-09
-1.88383852e-08	-2.14224790e-09
-1.89599456e-08	-2.17612492e-09
-1.90819933e-08	-2.21024640e-09
-1.92045283e-08	-2.24461238e-09
-1.93275510e-08	-2.27922290e-09
-1.94510613e-08	-2.31407803e-09
-1.95750597e-08	-2.34917781e-09
-1.96995460e-08	-2.38452231e-09
-1.98245206e-08	-2.42011159e-09
-1.99499835e-08	-2.45594572e-09
-2.00759349e-08	-2.49202477e-09
-2.02023747e-08	-2.52834882e-09
-2.03293032e-08	-2.56491794e-09
-2.04567203e-08	-2.60173223e-09
-2.05846261e-08	-2.63879177e-09
-2.07130208e-08	-2.67609665e-09
-2.08419042e-08	-2.71364697e-09
-2.09712764e-08	-2.75144282e-09
-2.11011374e-08	-2.78948432e-09
-2.12314873e-08	-2.82777157e-09
-2.13623259e-08	-2.86630467e-09
-2.14936532e-08	-2.90508376e-09
-2.16254693e-08	-2.94410894e-09
-2.17577739e-08	-2.98338034e-09
-2.18905671e-08	-3.02289808e-09
-2.20238487e-08	-3.06266231e-09
-2.21576187e-08	-3.10267315e-09
-2.22918769e-08	-3.14293075e-09
-2.24266232e-08	-3.18343525e-09
-2.25618575e-08	-3.22418679e-09
-2.26975796e-08	-3.26518552e-09
-2.28337893e-08	-3.30643161e-09
-2.29704864e-08	-3.34792522e-09
-2.31076708e-08	-3.38966649e-09
-2.32453422e-08	-3.43165561e-09
-2.33835004e-08	-3.47389275e-09
-2.35221452e-08	-3.51637807e-09
-2.36612763e-08	-3.55911176e-09
-2.38008935e-08	-3.60209400e-09
-2.39409964e-08	-3.64532498e-09
-2.40815849e-08	-3.68880489e-09
-2.42226585e-08	-3.73253393e-09
-2.43642170e-08	-3.77651229e-09
-2.45062601e-08	-3.82074017e-09
-2.46487873e-08	-3.86521779e-09
-2.47917984e-08	-3.90994536e-09
-2.49352930e-08	-3.95492308e-09
-2.50792707e-08	-4.00015119e-09
-2.52237311e-08	-4.04562989e-09
-2.53686737e-08	-4.09135943e-09
-2.55140983e-08	-4.13734002e-09
-2.56600042e-08	-4.18357190e-09
-2.58063912e-08	-4.23005532e-09
-2.59532586e-08	-4.27679052e-09
-2.61006062e-08	-4.32377773e-09
-2.62484332e-08	-4.37101722e-09
-2.63967393e-08	-4.41850924e-09
-2.65455240e-08	-4.46625404e-09
-2.66947867e-08	-4.51425189e-09
-2.68445268e-08	-4.56250305e-09
-2.69947439e-08	-4.61100780e-09
-2.71454373e-08	-4.65976641e-09
-2.72966065e-08	-4.70877915e-09
-2.74482509e-08	-4.75804632e-09
-2.76003698e-08	-4.80756819e-09
-2.77529627e-08	-4.85734506e-09
-2.79060288e-08	-4.90737722e-09
-2.80595677e-08	-4.95766497e-09
-2.82135785e-08	-5.00820862e-09
-2.83680607e-08	-5.05900845e-09
-2.85230135e-08	-5.11006480e-09
-2.86784363e-08	-5.16137797e-09
-2.88343283e-08	-5.21294828e-09
-2.89906887e-08	-5.26477605e-09
-2.91475170e-08	-5.31686161e-09
-2.93048122e-08	-5.36920529e-09
-2.94625737e-08	-5.42180741e-09
-2.96208007e-08	-5.47466833e-09
-2.97794923e-08	-5.52778838e-09
-2.99386478e-08	-5.58116791e-09
-3.00982664e-08	-5.63480726e-09
-3.02583471e-08	-5.68870680e-09
-3.04188892e-08	-5.74286687e-09
-3.05798919e-08	-5.79728784e-09
-3.07413541e-08	-5.85197008e-09
-3.09032751e-08	-5.90691396e-09
-3.10656540e-08	-5.96211984e-09
-3.12284898e-08	-6.01758811e-09
-3.13917816e-08	-6.07331915e-09
-3.15555285e-08	-6.12931334e-09
-3.17197295e-08	-6.18557107e-09
-3.18843836e-08	-6.24209274e-09
-3.20494899e-08	-6.29887875e-09
-3.22150475e-08	-6.35592949e-09
-3.23810552e-08	-6.41324537e-09
-3.25475120e-08	-6.47082680e-09
-3.27144170e-08	-6.52867419e-09
-3.28817691e-08	-6.58678797e-09
-3.30495672e-08	-6.64516854e-09
-3.32178103e-08	-6.70381634e-09
-3.33864972e-08	-6.76273180e-09
-3.35556270e-08	-6.82191534e-09
-3.37251984e-08	-6.88136742e-09
-3.38952103e-08	-6.94108845e-09
-3.40656616e-08	-7.00107890e-09
-3.42365512e-08	-7.06133921e-09
-3.44078779e-08	-7.12186984e-09
-3.45796405e-08	-7.18267123e-09
-3.47518378e-08	-7.24374386e-09
-3.49244687e-08	-7.30508818e-09
-3.50975318e-08	-7.36670467e-09
-3.52710261e-08	-7.42859379e-09
-3.54449501e-08	-7.49075603e-09
-3.56193028e-08	-7.55319186e-09
-3.57940827e-08	-7.61590177e-09
-3.59692887e-08	-7.67888626e-09
-3.61449193e-08	-7.74214580e-09
-3.63209734e-08	-7.80568090e-09
-3.64974496e-08	-7.86949205e-09
-3.66743466e-08	-7.93357977e-09
-3.68516630e-08	-7.99794456e-09
-3.70293974e-08	-8.06258694e-09
-3.72075485e-08	-8.12750741e-09
-3.73861149e-08	-8.19270650e-09
-3.75650951e-08	-8.25818474e-09
-3.77444878e-08	-8.32394265e-09
-3.79242916e-08	-8.38998077e-09
-3.81045049e-08	-8.45629962e-09
-3.82851264e-08	-8.52289976e-09
-3.84661546e-08	-8.58978172e-09
-3.86475880e-08	-8.65694605e-09
-3.88294250e-08	-8.72439331e-09
-3.90116643e-08	-8.79212406e-09
-3.91943042e-08	-8.86013884e-09
-3.93773432e-08	-8.92843823e-09
-3.95607799e-08	-8.99702279e-09
-3.97446125e-08	-9.06589310e-09
-3.99288396e-08	-9.13504973e-09
-4.01134596e-08	-9.20449326e-09
-4.02984708e-08	-9.27422427e-09
-4.04838717e-08	-9.34424336e-09
-4.06696606e-08	-9.41455111e-09
-4.08558359e-08	-9.48514812e-09
-4.10423959e-08	-9.55603499e-09
-4.12293390e-08	-9.62721232e-09
-4.14166634e-08	-9.69868073e-09
-4.16043676e-08	-9.77044081e-09
-4.17924497e-08	-9.84249320e-09
-4.19809081e-08	-9.91483850e-09
-4.21697410e-08	-9.98747735e-09
-4.23589467e-08	-1.00604104e-08
-4.25485234e-08	-1.01336382e-08
-4.27384694e-08	-1.02071614e-08
-4.29287828e-08	-1.02809807e-08
-4.31194619e-08	-1.03550968e-08
-4.33105049e-08	-1.04295102e-08
-4.35019099e-08	-1.05042216e-08
-4.36936750e-08	-1.05792317e-08
-4.38857985e-08	-1.06545411e-08
-4.40782785e-08	-1.07301505e-08
-4.42711131e-08	-1.08060606e-08
-4.44643003e-08	-1.08822720e-08
-4.46578384e-08	-1.09587854e-08
-4.48517253e-08	-1.10356015e-08
-4.50459592e-08	-1.11127210e-08
-4.52405381e-08	-1.11901445e-08
-4.54354600e-08	-1.12678728e-08
-4.56307230e-08	-1.13459065e-08
-4.58263251e-08	-1.14242464e-08
-4.60222643e-08	-1.15028931e-08
-4.62185385e-08	-1.15818473e-08
-4.64151458e-08	-1.16611098e-08
-4.66120841e-08	-1.17406813e-08
-4.68093514e-08	-1.18205625e-08
-4.70069456e-08	-1.19007541e-08
-4.72048646e-08	-1.19812568e-08
-4.74031063e-08	-1.20620715e-08
-4.76016687e-08	-1.21431987e-08
-4.78005495e-08	-1.22246392e-08
-4.79997468e-08	-1.23063939e-08
-4.81992583e-08	-1.23884634e-08
-4.83990819e-08	-1.24708485e-08
-4.85992154e-08	-1.25535499e-08
-4.87996566e-08	-1.26365684e-08
-4.90004033e-08	-1.27199048e-08
-4.92014534e-08	-1.28035598e-08
-4.94028046e-08	-1.28875342e-08
-4.96044546e-08	-1.29718288e-08
-4.98064013e-08	-1.30564443e-08
-5.00086423e-08	-1.31413816e-08
-5.02111754e-08	-1.32266414e-08
-5.04139983e-08	-1.33122245e-08
-5.06171086e-08	-1.33981316e-08
-5.08205041e-08	-1.34843637e-08
-5.10241825e-08	-1.35709215e-08
-5.12281413e-08	-1.36578058e-08
-5.14323784e-08	-1.37450175e-08
-5.16368911e-08	-1.38325572e-08
-5.18416773e-08	-1.39204259e-08
-5.20467345e-08	-1.40086244e-08
-5.22520602e-08	-1.40971535e-08
-5.24576522e-08	-1.41860139e-08
-5.26635078e-08	-1.42752067e-08
-5.28696248e-08	-1.43647326e-08
-5.30760005e-08	-1.44545924e-08
-5.32826326e-08	-1.45447869e-08
-5.34895186e-08	-1.46353172e-08
-5.36966560e-08	-1.47261839e-08
-5.39040421e-08	-1.48173879e-08
-5.41116747e-08	-1.49089302e-08
-5.43195509e-08	-1.50008115e-08
-5.45276685e-08	-1.50930328e-08
-5.47360246e-08	-1.51855949e-08
-5.49446169e-08	-1.52784987e-08
-5.51534426e-08	-1.53717450e-08
-5.53624992e-08	-1.54653349e-08
-5.55717841e-08	-1.55592690e-08
-5.57812945e-08	-1.56535484e-08
-5.59910280e-08	-1.57481740e-08
-5.62009818e-08	-1.58431466e-08
-5.64111532e-08	-1.59384671e-08
-5.66215396e-08	-1.60341365e-08
-5.68321382e-08	-1.61301557e-08
-5.70429464e-08	-1.62265255e-08
-5.72539614e-08	-1.63232470e-08
-5.74651805e-08	-1.64203209e-08
-5.76766009e-08	-1.65177484e-08
-5.78882199e-08	-1.66155302e-08
-5.81000347e-08	-1.67136674e-08
-5.83120424e-08	-1.68121608e-08
-5.85242403e-08	-1.69110114e-08
-5.87366256e-08	-1.70102203e-08
-5.89491955e-08	-1.71097882e-08
-5.91619470e-08	-1.72097162e-08
-5.93748774e-08	-1.73100052e-08
-5.95879837e-08	-1.74106562e-08
-5.98012631e-08	-1.75116702e-08
-6.00147126e-08	-1.76130482e-08
-6.02283295e-08	-1.77147910e-08
-6.04421106e-08	-1.78168998e-08
-6.06560532e-08	-1.79193754e-08
-6.08701543e-08	-1.80222189e-08
-6.10844108e-08	-1.81254312e-08
-6.12988198e-08	-1.82290135e-08
-6.15133783e-08	-1.83329665e-08
-6.17280834e-08	-1.84372915e-08
-6.19429319e-08	-1.85419893e-08
-6.21579210e-08	-1.86470609e-08
-6.23730474e-08	-1.87525075e-08
-6.25883082e-08	-1.88583300e-08
-6.28037003e-08	-1.89645295e-08
-6.30192207e-08	-1.90711069e-08
-6.32348661e-08	-1.91780633e-08
-6.34506335e-08	-1.92853998e-08
-6.36665199e-08	-1.93931173e-08
-6.38825219e-08	-1.95012170e-08
-6.40986366e-08	-1.96096998e-08
-6.43148607e-08	-1.97185669e-08
-6.45311911e-08	-1.98278192e-08
-6.47476245e-08	-1.99374578e-08
-6.49641578e-08	-2.00474839e-08
-6.51807877e-08	-2.01578985e-08
-6.53975111e-08	-2.02687025e-08
-6.56143246e-08	-2.03798972e-08
-6.58312251e-08	-2.04914836e-08
-6.60482092e-08	-2.06034628e-08
-6.62652737e-08	-2.07158358e-08
-6.64824152e-08	-2.08286038e-08
-6.66996306e-08	-2.09417679e-08
-6.69169163e-08	-2.10553291e-08
-6.71342692e-08	-2.11692886e-08
-6.73516859e-08	-2.12836474e-08
-6.75691629e-08	-2.13984067e-08
-6.77866970e-08	-2.15135676e-08
-6.80042847e-08	-2.16291312e-08
-6.82219226e-08	-2.17450987e-08
-6.84396074e-08	-2.18614711e-08
-6.86573356e-08	-2.19782496e-08
-6.88751037e-08	-2.20954353e-08
-6.90929083e-08	-2.22130294e-08
-6.93107460e-08	-2.23310330e-08
-6.95286132e-08	-2.24494472e-08
-6.97465064e-08	-2.25682733e-08
-6.99644222e-08	-2.26875123e-08
-7.01823571e-08	-2.28071655e-08
-7.04003074e-08	-2.29272339e-08
-7.06182697e-08	-2.30477188e-08
-7.08362403e-08	-2.31686213e-08
-7.10542158e-08	-2.32899426e-08
-7.12721925e-08	-2.34116839e-08
-7.14901669e-08	-2.35338463e-08
-7.17081352e-08	-2.36564311e-08
-7.19260940e-08	-2.37794394e-08
-7.21440395e-08	-2.39028725e-08
-7.23619681e-08	-2.40267315e-08
-7.25798761e-08	-2.41510176e-08
-7.27977599e-08	-2.42757320e-08
-7.30156157e-08	-2.44008760e-08
-7.32334399e-08	-2.45264508e-08
-7.34512287e-08	-2.46524575e-08
-7.36689785e-08	-2.47788975e-08
-7.38866854e-08	-2.49057719e-08
-7.41043456e-08	-2.50330819e-08
-7.43219555e-08	-2.51608289e-08
-7.45395113e-08	-2.52890139e-08
-7.47570091e-08	-2.54176384e-08
-7.49744451e-08	-2.55467034e-08
-7.51918155e-08	-2.56762104e-08
-7.54091165e-08	-2.58061604e-08
-7.56263442e-08	-2.59365549e-08
-7.58434948e-08	-2.60673950e-08
-7.60605643e-08	-2.61986820e-08
-7.62775489e-08	-2.63304172e-08
-7.64944447e-08	-2.64626018e-08
-7.67112478e-08	-2.65952372e-08
-7.69279542e-08	-2.67283246e-08
-7.71445600e-08	-2.68618653e-08
-7.73610611e-08	-2.69958606e-08
-7.75774538e-08	-2.71303118e-08
-7.77937339e-08	-2.72652202e-08
-7.80098975e-08	-2.74005870e-08
-7.82259406e-08	-2.75364137e-08
-7.84418591e-08	-2.76727014e-08
-7.86576490e-08	-2.78094516e-08
-7.88733063e-08	-2.79466654e-08
-7.90888269e-08	-2.80843444e-08
-7.93042067e-08	-2.82224897e-08
-7.95194416e-08	-2.83611027e-08
-7.97345275e-08	-2.85001848e-08
-7.99494604e-08	-2.86397373e-08
-8.01642360e-08	-2.87797614e-08
-8.03788502e-08	-2.89202587e-08
-8.05932990e-08	-2.90612303e-08
-8.08075780e-08	-2.92026777e-08
-8.10216832e-08	-2.93446023e-08
-8.12356103e-08	-2.94870053e-08
-8.14493551e-08	-2.96298882e-08
-8.16629134e-08	-2.97732523e-08
-8.18762810e-08	-2.99170990e-08
-8.20894536e-08	-3.00614297e-08
-8.23024270e-08	-3.02062458e-08
-8.25151968e-08	-3.03515485e-08
-8.27277589e-08	-3.04973394e-08
-8.29401088e-08	-3.06436198e-08
-8.31522423e-08	-3.07903912e-08
-8.33641550e-08	-3.09376548e-08
-8.35758427e-08	-3.10854122e-08
-8.37873009e-08	-3.12336647e-08
-8.39985253e-08	-3.13824138e-08
-8.42095114e-08	-3.15316608e-08
-8.44202550e-08	-3.16814072e-08
-8.46307516e-08	-3.18316544e-08
-8.48409968e-08	-3.19824038e-08
-8.50509861e-08	-3.21336569e-08
-8.52607151e-08	-3.22854151e-08
-8.54701794e-08	-3.24376799e-08
-8.56793744e-08	-3.25904526e-08
-8.58882957e-08	-3.27437348e-08
-8.60969388e-08	-3.28975279e-08
-8.63052991e-08	-3.30518333e-08
-8.65133722e-08	-3.32066526e-08
-8.67211535e-08	-3.33619871e-08
-8.69286384e-08	-3.35178383e-08
-8.71358224e-08	-3.36742078e-08
-8.73427009e-08	-3.38310969e-08
-8.75492693e-08	-3.39885072e-08
-8.77555230e-08	-3.41464402e-08
-8.79614573e-08	-3.43048973e-08
-8.81670678e-08	-3.44638800e-08
-8.83723496e-08	-3.46233899e-08
-8.85772981e-08	-3.47834284e-08
-8.87819088e-08	-3.49439970e-08
-8.89861768e-08	-3.51050973e-08
-8.91900975e-08	-3.52667307e-08
-8.93936662e-08	-3.54288988e-08
-8.95968781e-08	-3.55916031e-08
-8.97997285e-08	-3.57548451e-08
-9.00022127e-08	-3.59186264e-08
-9.02043259e-08	-3.60829484e-08
-9.04060633e-08	-3.62478127e-08
-9.06074201e-08	-3.64132209e-08
-9.08083916e-08	-3.65791745e-08
-9.10089728e-08	-3.67456750e-08
-9.12091590e-08	-3.69127240e-08
-9.14089454e-08	-3.70803230e-08
-9.16083270e-08	-3.72484737e-08
-9.18072990e-08	-3.74171775e-08
-9.20058565e-08	-3.75864360e-08
-9.22039946e-08	-3.77562509e-08
-9.24017084e-08	-3.79266237e-08
-9.25989931e-08	-3.80975559e-08
-9.27958435e-08	-3.82690491e-08
-9.29922549e-08	-3.84411050e-08
-9.31882221e-08	-3.86137252e-08
-9.33837404e-08	-3.87869111e-08
-9.35788045e-08	-3.89606645e-08
-9.37734097e-08	-3.91349869e-08
-9.39675508e-08	-3.93098799e-08
-9.41612228e-08	-3.94853452e-08
-9.43544207e-08	-3.96613843e-08
-9.45471394e-08	-3.98379989e-08
-9.47393738e-08	-4.00151906e-08
-9.49311189e-08	-4.01929610e-08
-9.51223695e-08	-4.03713118e-08
-9.53131206e-08	-4.05502446e-08
-9.55033671e-08	-4.07297610e-08
-9.56931037e-08	-4.09098626e-08
-9.58823254e-08	-4.10905512e-08
-9.60710270e-08	-4.12718284e-08
-9.62592033e-08	-4.14536958e-08
-9.64468491e-08	-4.16361551e-08
-9.66339592e-08	-4.18192079e-08
-9.68205285e-08	-4.20028559e-08
-9.70065516e-08	-4.21871009e-08
-9.71920233e-08	-4.23719444e-08
-9.73769384e-08	-4.25573881e-08
-9.75612917e-08	-4.27434337e-08
-9.77450778e-08	-4.29300830e-08
-9.79282914e-08	-4.31173375e-08
-9.81109272e-08	-4.33051991e-08
-9.82929799e-08	-4.34936693e-08
-9.84744443e-08	-4.36827499e-08
-9.86553148e-08	-4.38724426e-08
-9.88355862e-08	-4.40627492e-08
-9.90152531e-08	-4.42536712e-08
-9.91943101e-08	-4.44452105e-08
-9.93727518e-08	-4.46373688e-08
-9.95505728e-08	-4.48301477e-08
-9.97277676e-08	-4.50235491e-08
-9.99043309e-08	-4.52175746e-08
-1.00080257e-07	-4.54122261e-08
-1.00255541e-07	-4.56075051e-08
-1.00430177e-07	-4.58034136e-08
-1.00604159e-07	-4.59999531e-08
-1.00777482e-07	-4.61971256e-08
-1.00950141e-07	-4.63949327e-08
-1.01122130e-07	-4.65933762e-08
-1.01293443e-07	-4.67924578e-08
-1.01464075e-07	-4.69921794e-08
-1.01634021e-07	-4.71925427e-08
-1.01803274e-07	-4.73935495e-08
-1.01971829e-07	-4.75952016e-08
-1.02139680e-07	-4.77975008e-08
-1.02306823e-07	-4.80004488e-08
-1.02473251e-07	-4.82040474e-08
-1.02638958e-07	-4.84082985e-08
-1.02803939e-07	-4.86132038e-08
-1.02968189e-07	-4.88187651e-08
-1.03131701e-07	-4.90249843e-08
-1.03294470e-07	-4.92318632e-08
-1.03456490e-07	-4.94394036e-08
-1.03617755e-07	-4.96476073e-08
-1.03778260e-07	-4.98564761e-08
-1.03937999e-07	-5.00660118e-08
-1.04096966e-07	-5.02762164e-08
-1.04255155e-07	-5.04870916e-08
-1.04412561e-07	-5.06986393e-08
-1.04569178e-07	-5.09108613e-08
-1.04724999e-07	-5.11237594e-08
-1.04880020e-07	-5.13373356e-08
-1.05034234e-07	-5.15515917e-08
-1.05187635e-07	-5.17665295e-08
-1.05340217e-07	-5.19821509e-08
-1.05491975e-07	-5.21984577e-08
-1.05642903e-07	-5.24154520e-08
-1.05792995e-07	-5.26331354e-08
-1.05942244e-07	-5.28515100e-08
-1.06090645e-07	-5.30705775e-08
-1.06238193e-07	-5.32903399e-08
-1.06384880e-07	-5.35107991e-08
-1.06530701e-07	-5.37319570e-08
-1.06675650e-07	-5.39538154e-08
-1.06819721e-07	-5.41763763e-08
-1.06962908e-07	-5.43996416e-08
-1.07105205e-07	-5.46236131e-08
-1.07246606e-07	-5.48482929e-08
-1.07387104e-07	-5.50736828e-08
-1.07526694e-07	-5.52997848e-08
-1.07665370e-07	-5.55266008e-08
-1.07803126e-07	-5.57541326e-08
-1.07939955e-07	-5.59823823e-08
-1.08075851e-07	-5.62113519e-08
-1.08210808e-07	-5.64410431e-08
-1.08344820e-07	-5.66714580e-08
-1.08477881e-07	-5.69025986e-08
-1.08609985e-07	-5.71344668e-08
-1.08741125e-07	-5.73670645e-08
-1.08871296e-07	-5.76003937e-08
-1.09000490e-07	-5.78344565e-08
-1.09128702e-07	-5.80692546e-08
-1.09255926e-07	-5.83047903e-08
-1.09382155e-07	-5.85410653e-08
-1.09507383e-07	-5.87780817e-08
-1.09631604e-07	-5.90158415e-08
-1.09754811e-07	-5.92543467e-08
-1.09876998e-07	-5.94935993e-08
-1.09998159e-07	-5.97336012e-08
-1.10118287e-07	-5.99743546e-08
-1.10237377e-07	-6.02158613e-08
-1.10355421e-07	-6.04581234e-08
-1.10472413e-07	-6.07011428e-08
-1.10588380e-07	-6.09440299e-08
-1.10703349e-07	-6.11859387e-08
-1.10817323e-07	-6.14268753e-08
-1.10930302e-07	-6.16668456e-08
-1.11042287e-07	-6.19058556e-08
-1.11153279e-07	-6.21439112e-08
-1.11263280e-07	-6.23810183e-08
-1.11372289e-07	-6.26171828e-08
-1.11480309e-07	-6.28524105e-08
-1.11587341e-07	-6.30867072e-08
-1.11693384e-07	-6.33200788e-08
-1.11798441e-07	-6.35525310e-08
-1.11902513e-07	-6.37840695e-08
-1.12005599e-07	-6.40147001e-08
-1.12107702e-07	-6.42444284e-08
-1.12208823e-07	-6.44732601e-08
-1.12308962e-07	-6.47012009e-08
-1.12408120e-07	-6.49282563e-08
-1.12506298e-07	-6.51544319e-08
-1.12603498e-07	-6.53797333e-08
-1.12699721e-07	-6.56041660e-08
-1.12794966e-07	-6.58277355e-08
-1.12889236e-07	-6.60504473e-08
-1.12982532e-07	-6.62723068e-08
-1.13074854e-07	-6.64933195e-08
-1.13166203e-07	-6.67134907e-08
-1.13256580e-07	-6.69328258e-08
-1.13345987e-07	-6.71513301e-08
-1.13434424e-07	-6.73690091e-08
-1.13521893e-07	-6.75858678e-08
-1.13608394e-07	-6.78019117e-08
-1.13693928e-07	-6.80171460e-08
-1.13778496e-07	-6.82315757e-08
-1.13862099e-07	-6.84452063e-08
-1.13944739e-07	-6.86580427e-08
-1.14026416e-07	-6.88700901e-08
-1.14107131e-07	-6.90813536e-08
-1.14186885e-07	-6.92918384e-08
-1.14265679e-07	-6.95015494e-08
-1.14343514e-07	-6.97104916e-08
-1.14420392e-07	-6.99186702e-08
-1.14496312e-07	-7.01260899e-08
-1.14571276e-07	-7.03327558e-08
-1.14645285e-07	-7.05386728e-08
-1.14718340e-07	-7.07438458e-08
-1.14790442e-07	-7.09482797e-08
-1.14861592e-07	-7.11519791e-08
-1.14931790e-07	-7.13549491e-08
-1.15001038e-07	-7.15571944e-08
-1.15069337e-07	-7.17587196e-08
-1.15136687e-07	-7.19595297e-08
-1.15203090e-07	-7.21596291e-08
-1.15268546e-07	-7.23590227e-08
-1.15333057e-07	-7.25577151e-08
-1.15396623e-07	-7.27557109e-08
-1.15459245e-07	-7.29530147e-08
-1.15520925e-07	-7.31496311e-08
-1.15581662e-07	-7.33455645e-08
-1.15641459e-07	-7.35408196e-08
-1.15700316e-07	-7.37354008e-08
-1.15758234e-07	-7.39293126e-08
-1.15815214e-07	-7.41225594e-08
-1.15871257e-07	-7.43151457e-08
-1.15926363e-07	-7.45070757e-08
-1.15980534e-07	-7.46983540e-08
-1.16033771e-07	-7.48889847e-08
-1.16086074e-07	-7.50789722e-08
-1.16137445e-07	-7.52683208e-08
-1.16187884e-07	-7.54570348e-08
-1.16237393e-07	-7.56451183e-08
-1.16285972e-07	-7.58325755e-08
-1.16333621e-07	-7.60194107e-08
-1.16380343e-07	-7.62056280e-08
-1.16426138e-07	-7.63912314e-08
-1.16471007e-07	-7.65762251e-08
-1.16514950e-07	-7.67606131e-08
-1.16557969e-07	-7.69443996e-08
-1.16600065e-07	-7.71275884e-08
-1.16641238e-07	-7.73101836e-08
-1.16681490e-07	-7.74921891e-08
-1.16720821e-07	-7.76736089e-08
-1.16759232e-07	-7.78544469e-08
-1.16796724e-07	-7.80347069e-08
-1.16833298e-07	-7.82143928e-08
-1.16868955e-07	-7.83935084e-08
-1.16903696e-07	-7.85720576e-08
-1.16937521e-07	-7.87500441e-08
-1.16970432e-07	-7.89274716e-08
-1.17002429e-07	-7.91043438e-08
-1.17033514e-07	-7.92806646e-08
-1.17063687e-07	-7.94564374e-08
-1.17092948e-07	-7.96316660e-08
-1.17121300e-07	-7.98063539e-08
-1.17148743e-07	-7.99805049e-08
-1.17175277e-07	-8.01541223e-08
-1.17200904e-07	-8.03272098e-08
-1.17225624e-07	-8.04997708e-08
-1.17249439e-07	-8.06718089e-08
-1.17272349e-07	-8.08433274e-08
-1.17294354e-07	-8.10143299e-08
-1.17315457e-07	-8.11848197e-08
-1.17335658e-07	-8.13548001e-08
-1.17354957e-07	-8.15242746e-08
-1.17373355e-07	-8.16932465e-08
-1.17390854e-07	-8.18617189e-08
-1.17407455e-07	-8.20296953e-08
-1.17423157e-07	-8.21971789e-08
-1.17437962e-07	-8.23641728e-08
-1.17451871e-07	-8.25306803e-08
-1.17464885e-07	-8.26967045e-08
-1.17477004e-07	-8.28622485e-08
-1.17488229e-07	-8.30273155e-08
-1.17498562e-07	-8.31919085e-08
-1.17508002e-07	-8.33560306e-08
-1.17516552e-07	-8.35196848e-08
-1.17524211e-07	-8.36828741e-08
-1.17530980e-07	-8.38456016e-08
-1.17536861e-07	-8.40078700e-08
-1.17541854e-07	-8.41696824e-08
-1.17545961e-07	-8.43310417e-08
-1.17549181e-07	-8.44919507e-08
-1.17551516e-07	-8.46524123e-08
-1.17552966e-07	-8.48124292e-08
-1.17553533e-07	-8.49720043e-08
-1.17553216e-07	-8.51311403e-08
-1.17552018e-07	-8.52898400e-08
-1.17549939e-07	-8.54481061e-08
-1.17546979e-07	-8.56059412e-08
-1.17543140e-07	-8.57633480e-08
-1.17538422e-07	-8.59203292e-08
-1.17532826e-07	-8.60768872e-08
-1.17526354e-07	-8.62330248e-08
-1.17519004e-07	-8.63887445e-08
-1.17510780e-07	-8.65440488e-08
-1.17501680e-07	-8.66989401e-08
-1.17491707e-07	-8.68534209e-08
-1.17480861e-07	-8.70074938e-08
-1.17469143e-07	-8.71611611e-08
-1.17456553e-07	-8.73144251e-08
-1.17443092e-07	-8.74672884e-08
-1.17428762e-07	-8.76197531e-08
-1.17413562e-07	-8.77718216e-08
-1.17397495e-07	-8.79234962e-08
-1.17380559e-07	-8.80747791e-08
-1.17362758e-07	-8.82256726e-08
-1.17344090e-07	-8.83761789e-08
-1.17324557e-07	-8.85263002e-08
-1.17304160e-07	-8.86760385e-08
-1.17282900e-07	-8.88253961e-08
-1.17260776e-07	-8.89743750e-08
-1.17237791e-07	-8.91229772e-08
-1.17213945e-07	-8.92712050e-08
-1.17189238e-07	-8.94190601e-08
-1.17163671e-07	-8.95665447e-08
-1.17137246e-07	-8.97136607e-08
-1.17109963e-07	-8.98604101e-08
-1.17081822e-07	-9.00067947e-08
-1.17052825e-07	-9.01528164e-08
-1.17022972e-07	-9.02984772e-08
-1.16992264e-07	-9.04437787e-08
-1.16960702e-07	-9.05887229e-08
-1.16928287e-07	-9.07333115e-08
-1.16895018e-07	-9.08775462e-08
-1.16860898e-07	-9.10214289e-08
-1.16825927e-07	-9.11649611e-08
-1.16790105e-07	-9.13081445e-08
-1.16753434e-07	-9.14509809e-08
-1.16715913e-07	-9.15934718e-08
-1.16677545e-07	-9.17356188e-08
-1.16638329e-07	-9.18774234e-08
-1.16598266e-07	-9.20188872e-08
-1.16557358e-07	-9.21600118e-08
-1.16515604e-07	-9.23007986e-08
-1.16473006e-07	-9.24412490e-08
-1.16429564e-07	-9.25813646e-08
-1.16385279e-07	-9.27211466e-08
-1.16340152e-07	-9.28605965e-08
-1.16294184e-07	-9.29997156e-08
-1.16247375e-07	-9.31385053e-08
-1.16199725e-07	-9.32769669e-08
-1.16151237e-07	-9.34151016e-08
-1.16101910e-07	-9.35529106e-08
-1.16051745e-07	-9.36903952e-08
-1.16000743e-07	-9.38275567e-08
-1.15948905e-07	-9.39643960e-08
-1.15896231e-07	-9.41009145e-08
-1.15842722e-07	-9.42371132e-08
-1.15788379e-07	-9.43729931e-08
-1.15733203e-07	-9.45085554e-08
-1.15677193e-07	-9.46438011e-08
-1.15620352e-07	-9.47787312e-08
-1.15562680e-07	-9.49133466e-08
-1.15504176e-07	-9.50476484e-08
-1.15444843e-07	-9.51816374e-08
-1.15384681e-07	-9.53153145e-08
-1.15323690e-07	-9.54486807e-08
-1.15261871e-07	-9.55817367e-08
-1.15199225e-07	-9.57144835e-08
-1.15135753e-07	-9.58469217e-08
-1.15071455e-07	-9.59790521e-08
-1.15006333e-07	-9.61108755e-08
-1.14940385e-07	-9.62423927e-08
-1.14873615e-07	-9.63736042e-08
-1.14806021e-07	-9.65045108e-08
-1.14737605e-07	-9.66351131e-08
-1.14668368e-07	-9.67654116e-08
-1.14598310e-07	-9.68954070e-08
-1.14527431e-07	-9.70250999e-08
-1.14455734e-07	-9.71544907e-08
-1.14383217e-07	-9.72835800e-08
-1.14309882e-07	-9.74123681e-08
-1.14235730e-07	-9.75408557e-08
-1.14160761e-07	-9.76690431e-08
-1.14084976e-07	-9.77969306e-08
-1.14008376e-07	-9.79245188e-08
-1.13930961e-07	-9.80518078e-08
-1.13852732e-07	-9.81787980e-08
-1.13773689e-07	-9.83054898e-08
-1.13693834e-07	-9.84318833e-08
-1.13613167e-07	-9.85579788e-08
-1.13531689e-07	-9.86837766e-08
-1.13449399e-07	-9.88092767e-08
-1.13366300e-07	-9.89344794e-08
-1.13282391e-07	-9.90593847e-08
-1.13197674e-07	-9.91839929e-08
-1.13112148e-07	-9.93083038e-08
-1.13025815e-07	-9.94323177e-08
-1.12938675e-07	-9.95560346e-08
-1.12850729e-07	-9.96794543e-08
-1.12761978e-07	-9.98025769e-08
-1.12672422e-07	-9.99254024e-08
-1.12582061e-07	-1.00047931e-07
-1.12490898e-07	-1.00170162e-07
-1.12398931e-07	-1.00292095e-07
-1.12306162e-07	-1.00413731e-07
-1.12212591e-07	-1.00535068e-07
-1.12118220e-07	-1.00656108e-07
-1.12023048e-07	-1.00776850e-07
-1.11927076e-07	-1.00897293e-07
-1.11830305e-07	-1.01017437e-07
-1.11732736e-07	-1.01137281e-07
-1.11634369e-07	-1.01256827e-07
-1.11535205e-07	-1.01376072e-07
-1.11435244e-07	-1.01495017e-07
-1.11334488e-07	-1.01613661e-07
-1.11232936e-07	-1.01732004e-07
-1.11130589e-07	-1.01850046e-07
-1.11027449e-07	-1.01967785e-07
-1.10923514e-07	-1.02085221e-07
-1.10818788e-07	-1.02202354e-07
-1.10713268e-07	-1.02319183e-07
-1.10606958e-07	-1.02435708e-07
-1.10499856e-07	-1.02551928e-07
-1.10391964e-07	-1.02667841e-07
-1.10283282e-07	-1.02783448e-07
-1.10173811e-07	-1.02898748e-07
-1.10063551e-07	-1.03013740e-07
-1.09952504e-07	-1.03128423e-07
-1.09840669e-07	-1.03242797e-07
-1.09728047e-07	-1.03356860e-07
-1.09614639e-07	-1.03470612e-07
-1.09500446e-07	-1.03584052e-07
-1.09385467e-07	-1.03697179e-07
-1.09269704e-07	-1.03809992e-07
-1.09153158e-07	-1.03922490e-07
-1.09035828e-07	-1.04034671e-07
-1.08917716e-07	-1.04146536e-07
-1.08798821e-07	-1.04258083e-07
-1.08679146e-07	-1.04369311e-07
-1.08558689e-07	-1.04480219e-07
-1.08437452e-07	-1.04590806e-07
-1.08315435e-07	-1.04701070e-07
-1.08192639e-07	-1.04811011e-07
-1.08069065e-07	-1.04920626e-07
-1.07944713e-07	-1.05029916e-07
-1.07819583e-07	-1.05138879e-07
-1.07693677e-07	-1.05247512e-07
-1.07566994e-07	-1.05355817e-07
-1.07439535e-07	-1.05463789e-07
-1.07311302e-07	-1.05571430e-07
-1.07182294e-07	-1.05678736e-07
-1.07052512e-07	-1.05785707e-07
-1.06921956e-07	-1.05892341e-07
-1.06790627e-07	-1.05998637e-07
-1.06658527e-07	-1.06104594e-07
-1.06525654e-07	-1.06210209e-07
-1.06392010e-07	-1.06315481e-07
-1.06257596e-07	-1.06420409e-07
-1.06122412e-07	-1.06524990e-07
-1.05986458e-07	-1.06629224e-07
-1.05849735e-07	-1.06733109e-07
-1.05712243e-07	-1.06836643e-07
-1.05573984e-07	-1.06939825e-07
-1.05434957e-07	-1.07042651e-07
-1.05295163e-07	-1.07145122e-07
-1.05154603e-07	-1.07247235e-07
-1.05013278e-07	-1.07348988e-07
-1.04871187e-07	-1.07450379e-07
-1.04728331e-07	-1.07551407e-07
-1.04584711e-07	-1.07652070e-07
-1.04440328e-07	-1.07752366e-07
-1.04295182e-07	-1.07852292e-07
-1.04149273e-07	-1.07951847e-07
-1.04002602e-07	-1.08051029e-07
-1.03855169e-07	-1.08149835e-07
-1.03706975e-07	-1.08248265e-07
-1.03558021e-07	-1.08346315e-07
-1.03408307e-07	-1.08443983e-07
-1.03257834e-07	-1.08541268e-07
-1.03106602e-07	-1.08638168e-07
-1.02954611e-07	-1.08734679e-07
-1.02801862e-07	-1.08830800e-07
-1.02648356e-07	-1.08926529e-07
-1.02494093e-07	-1.09021863e-07
-1.02339074e-07	-1.09116801e-07
-1.02183299e-07	-1.09211339e-07
-1.02026768e-07	-1.09305475e-07
-1.01869483e-07	-1.09399208e-07
-1.01711443e-07	-1.09492534e-07
-1.01552650e-07	-1.09585452e-07
-1.01393103e-07	-1.09677958e-07
-1.01232803e-07	-1.09770050e-07
-1.01071751e-07	-1.09861727e-07
-1.00909947e-07	-1.09952984e-07
-1.00747392e-07	-1.10043821e-07
-1.00584086e-07	-1.10134233e-07
-1.00420029e-07	-1.10224219e-07
-1.00255222e-07	-1.10313776e-07
-1.00089666e-07	-1.10402901e-07
-9.99233612e-08	-1.10491591e-07
-9.97563078e-08	-1.10579845e-07
-9.95885063e-08	-1.10667658e-07
-9.94199573e-08	-1.10755029e-07
-9.92506613e-08	-1.10841954e-07
-9.90806187e-08	-1.10928431e-07
-9.89098300e-08	-1.11014457e-07
-9.87382957e-08	-1.11100028e-07
-9.85660162e-08	-1.11185143e-07
-9.83929921e-08	-1.11269798e-07
-9.82192237e-08	-1.11353990e-07
-9.80447116e-08	-1.11437716e-07
-9.78694561e-08	-1.11520973e-07
-9.76934578e-08	-1.11603759e-07
-9.75167172e-08	-1.11686069e-07
-9.73392346e-08	-1.11767902e-07
-9.71610106e-08	-1.11849253e-07
-9.69820455e-08	-1.11930120e-07
-9.68023399e-08	-1.12010500e-07
-9.66218942e-08	-1.12090389e-07
-9.64407088e-08	-1.12169784e-07
-9.62587842e-08	-1.12248682e-07
-9.60761209e-08	-1.12327080e-07
-9.58927192e-08	-1.12404974e-07
-9.57085796e-08	-1.12482361e-07
-9.55237026e-08	-1.12559237e-07
-9.53380886e-08	-1.12635600e-07
-9.51517381e-08	-1.12711446e-07
-9.49646514e-08	-1.12786771e-07
-9.47768290e-08	-1.12861572e-07
-9.45882713e-08	-1.12935845e-07
-9.43989789e-08	-1.13009588e-07
-9.42089520e-08	-1.13082796e-07
-9.40181911e-08	-1.13155465e-07
-9.38266967e-08	-1.13227593e-07
-9.36344691e-08	-1.13299176e-07
-9.34415089e-08	-1.13370209e-07
-9.32478164e-08	-1.13440690e-07
-9.30533920e-08	-1.13510614e-07
-9.28582361e-08	-1.13579978e-07
-9.26623492e-08	-1.13648779e-07
-9.24657318e-08	-1.13717011e-07
-9.22683840e-08	-1.13784673e-07
-9.20703065e-08	-1.13851759e-07
-9.18714997e-08	-1.13918265e-07
-9.16719638e-08	-1.13984189e-07
-9.14716993e-08	-1.14049526e-07
-9.12707067e-08	-1.14114272e-07
-9.10689863e-08	-1.14178423e-07
-9.08665386e-08	-1.14241975e-07
-9.06633638e-08	-1.14304924e-07
-9.04594625e-08	-1.14367266e-07
-9.02548350e-08	-1.14428997e-07
-9.00494818e-08	-1.14490114e-07
-8.98434031e-08	-1.14550610e-07
-8.96365994e-08	-1.14610484e-07
-8.94290712e-08	-1.14669730e-07
-8.92208186e-08	-1.14728344e-07
-8.90118423e-08	-1.14786322e-07
-8.88021425e-08	-1.14843660e-07
-8.85917196e-08	-1.14900354e-07
-8.83805740e-08	-1.14956398e-07
-8.81687061e-08	-1.15011790e-07
-8.79561163e-08	-1.15066524e-07
-8.77428049e-08	-1.15120596e-07
-8.75287723e-08	-1.15174001e-07
-8.73140189e-08	-1.15226736e-07
-8.70985450e-08	-1.15278795e-07
-8.68823511e-08	-1.15330175e-07
-8.66654374e-08	-1.15380870e-07
-8.64478044e-08	-1.15430876e-07
-8.62294524e-08	-1.15480189e-07
-8.60103818e-08	-1.15528804e-07
-8.57905929e-08	-1.15576717e-07
-8.55700861e-08	-1.15623922e-07
-8.53488618e-08	-1.15670414e-07
-8.51269203e-08	-1.15716191e-07
-8.49042619e-08	-1.15761245e-07
-8.46808871e-08	-1.15805574e-07
-8.44567961e-08	-1.15849171e-07
-8.42319893e-08	-1.15892033e-07
-8.40064671e-08	-1.15934154e-07
-8.37802298e-08	-1.15975529e-07
-8.35532777e-08	-1.16016154e-07
-8.33256112e-08	-1.16056024e-07
-8.30972307e-08	-1.16095133e-07
-8.28681364e-08	-1.16133477e-07
-8.26383287e-08	-1.16171051e-07
-8.24078080e-08	-1.16207849e-07
-8.21765745e-08	-1.16243867e-07
-8.19446286e-08	-1.16279099e-07
-8.17119707e-08	-1.16313541e-07
-8.14786010e-08	-1.16347187e-07
-8.12445200e-08	-1.16380032e-07
-8.10097278e-08	-1.16412071e-07
-8.07742249e-08	-1.16443299e-07
-8.05380115e-08	-1.16473711e-07
-8.03010880e-08	-1.16503300e-07
-8.00634547e-08	-1.16532062e-07
-7.98251120e-08	-1.16559992e-07
-7.95860600e-08	-1.16587085e-07
-7.93462992e-08	-1.16613334e-07
-7.91058299e-08	-1.16638734e-07
-7.88646523e-08	-1.16663281e-07
-7.86227668e-08	-1.16686968e-07
-7.83801737e-08	-1.16709790e-07
-7.81368732e-08	-1.16731742e-07
-7.78928658e-08	-1.16752817e-07
-7.76481516e-08	-1.16773012e-07
-7.74027310e-08	-1.16792319e-07
-7.71566044e-08	-1.16810733e-07
-7.69097719e-08	-1.16828249e-07
-7.66622338e-08	-1.16844861e-07
-7.64139906e-08	-1.16860564e-07
-7.61650424e-08	-1.16875350e-07
-7.59153896e-08	-1.16889216e-07
-7.56650324e-08	-1.16902155e-07
-7.54139711e-08	-1.16914160e-07
-7.51622061e-08	-1.16925228e-07
-7.49097375e-08	-1.16935350e-07
-7.46565658e-08	-1.16944523e-07
-7.44026911e-08	-1.16952739e-07
-7.41481137e-08	-1.16959993e-07
-7.38928340e-08	-1.16966279e-07
-7.36368521e-08	-1.16971591e-07
-7.33801684e-08	-1.16975922e-07
-7.31227831e-08	-1.16979268e-07
-7.28646965e-08	-1.16981621e-07
-7.26059089e-08	-1.16982975e-07
-7.23464206e-08	-1.16983326e-07
-7.20862317e-08	-1.16982665e-07
-7.18253426e-08	-1.16980988e-07
-7.15637536e-08	-1.16978288e-07
-7.13014648e-08	-1.16974559e-07
-7.10384766e-08	-1.16969794e-07
-7.07747891e-08	-1.16963987e-07
-7.05104028e-08	-1.16957133e-07
-7.02453177e-08	-1.16949224e-07
-6.99795342e-08	-1.16940254e-07
-6.97130525e-08	-1.16930217e-07
-6.94458729e-08	-1.16919107e-07
-6.91779956e-08	-1.16906916e-07
-6.89094208e-08	-1.16893639e-07
-6.86401488e-08	-1.16879270e-07
-6.83701798e-08	-1.16863800e-07
-6.80995142e-08	-1.16847225e-07
-6.78281520e-08	-1.16829537e-07
-6.75560936e-08	-1.16810730e-07
-6.72833392e-08	-1.16790797e-07
-6.70098890e-08	-1.16769732e-07
-6.67357432e-08	-1.16747527e-07
-6.64609021e-08	-1.16724177e-07
-6.61853659e-08	-1.16699674e-07
-6.59091349e-08	-1.16674011e-07
-6.56322092e-08	-1.16647183e-07
-6.53545891e-08	-1.16619182e-07
-6.50762748e-08	-1.16590001e-07
-6.47972665e-08	-1.16559633e-07
-6.45175644e-08	-1.16528071e-07
-6.42371688e-08	-1.16495310e-07
-6.39560799e-08	-1.16461341e-07
-6.36742979e-08	-1.16426157e-07
-6.33918229e-08	-1.16389752e-07
-6.31086553e-08	-1.16352119e-07
-6.28247951e-08	-1.16313250e-07
-6.25402427e-08	-1.16273139e-07
-6.22549982e-08	-1.16231778e-07
-6.19690619e-08	-1.16189160e-07
-6.16824338e-08	-1.16145279e-07
-6.13951143e-08	-1.16100126e-07
-6.11071035e-08	-1.16053695e-07
-6.08184016e-08	-1.16005979e-07
-6.05290089e-08	-1.15956969e-07
-6.02389254e-08	-1.15906660e-07
-5.99481515e-08	-1.15855043e-07
-5.96566872e-08	-1.15802112e-07
-5.93645328e-08	-1.15747858e-07
-5.90716885e-08	-1.15692275e-07
-5.87781544e-08	-1.15635355e-07
-5.84839308e-08	-1.15577090e-07
-5.81890178e-08	-1.15517474e-07
-5.78934155e-08	-1.15456498e-07
-5.75971243e-08	-1.15394155e-07
-5.73001441e-08	-1.15330438e-07
-5.70024753e-08	-1.15265338e-07
-5.67041180e-08	-1.15198850e-07
-5.64050723e-08	-1.15130963e-07
-5.61053385e-08	-1.15061672e-07
-5.58049167e-08	-1.14990968e-07
-5.55038070e-08	-1.14918844e-07
-5.52020097e-08	-1.14845292e-07
-5.48995249e-08	-1.14770304e-07
-5.45963527e-08	-1.14693872e-07
-5.42924933e-08	-1.14615988e-07
-5.39879470e-08	-1.14536646e-07
-5.36827137e-08	-1.14455836e-07
-5.33767937e-08	-1.14373551e-07
-5.30701872e-08	-1.14289783e-07
-5.27628942e-08	-1.14204524e-07
-5.24549150e-08	-1.14117765e-07
-5.21462497e-08	-1.14029500e-07
-5.18368983e-08	-1.13939720e-07
-5.15268612e-08	-1.13848417e-07
-5.12161384e-08	-1.13755583e-07
-5.09047300e-08	-1.13661209e-07
-5.05926363e-08	-1.13565288e-07
-5.02798572e-08	-1.13467811e-07
-4.99663931e-08	-1.13368771e-07
-4.96522439e-08	-1.13268158e-07
-4.93374099e-08	-1.13165965e-07
-4.90218912e-08	-1.13062184e-07
-4.87056878e-08	-1.12956806e-07
-4.83888000e-08	-1.12849822e-07
-4.80712278e-08	-1.12741225e-07
-4.77529714e-08	-1.12631006e-07
-4.74340309e-08	-1.12519157e-07
-4.71144064e-08	-1.12405669e-07
-4.67940981e-08	-1.12290534e-07
-4.64731060e-08	-1.12173744e-07
-4.61514303e-08	-1.12055289e-07
-4.58290711e-08	-1.11935161e-07
-4.55060284e-08	-1.11813352e-07
-4.51823025e-08	-1.11689853e-07
-4.48578934e-08	-1.11564655e-07
-4.45328013e-08	-1.11437750e-07
-4.42070261e-08	-1.11309130e-07
-4.38805681e-08	-1.11178785e-07
-4.35534274e-08	-1.11046706e-07
-4.32256039e-08	-1.10912886e-07
-4.28970979e-08	-1.10777315e-07
-4.25679095e-08	-1.10639984e-07
-4.22380387e-08	-1.10500885e-07
-4.19074856e-08	-1.10360008e-07
-4.15762503e-08	-1.10217345e-07
-4.12443330e-08	-1.10072887e-07
-4.09117336e-08	-1.09926625e-07
-4.05784523e-08	-1.09778550e-07
-4.02444892e-08	-1.09628653e-07
-3.99098444e-08	-1.09476925e-07
-3.95745179e-08	-1.09323357e-07
-3.92385098e-08	-1.09167940e-07
-3.89018202e-08	-1.09010664e-07
-3.85644492e-08	-1.08851521e-07
-3.82263969e-08	-1.08690502e-07
-3.78876632e-08	-1.08527597e-07
-3.75482484e-08	-1.08362797e-07
-3.72081524e-08	-1.08196093e-07
-3.68673754e-08	-1.08027475e-07
-3.65259174e-08	-1.07856935e-07
-3.61837785e-08	-1.07684463e-07
-3.58409587e-08	-1.07510049e-07
-3.54974581e-08	-1.07333685e-07
-3.51532767e-08	-1.07155361e-07
-3.48084147e-08	-1.06975067e-07
-3.44628720e-08	-1.06792794e-07
-3.41166488e-08	-1.06608533e-07
-3.37697451e-08	-1.06422274e-07
-3.34221609e-08	-1.06234007e-07
-3.30738962e-08	-1.06043724e-07
-3.27249513e-08	-1.05851414e-07
-3.23753260e-08	-1.05657067e-07
-3.20250204e-08	-1.05460675e-07
-3.16740346e-08	-1.05262228e-07
-3.13223686e-08	-1.05061715e-07
-3.09700225e-08	-1.04859127e-07
-3.06169963e-08	-1.04654455e-07
-3.02632900e-08	-1.04447689e-07
-2.99089037e-08	-1.04238818e-07
-2.95538374e-08	-1.04027833e-07
-2.91980911e-08	-1.03814725e-07
-2.88416649e-08	-1.03599483e-07
-2.84845588e-08	-1.03382097e-07
-2.81267728e-08	-1.03162558e-07
-2.77683069e-08	-1.02940855e-07
-2.74091613e-08	-1.02716979e-07
-2.70493358e-08	-1.02490920e-07
-2.66888305e-08	-1.02262667e-07
-2.63276455e-08	-1.02032210e-07
-2.59657807e-08	-1.01799540e-07
-2.56032362e-08	-1.01564646e-07
-2.52400119e-08	-1.01327519e-07
-2.48761080e-08	-1.01088147e-07
-2.45115243e-08	-1.00846521e-07
-2.41462610e-08	-1.00602631e-07
-2.37803180e-08	-1.00356466e-07
-2.34136953e-08	-1.00108016e-07
-2.30463929e-08	-9.98572712e-08
-2.26784109e-08	-9.96042206e-08
-2.23097492e-08	-9.93488542e-08
-2.19404078e-08	-9.90911614e-08
-2.15703868e-08	-9.88311321e-08
-2.11996861e-08	-9.85687556e-08
-2.08283056e-08	-9.83040216e-08
-2.04562455e-08	-9.80369195e-08
-2.00835057e-08	-9.77674389e-08
-1.97100862e-08	-9.74955693e-08
-1.93359870e-08	-9.72213000e-08
-1.89612080e-08	-9.69446204e-08
-1.85857492e-08	-9.66655201e-08
-1.82096107e-08	-9.63839882e-08
-1.78327924e-08	-9.61000143e-08
-1.74552943e-08	-9.58135874e-08
-1.70771163e-08	-9.55246970e-08
-1.66982585e-08	-9.52333323e-08
-1.63187208e-08	-9.49394826e-08
-1.59385031e-08	-9.46431369e-08
-1.55576056e-08	-9.43442845e-08
-1.51760280e-08	-9.40429146e-08
-1.47937704e-08	-9.37390162e-08
-1.44108328e-08	-9.34325784e-08
-1.40272151e-08	-9.31235904e-08
-1.36429173e-08	-9.28120411e-08
-1.32579393e-08	-9.24979196e-08
-1.28722811e-08	-9.21812148e-08
-1.24859427e-08	-9.18619158e-08
-1.20989240e-08	-9.15400114e-08
-1.17112249e-08	-9.12154905e-08
-1.13228455e-08	-9.08883421e-08
-1.09337856e-08	-9.05585549e-08
-1.05440453e-08	-9.02261179e-08
-1.01536244e-08	-8.98910198e-08
-9.76252291e-09	-8.95532494e-08
-9.37074078e-09	-8.92127954e-08
-8.97827795e-09	-8.88696465e-08
-8.58513434e-09	-8.85237915e-08
-8.19130991e-09	-8.81752190e-08
-7.79680459e-09	-8.78239177e-08
-7.40203838e-09	-8.74709590e-08
-7.00743610e-09	-8.71174216e-08
-6.61300414e-09	-8.67633031e-08
-6.21874885e-09	-8.64086010e-08
-5.82467661e-09	-8.60533128e-08
-5.43079374e-09	-8.56974362e-08
-5.03710658e-09	-8.53409689e-08
-4.64362144e-09	-8.49839084e-08
-4.25034462e-09	-8.46262525e-08
-3.85728242e-09	-8.42679990e-08
-3.46444110e-09	-8.39091456e-08
-3.07182693e-09	-8.35496902e-08
-2.67944615e-09	-8.31896305e-08
-2.28730500e-09	-8.28289644e-08
-1.89540971e-09	-8.24676900e-08
-1.50376647e-09	-8.21058050e-08
-1.11238149e-09	-8.17433075e-08
-7.21260945e-10	-8.13801955e-08
-3.30411002e-10	-8.10164670e-08
6.01621848e-11	-8.06521201e-08
4.50452473e-10	-8.02871530e-08
8.40453735e-10	-7.99215636e-08
1.23015986e-09	-7.95553503e-08
1.61956474e-09	-7.91885113e-08
2.00866229e-09	-7.88210447e-08
2.39744644e-09	-7.84529488e-08
2.78591113e-09	-7.80842220e-08
3.17405030e-09	-7.77148626e-08
3.56185793e-09	-7.73448689e-08
3.94932800e-09	-7.69742394e-08
4.33645449e-09	-7.66029725e-08
4.72323142e-09	-7.62310667e-08
5.10965280e-09	-7.58585204e-08
5.49571266e-09	-7.54853323e-08
5.88140506e-09	-7.51115009e-08
6.26672405e-09	-7.47370247e-08
6.65166370e-09	-7.43619025e-08
7.03621811e-09	-7.39861329e-08
7.42038137e-09	-7.36097146e-08
7.80414759e-09	-7.32326463e-08
8.18751090e-09	-7.28549269e-08
8.57046544e-09	-7.24765550e-08
8.95300537e-09	-7.20975296e-08
9.33512484e-09	-7.17178496e-08
9.71681805e-09	-7.13375137e-08
1.00980792e-08	-7.09565210e-08
1.04789024e-08	-7.05748705e-08
1.08592821e-08	-7.01925610e-08
1.12392123e-08	-6.98095917e-08
1.16186873e-08	-6.94259617e-08
1.19977014e-08	-6.90416700e-08
1.23762489e-08	-6.86567157e-08
1.27543240e-08	-6.82710981e-08
1.31319211e-08	-6.78848163e-08
1.35090345e-08	-6.74978696e-08
1.38856585e-08	-6.71102572e-08
1.42617873e-08	-6.67219785e-08
1.46374155e-08	-6.63330327e-08
1.50125374e-08	-6.59434192e-08
1.53871472e-08	-6.55531375e-08
1.57612395e-08	-6.51621870e-08
1.61348087e-08	-6.47705670e-08
1.65078491e-08	-6.43782772e-08
1.68803552e-08	-6.39853171e-08
1.72523214e-08	-6.35916862e-08
1.76237423e-08	-6.31973841e-08
1.79946122e-08	-6.28024104e-08
1.83649256e-08	-6.24067649e-08
1.87346772e-08	-6.20104472e-08
1.91038613e-08	-6.16134570e-08
1.94724726e-08	-6.12157941e-08
1.98405054e-08	-6.08174584e-08
2.02079545e-08	-6.04184495e-08
2.05748144e-08	-6.00187675e-08
2.09410796e-08	-5.96184122e-08
2.13067448e-08	-5.92173834e-08
2.16718045e-08	-5.88156813e-08
2.20362534e-08	-5.84133058e-08
2.24000861e-08	-5.80102568e-08
2.27632972e-08	-5.76065345e-08
2.31258815e-08	-5.72021390e-08
2.34878336e-08	-5.67970704e-08
2.38491482e-08	-5.63913288e-08
2.42098200e-08	-5.59849145e-08
2.45698436e-08	-5.55778277e-08
2.49292139e-08	-5.51700686e-08
2.52879256e-08	-5.47616375e-08
2.56459734e-08	-5.43525348e-08
2.60033521e-08	-5.39427607e-08
2.63600565e-08	-5.35323158e-08
2.67160813e-08	-5.31212005e-08
2.70714215e-08	-5.27094151e-08
2.74260717e-08	-5.22969602e-08
2.77800269e-08	-5.18838363e-08
2.81332819e-08	-5.14700440e-08
2.84858315e-08	-5.10555838e-08
2.88376707e-08	-5.06404564e-08
2.91887942e-08	-5.02246625e-08
2.95391971e-08	-4.98082027e-08
2.98888743e-08	-4.93910777e-08
3.02378206e-08	-4.89732884e-08
[truncated: 98,001 more rows]
